# Supplementary material for: Epitope editing enables targeted immunotherapy of acute myeloid leukaemia
Source: Nature. 2023 Aug 30;621(7978):404–14. doi: 10.1038/s41586-023-06496-5 (PMC10499609; doi:10.1038/s41586-023-06496-5)
Supplement: Supplementary file 4 — Supplementary Tables 1–24. [file 41586_2023_6496_MOESM4_ESM.zip]

Archive with 24 entries (24 files):
- Supplementary Table 1 - Sequences.xlsx
- Supplementary Table 10 - RNAseq - Editing_FLT3_vs_AAVS1.xlsx
- Supplementary Table 11 - RNAseq - Editing_CD123_vs_AAVS1.xlsx
- Supplementary Table 12 - RNAseq - Editing_KIT_vs_AAVS1.xlsx
- Supplementary Table 13 - CD34-Phospho-FLT3L_Stimulation.xlsx
- Supplementary Table 14 - CD34-Phospho-IL-3_Stimulation.xlsx
- Supplementary Table 15 - CD34-Phospho-SCF_Stimulation.xlsx
- Supplementary Table 16 - GuideSeq Results.xlsx
- Supplementary Table 17 - FLT3_sgRNA18_offtarget_NGS.xlsx
- Supplementary Table 18 - CD123_offtarget_NGS.xlsx
- Supplementary Table 19 - KIT_offtarget_NGS.xlsx
- Supplementary Table 2 - Gating Strategy, Antibodies.xlsx
- Supplementary Table 20 - FLT3_sgRNA16_offtarget_NGS.xlsx
- Supplementary Table 21 - RNA editing threshold and coverage.xlsx
- Supplementary Table 22 - SNTG1 expression.xlsx
- Supplementary Table 23 - BM absolute counts.xlsx
- Supplementary Table 24 - Statistical comparison Fig.6c.xlsx
- Supplementary Table 3 - RNAseq - FLT3L_vs_UNSTIM.xlsx
- Supplementary Table 4 - RNAseq - IL3_vs_UNSTIM.xlsx
- Supplementary Table 5 - RNAseq - SCF_vs_UNSTIM.xlsx
- Supplementary Table 6 - RNAseq - UT_vs_AAVS1.xlsx
- Supplementary Table 7 - RNAseq GSEATable.xlsx
- Supplementary Table 8 - RNAseq KEGGenrichTable.xlsx
- Supplementary Table 9 - RNAseq ReactomeEnrich.xlsx
