# Supplementary material for: Epitope editing enables targeted immunotherapy of acute myeloid leukaemia
Source: Nature. 2023 Aug 30;621(7978):404–14. doi: 10.1038/s41586-023-06496-5 (PMC10499609; doi:10.1038/s41586-023-06496-5)
Supplement: Supplementary file 4 — Supplementary Tables 1–24. [file 41586_2023_6496_MOESM4_ESM.zip › Supplementary Table 1 - Sequences.xlsx]

## Sheet: sgRNA
target gene	gRNA name	sequence	Cas	purpose
FLT3 (CD135)	FLT3_e9_15	gtcttgataacggatacagg	SpCas9	base editing
FLT3 (CD135)	FLT3_e9_16	cttgataacggatacaggtg	SpCas9	base editing
FLT3 (CD135)	FLT3_e9_17	tcttgataacggatacaggt	SpCas9	base editing
FLT3 (CD135)	FLT3_e9_18	ttgataacggatacaggtga	SpCas9	base editing
FLT3 (CD135)	FLT3_e9_19	ataacggatacaggtgagac	SpCas9	base editing
IL3RA (CD123)	IL3RA_gRNA_N	catagaatagtcggcgtctt	SpCas9	base editing
IL3RA (CD123)	IL3RA_gRNA_R	atagaatagtcggcgtcttt	SpCas9	base editing
IL3RA (CD123)	IL3RA_gRNA_H	ggccactcggacggtgtagt	SpCas9	base editing
IL3RA (CD123)	IL3RA_gRNA_Q	gccactcggacggtgtagtt	SpCas9	base editing
IL3RA (CD123)	IL3RA_gRNA_L	tattctatgccggtaaatca	SpCas9	base editing
IL3RA (CD123)	IL3RA_gRNA_M	actattctatgccggtaaat	SpCas9	base editing
IL3RA (CD123)	IL3RA_gRNA_F	ccaacccaccattctccacg	SpCas9	base editing
IL3RA (CD123)	IL3RA_gRNA_Z	caacccaccattctccacgt	SpCas9	base editing
IL3RA (CD123)	IL3RA_gRNA_U	taccggcatagaatagtcgg	SpCas9	base editing
IL3RA (CD123)	IL3RA_gRNA_V	atcgagtgtgttaaagacgc	SpCas9	base editing
KIT (CD117)	KIT-e7-X	aacttcatctaacgagatta	SpCas9	base editing
KIT (CD117)	KIT-e7-Y	acttcatctaacgagattaa	SpCas9	base editing
KIT (CD117)	KIT-e7-3	cttcatctaacgagattaaa	SpCas9	base editing
KIT (CD117)	KIT-e7-Z	ttcatctaacgagattaaaa	SpCas9	base editing
KIT (CD117)	KIT-e8	ACTTACGACAGGCTCGTGAA	SpCas9	KIT knock out
FLT3 (CD135)	FLT3_e9_Cas9-4	GAGCAAAAGGGTCTTGATAA	SpCas9	FLT3 knock out, HDR
FLT3 (CD135)	FLT3_e9_Cas9-13	AGGGTCTTGATAACGGATAC	SpCas9	FLT3 knock out, HDR
FLT3 (CD135)	FLT3_e9_Cas12a-15	TGGTCTCACCTGTATCCGTTATC	Cas12a	FLT3 knock out, HDR
FLT3 (CD135)	FLT3_e9_Cas12a-15	CTTGTGAGCAAAAGGGTCTTGAT	Cas12a	FLT3 knock out, HDR
FLT3 (CD135)	FLT3-promoter	CCGCTCCAGGCGGCATCGCA	SpCas9	FLT3 promoter HDR
IL3RA (CD123)	CD123-promoter	CTATGTCAGGAAGTTGCCCAACC	Cas12a	CD123 promoter HDR
KIT (CD117)	KIT-promoter	CTGCGATGGGATCCGAGCTC	SpCas9	KIT promoter HDR

## Sheet: GUIDE-seq
GSP	Sequence
GUIDESeq dsODN sense	/5Phos/G*T*TTAATTGAGTTGTCATATGTTAATAACGGT*A*T
GUIDESeq dsODN antisense	/5Phos/A*T*ACCGTTATTAACATATGACAACTCAATTAA*A*C
GSP + (sense)	GTGACTGGAGTTCAGACGTGTGCTCTTCCGATCTaccgttattaacatatgacaactcaattaa
GSP - (antisense)	GTGACTGGAGTTCAGACGTGTGCTCTTCCGATCTttaattgagttgtcatatgttaataacggt

## Sheet: primers
primer	sequence	purpose
FLT3_e9_Fw	CCTTCTCAAGGGCGACAAGC	FLT3 exon 9 amplification
FLT3_e9_Rv	CAGGGGCCAGACAGTCAATT	FLT3 exon 9 amplification and Sanger seq. sequencing
KIT_e7_Fw	CTGTCAGGTTGCCTTTGTGC	KIT exon 7 amplification and Sanger sequencing
KIT_e7_Rv	AAGGCAGCACGCAGAATTTG	KIT exon 7 amplification
IL3RA_e3_Fw-v2	GAACTCCAACCTGTCACCGT	CD123 exon 3 amplification
IL3RA_e3_Rv-v2	GGGAACCAGACCCTCCAAAG	CD123 exon 3 amplification
IL3RA-e3-Fw-v3	CCACCAATCACGAACCTAAGG	CD123 exon 3 Sanger sequencing
IL3RA_e4_Fw	TCTGAACATCATTAGCGTCAA	CD123 exon 4 amplification
IL3RA_e4_Rv	GGAGGGAATAGAGAATAAACAAACA	CD123 exon 4 amplification
NGS.KIT-D4-lib.seq.FW	ACACTCTTTCCCTACACGACGCTCTTCCGATCTcaccttcggcagcgccaacg	KIT ECD4 library amplification and NGS sequencing
NGS.KIT-D4-lib.seq.RV	GACTGGAGTTCAGACGTGTGCTCTTCCGATCTgttcacgtacacgttgaagg	KIT ECD4 library amplification and NGS sequencing
FLT3_e9_Fw_NGSv2 no adapter	ACACACCGCACTCTCAAACA	FLT3 exon 9 NGS sequencing
FLT3_e9_Rv_NGSv2 no adapter	TGTACGTGGACCTTCTCTCG	FLT3 exon 9 NGS sequencing
IL3RA_NGS_Fw no adapter	GATGAAAGCAAAGGCTCAGCA	CD123 exon 3 NGS sequencing
IL3RA_NGS_Rv no adapter	ACGGAAACGTCTTGTTCGTCA	CD123 exon 3 NGS sequencing
KIT_e7-Fw-NGSv2 no adapter	CTGTCAGGTTGCCTTTGTGC	KIT exon 7 NGS sequencing
KIT_e7-Rv-NGSv2 no adapter	ATGGCAGCATTGACGTCAGA	KIT exon 7 NGS sequencing

## Sheet: SB plasmids
plasmid		sequence
pSBBi_IL3RA_CSFR2B	human CD123 (WT) and CSFR2B co-expression	GGATCCCTATACAGTTGAAGTCGGAAGTTTACATACACTTAAGTTGGAGTCATTAAAACTCGTTTTTCAACTACTCCACAAATTTCTTGTTAACAAACAATAGTTTTGGCAAGTCAGTTAGGACATCTACTTTGTGCATGACACAAGTCATTTTTCCAACAATTGTTTACAGACAGATTATTTCACTTATAATTCACTGTATCACAATTCCAGTGGGTCAGAAGTTTACATACACTAAGTTCGACTCCTCTGCAGAATGCGGCGATGTTTCGGTAAGGGGTCCGCTATCTAGTAGGCCCAGCTGGTTCTTTCCGCCTCAGAAGCCATAGAGCCCACCGCATCCCCAGCATGCCTGCTATTGTCTTCCCAATCCTCCCCCTTGCTGTCCTGCCCCACCCC…
pSBBi_FLT3_mCherry-PAC	human FLT3 (WT) and mCherry-Puromycin resistance	AATTTTAACAAAATATTAACGCTTACAATTTCCTGATGCGGTATTTTCTCCTTACGCATCTGTGCGGTATTTCACACCGCATCAGGTGGCACTTTTCGGGGAAATGTGCGCGGAACCCCTATTTGTTTATTTTTCTAAATACATTCAAATATGTATCCGCTCATGAGACAATAACCCTGATAAATGCTTCAATAATATTGAAAAAGGAAGAGTATGAGTATTCAACATTTCCGTGTCGCCCTTATTCCCTTTTTTGCGGCATTTTGCCTTCCTGTTTTTGCTCACCCAGAAACGCTGGTGAAAGTAAAAGATGCTGAAGATCAGTTGGGTGCACGAGTGGGTTACATCGAACTGGATCTCAACAGCGGTAAGATCCTTGAGAGTTTTCGCCCCGAAGAA…
pSBBi_KIT_mTagBFP2-PAC	human KIT (WT) and mCherry-Puromycin resistance	AATTTTAACAAAATATTAACGCTTACAATTTCCTGATGCGGTATTTTCTCCTTACGCATCTGTGCGGTATTTCACACCGCATCAGGTGGCACTTTTCGGGGAAATGTGCGCGGAACCCCTATTTGTTTATTTTTCTAAATACATTCAAATATGTATCCGCTCATGAGACAATAACCCTGATAAATGCTTCAATAATATTGAAAAAGGAAGAGTATGAGTATTCAACATTTCCGTGTCGCCCTTATTCCCTTTTTTGCGGCATTTTGCCTTCCTGTTTTTGCTCACCCAGAAACGCTGGTGAAAGTAAAAGATGCTGAAGATCAGTTGGGTGCACGAGTGGGTTACATCGAACTGGATCTCAACAGCGGTAAGATCCTTGAGAGTTTTCGCCCCGAAGAA…

## Sheet: receptor seq
receptor	variant	amino acid sequence
FLT3	WT	MPALARDGGQLPLLVVFSAMIFGTITNQDLPVIKCVLINHKNNDSSVGKSSSYPMVSESPEDLGCALRPQSSGTVYEAAAVEVDVSASITLQVLVDAPGNISCLWVFKHSSLNCQPHFDLQNRGVVSMVILKMTETQAGEYLLFIQSEATNYTILFTVSIRNTLLYTLRRPYFRKMENQDALVCISESVPEPIVEWVLCDSQGESCKEESPAVVKKEEKVLHELFGTDIRCCARNELGRECTRLFTIDLNQTPQTTLPQLFLKVGEPLWIRCKAVHVNHGFGLTWELENKALEEGNYFEMSTYSTNRTMIRILFAFVSSVARNDTGYYTCSSSKHPSQSALVTIVEKGFINATNSSEDYEIDQYEEFCFSVRFKAYPQIRCTWTFSRKSFPCEQKGLDN…
FLT3	murine D4	MPALARDGGQLPLLVVFSAMIFGTITNQDLPVIKCVLINHKNNDSSVGKSSSYPMVSESPEDLGCALRPQSSGTVYEAAAVEVDVSASITLQVLVDAPGNISCLWVFKHSSLNCQPHFDLQNRGVVSMVILKMTETQAGEYLLFIQSEATNYTILFTVSIRNTLLYTLRRPYFRKMENQDALVCISESVPEPIVEWVLCDSQGESCKEESPAVVKKEEKVLHELFGTDIRCCARNELGRECTRLFTIDLNQTPQTTLPQLFLKVGEPLWIRCKAVHVNHGFGLTWELENKALEEGNYFEMSTYSTNRTMIRILFAFVSSVARNDTGYYTCSSSKHPSQSALVTIVEKGFINATSSQEEYEIDPYEKFCFSVRFKAYPRIRCTWIFSQASFPCEQRGLED…
FLT3	exon 9 murine mutations	MPALARDGGQLPLLVVFSAMIFGTITNQDLPVIKCVLINHKNNDSSVGKSSSYPMVSESPEDLGCALRPQSSGTVYEAAAVEVDVSASITLQVLVDAPGNISCLWVFKHSSLNCQPHFDLQNRGVVSMVILKMTETQAGEYLLFIQSEATNYTILFTVSIRNTLLYTLRRPYFRKMENQDALVCISESVPEPIVEWVLCDSQGESCKEESPAVVKKEEKVLHELFGTDIRCCARNELGRECTRLFTIDLNQTPQTTLPQLFLKVGEPLWIRCKAVHVNHGFGLTWELENKALEEGNYFEMSTYSTNRTMIRILFAFVSSVARNDTGYYTCSSSKHPSQSALVTIVEKGFINATSSQEEYEIDPYEKFCFSVRFKAYPRIRCTWIFSQASFPCEQRGLED…
FLT3	N399D	MPALARDGGQLPLLVVFSAMIFGTITNQDLPVIKCVLINHKNNDSSVGKSSSYPMVSESPEDLGCALRPQSSGTVYEAAAVEVDVSASITLQVLVDAPGNISCLWVFKHSSLNCQPHFDLQNRGVVSMVILKMTETQAGEYLLFIQSEATNYTILFTVSIRNTLLYTLRRPYFRKMENQDALVCISESVPEPIVEWVLCDSQGESCKEESPAVVKKEEKVLHELFGTDIRCCARNELGRECTRLFTIDLNQTPQTTLPQLFLKVGEPLWIRCKAVHVNHGFGLTWELENKALEEGNYFEMSTYSTNRTMIRILFAFVSSVARNDTGYYTCSSSKHPSQSALVTIVEKGFINATNSSEDYEIDQYEEFCFSVRFKAYPQIRCTWTFSRKSFPCEQKGLDN…
FLT3	N399G	MPALARDGGQLPLLVVFSAMIFGTITNQDLPVIKCVLINHKNNDSSVGKSSSYPMVSESPEDLGCALRPQSSGTVYEAAAVEVDVSASITLQVLVDAPGNISCLWVFKHSSLNCQPHFDLQNRGVVSMVILKMTETQAGEYLLFIQSEATNYTILFTVSIRNTLLYTLRRPYFRKMENQDALVCISESVPEPIVEWVLCDSQGESCKEESPAVVKKEEKVLHELFGTDIRCCARNELGRECTRLFTIDLNQTPQTTLPQLFLKVGEPLWIRCKAVHVNHGFGLTWELENKALEEGNYFEMSTYSTNRTMIRILFAFVSSVARNDTGYYTCSSSKHPSQSALVTIVEKGFINATNSSEDYEIDQYEEFCFSVRFKAYPQIRCTWTFSRKSFPCEQKGLDG…
KIT	WT	MRGARGAWDFLCVLLLLLRVQTGSSQPSVSPGEPSPPSIHPGKSDLIVRVGDEIRLLCTDPGFVKWTFEILDETNENKQNEWITEKAEATNTGKYTCTNKHGLSNSIYVFVRDPAKLFLVDRSLYGKEDNDTLVRCPLTDPEVTNYSLKGCQGKPLPKDLRFIPDPKAGIMIKSVKRAYHRLCLHCSVDQEGKSVLSEKFILKVRPAFKAVPVVSVSKASYLLREGEEFTVTCTIKDVSSSVYSTWKRENSQTKLQEKYNSWHHGDFNYERQATLTISSARVNDSGVFMCYANNTFGSANVTTTLEVVDKGFINIFPMINTTVFVNDGENVDLIVEYEAFPKPEHQQWIYMNRTFTDKWEDYPKSENESNIRYVSELHLTRLKGTEGGTYTFLVSNSDV…
KIT	79D mutated epitope	MRGARGAWDFLCVLLLLLRVQTGSSQPSVSPGEPSPPSIHPGKSDLIVRVGDEIRLLCTDPGFVKWTFEILDETNENKQNEWITEKAEATNTGKYTCTNKHGLSNSIYVFVRDPAKLFLVDRSLYGKEDNDTLVRCPLTDPEVTNYSLKGCQGKPLPKDLRFIPDPKAGIMIKSVKRAYHRLCLHCSVDQEGKSVLSEKFILKVRPAFKAVPVVSVSKASYLLREGEEFTVTCTIKDVSSSVYSTWKRENSQTKLQEKYNSWHHGDFNYERQATLTISSARVNDSGVFMCYANNTFGSANVTTTLEVVDKGFINISPVKNTTIFVNDGENVDLVVEYEAFPKPEHQQWIYMNRTFTDKWKDYVKSDNESNIRYVSQLRLTRLKGTEGGTYTFLVSNSDV…
KIT	H378R	MRGARGAWDFLCVLLLLLRVQTGSSQPSVSPGEPSPPSIHPGKSDLIVRVGDEIRLLCTDPGFVKWTFEILDETNENKQNEWITEKAEATNTGKYTCTNKHGLSNSIYVFVRDPAKLFLVDRSLYGKEDNDTLVRCPLTDPEVTNYSLKGCQGKPLPKDLRFIPDPKAGIMIKSVKRAYHRLCLHCSVDQEGKSVLSEKFILKVRPAFKAVPVVSVSKASYLLREGEEFTVTCTIKDVSSSVYSTWKRENSQTKLQEKYNSWHHGDFNYERQATLTISSARVNDSGVFMCYANNTFGSANVTTTLEVVDKGFINIFPMINTTVFVNDGENVDLIVEYEAFPKPEHQQWIYMNRTFTDKWEDYPKSENESNIRYVSELRLTRLKGTEGGTYTFLVSNSDV…
CD123	WT	MVLLWLTLLLIALPCLLQTKEDPNPPITNLRMKAKAQQLTWDLNRNVTDIECVKDADYSMPAVNNSYCQFGAISLCEVTNYTVRVANPPFSTWILFPENSGKPWAGAENLTCWIHDVDFLSCSWAVGPGAPADVQYDLYLNVANRRQQYECLHYKTDAQGTRIGCRFDDISRLSSGSQSSHILVRGRSAAFGIPCTDKFVVFSQIEILTPPNMTAKCNKTHSFMHWKMRSHFNRKFRYELQIQKRMQPVITEQVRDRTSFQLLNPGTYTVQIRARERVYEFLSAWSTPQRFECDQEEGANTRAWRTSLLIALGTLLALVCVFVICRRYLVMQRLFPRIPHMKDPIGDSFQNDKLVVWEAGKAGLEECLVTEVQVVQKT
CD123	S59P	MVLLWLTLLLIALPCLLQTKEDPNPPITNLRMKAKAQQLTWDLNRNVTDIECVKDADYPMPAVNNSYCQFGAISLCEVTNYTVRVANPPFSTWILFPENSGKPWAGAENLTCWIHDVDFLSCSWAVGPGAPADVQYDLYLNVANRRQQYECLHYKTDAQGTRIGCRFDDISRLSSGSQSSHILVRGRSAAFGIPCTDKFVVFSQIEILTPPNMTAKCNKTHSFMHWKMRSHFNRKFRYELQIQKRMQPVITEQVRDRTSFQLLNPGTYTVQIRARERVYEFLSAWSTPQRFECDQEEGANTRAWRTSLLIALGTLLALVCVFVICRRYLVMQRLFPRIPHMKDPIGDSFQNDKLVVWEAGKAGLEECLVTEVQVVQKT
CD123	S59P, Y58H	MVLLWLTLLLIALPCLLQTKEDPNPPITNLRMKAKAQQLTWDLNRNVTDIECVKDADHPMPAVNNSYCQFGAISLCEVTNYTVRVANPPFSTWILFPENSGKPWAGAENLTCWIHDVDFLSCSWAVGPGAPADVQYDLYLNVANRRQQYECLHYKTDAQGTRIGCRFDDISRLSSGSQSSHILVRGRSAAFGIPCTDKFVVFSQIEILTPPNMTAKCNKTHSFMHWKMRSHFNRKFRYELQIQKRMQPVITEQVRDRTSFQLLNPGTYTVQIRARERVYEFLSAWSTPQRFECDQEEGANTRAWRTSLLIALGTLLALVCVFVICRRYLVMQRLFPRIPHMKDPIGDSFQNDKLVVWEAGKAGLEECLVTEVQVVQKT
CD123	S59F	MVLLWLTLLLIALPCLLQTKEDPNPPITNLRMKAKAQQLTWDLNRNVTDIECVKDADYFMPAVNNSYCQFGAISLCEVTNYTVRVANPPFSTWILFPENSGKPWAGAENLTCWIHDVDFLSCSWAVGPGAPADVQYDLYLNVANRRQQYECLHYKTDAQGTRIGCRFDDISRLSSGSQSSHILVRGRSAAFGIPCTDKFVVFSQIEILTPPNMTAKCNKTHSFMHWKMRSHFNRKFRYELQIQKRMQPVITEQVRDRTSFQLLNPGTYTVQIRARERVYEFLSAWSTPQRFECDQEEGANTRAWRTSLLIALGTLLALVCVFVICRRYLVMQRLFPRIPHMKDPIGDSFQNDKLVVWEAGKAGLEECLVTEVQVVQKT
CD123	P88L/89L	MVLLWLTLLLIALPCLLQTKEDPNPPITNLRMKAKAQQLTWDLNRNVTDIECVKDADYSMPAVNNSYCQFGAISLCEVTNYTVRVANLLFSTWILFPENSGKPWAGAENLTCWIHDVDFLSCSWAVGPGAPADVQYDLYLNVANRRQQYECLHYKTDAQGTRIGCRFDDISRLSSGSQSSHILVRGRSAAFGIPCTDKFVVFSQIEILTPPNMTAKCNKTHSFMHWKMRSHFNRKFRYELQIQKRMQPVITEQVRDRTSFQLLNPGTYTVQIRARERVYEFLSAWSTPQRFECDQEEGANTRAWRTSLLIALGTLLALVCVFVICRRYLVMQRLFPRIPHMKDPIGDSFQNDKLVVWEAGKAGLEECLVTEVQVVQKT

## Sheet: BE
BE	sequence
ABE8e 3xNLS	MKRTADGSEFESPKKKRKVSEVEFSHEYWMRHALTLAKRARDEREVPVGAVLVLNNRVIGEGWNRAIGLHDPTAHAEIMALRQGGLVMQNYRLIDATLYVTFEPCVMCAGAMIHSRIGRVVFGVRNSKRGAAGSLMNVLNYPGMNHRVEITEGILADECAALLCDFYRMPRQVFNAQKKAQSSINSGGSSGGSSGSETPGTSESATPESSGGSSGGSDKKYSIGLAIGTNSVGWAVITDEYKVPSKKFKVLGNTDRHSIKKNLIGALLFDSGETAEATRLKRTARRRYTRRKNRICYLQEIFSNEMAKVDDSFFHRLEESFLVEEDKKHERHPIFGNIVDEVAYHEKYPTIYHLRKKLVDSTDKADLRLIYLALAHMIKFRGHFLIEGDLNPDNSDVDK…
NG-ABE8e 3xNLS	MKRTADGSEFESPKKKRKVSEVEFSHEYWMRHALTLAKRARDEREVPVGAVLVLNNRVIGEGWNRAIGLHDPTAHAEIMALRQGGLVMQNYRLIDATLYVTFEPCVMCAGAMIHSRIGRVVFGVRNSKRGAAGSLMNVLNYPGMNHRVEITEGILADECAALLCDFYRMPRQVFNAQKKAQSSINSGGSSGGSSGSETPGTSESATPESSGGSSGGSDKKYSIGLAIGTNSVGWAVITDEYKVPSKKFKVLGNTDRHSIKKNLIGALLFDSGETAEATRLKRTARRRYTRRKNRICYLQEIFSNEMAKVDDSFFHRLEESFLVEEDKKHERHPIFGNIVDEVAYHEKYPTIYHLRKKLVDSTDKADLRLIYLALAHMIKFRGHFLIEGDLNPDNSDVDK…
SpRY-ABE8e 3xNLS	MKRTADGSEFESPKKKRKVSEVEFSHEYWMRHALTLAKRARDEREVPVGAVLVLNNRVIGEGWNRAIGLHDPTAHAEIMALRQGGLVMQNYRLIDATLYVTFEPCVMCAGAMIHSRIGRVVFGVRNSKRGAAGSLMNVLNYPGMNHRVEITEGILADECAALLCDFYRMPRQVFNAQKKAQSSINSGGSSGGSSGSETPGTSESATPESSGGSSGGSDKKYSIGLAIGTNSVGWAVITDEYKVPSKKFKVLGNTDRHSIKKNLIGALLFDSGETAERTRLKRTARRRYTRRKNRICYLQEIFSNEMAKVDDSFFHRLEESFLVEEDKKHERHPIFGNIVDEVAYHEKYPTIYHLRKKLVDSTDKADLRLIYLALAHMIKFRGHFLIEGDLNPDNSDVDK…
SpRY-ABE8e-V106W 3xNLS	MKRTADGSEFESPKKKRKVSEVEFSHEYWMRHALTLAKRARDEREVPVGAVLVLNNRVIGEGWNRAIGLHDPTAHAEIMALRQGGLVMQNYRLIDATLYVTFEPCVMCAGAMIHSRIGRVVFGWRNSKRGAAGSLMNVLNYPGMNHRVEITEGILADECAALLCDFYRMPRQVFNAQKKAQSSINSGGSSGGSSGSETPGTSESATPESSGGSSGGSDKKYSIGLAIGTNSVGWAVITDEYKVPSKKFKVLGNTDRHSIKKNLIGALLFDSGETAERTRLKRTARRRYTRRKNRICYLQEIFSNEMAKVDDSFFHRLEESFLVEEDKKHERHPIFGNIVDEVAYHEKYPTIYHLRKKLVDSTDKADLRLIYLALAHMIKFRGHFLIEGDLNPDNSDVDK…
SpRY-K918N-ABE8e-V106W 3xNLS	MKRTADGSEFESPKKKRKVSEVEFSHEYWMRHALTLAKRARDEREVPVGAVLVLNNRVIGEGWNRAIGLHDPTAHAEIMALRQGGLVMQNYRLIDATLYVTFEPCVMCAGAMIHSRIGRVVFGWRNSKRGAAGSLMNVLNYPGMNHRVEITEGILADECAALLCDFYRMPRQVFNAQKKAQSSINSGGSSGGSSGSETPGTSESATPESSGGSSGGSDKKYSIGLAIGTNSVGWAVITDEYKVPSKKFKVLGNTDRHSIKKNLIGALLFDSGETAERTRLKRTARRRYTRRKNRICYLQEIFSNEMAKVDDSFFHRLEESFLVEEDKKHERHPIFGNIVDEVAYHEKYPTIYHLRKKLVDSTDKADLRLIYLALAHMIKFRGHFLIEGDLNPDNSDVDK…
evoAPOBEC1-BE4 3xNLS	MKRTADGSEFESPKKKRKVSSKTGPVAVDPTLRRRIEPHEFEVFFDPRELRKETCLLYEINWGGRHSIWRHTSQNTNKHVEVNFIEKFTTERYFCPNTRCSITWFLSWSPCGECSRAITEFLSRYPNVTLFIYIARLYHLANPRNRQGLRDLISSGVTIQIMTEQESGYCWHNFVNYSPSNESHWPRYPHLWVRLYVLELYCIILGLPPCLNILRRKQSQLTSFTIALQSCHYQRLPPHILWATGLKSGGSSGGSSGSETPGTSESATPESSGGSSGGSDKKYSIGLAIGTNSVGWAVITDEYKVPSKKFKVLGNTDRHSIKKNLIGALLFDSGETAEATRLKRTARRRYTRRKNRICYLQEIFSNEMAKVDDSFFHRLEESFLVEEDKKHERHPIFGN…
SpRY-evoAPOBEC1-BE4 3xNLS	MKRTADGSEFESPKKKRKVSSKTGPVAVDPTLRRRIEPHEFEVFFDPRELRKETCLLYEINWGGRHSIWRHTSQNTNKHVEVNFIEKFTTERYFCPNTRCSITWFLSWSPCGECSRAITEFLSRYPNVTLFIYIARLYHLANPRNRQGLRDLISSGVTIQIMTEQESGYCWHNFVNYSPSNESHWPRYPHLWVRLYVLELYCIILGLPPCLNILRRKQSQLTSFTIALQSCHYQRLPPHILWATGLKSGGSSGGSSGSETPGTSESATPESSGGSSGGSDKKYSIGLAIGTNSVGWAVITDEYKVPSKKFKVLGNTDRHSIKKNLIGALLFDSGETAERTRLKRTARRRYTRRKNRICYLQEIFSNEMAKVDDSFFHRLEESFLVEEDKKHERHPIFGN…

## Sheet: template donors
template	type	sequence
FLT3-N399D-A	ssDNA	aagagttttgtttttctgtcaggtttaaagcctacccacaaatcagatgtacgtggaccttctctcgaaaatcatttccttgtgagcaaaagggtcttgatGacggatacaggtgagaccacaaaggactctaagataccatttttagcataattctccttgcttgtcgcccttgagaaggacagttttatacttatgga
FLT3-N399D-C	ssDNA	aagagttttgtttttctgtcaggtttaaagcctacccacaaatcagatgtacgtggaccttctctcgaaaatcatttccttgtgagcaaaagggtTtGgaCGacggatacaggtgagaccacaaaggactctaagataccatttttagcataattctccttgcttgtcgcccttgagaaggacagttttatacttatgga
FLT3-N399D-F	ssDNA	tgaagagttttgtttttctgtcaggtttaaagcctacccacaaatcagatgtacgtggaccttctctcgaaaatcattCccAtgCgaAcaaaagggATtGgaCGaTggatacaggtgagaccacaaaggactctaagataccatttttagcataattctccttgcttgtcgcccttgagaaggacagttttatacttatg
FLT3-N399D-H	ssDNA	agagttttgtttttctgtcaggtttaaagcctacccacaaatcagatgtacgtggaccttctctcgaaaatcatttccttgtgagcaaaagggtcttgaCGaTggTtaTaggtgagaccacaCaggactctaagataccatttttagcataattctccttgcttgtcgcccttgagaaggacagttttatacttatggaa
FLT3-N399D-A RC	ssDNA	tccataagtataaaactgtccttctcaagggcgacaagcaaggagaattatgctaaaaatggtatcttagagtcctttgtggtctcacctgtatccgtCatcaagacccttttgctcacaaggaaatgattttcgagagaaggtccacgtacatctgatttgtgggtaggctttaaacctgacagaaaaacaaaactctt
FLT3-N399D-C RC	ssDNA	tccataagtataaaactgtccttctcaagggcgacaagcaaggagaattatgctaaaaatggtatcttagagtcctttgtggtctcacctgtatccgtCGtcCaAacccttttgctcacaaggaaatgattttcgagagaaggtccacgtacatctgatttgtgggtaggctttaaacctgacagaaaaacaaaactctt
FLT3-N399D-F RC	ssDNA	cataagtataaaactgtccttctcaagggcgacaagcaaggagaattatgctaaaaatggtatcttagagtcctttgtggtctcacctgtatccAtCGtcCaATcccttttgTtcGcaTggGaatgattttcgagagaaggtccacgtacatctgatttgtgggtaggctttaaacctgacagaaaaacaaaactcttca
FLT3-N399D-H RC	ssDNA	ttccataagtataaaactgtccttctcaagggcgacaagcaaggagaattatgctaaaaatggtatcttagagtcctGtgtggtctcacctAtaAccAtCGtcaagacccttttgctcacaaggaaatgattttcgagagaaggtccacgtacatctgatttgtgggtaggctttaaacctgacagaaaaacaaaactct
FLT3_EF1a_promoter_template	dsDNA	gatgccgcctggagcggcgcgcctcgcgctgcaggtggctctcttaaggatgcgcgtcacCTTTATTTTGTGAGACAGGGTCTCGCCTAGAGGCTCCGGTGCCCGTCAGTGGGCAGAGCGCACATCGCCCACAGTCCCCGAGAAGTTGGGGGGAGGGGTCGGCAATTGAACCGGTGCCTAGAGAAGGTGGCGCGGGGTAAACTGGGAAAGTGATGTCGTGTACTGGCTCCGCCTTTTTCCCGAGGGTGGGGGAGAACCGTATATAAGTGCAGTAGTCGCCGTGAACGTTCTTTTTCGCAACGGGTTTGCCGCCAGAACACAGGTAAGTGCCGTGTGTGGTTCCCGCGGGCCTGGCCTCTTTACGGGTTATGGCCCTTGCGTGCCTTGAATTACTTCCAC…
CD123_EF1a_promoter_template	dsDNA	CCAGCGTTCACGCCTCCAAGGCTGAATGGACTATGTCAGAAAGTTGCCCGCTCCGGTGCCCGTCAGTGGGCAGAGCGCACATCGCCCACAGTCCCCGAGAAGTTGGGGGGAGGGGTCGGCAATTGAACCGGTGCCTAGAGAAGGTGGCGCGGGGTAAACTGGGAAAGTGATGTCGTGTACTGGCTCCGCCTTTTTCCCGAGGGTGGGGGAGAACCGTATATAAGTGCAGTAGTCGCCGTGAACGTTCTTTTTCGCAACGGGTTTGCCGCCAGAACACAGGTAAGTGCCGTGTGTGGTTCCCGCGGGCCTGGCCTCTTTACGGGTTATGGCCCTTGCGTGCCTTGAATTACTTCCACGCCCCTGGCTGCAGTACGTGATTCTTGATCCCGAGCTTCGGGT…
KIT_EF1a_promoter_template	dsDNA	GGCTCGGCTTTGCCGCGCTCGCTgcacttgggcgagagctggaacgtggaccagaGAGACAGGGTCTCGCCTAGAggctccggTGCCCGTCAGTGGGCAGAGCGCACATCGCCCACAGTCCCCGAGAAGTTGGGGGGAGGGGTCGGCAATTGAACCGGTGCCTAGAGAAGGTGGCGCGGGGTAAACTGGGAAAGTGATGTCGTGTACTGGCTCCGCCTTTTTCCCGAGGGTGGGGGAGAACCGTATATAAGTGCAGTAGTCGCCGTGAACGTTCTTTTTCGCAACGGGTTTGCCGCCAGAACACAGGTAAGTGCCGTGTGTGGTTCCCGCGGGCCTGGCCTCTTTACGGGTTATGGCCCTTGCGTGCCTTGAATTACTTCCACGCCCCTGGCTGCAGTA…
