# Supplementary material for: Epitope editing enables targeted immunotherapy of acute myeloid leukaemia
Source: Nature. 2023 Aug 30;621(7978):404–14. doi: 10.1038/s41586-023-06496-5 (PMC10499609; doi:10.1038/s41586-023-06496-5)
Supplement: Supplementary file 4 — Supplementary Tables 1–24. [file 41586_2023_6496_MOESM4_ESM.zip › Supplementary Table 10 - RNAseq - Editing_FLT3_vs_AAVS1.xlsx]

## Sheet: Supplementary Table 10 - RNAseq
baseMean log2FoldChange lfcSE stat pvalue padj geneSymbol
ENSG00000223972.5 2.36435590082167 -0.18686025933615 1.15357051253181 -0.161984254370405 0.871318253303008 0.999981047651732 DDX11L1
ENSG00000227232.5 91.7438249742076 0.151019680239388 0.227273107897338 0.664485480207389 0.506379639005544 0.999981047651732 WASH7P
ENSG00000278267.1 5.32803960755733 -1.34903155439972 0.881997419537998 -1.52951870891682 0.126135904651057 0.999981047651732 MIR6859-1
ENSG00000243485.5 2.99271016624604 1.09214436043317 1.10784874457296 0.985824432968205 0.324219273898942 0.999981047651732 MIR1302-2HG
ENSG00000238009.6 0.425208953055948 0.906738397338552 2.83407933175928 0.319941078281562 0.74901299723431 0.999981047651732 ENSG00000238009.6
ENSG00000233750.3 5.36326707823932 0.0877484583430276 0.813611063601358 0.107850620853924 0.914114187402883 0.999981047651732 CICP27
ENSG00000268903.1 158.748951474174 0.324231293700091 0.207343345035645 1.56374101924685 0.117878400476891 0.999981047651732 ENSG00000268903.1
ENSG00000269981.1 116.524277401053 0.136606306628969 0.22229057152091 0.614539364824652 0.538858968716372 0.999981047651732 ENSG00000269981.1
ENSG00000239906.1 0.424855397686053 -1.42446649319623 2.79926959084014 -0.508870777526185 0.610842804396881 0.999981047651732 ENSG00000239906.1
ENSG00000241860.7 30.3118888156307 -0.125123564483182 0.348910035905262 -0.358612684093604 0.719884856607365 0.999981047651732 ENSG00000241860.7
ENSG00000279928.2 4.97047271119276 -0.239559933266443 0.9687781968541 -0.247280475597369 0.804691167892518 0.999981047651732 DDX11L17
ENSG00000279457.4 134.179659602072 0.195742447975376 0.183351560405399 1.06757994064834 0.285710036039867 0.999981047651732 WASH9P
ENSG00000228463.10 9.47923662514856 0.477937462299381 0.631963991771084 0.756273250569163 0.449485382537077 0.999981047651732 ENSG00000228463.10
ENSG00000237094.12 58.3968435735284 0.157592774705545 0.275155932422549 0.572739876324145 0.566820833400994 0.999981047651732 ENSG00000237094.12
ENSG00000278757.1 0.350759831421677 0.00480393041238185 3.39268806762829 0.00141596584083844 0.998870223094497 0.999981047651732 ENSG00000278757.1
ENSG00000230021.10 4.25234408924379 0.718258290838371 0.863394169607052 0.831900788912282 0.405464946523798 0.999981047651732 ENSG00000230021.10
ENSG00000225972.1 10.2838429431608 -0.546124677696177 0.594298724573788 -0.918939676486502 0.358127125490358 0.999981047651732 MTND1P23
ENSG00000225630.1 1273.03271926127 0.0135703148369695 0.0863894962971785 0.157082925802551 0.875179493758398 0.999981047651732 MTND2P28
ENSG00000237973.1 248.794811188158 -0.0612326275600558 0.169271646210358 -0.361741785650035 0.717544998258828 0.999981047651732 MTCO1P12
ENSG00000229344.1 18.9306037396589 -0.376821536843325 0.475270527110383 -0.792856942201693 0.42786117619776 0.999981047651732 MTCO2P12
ENSG00000240409.1 0.786895671227699 2.20444337397077 2.12819271696388 1.03582883091324 0.300282004599902 0.999981047651732 MTATP8P1
ENSG00000248527.1 4204.00655165815 -0.0598962057205861 0.18315371633908 -0.327026974487909 0.743647483247632 0.999981047651732 MTATP6P1
ENSG00000198744.5 46.4224220088518 -0.285419535133659 0.326896990703858 -0.873117658621171 0.382598949778509 0.999981047651732 MTCO3P12
ENSG00000229376.3 0.864412711683562 2.38098599502052 2.25442726829725 1.05613786193194 0.290905234652888 0.999981047651732 CICP3
ENSG00000228327.3 124.694174585848 0.147028295043626 0.170335143845531 0.863170639506777 0.38804365392414 0.999981047651732 ENSG00000228327.3
ENSG00000237491.10 21.5885375270829 0.270819140032632 0.373015963144734 0.726025604238154 0.46782307434353 0.999981047651732 LINC01409
ENSG00000230092.7 2.32699558848109 -1.57897428094791 1.33253549578142 -1.18493975278458 0.23604126839951 0.999981047651732 ENSG00000230092.7
ENSG00000177757.2 4.24399960354001 0.664803860941704 0.857827730522519 0.774985276515554 0.438348359783615 0.999981047651732 FAM87B
ENSG00000228794.9 195.014644098388 0.185065237736943 0.134027758813325 1.38079782408884 0.167341132731724 0.999981047651732 LINC01128
ENSG00000225880.5 25.0892731360102 0.37520872880362 0.363645578277608 1.03179785818043 0.302166822851444 0.999981047651732 LINC00115
ENSG00000230368.2 4.45703811279932 0.233409808297984 0.822754214494833 0.283693239348882 0.776645476185658 0.999981047651732 FAM41C
ENSG00000234711.1 1.00153104490405 -1.18733652722176 2.02221033848964 -0.587147886954514 0.557104388509414 0.999981047651732 TUBB8P11
ENSG00000283040.1 0.290317265623855 0.888788871301998 3.71127904931924 0.23948316995054 0.810730945265343 0.999981047651732 ENSG00000283040.1
ENSG00000272438.1 6.5149683295646 -0.861866087859676 0.701750939011829 -1.22816520783472 0.219384956500227 0.999981047651732 ENSG00000272438.1
ENSG00000230699.2 19.9091476353153 0.265607097357173 0.406847070241934 0.65284259562009 0.513857759731103 0.999981047651732 ENSG00000230699.2
ENSG00000223764.2 60.8926572067298 -0.180047723481057 0.248475330209771 -0.724610058185876 0.468691286641749 0.999981047651732 LINC02593
ENSG00000187634.12 98.8587824626143 0.11707275729026 0.185647434756975 0.630618771778431 0.528289821847864 0.999981047651732 SAMD11
ENSG00000188976.11 1151.59618849235 0.0373151267377882 0.0805721086313735 0.463127096604969 0.643273268526336 0.999981047651732 NOC2L
ENSG00000187961.14 180.463530253907 -0.0532222060625024 0.140307701214874 -0.379324909478743 0.704446604328758 0.999981047651732 KLHL17
ENSG00000187583.11 0.988511917868987 -1.39331063857135 2.12496894283156 -0.655685177551226 0.512026707835608 0.999981047651732 PLEKHN1
ENSG00000188290.10 2.86983919943107 0.931498422441277 1.07615098206997 0.865583396717757 0.386718663892921 0.999981047651732 HES4
ENSG00000187608.10 167.227319776683 0.10865484958043 0.164090086629321 0.662165837147009 0.507864945846226 0.999981047651732 ISG15
ENSG00000188157.15 617.217913537643 0.120519875583104 0.0906167169279419 1.32999605005488 0.183519572729651 0.999981047651732 AGRN
ENSG00000217801.10 59.3073267736635 -0.0371495629912696 0.265493931886236 -0.139926222521682 0.888718282531667 0.999981047651732 ENSG00000217801.10
ENSG00000273443.1 2.41525702974709 0.302914630447368 1.09484221803107 0.27667423255939 0.782030259213467 0.999981047651732 ENSG00000273443.1
ENSG00000237330.3 0.485730293634488 0.00429934085864435 2.8704664215507 0.00149778475942657 0.998804941111872 0.999981047651732 RNF223
ENSG00000131591.17 268.635106189579 -0.0321964609973945 0.132341575534642 -0.243283041382311 0.807786140823798 0.999981047651732 C1orf159
ENSG00000285812.1 1.62231971679112 1.30015954246881 1.50307050309599 0.865002366682581 0.387037489800463 0.999981047651732 ENSG00000285812.1
ENSG00000272141.1 0.286405758308317 0.00568126591497444 4.43657746232749 0.00128055149790937 0.998978268009747 0.999981047651732 ENSG00000272141.1
ENSG00000205231.1 2.07453948807849 -0.301119216952091 1.26854864924402 -0.237373014532427 0.812367422816768 0.999981047651732 TTLL10-AS1
ENSG00000162571.13 21.6951233316136 -0.0623013151055674 0.38591295339445 -0.161438776691924 0.871747827815605 0.999981047651732 TTLL10
ENSG00000186891.14 12.7542799433718 0.345376487333295 0.49233129859203 0.701512352192525 0.48298332872106 0.999981047651732 TNFRSF18
ENSG00000186827.11 100.705854561659 1.01255727800566 0.458765152393441 2.20713642420966 0.027304529741492 0.999981047651732 TNFRSF4
ENSG00000078808.17 3296.77853759272 0.0246031105503774 0.0712897064332575 0.345114488210318 0.730008301822241 0.999981047651732 SDF4
ENSG00000176022.7 631.303883788041 0.0661546923947478 0.0945292632830925 0.699832941642953 0.484031639804254 0.999981047651732 B3GALT6
ENSG00000184163.3 26.0223085322209 0.134369026876569 0.37643756840955 0.356949035252455 0.721129959613303 0.999981047651732 C1QTNF12
ENSG00000260179.1 8.69347135760338 -0.586287804102792 0.602095084206579 -0.973746206341117 0.330182568698822 0.999981047651732 ENSG00000260179.1
ENSG00000160087.20 1074.05488249093 0.0711224446988093 0.0744999788275596 0.954663958541947 0.339747661722432 0.999981047651732 UBE2J2
ENSG00000230415.1 19.5104544639394 -0.287024322472504 0.423115258469571 -0.678359659045826 0.497543680547462 0.999981047651732 LINC01786
ENSG00000162572.21 138.809842005226 -0.0223686028140929 0.185538380934895 -0.120560515303526 0.904039144874212 0.999981047651732 SCNN1D
ENSG00000131584.19 2627.08387947149 0.00479001707396293 0.0787787706294884 0.0608033996429227 0.951515782809682 0.999981047651732 ACAP3
ENSG00000169972.12 95.6972675472077 -0.256946729402298 0.200304408267157 -1.2827812009988 0.1995687420528 0.999981047651732 PUSL1
ENSG00000127054.20 1639.16233293677 -0.0472865655007109 0.0664865591243478 -0.711219923597975 0.476947964175905 0.999981047651732 INTS11
ENSG00000240731.1 40.2265411018842 0.103844690267683 0.287176044689296 0.361606381131252 0.717646195481133 0.999981047651732 ENSG00000240731.1
ENSG00000224051.7 396.432008645631 0.0394955923441381 0.109750745745826 0.35986627767985 0.718947136358128 0.999981047651732 CPTP
ENSG00000169962.5 27.5279553859554 -0.220294142106745 0.372420263509504 -0.591520289553534 0.554171864627162 0.999981047651732 TAS1R3
ENSG00000107404.20 735.907919514787 0.00841851323051388 0.0868662514700346 0.0969135088489219 0.922795080797735 0.999981047651732 DVL1
ENSG00000162576.16 287.185110190071 -0.106071938539121 0.144101969206172 -0.736089445019034 0.461676265808625 0.999981047651732 MXRA8
ENSG00000175756.13 832.141428244146 0.0181259894922076 0.0882841287521684 0.205314247854118 0.8373266129972 0.999981047651732 AURKAIP1
ENSG00000223663.2 0.715793006467183 -0.253418569285281 2.01090778192936 -0.126021974534376 0.89971453008498 0.999981047651732 NDUFB4P8
ENSG00000221978.12 3935.27637428757 -0.0988383247821765 0.0818042651995967 -1.20822947973456 0.226959005369322 0.999981047651732 CCNL2
ENSG00000224870.7 467.3047933455 -0.100753491717841 0.099434753203309 -1.01326235015473 0.31093486588125 0.999981047651732 MRPL20-AS1
ENSG00000242485.6 479.421158446436 0.132441356511929 0.0909120592116602 1.45680735493606 0.145169565087953 0.999981047651732 MRPL20
ENSG00000272455.1 99.5888549217347 0.0285622582832467 0.186345310115154 0.153275970646089 0.878180649391565 0.999981047651732 MRPL20-DT
ENSG00000235098.8 3.27454855497847 0.855149020626423 0.963345631108307 0.887686613207135 0.374709348769059 0.999981047651732 ANKRD65
ENSG00000225905.1 0.575499519984339 0.967490013856009 2.87692776663341 0.336292772128988 0.736650099872135 0.999981047651732 ANKRD65-AS1
ENSG00000205116.3 2.9980256855638 0.38921731831778 1.06971145290717 0.363852623303228 0.715968064281528 0.999981047651732 TMEM88B
ENSG00000225285.1 31.0696702937684 0.153922727719439 0.338883165047703 0.454205884490521 0.649680648062795 0.999981047651732 LINC01770
ENSG00000179403.12 151.896840189381 0.0192830958393062 0.155990839692496 0.123616847484883 0.901618652440764 0.999981047651732 VWA1
ENSG00000215915.10 7.92019471978397 -0.173700100638132 0.756325881462084 -0.229663039300395 0.818353617585482 0.999981047651732 ATAD3C
ENSG00000160072.20 533.298677561145 -0.016746766326105 0.101697446725137 -0.164672436382472 0.869201813342391 0.999981047651732 ATAD3B
ENSG00000284740.1 14.4077507731866 0.276789923826027 0.498025149172437 0.555774993062028 0.578364682669903 0.999981047651732 ENSG00000284740.1
ENSG00000197785.14 480.909881008697 -0.0960541365622858 0.107294646322994 -0.895236993215205 0.370660413376202 0.999981047651732 ATAD3A
ENSG00000205090.9 13.1326651659299 0.0767524461604415 0.508209153449094 0.151025312392626 0.87995574851019 0.999981047651732 TMEM240
ENSG00000160075.12 2105.74283479849 -0.0375965997989225 0.0618938926344141 -0.607436343049105 0.543561375911515 0.999981047651732 SSU72
ENSG00000215014.5 23.4502634059191 -0.0843638551498491 0.3753916782475 -0.22473554966295 0.822185007292774 0.999981047651732 ENSG00000215014.5
ENSG00000228594.4 346.947947132279 0.0997885958006051 0.120688713071835 0.826826247962473 0.408335550513962 0.999981047651732 FNDC10
ENSG00000286989.1 118.06794788567 -0.0023208924725051 0.176318666416149 -0.0131630559581667 0.989497704160743 0.999981047651732 ENSG00000286989.1
ENSG00000272106.1 95.7081635459146 -0.0415093919780269 0.215670706441117 -0.192466527619781 0.847376784813781 0.999981047651732 ENSG00000272106.1
ENSG00000197530.12 1442.39691211643 -0.012462459326832 0.0804098688152999 -0.154986688953044 0.876831811177505 0.999981047651732 MIB2
ENSG00000189409.14 1.57054447554492 -0.208439243527829 1.49663089381131 -0.139272311155504 0.889234969114947 0.999981047651732 MMP23B
ENSG00000248333.8 907.987787779482 -0.0290464735816312 0.101073907829941 -0.287378555012461 0.773822479607794 0.999981047651732 CDK11B
ENSG00000272004.1 1.48743473044954 0.132506035685101 1.37043596544363 0.0966889654287545 0.922973403082607 0.999981047651732 ENSG00000272004.1
ENSG00000189339.12 2545.66131526268 0.0470085316994905 0.0576875762196885 0.814881379666056 0.415140212552362 0.999981047651732 SLC35E2B
ENSG00000269737.2 52.5904020966385 -0.0431113791111069 0.266129877051876 -0.161993758794332 0.87131076871634 0.999981047651732 ENSG00000269737.2
ENSG00000215914.4 7.57196076461165 -0.269744494304378 0.665236415857627 -0.405486662898065 0.685119820032135 0.999981047651732 MMP23A
ENSG00000008128.23 24.8697957703142 -0.384817677511764 0.386094057974442 -0.996694120418804 0.31891300447225 0.999981047651732 CDK11A
ENSG00000268575.1 57.0913941531974 0.157484716898365 0.243739833698088 0.646118094481987 0.518202877840717 0.999981047651732 ENSG00000268575.1
ENSG00000227775.3 22.9757919156928 0.378119049898871 0.372245748745115 1.015778020766 0.309735104768387 0.999981047651732 ENSG00000227775.3
ENSG00000215790.7 831.699103968447 0.00897583529525746 0.0955293672634881 0.0939589107766243 0.925141796735118 0.999981047651732 SLC35E2A
ENSG00000008130.15 1423.94664524037 0.0984992781071905 0.0669185618152861 1.4719276002834 0.141040429472898 0.999981047651732 NADK
ENSG00000078369.18 8677.39893824734 -0.0495113930617694 0.0635890560408372 -0.778615003027768 0.436206538561397 0.999981047651732 GNB1
ENSG00000231050.1 5.33689789999544 0.308048456506937 0.804601217163691 0.382858551460861 0.701824645163871 0.999981047651732 GNB1-DT
ENSG00000169885.10 7.54202617789291 0.338977022432539 0.668358864268647 0.507178165136577 0.612029814058534 0.999981047651732 CALML6
ENSG00000178821.13 0.639172587134572 -2.86848592968037 2.22843396139781 -1.28722052318799 0.198017435863212 0.999981047651732 TMEM52
ENSG00000142609.18 0.925758546392732 0.00824843236041513 2.05794608995935 0.00400808961938263 0.99680201573687 0.999981047651732 CFAP74
ENSG00000187730.9 2.98130894981624 -1.06957076990667 1.06055073740842 -1.00850504570889 0.313212066654303 0.999981047651732 GABRD
ENSG00000067606.17 39.9142347474742 -0.159194465610052 0.287680504638854 -0.553372449794264 0.580008400006938 0.999981047651732 PRKCZ
ENSG00000271806.1 0.287701737099992 0.00568675683216232 4.0484390193284 0.00140467889105211 0.998879228768514 0.999981047651732 ENSG00000271806.1
ENSG00000182873.5 18.7708030438297 0.311065199951701 0.412785774537682 0.753575387378822 0.451104227974044 0.999981047651732 PRKCZ-AS1
ENSG00000162585.17 849.033963495242 0.0690859902387657 0.0836304006187228 0.826087041645703 0.40875471793499 0.999981047651732 FAAP20
ENSG00000234396.3 0.856896270150555 -0.326154219527268 2.014993228639 -0.161863680180983 0.871413204610217 0.999981047651732 ENSG00000234396.3
ENSG00000157933.10 1984.17104136476 0.034148671610069 0.0645809738885258 0.528772942771249 0.596962969545521 0.999981047651732 SKI
ENSG00000287356.1 30.9740249193593 0.162912570672555 0.323162475732799 0.504119701098144 0.614177263383103 0.999981047651732 ENSG00000287356.1
ENSG00000116151.14 100.741101919082 -0.108230625020053 0.180671530211384 -0.599046373789075 0.549141960690609 0.999981047651732 MORN1
ENSG00000272161.1 0.425210325824384 0.952599292118144 3.07290036100175 0.310000058644141 0.756560911759866 0.999981047651732 ENSG00000272161.1
ENSG00000269896.2 26.2171369732476 0.138124280251238 0.359460089095912 0.384254843419859 0.700789573328822 0.999981047651732 ENSG00000269896.2
ENSG00000272420.1 2.42498622106406 0.243308599523687 1.19615308564958 0.203409247898698 0.838815172127797 0.999981047651732 ENSG00000272420.1
ENSG00000157916.20 1758.8872760761 -0.0491766759750039 0.0630625485596533 -0.779807938280289 0.43550393309934 0.999981047651732 RER1
ENSG00000157911.10 163.812020751705 0.0323167199468314 0.17105641754128 0.188924335089812 0.850152120378112 0.999981047651732 PEX10
ENSG00000149527.18 38.4906180113903 0.0393450644064556 0.29562783773465 0.133089849413203 0.894122322726641 0.999981047651732 PLCH2
ENSG00000224387.1 0.791450445717825 -0.689051717886358 2.10574496144119 -0.327224678441004 0.743497956735149 0.999981047651732 ENSG00000224387.1
ENSG00000229393.1 1.21247652699755 -1.4197642964883 1.68082531823962 -0.844682835914957 0.398287945215152 0.999981047651732 ENSG00000229393.1
ENSG00000157881.15 450.222321305181 0.0396648284243251 0.0966372571117601 0.410450685478926 0.681475371760453 0.999981047651732 PANK4
ENSG00000197921.6 22.0577387481286 0.0929104629099535 0.386553400612811 0.240356087315907 0.810054217685523 0.999981047651732 HES5
ENSG00000272449.2 66.0385134924768 -0.287203908534431 0.228057207372786 -1.2593502825147 0.20790383878661 0.999981047651732 ENSG00000272449.2
ENSG00000238164.6 278.340159540021 -0.2426106697625 0.129481497662373 -1.87370917190898 0.0609705210705417 0.999981047651732 TNFRSF14-AS1
ENSG00000157873.17 3463.94682895566 -0.0971796826400749 0.0888382442010157 -1.09389467919002 0.274001172643368 0.999981047651732 TNFRSF14
ENSG00000225931.3 17.4929486369429 0.153131122103204 0.45160916727118 0.339078861105696 0.734550322517798 0.999981047651732 ENSG00000225931.3
ENSG00000228037.1 9.19499838239625 -0.616029272280034 0.647951418072902 -0.950733735736224 0.341739558140962 0.999981047651732 ENSG00000228037.1
ENSG00000157870.16 911.633355342037 0.0305142282507319 0.0772670677180445 0.394918937031252 0.692902713856029 0.999981047651732 PRXL2B
ENSG00000142606.16 30.2893911457929 -0.109939485010072 0.324978497602097 -0.338297720683914 0.735138841202998 0.999981047651732 MMEL1
ENSG00000215912.12 26.1326406091288 -0.548770437125045 0.385838810664641 -1.42227899826806 0.154945273239222 0.999981047651732 TTC34
ENSG00000177133.11 52.2453215044132 -0.0585378103584545 0.254465120861139 -0.23004256992218 0.818058690614656 0.999981047651732 PRDM16-DT
ENSG00000142611.17 109.317216445121 0.067611059021635 0.182295561712608 0.37088702756365 0.710721677674829 0.999981047651732 PRDM16
ENSG00000130762.15 3.9072532407366 -0.170850183633976 0.958522604020327 -0.178243249473075 0.858531945346812 0.999981047651732 ARHGEF16
ENSG00000272088.1 0.28061451992057 0.497869170708549 4.04436086318898 0.123102064219853 0.902026276703852 0.999981047651732 ENSG00000272088.1
ENSG00000162591.16 3325.34501302077 -0.0234924036627365 0.0857470619071346 -0.273973278386834 0.784105156991958 0.999981047651732 MEGF6
ENSG00000238260.1 38.4297578777556 -0.0904006226077689 0.305555614201763 -0.295856526295327 0.76733965249622 0.999981047651732 ENSG00000238260.1
ENSG00000158109.15 733.786976410618 -0.0735192305794187 0.0792576314890979 -0.927598127752928 0.353616069264355 0.999981047651732 TPRG1L
ENSG00000116213.16 451.505984498563 -0.0338062584267906 0.100481380974174 -0.336443011621025 0.736536819308942 0.999981047651732 WRAP73
ENSG00000078900.15 7.34570217057654 0.0983740727709307 0.672588276566651 0.14626194984114 0.883714602404279 0.999981047651732 TP73
ENSG00000227372.12 768.456613171524 -0.0920842787456472 0.099818596182577 -0.922516267181488 0.356259349162182 0.999981047651732 TP73-AS1
ENSG00000162592.10 1.98129599219255 -0.26108994169804 1.35531924020686 -0.192640917322321 0.84724019769515 0.999981047651732 CCDC27
ENSG00000235169.8 452.887474968793 0.0106957546584126 0.102250701493288 0.104603239901633 0.916690643742892 0.999981047651732 SMIM1
ENSG00000130764.10 1560.7368711611 0.0194849944496923 0.067837711642077 0.28722953616859 0.773936572117285 0.999981047651732 LRRC47
ENSG00000266075.2 34.9871726183713 0.0152708776029277 0.309745821228604 0.0493013191989349 0.960679168229344 0.999981047651732 RN7SL574P
ENSG00000272153.1 50.3038123586612 -0.157217643203811 0.254449384537781 -0.617873937834057 0.536658439950942 0.999981047651732 ENSG00000272153.1
ENSG00000116198.13 1255.64730218132 0.112088454404137 0.0771320640929916 1.45320180034338 0.146167732459972 0.999981047651732 CEP104
ENSG00000169598.15 554.089369778678 0.0729073124755445 0.0909961213444885 0.801213407762026 0.423008110495205 0.999981047651732 DFFB
ENSG00000198912.11 863.068879010703 0.0303931240152734 0.0830332582508775 0.366035545942847 0.714338551566818 0.999981047651732 C1orf174
ENSG00000236423.6 99.41589726564 0.157683984565976 0.183315524351044 0.860178018878618 0.389690919512887 0.999981047651732 LINC01134
ENSG00000196581.11 0.567113530017142 0.921495384493277 2.68411372856907 0.343314582644207 0.731361811398755 0.999981047651732 AJAP1
ENSG00000131697.18 367.94756359551 0.119964335079112 0.104823512823841 1.14444108814323 0.252440756478139 0.999981047651732 NPHP4
ENSG00000069424.15 7892.78320192172 -0.0335223113106811 0.0651001262214406 -0.514934659214847 0.606598680312638 0.999981047651732 KCNAB2
ENSG00000116254.18 13.4609432320686 0.499653037014314 0.533373352714454 0.936779151923264 0.348872171452983 0.999981047651732 CHD5
ENSG00000116251.11 3197.77466618098 -0.0313818268246149 0.0635928646576997 -0.493480314081358 0.621673246192109 0.999981047651732 RPL22
ENSG00000226944.1 0.0687861685733961 0.00569256122856286 4.71161307059729 0.00120819794479457 0.999035997747987 0.999981047651732 RNF207-AS1
ENSG00000158286.13 5.33810811106167 0.273867689806127 0.749402533128698 0.365448043874032 0.714776983630984 0.999981047651732 RNF207
ENSG00000116237.16 862.480013144788 -0.0348530074240043 0.0762299075518419 -0.457209099988764 0.647520758185279 0.999981047651732 ICMT
ENSG00000225077.3 2.07502036884007 1.51425780843587 1.2913970395446 1.1725733930518 0.240966924386401 0.999981047651732 ICMT-DT
ENSG00000158292.7 76.8112491204353 0.185096591920256 0.20231090945006 0.914911570628607 0.360238055250703 0.999981047651732 GPR153
ENSG00000097021.19 263.035026040809 -0.101699875433948 0.121712478088045 -0.835574766297832 0.403394169384388 0.999981047651732 ACOT7
ENSG00000069812.11 2.08044674938459 -0.607860632496883 1.37814721838357 -0.441070898949273 0.659161670444822 0.999981047651732 HES2
ENSG00000187017.17 18.3742474916679 -0.172731713559181 0.424413392541622 -0.406989309467282 0.684015840010894 0.999981047651732 ESPN
ENSG00000231868.1 0.721440681931415 0.00572171879928155 2.44264363649796 0.00234242879877674 0.998131013935855 0.999981047651732 ENSG00000231868.1
ENSG00000215788.10 58.4479221124916 -0.416754268298261 0.239737972868916 -1.738374039419 0.0821449279852156 0.999981047651732 TNFRSF25
ENSG00000171680.22 16.1511733486095 0.424832134896558 0.471075457053834 0.90183457561876 0.367144749772205 0.999981047651732 PLEKHG5
ENSG00000162408.11 272.911090803826 0.0791608334959427 0.126212019100748 0.627205190598787 0.530524741222354 0.999981047651732 NOL9
ENSG00000229519.2 2.55567412031133 0.434437135501795 1.04859801136255 0.414302841312169 0.678652333266591 0.999981047651732 ENSG00000229519.2
ENSG00000173662.21 0.571139150923424 -2.10226513815513 2.47755060651553 -0.84852560937667 0.396145316429398 0.999981047651732 TAS1R1
ENSG00000204859.13 717.786836473674 0.0539598154930182 0.095175820336784 0.566948782811421 0.570748979404865 0.999981047651732 ZBTB48
ENSG00000162413.16 1209.60219679421 0.0508541967628959 0.0705295725268282 0.721033673407731 0.470888797121921 0.999981047651732 KLHL21
ENSG00000116273.6 555.470041290942 0.0297737161035466 0.0923030562081941 0.322564791748504 0.74702486159672 0.999981047651732 PHF13
ENSG00000041988.15 206.083634196172 -0.0513230126386472 0.134884758821391 -0.380495269347718 0.703577807480636 0.999981047651732 THAP3
ENSG00000007923.16 617.525778473805 0.00312647172519648 0.0951885755727174 0.0328450311015325 0.973798167941911 0.999981047651732 DNAJC11
ENSG00000237436.1 26.092312527511 -0.116495455824039 0.354217006038169 -0.328881600369819 0.742245182180218 0.999981047651732 CAMTA1-DT
ENSG00000171735.19 817.531411217851 -0.0537228648433112 0.0898493028503408 -0.597921888529238 0.549892054028296 0.999981047651732 CAMTA1
ENSG00000270171.1 0.709702590841499 -2.55034452095733 2.37486434069315 -1.07389061230039 0.282871711328854 0.999981047651732 ENSG00000270171.1
ENSG00000270035.1 0.717298266918817 -0.762273260145376 2.26795746579941 -0.336105624395689 0.736791217250988 0.999981047651732 ENSG00000270035.1
ENSG00000269978.1 0.497880934760756 0.790204744909784 2.71484788346722 0.291067779422171 0.770999481846192 0.999981047651732 ENSG00000269978.1
ENSG00000049245.13 1475.44542181536 -0.0300734050884018 0.0705269351771983 -0.426410207856653 0.669808964488264 0.999981047651732 VAMP3
ENSG00000269925.1 9.32248970688677 -0.260549238155672 0.623549909671183 -0.417848249377613 0.67605807135751 0.999981047651732 ENSG00000269925.1
ENSG00000049246.14 191.98137904789 -0.114259266095881 0.147694478710268 -0.773619075632634 0.439156088112077 0.999981047651732 PER3
ENSG00000236266.1 1.90448416493661 0.644654327001408 1.30260922730934 0.494894641835912 0.620674493128274 0.999981047651732 ENSG00000236266.1
ENSG00000049247.13 12.4867932603335 0.4352434710276 0.73269674689949 0.594029484734844 0.5524923925561 0.999981047651732 UTS2
ENSG00000049249.8 2.68949702097915 1.2563934898783 1.28109993465292 0.980714662372288 0.326733471279427 0.999981047651732 TNFRSF9
ENSG00000116288.13 2606.31861509698 -0.0967647373986122 0.0791488581629865 -1.22256643550499 0.221493496892302 0.999981047651732 PARK7
ENSG00000200344.1 0.50089468010849 -0.899203737389532 2.77014011961273 -0.324605867776552 0.745479385690778 0.999981047651732 ENSG00000200344.1
ENSG00000284747.1 5.95371516690948 -0.0509126702562799 0.760059110911663 -0.0669851456621736 0.946593528682464 0.999981047651732 ENSG00000284747.1
ENSG00000284716.1 0.786720615231016 -2.57470586355468 2.23957481595681 -1.14964047872395 0.250291978826727 0.999981047651732 ENSG00000284716.1
ENSG00000116285.13 1.97853050570215 1.51542651809953 1.35472377163278 1.11862399540909 0.263300582214126 0.999981047651732 ERRFI1
ENSG00000162426.14 0.285660257937195 1.52333487197367 4.02572120189279 0.378400489148984 0.705133104870906 0.999981047651732 SLC45A1
ENSG00000142599.19 1933.49571287711 0.000315896005043743 0.061541621377111 0.00513304651348092 0.995904439422104 0.999981047651732 RERE
ENSG00000232912.6 0.986317718713429 -0.902044500408605 2.10489919826357 -0.428545224946043 0.668254214825383 0.999981047651732 RERE-AS1
ENSG00000074800.16 15495.1738061925 0.0283957738103682 0.0557638349994618 0.509214866779559 0.610601623459935 0.999981047651732 ENO1
ENSG00000274258.1 0.213708818259696 -0.956046056464365 4.53388500223701 -0.210866851716057 0.832991171014042 0.999981047651732 MIR6728
ENSG00000230679.1 1.35924783519653 -2.15438309589727 1.76117746191634 -1.22326292635671 0.221230405056325 0.999981047651732 ENO1-AS1
ENSG00000201725.1 0 NA NA NA NA NA RNU6-304P
ENSG00000238249.2 0.985493888909785 0.580608053256931 2.1564269796127 0.269245403969677 0.787740842526138 0.999981047651732 HMGN2P17
ENSG00000232208.2 0.287344864975057 -0.884464839892289 3.69369905862342 -0.239452328371851 0.810754857733017 0.999981047651732 ENSG00000232208.2
ENSG00000131686.15 0 NA NA NA NA NA CA6
ENSG00000142583.18 727.592112328936 0.103735676321037 0.0820698644407873 1.26399229519724 0.206232792418199 0.999981047651732 SLC2A5
ENSG00000180758.12 47.0663198119872 0.35883622955931 0.267198139998624 1.34295930937677 0.179285150005965 0.999981047651732 GPR157
ENSG00000228526.7 98.6820501482818 0.00950787808228502 0.199592126320329 0.0476365388633901 0.962005911270567 0.999981047651732 MIR34AHG
ENSG00000234546.4 8.54764416935203 -0.155671077326486 0.657874111914611 -0.236627455780919 0.812945818385207 0.999981047651732 LNCTAM34A
ENSG00000049239.12 1156.38532197026 0.0769471483122633 0.0828358820203343 0.928910834719845 0.352935297489527 0.999981047651732 H6PD
ENSG00000171621.14 558.466506643541 0.0586365766652621 0.101988820591943 0.574931412334563 0.565337684427309 0.999981047651732 SPSB1
ENSG00000284652.1 0.923004113365298 0.401267893442222 2.23855158194244 0.1792533603778 0.85773876665048 0.999981047651732 ENSG00000284652.1
ENSG00000284693.1 27.4365636352819 0.287048088439616 0.340559249136801 0.842872684172234 0.399299652041267 0.999981047651732 LINC02606
ENSG00000171612.7 188.264449344772 -0.0989413437203376 0.136942856154026 -0.722500950389507 0.469986541254374 0.999981047651732 SLC25A33
ENSG00000231181.1 2.27734663293232 -1.21373614389305 1.3313516013454 -0.911657102951999 0.361949252303181 0.999981047651732 ENSG00000231181.1
ENSG00000188807.13 456.867807975262 0.118031368992657 0.106416073939695 1.10914981753174 0.267365556865533 0.999981047651732 TMEM201
ENSG00000171608.16 1613.20829739931 0.121919516907871 0.0643087598172941 1.89584618416298 0.0579803868265987 0.999981047651732 PIK3CD
ENSG00000179840.5 15.07650868018 -0.0184791664902683 0.495434300121819 -0.0372989243694362 0.970246663126415 0.999981047651732 PIK3CD-AS1
ENSG00000231789.2 20.3759156265954 0.124049625838787 0.4034042987996 0.307506950738796 0.758457533243155 0.999981047651732 PIK3CD-AS2
ENSG00000171603.17 2632.20511720215 0.0389653504723048 0.0615593169723046 0.632972430311974 0.526751646910125 0.999981047651732 CLSTN1
ENSG00000178585.15 1079.3401995122 -0.067303140421246 0.0760038383484199 -0.885522914154838 0.375874666620131 0.999981047651732 CTNNBIP1
ENSG00000285701.1 0.642018326481193 -2.46039166264279 2.37164057815142 -1.03742181058504 0.299539317982023 0.999981047651732 ENSG00000285701.1
ENSG00000162441.12 1250.9964628842 0.0313624836573683 0.0692365396800905 0.45297589686428 0.650566097750436 0.999981047651732 LZIC
ENSG00000228150.1 11.388452604503 0.0161433415241841 0.552298125975789 0.0292293976114121 0.976681635342229 0.999981047651732 ENSG00000228150.1
ENSG00000173614.14 239.979297035556 -0.0222139456103561 0.123346947321864 -0.180093193165054 0.857079406309353 0.999981047651732 NMNAT1
ENSG00000202415.1 0.576655062154964 0.00572648215368239 2.67874226637333 0.00213775032617651 0.998294323319043 0.999981047651732 RN7SKP269
ENSG00000130939.20 1872.28835255359 0.0483296224918201 0.0623950825378721 0.774574221654172 0.438591294682838 0.999981047651732 UBE4B
ENSG00000224340.1 0.354031493279922 0.0118932045643307 3.46931872616298 0.00342810952324475 0.997264769696038 0.999981047651732 ENSG00000224340.1
ENSG00000233623.2 0.852212157007593 2.01293290434773 2.10677675840563 0.955456194547672 0.339347047828833 0.999981047651732 PGAM1P11
ENSG00000201746.1 0.492908914732186 1.00537472035858 2.73123294840519 0.368102882233328 0.71279652184203 0.999981047651732 RNU6-828P
ENSG00000054523.17 472.838263692249 0.277846998898012 0.0944949547135451 2.9403368649711 0.0032785559293465 0.999981047651732 KIF1B
ENSG00000284735.1 1.4733821913105 1.25867697825426 1.61679467024123 0.77850143955909 0.436273458306772 0.999981047651732 ENSG00000284735.1
ENSG00000284642.1 3.91093627774815 0.125984265199708 0.98540535988431 0.12785019275164 0.898267527887279 0.999981047651732 ENSG00000284642.1
ENSG00000142657.21 6134.00585582768 0.0335617179108372 0.0634895350090882 0.528618108575421 0.597070395735537 0.999981047651732 PGD
ENSG00000271989.1 0.353728788815378 -0.964619906395548 3.45762068557107 -0.278983727284194 0.780257312915242 0.999981047651732 ENSG00000271989.1
ENSG00000251503.8 0.642160318691371 2.56375676264996 2.4804286769211 1.03359422768499 0.301325899040087 0.999981047651732 CENPS-CORT
ENSG00000175279.22 5.53591579526379 0.241366133139492 0.77613187599395 0.310985981384139 0.755811278839239 0.999981047651732 CENPS
ENSG00000241563.3 3.74218062319535 -0.1593616716659 1.0082311333621 -0.158060653348886 0.874409004878127 0.999981047651732 CORT
ENSG00000160049.12 775.389210275249 -0.00770939403810703 0.08929295040211 -0.0863382159889394 0.931197559916141 0.999981047651732 DFFA
ENSG00000142655.13 437.389356635518 -0.0124646995314162 0.111150567936825 -0.112142472708739 0.910710441447994 0.999981047651732 PEX14
ENSG00000287727.1 2.54742981570657 1.04794996221545 1.12378897633334 0.932514897623093 0.35107049126125 0.999981047651732 ENSG00000287727.1
ENSG00000243267.3 0.504161833642814 0.510613397395543 2.84370973133355 0.179558902151413 0.85749887152003 0.999981047651732 RN7SL614P
ENSG00000130940.15 42.6012566637481 -0.120157848744348 0.307155932321387 -0.391194947257678 0.695653142836004 0.999981047651732 CASZ1
ENSG00000272078.1 3.47614455141088 -0.964976564228036 0.955762813958497 -1.00964020584917 0.312667699530591 0.999981047651732 ENSG00000272078.1
ENSG00000175262.14 13.3194997053762 0.619919076909815 0.520335752026327 1.19138282252504 0.233503333214609 0.999981047651732 C1orf127
ENSG00000215785.2 0.57160891726492 1.45304887821253 2.81354296019568 0.516448086547601 0.60554148801629 0.999981047651732 CFL1P6
ENSG00000120948.17 1668.41621201828 -0.0342408721756166 0.0703665071246224 -0.486607529274892 0.626536486816928 0.999981047651732 TARDBP
ENSG00000009724.17 75.8387281754175 -0.292128367773763 0.238039334178184 -1.2272272932636 0.219737173863189 0.999981047651732 MASP2
ENSG00000271895.2 26.6789389189662 -0.213997857365607 0.357246172202241 -0.599020714613734 0.549159071138668 0.999981047651732 ENSG00000271895.2
ENSG00000116649.10 674.695518815367 0.0202879204304973 0.0957396949339175 0.211907092920033 0.832179516909001 0.999981047651732 SRM
ENSG00000171824.14 1172.51875249261 -0.00945386902078587 0.0665402679474149 -0.142077411354235 0.887018860287583 0.999981047651732 EXOSC10
ENSG00000226849.1 3.98021217395804 0.16257197711486 0.903917801786398 0.17985261136972 0.857268279087953 0.999981047651732 ENSG00000226849.1
ENSG00000230337.1 3.42628778345822 -0.297304386507818 0.970528180559034 -0.306332564538794 0.75935144729672 0.999981047651732 EXOSC10-AS1
ENSG00000198793.13 1748.23854795811 0.0895229269355273 0.0700957265225222 1.27715242250557 0.201548440285032 0.999981047651732 MTOR
ENSG00000120942.13 423.12903349892 0.0750520451069843 0.101384372199513 0.74027232677725 0.459134768928649 0.999981047651732 UBIAD1
ENSG00000238199.1 0.630666703430149 1.72250200496724 2.66512741905498 0.646311314292811 0.518077761956522 0.999981047651732 UBE2V2P3
ENSG00000204624.8 1.56547906907164 1.00144346598395 1.46543185956593 0.683377708384597 0.494368202196976 0.999981047651732 DISP3
ENSG00000116661.11 0.426650392167469 -1.27972681232644 2.97138814967971 -0.430683151396558 0.666698771304086 0.999981047651732 FBXO2
ENSG00000132879.14 132.737291581839 -0.00790232763987501 0.170234531244224 -0.0464202390790978 0.962975305447429 0.999981047651732 FBXO44
ENSG00000116663.11 66.3449595854144 0.264175022298136 0.232531103025735 1.13608467366578 0.255921128694715 0.999981047651732 FBXO6
ENSG00000116670.15 312.378071854614 -0.0568937334075191 0.117698039124071 -0.483387266524845 0.628820787737184 0.999981047651732 MAD2L2
ENSG00000162490.7 13.7299021406256 0.162113177457191 0.481156488956578 0.336924017815379 0.736174179205325 0.999981047651732 DRAXIN
ENSG00000177674.16 545.763504960178 0.0149711467191044 0.0959778313505709 0.155985465689681 0.876044477682447 0.999981047651732 AGTRAP
ENSG00000215910.7 0.433541600482429 1.41464026148948 3.18787422988411 0.443756610040701 0.657218562019334 0.999981047651732 C1orf167
ENSG00000177000.12 1919.6502462476 0.0473241398286336 0.0647818549885443 0.730515355526669 0.465075230314134 0.999981047651732 MTHFR
ENSG00000011021.23 1206.51032764547 0.000409702022926353 0.0756090208772391 0.00541869234878146 0.995676530192961 0.999981047651732 CLCN6
ENSG00000175206.10 5.07784970637894 -1.49905689213918 0.900222751222193 -1.66520662814173 0.0958715390668301 0.999981047651732 NPPA
ENSG00000285646.2 5.39005431182608 -0.32250715119918 0.803465850560129 -0.401394970270793 0.688129351917384 0.999981047651732 ENSG00000285646.2
ENSG00000116685.16 1356.2758561056 0.0130922984683552 0.0854235902857847 0.153263266324384 0.878190667608074 0.999981047651732 KIAA2013
ENSG00000083444.17 854.400921199982 0.0787095299156292 0.081264254370925 0.968562752773994 0.332763394996396 0.999981047651732 PLOD1
ENSG00000116688.16 2117.43033588938 0.0130603388965721 0.0615587408171215 0.212160592033092 0.831981749864744 0.999981047651732 MFN2
ENSG00000116691.11 492.324243860821 0.0161393387781509 0.0973816086425806 0.165732924349063 0.868367134470769 0.999981047651732 MIIP
ENSG00000202461.1 2.21477337165682 1.43353248492948 1.37525021879428 1.0423793905565 0.297235817732161 0.999981047651732 ENSG00000202461.1
ENSG00000120949.15 7.01722053080723 0.326880369627303 0.730385233339046 0.447545151115568 0.654481495266744 0.999981047651732 TNFRSF8
ENSG00000028137.19 315.320637082661 0.0138289218386572 0.115625637523603 0.119600826726982 0.904799364792932 0.999981047651732 TNFRSF1B
ENSG00000048707.15 1058.48298954043 0.304657099923198 0.106313475152056 2.86564896394799 0.00416155427731 0.999981047651732 VPS13D
ENSG00000239149.1 0.718790821359195 1.9470426214407 2.41328143302651 0.806802967442925 0.419780009235138 0.999981047651732 SNORA59A
ENSG00000229484.1 0.421825354839602 -1.76915905243392 3.19185205089658 -0.554273514004814 0.579391673787254 0.999981047651732 LINC02766
ENSG00000162496.9 10.5504871926726 -0.139331812533838 0.572275031227178 -0.243470018664027 0.807641308063484 0.999981047651732 DHRS3
ENSG00000272482.1 0.50269399163178 -1.16357290476382 2.68337923071549 -0.43362223700806 0.664562784174568 0.999981047651732 ENSG00000272482.1
ENSG00000179172.9 4.17105601149025 -0.699421544090154 1.05622971435346 -0.662186960455176 0.507851409925598 0.999981047651732 HNRNPCL1
ENSG00000179412.10 0.495825629950413 0.943299257975757 2.97220670045421 0.317373370375487 0.750960310914376 0.999981047651732 HNRNPCL4
ENSG00000116731.22 1312.86735873281 0.00419370042366594 0.0666680630164041 0.0629041888112762 0.949842799263847 0.999981047651732 PRDM2
ENSG00000189337.17 1940.07546862317 0.0337990503068499 0.0826165405294291 0.409107547837957 0.682460737421279 0.999981047651732 KAZN
ENSG00000287756.1 0.993787939522961 0.719792467958609 1.92097153368101 0.374702308357128 0.707881875317069 0.999981047651732 ENSG00000287756.1
ENSG00000175147.13 6.13146370485537 -0.128349377050822 0.726938376101378 -0.176561564598046 0.859852786695422 0.999981047651732 TMEM51-AS1
ENSG00000171729.14 86.4069283550965 0.00164947107281404 0.197003191823688 0.00837281395059971 0.993319539072953 0.999981047651732 TMEM51
ENSG00000142621.19 0.286712202637292 -0.826192458391816 3.6990573663241 -0.223352161529962 0.823261433413153 0.999981047651732 FHAD1
ENSG00000228140.2 1.06605914787426 -1.53891798980659 1.82699793854535 -0.842320594533279 0.399608526378281 0.999981047651732 EFHD2-AS1
ENSG00000142634.13 1206.05810022549 0.0159876829874963 0.079691259807253 0.20062028164902 0.840995498028224 0.999981047651732 EFHD2
ENSG00000162438.12 0.987579296365131 -0.530887716829753 1.92223824060663 -0.276182059858622 0.782408235723435 0.999981047651732 CTRC
ENSG00000142615.8 0.418692378815122 0.00569711001058981 3.08560896390252 0.00184634867127959 0.998526827738335 0.999981047651732 CELA2A
ENSG00000215704.10 9.71830017987433 -0.460629814808793 0.557404927479386 -0.826382746366784 0.408587007651337 0.999981047651732 CELA2B
ENSG00000132906.18 499.900212577024 0.028486622810211 0.0926738826653737 0.307385662399301 0.758549840034049 0.999981047651732 CASP9
ENSG00000116138.13 922.63248240806 0.0154507627400013 0.0814341459858228 0.189733220051098 0.849518187780195 0.999981047651732 DNAJC16
ENSG00000116771.6 19.8979075339188 -0.213929559706563 0.403340000385509 -0.530395099672958 0.595838022869777 0.999981047651732 AGMAT
ENSG00000237301.1 3.36378985327397 0.541907867006062 1.0214023853259 0.530552772140978 0.595728730427907 0.999981047651732 ENSG00000237301.1
ENSG00000235084.3 6.51215018574135 0.0620672626043666 0.705740111429415 0.0879463439858262 0.929919322104702 0.999981047651732 CHCHD2P6
ENSG00000197312.12 562.802789910585 0.130461392666552 0.110899241032894 1.17639572148069 0.239436780668928 0.999981047651732 DDI2
ENSG00000271742.1 0.210154680874903 -0.925258138358445 4.54892069999268 -0.203401685670171 0.838821082375133 0.999981047651732 ENSG00000271742.1
ENSG00000116786.13 1652.31899286181 0.0268670320141777 0.0690916788837209 0.388860604464309 0.697379266114388 0.999981047651732 PLEKHM2
ENSG00000237938.5 12.8831583982489 -0.105566142572037 0.531002043164323 -0.198805529905219 0.842414870100693 0.999981047651732 ENSG00000237938.5
ENSG00000162461.8 23.1105243347486 0.45992891799289 0.407729078568515 1.12802579499025 0.259309025465152 0.999981047651732 SLC25A34
ENSG00000162458.13 0.646008279954437 0.923002859319062 2.60030731559223 0.354959144169021 0.722620198973641 0.999981047651732 FBLIM1
ENSG00000224321.1 1.41000248704797 -0.0261426125968535 1.66805411376242 -0.01567252068213 0.987495649623857 0.999981047651732 RPL12P14
ENSG00000233954.6 210.254822106993 -0.0998034260624943 0.140169697032389 -0.712018561611305 0.476453282016325 0.999981047651732 UQCRHL
ENSG00000178715.8 8.62957829081041 0.089807586569714 0.633684775356428 0.141722809292996 0.887298957583449 0.999981047651732 ENSG00000178715.8
ENSG00000179743.4 272.838792588956 0.061439047350602 0.13063309163714 0.470317639892208 0.638128096480361 0.999981047651732 SPEN-AS1
ENSG00000065526.11 3307.81340555926 0.258231979272951 0.0817114046684515 3.16029298872956 0.0015761056032178 0.999981047651732 SPEN
ENSG00000116809.11 933.569196948381 -0.00429076586505504 0.0935640958945461 -0.045859106786978 0.963422547920149 0.999981047651732 ZBTB17
ENSG00000173641.17 3.98516409779888 -0.687033147585925 0.95696812910374 -0.717926884596851 0.472802370118768 0.999981047651732 HSPB7
ENSG00000186510.12 7.50079091931796 0.599691309061908 0.749191027138823 0.800451803797147 0.423449076989937 0.999981047651732 CLCNKA
ENSG00000184908.17 15.2323357946345 -0.604072555686586 0.468067292186936 -1.29056775760638 0.196853602288995 0.999981047651732 CLCNKB
ENSG00000142627.13 4.3371462357774 1.00902986264965 0.854905368851827 1.18028251946156 0.237887868236782 0.999981047651732 EPHA2
ENSG00000142632.17 225.130876827405 -0.0340515149029495 0.138483146603106 -0.2458892344535 0.805767977696109 0.999981047651732 ARHGEF19
ENSG00000237276.8 71.5676727543995 0.0902964539582319 0.212110776260957 0.425704226583667 0.670323381871619 0.999981047651732 ANO7L1
ENSG00000288398.1 157.536022927694 0.0432618003343272 0.153645952241254 0.281568109691544 0.778274695970886 0.999981047651732 ENSG00000288398.1
ENSG00000132881.12 156.819665255178 0.0477801324195717 0.152167441150193 0.313997081494008 0.753523255384073 0.999981047651732 CPLANE2
ENSG00000233929.1 0.28479409980599 -1.78949524734316 3.70887573493425 -0.482489944456142 0.629457939976899 0.999981047651732 MT1XP1
ENSG00000037637.11 693.996858765022 0.0696029059189983 0.0828736327853328 0.839867923966727 0.400982444025698 0.999981047651732 FBXO42
ENSG00000055070.17 2851.0361094664 -0.0355510725664144 0.0649794435518513 -0.547112603973684 0.584301373630947 0.999981047651732 SZRD1
ENSG00000226457.1 0.863367362164504 1.94617409933582 2.16473981353197 0.899033725517552 0.368634697048698 0.999981047651732 RPL22P3
ENSG00000187144.11 0.495206848830571 -0.140989088543972 2.92347548704277 -0.0482265335108346 0.961535704102111 0.999981047651732 SPATA21
ENSG00000157191.20 1375.06207061036 -0.0197529252852686 0.0721699314299645 -0.273700208575608 0.784315017454277 0.999981047651732 NECAP2
ENSG00000226029.1 15.8935431340006 0.771758275241866 0.458053556495224 1.68486471570473 0.0920146755014915 0.999981047651732 LINC01772
ENSG00000080947.15 123.71138394571 0.0841202459473389 0.166853032200388 0.504157729937516 0.614150541694903 0.999981047651732 CROCCP3
ENSG00000206652.1 0.57253754800208 0.905846800936039 2.36441863183187 0.383116081365938 0.701633696454949 0.999981047651732 RNU1-1
ENSG00000261135.1 2.1997913191431 0.350929421707177 1.22532856737627 0.286396180624926 0.774574699668667 0.999981047651732 ENSG00000261135.1
ENSG00000219481.10 207.560579246582 0.232816485089221 0.131174117777095 1.77486602566557 0.0759200111941101 0.999981047651732 NBPF1
ENSG00000271732.1 1.20405308604908 1.13038212850992 1.81132619817744 0.624063257985952 0.532586042348627 0.999981047651732 ENSG00000271732.1
ENSG00000215908.10 865.567733598773 0.119479468726545 0.10625169830825 1.12449467282791 0.260803229195383 0.999981047651732 CROCCP2
ENSG00000186301.8 43.4318342118815 -0.196131903670914 0.27699089517459 -0.708080688165906 0.478895151517697 0.999981047651732 MST1P2
ENSG00000236698.1 6.3325395613374 -0.0768016164839984 0.717644510375992 -0.107019025957239 0.914773885906175 0.999981047651732 EIF1AXP1
ENSG00000268869.6 1.26607710589404 2.14895279525245 1.78974914031384 1.20070056012186 0.229867376785134 0.999981047651732 ESPNP
ENSG00000058453.17 730.28729986849 0.119920196465044 0.10574368551036 1.13406484639024 0.256767348057896 0.999981047651732 CROCC
ENSG00000227684.2 0.573351306401165 1.48492808167985 2.51872201948469 0.589556159906701 0.555488250576679 0.999981047651732 CROCCP4
ENSG00000186715.11 22.0119457933337 0.374764086373728 0.404028146801387 0.927569253134129 0.353631053008098 0.999981047651732 MST1L
ENSG00000228549.4 0.499834336222975 2.43826465344295 2.82619225964291 0.862738423093348 0.388281301737908 0.999981047651732 ENSG00000228549.4
ENSG00000238142.2 3.46141656196105 0.820219191614693 0.977334498414124 0.839241010059121 0.401334078430714 0.999981047651732 ENSG00000238142.2
ENSG00000207005.1 1.14109442781453 1.38123512383312 1.75734840405368 0.78597682772922 0.431881062765495 0.999981047651732 RNU1-2
ENSG00000272426.1 2.70050382728107 -0.381320642501113 1.15606210946492 -0.329844425640423 0.741517517332406 0.999981047651732 ENSG00000272426.1
ENSG00000117122.14 51.1909835555993 -0.0762827536827447 0.272184105617151 -0.28026160274782 0.779276807320993 0.999981047651732 MFAP2
ENSG00000159363.18 1722.02892438165 0.0503083305179485 0.070630815542816 0.712271692338762 0.476296549698267 0.999981047651732 ATP13A2
ENSG00000117118.9 531.624487118757 -0.134801128669109 0.116924990310976 -1.15288552353598 0.248957374716975 0.999981047651732 SDHB
ENSG00000117115.13 118.762542037478 -0.278632995225275 0.215776004336135 -1.29130667741545 0.196597356111044 0.999981047651732 PADI2
ENSG00000142623.11 0.359296978614365 0.503414621186775 3.37809859482678 0.149023069355555 0.881535429506862 0.999981047651732 PADI1
ENSG00000142619.4 4.24649367666153 -0.363856955793526 0.928003037148623 -0.392085953631694 0.694994705681444 0.999981047651732 PADI3
ENSG00000159339.13 969.823619424473 -0.17744854564605 0.0838832465055853 -2.11542296034328 0.034393914599236 0.999981047651732 PADI4
ENSG00000179051.14 4997.29759195624 -0.0415657274506771 0.0521669955241432 -0.796782084784626 0.425577601514148 0.999981047651732 RCC2
ENSG00000074964.17 26.2595569931068 0.668811621687375 0.429196711697517 1.55828691939916 0.119165248342979 0.999981047651732 ARHGEF10L
ENSG00000117148.8 0.280480459940442 -1.5395891396072 4.08267162693715 -0.377103348074607 0.706096803171468 0.999981047651732 ACTL8
ENSG00000179023.8 1.71684793017271 -1.46683294895619 1.54243612097283 -0.950984568509096 0.341612209496513 0.999981047651732 KLHDC7A
ENSG00000159423.17 755.445933738697 -0.0494387230175889 0.0795046144490588 -0.621834636394166 0.534050608563259 0.999981047651732 ALDH4A1
ENSG00000169991.11 618.158693425512 -0.0286603426917068 0.0907124873995186 -0.315947048893942 0.752042699731612 0.999981047651732 IFFO2
ENSG00000272084.1 6.76929771220246 0.741999852936246 0.666936925967623 1.11254876442734 0.265902275633272 0.999981047651732 ENSG00000272084.1
ENSG00000127481.15 7563.40569130149 0.318108668788572 0.135493631586059 2.34777579628549 0.0188858855831305 0.999981047651732 UBR4
ENSG00000230424.1 22.8207051542481 0.0353281722957474 0.399894191977155 0.0883437994462437 0.929603428095773 0.999981047651732 EMC1-AS1
ENSG00000127463.15 919.445260979741 0.0214725627239956 0.0718991625382092 0.298648300841953 0.765208407563415 0.999981047651732 EMC1
ENSG00000053372.5 300.391769368737 -0.0210094752619386 0.112345714128231 -0.187007358713823 0.851654863311402 0.999981047651732 MRTO4
ENSG00000286064.1 3.19801352455962 -0.652084685282819 1.08755544972067 -0.599587529491304 0.548781160153372 0.999981047651732 ENSG00000286064.1
ENSG00000211454.14 4.31880668867849 -0.0634566631506194 0.815123129876683 -0.0778491749586587 0.937948029150087 0.999981047651732 AKR7L
ENSG00000162482.5 6.558062085596 1.27880877843333 0.701045498067145 1.82414519736471 0.0681301241038232 0.999981047651732 AKR7A3
ENSG00000270728.1 19.3189883369321 0.315379835183342 0.447762921545955 0.704345581126851 0.481217586825478 0.999981047651732 ENSG00000270728.1
ENSG00000053371.12 812.776952983285 0.0563585890198985 0.0899539696178718 0.626526981069452 0.53096934538824 0.999981047651732 AKR7A2
ENSG00000200403.1 0.713931427779901 2.13635393216204 2.31805010001475 0.921616807224506 0.356728488503909 0.999981047651732 RNU6-1099P
ENSG00000040487.13 518.240741038637 0.0601651461612619 0.0929325727772402 0.647406440640334 0.517368928616066 0.999981047651732 SLC66A1
ENSG00000077549.18 7445.4477057471 -0.0619276464626404 0.0548588936747593 -1.12885336021885 0.258959698395646 0.999981047651732 CAPZB
ENSG00000173436.15 69.2447033622273 -0.0544796705972646 0.233974224030888 -0.232844753830971 0.81588195934495 0.999981047651732 MICOS10
ENSG00000158747.14 211.856301879176 -0.00771590780674645 0.130182351024323 -0.0592699989363754 0.952737056472418 0.999981047651732 NBL1
ENSG00000226396.1 27.3459821986736 -0.060411462793406 0.350192521919747 -0.172509288497172 0.863037159665302 0.999981047651732 ENSG00000226396.1
ENSG00000158748.4 0.210593399024969 -1.71806540380207 4.51693755432424 -0.380360672056954 0.703677703837306 0.999981047651732 HTR6
ENSG00000162542.13 255.968885983837 0.00710180703042809 0.122805167414266 0.0578298713316446 0.953884144106216 0.999981047651732 TMCO4
ENSG00000169914.6 246.851672411533 -0.0286773898479397 0.153310813717137 -0.18705392759085 0.851618350950446 0.999981047651732 OTUD3
ENSG00000225986.1 0.137784908494343 0.005683513642965 4.71161307060497 0.00120627767131889 0.999037529903429 0.999981047651732 ENSG00000225986.1
ENSG00000162543.6 2.36001075337422 1.15691095593266 1.14622875190579 1.00931943471939 0.312821462425293 0.999981047651732 UBXN10
ENSG00000090432.7 636.628478930982 0.0806429759964245 0.0843936078541774 0.955557868029134 0.339295656044574 0.999981047651732 MUL1
ENSG00000183114.8 0.855201969704006 0.398097698550439 2.2582166036632 0.176288535787337 0.860067268105546 0.999981047651732 FAM43B
ENSG00000158825.6 3.82773867778944 -0.88552616266515 1.09047965506504 -0.812051979651407 0.416761805869969 0.999981047651732 CDA
ENSG00000158828.8 194.812325985391 -0.064070398631895 0.141123098571865 -0.454003627189834 0.649826216121402 0.999981047651732 PINK1
ENSG00000117242.7 64.1637016101992 -0.155590137383429 0.235313448377354 -0.661203762285278 0.508481648820623 0.999981047651732 PINK1-AS
ENSG00000244038.9 6721.1690955525 -0.0809511877210986 0.0581158923821652 -1.39292686394232 0.163641907903187 0.999981047651732 DDOST
ENSG00000117245.12 11.1869712553624 0.440124633127681 0.536513629629171 0.820341942537205 0.412021202390423 0.999981047651732 KIF17
ENSG00000189410.12 0.436427570431841 0.887110861076122 3.2526487012746 0.272734913158157 0.785056994925303 0.999981047651732 SH2D5
ENSG00000127483.18 5156.37508681665 0.0222875804120006 0.0556380449706612 0.400581659973013 0.688728150638387 0.999981047651732 HP1BP3
ENSG00000075151.20 8354.47863073596 0.056321291935188 0.0550232673154039 1.02359046787141 0.306028749397583 0.999981047651732 EIF4G3
ENSG00000287192.1 13.4628233974212 -0.525288007941762 0.524509750757592 -1.00148378020246 0.316592977845127 0.999981047651732 ENSG00000287192.1
ENSG00000117298.16 4549.94254734172 0.0478114980312345 0.0651042468879427 0.734383704853043 0.46271491530964 0.999981047651732 ECE1
ENSG00000236936.1 16.0938945786726 -0.560392291895073 0.452517742021698 -1.23838744839358 0.215572432418752 0.999981047651732 ENSG00000236936.1
ENSG00000231105.2 0.781113102157154 -0.263735576730795 2.41006758598393 -0.109430780391631 0.912860821118896 0.999981047651732 ECE1-AS1
ENSG00000227001.3 19.288118982949 -0.32786174510158 0.432391629946161 -0.758251830967226 0.448300237789671 0.999981047651732 NBPF2P
ENSG00000187952.9 6.20271983716622 -0.00883874879912789 0.732582351186217 -0.0120651948341589 0.990373600870077 0.999981047651732 HS6ST1P1
ENSG00000142794.18 417.610980349814 0.0662589832679381 0.0996514556684218 0.664907329486554 0.506109767462368 0.999981047651732 NBPF3
ENSG00000162551.14 0.0719260731074334 0.00569472314034819 4.71161307060497 0.00120865679227284 0.999035631640936 0.999981047651732 ALPL
ENSG00000076864.19 21.6289372961887 -0.0595051113330484 0.418689689143581 -0.142122227692697 0.886983461228555 0.999981047651732 RAP1GAP
ENSG00000090686.16 2186.45977671704 0.0114481496965247 0.0612798768156065 0.186817439776725 0.851803772680185 0.999981047651732 USP48
ENSG00000187942.12 35.8973397508397 -0.0237909749302668 0.310808250714328 -0.0765455063550862 0.938985111310552 0.999981047651732 LDLRAD2
ENSG00000142798.20 2848.57241429524 0.268559899975622 0.0870133660871876 3.08642122529227 0.00202581616459764 0.999981047651732 HSPG2
ENSG00000228397.3 1.06958727299564 -2.36961828562268 1.83615912533201 -1.29052991809423 0.196866731037234 0.999981047651732 LINC01635
ENSG00000218510.8 88.4621473117583 0.0430113167715448 0.217933592739747 0.197359738032256 0.843546034313496 0.999981047651732 LINC00339
ENSG00000070831.17 5371.12484307567 -0.0735268182021885 0.0640376535794781 -1.14818101682838 0.250893844210113 0.999981047651732 CDC42
ENSG00000285752.1 32.3840973771455 -0.141785546423372 0.324935031615693 -0.436350447405945 0.662582485459974 0.999981047651732 CDC42-AS1
ENSG00000230068.2 1.27435775202567 -1.3400317671757 1.76142581768558 -0.760765371848828 0.446797220901544 0.999981047651732 CDC42-IT1
ENSG00000271428.1 0.847286483485773 0.719197629536993 2.00069002327183 0.359474791782513 0.719239932524108 0.999981047651732 MPHOSPH6P1
ENSG00000162552.15 2.60540232173157 -0.256445101321222 1.20441702798787 -0.212920521183303 0.831388955785705 0.999981047651732 WNT4
ENSG00000184677.18 1572.21397598698 0.108127755482888 0.0750964622900811 1.43985152143672 0.149909411104415 0.999981047651732 ZBTB40
ENSG00000237200.1 4.3971623509298 0.879791128262671 0.845493002623784 1.04056583026997 0.298077096655037 0.999981047651732 ZBTB40-IT1
ENSG00000070886.12 0.141909887560917 0.96747275567533 4.71161307060481 0.205337904700043 0.837308131283588 0.999981047651732 EPHA8
ENSG00000173372.17 7.15077527630356 1.70663979992099 0.959340843149244 1.77897127189808 0.075244471969131 0.999981047651732 C1QA
ENSG00000159189.12 21.5259549686901 1.21857674264615 0.564722022917561 2.15783463933377 0.0309406906704196 0.999981047651732 C1QC
ENSG00000173369.16 8.6252859649157 1.00258303886045 0.727752603863418 1.37764266804137 0.16831364045015 0.999981047651732 C1QB
ENSG00000133216.16 2.24737966515715 1.01023245923429 1.29611128634054 0.779433425108578 0.435724440534794 0.999981047651732 EPHB2
ENSG00000227868.6 0.209348776068614 0.00574243728881605 4.56399166375479 0.00125820503451397 0.998996097893513 0.999981047651732 TEX46
ENSG00000004487.16 2396.60386436726 -0.0134624941386935 0.0644299576374251 -0.208947741584011 0.834489034229939 0.999981047651732 KDM1A
ENSG00000169641.13 1023.63107107206 0.0875666572244969 0.0794654341814583 1.10194650197895 0.270484930347283 0.999981047651732 LUZP1
ENSG00000261326.4 126.007582405388 0.214595940140583 0.183420448099771 1.16996737475995 0.242014098372885 0.999981047651732 LINC01355
ENSG00000284726.1 3.34308333925915 1.0764800438496 1.10752161391023 0.971972041294043 0.331064457875563 0.999981047651732 ENSG00000284726.1
ENSG00000125944.20 4138.15219591019 -0.0402572216832803 0.0595473374529051 -0.676054100909532 0.499006296728505 0.999981047651732 HNRNPR
ENSG00000125945.15 360.065978878897 -0.0697771979089778 0.105026731472719 -0.664375601625791 0.506449944547434 0.999981047651732 ZNF436
ENSG00000249087.7 121.397721939799 -0.11766534108585 0.178095039040197 -0.660688482509005 0.508812111509785 0.999981047651732 ZNF436-AS1
ENSG00000204219.11 6.03162544557747 0.922087589821089 0.79472118270494 1.16026552442284 0.24594071640031 0.999981047651732 TCEA3
ENSG00000088280.19 88.4385227123873 0.0678447576487015 0.224787602974872 0.301817167632174 0.762791442942857 0.999981047651732 ASAP3
ENSG00000007968.7 281.117822295435 0.0584063148301562 0.122463967958356 0.476926526258054 0.633414442216541 0.999981047651732 E2F2
ENSG00000117318.9 2.07643825719076 -0.385685964816777 1.4188634912783 -0.271827393676399 0.78575474092255 0.999981047651732 ID3
ENSG00000142676.14 20898.7666202841 -0.0623444783620381 0.0513137014555266 -1.21496747639754 0.22437849616284 0.999981047651732 RPL11
ENSG00000236810.6 29.0365879536585 -0.307396553070674 0.353253958811983 -0.870185727300747 0.384198914506509 0.999981047651732 ELOA-AS1
ENSG00000011007.12 1028.10282716118 -0.0378965562386439 0.0797590748527174 -0.475137861222983 0.634688713879524 0.999981047651732 ELOA
ENSG00000057757.10 1009.50823024939 -0.0622843719972992 0.0712884186496851 -0.873695519932455 0.382284091381967 0.999981047651732 PITHD1
ENSG00000011009.11 1502.43280456207 0.00960088309295677 0.0734105923609234 0.130783348617513 0.895946695725004 0.999981047651732 LYPLA2
ENSG00000117308.15 194.190096883918 0.0793576438110491 0.136750807316266 0.580308411836409 0.561706655829631 0.999981047651732 GALE
ENSG00000117305.15 788.409555848341 0.0108446953738009 0.0801366065755677 0.135327609156678 0.89235285691119 0.999981047651732 HMGCL
ENSG00000179163.11 575.942555082844 0.0582436789569301 0.107202046579184 0.543307528312051 0.586918081767075 0.999981047651732 FUCA1
ENSG00000188822.8 198.335051800147 0.0150045849253206 0.130212027386907 0.115231943058044 0.908261280410096 0.999981047651732 CNR2
ENSG00000229106.1 12.3586917249222 0.249055260642094 0.556535915256959 0.44750977217185 0.654507033714347 0.999981047651732 BTBD6P1
ENSG00000189266.13 3143.64683324486 -0.0619152265642824 0.0545237050558928 -1.1355652830418 0.256138545377032 0.999981047651732 PNRC2
ENSG00000188529.15 2465.78130931385 -0.0601199114285793 0.0700402061774732 -0.858362856274907 0.39069213106774 0.999981047651732 SRSF10
ENSG00000185436.12 2.76928272144769 1.33604640987227 1.46180667510539 0.913969290621786 0.360732982345398 0.999981047651732 IFNLR1
ENSG00000232298.2 0.491851288529116 1.74957460500031 2.59833987474463 0.673343245818549 0.50072894611633 0.999981047651732 GRHL3-AS1
ENSG00000158055.15 0.495449704477953 1.74632011376333 2.71744856459327 0.64263226046551 0.520462744922661 0.999981047651732 GRHL3
ENSG00000001460.18 269.365189026725 -0.0397011236058649 0.126923725732371 -0.312795132484355 0.754436313676858 0.999981047651732 STPG1
ENSG00000001461.17 2197.54018458465 -0.0302056048415581 0.0699525712156566 -0.431801209257017 0.665885900567086 0.999981047651732 NIPAL3
ENSG00000286061.1 4.9594265348506 0.535714038689908 0.832024172746546 0.643868358922185 0.519660801209813 0.999981047651732 RCAN3AS
ENSG00000117602.12 429.901270690651 -0.0256513754915644 0.112307508554509 -0.22840303219009 0.819332932403623 0.999981047651732 RCAN3
ENSG00000184454.7 0.637524459490814 -0.756852867480611 2.33023432880143 -0.324796891937431 0.745334797003836 0.999981047651732 NCMAP
ENSG00000133226.17 2757.5735616526 -0.0385998664474984 0.133138734290089 -0.289922137635733 0.771875805252381 0.999981047651732 SRRM1
ENSG00000284699.1 0.862461205961339 0.271004889358309 2.18089654615449 0.124263065039084 0.901106990419607 0.999981047651732 ENSG00000284699.1
ENSG00000169504.15 3337.75581873395 -0.0400076986319669 0.0774807577295107 -0.51635657425597 0.605605389735243 0.999981047651732 CLIC4
ENSG00000020633.18 1011.67376654333 0.096378031409617 0.0841829453907719 1.14486409286627 0.252265460260049 0.999981047651732 RUNX3
ENSG00000229162.1 9.54168098744702 0.110296030090482 0.576988697005271 0.191158042892258 0.848401774318695 0.999981047651732 RUNX3-AS1
ENSG00000285823.1 0.215753109979717 -0.760672344296757 4.47218407612145 -0.170089676844531 0.864939611906713 0.999981047651732 LINC02793
ENSG00000233755.1 0.142115751158519 0.967472663515908 4.71161307060448 0.20533788514 0.837308146564671 0.999981047651732 ENSG00000233755.1
ENSG00000117614.10 1699.22412124984 -0.0587198751924196 0.0716625035522766 -0.819394694319944 0.412561261055776 0.999981047651732 SYF2
ENSG00000284602.1 51.2555808749822 0.275854782536796 0.2689717709197 1.02559008922595 0.305084840971579 0.999981047651732 ENSG00000284602.1
ENSG00000284657.1 9.82743660313205 -0.0742242742127083 0.622965810695429 -0.119146625606709 0.905159191912173 0.999981047651732 ENSG00000284657.1
ENSG00000117616.18 4675.78955165891 -0.0739379741184666 0.125851590513095 -0.587501308620912 0.556867071837233 0.999981047651732 RSRP1
ENSG00000272432.1 4.27467573019892 -0.142359306163844 0.957083616596575 -0.14874280960955 0.881756579774999 0.999981047651732 ENSG00000272432.1
ENSG00000261349.1 32.9215677336192 -0.199728015903352 0.328947184189437 -0.607173508402282 0.543735771135254 0.999981047651732 ENSG00000261349.1
ENSG00000187010.21 138.928198270764 0.0233132772763921 0.171589421704809 0.135866634695575 0.891926712493484 0.999981047651732 RHD
ENSG00000224183.1 6.89592392460751 0.724131928776126 0.711840014492772 1.01726780460932 0.309026048028597 0.999981047651732 SDHDP6
ENSG00000259984.1 4.69027302345322 -0.599015292510992 0.862556619676392 -0.694464895227083 0.487390708525965 0.999981047651732 ENSG00000259984.1
ENSG00000183726.11 2990.52087463007 -0.0348216660476025 0.0791554583375435 -0.439914906425177 0.659998739178315 0.999981047651732 TMEM50A
ENSG00000188672.18 45.4001569018348 0.201008584247871 0.269012123650847 0.747210131349926 0.454936729457391 0.999981047651732 RHCE
ENSG00000238084.4 3.34801053530918 -0.604534212351127 1.06688361446903 -0.566635576882481 0.570961798577666 0.999981047651732 ENSG00000238084.4
ENSG00000204178.11 842.415506612005 -0.0395706956456859 0.0770577940037414 -0.513519705012119 0.607587830554088 0.999981047651732 MACO1
ENSG00000157978.11 1200.4507807745 0.0115998462813047 0.0774559113822747 0.149760632523643 0.880953469691941 0.999981047651732 LDLRAP1
ENSG00000225643.1 1.70187443429882 -0.90434624064088 1.52519713498127 -0.592937279974622 0.553223127646533 0.999981047651732 ENSG00000225643.1
ENSG00000117643.14 56.1791331154549 0.1145462017473 0.248710992433173 0.460559465533386 0.645114698694309 0.999981047651732 MAN1C1
ENSG00000233478.1 0.139024804279756 0.00568253930549127 4.71161307058881 0.00120607087644001 0.999037694901751 0.999981047651732 ENSG00000233478.1
ENSG00000162430.17 2275.88076266808 0.0300356692613999 0.0645782636131012 0.465104937496437 0.641856310311647 0.999981047651732 SELENON
ENSG00000228172.5 10.9319396562785 -0.0360153631012629 0.552866053010592 -0.0651430177438891 0.948060129942568 0.999981047651732 ENSG00000228172.5
ENSG00000117640.18 830.119020059088 -0.153349236502076 0.0803622817222988 -1.90822402270747 0.0563622680097071 0.999981047651732 MTFR1L
ENSG00000127423.10 115.20744423676 -0.0850956455343453 0.181525017261714 -0.46878191677381 0.639225526862257 0.999981047651732 AUNIP
ENSG00000236528.1 9.51912493849755 0.245633149653074 0.592916496987813 0.41427949956016 0.678669425663665 0.999981047651732 ENSG00000236528.1
ENSG00000182749.5 603.620010895267 0.00376747862772316 0.0865423222925841 0.0435333664260359 0.965276367167046 0.999981047651732 PAQR7
ENSG00000117632.23 3849.28816395196 -0.0963140663338588 0.0546047976886724 -1.76383890080484 0.0777591060168711 0.999981047651732 STMN1
ENSG00000229786.1 0.349579876391724 -0.956064556859594 3.25984210939439 -0.293285541070948 0.76930390453326 0.999981047651732 SNRPFP2
ENSG00000223624.1 0.498907436669066 1.22867216736498 2.5499146083876 0.481848358107143 0.629913673777661 0.999981047651732 ENSG00000223624.1
ENSG00000158006.14 305.813945888381 -0.0678433911560468 0.118248615690205 -0.57373518294529 0.56614701621374 0.999981047651732 PAFAH2
ENSG00000158008.10 0.845124596063187 -1.5503547285809 2.07667407246562 -0.746556596982105 0.455331255985031 0.999981047651732 EXTL1
ENSG00000158014.15 0.501374707462547 1.49702118146559 2.51760769307633 0.594620514380596 0.552097164200399 0.999981047651732 SLC30A2
ENSG00000175087.10 358.713762501268 0.0150651335261686 0.107888325724788 0.139636364036256 0.888947307736332 0.999981047651732 PDIK1L
ENSG00000197245.6 7.88776179707674 -0.266374542039535 0.659990991845194 -0.403603299637179 0.686504458885459 0.999981047651732 FAM110D
ENSG00000236782.7 1.49079320666803 0.9579408223672 1.61792914437382 0.592078352564659 0.553798122036614 0.999981047651732 ZNF593OS
ENSG00000142675.18 26.8617584018404 0.029349955885567 0.360677150599859 0.0813745917554071 0.935144054926834 0.999981047651732 CNKSR1
ENSG00000236155.6 16.6350594401187 0.209001491339261 0.454278362109991 0.460073621751451 0.645463377131936 0.999981047651732 ZPLD2P
ENSG00000130695.15 1216.14532160583 0.0550003271391494 0.06933896508243 0.793209518973425 0.427655762458871 0.999981047651732 CEP85
ENSG00000270733.1 1.2138139735339 2.70836380381174 1.79801608874853 1.50630676819852 0.131988441480856 0.999981047651732 ENSG00000270733.1
ENSG00000142669.15 12856.4397633152 0.0128040400429882 0.0681438887910429 0.187897114035429 0.850957305111836 0.999981047651732 SH3BGRL3
ENSG00000158062.20 1185.00380302166 -0.0599469092644761 0.0762964348670074 -0.785710490522523 0.432037115925462 0.999981047651732 UBXN11
ENSG00000169442.9 333.449636251292 -0.018220667382733 0.133366969365696 -0.136620540073692 0.89133074010766 0.999981047651732 CD52
ENSG00000176092.15 1.62289633727561 0.494442221965081 1.64880506285016 0.299879126468945 0.764269356677472 0.999981047651732 CRYBG2
ENSG00000176083.17 3.63582300761649 -2.33419212671907 1.17061512148068 -1.99398767698012 0.0461534012377481 0.999981047651732 ZNF683
ENSG00000131914.11 0.569165469872265 0.055534985315355 2.55046769128679 0.0217744320012679 0.982627889657993 0.999981047651732 LIN28A
ENSG00000117682.17 738.460703793107 0.00572711789833183 0.0807312845800917 0.0709405025340589 0.94344510819894 0.999981047651732 DHDDS
ENSG00000223583.1 2.13560426781187 -0.768040704285688 1.17521646623246 -0.653531265391382 0.513413839928165 0.999981047651732 ENSG00000223583.1
ENSG00000225891.2 12.9690411570071 0.266115339721796 0.513290519921583 0.518449746086196 0.604144514055949 0.999981047651732 DHDDS-AS1
ENSG00000198830.11 9908.73036505756 -0.0553169999351006 0.0626372141271334 -0.883133145462453 0.377164337615077 0.999981047651732 HMGN2
ENSG00000117676.14 2642.38078765689 0.0222080091167756 0.0626844394210869 0.35428264688772 0.723127071259269 0.999981047651732 RPS6KA1
ENSG00000260063.1 10.7953585886806 0.4412254071268 0.549493521465059 0.80296744163681 0.42199355327245 0.999981047651732 ENSG00000260063.1
ENSG00000117713.20 4498.79595780466 0.187344860755058 0.0644276479907522 2.90783330755686 0.00363942275828121 0.999981047651732 ARID1A
ENSG00000060642.10 486.495536167107 -0.00889712814570843 0.103480236414905 -0.0859790086875652 0.931483104064326 0.999981047651732 PIGV
ENSG00000241188.3 0.713325808574454 -2.81067377710976 2.38166287522104 -1.18013082638696 0.237948185839831 0.999981047651732 RN7SL165P
ENSG00000204160.12 419.302317130827 0.0181983662877743 0.095503036170151 0.190552751174858 0.848876010874791 0.999981047651732 ZDHHC18
ENSG00000175793.12 0.497805021897358 -2.28060963618295 2.68026994099438 -0.85088803978335 0.394831549326768 0.999981047651732 SFN
ENSG00000142751.15 712.556648862331 0.103648053362059 0.0824616489186166 1.25692433660103 0.208781035123174 0.999981047651732 GPN2
ENSG00000198746.13 365.08495639422 -0.0235498346248625 0.101463855687457 -0.232100726562216 0.816459780571257 0.999981047651732 GPATCH3
ENSG00000090273.14 1549.78940500926 0.00973823052579306 0.0994794660372273 0.0978918656655114 0.922018159222312 0.999981047651732 NUDC
ENSG00000131910.5 0.565470516886082 0.311441651238206 2.72554426537371 0.114267691482715 0.909025593172037 0.999981047651732 NR0B2
ENSG00000172746.6 0.568252254192283 -1.65580183118849 2.5193243234283 -0.657240441728946 0.51102632546233 0.999981047651732 RPL12P13
ENSG00000225294.1 1.05029235819356 -2.63992889843405 2.04771404991648 -1.28920778686932 0.197325858627235 0.999981047651732 OSTCP2
ENSG00000253368.4 0.567736598694354 -2.12204968800694 2.68709512460768 -0.789718856088788 0.429691976729413 0.999981047651732 TRNP1
ENSG00000158246.8 1.83581126286062 0.191997311934261 1.28524118260073 0.14938621212382 0.88124889078338 0.999981047651732 TENT5B
ENSG00000090020.11 2504.47012293565 0.0168987675717505 0.063557293380708 0.265882429425164 0.790329757473135 0.999981047651732 SLC9A1
ENSG00000214973.3 0.491316219218454 -0.979175749423409 2.59689871202958 -0.377055810797543 0.706132129492564 0.999981047651732 CHCHD3P3
ENSG00000225159.1 11.4851895667205 0.310967194156507 0.545705177469619 0.569844683531189 0.568783045937028 0.999981047651732 NPM1P39
ENSG00000142784.16 2950.34734388908 -0.0233828445690804 0.0568266034605728 -0.41147707491094 0.680722747982145 0.999981047651732 WDTC1
ENSG00000243659.1 2.34010016026262 -1.00553382650971 1.28059444200174 -0.785208644930497 0.432331247665941 0.999981047651732 ENSG00000243659.1
ENSG00000186501.14 709.632582592758 0.115428718560602 0.0845798078495576 1.3647313879681 0.172337490553295 0.999981047651732 TMEM222
ENSG00000206888.1 0.501401000038538 -0.0856989330943413 2.53512760395207 -0.0338045836275631 0.973032980829951 0.999981047651732 RNU6-48P
ENSG00000241547.1 7.53651781434052 0.218980385833884 0.672290622972585 0.325722802536863 0.744634090360453 0.999981047651732 ACTG1P20
ENSG00000142765.18 1932.58736524519 -0.043322365821477 0.089536253090353 -0.483852789526042 0.628490347445638 0.999981047651732 SYTL1
ENSG00000142733.17 86.9963997726345 -0.125179249013019 0.212621804322188 -0.588741354218469 0.556034792034742 0.999981047651732 MAP3K6
ENSG00000181773.7 2.63343562192082 -0.43001392849673 1.14347379137252 -0.376059278088553 0.706872827342815 0.999981047651732 GPR3
ENSG00000158195.11 6861.0359112014 0.00925221581706807 0.0513640702804604 0.180130113648484 0.857050421987819 0.999981047651732 WASF2
ENSG00000237429.1 20.0974007676652 0.191644387484057 0.404313566442851 0.473999398956962 0.635500335830836 0.999981047651732 ENSG00000237429.1
ENSG00000126705.14 1318.15713600023 0.0663882498526035 0.0721053532748551 0.920711803457105 0.357200912042162 0.999981047651732 AHDC1
ENSG00000000938.13 336.093460170538 -0.121431713576882 0.115104953728761 -1.05496513958062 0.291441268490804 0.999981047651732 FGR
ENSG00000235912.1 3.26229963833444 -0.784347801132935 1.01337814904472 -0.773993204681113 0.438934809751061 0.999981047651732 ENSG00000235912.1
ENSG00000233975.1 0.0700920085204448 0.967485544617721 4.71161307060497 0.205340619044827 0.837306010730101 0.999981047651732 LINC02574
ENSG00000126709.15 327.601289898286 0.00393291964847373 0.124719957885804 0.031534003980941 0.97484367436645 0.999981047651732 IFI6
ENSG00000225886.3 3.1543676526878 -0.496003446994727 1.05684899614461 -0.469322910656252 0.638838841430234 0.999981047651732 ENSG00000225886.3
ENSG00000009780.15 129.309978779314 -0.116902368937147 0.163827508479374 -0.71356983953562 0.475493213023533 0.999981047651732 FAM76A
ENSG00000231344.1 0.212214294126585 -0.940656406127648 4.54460714881696 -0.206982996621065 0.836023137686694 0.999981047651732 ENSG00000231344.1
ENSG00000117758.14 486.250416394099 -0.116204029734141 0.092073056727685 -1.26208506444861 0.206918178966607 0.999981047651732 STX12
ENSG00000269971.1 0.41605447515672 0.886130707066797 3.55751273948058 0.249087149353731 0.803293369575129 0.999981047651732 ENSG00000269971.1
ENSG00000270031.1 1.55223354632594 -0.11434574521664 1.48353306520199 -0.0770766408236888 0.938562575631421 0.999981047651732 ENSG00000270031.1
ENSG00000117751.18 1035.39638721458 -0.0115065478012906 0.074908640963986 -0.15360775009685 0.877919025777367 0.999981047651732 PPP1R8
ENSG00000252947.1 0.281294569379504 0.967475473670161 3.76459789020631 0.256993044645504 0.797184142368414 0.999981047651732 SCARNA1
ENSG00000130775.16 978.393026052379 -0.0026514668192772 0.0904926191170459 -0.0293003655452575 0.976625035365756 0.999981047651732 THEMIS2
ENSG00000117748.10 1237.36316332411 -0.0801732294370335 0.0690037973532079 -1.16186691910088 0.245289526372372 0.999981047651732 RPA2
ENSG00000130768.15 82.5654814499618 -0.237648124479081 0.213095966232512 -1.11521643830545 0.264757683474987 0.999981047651732 SMPDL3B
ENSG00000227050.1 0.776525634581967 -1.90448710432595 2.06423480281393 -0.92261166303842 0.356209615517395 0.999981047651732 ENSG00000227050.1
ENSG00000158156.7 287.994661929899 0.0670967095373055 0.112538941823069 0.59620881847986 0.551035735204292 0.999981047651732 XKR8
ENSG00000158161.16 684.848980350613 0.0408698189824801 0.0811474339946472 0.503648938365397 0.614508096196267 0.999981047651732 EYA3
ENSG00000238231.2 0.923035984174733 1.84744920650856 1.96988564040729 0.937845917860786 0.348323599687998 0.999981047651732 ENSG00000238231.2
ENSG00000240750.3 0.214723381890434 0.916998123458614 4.51551438181282 0.203077223527848 0.839074673790241 0.999981047651732 RN7SL559P
ENSG00000228589.3 21.4901295183039 0.324291127472121 0.418990223537932 0.773982563921953 0.438941102335431 0.999981047651732 SPCS2P4
ENSG00000169403.12 301.583616693549 0.217446012308515 0.116256328841042 1.8704015039545 0.0614280832878336 0.999981047651732 PTAFR
ENSG00000126698.11 2265.01900946206 -0.023734408135612 0.0639046136666329 -0.371403671406665 0.710336891439182 0.999981047651732 DNAJC8
ENSG00000130770.18 1076.86777840521 -0.0971375019227181 0.071448165032347 -1.35955208756923 0.173971708770874 0.999981047651732 ATP5IF1
ENSG00000270605.1 164.407197424177 -0.0654630464131483 0.175884574033601 -0.372193222588367 0.709748991805704 0.999981047651732 ENSG00000270605.1
ENSG00000271398.1 13.4547269289219 -0.198570530610949 0.569192346243846 -0.348863669586098 0.727191661109879 0.999981047651732 ENSG00000271398.1
ENSG00000130766.5 341.60564202365 0.0189380736658681 0.102855070324667 0.18412387066665 0.853916280526297 0.999981047651732 SESN2
ENSG00000130772.14 322.034982313298 -0.175844568912443 0.109120906552677 -1.6114654328642 0.107078315550181 0.999981047651732 MED18
ENSG00000204138.13 1917.94710906501 0.0283158643292758 0.0682430939376347 0.414926444500784 0.678195750389138 0.999981047651732 PHACTR4
ENSG00000180198.16 1594.19462167912 -0.0596822522687383 0.0657937020440017 -0.907111933431315 0.36434760811141 0.999981047651732 RCC1
ENSG00000242125.3 601.152402635221 0.0245842612351114 0.0961982211497571 0.255558376665195 0.798291861868076 0.999981047651732 SNHG3
ENSG00000200087.1 7.31686106224613 -0.247003624644113 0.686197831079527 -0.359959786313411 0.718877206429483 0.999981047651732 SNORA73B
ENSG00000231468.2 1.4450192978462 0.426458355736516 1.57127151913929 0.271409715343228 0.786075930624202 0.999981047651732 PRDX3P2
ENSG00000279443.1 16.740424141817 -0.225040213712797 0.452588084054171 -0.497229647976905 0.619027116383064 0.999981047651732 ENSG00000279443.1
ENSG00000180098.9 378.550582366237 -0.139588493665223 0.104685885817143 -1.33340318587976 0.182399527476034 0.999981047651732 TRNAU1AP
ENSG00000197989.14 353.509877631461 -0.21359748028996 0.116463778787923 -1.83402498624841 0.066650285258118 0.999981047651732 SNHG12
ENSG00000221539.1 2.27132841619126 -0.929142060848253 1.43777341659801 -0.646236778425592 0.518126024416119 0.999981047651732 SNORD99
ENSG00000120656.11 432.163705856721 -0.153152682365833 0.109440773278321 -1.39941155182034 0.161689604771345 0.999981047651732 TAF12
ENSG00000188060.7 30.4546698238718 -0.223953336023088 0.345272114863616 -0.648628505987374 0.516578525647516 0.999981047651732 RAB42
ENSG00000229388.1 4.3162564039889 0.512245740074591 0.863273948355994 0.59337564981557 0.552929781210514 0.999981047651732 TAF12-DT
ENSG00000162419.12 478.401905547178 0.0718897691637102 0.0967307236542718 0.743194782876365 0.457363761511933 0.999981047651732 GMEB1
ENSG00000198492.16 1838.97049005769 -0.0467727475258314 0.0632725816651633 -0.73922615918142 0.459769678773825 0.999981047651732 YTHDF2
ENSG00000116329.11 17.9224948383524 -0.120783996616852 0.431253686830357 -0.280076438313129 0.779418861080278 0.999981047651732 OPRD1
ENSG00000233427.1 3.35079622014782 -0.0686760222616266 0.966485627374645 -0.071057468747029 0.94335201758764 0.999981047651732 ENSG00000233427.1
ENSG00000159023.21 3112.16668706876 0.0182995734244964 0.0653644973361281 0.279961969727899 0.779506682347087 0.999981047651732 EPB41
ENSG00000225616.2 1.69547266602482 -0.99077648098315 1.38230866414054 -0.716754880212785 0.473525356481259 0.999981047651732 ENSG00000225616.2
ENSG00000116350.17 3093.85895104841 0.0682888697369593 0.159851547704529 0.42720180515978 0.66923234663411 0.999981047651732 SRSF4
ENSG00000116353.16 169.713757335579 0.0880581181001059 0.143754727092456 0.61255806943636 0.54016859052328 0.999981047651732 MECR
ENSG00000237934.1 1.34371502974085 0.590709446544 1.7537591912325 0.336824718865117 0.736249037840947 0.999981047651732 ENSG00000237934.1
ENSG00000060656.20 3.27281389272814 -0.369328968028212 0.92504784155217 -0.399253910379924 0.689706123793633 0.999981047651732 PTPRU
ENSG00000162510.6 3.21122282614349 -0.148567539230715 0.93316305637049 -0.1592085522637 0.873504566074436 0.999981047651732 MATN1
ENSG00000186056.10 17.8035787337981 -0.211405891203711 0.435709666246405 -0.485198992771842 0.627535196469072 0.999981047651732 MATN1-AS1
ENSG00000287510.1 0.561948101640673 -1.52438994158954 2.44967830464575 -0.622281684374057 0.533756662470896 0.999981047651732 ENSG00000287510.1
ENSG00000162511.8 14410.6552214998 -0.0281750196330237 0.0590941896692501 -0.476781554848609 0.633517681589936 0.999981047651732 LAPTM5
ENSG00000264773.1 1.1405513628245 2.41308561729778 1.81660382438083 1.32834995991503 0.184062522297119 0.999981047651732 MIR4420
ENSG00000162512.16 12.3329837861843 -0.315604350103938 0.525461638894624 -0.600623007928518 0.548091109980627 0.999981047651732 SDC3
ENSG00000134644.15 2228.8064211035 0.109120398274511 0.0587768394234601 1.85652034619195 0.0633794256994069 0.999981047651732 PUM1
ENSG00000084628.10 1.84802944607723 -0.478785110498093 1.43906859455289 -0.332704856676307 0.739357083121124 0.999981047651732 NKAIN1
ENSG00000060688.13 959.931420830611 -0.0249645159241652 0.0764674141654604 -0.32647260531325 0.744066812647549 0.999981047651732 SNRNP40
ENSG00000229447.2 7.20933632355043 -0.136903775816749 0.669293331250144 -0.204549738395021 0.837923927906948 0.999981047651732 ENSG00000229447.2
ENSG00000121766.15 525.561274182071 -0.021421486024569 0.0956649324871015 -0.223922031486901 0.822817972330184 0.999981047651732 ZCCHC17
ENSG00000121769.8 31.8754947326611 0.096756749804984 0.314942129815565 0.307220726111321 0.758675370725943 0.999981047651732 FABP3
ENSG00000168528.12 46.9608993050566 -0.0811191499752325 0.27259900595965 -0.297576837045546 0.76602615544712 0.999981047651732 SERINC2
ENSG00000260386.6 51.8033709747073 0.233781571860489 0.269832816404443 0.866394143513225 0.386274054486587 0.999981047651732 LDC1P
ENSG00000284543.1 214.384640092954 0.22069181688706 0.155999297864082 1.41469750126275 0.157157207332656 0.999981047651732 LINC01226
ENSG00000229167.2 0.779304926576226 1.66625624182977 2.14814016298416 0.77567389248709 0.437941558669857 0.999981047651732 ENSG00000229167.2
ENSG00000142910.16 17.940060394332 0.31839172053117 0.436772468049747 0.72896472150096 0.466023242649098 0.999981047651732 TINAGL1
ENSG00000121764.11 1.77053186591659 1.60923373666631 1.43067831795294 1.12480472826963 0.260671790401213 0.999981047651732 HCRTR1
ENSG00000162517.13 654.251692600392 -0.110835022195309 0.0830454659430014 -1.33463062596796 0.181997269266723 0.999981047651732 PEF1
ENSG00000235790.7 4.5080191437799 -0.369428517385902 0.816214946254137 -0.452611801684499 0.650828299127785 0.999981047651732 PEF1-AS1
ENSG00000084636.18 5.83167542760353 -0.289771634325871 0.730365227000789 -0.396748946435751 0.691552602087027 0.999981047651732 COL16A1
ENSG00000121753.12 11.0741998636579 -0.487718252866769 0.551065290785798 -0.885046220514636 0.376131703167783 0.999981047651732 ADGRB2
ENSG00000134668.12 15.1269479209687 0.0298899240979749 0.477592089041213 0.0625846298207749 0.950097269048158 0.999981047651732 SPOCD1
ENSG00000269967.1 1.35262075717056 2.71053806888518 1.85953127906664 1.45764585914666 0.1449381822627 0.999981047651732 ENSG00000269967.1
ENSG00000184007.21 4887.82197622321 -0.0161787880923323 0.0550589271718231 -0.293844957091934 0.768876379955888 0.999981047651732 PTP4A2
ENSG00000228634.1 1.06253037705953 0.0394114768150382 1.58592359659473 0.0248508042251605 0.980173967641798 0.999981047651732 ENSG00000228634.1
ENSG00000121774.18 4663.98868366265 -0.0151513947973126 0.0625098567360012 -0.242384090901084 0.808482560524012 0.999981047651732 KHDRBS1
ENSG00000203325.3 1.34397210346204 0.498621897690736 1.62389677238472 0.307052705670756 0.758803255263591 0.999981047651732 ENSG00000203325.3
ENSG00000121775.18 470.993600395402 -0.0843489531695225 0.100639471491793 -0.838129929730414 0.401957735134933 0.999981047651732 TMEM39B
ENSG00000025800.14 1063.41503598168 0.0386331338777677 0.0743954461253414 0.519294337084539 0.60355550178768 0.999981047651732 KPNA6
ENSG00000084652.16 1956.1341482477 0.0456314967531949 0.0591262129301557 0.771764239443142 0.440254075410815 0.999981047651732 TXLNA
ENSG00000160050.14 747.452219942554 -0.0427980907870449 0.0913077451120454 -0.468723553894871 0.6392672486774 0.999981047651732 CCDC28B
ENSG00000224066.1 2.60129971788076 0.586057352071373 1.26439842972844 0.463506864839466 0.643001095364603 0.999981047651732 ENSG00000224066.1
ENSG00000160051.11 67.9621258229349 -0.0126674729735265 0.231376481842207 -0.054748316996908 0.956338975660848 0.999981047651732 IQCC
ENSG00000222046.2 13.6653195890495 0.134648173357597 0.498554857737243 0.270076945932721 0.787101057764377 0.999981047651732 DCDC2B
ENSG00000160055.19 96.8109099206883 -0.244612697860444 0.18838846856367 -1.29844835899694 0.194133310747295 0.999981047651732 TMEM234
ENSG00000084623.11 2845.26599361108 0.0291492752683691 0.0676108610215863 0.431133028450304 0.666371646395618 0.999981047651732 EIF3I
ENSG00000220785.7 94.2518335783419 -0.066476973594628 0.208837479140141 -0.318319172728657 0.750242842370126 0.999981047651732 MTMR9LP
ENSG00000183615.6 3.22250534356396 -1.45911593279524 1.06731852375854 -1.36708573899475 0.171598432746173 0.999981047651732 FAM167B
ENSG00000182866.17 2.9889985609014 -0.806684824150933 1.06395054101782 -0.758197672778308 0.448332654221475 0.999981047651732 LCK
ENSG00000116478.12 3626.54204344984 -0.00283000723418789 0.0556877281862389 -0.0508192258215917 0.95946957068073 0.999981047651732 HDAC1
ENSG00000175130.7 513.935042532318 0.0298055426913591 0.101131873160814 0.294719575142883 0.768208108227383 0.999981047651732 MARCKSL1
ENSG00000233775.1 1.49810531118861 -0.722699888425166 1.64544401599904 -0.439212687516672 0.660507432669052 0.999981047651732 ENSG00000233775.1
ENSG00000162526.7 7.23487880180771 -0.25102023221716 0.648715919879748 -0.386949394218183 0.698793672675822 0.999981047651732 TSSK3
ENSG00000225828.1 218.651123865655 -0.0273716244045072 0.171934087674497 -0.159198357781889 0.873512597663123 0.999981047651732 FAM229A
ENSG00000160058.18 1634.49442415425 0.0515546437055397 0.0739045050354554 0.697584588122288 0.48543702264508 0.999981047651732 BSDC1
ENSG00000273274.2 0.139243171398207 0.8898214119113 4.70166317797473 0.189256732825893 0.849891604638529 0.999981047651732 ZBTB8B
ENSG00000160062.15 73.9443336378641 -0.0462027349768449 0.21483145633751 -0.215065036398852 0.829716612965054 0.999981047651732 ZBTB8A
ENSG00000176261.15 226.10790643455 0.0438001936061134 0.125753001181923 0.34830336607831 0.727612366169214 0.999981047651732 ZBTB8OS
ENSG00000200591.1 0.498954610198739 1.58709929007933 2.7116679733126 0.58528525826136 0.558355925493619 0.999981047651732 ENSG00000200591.1
ENSG00000162521.19 3910.9244645461 -0.110945548497893 0.0599957765544929 -1.84922264314928 0.0644256704291982 0.999981047651732 RBBP4
ENSG00000162520.15 0.849459759978985 0.560347088496815 2.01896080235271 0.277542331601404 0.781363706030908 0.999981047651732 SYNC
ENSG00000162522.11 547.712443928363 -0.118117107451521 0.106547848794443 -1.10858275214357 0.267610222140488 0.999981047651732 KIAA1522
ENSG00000134684.10 3828.39852525383 -0.0589806207353831 0.0600413111367128 -0.982333990027058 0.325935334523545 0.999981047651732 YARS1
ENSG00000116497.18 1123.81227108522 0.0286625384067471 0.0866862921538714 0.330646722735239 0.74091134972027 0.999981047651732 S100PBP
ENSG00000160097.18 5.25559745028806 0.212162537074605 0.815331897085536 0.260216162072153 0.79469703805071 0.999981047651732 FNDC5
ENSG00000121905.10 0.36037146421706 -2.06755782490938 3.36002157638889 -0.615340639309655 0.538329784506574 0.999981047651732 HPCA
ENSG00000121900.19 0.139243171398207 0.8898214119113 4.70166317797473 0.189256732825893 0.849891604638529 0.999981047651732 TMEM54
ENSG00000287691.1 0.714168899248961 0.687620384875763 2.26491424588326 0.303596653217927 0.761435201652453 0.999981047651732 ENSG00000287691.1
ENSG00000116514.16 457.639310485191 0.118943994537176 0.0974110196204942 1.22105276179812 0.222066043555705 0.999981047651732 RNF19B
ENSG00000278966.2 35.8274653886635 -0.0250722924599499 0.324514832285825 -0.0772608520952497 0.93841603328333 0.999981047651732 ENSG00000278966.2
ENSG00000217644.5 60.5308030972752 0.0243863771646225 0.235559892169686 0.10352516695438 0.917546176462242 0.999981047651732 ENSG00000217644.5
ENSG00000239670.1 5.7410257149165 0.95563328288669 0.769776702709641 1.24144219943631 0.214442438141219 0.999981047651732 ENSG00000239670.1
ENSG00000004455.17 3874.83447202478 -0.0152463785925503 0.052921531817136 -0.288094053007239 0.773274744749893 0.999981047651732 AK2
ENSG00000142920.17 16.3821755809393 0.119692988964558 0.463191761685643 0.258409149007687 0.796091156438335 0.999981047651732 AZIN2
ENSG00000278997.1 14.0166815181049 -0.432659355251111 0.466077419666618 -0.928299327525005 0.353252322816916 0.999981047651732 ENSG00000278997.1
ENSG00000116525.14 154.835455234285 -0.115291841808225 0.153363601161477 -0.75175492056185 0.452198456017533 0.999981047651732 TRIM62
ENSG00000279179.1 5.04624367608359 0.445820436195324 0.849372987969598 0.524881815774534 0.599665351203812 0.999981047651732 ENSG00000279179.1
ENSG00000160094.15 1202.42225392648 -0.00608076679548472 0.0709466509535645 -0.0857090040721536 0.931697744256317 0.999981047651732 ZNF362
ENSG00000270115.1 1.97920019755631 2.09113539246628 1.54111762210284 1.35689538713661 0.17481445276567 0.999981047651732 ENSG00000270115.1
ENSG00000225313.5 12.8333811314285 0.101239315000591 0.545013520328214 0.185755602796097 0.852636422322129 0.999981047651732 ENSG00000225313.5
ENSG00000134686.18 1128.08969911402 -0.015405791789905 0.0776757033766116 -0.198334757462187 0.842783159274861 0.999981047651732 PHC2
ENSG00000284154.1 0.908549264626938 -0.318164927636855 2.20831098334418 -0.144076142371505 0.885440343774692 0.999981047651732 MIR3605
ENSG00000222112.1 0.921574954404288 1.80110559010424 2.29365687674717 0.785255025877515 0.432304058926949 0.999981047651732 RN7SKP16
ENSG00000233246.1 2.71900480507639 -0.518033420399781 1.21322269697835 -0.426989555742729 0.669386934920234 0.999981047651732 PHC2-AS1
ENSG00000121903.14 85.7444720154826 0.0775397576441609 0.216187552459464 0.358668927799161 0.71984277582473 0.999981047651732 ZSCAN20
ENSG00000235907.2 0.283849480463794 0.00569067622140988 4.05314276490158 0.00140401573581089 0.99887975788932 0.999981047651732 ENSG00000235907.2
ENSG00000121904.17 0.143570407413718 -0.880940236414616 4.70203120179588 -0.187353124342976 0.851383773114802 0.999981047651732 CSMD2
ENSG00000163866.9 766.840169884569 0.0370890026424798 0.082601716899269 0.449010069460288 0.653424392770193 0.999981047651732 SMIM12
ENSG00000189280.3 40.0458337940453 0.0276990849655242 0.279396300861287 0.0991390540251859 0.92102786418146 0.999981047651732 GJB5
ENSG00000189433.7 6.09020018738814 -0.332287345835276 0.744752058098135 -0.446171772500817 0.655473171292547 0.999981047651732 GJB4
ENSG00000188910.8 2.98246875225582 -0.363888432953853 1.13613829557221 -0.320285333547869 0.748752040181273 0.999981047651732 GJB3
ENSG00000187513.9 803.368115779477 0.0461810372489627 0.0838607712854445 0.550687008252906 0.581848252109691 0.999981047651732 GJA4
ENSG00000116544.12 5.01268194781949 0.291879383975447 0.780409139133408 0.374008157182218 0.708398247338777 0.999981047651732 DLGAP3
ENSG00000284773.1 31.5334876230222 0.131730382599162 0.343247386546611 0.383776797034036 0.7011438869064 0.999981047651732 ENSG00000284773.1
ENSG00000241014.2 15.833343992271 0.203052787672567 0.430882137720671 0.471249025886054 0.637462912317699 0.999981047651732 GPR199P
ENSG00000163867.17 304.277205285738 0.0312305932371508 0.115176947913789 0.271153158707827 0.786273237700251 0.999981047651732 ZMYM6
ENSG00000197056.11 219.403978454654 -0.00597643412910676 0.13557645438526 -0.0440816523503694 0.964839317870041 0.999981047651732 ZMYM1
ENSG00000228348.1 0.213474662639427 0.00574236106154522 4.52883105498185 0.00126795656358796 0.998988317305227 0.999981047651732 EFCAB14P1
ENSG00000284640.1 0.493755386481934 -1.48519239766038 3.04445131938345 -0.487835817312773 0.625666139140681 0.999981047651732 ENSG00000284640.1
ENSG00000116560.11 8338.24155649816 0.0364934692670839 0.0576597793926947 0.632910317234192 0.526792209970726 0.999981047651732 SFPQ
ENSG00000201868.1 0.286107099172941 0.00573777888611416 3.74041750975836 0.0015339942322334 0.998776050165761 0.999981047651732 ENSG00000201868.1
ENSG00000146463.12 1879.37734240887 0.0271352413765804 0.0705933279722066 0.384388187326483 0.700690754447983 0.999981047651732 ZMYM4
ENSG00000229994.1 4.52010638895155 0.953608563481604 0.913079798357261 1.04438688184456 0.296306430402351 0.999981047651732 RPL5P4
ENSG00000227409.1 0.508564020076597 0.276495949072667 2.82219888648805 0.0979718156634733 0.921954673518853 0.999981047651732 ZMYM4-AS1
ENSG00000142687.18 1670.10884755082 0.0517572283027936 0.0675821795788199 0.765841359739369 0.443770701189779 0.999981047651732 KIAA0319L
ENSG00000020129.16 547.13654580939 -0.0268074000050331 0.0885007133624886 -0.302906033030865 0.7619614735299 0.999981047651732 NCDN
ENSG00000239636.1 165.346058962453 -0.11719146930812 0.153640674066937 -0.762763311342043 0.445604565182127 0.999981047651732 TFAP2E-AS1
ENSG00000116819.8 115.85652210906 0.160679377519335 0.184468260352248 0.871040780741971 0.383731886656314 0.999981047651732 TFAP2E
ENSG00000126067.12 1318.21274350063 0.00773480184205674 0.0690548322176123 0.112009566798774 0.910815821100108 0.999981047651732 PSMB2
ENSG00000142686.8 1187.98074694067 0.0296339399546586 0.0704981882523031 0.42035037621964 0.674229513825181 0.999981047651732 C1orf216
ENSG00000092853.14 254.371776278926 0.11570086410517 0.134643425000507 0.859313138422722 0.390167777490321 0.999981047651732 CLSPN
ENSG00000134698.11 1476.99252227608 0.0619374197666378 0.0713550010563072 0.868017922356446 0.385384521314383 0.999981047651732 AGO4
ENSG00000092847.12 2038.44053220163 0.0902072289613666 0.0787418257072804 1.14560753641538 0.251957577532395 0.999981047651732 AGO1
ENSG00000286899.1 0.283175613566248 0.00572879476351498 3.74955912298454 0.00152785822962435 0.99878094598177 0.999981047651732 ENSG00000286899.1
ENSG00000126070.20 497.216180589008 0.2322472261684 0.101523729955262 2.28761518386631 0.0221599408749146 0.999981047651732 AGO3
ENSG00000271554.1 0.361872201871742 1.87505427165029 3.6839419961777 0.508980400233163 0.610765962459329 0.999981047651732 ENSG00000271554.1
ENSG00000092850.12 3.75487316276423 -0.0187238659642185 0.98708551769395 -0.0189688386959233 0.984865964053774 0.999981047651732 TEKT2
ENSG00000116863.11 340.129083195026 0.0678988083945179 0.122544489761161 0.554074757068658 0.579527684929654 0.999981047651732 ADPRS
ENSG00000171812.13 18.4482295999542 0.00401414995012263 0.424442861623278 0.00945745661682363 0.992454153868938 0.999981047651732 COL8A2
ENSG00000054116.12 978.499673647984 -0.0554385997344428 0.0827161527951099 -0.670227009611602 0.502713088408438 0.999981047651732 TRAPPC3
ENSG00000116871.15 2067.11394525312 0.0316388909651728 0.08096521337866 0.390771414597566 0.695966206117611 0.999981047651732 MAP7D1
ENSG00000054118.15 4181.77598124644 0.00770643924413744 0.0567617740776169 0.135768118057754 0.89200459574367 0.999981047651732 THRAP3
ENSG00000214193.11 625.943625420324 0.086077540855943 0.100199447222797 0.859062033192127 0.390306292554942 0.999981047651732 SH3D21
ENSG00000286379.1 24.3171423582622 0.585438668559693 0.38111802360263 1.53610858658864 0.124511750698709 0.999981047651732 ENSG00000286379.1
ENSG00000196182.10 3294.26712489902 0.0249221378506436 0.0658670784977497 0.378370172460207 0.705155622967154 0.999981047651732 STK40
ENSG00000181817.6 384.790726773185 -0.0204479002947322 0.10455691366876 -0.195567175591199 0.844948954204609 0.999981047651732 LSM10
ENSG00000116885.18 24.0037381288926 -0.0119759839280901 0.392764139125759 -0.0304915411950466 0.97567503939461 0.999981047651732 OSCP1
ENSG00000201448.1 0.495478429254397 0.967495589426982 2.79669119359425 0.345942945593352 0.729385593035863 0.999981047651732 SNORA63C
ENSG00000116898.12 614.9884462998 -0.198037588746286 0.082974937956989 -2.38671571949763 0.0169996308020509 0.999981047651732 MRPS15
ENSG00000119535.17 8115.87265013456 0.0147264967121609 0.068337862050337 0.215495426258924 0.829381077620334 0.999981047651732 CSF3R
ENSG00000163873.10 167.848867212651 -0.169924896512838 0.179045311015259 -0.949060858110697 0.342589660487729 0.999981047651732 GRIK3
ENSG00000233621.2 136.311031907253 0.151547122427693 0.158634992334908 0.955319631546041 0.339416082694303 0.999981047651732 ZC3H12A-DT
ENSG00000163874.11 162.572311177738 0.250891172779015 0.15404854805371 1.62865003240109 0.103387126229592 0.999981047651732 ZC3H12A
ENSG00000163875.15 1178.22919364305 0.0599434796692154 0.0693659522490397 0.864162859813479 0.387498431583636 0.999981047651732 MEAF6
ENSG00000263675.1 7.21329496853549 0.206227272173248 0.696749607320359 0.295984769860698 0.767241712457463 0.999981047651732 MIR5581
ENSG00000163877.11 491.018632006952 -0.0147922011550537 0.0892770749694266 -0.1656886850305 0.868401951010928 0.999981047651732 SNIP1
ENSG00000232273.1 0.708241337697375 0.666740998309211 2.23705541900543 0.298044023695057 0.765669563555044 0.999981047651732 FTH1P1
ENSG00000237749.4 1.55614104686213 -0.454279994257793 1.55284796940453 -0.292546342725357 0.7698689323902 0.999981047651732 ENSG00000237749.4
ENSG00000163879.11 0.991117678445203 -1.84474862797658 1.94869633949989 -0.946657819683703 0.343813170647391 0.999981047651732 DNALI1
ENSG00000134697.13 892.10275339795 -0.0444093763780949 0.0770091031590279 -0.576676971375543 0.564157691788119 0.999981047651732 GNL2
ENSG00000116922.14 217.926587777952 -0.0297307497260472 0.131481452837582 -0.226121244361159 0.821107121857734 0.999981047651732 C1orf109
ENSG00000134690.11 856.13342068318 -0.0574907234442257 0.0999652166124006 -0.575107276235262 0.565218747250497 0.999981047651732 CDCA8
ENSG00000183317.17 0.215239470146039 1.7321820328788 4.4787718391972 0.386753801057498 0.69893848207045 0.999981047651732 EPHA10
ENSG00000185090.14 16.1956049414324 0.0980146549220533 0.441705676602625 0.221900374194717 0.824391439228078 0.999981047651732 MANEAL
ENSG00000196449.4 193.443693620635 0.0879451433810335 0.132777959373801 0.662347454319939 0.507748570845659 0.999981047651732 YRDC
ENSG00000197982.14 252.957558576352 -0.0119955184696756 0.133480120870437 -0.0898674528570371 0.928392545325582 0.999981047651732 C1orf122
ENSG00000188786.10 368.543767291217 0.21315509611862 0.110146910905584 1.9351890522044 0.0529671006900827 0.999981047651732 MTF1
ENSG00000204084.13 1885.97863958449 0.00881800120076387 0.0630049910806848 0.139957185129531 0.888693818667786 0.999981047651732 INPP5B
ENSG00000252448.1 1.4815573915452 0.0581852907644629 1.39768045347366 0.0416298951737178 0.966793740991041 0.999981047651732 ENSG00000252448.1
ENSG00000222282.1 1.05983153452456 1.6610019588758 2.20387283125361 0.753674139143042 0.451044914127751 0.999981047651732 RNU6-584P
ENSG00000183431.12 1622.67961131095 0.0156845616762141 0.0642081830321941 0.244276678384589 0.807016544402143 0.999981047651732 SF3A3
ENSG00000212541.1 9.36481765716483 0.341196649123183 0.614097413370707 0.55560671921804 0.578479737081276 0.999981047651732 RNU6-510P
ENSG00000183386.10 978.722180571 -0.0508360303326669 0.0744671265302788 -0.682664051928963 0.494819149986438 0.999981047651732 FHL3
ENSG00000183520.12 620.053260711908 -0.0481408237982055 0.0943233805656133 -0.510380602450075 0.609784843784092 0.999981047651732 UTP11
ENSG00000185668.8 1.43078040682518 1.21934223533057 1.60366882153544 0.760345414811461 0.4470481420663 0.999981047651732 POU3F1
ENSG00000215895.4 2.1158310074872 -2.05684809115459 1.77699539043312 -1.15748645282263 0.247073670981914 0.999981047651732 HSPA5P1
ENSG00000116954.8 295.362411459825 -0.130381698506757 0.120120066201611 -1.0854281272866 0.277732080326189 0.999981047651732 RRAGC
ENSG00000228436.3 22.8696745830439 -0.237462446368593 0.395450547087245 -0.600485820838183 0.548182507785515 0.999981047651732 RRAGC-DT
ENSG00000214114.9 285.954408140828 -0.067349266605188 0.116591570957362 -0.577651249161209 0.563499599037513 0.999981047651732 MYCBP
ENSG00000131233.10 0.361107499789291 1.84971263921877 3.60548605639671 0.513027261868642 0.607932250888818 0.999981047651732 GJA9
ENSG00000158315.11 5.26040835634329 0.486720514384835 0.896423479402707 0.54295823968058 0.587158555432339 0.999981047651732 RHBDL2
ENSG00000174574.16 2001.48954105022 0.0510374074082791 0.0651465312791764 0.783424787262509 0.433377704997142 0.999981047651732 AKIRIN1
ENSG00000168653.11 1485.30618762175 -0.132987027436788 0.0792963830773745 -1.67708818833546 0.0935252381804407 0.999981047651732 NDUFS5
ENSG00000127603.27 6815.85648059968 0.488225144336281 0.196999401759494 2.47830775106783 0.013200722922213 0.999981047651732 MACF1
ENSG00000270040.1 1.63530411523679 -0.684074974867655 1.45304407296978 -0.470787491992256 0.637792497563885 0.999981047651732 ENSG00000270040.1
ENSG00000183682.8 76.2914209101839 0.194436980184802 0.216305520255102 0.898899759726384 0.368706055980756 0.999981047651732 BMP8A
ENSG00000237624.1 0.792817464995716 0.258534862976486 2.03790656577613 0.126862961883645 0.899048861859254 0.999981047651732 OXCT2P1
ENSG00000243970.3 249.27155876422 0.0246311509369533 0.164847026075588 0.149418230485147 0.881223627359199 0.999981047651732 PPIEL
ENSG00000090621.14 2893.40416685623 -0.0495980534482943 0.0741361803489312 -0.669012798000313 0.503487314137935 0.999981047651732 PABPC4
ENSG00000228060.3 11.6275149538861 -0.141695908783744 0.527896214101986 -0.268416224626248 0.788378952145792 0.999981047651732 PABPC4-AS1
ENSG00000201457.1 3.26524928241269 0.403483065339752 1.01964705236149 0.395708558569646 0.692320040987637 0.999981047651732 SNORA55
ENSG00000163909.8 48.4914943177254 -0.10655716371852 0.273810482267673 -0.389163931329521 0.697154883126561 0.999981047651732 HEYL
ENSG00000084072.16 833.105503966161 -0.0731580359835667 0.0845168241170363 -0.865603230455746 0.386707783447483 0.999981047651732 PPIE
ENSG00000116985.12 96.338182665014 -0.0458394912682244 0.190118934723712 -0.241109552474824 0.809470209348889 0.999981047651732 BMP8B
ENSG00000198754.5 1.85382388909767 0.834281739465426 1.48247619888624 0.562762316246431 0.573596743989981 0.999981047651732 OXCT2
ENSG00000285905.1 0.35176078859866 0.00568991503871107 3.46680521584485 0.00164125605116365 0.998690467724371 0.999981047651732 BMP8B-AS1
ENSG00000261798.1 8.29405507213913 0.26547527701715 0.624419350097415 0.425155429561453 0.670723372860147 0.999981047651732 ENSG00000261798.1
ENSG00000284719.1 10.8731481313296 0.510795800560952 0.564555949653434 0.904774453044939 0.365584888409926 0.999981047651732 ENSG00000284719.1
ENSG00000284678.1 0.856378586214792 -0.612746529955692 1.93076132570997 -0.317360059887451 0.750970409548001 0.999981047651732 LINC02811
ENSG00000043514.17 233.47345500152 0.0724643756165951 0.128558448883893 0.563668714469643 0.572979612869011 0.999981047651732 TRIT1
ENSG00000116990.11 37.283775693777 0.652878285827138 0.331568349524696 1.96906093951079 0.048946093603087 0.999981047651732 MYCL
ENSG00000168389.17 130.40942803115 0.167976779755923 0.176440222048936 0.952032239617871 0.341080631726067 0.999981047651732 MFSD2A
ENSG00000228477.1 3.99921751779756 0.63031738753448 0.994177180008031 0.634009108446231 0.526074877830219 0.999981047651732 ENSG00000228477.1
ENSG00000131236.17 9672.19877762625 -0.022678822440235 0.0643674272497453 -0.352333834196002 0.724587916884682 0.999981047651732 CAP1
ENSG00000131238.17 2562.54589098746 -0.0503904953402364 0.0574161146212097 -0.877636804104156 0.380140849705704 0.999981047651732 PPT1
ENSG00000117000.9 554.834795292293 0.0306543668537343 0.0878812536854401 0.348815766368761 0.727227626127842 0.999981047651732 RLF
ENSG00000259943.1 178.110473654812 -0.0309929866286065 0.147452773384355 -0.210189241729751 0.83351997587495 0.999981047651732 ZMPSTE24-DT
ENSG00000084073.9 1051.51106122727 -0.0336763501599308 0.0893796409422501 -0.376778758617857 0.706338027551675 0.999981047651732 ZMPSTE24
ENSG00000049089.15 629.379880133433 0.124660727515614 0.0974133650267221 1.2797086670953 0.200647615299148 0.999981047651732 COL9A2
ENSG00000227311.3 1.05525835868017 -0.125460528183067 1.80746162333948 -0.0694125543596689 0.944661236089134 0.999981047651732 ENSG00000227311.3
ENSG00000084070.12 2191.80461619827 0.00605106478394711 0.0626913841047007 0.096521473729807 0.92310641997804 0.999981047651732 SMAP2
ENSG00000284677.1 0.49643318969288 -0.771660577472266 2.74308497092 -0.281311219175781 0.778471705970693 0.999981047651732 ENSG00000284677.1
ENSG00000187801.15 24.1129587244828 0.0675620317286229 0.370630202042971 0.182289601214932 0.855355458992358 0.999981047651732 ZFP69B
ENSG00000260920.2 15.9964981732783 -0.0590960767599812 0.465162138619883 -0.127044038741667 0.898905543044642 0.999981047651732 ENSG00000260920.2
ENSG00000279667.1 1.07205552097963 0.6087551713213 1.93075202010876 0.315294333493438 0.752538186981413 0.999981047651732 ENSG00000279667.1
ENSG00000187815.10 90.2038628200675 0.326346372832358 0.191752501611203 1.70191455178018 0.0887713874983033 0.999981047651732 ZFP69
ENSG00000238287.1 11.9213755250236 0.864526525404585 0.542123106239419 1.59470517942244 0.110778179278874 0.999981047651732 EXO5-DT
ENSG00000164002.11 75.7956365492649 0.0453647804428091 0.209036298864342 0.217018674217196 0.828193791811584 0.999981047651732 EXO5
ENSG00000238186.1 5.65301685339761 0.121416354834161 0.823860587055783 0.147374879611689 0.88283613217102 0.999981047651732 ENSG00000238186.1
ENSG00000117010.17 55.5204493979734 -0.103407276455374 0.23982894279173 -0.431170963986503 0.666344064739212 0.999981047651732 ZNF684
ENSG00000117016.10 78.5622264704207 0.0206578039631362 0.207984130129644 0.0993239433713496 0.920881068350245 0.999981047651732 RIMS3
ENSG00000287743.1 0.278489917693993 -0.842950479219708 4.05223330861582 -0.208021210779605 0.835212405799819 0.999981047651732 ENSG00000287743.1
ENSG00000237899.1 4.79166893737903 1.08813614658184 0.980901451095165 1.10932259848015 0.267291039606527 0.999981047651732 ENSG00000237899.1
ENSG00000272145.1 43.5859999697529 0.158189035059782 0.306283859960326 0.516478521200149 0.605520236604701 0.999981047651732 NFYC-AS1
ENSG00000066136.20 1119.13774374382 -0.0645192952028502 0.0730667156157199 -0.883018959579035 0.377226027789261 0.999981047651732 NFYC
ENSG00000117013.17 278.084398789999 0.0709953206076321 0.131298712159887 0.540716046941715 0.588703316180467 0.999981047651732 KCNQ4
ENSG00000179862.7 176.519757343133 -0.12397000391732 0.161549804935479 -0.767379471407171 0.44285593034105 0.999981047651732 CITED4
ENSG00000171793.16 583.462147408312 -0.134706533975253 0.090949804908087 -1.48110855335408 0.138577648973545 0.999981047651732 CTPS1
ENSG00000281207.1 14.6045004824956 0.0912064980031474 0.500440328496814 0.182252494072784 0.855384578454179 0.999981047651732 SLFNL1-AS1
ENSG00000171790.15 9.22431067779963 1.0276558288829 0.636450764338334 1.61466665838837 0.106382901593491 0.999981047651732 SLFNL1
ENSG00000010803.16 593.730748685907 -7.29545369726678e-05 0.0856309148796968 -0.000851964936672251 0.999320230412918 0.999981047651732 SCMH1
ENSG00000287400.1 1.72942283065 -1.78949106065164 1.52046936532852 -1.17693332168188 0.239222120940213 0.999981047651732 ENSG00000287400.1
ENSG00000235358.2 1.85571892043963 0.830915206236496 1.49521946168831 0.555714547280087 0.578406010218731 0.999981047651732 SCMH1-DT
ENSG00000204060.7 2.79389233063435 1.17268022018437 1.18158637422163 0.992462545073666 0.320971941729302 0.999981047651732 FOXO6
ENSG00000127124.16 35.8787651707178 0.413769264800233 0.311501752020109 1.32830477554913 0.184077442750613 0.999981047651732 HIVEP3
ENSG00000198815.9 1162.59727271043 0.00826658285009571 0.0674691923678426 0.122523815092172 0.90248418636448 0.999981047651732 FOXJ3
ENSG00000227527.2 4.25152400769179 -1.05837819324149 0.827703027717096 -1.27869315177041 0.201005132209691 0.999981047651732 ENSG00000227527.2
ENSG00000177181.15 24.4416411242293 0.0170795197642519 0.423948374607713 0.0402867914756268 0.967864484106343 0.999981047651732 RIMKLA
ENSG00000066185.13 43.3787102325267 -0.343819392208082 0.302004970743992 -1.13845607031262 0.254930092428122 0.999981047651732 ZMYND12
ENSG00000127125.9 972.40693124273 -0.0159731389004922 0.077414165833706 -0.206333540230921 0.836530380850021 0.999981047651732 PPCS
ENSG00000186409.17 77.1631757529255 -0.102040873153349 0.218276901451239 -0.4674836067166 0.640153918059753 0.999981047651732 CCDC30
ENSG00000236876.3 6.52819410624879 0.132824811068596 0.730754918178146 0.181763827740966 0.855768072870519 0.999981047651732 TMSB4XP1
ENSG00000171960.11 155.606279539587 -0.0543071607614031 0.156996163481186 -0.345913935456844 0.729407395450089 0.999981047651732 PPIH
ENSG00000285728.2 81.2571503259475 0.220863252997301 0.234145007463479 0.943275517124791 0.345539995370937 0.999981047651732 ENSG00000285728.2
ENSG00000234917.2 2.97446116054467 1.64954263346002 1.25811179583536 1.31112563996331 0.189815319584579 0.999981047651732 ENSG00000234917.2
ENSG00000065978.19 14195.1231790673 -0.0849475549544055 0.0545821081246995 -1.55632601731564 0.119630587751689 0.999981047651732 YBX1
ENSG00000164007.11 0.571614194173762 -1.20397266202622 2.58056583959898 -0.466553747070185 0.640819185452256 0.999981047651732 CLDN19
ENSG00000117385.15 1663.17089731463 0.0495857723885205 0.0676146036751133 0.733358914987937 0.463339550596449 0.999981047651732 P3H1
ENSG00000164008.16 95.7956335569156 0.33348275177911 0.203953313382614 1.63509357238781 0.102029433399024 0.999981047651732 C1orf50
ENSG00000274386.5 8.51027898426647 0.459178154594462 0.647845030695515 0.708777767580461 0.478462396411347 0.999981047651732 TMEM269
ENSG00000177868.12 91.0349930474683 -0.0591919322032982 0.193109873992693 -0.30651944915845 0.759209173746217 0.999981047651732 SVBP
ENSG00000164010.15 384.012523772559 0.148587525489407 0.10648262869243 1.39541564022236 0.16289053763357 0.999981047651732 ERMAP
ENSG00000228192.8 27.6670011716879 -0.0615081355142402 0.338663314983232 -0.181620307818949 0.855880710573286 0.999981047651732 ZNF691-DT
ENSG00000164011.18 209.323458454656 -0.00134228352394714 0.136489774352619 -0.00983431564975245 0.992153477854987 0.999981047651732 ZNF691
ENSG00000225099.1 0.211781371747419 0.967459282008651 4.54322673979274 0.212945410259842 0.831369542310223 0.999981047651732 ATP6V1E1P1
ENSG00000117394.23 870.890341404952 0.0255446703198773 0.0868966473234506 0.29396612075025 0.768783791858665 0.999981047651732 SLC2A1
ENSG00000227533.6 7.36358439407456 0.424436471106459 0.662049801301686 0.641094476989429 0.521461302339936 0.999981047651732 SLC2A1-DT
ENSG00000283973.2 0.785933377019889 3.06118613467736 2.30904668099312 1.32573592377992 0.184927183793829 0.999981047651732 ENSG00000283973.2
ENSG00000186973.11 0.770950952150861 -0.428128517252476 2.28810643431366 -0.187110403096654 0.851574071716942 0.999981047651732 FAM183A
ENSG00000117395.12 282.149166682837 0.0505976464017636 0.131323279047025 0.385290763137626 0.700022004249147 0.999981047651732 EBNA1BP2
ENSG00000243710.7 0.492061230296223 0.111241727762745 2.97878227886262 0.0373446990577708 0.970210165637172 0.999981047651732 CFAP57
ENSG00000179178.11 1.22197397690013 -0.357440218626433 1.63171364140104 -0.219058178811034 0.826604728013205 0.999981047651732 TMEM125
ENSG00000253313.6 1.36189058011391 -0.0440151133648774 1.82549499691642 -0.0241113305921006 0.980763805445236 0.999981047651732 C1orf210
ENSG00000066056.14 673.539295693741 -0.0669313830134157 0.0860769475210163 -0.777576168080007 0.436818915117555 0.999981047651732 TIE1
ENSG00000117400.17 1867.05489560157 0.0904264965767344 0.0677300383568035 1.33510180668089 0.181843028246317 0.999981047651732 MPL
ENSG00000287113.1 56.8764104863823 -0.187436123139692 0.283744273187904 -0.66058116709748 0.508880949909923 0.999981047651732 ENSG00000287113.1
ENSG00000234694.1 24.9708247258174 0.0782188350460968 0.381202376875714 0.205189788393159 0.837423847391468 0.999981047651732 CDC20-DT
ENSG00000117399.14 1753.52466223124 -0.095003400045941 0.0797612946731999 -1.19109651410739 0.233615698190697 0.999981047651732 CDC20
ENSG00000066322.15 1919.51010805791 0.0114531225456005 0.0621639276233509 0.184240651829379 0.853824669753335 0.999981047651732 ELOVL1
ENSG00000159479.17 414.40985960475 -0.0959389806836395 0.0978567753876112 -0.980402024322022 0.32688771091179 0.999981047651732 MED8
ENSG00000229431.1 8.68046403016463 -0.22445833373469 0.596001206668395 -0.376607180024679 0.706465551130649 0.999981047651732 MED8-AS1
ENSG00000198198.17 1536.18354182439 0.149129618010812 0.0734160682222963 2.03129398811256 0.0422251808746901 0.999981047651732 SZT2
ENSG00000229348.1 0.491218549687813 -0.948030106018007 2.57896234113385 -0.36760137629664 0.713170488442169 0.999981047651732 HYI-AS1
ENSG00000142949.17 66.0047007182406 -0.00235706586089852 0.240783552527637 -0.00978914812143568 0.992189514593805 0.999981047651732 PTPRF
ENSG00000066135.13 573.867874482161 0.0171356808308947 0.0904268284802205 0.18949775325409 0.849702715840982 0.999981047651732 KDM4A
ENSG00000236200.6 29.5308175594312 -0.172833109692583 0.328971261743308 -0.525374492521608 0.599322881867586 0.999981047651732 KDM4A-AS1
ENSG00000126091.20 54.1752474007546 0.027675072943652 0.267858333537459 0.103319813045062 0.917709151234509 0.999981047651732 ST3GAL3
ENSG00000117407.17 20.4823880336551 0.163404609775644 0.421863013413798 0.387340450762304 0.698504182833311 0.999981047651732 ARTN
ENSG00000237950.2 235.86121119143 0.00646500131063482 0.167576893273917 0.038579312364189 0.969225796353615 0.999981047651732 LINC02918
ENSG00000117408.11 810.950728590591 -0.0136279395933605 0.0761577512228905 -0.178943566144379 0.85798201400067 0.999981047651732 IPO13
ENSG00000285649.1 0.495244858508394 0.96748934551236 3.08746450539432 0.313360475504089 0.754006809081294 0.999981047651732 ENSG00000285649.1
ENSG00000132768.14 333.753404896403 0.064421789864876 0.124122053713627 0.519019690195501 0.603747010418157 0.999981047651732 DPH2
ENSG00000117410.14 1694.83106859525 -0.028872568035909 0.0663818215759251 -0.434946907910408 0.663600965086272 0.999981047651732 ATP6V0B
ENSG00000117411.16 149.518052769074 0.0502574361951522 0.152054647384698 0.330522197509695 0.741005422987224 0.999981047651732 B4GALT2
ENSG00000159214.13 68.7226530141738 -0.14263604245261 0.246288730165043 -0.579141572401737 0.562493650999621 0.999981047651732 CCDC24
ENSG00000196517.11 15.0699227012869 -0.35808725727646 0.471453740313221 -0.759538479933485 0.447530504477887 0.999981047651732 SLC6A9
ENSG00000230615.7 10.7211778617456 0.603806660079507 0.568423585629059 1.06224772395975 0.288123239525044 0.999981047651732 ENSG00000230615.7
ENSG00000171872.5 0.920354169179764 1.74254295148016 1.96575055162379 0.886451716898034 0.375374161283222 0.999981047651732 KLF17
ENSG00000233514.1 1.42480356431655 0.0749801674785776 1.5701116114963 0.0477546735719776 0.961911760561823 0.999981047651732 ENSG00000233514.1
ENSG00000271329.1 4.03289290035768 -0.393418421506266 0.912935554521104 -0.430937780392002 0.666513611847319 0.999981047651732 ENSG00000271329.1
ENSG00000178028.14 1187.71883269729 -0.0278846716951487 0.0827835066743305 -0.336838493745459 0.73623865320345 0.999981047651732 DMAP1
ENSG00000117419.16 530.028875988759 0.0484153116226463 0.098854649185234 0.489762616343169 0.624301887151727 0.999981047651732 ERI3
ENSG00000233602.1 1.63057181219885 1.09656778622328 1.55505578982056 0.705162987335532 0.480708812016818 0.999981047651732 ERI3-IT1
ENSG00000187147.18 1954.53586131471 -0.0378463300325977 0.0650596766769169 -0.581717155167259 0.560757214254098 0.999981047651732 RNF220
ENSG00000126106.14 71.6744475219742 0.270556229589382 0.21430669462946 1.26247213162043 0.206778948127303 0.999981047651732 TMEM53
ENSG00000198520.12 1655.33571583706 0.132990939469068 0.0970118030231856 1.37087380426569 0.170414298671777 0.999981047651732 ARMH1
ENSG00000199377.1 0.210154680874903 -0.925258138358445 4.54892069999268 -0.203401685670171 0.838821082375133 0.999981047651732 RNU5F-1
ENSG00000200169.1 0.355298322833795 0.967484089358359 3.47954040149209 0.278049390932057 0.780974444518197 0.999981047651732 RNU5D-1
ENSG00000142945.13 775.877790626219 -0.233229691225132 0.0804984106179217 -2.89732044937055 0.00376365105150717 0.999981047651732 KIF2C
ENSG00000225721.5 2.48638904972755 0.417667297970914 1.07959649099783 0.386873523074235 0.698849843351505 0.999981047651732 ENSG00000225721.5
ENSG00000142937.12 18758.4886121518 -0.0295642160564583 0.138682915322777 -0.213178501386774 0.831187736266226 0.999981047651732 RPS8
ENSG00000200913.1 3.25998661314287 -0.837371203957978 1.14553020180611 -0.730990071355368 0.464785217459443 0.999981047651732 SNORD46
ENSG00000234093.3 2.34806598250593 0.790057611063196 1.22183470305914 0.646615789423157 0.517880636473968 0.999981047651732 RPS15AP11
ENSG00000142959.5 3.62942332646661 0.0103445305272335 1.00174608060671 0.0103264996265005 0.991760791814656 0.999981047651732 BEST4
ENSG00000173846.13 107.747180967193 0.124822538327092 0.181382622197907 0.688172531715293 0.491344139336003 0.999981047651732 PLK3
ENSG00000188396.3 2.0694832870732 0.831398397806894 1.38054271160437 0.602225770212284 0.547023863980105 0.999981047651732 DYNLT4
ENSG00000222009.8 345.222559627566 -0.140744421212137 0.14012545288946 -1.00441724404748 0.315177541706139 0.999981047651732 BTBD19
ENSG00000117425.14 26.4743002912703 -0.0410948239779373 0.369409666290243 -0.111244582175198 0.911422399541846 0.999981047651732 PTCH2
ENSG00000226499.1 0.496569978048172 -0.133585460993907 2.61647236232785 -0.0510555597365673 0.959281247970503 0.999981047651732 ENSG00000226499.1
ENSG00000070785.17 149.720287892285 -0.117159678584598 0.151676124271954 -0.77243322999559 0.439857878891175 0.999981047651732 EIF2B3
ENSG00000232369.1 0.710420830864825 -1.44416371439826 2.27025366093882 -0.636124385237663 0.524695352709911 0.999981047651732 PPIAP35
ENSG00000268949.1 0.495841383315867 0.480288418973501 2.44457339427375 0.196471261651846 0.844241324172735 0.999981047651732 MRPS17P1
ENSG00000126107.15 1374.34064325103 -0.000797308111941212 0.067030430875773 -0.0118947185856355 0.990509611476165 0.999981047651732 HECTD3
ENSG00000126088.14 3901.64396099214 -0.0284828888623276 0.0622936435868703 -0.457235878691337 0.647501512452998 0.999981047651732 UROD
ENSG00000162415.7 19.2246870623466 -0.0950396289609466 0.410794155183061 -0.231355845164336 0.817038365089245 0.999981047651732 ZSWIM5
ENSG00000281912.1 18.2373414590401 -0.489643165622643 0.433108003496982 -1.13053363518842 0.258251433824576 0.999981047651732 LINC01144
ENSG00000186603.6 149.215603522544 0.141366260541365 0.15537777313949 0.909822928241187 0.362915900717983 0.999981047651732 HPDL
ENSG00000132781.18 32.0482264428289 -0.457258348440194 0.32404952177796 -1.41107552306005 0.158222346415875 0.999981047651732 MUTYH
ENSG00000132773.12 492.488496114462 -0.0480361202928487 0.102657519893075 -0.467925977004719 0.639837526030968 0.999981047651732 TOE1
ENSG00000070759.17 365.680407861561 -0.04462174417767 0.103652868660214 -0.430492129686687 0.666837690560308 0.999981047651732 TESK2
ENSG00000280670.3 144.034537060416 0.0270247469783598 0.163239364013539 0.165552880836502 0.868508831108535 0.999981047651732 CCDC163
ENSG00000132763.15 144.799124334003 0.210145603598094 0.153763043907724 1.36668472643014 0.171724147287724 0.999981047651732 MMACHC
ENSG00000117450.14 930.852902191737 0.00392017931629915 0.0870714107046664 0.0450225772681671 0.964089313141168 0.999981047651732 PRDX1
ENSG00000117448.13 1100.76323722054 0.0284904746558138 0.0760498820115457 0.374628781823598 0.707936564604788 0.999981047651732 AKR1A1
ENSG00000281133.1 1.12803914083892 -1.32572122158771 1.92315928520624 -0.689345511724233 0.490605863934281 0.999981047651732 ENSG00000281133.1
ENSG00000280836.1 3.54030603774779 0.855111619910693 1.05279143721203 0.812232688912414 0.4166581257377 0.999981047651732 ENSG00000280836.1
ENSG00000132780.17 2814.72510263864 -0.0569347861926105 0.0787799658451829 -0.722706408688953 0.46986027741277 0.999981047651732 NASP
ENSG00000159588.15 34.6884731167939 0.110968900811371 0.328371771195328 0.337936785514252 0.73541082577957 0.999981047651732 CCDC17
ENSG00000159592.11 2315.25829737875 -0.0308965693648785 0.0555401772607794 -0.55629223543542 0.578011094271049 0.999981047651732 GPBP1L1
ENSG00000225447.1 2.84118082809536 0.854385366909231 1.14222853838261 0.747998616913423 0.454460991790069 0.999981047651732 RPS15AP10
ENSG00000234329.1 6.46018532179408 0.00429464046919618 0.753439495722105 0.00570004690964621 0.995452045202535 0.999981047651732 RPL7AP16
ENSG00000159596.7 581.708067033282 -0.0432366525797926 0.0893344724223804 -0.483986208317952 0.62839565704789 0.999981047651732 TMEM69
ENSG00000197429.11 83.7690093247709 -0.111136819617942 0.206637939694775 -0.537833564262704 0.590691957612233 0.999981047651732 IPP
ENSG00000230896.1 6.38777512378949 0.3009927954064 0.703895712039642 0.42760992893994 0.668935135948869 0.999981047651732 ENSG00000230896.1
ENSG00000236111.5 0.639455660401208 1.31335274355892 2.71603298421183 0.483555520567454 0.628701348072253 0.999981047651732 RPL6P1
ENSG00000086015.21 523.378233841203 0.0408830510591895 0.0924787058660022 0.442080700376878 0.65843080965479 0.999981047651732 MAST2
ENSG00000232467.2 0.139463522429823 -0.921862579907061 4.7074880808432 -0.195828978018769 0.84474402800713 0.999981047651732 TMA16P2
ENSG00000117461.15 126.512822648965 0.0530946092074482 0.176915088746338 0.300113515380113 0.764090570330919 0.999981047651732 PIK3R3
ENSG00000227857.2 1.19745283027584 0.890018048989088 1.68965208044379 0.526746339847268 0.598369750888111 0.999981047651732 ENSG00000227857.2
ENSG00000117472.10 0.422608988628541 1.13894179152182 3.25437498611717 0.349972512811346 0.726359326352401 0.999981047651732 TSPAN1
ENSG00000085998.14 804.662913517198 0.0302705883767074 0.0789628656550303 0.383352201387325 0.701458638921446 0.999981047651732 POMGNT1
ENSG00000171357.6 42.996020133628 -0.0554330873629346 0.289949478280761 -0.191181883449565 0.84838309673842 0.999981047651732 LURAP1
ENSG00000085999.13 166.805853090453 -0.159817298876856 0.151667905459997 -1.05373182541252 0.29200571383858 0.999981047651732 RAD54L
ENSG00000132128.16 2191.35169526334 0.0655425056466002 0.0639303183569459 1.0252178830184 0.30526039204239 0.999981047651732 LRRC41
ENSG00000173660.12 3330.21744970733 -0.128152618250583 0.0619660461299718 -2.06811029998247 0.0386296523787799 0.999981047651732 UQCRH
ENSG00000117481.10 647.767737493756 0.0526992775606514 0.0836409447413913 0.630065546528579 0.528651700254769 0.999981047651732 NSUN4
ENSG00000117480.16 349.581989961387 -0.0340526943085996 0.117116341702466 -0.290759545709773 0.771235227047408 0.999981047651732 FAAH
ENSG00000232022.7 3.61523894696244 -0.191856084657377 0.976039769628488 -0.196565847650249 0.844167298768667 0.999981047651732 FAAHP1
ENSG00000269956.2 13.3636905175696 0.365558993996936 0.497764660604239 0.734401260132011 0.462704219017112 0.999981047651732 MKNK1-AS1
ENSG00000079277.21 1145.87031838989 0.0329496690948385 0.0809764711301429 0.406904235699316 0.684078324887165 0.999981047651732 MKNK1
ENSG00000142961.14 2538.10956548158 0.0137183478339417 0.0717822428727354 0.191110604585919 0.848438939507389 0.999981047651732 MOB3C
ENSG00000123472.12 865.821338556935 -0.0519379162187655 0.0763143158661614 -0.680578940258774 0.496137956315167 0.999981047651732 ATPAF1
ENSG00000233647.2 0.419804915948122 0.967489876934645 2.90856140035976 0.33263519099682 0.739409676054694 0.999981047651732 NENFP1
ENSG00000186118.9 0.922565134441947 1.77031382879973 2.06086684896316 0.859014171483414 0.390332697497239 0.999981047651732 TEX38
ENSG00000228237.5 1.28305685989846 0.30055254334929 1.68062495386128 0.178833797902836 0.858068206168638 0.999981047651732 EFCAB14-AS1
ENSG00000159658.12 2501.83727317173 0.0393616883053504 0.0576179211418292 0.683150095062607 0.494512003441459 0.999981047651732 EFCAB14
ENSG00000186377.8 3.04926174870483 1.1504162649026 1.09107884224813 1.05438417496228 0.291707064515378 0.999981047651732 CYP4X1
ENSG00000186160.5 0.353959161099378 -1.48886030884532 3.45660804676638 -0.430728705338209 0.666665644193321 0.999981047651732 CYP4Z1
ENSG00000225506.2 34.1740610639638 -0.304120822509612 0.327381018736865 -0.928950687742992 0.352914642627658 0.999981047651732 CYP4A22-AS1
ENSG00000162365.12 0.429633967033575 0.00569804999307382 3.08023653916172 0.00184987416408758 0.998524014806858 0.999981047651732 CYP4A22
ENSG00000224805.2 46.6659785194991 -0.188224363777421 0.275971533552553 -0.682042677932861 0.495211964973524 0.999981047651732 LINC00853
ENSG00000162366.8 51.0901069088932 0.198291151534687 0.251946349930745 0.787037206886279 0.431260085914763 0.999981047651732 PDZK1IP1
ENSG00000162367.11 10204.4187337435 -0.00190613554226789 0.0498897017792385 -0.038206994114788 0.969522644472019 0.999981047651732 TAL1
ENSG00000226252.1 370.344483176442 -0.113555732027037 0.130071208820534 -0.873027421338995 0.382648131571153 0.999981047651732 ENSG00000226252.1
ENSG00000123473.15 520.593349594027 -0.0257043471673545 0.0897395611404024 -0.286432726444234 0.774546712145084 0.999981047651732 STIL
ENSG00000162368.13 3195.70935453723 -0.0217032625269989 0.0665155113854751 -0.326288741902964 0.744205905208911 0.999981047651732 CMPK1
ENSG00000225762.1 5.41481885931103 0.204822445156974 0.828001447138557 0.24736967050578 0.804622144341979 0.999981047651732 LINC01389
ENSG00000186790.6 1.0694354427852 -0.922596010024567 1.85049714851108 -0.498566566701762 0.61808476321742 0.999981047651732 FOXE3
ENSG00000237424.1 97.6984101831877 0.0960024384138389 0.195087472281646 0.492099453086567 0.622649038871691 0.999981047651732 FOXD2-AS1
ENSG00000186564.5 51.2926756533122 0.150145043249307 0.251414870075312 0.597200329496547 0.550373639240595 0.999981047651732 FOXD2
ENSG00000242267.6 0.285353821039151 1.40754823649509 4.02850520352697 0.349397149906316 0.726791172711824 0.999981047651732 SKINT1L
ENSG00000117834.12 1.70181828168834 -1.06002072507933 1.45564202178492 -0.728215254310623 0.466481829405791 0.999981047651732 SLC5A9
ENSG00000272491.1 0.427363327223164 2.25290165455362 2.99364284748901 0.752561935183183 0.451713198714733 0.999981047651732 ENSG00000272491.1
ENSG00000132122.12 104.12823759321 -0.142543315459459 0.175657670205026 -0.811483582203295 0.417088017415733 0.999981047651732 SPATA6
ENSG00000224986.2 0.497214955909049 -1.55635831302616 2.65507138111106 -0.586183228103974 0.557752391233261 0.999981047651732 PPP1R8P1
ENSG00000235105.1 1.98802401714025 1.35987462212576 1.27424851692529 1.06719733557712 0.285882735473796 0.999981047651732 ENSG00000235105.1
ENSG00000186094.17 1.69517099847699 -0.332396553872679 1.35521345066679 -0.245272472546029 0.806245464592143 0.999981047651732 AGBL4
ENSG00000162373.13 132.036072866619 0.022585262693646 0.172651987418936 0.130813800821438 0.895922605337944 0.999981047651732 BEND5
ENSG00000162374.17 0.492709410328558 -1.33017257673522 2.83174515240132 -0.469735977337942 0.638543660429727 0.999981047651732 ELAVL4
ENSG00000234080.3 0.353512054445723 0.00572838309831735 3.24127952175667 0.00176732153455644 0.998589882167669 0.999981047651732 ENSG00000234080.3
ENSG00000142700.12 0.355492744267305 0.778080323188071 3.19398788526052 0.243607787862541 0.80753459614442 0.999981047651732 DMRTA2
ENSG00000185104.20 1200.21203763432 0.0013360101038464 0.0724111185834122 0.0184503447810631 0.985279589937716 0.999981047651732 FAF1
ENSG00000230585.2 0.780628184287363 -1.84092120445062 2.11042875988008 -0.87229725041997 0.383046237255348 0.999981047651732 PHB1P12
ENSG00000123080.12 1086.47780488791 0.0567411612765322 0.0781988335058865 0.72560112130395 0.468083333509787 0.999981047651732 CDKN2C
ENSG00000213478.2 0.5644778800438 -1.10062735263937 2.46335304112847 -0.446800492768658 0.655019115476455 0.999981047651732 CFL1P2
ENSG00000203356.2 1.92625708338268 -1.15451777329417 1.25126224240581 -0.922682499453007 0.356172688516026 0.999981047651732 LINC01562
ENSG00000123091.5 2005.50674475948 -0.0858571993035691 0.0886846407118085 -0.968118026012785 0.332985428250919 0.999981047651732 RNF11
ENSG00000233406.5 4.18193832070046 0.398190141145488 0.895273899102578 0.444769071838946 0.656486647342625 0.999981047651732 ENSG00000233406.5
ENSG00000236434.2 0.635946978230433 1.15527044224846 2.47422872371942 0.466921441487342 0.640556084223842 0.999981047651732 ENSG00000236434.2
ENSG00000085831.15 16.5436099538535 -0.290964420777062 0.431489219393798 -0.674326049642306 0.500104046145374 0.999981047651732 TTC39A
ENSG00000085832.17 3015.67648830559 -0.0750011709238033 0.0666302842411336 -1.12563186211807 0.260321375782199 0.999981047651732 EPS15
ENSG00000232027.2 1.63098402919763 2.05533220218608 1.73868150939677 1.18212115967069 0.237157629607066 0.999981047651732 ENSG00000232027.2
ENSG00000238140.1 1.34684960116475 0.259268661201798 1.79170355503888 0.144705110659989 0.884943703910368 0.999981047651732 ENSG00000238140.1
ENSG00000227070.1 13.3927307763422 -0.330477058113448 0.494607439623127 -0.668160305807895 0.504031270318173 0.999981047651732 EPS15-AS1
ENSG00000227742.2 2.62086220963482 0.0162392691559848 1.12423722066514 0.0144446997995467 0.988475197819655 0.999981047651732 CALR4P
ENSG00000117859.19 1713.5503679724 0.0402522549960915 0.0649684736313726 0.61956596401634 0.535543580749593 0.999981047651732 OSBPL9
ENSG00000078618.21 7003.03587268509 -0.0276490121127899 0.0486844391722394 -0.567922986952178 0.570087262551429 0.999981047651732 NRDC
ENSG00000266993.3 18.3167582763481 0.171739511075522 0.477414005313597 0.359728682368067 0.719050040550779 0.999981047651732 ENSG00000266993.3
ENSG00000272175.1 0.0719260731074334 0.00569472314034819 4.71161307060497 0.00120865679227284 0.999035631640936 0.999981047651732 ENSG00000272175.1
ENSG00000230604.2 0.437609212601374 1.78025520807992 3.14976238243576 0.56520301912528 0.571935683386188 0.999981047651732 TSEN15P2
ENSG00000169213.7 1.78364176960453 0.0214074033707056 1.46070424945513 0.0146555357654987 0.988306992863807 0.999981047651732 RAB3B
ENSG00000117862.12 203.988555639942 -0.0957601700709993 0.173683914135938 -0.551347374610927 0.581395568507745 0.999981047651732 TXNDC12
ENSG00000198841.4 49.8975258629139 -0.545893351621393 0.256170478618885 -2.13097681889232 0.0330910519677182 0.999981047651732 KTI12
ENSG00000223390.1 0.21433381522983 1.91562624389219 4.48555234151437 0.427065854557713 0.66933136235081 0.999981047651732 ENSG00000223390.1
ENSG00000228369.2 0.995884836588153 0.165313548760558 1.92603157158106 0.0858311728633051 0.931600625549174 0.999981047651732 TXNDC12-AS1
ENSG00000134717.18 729.143906263557 -0.082913470190112 0.0831519015335897 -0.99713258098636 0.318700160278157 0.999981047651732 BTF3L4
ENSG00000157077.14 73.2066416970839 -0.0432593859658573 0.217760263703111 -0.198656013866865 0.842531834002269 0.999981047651732 ZFYVE9
ENSG00000228407.2 0.572998357268555 1.33803788826027 2.45391889516147 0.545265734290794 0.58557076733237 0.999981047651732 ENSG00000228407.2
ENSG00000154222.14 806.279767948487 -0.0307258373312102 0.0757709712633902 -0.405509350334221 0.685103146782304 0.999981047651732 CC2D1B
ENSG00000272100.1 1.48457324739813 -1.83016447021957 1.5894173760738 -1.15146876948109 0.249539436293328 0.999981047651732 ENSG00000272100.1
ENSG00000287078.1 4.65809034122808 -0.447606818732954 0.870440473841016 -0.514230245702831 0.607091023811208 0.999981047651732 ENSG00000287078.1
ENSG00000224680.4 5.11472024509364 0.421678971800529 0.805456380656104 0.52352800465376 0.600606867959327 0.999981047651732 PLA2G12AP1
ENSG00000085840.13 463.463620227081 -0.144685906361555 0.0960092898072116 -1.50699902740752 0.131810906500763 0.999981047651732 ORC1
ENSG00000134748.13 1756.11104892518 -0.00622997395481061 0.0666714575147513 -0.0934428942614942 0.925551714873724 0.999981047651732 PRPF38A
ENSG00000134744.14 1240.96289941914 0.0574698612119431 0.0775566044712777 0.741005380569833 0.458690177924592 0.999981047651732 TUT4
ENSG00000236290.1 0.70639931845719 3.12616273670046 2.23386471012968 1.39944139075414 0.16168066217946 0.999981047651732 EEF1GP7
ENSG00000116157.6 455.874278587124 0.0574681525407118 0.0992686123056227 0.578915643182178 0.562646094394199 0.999981047651732 GPX7
ENSG00000182183.15 2.40896103460039 1.26644987156713 1.26981907240287 0.997346707961034 0.318596249318867 0.999981047651732 SHISAL2A
ENSG00000162377.6 391.84924665052 -0.0498904554918063 0.101023766124076 -0.493848699231143 0.621413037150529 0.999981047651732 COA7
ENSG00000162378.13 707.402074666356 0.0410965371335841 0.101168842139692 0.406217331980914 0.684582920292184 0.999981047651732 ZYG11B
ENSG00000228929.1 17.0851150490723 -0.0680227418110568 0.468630002907846 -0.145152340629017 0.884590593987088 0.999981047651732 RPS13P2
ENSG00000203995.10 0.431882329342171 0.764247277420193 3.01377486123148 0.253584727662075 0.799816396605377 0.999981047651732 ZYG11A
ENSG00000121310.17 565.285167465926 0.0778626536773681 0.127643539053614 0.610000743121541 0.541861315300596 0.999981047651732 ECHDC2
ENSG00000230953.2 13.4876243630963 0.0825499035483878 0.542641847332728 0.152125944495709 0.879087601605493 0.999981047651732 ENSG00000230953.2
ENSG00000116171.18 2197.00346532537 -0.123704981312742 0.0633098417584916 -1.95396130959606 0.0507057929817648 0.999981047651732 SCP2
ENSG00000174348.13 0.561478475999062 2.15741905488315 2.47370511675196 0.872140757713233 0.383131593623457 0.999981047651732 PODN
ENSG00000157184.7 261.868313639465 0.00143696765965831 0.123509377407102 0.0116344822541036 0.990717235657973 0.999981047651732 CPT2
ENSG00000236723.2 0.709135764065227 1.80044082463849 2.39201990046528 0.752686390396785 0.451638390103413 0.999981047651732 ENSG00000236723.2
ENSG00000162384.14 644.292545177451 -0.102121829523531 0.0877744888805556 -1.16345684066015 0.244644199271651 0.999981047651732 CZIB
ENSG00000259818.1 0.644426970936571 0.723718892829533 2.26855352901038 0.319022180245949 0.749709693487993 0.999981047651732 CZIB-DT
ENSG00000162385.11 526.810155928052 -0.0335538108460656 0.0969983827640724 -0.345921343118452 0.729401828240496 0.999981047651732 MAGOH
ENSG00000226754.2 8.18852290369861 -0.0289013319846741 0.659598556815599 -0.0438165482414085 0.965050636163272 0.999981047651732 MAGOH-DT
ENSG00000157193.18 949.058301063783 0.0354054258942235 0.0824478112013208 0.429428330216925 0.667611540433985 0.999981047651732 LRP8
ENSG00000228838.1 0.143570407413718 -0.880940236414616 4.70203120179588 -0.187353124342976 0.851383773114802 0.999981047651732 ENSG00000228838.1
ENSG00000232762.1 1.99542704232054 1.16585041191967 1.28337658042301 0.908424253413912 0.363654116594112 0.999981047651732 ENSG00000232762.1
ENSG00000225675.2 1.69287263777465 -0.275837967677204 1.52147867934981 -0.181295979642042 0.856135261522418 0.999981047651732 LRP8-DT
ENSG00000285954.1 1.1257844536185 -1.35277665572011 1.78074960933338 -0.759666967567954 0.447453678474548 0.999981047651732 ENSG00000285954.1
ENSG00000230138.2 3.15522786360535 0.765524825476019 1.12478959712675 0.680593799437275 0.496128551446494 0.999981047651732 LINC02812
ENSG00000174332.5 1.06371314376882 -1.24798624209362 1.94761551167081 -0.640776495471123 0.521667906100501 0.999981047651732 GLIS1
ENSG00000058804.12 576.018174374211 -0.0206901501730039 0.0886331249079526 -0.233435864914963 0.815422966146949 0.999981047651732 NDC1
ENSG00000058799.15 327.114932688575 -0.0603137105238749 0.10931819444141 -0.551726186405327 0.581135965977857 0.999981047651732 YIPF1
ENSG00000211452.10 4.64337692327805 -0.477924764598393 0.917823570241747 -0.520715287876635 0.602565122902808 0.999981047651732 DIO1
ENSG00000081870.11 426.961026379118 -0.0421165878495345 0.109061088354805 -0.38617428530071 0.699367596775034 0.999981047651732 HSPB11
ENSG00000116212.15 282.175713109723 -0.104266984453645 0.118614907295445 -0.879037777215789 0.379380793196699 0.999981047651732 LRRC42
ENSG00000219102.3 3.26463602823193 -0.145950015799471 1.02482476780772 -0.142414606266478 0.886752525846335 0.999981047651732 HNRNPA3P12
ENSG00000116209.12 2515.29809760831 -0.0871524331011508 0.0800159993005774 -1.08918758576976 0.276071172238063 0.999981047651732 TMEM59
ENSG00000280378.1 3.90272501628947 0.833739555369626 0.943713290351584 0.883467006233443 0.376984001360878 0.999981047651732 ENSG00000280378.1
ENSG00000116205.14 555.013925049307 0.0243863076148059 0.0890779706295297 0.273763619023464 0.78426628366047 0.999981047651732 TCEANC2
ENSG00000256407.2 0.629681235699989 0.795853745855286 2.42530128355533 0.328146342580835 0.742801015843964 0.999981047651732 ENSG00000256407.2
ENSG00000280425.2 0.56588188302814 0.61247322650121 2.53541427512525 0.241567318015891 0.80911544858671 0.999981047651732 ENSG00000280425.2
ENSG00000215883.10 280.537362013105 -0.0252159337421564 0.118284356446969 -0.213180630977702 0.831186075272933 0.999981047651732 CYB5RL
ENSG00000116221.15 1363.30966831733 0.0228383580153167 0.0759963458024626 0.300519160153837 0.763781183762713 0.999981047651732 MRPL37
ENSG00000157216.15 2737.08380976922 0.00624166680397892 0.0619593566945521 0.100738082784642 0.919758379440018 0.999981047651732 SSBP3
ENSG00000198711.5 28.0748183364514 0.221607282067837 0.346258327689966 0.64000563840954 0.522168933723995 0.999981047651732 SSBP3-AS1
ENSG00000162390.17 122.399463795902 0.29947961460605 0.177539763358108 1.6868312142671 0.0916358115686168 0.999981047651732 ACOT11
ENSG00000162391.12 6.03090292953775 -0.0671982041295953 0.749210443199139 -0.0896920281071605 0.928531951058132 0.999981047651732 FAM151A
ENSG00000184313.20 24.8802495387612 0.344022706291573 0.391061294017591 0.8797155626353 0.379013416506064 0.999981047651732 MROH7
ENSG00000271723.5 0.852985698482028 1.52620888764045 2.14397761706466 0.71185859194276 0.476552345867534 0.999981047651732 MROH7-TTC4
ENSG00000243725.7 7.19787036767951 -0.626398314606612 0.728053885109451 -0.860373562201984 0.389583154463705 0.999981047651732 TTC4
ENSG00000162396.6 122.538331068128 -0.0813898802131775 0.163221703123665 -0.498646188929377 0.618028659740801 0.999981047651732 PARS2
ENSG00000006555.11 5.11562132537528 -0.120128871173739 0.761819475335669 -0.157686794658024 0.874703606638479 0.999981047651732 TTC22
ENSG00000116133.13 3977.24290315534 0.0243339537412843 0.0615977824818965 0.395045937707839 0.692808985994078 0.999981047651732 DHCR24
ENSG00000233203.6 0.566358076173641 0.861146847452913 2.49188587324944 0.345580372158043 0.729658098894674 0.999981047651732 DHCR24-DT
ENSG00000169174.10 0.42602930631989 1.76495131369518 2.74075889540655 0.643964456944097 0.519598482405879 0.999981047651732 PCSK9
ENSG00000162402.14 2594.35093507786 0.224091732962555 0.0834373290789356 2.68574911776663 0.00723674046775459 0.999981047651732 USP24
ENSG00000231090.2 2.12341426537823 0.440657315942503 1.22645866619602 0.359292431198879 0.71937633587501 0.999981047651732 MIR4422HG
ENSG00000231095.1 0.219954345104246 0.967476643327391 4.71161307059875 0.205338729821557 0.837307486665906 0.999981047651732 GYG1P3
ENSG00000234810.4 27.5374199780769 -0.0816212668984054 0.367695498597588 -0.221980598646744 0.824328986606542 0.999981047651732 ENSG00000234810.4
ENSG00000231900.3 0.63482267520503 -0.467929153784459 2.31452539224924 -0.202170671944855 0.8397833000954 0.999981047651732 GOT2P1
ENSG00000272051.1 0.352476369037614 -2.09235185267794 3.38535460762447 -0.618059877085127 0.53653586936077 0.999981047651732 ENSG00000272051.1
ENSG00000260971.4 0.142629390992196 -1.71297979473873 4.68421529126128 -0.365691943735894 0.71459495833363 0.999981047651732 ENSG00000260971.4
ENSG00000284686.1 0.349761694304113 -1.18818371993527 3.45422312917825 -0.343980013884607 0.730861316598015 0.999981047651732 ENSG00000284686.1
ENSG00000162407.9 458.135393893886 -0.05126633948032 0.100410479096474 -0.51056762144381 0.609653853006683 0.999981047651732 PLPP3
ENSG00000162409.11 0 NA NA NA NA NA PRKAA2
ENSG00000173406.15 1.92607567151891 -0.42909038128884 1.39512405709413 -0.307564319536273 0.758413873777103 0.999981047651732 DAB1
ENSG00000229887.4 0.637491833730838 0.55875523077096 2.66099198937133 0.209980049922273 0.833683243779311 0.999981047651732 HNRNPA1P6
ENSG00000223416.3 0.708966034571441 0.368008630947634 2.49386865227597 0.147565362198117 0.882685792725411 0.999981047651732 RPS26P15
ENSG00000162600.12 220.414063965028 -0.0072812014864192 0.134715952871642 -0.0540485468217468 0.956896485968515 0.999981047651732 OMA1
ENSG00000286918.1 14.4874745484615 0.578394819577901 0.523738718950976 1.10435757114998 0.269438058231906 0.999981047651732 ENSG00000286918.1
ENSG00000184292.7 4.20161392637653 -0.800042829197113 0.915490325087177 -0.873895449546044 0.382175193046491 0.999981047651732 TACSTD2
ENSG00000185839.3 6.43422565353774 0.449499423695381 0.741454319816347 0.606240211543603 0.544355254187903 0.999981047651732 ENSG00000185839.3
ENSG00000162601.11 957.286795987135 -0.0144372254622686 0.0882833750638147 -0.163532776718525 0.870098968407909 0.999981047651732 MYSM1
ENSG00000283445.1 0.76689415997237 0.258168992843718 2.43082986894018 0.106206113452225 0.915418820549815 0.999981047651732 ENSG00000283445.1
ENSG00000177606.7 40.4029831022008 -0.210135888628566 0.286715510744634 -0.732907292259209 0.463614975147708 0.999981047651732 JUN
ENSG00000234807.7 0.281140555438275 0.912046212502892 3.75411493634854 0.242945735004586 0.808047435288883 0.999981047651732 LINC01135
ENSG00000232453.7 0.424156258571919 0.897888736974989 3.23097090140921 0.277900595323644 0.781088666893252 0.999981047651732 LINC02777
ENSG00000237352.4 5.15323672336324 -0.471232286612856 0.849303824894819 -0.554845360164503 0.57900043794436 0.999981047651732 LINC01358
ENSG00000224609.8 1.33099471101847 -0.258865700057628 1.60827244443781 -0.160958860517017 0.872125802628742 0.999981047651732 FGGY-DT
ENSG00000172456.17 162.542035235206 -0.0590498860195411 0.155571730721827 -0.37956694153597 0.704266904251209 0.999981047651732 FGGY
ENSG00000134709.11 18.8143261315356 0.117621303993687 0.407790865192719 0.288435357516162 0.773013505817168 0.999981047651732 HOOK1
ENSG00000134716.11 2.34730871443098 -0.180849864357985 1.15794165020721 -0.156182191326845 0.875889413731545 0.999981047651732 CYP2J2
ENSG00000226476.5 4.97818656069392 1.04013911593772 0.852826993418687 1.21963671877712 0.222602620355513 0.999981047651732 LINC01748
ENSG00000231252.3 0.0700920085204448 0.967485544617721 4.71161307060497 0.205340619044827 0.837306010730101 0.999981047651732 ENSG00000231252.3
ENSG00000162599.17 43.7941358528196 -0.00279888336904994 0.278509582426934 -0.0100495047411312 0.991981790286798 0.999981047651732 NFIA
ENSG00000237928.6 0.213181274576443 -0.956051921282717 4.53146540125222 -0.210980739479666 0.832902300744855 0.999981047651732 NFIA-AS2
ENSG00000162604.12 378.858363189427 -0.0168343294975953 0.106853160955426 -0.157546387463613 0.874814252413688 0.999981047651732 TM2D1
ENSG00000271200.1 3.97912493475178 -1.19973445051979 0.99265612611507 -1.20861033237679 0.226812584981931 0.999981047651732 PATJ-DT
ENSG00000132849.20 56.9880319142511 0.344353708896751 0.253163171820104 1.36020459224396 0.173765189771204 0.999981047651732 PATJ
ENSG00000132854.19 7.35676902565938 -0.821304843323073 0.643077835459342 -1.27714686782266 0.201550400970968 0.999981047651732 KANK4
ENSG00000162607.13 1100.63694712234 -0.0720284514745583 0.0740690919939617 -0.972449499994279 0.330826976448142 0.999981047651732 USP1
ENSG00000116641.18 596.214572609722 0.0043401670789247 0.0987563447113073 0.0439482353423695 0.964945666175785 0.999981047651732 DOCK7
ENSG00000235545.1 4.31558293444251 0.658772057531664 0.930566804986286 0.707925593306945 0.478991465292223 0.999981047651732 DOCK7-DT
ENSG00000125703.15 466.589824114916 -0.0668509774833934 0.0992860730775149 -0.673316764489229 0.500745789567559 0.999981047651732 ATG4C
ENSG00000234318.1 0.0709850566859117 -0.956016030748702 4.71161307060497 -0.202906311792269 0.839208260806722 0.999981047651732 ENSG00000234318.1
ENSG00000088035.18 184.790013611297 -0.180717752181032 0.144449677667427 -1.25107757316778 0.210906176890666 0.999981047651732 ALG6
ENSG00000142856.16 232.365164769908 -0.0118389467426193 0.130709896140585 -0.0905742188784692 0.92783091806493 0.999981047651732 ITGB3BP
ENSG00000203965.13 92.1994206222955 -0.0342763830890485 0.193252845075548 -0.177365477210174 0.859221322558865 0.999981047651732 EFCAB7
ENSG00000251720.1 0.920276386172757 -1.37869903774999 1.83802793778793 -0.750096888847764 0.45319635315632 0.999981047651732 RNU7-123P
ENSG00000116652.6 5.68368174452071 -0.0559197467267844 0.812404484767991 -0.0688323954080019 0.945123031424425 0.999981047651732 DLEU2L
ENSG00000079739.17 1511.23962985383 -0.022394185445781 0.075191411816488 -0.297829032661818 0.765833654674436 0.999981047651732 PGM1
ENSG00000244256.3 3.92373282221931 -0.953740849013739 0.939459242110766 -1.01520194412148 0.310009574067242 0.999981047651732 RN7SL130P
ENSG00000185483.12 0.353601558984275 1.73372355282606 3.19639763804033 0.54239920972066 0.587543523968361 0.999981047651732 ROR1
ENSG00000158966.16 48.3422332264245 0.109345943390666 0.251584332821006 0.434629383175709 0.663831463504038 0.999981047651732 CACHD1
ENSG00000162437.14 604.672308695702 -0.133524484224645 0.09841053584325 -1.35681086461438 0.17484131446564 0.999981047651732 RAVER2
ENSG00000162434.13 4970.78886689612 0.064874310033596 0.0658420558222449 0.985302011357884 0.324475745042897 0.999981047651732 JAK1
ENSG00000226891.9 6.73564106349917 0.332026367854399 0.712020650142001 0.466315643778283 0.640989582716962 0.999981047651732 LINC01359
ENSG00000185031.6 1.98246115031659 -0.224426989473377 1.25414504252141 -0.178948193282472 0.857978380718612 0.999981047651732 SLC2A3P2
ENSG00000272506.1 0.709663425079129 0.0097951889776417 2.12005109673239 0.00462026080066603 0.996313578355828 0.999981047651732 ENSG00000272506.1
ENSG00000265996.1 1.91830625443181 -0.517790158275865 1.46408283280995 -0.35366179199171 0.723592359860116 0.999981047651732 MIR3671
ENSG00000162433.15 144.208165485919 0.037735716110442 0.161447483317572 0.233733690578594 0.81519173079913 0.999981047651732 AK4
ENSG00000116675.16 1879.04091155669 0.0133680572446518 0.0708260623713321 0.188744888492668 0.85029276791824 0.999981047651732 DNAJC6
ENSG00000213625.9 2404.11289242952 -0.0279912390578299 0.0619672601993805 -0.451710128344672 0.651477820768612 0.999981047651732 LEPROT
ENSG00000116678.19 323.768039494348 -0.102741013124962 0.13362811039815 -0.768857786126299 0.441977739867172 0.999981047651732 LEPR
ENSG00000237852.1 0.494412282862751 0.395920081444496 2.64614104542887 0.149621684803399 0.881063098772634 0.999981047651732 ENSG00000237852.1
ENSG00000184588.18 76.0048266787597 0.229866741156007 0.209920548038558 1.09501782128439 0.273508829020243 0.999981047651732 PDE4B
ENSG00000118473.22 5.54058782761406 -0.687576787516043 0.814982022788893 -0.843671109656057 0.398853215825305 0.999981047651732 SGIP1
ENSG00000152760.10 197.47123449275 0.0977531584574626 0.137517857526988 0.710839742673265 0.477183549742988 0.999981047651732 DYNLT5
ENSG00000152763.17 27.5586120000016 0.545454161110535 0.342218571041242 1.59387656681203 0.110963683891172 0.999981047651732 DNAI4
ENSG00000198160.14 835.341969245313 -0.107050750034903 0.0825234439517269 -1.29721622012678 0.194556801306597 0.999981047651732 MIER1
ENSG00000116704.8 1078.80396219764 -0.0630041200429407 0.0817175311374558 -0.770998819542925 0.440707631289224 0.999981047651732 SLC35D1
ENSG00000203963.11 0.424868993836015 -2.61603659022741 2.95835633808745 -0.884287182225874 0.376541205778369 0.999981047651732 C1orf141
ENSG00000275678.1 0.0702386357063603 0.00569952712685528 4.71161307060497 0.00120967639775298 0.99903481811406 0.999981047651732 ENSG00000275678.1
ENSG00000081985.11 45.3912750666087 0.170634030919497 0.267208550817493 0.638579979560769 0.523096208824034 0.999981047651732 IL12RB2
ENSG00000142864.14 6292.71536038817 -0.0743288636624541 0.0575952699398992 -1.29053763859457 0.196864052290352 0.999981047651732 SERBP1
ENSG00000223263.1 0.635947592588443 -0.82902693156683 2.25600511940908 -0.367475642867325 0.7132642570749 0.999981047651732 RNU6-387P
ENSG00000116717.13 2191.27228001171 0.0598294885719544 0.0721081866162156 0.829718390928167 0.406698020924418 0.999981047651732 GADD45A
ENSG00000172380.6 89.5071214567916 0.0383727140726783 0.227657967036253 0.1685542332308 0.866147281960799 0.999981047651732 GNG12
ENSG00000238778.1 2.7771385002706 -0.0348596114607944 1.03315514435441 -0.0337409261825601 0.9730837431645 0.999981047651732 RNU7-80P
ENSG00000162595.7 1.90892297648603 -0.925467443575991 1.54224037687267 -0.600079895102109 0.548452990749066 0.999981047651732 DIRAS3
ENSG00000116729.14 0.41716133990618 -0.217572293325172 3.0452299266393 -0.0714469181528383 0.943042069704272 0.999981047651732 WLS
ENSG00000229133.1 1.83204506523661 -0.884877383257655 1.54023177972568 -0.574509236145778 0.56562325227691 0.999981047651732 RPS7P4
ENSG00000024526.17 359.26879406739 -0.0463275585442958 0.107561859229124 -0.430706189687655 0.666682017633735 0.999981047651732 DEPDC1
ENSG00000233589.1 3.82336179263643 -0.714406931575234 0.935963025434714 -0.763285420643004 0.445293194998358 0.999981047651732 ENSG00000233589.1
ENSG00000234264.1 1.70944335152786 -0.58292500565905 1.39505583416295 -0.417850663309697 0.676056306329514 0.999981047651732 DEPDC1-AS1
ENSG00000033122.20 12.2359731213566 -0.0614462764977883 0.535025435438454 -0.114847393091569 0.908566083301799 0.999981047651732 LRRC7
ENSG00000066557.6 224.185572254614 -0.135681740158544 0.12780593187861 -1.0616231826189 0.288406785058369 0.999981047651732 LRRC40
ENSG00000116754.13 4901.26961837658 0.0636427908209537 0.0892708504712075 0.712917940010893 0.475896537206327 0.999981047651732 SRSF11
ENSG00000118454.13 398.510954303428 0.0127996495459176 0.107042572965519 0.119575316542892 0.904819573948393 0.999981047651732 ANKRD13C
ENSG00000197568.14 66.607699684661 0.0113001091280032 0.229785004516697 0.049176877976744 0.960778337668699 0.999981047651732 HHLA3
ENSG00000226088.1 1.99077310348587 -1.3105154841318 1.45608157860976 -0.900028888067567 0.368104877516013 0.999981047651732 HHLA3-AS1
ENSG00000116761.12 41.809336617516 -0.120902433759299 0.278924569091623 -0.433459247254708 0.664681166235062 0.999981047651732 CTH
ENSG00000271992.1 0.570368442655595 -1.69397301956234 2.64743219470305 -0.639855110529977 0.522266799951235 0.999981047651732 ENSG00000271992.1
ENSG00000050628.20 500.734214667448 0.0409037569213379 0.0940752895646124 0.434798097466866 0.663708986005491 0.999981047651732 PTGER3
ENSG00000235782.1 0.353022748095915 0.967486416100667 3.24199655088128 0.298423024490163 0.765380318194182 0.999981047651732 ENSG00000235782.1
ENSG00000269933.1 1.21589536019461 -3.30473477280259 1.85083672527596 -1.78553555139222 0.0741744901087378 0.999981047651732 ENSG00000269933.1
ENSG00000235079.1 4.54804979508075 0.876024285266877 0.864100805358188 1.01379871403285 0.310678809057978 0.999981047651732 ZRANB2-AS1
ENSG00000132485.14 2088.46106365895 -0.136924973217529 0.0721472481873014 -1.89785441105194 0.0577152632550298 0.999981047651732 ZRANB2
ENSG00000207721.1 17.5973909053835 -0.406424295077686 0.478815904351026 -0.848811184809206 0.395986365453256 0.999981047651732 MIR186
ENSG00000229956.11 16.7274435727821 -0.457103186264233 0.443829143454928 -1.02990800177288 0.303053194123147 0.999981047651732 ZRANB2-DT
ENSG00000172260.15 104.551980076179 -0.00544966441930862 0.19273857801002 -0.0282749020750029 0.977442897837588 0.999981047651732 NEGR1
ENSG00000233994.2 3.25550669052702 -0.138451560169977 1.10580888703858 -0.125203877263781 0.900362147788514 0.999981047651732 GDI2P2
ENSG00000286863.1 3.93285082999049 1.82243567512848 0.959856087030318 1.89865512106808 0.057609835915301 0.999981047651732 ENSG00000286863.1
ENSG00000162620.16 14.2224773514648 0.185658342628402 0.45191179700915 0.410828714490592 0.681198136321882 0.999981047651732 LRRIQ3
ENSG00000254685.6 224.058541308618 -0.142373465385326 0.131499566424031 -1.08269151950076 0.278945369467971 0.999981047651732 FPGT
ENSG00000259030.7 13.5027098561192 -0.430147554169188 0.511114207976222 -0.841587941513844 0.400018641278736 0.999981047651732 FPGT-TNNI3K
ENSG00000237324.3 0.716885089607751 1.61032764420855 2.2758086762606 0.707584807548275 0.479203130102367 0.999981047651732 ENSG00000237324.3
ENSG00000178965.14 1.27227403635338 -1.0056874865636 1.75498095685627 -0.57304752090593 0.56661251863973 0.999981047651732 ERICH3
ENSG00000272864.1 1.49258400772434 0.967968094522949 1.68030702943742 0.576066205499974 0.564570432771099 0.999981047651732 ENSG00000272864.1
ENSG00000116791.14 234.484744225042 -0.0695695976259353 0.12690993297674 -0.548180871222159 0.583567715351892 0.999981047651732 CRYZ
ENSG00000162623.16 513.694791803995 -0.112431911786036 0.0993496727399262 -1.13167873315855 0.257769525673266 0.999981047651732 TYW3
ENSG00000137968.16 29.6916435379389 0.384002377219392 0.408232599257151 0.940646038356932 0.346886280712371 0.999981047651732 SLC44A5
ENSG00000213579.3 0.285498405277501 0.00573313026698386 3.74191806566993 0.00153213677220306 0.9987775322027 0.999981047651732 ENSG00000213579.3
ENSG00000230863.3 1.13546468647441 0.739298129082197 1.668260700958 0.443155034856155 0.657653600124225 0.999981047651732 ENSG00000230863.3
ENSG00000117054.13 1142.18019319159 -0.0391536762774358 0.083093984983938 -0.471197479396423 0.637499718546145 0.999981047651732 ACADM
ENSG00000181227.3 30.4628182430903 0.163418949837812 0.341809661248076 0.478099270924958 0.632579550973394 0.999981047651732 DLSTP1
ENSG00000137955.16 668.593924368707 -0.210977476220185 0.0929396694481144 -2.27004762845609 0.0232046933949594 0.999981047651732 RABGGTB
ENSG00000057468.7 2.77993911794697 0.772662629603793 1.08807926139003 0.710116125746857 0.477632127184427 0.999981047651732 MSH4
ENSG00000184005.11 1.76502538156998 -0.751564762454405 1.53084513296823 -0.490947612053453 0.623463500856197 0.999981047651732 ST6GALNAC3
ENSG00000226415.1 24.547539595159 0.0578740338652619 0.356160767600539 0.162494129421273 0.870916750884713 0.999981047651732 TPI1P1
ENSG00000230498.2 0.42523212831308 0.00572365823337063 2.89279461948723 0.00197859128844245 0.998421313588859 0.999981047651732 ENSG00000230498.2
ENSG00000142892.15 723.578553339308 -0.117215572338423 0.0836343534208253 -1.4015242247241 0.161057368686156 0.999981047651732 PIGK
ENSG00000226084.5 25.4183918524124 -0.441261803043083 0.364458269212216 -1.21073340988223 0.22599759348089 0.999981047651732 ENSG00000226084.5
ENSG00000228187.1 0.363096175464185 0.981396321184494 3.43935954099046 0.285342753349327 0.775381561247904 0.999981047651732 ENSG00000228187.1
ENSG00000287870.1 2.55275725096931 0.685534684222478 1.05599383576348 0.64918436169359 0.5162192184955 0.999981047651732 ENSG00000287870.1
ENSG00000154027.19 23.0751331280669 0.0862894599575527 0.397100390856989 0.217298854255293 0.827975449936323 0.999981047651732 AK5
ENSG00000233099.1 2.19890948221562 -0.715613536223288 1.27185671411456 -0.562652638683034 0.573671440518134 0.999981047651732 ENSG00000233099.1
ENSG00000036549.13 910.06804348243 -0.101969460930748 0.0834257066277598 -1.22227866029028 0.221602266274061 0.999981047651732 ZZZ3
ENSG00000077254.14 1946.81716113556 -0.0971431889665568 0.0673263533997009 -1.44287019957609 0.149057039315403 0.999981047651732 USP33
ENSG00000180488.15 231.929816321598 -0.0112241999826535 0.132154390425402 -0.0849324789477143 0.932315070601156 0.999981047651732 MIGA1
ENSG00000219201.4 5.32750863952791 1.14812814473823 0.84406579764754 1.3602353607244 0.173755456011168 0.999981047651732 ENSG00000219201.4
ENSG00000235613.2 0.285300510886479 0.00573867097126925 4.05813056713963 0.00141411688863283 0.998871698343438 0.999981047651732 NSRP1P1
ENSG00000235927.4 14.3264840956455 0.248275555228459 0.4904016367241 0.506269834022065 0.61266723674377 0.999981047651732 NEXN-AS1
ENSG00000162614.18 1173.16884800752 0.0176703128215365 0.109688595323469 0.161095260354344 0.872018373179898 0.999981047651732 NEXN
ENSG00000162613.16 3222.57502358175 -0.102396816778156 0.0701092120727401 -1.46053298490813 0.14414364903383 0.999981047651732 FUBP1
ENSG00000162616.9 225.640258493005 -0.0721023438179511 0.133277503453049 -0.540994105905886 0.588511645301182 0.999981047651732 DNAJB4
ENSG00000137960.6 1.77612115051409 0.298879928928115 1.46528571972671 0.203973822241207 0.838373955671771 0.999981047651732 GIPC2
ENSG00000273338.1 1.4171946136481 2.73731762899682 1.75966635837108 1.55558899900248 0.11980585633095 0.999981047651732 ENSG00000273338.1
ENSG00000285928.1 4.32507167580305 -0.0491824380734924 0.89135483348187 -0.0551771710053702 0.955997316121413 0.999981047651732 ENSG00000285928.1
ENSG00000213560.4 0.144768053293805 0.00575397325827314 4.71161307060497 0.00122123212837049 0.999025597981822 0.999981047651732 ENSG00000213560.4
ENSG00000137959.16 33.3406033031098 -0.705979865132161 0.382127135559427 -1.84749995338232 0.0646747148725779 0.999981047651732 IFI44L
ENSG00000137965.11 390.850364308516 -0.1295517515637 0.098371950337164 -1.31695824998558 0.187852619441413 0.999981047651732 IFI44
ENSG00000238015.2 0.219880735526473 0.860733700704986 4.45328395731714 0.193280668593056 0.846739165100342 0.999981047651732 ENSG00000238015.2
ENSG00000235400.1 0.423517469392113 -0.95606647983851 2.8992579771006 -0.329762472808516 0.741579445018479 0.999981047651732 ENSG00000235400.1
ENSG00000229752.1 0.491756234467353 -0.915591337706557 2.59508373755721 -0.352817646866538 0.724225153205813 0.999981047651732 RPL7P10
ENSG00000227288.3 1.28634808797577 -1.75922966546947 1.73161211941558 -1.01594903716844 0.309653655629291 0.999981047651732 ARID3BP1
ENSG00000233008.6 2.09807192886894 1.22365098740522 1.48908731875296 0.821745623641446 0.411221687146605 0.999981047651732 LINC01725
ENSG00000137941.17 224.448919046756 0.0829236563556252 0.137299237982123 0.603962975864604 0.545868257807208 0.999981047651732 TTLL7
ENSG00000271576.1 88.3470306225282 -0.118162269178568 0.202629073710401 -0.583145680996629 0.559795234200874 0.999981047651732 PRKACB-DT
ENSG00000142875.19 5297.43816049941 -0.0870275109168514 0.0697195648471697 -1.24825091934555 0.211939181949403 0.999981047651732 PRKACB
ENSG00000213540.3 0.21549392519141 -0.956044932848265 4.51036212042429 -0.211966336032977 0.832133297510184 0.999981047651732 TXN2P1
ENSG00000226970.2 0.636780265538712 0.74408327781335 2.34652186572332 0.317100508920246 0.751167338734928 0.999981047651732 NEDD8P1
ENSG00000203943.8 79.8943432136186 -0.23272011650056 0.213574302175708 -1.08964474719014 0.275869663770516 0.999981047651732 SAMD13
ENSG00000240520.6 1.4210876931312 1.83503118927768 1.74940255274961 1.04894735999641 0.294202346492884 0.999981047651732 UOX
ENSG00000137976.7 1.16336307729443 -1.03826540642561 1.79136666676692 -0.579594019296723 0.562188427126568 0.999981047651732 DNASE2B
ENSG00000285361.1 0.996499915759291 -0.107837071830621 1.91024326655438 -0.056452009918681 0.954981725055736 0.999981047651732 ENSG00000285361.1
ENSG00000117133.11 565.733413256374 0.00895965475728424 0.0940745981019569 0.0952398940633673 0.924124283107057 0.999981047651732 RPF1
ENSG00000174021.11 108.717281523583 -0.131878027824019 0.218190091993075 -0.604418040339817 0.54556574468083 0.999981047651732 GNG5
ENSG00000285851.1 3.46647753061758 0.812855313535964 0.989196855700929 0.821732609491553 0.411229095574659 0.999981047651732 ENSG00000285851.1
ENSG00000122432.17 10.0377263262646 0.10231920591506 0.580009588555578 0.176409507590848 0.859972235823238 0.999981047651732 SPATA1
ENSG00000117151.13 80.4410918461025 -0.109815528543963 0.232147175526462 -0.473042707906846 0.636182709924188 0.999981047651732 CTBS
ENSG00000284882.1 13.7286283516882 0.387132100513201 0.507193673009327 0.763282590289886 0.445294882600873 0.999981047651732 ENSG00000284882.1
ENSG00000117155.16 2055.91568744824 -0.0262464639519827 0.0703331123056722 -0.373173645976506 0.70901920922958 0.999981047651732 SSX2IP
ENSG00000171517.6 6.37420929748948 -0.345342364723178 0.745157291107954 -0.46344895077078 0.643042598256094 0.999981047651732 LPAR3
ENSG00000153898.13 41.9445600634347 0.627949052654785 0.322884705435974 1.94480891192074 0.0517979811212038 0.999981047651732 MCOLN2
ENSG00000162643.13 2.13510665238004 0.514393372462874 1.25204203872448 0.410843531249889 0.681187271019845 0.999981047651732 DNAI3
ENSG00000055732.13 2.41265118355 1.80217680700755 1.20924744930104 1.49032921925883 0.136137693284837 0.999981047651732 MCOLN3
ENSG00000280099.1 4.7967032446005 -0.448997197684872 0.839367831136392 -0.5349230468804 0.592703070838323 0.999981047651732 ENSG00000280099.1
ENSG00000097096.9 47.5431132271227 0.142706870755894 0.273068627928993 0.52260441574051 0.601249567003376 0.999981047651732 SYDE2
ENSG00000162642.14 392.432725776759 -0.0277787840912712 0.111026744647267 -0.250199032490096 0.80243343342821 0.999981047651732 C1orf52
ENSG00000223254.1 0.570417708308448 2.48716685039548 4.64371170279697 0.535598893638773 0.592235793552068 0.999981047651732 ENSG00000223254.1
ENSG00000142867.14 286.724144026113 -0.0615526539371394 0.115188660704152 -0.534363830266504 0.593089838337604 0.999981047651732 BCL10
ENSG00000223653.6 2.42450555877504 -1.68649535318154 1.24745627496451 -1.35194746864336 0.176392120719516 0.999981047651732 BCL10-AS1
ENSG00000153904.20 53.0601975727718 -0.120919005812118 0.251082016405498 -0.481591662928312 0.630096049846473 0.999981047651732 DDAH1
ENSG00000282057.1 0.861384646186499 1.06550174654848 2.18891362750045 0.486771946212055 0.626419953094095 0.999981047651732 ENSG00000282057.1
ENSG00000142871.17 5.33705555257821 0.61007719189023 0.829359465838311 0.735600444704116 0.46197389187413 0.999981047651732 CCN1
ENSG00000117174.11 717.973037488244 0.0693471584222058 0.0948275425732854 0.731297643494371 0.464597369551801 0.999981047651732 ZNHIT6
ENSG00000171502.15 2358.87876156882 -0.0514020050584204 0.0825285515972931 -0.622839054649134 0.533390291017621 0.999981047651732 COL24A1
ENSG00000285210.1 6.48998199437558 -0.0709374097779825 0.729892751130159 -0.0971888125593023 0.922576452269834 0.999981047651732 LINC02795
ENSG00000122417.15 367.044767513832 -0.0394134348423563 0.109708936567315 -0.35925455186755 0.719404670244637 0.999981047651732 ODF2L
ENSG00000278281.1 1.12879056802884 -0.187662882308817 1.68312820621533 -0.111496487086265 0.911222651131575 0.999981047651732 MIR7856
ENSG00000137975.8 0.144949567234572 0.909477365490932 4.70439721671096 0.193324951868496 0.846704486155176 0.999981047651732 CLCA2
ENSG00000016602.9 0.49253759545088 -0.437856158496136 2.80347812006455 -0.156183190930719 0.875888625831524 0.999981047651732 CLCA4
ENSG00000236915.2 3.01081752544939 0.0910290460928886 1.26290238730467 0.0720792414425364 0.942538846177474 0.999981047651732 CLCA4-AS1
ENSG00000153923.10 0.423538756269011 -2.74473729176056 3.17984449571518 -0.863167144009424 0.388045575516217 0.999981047651732 CLCA3P
ENSG00000261737.1 29.2961253094465 0.077178848952795 0.35369655160402 0.218206393595831 0.82726830374061 0.999981047651732 ENSG00000261737.1
ENSG00000097033.14 3010.34639168622 0.00791114553301798 0.062491032559281 0.126596492472952 0.899259773206077 0.999981047651732 SH3GLB1
ENSG00000230721.1 0.495803322666129 -2.96142064208656 2.77483597039295 -1.06724169417019 0.285862709375316 0.999981047651732 ENSG00000230721.1
ENSG00000183291.17 2674.34759384515 -0.0394635105154391 0.0660290796099149 -0.597668644612052 0.550061051233765 0.999981047651732 SELENOF
ENSG00000153936.17 1001.04755303081 -0.0215220667189685 0.0954180273609995 -0.225555561293916 0.82154710706747 0.999981047651732 HS2ST1
ENSG00000235251.2 0.6358387422735 -2.24847959081823 2.38505532450264 -0.942736869756723 0.345815509642249 0.999981047651732 ENSG00000235251.2
ENSG00000225568.1 0.207085534778877 0.00567465893732818 4.71161307056881 0.00120439833499382 0.999039029395778 0.999981047651732 ENSG00000225568.1
ENSG00000267272.5 26.7209337235354 -0.376033543593821 0.35954153956009 -1.04586953722763 0.295621270595645 0.999981047651732 LINC01140
ENSG00000284240.1 6.97572304375322 0.818424718206542 0.706383691158612 1.15861213735578 0.246614319265218 0.999981047651732 LINC02801
ENSG00000143013.13 2468.98852096711 -0.0052718565754346 0.0638344962285432 -0.0825863269377117 0.934180473654896 0.999981047651732 LMO4
ENSG00000237505.8 4.67911823202085 0.0035635021614091 0.883434038367653 0.00403369352622351 0.996781586940048 0.999981047651732 PKN2-AS1
ENSG00000279778.1 0.216995652245312 0.00569572183704766 4.49439409037403 0.00126729470591967 0.998988845390818 0.999981047651732 ENSG00000279778.1
ENSG00000065243.20 766.837818595046 0.0118828563702605 0.0836314886973845 0.142085912320154 0.887012145616525 0.999981047651732 PKN2
ENSG00000207234.1 0.86430740419738 -0.27079295036361 2.11786125191883 -0.127861516007371 0.898258566780644 0.999981047651732 RNU6-125P
ENSG00000241975.1 7.94755044865695 0.18427659760551 0.614599541771426 0.299831980144957 0.764305320302534 0.999981047651732 ELOCP19
ENSG00000137947.12 1134.85532094092 -0.113236756115349 0.0821752761683972 -1.37799057569699 0.168206197886056 0.999981047651732 GTF2B
ENSG00000235308.1 2.18972940851512 -0.226783049402428 1.23487161373548 -0.183649091030937 0.85428874895942 0.999981047651732 ENSG00000235308.1
ENSG00000137944.18 600.802364343017 -0.177852191836531 0.104866033952574 -1.69599426175462 0.0898869667772559 0.999981047651732 KYAT3
ENSG00000213516.10 350.016371448519 -0.0520943784226869 0.109084070221627 -0.477561740379197 0.632962167491626 0.999981047651732 RBMXL1
ENSG00000117226.12 408.764905682452 0.0334918867200468 0.112496963502657 0.297713695350149 0.765921689786381 0.999981047651732 GBP3
ENSG00000117228.10 21.4974183108925 -0.0656034468194306 0.394103353158896 -0.166462544136183 0.867792957330172 0.999981047651732 GBP1
ENSG00000234518.2 22.0652087336821 0.151216431856464 0.38588809070161 0.391866024114729 0.695157208147164 0.999981047651732 PTGES3P1
ENSG00000162645.13 296.039730318821 0.130014746856886 0.129917237534925 1.00075054953301 0.316947422142383 0.999981047651732 GBP2
ENSG00000213512.3 0.646394293894924 0.682096877087685 2.53562073655249 0.269005875861028 0.787925161003006 0.999981047651732 GBP7
ENSG00000162654.9 431.080065122871 0.252022410875458 0.107384842021095 2.34690861514653 0.0189298969947113 0.999981047651732 GBP4
ENSG00000284734.1 3.19356981750615 1.07524039239195 1.03598435960342 1.03789249560056 0.299320107674392 0.999981047651732 ENSG00000284734.1
ENSG00000154451.14 143.872533623395 0.138733057457564 0.178908002754338 0.775443553791507 0.438077607490301 0.999981047651732 GBP5
ENSG00000183347.14 0.432321062187647 0.00572652113566734 3.05941474039917 0.00187177013304191 0.998506544381533 0.999981047651732 GBP6
ENSG00000225492.6 9.35963392090189 0.642826395229929 0.566830221257926 1.13407219855595 0.256764264303346 0.999981047651732 GBP1P1
ENSG00000286548.1 18.6940758958742 -0.195691630879751 0.446914362933095 -0.437872771855951 0.661478514437459 0.999981047651732 ENSG00000286548.1
ENSG00000197147.13 1065.90749368207 -0.0353527087312327 0.0891570098049276 -0.396521920245903 0.691720040265043 0.999981047651732 LRRC8B
ENSG00000231999.7 131.420851239311 0.0347668141100825 0.173615844862424 0.200251389138084 0.841283978294703 0.999981047651732 LRRC8C-DT
ENSG00000171488.15 416.439499128137 0.0568399635098432 0.104863154761268 0.54203941927215 0.587791350622257 0.999981047651732 LRRC8C
ENSG00000231613.1 1.06698321763997 2.71205412514424 2.01092139618591 1.34866242424401 0.177445420053971 0.999981047651732 ENSG00000231613.1
ENSG00000272931.1 24.3867961800077 0.266387802272554 0.382099388838882 0.697168878186509 0.485697113038339 0.999981047651732 LRRC8D-DT
ENSG00000171492.14 1601.4236773411 -0.0860869091422344 0.0699459057848416 -1.23076409085392 0.218411109552894 0.999981047651732 LRRC8D
ENSG00000272672.1 1.49285642392876 -0.457952470762201 1.39105040221687 -0.32921342751663 0.741994374432263 0.999981047651732 ENSG00000272672.1
ENSG00000252797.1 1.63301381038463 1.36448038299976 1.6161024214829 0.844303161025988 0.398500020168259 0.999981047651732 RN7SKP272
ENSG00000228175.3 28.0831313868945 0.124372735580315 0.338831437553838 0.367063742603732 0.713571471626618 0.999981047651732 GEMIN8P4
ENSG00000162664.17 864.135572716471 0.0205961294864899 0.0834316081594859 0.246862429489779 0.805014693484621 0.999981047651732 ZNF326
ENSG00000233593.10 0.702595985785386 0.254793451169305 2.34418262255532 0.108691809553457 0.913446938395814 0.999981047651732 LINC02609
ENSG00000232882.1 1.70056284609836 0.844904771542695 1.42498012726516 0.592923897938314 0.553232083779446 0.999981047651732 PHKA1P1
ENSG00000122482.21 1054.8455191645 -0.00450381453071313 0.0804294406425819 -0.0559970888113906 0.955344126316151 0.999981047651732 ZNF644
ENSG00000162669.16 26.7287041130611 0.521304978149035 0.357028258101549 1.46012245899248 0.144256421158452 0.999981047651732 HFM1
ENSG00000097046.13 470.725875111315 -0.0200503440455201 0.0967250784234693 -0.207292093966967 0.835781748159337 0.999981047651732 CDC7
ENSG00000229067.1 0.0702386357063603 0.00569952712685528 4.71161307060497 0.00120967639775298 0.99903481811406 0.999981047651732 ENSG00000229067.1
ENSG00000203914.4 0.569803610908378 16.6324440635139 4.60206204944884 3.61412859818044 0.000301359465966705 0.859356653150656 HSP90B3P
ENSG00000069702.11 0.916991607066697 -0.616985036834054 2.01149611402212 -0.306729420222618 0.759049334419084 0.999981047651732 TGFBR3
ENSG00000172031.7 0.357179000813032 -1.55251011776802 3.74312672082212 -0.414762906404365 0.678315476480633 0.999981047651732 EPHX4
ENSG00000230667.5 4.04960930265982 0.983453827581813 0.971855278367492 1.01193444072641 0.311569400610282 0.999981047651732 SETSIP
ENSG00000189195.13 100.831242905068 -0.104709919302021 0.18653121268305 -0.561353340258081 0.574556685696025 0.999981047651732 BTBD8
ENSG00000273487.1 3.69454622753958 -1.56290214579174 1.03525338840652 -1.50968078278631 0.131124897158586 0.999981047651732 ENSG00000273487.1
ENSG00000203910.9 0.71328114062485 -0.7742672977257 2.31131770407766 -0.334989558709184 0.737632962579494 0.999981047651732 C1orf146
ENSG00000174842.17 130.556490524306 0.163572606410401 0.158174533634072 1.03412731905894 0.301076646290158 0.999981047651732 GLMN
ENSG00000122484.9 584.156871017816 0.167370575045103 0.0964210862513666 1.73582959446 0.0825939696350767 0.999981047651732 RPAP2
ENSG00000162676.12 1510.06844777211 0.0205571431741343 0.0729062362586099 0.281966869078453 0.77796891459862 0.999981047651732 GFI1
ENSG00000067208.14 160.093345701448 -0.108400142054595 0.145003757269853 -0.74756781545227 0.4547208837775 0.999981047651732 EVI5
ENSG00000122406.14 21612.340908073 -0.0845997929047243 0.0580811406316727 -1.45657939883141 0.145232517806138 0.999981047651732 RPL5
ENSG00000154511.12 21.2866134542339 0.324729586737128 0.435053635480145 0.746412764437059 0.455418110866685 0.999981047651732 DIPK1A
ENSG00000207523.1 3.257836772885 -0.374022574816563 1.01957807466765 -0.366840543269316 0.713737963576043 0.999981047651732 SNORA66
ENSG00000143033.18 1089.82347516888 -0.0245708201756061 0.0760259421188385 -0.323189946626359 0.746551394150628 0.999981047651732 MTF2
ENSG00000117500.13 990.402626366852 -0.119351241373175 0.0889259718272409 -1.34214154673555 0.179550104997584 0.999981047651732 TMED5
ENSG00000122483.17 306.696931208558 0.101585316495824 0.111227890410657 0.913307949299114 0.361080602703802 0.999981047651732 CCDC18
ENSG00000225297.1 0.646433669803476 0.806390864454672 2.51495505797857 0.320638280153929 0.748484524671332 0.999981047651732 ENSG00000225297.1
ENSG00000223745.8 1609.35159006014 -0.0561401461040286 0.096993913405762 -0.578800711640258 0.562723650910693 0.999981047651732 CCDC18-AS1
ENSG00000229567.1 3.04963932722668 -0.804121024271898 1.07161780489589 -0.750380425370052 0.453025616804264 0.999981047651732 ENSG00000229567.1
ENSG00000117505.13 2004.5684614368 -0.0489829103929611 0.0613938701179488 -0.797846923460861 0.424959327337963 0.999981047651732 DR1
ENSG00000229635.1 1.49589545612854 2.09203564578747 1.53910158278332 1.35925767940815 0.174064949528465 0.999981047651732 ENSG00000229635.1
ENSG00000137942.16 1555.49869329807 -0.120166884661899 0.0848317290558588 -1.41653230459057 0.156619712800114 0.999981047651732 FNBP1L
ENSG00000137936.18 13.839773364392 0.0819407612073142 0.492081652291288 0.166518627194841 0.867748825430397 0.999981047651732 BCAR3
ENSG00000224093.5 7.57499446966034 0.0293983453919463 0.629952786083752 0.0466675376970835 0.962778203308886 0.999981047651732 BCAR3-AS1
ENSG00000260464.1 8.55933706481636 -0.786997145094143 0.601862658625347 -1.3076025465538 0.191008152722478 0.999981047651732 ENSG00000260464.1
ENSG00000067334.14 860.066173064222 -0.0841762465423586 0.0747845383467487 -1.12558355514697 0.260341832026277 0.999981047651732 DNTTIP2
ENSG00000023909.10 1004.18454523867 -0.0794223642706247 0.0830239261733318 -0.956620192892492 0.338758992914719 0.999981047651732 GCLM
ENSG00000137962.13 0.632691365228504 -1.78430006622119 2.44827660150647 -0.72879839848295 0.466124991371882 0.999981047651732 ARHGAP29
ENSG00000286692.1 0.718110333703512 0.703778208598213 2.37963527401916 0.295750452299164 0.767420664369073 0.999981047651732 ENSG00000286692.1
ENSG00000117528.14 548.708097556653 -0.0286994208495194 0.0890424873675496 -0.322311535739718 0.74721669481309 0.999981047651732 ABCD3
ENSG00000117525.14 11.3785073680934 0.542134707567949 0.574754435170761 0.943245800977385 0.345555191320157 0.999981047651732 F3
ENSG00000117519.16 41.1149468814528 -0.212280506485201 0.29580680348976 -0.717632265319244 0.472984057736248 0.999981047651732 CNN3
ENSG00000235501.6 4.26516201270807 0.808314673103702 0.863554453821395 0.936032081737004 0.34925667001271 0.999981047651732 CNN3-DT
ENSG00000172339.10 30.7522116978483 0.302528938159733 0.315110821819159 0.960071559628485 0.33701920101963 0.999981047651732 ALG14
ENSG00000152078.10 1.9879202228977 0.227807891776724 1.3089666810147 0.174036432768579 0.861836829912497 0.999981047651732 TLCD4
ENSG00000271092.5 5.74821192547615 0.103782296673258 0.79385559451262 0.130731958545904 0.895987350035096 0.999981047651732 TLCD4-RWDD3
ENSG00000226026.6 0.915055289324773 1.53348518216389 1.98851621574097 0.771170569304348 0.440605836248621 0.999981047651732 RWDD3-DT
ENSG00000122481.17 29.3180903031178 -0.396292104585348 0.355004859810633 -1.11630050584868 0.264293525171824 0.999981047651732 RWDD3
ENSG00000228852.6 9.13412511986807 -0.0999405607858386 0.597788597132744 -0.167183785815249 0.867225441908903 0.999981047651732 ENSG00000228852.6
ENSG00000228502.1 41.3715640052898 -0.160995105134588 0.366561953973545 -0.439202987078707 0.660514460850028 0.999981047651732 EEF1A1P11
ENSG00000137970.7 90.5692378104593 -0.029592908878084 0.194012798646641 -0.152530704595329 0.878768374995596 0.999981047651732 RPL7P9
ENSG00000117569.18 389.929016156692 -0.0845802699117109 0.110934062228545 -0.76243732729682 0.445799035094928 0.999981047651732 PTBP2
ENSG00000188641.13 540.859724777825 0.0602745955148066 0.0921116988230577 0.654364171814824 0.512877211389657 0.999981047651732 DPYD
ENSG00000228057.1 6.34020324002319 0.331702757918331 0.749822352640985 0.442375126254939 0.658217775359222 0.999981047651732 SEC63P1
ENSG00000162627.17 7.27772750848575 -0.225865632372281 0.750202516471185 -0.301072880206683 0.763358920589816 0.999981047651732 SNX7
ENSG00000227034.1 1.8431475844189 0.901306902349202 1.45653576395979 0.618801765566591 0.536046958966364 0.999981047651732 ENSG00000227034.1
ENSG00000156869.13 110.19907269913 -0.219827597614134 0.181660712848416 -1.21009982933165 0.226240588659485 0.999981047651732 FRRS1
ENSG00000162688.17 483.776552306463 0.0962854154953626 0.0991743103901243 0.970870532062208 0.3316127540108 0.999981047651732 AGL
ENSG00000228084.1 1.70952009752873 2.05489365784376 1.47004945868708 1.39783981123942 0.162161176293744 0.999981047651732 ENSG00000228084.1
ENSG00000117620.15 420.7737534682 0.0111439647275685 0.0987484519241347 0.112852044871853 0.910147856010587 0.999981047651732 SLC35A3
ENSG00000283761.1 0.283372789340732 -0.525132953143776 4.02672496872965 -0.13041192463399 0.896240532666637 0.999981047651732 ENSG00000283761.1
ENSG00000156875.14 53.1818195995918 -0.0607681814021617 0.273889066680283 -0.22187151221008 0.824413907794402 0.999981047651732 MFSD14A
ENSG00000156876.10 199.392159750854 -0.200804107200564 0.143623424980434 -1.39812922041039 0.162074266580523 0.999981047651732 SASS6
ENSG00000226952.1 0.212256351126732 -0.956051812761962 4.53906697219819 -0.210627386336837 0.833178040478669 0.999981047651732 ENSG00000226952.1
ENSG00000122435.10 270.862221952015 -0.0637440361369674 0.126781733428518 -0.502785649108571 0.615114984410273 0.999981047651732 TRMT13
ENSG00000122477.12 11.8074249685732 -0.0771704210432997 0.576309623165763 -0.133904446397043 0.89347813423734 0.999981047651732 LRRC39
ENSG00000137992.14 566.319289498726 0.00500111455344158 0.0889772208665513 0.0562066841910279 0.955177156368309 0.999981047651732 DBT
ENSG00000225169.1 1.41536186286597 -0.540300999164488 1.62300386060762 -0.332901857030833 0.739208367613337 0.999981047651732 BRI3P1
ENSG00000285530.1 1.21650640886772 2.15059818721181 1.84009623966004 1.1687422325308 0.242507501017271 0.999981047651732 ENSG00000285530.1
ENSG00000230287.3 0.285600306877942 -0.956060646280875 3.74139835618873 -0.255535646103931 0.798309415604695 0.999981047651732 ENSG00000230287.3
ENSG00000224616.3 430.421440048901 -0.0142083104636112 0.104537515976795 -0.13591589900381 0.891887766524417 0.999981047651732 RTCA-AS1
ENSG00000137996.12 823.974664095539 -0.0349088454079743 0.0843430128994007 -0.413891372953579 0.678953662226712 0.999981047651732 RTCA
ENSG00000207750.1 0.144768053293805 0.00575397325827314 4.71161307060497 0.00122123212837049 0.999025597981822 0.999981047651732 MIR553
ENSG00000079335.20 352.143329195322 0.0803487477816487 0.111367344490963 0.721474936381989 0.47061735586025 0.999981047651732 CDC14A
ENSG00000234332.1 0.141736342826729 0.00574756795181697 4.71161307060497 0.00121987265628308 0.999026682682803 0.999981047651732 BCAS2P2
ENSG00000181656.7 47.5564171954572 0.270179619949639 0.279644822868858 0.966152768994197 0.333967742741652 0.999981047651732 GPR88
ENSG00000162692.12 0.915854957635866 3.21931217576598 4.58498353127853 0.702142582149749 0.482590248975431 0.999981047651732 VCAM1
ENSG00000162694.14 603.454193216464 -0.162489237505571 0.0959989701160577 -1.69261438231191 0.0905288916588185 0.999981047651732 EXTL2
ENSG00000273204.1 0.57266306830615 0.749173326082875 2.70491178999927 0.276967747655489 0.781804871343076 0.999981047651732 ENSG00000273204.1
ENSG00000162695.12 528.082288292568 0.00325980420066858 0.0958833351362579 0.0339976096579884 0.972879056817329 0.999981047651732 SLC30A7
ENSG00000117543.21 537.862257959865 -0.0961249303204928 0.0910539849614598 -1.0556916356948 0.291109119783803 0.999981047651732 DPH5
ENSG00000235795.1 1.6385265757805 -0.670926275810967 1.47467719494905 -0.454964841193024 0.649134533141273 0.999981047651732 ENSG00000235795.1
ENSG00000233184.7 97.6474667069572 -0.222402342326904 0.193862231502708 -1.14721852009528 0.251291319175642 0.999981047651732 DPH5-DT
ENSG00000225938.1 0.425928758752891 0.00744081945035603 2.78470158819175 0.00267203476376359 0.997868027253031 0.999981047651732 S1PR1-DT
ENSG00000170989.9 75.5637799429749 0.03622089682673 0.224611744413408 0.1612600308204 0.871888601977265 0.999981047651732 S1PR1
ENSG00000228399.1 1.42593549797043 -0.811154973275457 1.70143555187524 -0.476747398619619 0.633542006512251 0.999981047651732 ENSG00000228399.1
ENSG00000183298.5 3.12255019753806 0.294934212192061 1.04844123404257 0.281307337612864 0.778474682860536 0.999981047651732 RPSAP19
ENSG00000118733.16 44.1470835016455 -0.220258386707418 0.280163731394358 -0.786177374248998 0.431763579455484 0.999981047651732 OLFM3
ENSG00000224613.7 0.417539930360509 -1.82254559501619 3.56088860270677 -0.511823254911933 0.608774713416699 0.999981047651732 RNPC3-DT
ENSG00000222069.1 0.350420667952864 0.00569645652014783 3.26298791945081 0.00174577922467656 0.998607070417609 0.999981047651732 RN7SKP285
ENSG00000185946.16 777.878508268983 -0.109549089457845 0.107631948731819 -1.01781200422937 0.308767306126609 0.999981047651732 RNPC3
ENSG00000240038.6 183.200061857081 0.122389765427322 0.164223530107693 0.745263272242791 0.456112579503471 0.999981047651732 AMY2B
ENSG00000243480.7 0.430533992780878 0.866961429873214 3.23312664360044 0.268149542359948 0.78858421240432 0.999981047651732 AMY2A
ENSG00000215869.4 0.281090879217582 0.00569483840419014 4.06570998541662 0.00140069961325748 0.998882403769706 0.999981047651732 ENSG00000215869.4
ENSG00000227850.1 0.426758054927397 -0.858919036384062 3.21094481443266 -0.267497290057234 0.789086300399831 0.999981047651732 SEPTIN2P1
ENSG00000237897.2 0.771662708003874 0.489137381668377 2.16374233653497 0.226060826841187 0.821154111593865 0.999981047651732 ENSG00000237897.2
ENSG00000232952.1 1.70552103878089 0.904804750554116 1.50896256672941 0.599620408420886 0.548759242811234 0.999981047651732 ENSG00000232952.1
ENSG00000198890.9 528.107145677567 0.0586628515911961 0.101932453446091 0.57550710895251 0.564948384193115 0.999981047651732 PRMT6
ENSG00000224550.1 4.44267640556471 0.864442551014773 0.891640505834102 0.969496725820136 0.332297413043069 0.999981047651732 NDUFA4P1
ENSG00000134215.16 931.976656620659 -0.156779665367076 0.0945757941255488 -1.65771450101653 0.0973751055080062 0.999981047651732 VAV3
ENSG00000230489.1 0.493799982318646 -2.56006486616328 2.64761894636593 -0.966931011608441 0.333578522502105 0.999981047651732 VAV3-AS1
ENSG00000226822.3 4.78991464040997 0.544483982380649 0.880490240277355 0.618387300021788 0.53632006739514 0.999981047651732 LINC02785
ENSG00000085491.17 413.747042775584 -0.0244210668424096 0.104309213121234 -0.234121858574717 0.814890376765459 0.999981047651732 SLC25A24
ENSG00000280186.1 1.70618537794212 1.19392997334245 1.43576694055059 0.831562518694439 0.405655925798181 0.999981047651732 ENSG00000280186.1
ENSG00000162636.16 1008.02631612451 0.00415394201174781 0.0757708969614807 0.0548223945911519 0.956279958926057 0.999981047651732 FAM102B
ENSG00000162639.16 704.983946945217 0.040741745326197 0.0859992867099736 0.473745153998725 0.635681649658223 0.999981047651732 HENMT1
ENSG00000285923.1 3.54345282220459 0.14936710874895 1.01061868787734 0.147797691197136 0.882502431485656 0.999981047651732 ENSG00000285923.1
ENSG00000134186.12 2456.13292585602 0.0607098953666336 0.191652590511229 0.316770544059391 0.751417716477011 0.999981047651732 PRPF38B
ENSG00000143107.10 0.5737258357184 -1.70981787825065 2.79486735080228 -0.611770672321831 0.540689496071892 0.999981047651732 FNDC7
ENSG00000116266.11 1256.55442025558 -0.0646404889532192 0.0707361510363907 -0.913825363779894 0.360808616624897 0.999981047651732 STXBP3
ENSG00000162641.20 2.06096873694074 2.75082802337706 1.67167426829113 1.64555265075002 0.0998558943391701 0.999981047651732 AKNAD1
ENSG00000121957.14 639.967316964357 -0.0489842779912007 0.0922029831131309 -0.531265652555928 0.595234703501969 0.999981047651732 GPSM2
ENSG00000121940.15 606.353313934138 -0.000528153609833652 0.089668478124339 -0.00589006996529245 0.99530043128629 0.999981047651732 CLCC1
ENSG00000085433.15 503.167649820818 -0.0501882455792881 0.0919116482064409 -0.546048804027117 0.585032390117834 0.999981047651732 WDR47
ENSG00000244716.3 29.5893060086629 -0.371839519622205 0.33268853247064 -1.11768060311793 0.263703429913743 0.999981047651732 ENSG00000244716.3
ENSG00000228665.2 0.498235826306684 0.00569902949741983 2.93005347147147 0.00194502576588058 0.998448094949549 0.999981047651732 ENSG00000228665.2
ENSG00000197780.10 273.244334509649 -0.0682336971766164 0.120187595717581 -0.567726617453545 0.570220614814962 0.999981047651732 TAF13
ENSG00000273382.1 10.1257496744014 0.120633961732936 0.551244868453498 0.218839155947829 0.826775344028773 0.999981047651732 TMEM167B-DT
ENSG00000215717.6 916.554470969119 -0.133513066321929 0.0879509735385683 -1.51803966403375 0.129004399902135 0.999981047651732 TMEM167B
ENSG00000251484.3 1.42034349610305 2.05344410094471 1.66628615666304 1.2323478129693 0.217819186413242 0.999981047651732 ENSG00000251484.3
ENSG00000179902.12 0.636418271778398 -0.671728742302306 2.44650774086056 -0.274566367023235 0.783649408764178 0.999981047651732 CFAP276
ENSG00000116299.17 4.3246691412683 0.660030209578675 0.96156437060961 0.686412922267732 0.492452758021199 0.999981047651732 ELAPOR1
ENSG00000031698.13 1980.57529723132 -0.0270419041922038 0.0624063952357903 -0.433319439298349 0.66478271765046 0.999981047651732 SARS1
ENSG00000143126.8 214.036992576031 -0.0950889682625406 0.139286261442353 -0.68268734674809 0.49480442690287 0.999981047651732 CELSR2
ENSG00000134222.16 747.136831641161 -0.0360712482840406 0.0904364352733549 -0.398857475695619 0.689998224087561 0.999981047651732 PSRC1
ENSG00000221986.7 1.23366772141085 1.19429238629493 1.86453068487943 0.640532438527373 0.521826507026369 0.999981047651732 MYBPHL
ENSG00000134243.12 2975.11938550715 0.0527063492672899 0.0794048497170884 0.66376738266085 0.506839204789329 0.999981047651732 SORT1
ENSG00000143106.13 1786.95995242414 -0.0137203991922085 0.0764488804757554 -0.17947155153645 0.857567453228958 0.999981047651732 PSMA5
ENSG00000143028.9 0.933988445016933 -1.62049850534466 2.016911681687 -0.803455362006348 0.421711587248512 0.999981047651732 SYPL2
ENSG00000162650.16 229.160752498132 -0.0227155392393757 0.128883915592444 -0.176248053412706 0.860099070452052 0.999981047651732 ATXN7L2
ENSG00000174151.14 681.878400945963 -0.065815672852991 0.0889073093632269 -0.740272912591516 0.459134413540824 0.999981047651732 CYB561D1
ENSG00000181754.7 15.5245462712677 -0.171528965320003 0.444181953138429 -0.386168245035713 0.699372069923023 0.999981047651732 AMIGO1
ENSG00000156097.12 6.69712852312482 0.746790495401239 0.687682388743977 1.08595262525949 0.277499952448713 0.999981047651732 GPR61
ENSG00000065135.11 1530.28296255913 -0.118349475634495 0.0686187307868464 -1.7247400859414 0.0845743234690399 0.999981047651732 GNAI3
ENSG00000116337.18 2314.77564458402 -0.0644185797747861 0.0581991778442549 -1.10686408572944 0.268352695519853 0.999981047651732 AMPD2
ENSG00000235045.2 1.13955306694243 0.434771852796075 1.86023109207627 0.233719269959525 0.815202926766707 0.999981047651732 RPL7P8
ENSG00000168765.17 940.552685599669 -0.0152092632131257 0.0841912072645254 -0.180651444578278 0.856641173205087 0.999981047651732 GSTM4
ENSG00000213366.13 364.111322466318 -0.059852449205029 0.14193378538288 -0.421692756545395 0.673249292208583 0.999981047651732 GSTM2
ENSG00000134184.13 283.240128857361 0.024592405339965 0.147894408847864 0.16628353655521 0.867933821601001 0.999981047651732 GSTM1
ENSG00000260246.1 0.358037526725195 -0.851913301939654 3.20387692456917 -0.265900757737194 0.790315641507839 0.999981047651732 ENSG00000260246.1
ENSG00000134201.12 238.689405332302 -0.0632841503391932 0.135927042057859 -0.465574394771685 0.641520174448885 0.999981047651732 GSTM5
ENSG00000241720.2 0.28451988663225 0.00573372681166104 3.74804728804102 0.0015297904137858 0.998779404323661 0.999981047651732 ENSG00000241720.2
ENSG00000134202.11 186.080341609701 -0.0946388222287428 0.140811169996988 -0.672097406979625 0.501521687180488 0.999981047651732 GSTM3
ENSG00000198758.10 0.426830916709015 2.72424182483016 3.17087832985106 0.859144231168945 0.390260947086826 0.999981047651732 EPS8L3
ENSG00000228420.1 1.49714405879162 -1.82754310004665 1.72225825597676 -1.06113185621524 0.288629982375279 0.999981047651732 LINC01768
ENSG00000261055.1 1.20247651098776 1.92731285939681 1.88130181862494 1.02445702242796 0.305619460440673 0.999981047651732 ENSG00000261055.1
ENSG00000184371.14 220.242409700468 0.216820432742527 0.138920484141931 1.5607520667795 0.11858226106808 0.999981047651732 CSF1
ENSG00000168710.18 2239.95067525146 -0.0337729231597253 0.0616793586216971 -0.547556328639335 0.583996582909996 0.999981047651732 AHCYL1
ENSG00000143093.15 1025.26802747446 0.0165321861516074 0.0733447395824664 0.225403842807556 0.821665122433746 0.999981047651732 STRIP1
ENSG00000258634.3 99.99610494767 0.160230919604678 0.20134186629542 0.795815209985082 0.426139449811092 0.999981047651732 ENSG00000258634.3
ENSG00000224965.1 1.27500941494517 1.11390365468438 1.6424182033664 0.678209515944998 0.497638859849336 0.999981047651732 KCNC4-DT
ENSG00000116396.14 98.6761328025521 0.258813746433229 0.189687806957142 1.36441951955143 0.172435567949458 0.999981047651732 KCNC4
ENSG00000227963.1 3.88976259995923 -0.434701313455989 0.905751701516537 -0.47993430509504 0.631274107120279 0.999981047651732 RBM15-AS1
ENSG00000162775.16 421.945758531127 0.0860492695287989 0.119685539298829 0.71896128833035 0.472164772042781 0.999981047651732 RBM15
ENSG00000224699.9 67.915084117208 0.0245160757586785 0.225896327141052 0.108527996311203 0.913576873821679 0.999981047651732 LAMTOR5-AS1
ENSG00000168679.18 24.402150552667 0.546702186102105 0.400633302869426 1.36459496049505 0.172380389574027 0.999981047651732 SLC16A4
ENSG00000273373.1 141.925503693443 0.165798173447115 0.204682055106105 0.810027891117116 0.417924145845155 0.999981047651732 SLC16A4-AS1
ENSG00000134248.13 331.276510981913 -0.108431302065849 0.107806941365139 -1.0057914703154 0.314515891252244 0.999981047651732 LAMTOR5
ENSG00000177301.15 9.43041532521076 1.06966840629415 0.587660800502248 1.82021398293021 0.0687264245149944 0.999981047651732 KCNA2
ENSG00000259834.1 247.725755387152 0.0503876248740463 0.12251908291203 0.411263483829903 0.68087934241662 0.999981047651732 ENSG00000259834.1
ENSG00000177272.9 343.295032158045 0.16839377109951 0.112210101057277 1.50070064560012 0.133433006023178 0.999981047651732 KCNA3
ENSG00000237415.2 0.784192851045103 -2.27726001547267 4.64947217359133 -0.489788933119623 0.624283262703911 0.999981047651732 NRBF2P3
ENSG00000143119.14 1337.09311229203 -0.0340682834950476 0.072751205453909 -0.46828479724135 0.639580938759624 0.999981047651732 CD53
ENSG00000261654.1 8.59862990794374 0.450784113868178 0.66971206753848 0.673101375528487 0.500882798884954 0.999981047651732 ENSG00000261654.1
ENSG00000232811.1 15.8244884792506 0.504901489812351 0.468545862267134 1.07759246313542 0.281215667157047 0.999981047651732 ENSG00000232811.1
ENSG00000121931.16 471.216461860969 -0.115829187576525 0.101137936078338 -1.14525955410843 0.252101655022705 0.999981047651732 LRIF1
ENSG00000273010.1 4.62199294916593 0.07012998384384 0.846453289263619 0.0828515698779437 0.933969563213746 0.999981047651732 ENSG00000273010.1
ENSG00000156171.14 850.372199727122 -0.130637094486862 0.0754141753894074 -1.73226179046984 0.0832269617951454 0.999981047651732 DRAM2
ENSG00000134255.14 508.856316550899 -0.0532642413408378 0.0887006488108892 -0.600494382565315 0.548176803507606 0.999981047651732 CEPT1
ENSG00000162777.17 573.920051846799 0.0197283444895556 0.0871338028038416 0.226414363366748 0.820879157617995 0.999981047651732 DENND2D
ENSG00000064886.14 4.35525688960372 0.317042622565008 0.900554251309576 0.352052774282024 0.724798684556689 0.999981047651732 CHI3L2
ENSG00000173947.14 4.97000339645215 0.046868622062457 0.995608795329064 0.0470753395132133 0.962453181759422 0.999981047651732 PIFO
ENSG00000085465.13 49.0716096772888 0.47257446238069 0.268720009421183 1.75861285283 0.0786432884120819 0.999981047651732 OVGP1
ENSG00000260948.1 18.4119430815302 -0.181938812946219 0.439194091892215 -0.414256057412698 0.678686591743378 0.999981047651732 ENSG00000260948.1
ENSG00000233337.1 8.22218084525176 -0.22398849139131 0.615608536512909 -0.36384890414302 0.715970841674896 0.999981047651732 UBE2FP3
ENSG00000243960.1 4.53902208002773 0.876744859405887 0.885232392280624 0.990412085065177 0.321972740880328 0.999981047651732 ENSG00000243960.1
ENSG00000116455.14 287.88442556013 -0.0704982185777593 0.11431693245809 -0.616690957864924 0.537438586458793 0.999981047651732 WDR77
ENSG00000116459.11 2751.82284077107 -0.0952908717544064 0.0558303424560901 -1.70679361011177 0.0878604205321814 0.999981047651732 ATP5PB
ENSG00000143110.11 333.475241287793 -0.146151709335469 0.110940921676471 -1.31738322637773 0.187710200515672 0.999981047651732 C1orf162
ENSG00000121933.19 5.49406915106929 -1.43329928054135 0.875279638932608 -1.63753298578868 0.101519152493344 0.999981047651732 TMIGD3
ENSG00000282608.1 6.00525533631237 -0.187778140071652 0.74466825441851 -0.252163482137804 0.800914703194345 0.999981047651732 ADORA3
ENSG00000116473.14 1546.59316313507 -0.0765976406679798 0.0649407566919122 -1.17950027948349 0.23819902547417 0.999981047651732 RAP1A
ENSG00000231346.5 9.75928195597607 0.192592214347152 0.577785477333977 0.333328236694028 0.738886527139178 0.999981047651732 LINC01160
ENSG00000215867.4 0.502912476247778 0.583334367496518 2.52721086537828 0.230821406906702 0.817453549950184 0.999981047651732 KRT18P57
ENSG00000197852.12 423.641200710897 -0.0489870838858353 0.104523063945986 -0.468672482765624 0.639303758782826 0.999981047651732 INKA2
ENSG00000227811.3 3.0069414230568 -0.355490582376485 1.10729573281613 -0.321043937803664 0.748177094274693 0.999981047651732 INKA2-AS1
ENSG00000284830.1 4.68767294379286 0.029524141014064 0.837579714610298 0.0352493505979914 0.9718809105732 0.999981047651732 ENSG00000284830.1
ENSG00000064703.12 488.6703146024 -0.0404623561748818 0.0966760038179726 -0.418535671489553 0.675555511423429 0.999981047651732 DDX20
ENSG00000171385.9 1.43241882332189 0.580061664166515 1.7926658381061 0.323574897137178 0.74625989551387 0.999981047651732 KCND3
ENSG00000231246.2 2.48018865943427 0.276946523094087 1.22491507054851 0.226094469529281 0.821127945908449 0.999981047651732 LINC02884
ENSG00000143079.15 230.820464788744 0.18726223221841 0.129125788090027 1.4502310885247 0.146994088407361 0.999981047651732 CTTNBP2NL
ENSG00000134245.18 21.8741265680068 0.614340033591452 0.413626299717869 1.48525380037606 0.13747660512103 0.999981047651732 WNT2B
ENSG00000273483.1 1.62521360086205 1.3990122198831 1.51443306501056 0.923786103331906 0.355597691869107 0.999981047651732 ENSG00000273483.1
ENSG00000007341.19 215.188294618778 0.064723480161718 0.146188984405764 0.442738421262101 0.657954948472502 0.999981047651732 ST7L
ENSG00000116489.13 4173.52354883341 -0.0532960945475954 0.0561443343695489 -0.949269327814877 0.342483649241253 0.999981047651732 CAPZA1
ENSG00000155363.18 1243.07410523357 -0.0285084712711499 0.0680706175033596 -0.418807296257345 0.675356972072327 0.999981047651732 MOV10
ENSG00000225075.1 3.62191252628615 0.769282508531793 0.959637391854104 0.801638738821412 0.422761962097161 0.999981047651732 ENSG00000225075.1
ENSG00000155366.16 848.065094453307 -0.0660754125755274 0.094084752097377 -0.702296717614134 0.482494139848654 0.999981047651732 RHOC
ENSG00000155367.15 32.7262865973554 -0.0660421134171859 0.323375386263813 -0.204227397082436 0.838175802737772 0.999981047651732 PPM1J
ENSG00000184599.13 0.280561744549915 0.00568905523614596 3.76611371255544 0.00151059040442136 0.998794723696999 0.999981047651732 TAFA3
ENSG00000155380.11 448.051832066369 -0.0493219380472953 0.100177618527208 -0.492344884739894 0.62247555479394 0.999981047651732 SLC16A1
ENSG00000229020.4 0.561376889441 -0.338203381776612 2.58863754731217 -0.130649183439286 0.896052833391253 0.999981047651732 AKR7A2P1
ENSG00000226419.8 22.1978514119377 -0.0316101471985272 0.411571616259237 -0.076803515961161 0.938779853670387 0.999981047651732 SLC16A1-AS1
ENSG00000238198.2 6.30005416199148 0.259429330139885 0.709155150236567 0.365828733040072 0.71449287799362 0.999981047651732 LRIG2-DT
ENSG00000198799.12 331.843172425562 0.104326726658264 0.109390818942832 0.953706423139459 0.340232267945023 0.999981047651732 LRIG2
ENSG00000081026.19 83.7485115099722 -0.0422362603173016 0.209197007639537 -0.20189705767722 0.839997202345466 0.999981047651732 MAGI3
ENSG00000232499.2 4.56005508592319 0.574716133317392 0.939027992244425 0.612033015058188 0.540515914348737 0.999981047651732 ENSG00000232499.2
ENSG00000116793.16 1239.50637373125 0.0762270803183367 0.0693077464054405 1.09983492858676 0.271404050756093 0.999981047651732 PHTF1
ENSG00000232450.1 12.792787438339 -0.196249792326227 0.511693810033078 -0.383529736882181 0.701327025932032 0.999981047651732 ENSG00000232450.1
ENSG00000081019.13 719.919386195504 0.0456382018623888 0.0860364384908169 0.530452011530672 0.595798572722198 0.999981047651732 RSBN1
ENSG00000231128.6 3.5317168862808 0.467872038815077 1.03523137247266 0.451949246570417 0.651305545824947 0.999981047651732 ENSG00000231128.6
ENSG00000134242.16 479.643365536449 -0.159514958537004 0.10490727868549 -1.52053280321212 0.128377120809155 0.999981047651732 PTPN22
ENSG00000226167.1 31.4147555261027 -0.216693647416432 0.325306181824078 -0.66612213208299 0.505333039205714 0.999981047651732 AP4B1-AS1
ENSG00000188761.13 8.50588322262966 -0.173333736752717 0.656176949534341 -0.264157003496884 0.791658940837527 0.999981047651732 BCL2L15
ENSG00000134262.13 538.545786736166 0.0781229303409374 0.10112655265276 0.77252638690443 0.43980272477476 0.999981047651732 AP4B1
ENSG00000118655.7 455.11335689958 -0.0144478458651972 0.09589249464253 -0.150667118621287 0.880238312617242 0.999981047651732 DCLRE1B
ENSG00000235527.7 10.8649570566153 -0.163953361138492 0.528432496955083 -0.310263585383599 0.756360520328212 0.999981047651732 HIPK1-AS1
ENSG00000163349.22 3983.90890625574 0.125890772727679 0.0683910957342384 1.84074800054204 0.0656584961941934 0.999981047651732 HIPK1
ENSG00000116774.12 7.76655146779574 -0.0373588782035824 0.711361024626141 -0.0525174656894036 0.958116378930588 0.999981047651732 OLFML3
ENSG00000134207.16 1.4845849403472 0.0635973165690748 1.77975151933613 0.0357338178268826 0.971494605036841 0.999981047651732 SYT6
ENSG00000197323.12 1534.11472760182 0.0686914536537688 0.0664098076483368 1.0343570639071 0.300969268911865 0.999981047651732 TRIM33
ENSG00000236480.1 1.85168563075971 0.00387281528099671 1.47835459315691 0.00261967954029664 0.997909800531289 0.999981047651732 PKMP1
ENSG00000116752.6 345.578760629332 -0.105938199459672 0.106563286289843 -0.994134125814486 0.320157573313151 0.999981047651732 BCAS2
ENSG00000175984.15 592.371527055035 -0.0286326324499784 0.0986592010164675 -0.290217558575193 0.771649804203952 0.999981047651732 DENND2C
ENSG00000213281.5 1719.56398144552 -0.0568145062793923 0.0697380615354721 -0.814684334902164 0.415253022443809 0.999981047651732 NRAS
ENSG00000009307.16 12315.3777508547 -0.0578244385037198 0.0623419639159308 -0.927536363495015 0.353648120732683 0.999981047651732 CSDE1
ENSG00000201900.1 1.63670960019524 2.88682839979703 1.66274899781473 1.73617810240213 0.0825323478787029 0.999981047651732 RNY1P13
ENSG00000052723.11 777.321457340227 -0.0321715121841332 0.101848525448587 -0.315876072259615 0.752096574342128 0.999981047651732 SIKE1
ENSG00000198765.12 0.281714146331206 0.554095533622788 4.04612877499186 0.136944611611849 0.891074576023031 0.999981047651732 SYCP1
ENSG00000134198.10 132.165406650416 0.0730413756561698 0.187367547551689 0.389829384066736 0.696662713992725 0.999981047651732 TSPAN2
ENSG00000233730.1 4.96469329458412 1.32700141640745 0.951786021781641 1.39422242609053 0.163250447824984 0.999981047651732 LINC01765
ENSG00000173218.15 1420.28579595096 -0.00895655981537743 0.0754413312685499 -0.118722186694911 0.905495458423026 0.999981047651732 VANGL1
ENSG00000214204.4 0.634345419803071 -0.0808187910941587 4.60761447839453 -0.0175402676315748 0.986005608856131 0.999981047651732 HNRNPA1P43
ENSG00000228127.3 0.940439710854643 -1.30391417774959 1.92053284445729 -0.678933547797803 0.497179968091455 0.999981047651732 LINC01649
ENSG00000163393.13 497.849083751101 -0.0329172606412078 0.0992175795111693 -0.331768430588475 0.740064124093107 0.999981047651732 SLC22A15
ENSG00000173212.4 1.63403863898211 -0.317747665999983 1.55762265639463 -0.20399527747976 0.838357189342987 0.999981047651732 MAB21L3
ENSG00000163399.16 2750.77714975433 -0.077581271449808 0.0717076278846095 -1.08191100080246 0.279292076224057 0.999981047651732 ATP1A1
ENSG00000203865.10 44.0417234872263 -0.0469205577695528 0.275345237881981 -0.17040628024104 0.864690633460415 0.999981047651732 ATP1A1-AS1
ENSG00000212385.1 0.565962869842862 0.00572894830377456 2.78610814075468 0.00205625482369925 0.998359347179258 0.999981047651732 RNU6-817P
ENSG00000233154.6 3.26560447791545 -0.175502709514351 1.0261541140789 -0.171029582307807 0.864200504968432 0.999981047651732 LINC01762
ENSG00000224950.2 58.798755704259 0.0753686795936423 0.246405354093214 0.30587273507511 0.759701545926054 0.999981047651732 ENSG00000224950.2
ENSG00000286276.1 10.3786029473963 0.335919906537777 0.538519967622777 0.623783567433256 0.532769732844925 0.999981047651732 ENSG00000286276.1
ENSG00000116815.16 272.622548852921 -0.0643617095552538 0.127664952102089 -0.504145487821795 0.614159143794737 0.999981047651732 CD58
ENSG00000177173.5 6.08069764226879 0.373014375533491 0.821811710432952 0.453892747934897 0.649906023501637 0.999981047651732 NAP1L4P1
ENSG00000143061.17 63.814605802426 -0.171003944385848 0.244081631039312 -0.700601449022218 0.483551773880394 0.999981047651732 IGSF3
ENSG00000116824.5 8.4779900480136 -0.337217752243296 0.654671099879854 -0.515094911483313 0.606486698353019 0.999981047651732 CD2
ENSG00000134247.10 19.9656957125328 0.311014616103217 0.457943408956952 0.679155131442132 0.497039573329394 0.999981047651732 PTGFRN
ENSG00000134256.12 44.3319800674383 -0.153831027869044 0.367366362878419 -0.418740100927409 0.675406085216054 0.999981047651732 CD101
ENSG00000236137.1 3.72768476839771 0.3453575091835 0.996247683020696 0.346658280937077 0.728848055809388 0.999981047651732 CD101-AS1
ENSG00000116830.12 970.624635686624 0.0332119805372017 0.0826375919581992 0.40189918111362 0.687758225418698 0.999981047651732 TTF2
ENSG00000134253.10 101.876857385086 0.0706973575980896 0.188369598928025 0.375311929315636 0.707428495215941 0.999981047651732 TRIM45
ENSG00000271427.1 7.5148827581196 -0.500748209398615 0.703110439898481 -0.71218997896108 0.476347141522942 0.999981047651732 ENSG00000271427.1
ENSG00000198162.12 1200.76294306283 0.0944650223104767 0.0902826947315676 1.04632479780698 0.295411100125688 0.999981047651732 MAN1A2
ENSG00000279513.1 0.989668964946093 0.00781426024536177 1.98565451631175 0.00393535742555878 0.996860047173669 0.999981047651732 ENSG00000279513.1
ENSG00000183508.5 816.285386092175 0.0277601501493863 0.0793481329311887 0.349852594180887 0.726449325723503 0.999981047651732 TENT5C
ENSG00000213262.3 0.425705448171232 0.944391847072788 3.18343735959133 0.296657901631846 0.766727700478656 0.999981047651732 VDAC2P3
ENSG00000228217.1 2.22734722703672 1.12202872952737 1.33488592854394 0.840542780124481 0.400604125805622 0.999981047651732 PNRC2P1
ENSG00000196505.11 216.27465837514 -0.108831173787265 0.127715808607734 -0.85213549499991 0.394138893375595 0.999981047651732 GDAP2
ENSG00000065183.16 967.251165635319 -0.0536675747966111 0.0788337335360914 -0.680769163013714 0.496017565186966 0.999981047651732 WDR3
ENSG00000155761.14 2.42026041587435 -0.0523432887801985 1.10768604571058 -0.0472546250653724 0.962310291606104 0.999981047651732 SPAG17
ENSG00000116874.11 173.418711633707 -0.00409742359359765 0.143294704945946 -0.0285943824312509 0.977188092424533 0.999981047651732 WARS2
ENSG00000231365.6 146.092963955884 0.0358954080231257 0.169510287851582 0.211759465918402 0.832294692841904 0.999981047651732 WARS2-AS1
ENSG00000260941.1 0.709177692192944 0.721479270431381 2.01709768505134 0.357681869241259 0.720581402908472 0.999981047651732 LINC00622
ENSG00000198857.3 0.91962188301732 1.3836404595253 1.94298573352575 0.71212075088917 0.476390005529216 0.999981047651732 HSD3BP5
ENSG00000143067.5 87.8796200670348 0.201782363388276 0.202580613472757 0.996059592915644 0.319221191200367 0.999981047651732 ZNF697
ENSG00000092621.12 427.918638150766 0.00504956318074086 0.106989693032632 0.0471967255687027 0.962356437233391 0.999981047651732 PHGDH
ENSG00000134193.15 0.637597367033835 -0.752466217683092 2.47844222170061 -0.303604502495435 0.761429220917381 0.999981047651732 REG4
ENSG00000134250.20 2966.8785945913 0.253871267083081 0.133305180049456 1.90443662420992 0.0568533431841123 0.999981047651732 NOTCH2
ENSG00000265808.4 1610.87622848631 -0.0433656966667214 0.0659463580628488 -0.65759047111279 0.510801319205919 0.999981047651732 SEC22B
ENSG00000274642.1 3.44753139981501 0.467394474923547 1.0081592239196 0.463611762739593 0.642925925341266 0.999981047651732 ENSG00000274642.1
ENSG00000223804.5 59.268520857764 0.175664179584986 0.239004605116493 0.734982405461877 0.462350209619635 0.999981047651732 ENSG00000223804.5
ENSG00000270231.4 298.150439988375 0.260375378759986 0.123419649400075 2.10967524235915 0.0348863384071455 0.999981047651732 NBPF8
ENSG00000270392.2 24.2435529784172 0.362571239792029 0.418452905581112 0.866456499539704 0.386239871688025 0.999981047651732 PFN1P2
ENSG00000275131.3 119.074069856623 0.146239449416839 0.170628773939391 0.857062065444983 0.39141058456767 0.999981047651732 PDE4DIPP2
ENSG00000286106.1 1.36523378221428 1.08733209413238 1.85446720631857 0.586331260228063 0.557652927889343 0.999981047651732 NOTCH2NLR
ENSG00000273136.7 254.158058876806 0.218480471519901 0.121053483103264 1.80482598202917 0.0711019172744243 0.999981047651732 NBPF26
ENSG00000287979.1 2.9254051212517 -0.421254939917474 1.11328491825265 -0.3783891553823 0.705141523136315 0.999981047651732 ENSG00000287979.1
ENSG00000281741.2 14.4262713070471 0.0506739495629831 0.501447271014683 0.101055390052166 0.919506490274827 0.999981047651732 ENSG00000281741.2
ENSG00000226067.7 184.335441294361 -0.0346433205443142 0.143197592186762 -0.241926697336722 0.808836963009928 0.999981047651732 LINC00623
ENSG00000277610.1 1.05398320035934 1.39347422348759 1.89137044693666 0.736753725714876 0.461272128352472 0.999981047651732 RNVU1-4
ENSG00000285215.2 1.56321975395253 -0.463726608029938 1.5387655021758 -0.301362753047318 0.76313789358144 0.999981047651732 ENSG00000285215.2
ENSG00000275585.2 4.71543236294537 0.925412642072775 0.860480847407636 1.07545989531407 0.28216887831671 0.999981047651732 PDE4DIPP4
ENSG00000198019.13 2.83896823773648 0.945905079936715 1.34574840970227 0.702884040669966 0.48212801769212 0.999981047651732 FCGR1BP
ENSG00000233029.3 3.96879818542276 0.128081940712323 0.875447873153399 0.146304474132727 0.883681034018063 0.999981047651732 ENSG00000233029.3
ENSG00000223345.3 0.56719617116235 2.78139249510079 2.56375836158329 1.08488870744554 0.277970950081783 0.999981047651732 H2BP1
ENSG00000188610.12 108.183226831489 -0.283508002591288 0.175242225801873 -1.61780644644299 0.105704316699872 0.999981047651732 FAM72B
ENSG00000171943.12 125.858932744373 -0.0164324631812855 0.170568016189744 -0.0963396511747296 0.923250820444774 0.999981047651732 SRGAP2C
ENSG00000272583.1 0.361789558501011 -0.818468261439536 3.39465241844468 -0.241105173829411 0.809473602916216 0.999981047651732 ENSG00000272583.1
ENSG00000231752.6 18.2593756916765 0.302153355839115 0.427570953683025 0.706674186439504 0.479768974696097 0.999981047651732 EMBP1
ENSG00000232721.2 0.283701133472155 -0.956051874183256 3.75206140138608 -0.254807097194644 0.798872093404448 0.999981047651732 ENSG00000232721.2
ENSG00000223779.6 1.0749025572014 -1.83916272129828 2.00428821740558 -0.917613896707408 0.358821039873253 0.999981047651732 ENSG00000223779.6
ENSG00000242352.2 1.04873038966673 0.643342721355302 1.90004120860439 0.338594088613397 0.734915536433811 0.999981047651732 FAM91A3P
ENSG00000265531.3 1.41721557741945 0.314906741222108 1.54130542024318 0.204311706872752 0.838109922163842 0.999981047651732 FCGR1CP
ENSG00000234571.2 0.926422848801186 -0.590064353171117 2.02826371236679 -0.290920923927869 0.771111798130846 0.999981047651732 H2BP2
ENSG00000273213.3 3.6748035146268 0.27107773952869 1.02343936666405 0.264869369264426 0.79111009559459 0.999981047651732 H3-7
ENSG00000263513.5 19.6815478548646 -0.240018709126718 0.41107181492273 -0.583885103316643 0.559297616178885 0.999981047651732 FAM72C
ENSG00000270872.2 23.206386869355 0.0875930122647138 0.408043503702083 0.214665866433365 0.830027836795317 0.999981047651732 SRGAP2D
ENSG00000207205.1 3.30051719247612 0.418877279775202 1.04666175109202 0.400203102232573 0.689006929881378 0.999981047651732 RNVU1-15
ENSG00000233586.1 1.56846165929503 0.94439188994937 1.53515020507745 0.615178818871162 0.538436634262308 0.999981047651732 ENSG00000233586.1
ENSG00000266338.6 94.3386973609353 0.00215496099787479 0.194583727448589 0.0110747235965256 0.991163829652859 0.999981047651732 NBPF15
ENSG00000227212.3 0.638322917436243 0.788228307588908 2.62857830547856 0.299868680322766 0.764277325044581 0.999981047651732 PFN1P6
ENSG00000196369.11 106.289636204733 -0.012563693341354 0.177450697580396 -0.0708010366409625 0.943556106777004 0.999981047651732 SRGAP2B
ENSG00000215784.6 47.6847036861614 -0.289699364313184 0.26985319355456 -1.07354432422017 0.28302696262627 0.999981047651732 FAM72D
ENSG00000283752.1 0.642760874548817 -0.580977705469446 2.42968022808216 -0.239116941708842 0.811014905194577 0.999981047651732 ENSG00000283752.1
ENSG00000272419.6 157.04599875358 0.136348823731674 0.154983017508796 0.879766221637387 0.378985966851743 0.999981047651732 LINC01145
ENSG00000277678.1 1.8571423541609 3.11595446892761 1.65032097143477 1.88808996726172 0.0590138735110299 0.999981047651732 RNU1-153P
ENSG00000281571.2 27.5364650750162 0.222588174684938 0.339219455648328 0.656177500961788 0.511709923402831 0.999981047651732 ENSG00000281571.2
ENSG00000223612.3 11.691198676166 0.235095559348584 0.524687757634745 0.448067552420849 0.654104444646173 0.999981047651732 ENSG00000223612.3
ENSG00000276216.1 2.05262926302236 -0.393580314161759 1.46467669453821 -0.268714806229542 0.788149157009735 0.999981047651732 ENSG00000276216.1
ENSG00000236140.1 1.70214671509677 -1.91345802918727 1.54132482849761 -1.24143723231422 0.214444272074474 0.999981047651732 ENSG00000236140.1
ENSG00000162825.16 16.3165721135674 0.718799482291472 0.460642517275855 1.56042800074623 0.118658772129822 0.999981047651732 NBPF20
ENSG00000234367.1 0.629606897600817 -1.08078626172042 2.49642613266549 -0.432933403307405 0.665063152098213 0.999981047651732 PFN1P3
ENSG00000272150.5 19.7041966818366 -0.525146766825429 0.41810115478674 -1.25602802291539 0.209105810215406 0.999981047651732 NBPF25P
ENSG00000117262.19 104.606826363526 -0.020136534714604 0.179168866812534 -0.112388581079061 0.910515308943253 0.999981047651732 GPR89A
ENSG00000174827.13 8.17865425271604 0.200829098193713 0.659542424586216 0.304497619421085 0.760748806124699 0.999981047651732 PDZK1
ENSG00000117281.16 14.0292708422557 0.734181715238613 0.490815757732095 1.49583973960216 0.134695422758467 0.999981047651732 CD160
ENSG00000265491.5 1257.68447793485 0.0203205842969406 0.0678547614275314 0.299471752157627 0.764580122113687 0.999981047651732 RNF115
ENSG00000186141.9 717.11376116339 -0.00853300993440632 0.0854360464550783 -0.0998759924933198 0.920442776247486 0.999981047651732 POLR3C
ENSG00000186364.12 124.571630195369 0.0763846731509926 0.180526235769336 0.423122283724964 0.672206044893575 0.999981047651732 NUDT17
ENSG00000131788.16 661.799916778385 -0.0275982904352077 0.092017915157379 -0.299923013774069 0.764235879517231 0.999981047651732 PIAS3
ENSG00000198483.13 16.1272897498361 -0.201061815607291 0.461422649550586 -0.435743273120902 0.663023005561544 0.999981047651732 ANKRD35
ENSG00000143127.13 20.0106288426504 -0.235679076008057 0.403827673021132 -0.58361299077125 0.559480718095809 0.999981047651732 ITGA10
ENSG00000131779.11 471.234998921203 0.0286182133811692 0.101384415403564 0.282274285128079 0.777733201666726 0.999981047651732 PEX11B
ENSG00000265241.6 1098.48442067936 -0.0602583329618108 0.0750165677438597 -0.803266995199778 0.421820430111255 0.999981047651732 RBM8A
ENSG00000211451.12 12.6249676371185 0.566552225229158 0.518419820915982 1.09284445225904 0.274462100573614 0.999981047651732 GNRHR2
ENSG00000234222.6 6.41825209202761 -0.858831083579304 0.779136879971657 -1.10228524108697 0.270337683682913 0.999981047651732 LIX1L-AS1
ENSG00000271601.4 765.588742343343 -0.0993961100239727 0.0860075916690648 -1.15566670447445 0.247817512131253 0.999981047651732 LIX1L
ENSG00000272031.3 43.8249205452793 -0.0464919105758589 0.288334980738659 -0.161242699226974 0.871902251965936 0.999981047651732 ANKRD34A
ENSG00000121851.13 470.869141338392 0.0957763805811563 0.106110742484025 0.902607769383722 0.366734101606228 0.999981047651732 POLR3GL
ENSG00000265972.6 6123.25353739528 0.0332765371027663 0.0652489104112082 0.509993759176249 0.610055834021748 0.999981047651732 TXNIP
ENSG00000168509.20 1.20855974329941 1.94814439302702 1.81960072562849 1.07064388664394 0.284329582375272 0.999981047651732 HJV
ENSG00000287190.1 0.643335449639386 -2.27998401858458 2.37441280012342 -0.960230680388038 0.336939128960479 0.999981047651732 ENSG00000287190.1
ENSG00000233396.8 22.4761401284979 0.0496130748958906 0.389807192337443 0.127275935054945 0.898722006434069 0.999981047651732 LINC01719
ENSG00000271425.9 113.483183850781 0.551140686851688 0.203628972753664 2.70659267882483 0.00679776052119326 0.999981047651732 NBPF10
ENSG00000264343.6 4.35891165578786 0.6821985074142 0.97970909036321 0.696327628399658 0.486223674570811 0.999981047651732 NOTCH2NLA
ENSG00000276509.1 4.00671518526097 0.33902330320965 0.924683094946132 0.366637289102166 0.71388958960908 0.999981047651732 ENSG00000276509.1
ENSG00000277406.2 14.0474445470189 0.00695690129090263 0.471655603426304 0.0147499600139695 0.98823166135649 0.999981047651732 SEC22B4P
ENSG00000273768.1 1.91497149594793 -0.0510330135787409 1.26123272072273 -0.0404628049528379 0.967724160089984 0.999981047651732 RNVU1-29
ENSG00000287978.1 40.3463783494257 -0.174160036575028 0.298899952947625 -0.58267000331561 0.560115470240931 0.999981047651732 ENSG00000287978.1
ENSG00000276975.3 3.95130956719592 0.113156551133205 0.973047023699246 0.116290938029918 0.907421967289886 0.999981047651732 HYDIN2
ENSG00000268043.7 433.011838728883 0.23515554867373 0.103416110911007 2.27387731565431 0.0229733639505477 0.999981047651732 NBPF12
ENSG00000244371.2 1.60831454197779 -0.261736717744248 1.48089628053841 -0.176742099486595 0.859710970792438 0.999981047651732 PFN1P8
ENSG00000227242.4 7.42228087716249 0.58951304381496 0.68999463041338 0.85437337890844 0.392898141236901 0.999981047651732 ENSG00000227242.4
ENSG00000225603.3 6.76895095973629 1.40357651846233 0.856411037524134 1.63890521836341 0.101233000768875 0.999981047651732 ENSG00000225603.3
ENSG00000230832.3 1.13634528725072 -0.697687029350444 1.7766650483225 -0.392694745703018 0.694544951880494 0.999981047651732 SSBL4P
ENSG00000131791.8 747.929518200002 -0.15120241471644 0.0865847817285166 -1.74629319030369 0.0807600185571897 0.999981047651732 PRKAB2
ENSG00000180867.11 147.037355075003 0.0703448034444975 0.156177039700436 0.450417062453137 0.652409744283723 0.999981047651732 PDIA3P1
ENSG00000237188.5 0.980104981315929 -0.416850016289933 2.20416620042722 -0.189119140021808 0.849999440604312 0.999981047651732 ENSG00000237188.5
ENSG00000131781.13 563.422781768054 -0.129661933796918 0.0922546141781235 -1.40547911832973 0.159878854467889 0.999981047651732 FMO5
ENSG00000226015.2 50.0002437472459 0.0860309556153216 0.251624859039591 0.341901654485519 0.73242490449232 0.999981047651732 CCT8P1
ENSG00000236806.1 1.13747485571171 3.31290195284512 1.97024120143812 1.68147024355544 0.0926716115625576 0.999981047651732 RPL7AP15
ENSG00000131778.19 35.2647841424621 0.173907990133475 0.315452828129369 0.551296341721668 0.581430545870155 0.999981047651732 CHD1L
ENSG00000278811.4 37.666623818867 0.0757815877231511 0.323863106532309 0.233992653669525 0.814990681891789 0.999981047651732 LINC00624
ENSG00000116128.11 215.852171052912 0.125981144824202 0.134885956554599 0.933982662407172 0.350312836394851 0.999981047651732 BCL9
ENSG00000162836.12 395.684669968443 -0.0652333827202785 0.105841083887111 -0.616333283112029 0.537674576382672 0.999981047651732 ACP6
ENSG00000265107.3 54.5115349696766 -0.277845867791633 0.291484839184145 -0.953208642237837 0.340484368500283 0.999981047651732 GJA5
ENSG00000188092.15 131.262248718944 0.0643366539513212 0.173029865484601 0.371823984091618 0.710023905225199 0.999981047651732 GPR89B
ENSG00000215859.9 8.89493827805283 1.03796670197162 0.643830452877027 1.61217397737767 0.106924086292017 0.999981047651732 PDZK1P1
ENSG00000274372.5 8.45035390351446 0.445558863358035 0.619061642464793 0.719732628860744 0.471689632487398 0.999981047651732 LINC02804
ENSG00000206791.1 0.359407590774112 0.253787652052953 3.35403726342402 0.0756663185649493 0.939684573036217 0.999981047651732 RNU1-129P
ENSG00000206585.1 0.431208829026269 -1.84556593063344 3.03656444326426 -0.607780919890335 0.543332785538709 0.999981047651732 RNVU1-7
ENSG00000229828.2 0.214478426700374 -0.652177022186281 4.6821656007581 -0.139289610363351 0.889221299578149 0.999981047651732 PDE4DIPP1
ENSG00000263956.6 396.109563430133 0.250277537442168 0.106310309368166 2.35421699861135 0.018561771701241 0.999981047651732 NBPF11
ENSG00000225080.1 7.20267889862818 0.939601614436101 0.724294771972956 1.29726411234014 0.194540327929742 0.999981047651732 PFN1P4
ENSG00000198658.4 4.4012608948149 0.833780917410825 0.906342128734527 0.919940595252904 0.357603803370326 0.999981047651732 ABHD17AP1
ENSG00000232265.8 140.646160415635 -0.114835952833355 0.166725636838114 -0.688772014977263 0.49096674913882 0.999981047651732 LINC02805
ENSG00000227733.10 8.69932052830451 0.340945633784573 0.578617690384082 0.589241634762767 0.555699191294633 0.999981047651732 ENSG00000227733.10
ENSG00000199879.1 1.55733188333364 2.60226223894353 1.54882600503562 1.68015143759397 0.0929278550897204 0.999981047651732 RNVU1-22
ENSG00000234283.1 5.01469195985635 -0.397368125516077 0.846362717205366 -0.469500980416719 0.638711584228973 0.999981047651732 LINC01731
ENSG00000228626.1 10.2479316625022 -0.426547143813661 0.566438266075214 -0.753033771480796 0.451429620368744 0.999981047651732 ENSG00000228626.1
ENSG00000274020.4 136.794700740497 -0.207984831641854 0.167685737848026 -1.24032511238583 0.214855167585664 0.999981047651732 LINC01138
ENSG00000238107.1 1.28651576074093 0.359584824302544 1.47978601393803 0.24299785301093 0.808007060663577 0.999981047651732 LINC02806
ENSG00000224481.3 6.50235605876939 0.0938667770246031 0.769701394189739 0.121952198259191 0.902936875865976 0.999981047651732 ENSG00000224481.3
ENSG00000235988.1 4.18103608616117 -0.600795549510341 0.89253550148946 -0.673133503942124 0.500862360680799 0.999981047651732 ENSG00000235988.1
ENSG00000283676.1 1.12053143156269 -0.874240972802226 1.8678309041952 -0.46805145521399 0.639747793439661 0.999981047651732 MIR5087
ENSG00000272824.1 3.88290938543796 0.0993244830639101 0.981604452854392 0.101185852178121 0.919402927399565 0.999981047651732 ENSG00000272824.1
ENSG00000207340.1 3.98236579999895 0.304104420590792 1.07465864216808 0.282977690457384 0.777193938770336 0.999981047651732 RNVU1-1
ENSG00000231551.8 56.18985302257 0.467261932256003 0.266120783324069 1.75582653267255 0.0791180324839179 0.999981047651732 PDE4DIPP6
ENSG00000201183.1 1.77235529663154 -0.606933777199066 1.48428548983288 -0.408906360236267 0.682608381295118 0.999981047651732 RNVU1-3
ENSG00000225871.2 6.71619573183156 0.328003509689011 0.780543157548212 0.420224694197964 0.674321316636395 0.999981047651732 ENSG00000225871.2
ENSG00000280649.2 40.9666942753815 0.129364168358905 0.277612272340568 0.465988651251714 0.641223623888742 0.999981047651732 ENSG00000280649.2
ENSG00000274210.1 4.54309854152894 -0.22342664949299 0.983273486529479 -0.227227371177868 0.820246945172504 0.999981047651732 RNVU1-27
ENSG00000270629.6 249.944207097843 0.299972764119565 0.140482515329826 2.13530319709386 0.0327362519510968 0.999981047651732 NBPF14
ENSG00000178104.19 370.886079045516 0.171212752859321 0.100974551629824 1.69560300190283 0.0899610889030397 0.999981047651732 PDE4DIP
ENSG00000269713.7 107.042159260012 0.193398018047775 0.17794621803841 1.08683410178478 0.277110133750712 0.999981047651732 NBPF9
ENSG00000201699.1 0.349819838086686 2.0877081688968 3.40241172088619 0.613596572125914 0.539481949277421 0.999981047651732 RNVU1-24
ENSG00000274265.5 116.930309688743 0.0397854021690344 0.184440215376438 0.215708933584974 0.829214637161364 0.999981047651732 ENSG00000274265.5
ENSG00000215861.6 13.0240153580631 -0.0352295063910606 0.502343968102804 -0.0701302466596969 0.94408999260973 0.999981047651732 ENSG00000215861.6
ENSG00000272755.1 0.140197783969691 0.00568136197313284 4.71161307058802 0.00120582099761087 0.999037894276065 0.999981047651732 ENSG00000272755.1
ENSG00000274423.1 0.636583694951684 -0.440275675082313 2.32576876431693 -0.189303288373821 0.849855118173715 0.999981047651732 SEC22B2P
ENSG00000286219.1 40.7344779675082 -0.0518764227011835 0.301372905028713 -0.172133665089239 0.863332446841898 0.999981047651732 NOTCH2NLC
ENSG00000271383.7 3.07517948133551 0.244385684129108 1.03195293131491 0.236818634564768 0.812797494428663 0.999981047651732 NBPF19
ENSG00000277147.6 136.868914070196 -0.0889536183655959 0.173543464597405 -0.512572562567855 0.608250350026879 0.999981047651732 LINC00869
ENSG00000275557.1 47.4935359398066 0.431601077669577 0.285554451579924 1.51144930601362 0.130674015196589 0.999981047651732 ENSG00000275557.1
ENSG00000206828.1 1.4021515595593 1.29537616616525 1.76513152561977 0.733869486417123 0.463028285704433 0.999981047651732 RNVU1-30
ENSG00000284842.1 0.83820524476652 1.34351088536789 2.29723081548363 0.584839310143521 0.558655769488173 0.999981047651732 FAM91A2P
ENSG00000234232.7 6.81861657199466 -0.570321524506107 0.729326292498516 -0.781984045237567 0.434223950125266 0.999981047651732 PDE4DIPP7
ENSG00000150337.13 25.0666733669676 -0.187416649986077 0.379041887807574 -0.494448386879135 0.620989548727328 0.999981047651732 FCGR1A
ENSG00000203814.6 31.3110730711739 -0.188635199642986 0.324497700339061 -0.581314442123579 0.56102854881153 0.999981047651732 H2BC18
ENSG00000233030.2 3.46733834042817 -0.160053235566016 0.972689353136053 -0.164547123960993 0.869300452710002 0.999981047651732 ENSG00000233030.2
ENSG00000183598.3 3.83013330035146 0.361473956983597 0.988696615060323 0.365606548538191 0.714658687914185 0.999981047651732 H3C13
ENSG00000270882.2 2.63270929500066 0.0405922325346696 1.08772118469098 0.0373186006726546 0.970230974630416 0.999981047651732 H4C14
ENSG00000220323.4 76.5518107646155 -0.243669099376891 0.240757306158694 -1.01209430884842 0.311492963268929 0.999981047651732 H2BC19P
ENSG00000261716.2 244.437236116979 -0.188234546249189 0.157875809798032 -1.19229504817739 0.233145575485381 0.999981047651732 H2BC20P
ENSG00000184678.10 449.136324378026 -0.0161234779033842 0.101456226311576 -0.158920536368743 0.873731480632128 0.999981047651732 H2BC21
ENSG00000184260.5 11.4634300020998 0.123060723003306 0.531314234528981 0.231615708757363 0.816836505437342 0.999981047651732 H2AC20
ENSG00000184270.5 0.289567921471915 -0.8284964738767 3.98531793751216 -0.207887171580065 0.835317065953034 0.999981047651732 H2AC21
ENSG00000178096.9 190.500220401744 -0.0383499113683483 0.146607325012807 -0.261582505273855 0.7936433332675 0.999981047651732 BOLA1
ENSG00000159164.10 2198.56729849418 -0.0169607369237189 0.0566093889370744 -0.299609962979321 0.764474683755791 0.999981047651732 SV2A
ENSG00000143368.10 1508.34230397438 -0.058821333561007 0.0708806706842197 -0.829864235103839 0.40661554795491 0.999981047651732 SF3B4
ENSG00000014914.21 14.1200479015216 -0.2039669327581 0.513310283322427 -0.397356023023567 0.691104940189697 0.999981047651732 MTMR11
ENSG00000264522.6 225.838629817348 0.0201940972654168 0.123650947989741 0.163315345282207 0.870270152321922 0.999981047651732 OTUD7B
ENSG00000285184.3 13.3047775789787 -0.0463676775115886 0.521585273329417 -0.0888975971572423 0.92916329318379 0.999981047651732 ENSG00000285184.3
ENSG00000223945.2 0.277968925535232 1.43234008170526 4.06596368036225 0.352275670494343 0.724631532306764 0.999981047651732 RPL6P31
ENSG00000136631.15 767.729750908915 -0.0689499709124844 0.0835940969298877 -0.824818658790157 0.409474551804075 0.999981047651732 VPS45
ENSG00000023902.14 2110.08096096452 0.0523287151887388 0.0799977503224809 0.654127334553725 0.513029772179186 0.999981047651732 PLEKHO1
ENSG00000285554.1 0.494996818055214 1.51883385363698 2.80585076132658 0.541309564489771 0.588294229122244 0.999981047651732 LINC02988
ENSG00000143401.15 2249.92786370274 0.0484692182286108 0.0870890191220366 0.556547986384961 0.577836299754451 0.999981047651732 ANP32E
ENSG00000222222.1 1.49427765202865 0.66833288948104 1.58125195500894 0.422660593312759 0.672542910689273 0.999981047651732 RNU2-17P
ENSG00000118298.12 14.9788630157882 0.247268183891276 0.472509041461203 0.523308893998335 0.600759312686789 0.999981047651732 CA14
ENSG00000117362.13 2700.76168580952 -0.0505763687358437 0.0585945754821934 -0.863157866059012 0.388050675944707 0.999981047651732 APH1A
ENSG00000118292.9 28.5824157538896 0.405337947051186 0.358859235554121 1.12951794712848 0.258679402955212 0.999981047651732 C1orf54
ENSG00000159208.16 5.31936379352005 -0.862346690031962 0.826399573957145 -1.04349846878876 0.296717489618941 0.999981047651732 CIART
ENSG00000266472.5 886.202703014691 -0.193119962520639 0.0861086149859151 -2.24274844685665 0.0249130405958733 0.999981047651732 MRPS21
ENSG00000117360.13 1013.89092727507 0.00381389770624724 0.0846908876583596 0.045033153054581 0.964080883434455 0.999981047651732 PRPF3
ENSG00000163125.15 1347.19558800655 0.090726853863822 0.0736684398944313 1.23155660678896 0.218114758905897 0.999981047651732 RPRD2
ENSG00000143374.17 822.297723465301 0.0208888788148564 0.0790674096868862 0.264190756944969 0.791632933016399 0.999981047651732 TARS2
ENSG00000143369.15 436.453326406992 -0.0580156970857469 0.0979271119491368 -0.592437537787086 0.553557635982118 0.999981047651732 ECM1
ENSG00000228126.1 6.90145982456114 0.230898985581838 0.736191360792528 0.313639901089398 0.753794550877639 0.999981047651732 FALEC
ENSG00000237781.3 4.82344721767337 0.802877524341534 0.829398317462248 0.96802405724446 0.333032355117128 0.999981047651732 ADAMTSL4-AS2
ENSG00000143382.14 375.643653659073 0.117453262825259 0.104931758341899 1.11932997865681 0.262999390973893 0.999981047651732 ADAMTSL4
ENSG00000264553.1 0.999769880483745 0.66686440674783 1.97124436217863 0.33829616436331 0.735140013905229 0.999981047651732 MIR4257
ENSG00000203804.4 1.12673712238637 2.76630273213019 1.96354603717392 1.40883008585409 0.158885416655875 0.999981047651732 ADAMTSL4-AS1
ENSG00000274963.1 0.0709714605359492 0.967480740631213 4.71161307060497 0.205339599439347 0.837306807286085 0.999981047651732 RN7SL600P
ENSG00000143384.13 4177.26399382608 -0.0346820918954014 0.0547012286992825 -0.634027657515056 0.526062772588218 0.999981047651732 MCL1
ENSG00000253047.1 5.12726788143369 0.0856720870148095 0.811579340212551 0.105562183227055 0.915929730462253 0.999981047651732 ENSG00000253047.1
ENSG00000143420.18 3672.7257981264 -0.0930143546884703 0.0639242752012037 -1.45507093190661 0.145649625492818 0.999981047651732 ENSA
ENSG00000276103.1 2.9217144521963 0.538559664226648 1.16250187260896 0.463276384250444 0.6431662710047 0.999981047651732 ENSG00000276103.1
ENSG00000143457.11 1091.22502424332 -0.0143861458096711 0.0715109626982379 -0.201173991607101 0.840562527434151 0.999981047651732 GOLPH3L
ENSG00000143452.16 0.496341665871951 0.772475226595247 2.59915137867376 0.297202861262129 0.766311637545932 0.999981047651732 HORMAD1
ENSG00000163131.11 1266.28769508492 -0.00433587199892353 0.0785090420679451 -0.0552276767709264 0.955957079703948 0.999981047651732 CTSS
ENSG00000143387.13 63.6950499752706 -0.10983488250493 0.246277699260486 -0.445979813985346 0.65561182730327 0.999981047651732 CTSK
ENSG00000143437.21 1853.83484332986 -0.00127082080949859 0.0584370052916884 -0.0217468503588657 0.982649891414813 0.999981047651732 ARNT
ENSG00000283324.1 0.13925676754817 -0.956032044232592 4.71161307060497 -0.202909710518703 0.839205604269177 0.999981047651732 CTXND2
ENSG00000143379.12 1074.27676052137 0.03801227749118 0.0741015104267652 0.512975744654323 0.607968287643699 0.999981047651732 SETDB1
ENSG00000143418.19 4700.55993073316 -0.0458509470399585 0.0580171273529365 -0.790300194648258 0.429352473172911 0.999981047651732 CERS2
ENSG00000231073.1 9.31818024349811 -0.438285259145416 0.604838670403306 -0.724631675506409 0.468678021153199 0.999981047651732 ENSG00000231073.1
ENSG00000143412.10 517.864692750333 0.0675648978533793 0.100254978137471 0.673930602834835 0.500355434865637 0.999981047651732 ANXA9
ENSG00000143409.15 2504.70109472839 0.0521567854510098 0.0626295360790234 0.832782561014032 0.404967371702409 0.999981047651732 MINDY1
ENSG00000143363.17 2271.72585976859 -0.00606820266738464 0.068087419837357 -0.0891236983554375 0.928983603770967 0.999981047651732 PRUNE1
ENSG00000200759.1 0.992813775602119 1.49313351485244 2.06193437960585 0.724142111223664 0.468978493652584 0.999981047651732 RNU6-884P
ENSG00000163141.20 68.3698082438423 0.0916057160365984 0.229271355644569 0.399551508643806 0.689486878349593 0.999981047651732 BNIPL
ENSG00000143443.10 97.8906557045181 0.0473822084863506 0.191465131962272 0.247471735457751 0.804543163166463 0.999981047651732 C1orf56
ENSG00000197622.13 3551.34234247276 -0.0724165556817885 0.0707489033617911 -1.02357142288792 0.306037748757051 0.999981047651732 CDC42SE1
ENSG00000213190.3 362.586071915136 -0.046556203725422 0.110921230983229 -0.41972310722427 0.674687742646865 0.999981047651732 MLLT11
ENSG00000143458.12 356.653263615382 -0.00265669033435391 0.106060512474553 -0.0250488166836957 0.980016025725067 0.999981047651732 GABPB2
ENSG00000261168.1 12.3280260813851 -0.212758471317426 0.532571586510308 -0.399492719300954 0.689530187341638 0.999981047651732 ENSG00000261168.1
ENSG00000143434.15 580.057107603808 -0.0435081957965528 0.0858961543963424 -0.506520880967466 0.612491034848206 0.999981047651732 SEMA6C
ENSG00000163154.6 448.582841655367 0.0791072751770908 0.1065222845032 0.742635923985602 0.457702132888682 0.999981047651732 TNFAIP8L2
ENSG00000163156.11 678.057072302598 -0.0156240838942693 0.0844282095039892 -0.185057624531657 0.853183838190095 0.999981047651732 SCNM1
ENSG00000163155.12 86.3826339466044 0.0586124187239683 0.198638065184681 0.29507143391411 0.767939311121891 0.999981047651732 LYSMD1
ENSG00000163159.12 980.473094078155 -0.0817025562477795 0.093545180564396 -0.873402090357138 0.382443952040509 0.999981047651732 VPS72
ENSG00000143398.20 1041.66688047527 0.0411020780415686 0.0735849226082467 0.558566572943059 0.576457558410911 0.999981047651732 PIP5K1A
ENSG00000159352.15 2798.43116485483 -0.0400850787594747 0.0622101183315089 -0.644349823381898 0.519348614075347 0.999981047651732 PSMD4
ENSG00000232671.6 1.99349892172877 0.435719938158566 1.357892813833 0.32087947864503 0.748301725938893 0.999981047651732 ZNF687-AS1
ENSG00000143373.18 1220.30251578894 0.0345383973905347 0.0736864336946529 0.468721251101083 0.639268894896787 0.999981047651732 ZNF687
ENSG00000143393.16 1731.99518843803 -0.0167440879549662 0.0613028530208193 -0.27313717273941 0.784747773006152 0.999981047651732 PI4KB
ENSG00000265753.2 0.35644735683879 0.00572689013950425 3.47954979961134 0.00164587100898626 0.998686785525749 0.999981047651732 RN7SL444P
ENSG00000273481.1 0.427390742624467 1.50695930845636 2.94837592067453 0.511115050794334 0.609270497560773 0.999981047651732 ENSG00000273481.1
ENSG00000143390.17 1733.05744580073 -0.00329400776597764 0.0634119570373521 -0.0519461615738707 0.958571592286038 0.999981047651732 RFX5
ENSG00000237976.1 11.3321720870895 -0.388179436355568 0.562958690226685 -0.689534495327287 0.490486973167861 0.999981047651732 RFX5-AS1
ENSG00000143416.21 22.0504259198844 0.587827003297949 0.444479991590799 1.32250498204454 0.186000051477617 0.999981047651732 SELENBP1
ENSG00000159377.11 2775.20475580288 0.0172473898600842 0.0690032483529762 0.249950404825258 0.802625702617548 0.999981047651732 PSMB4
ENSG00000143442.22 1983.70647155997 0.0351767758117805 0.0705423429155939 0.498661858365984 0.618017618992363 0.999981047651732 POGZ
ENSG00000238711.1 0.358658385494268 -0.022392380089376 3.45240547942792 -0.00648602263633486 0.994824938961976 0.999981047651732 RNY4P25
ENSG00000143375.15 9.3005786887467 0.325930917710056 0.575730939719996 0.566116731313017 0.571314430200491 0.999981047651732 CGN
ENSG00000143367.16 38.6755587491101 0.0785811168434314 0.296879909567636 0.264689911007699 0.791248350226681 0.999981047651732 TUFT1
ENSG00000223861.1 0.564076217613354 0.489610358160859 2.58144783306718 0.189665021267976 0.849571632213849 0.999981047651732 ENSG00000223861.1
ENSG00000143376.14 441.116477784823 0.0449579674674464 0.10423554073867 0.431311308492763 0.666242028876492 0.999981047651732 SNX27
ENSG00000250734.2 0.0716443343062845 -0.956027240041665 4.71161307060497 -0.202908690869837 0.839206401254429 0.999981047651732 ENSG00000250734.2
ENSG00000159409.15 1.56538044070289 0.284122974732494 1.56883787861993 0.181104101707712 0.856285865139013 0.999981047651732 CELF3
ENSG00000178796.13 0.502153993125563 -0.420682346733873 2.60691563347857 -0.161371676678517 0.871800673025236 0.999981047651732 RIIAD1
ENSG00000143436.11 391.220434139032 -0.123443833079663 0.106099917853745 -1.16346775357382 0.244639773993141 0.999981047651732 MRPL9
ENSG00000143450.16 14.2781222599601 -0.329999071902276 0.471119601330794 -0.700457104671748 0.483641884658445 0.999981047651732 OAZ3
ENSG00000249602.1 17.5945197332887 -0.0954873917681019 0.459974821810261 -0.207592649076541 0.835547044520935 0.999981047651732 ENSG00000249602.1
ENSG00000268288.1 0.848406042089267 -1.43929463471433 1.9805598447687 -0.726711004727264 0.467403010585628 0.999981047651732 ENSG00000268288.1
ENSG00000182134.16 246.981812748588 -0.0535327980529366 0.126046374476786 -0.424707162543542 0.671050161765904 0.999981047651732 TDRKH
ENSG00000203288.4 8.02176200306235 -0.388683871434797 0.628819672878708 -0.618116589220913 0.536498487695972 0.999981047651732 TDRKH-AS1
ENSG00000269489.1 1.83284942672464 -1.40626689089462 1.66314114749817 -0.845548733497476 0.397804535323741 0.999981047651732 ENSG00000269489.1
ENSG00000143365.19 0.34992590613421 -1.92457761504529 3.2030823889842 -0.600851736335025 0.547938741583664 0.999981047651732 RORC
ENSG00000225556.1 0.429300196737987 0.762318269647889 3.00112760507166 0.254010615329929 0.799487357161998 0.999981047651732 C2CD4D
ENSG00000196407.12 0.704530275659496 -2.483139807884 2.34907929276928 -1.05706938694125 0.29047992135022 0.999981047651732 THEM5
ENSG00000159445.13 512.023809484426 -0.0609646077212188 0.100836654048551 -0.604587769164427 0.545452935381136 0.999981047651732 THEM4
ENSG00000285651.1 0.852540735800948 3.45358411759978 2.02931922065223 1.70184369341842 0.0887846732924287 0.999981047651732 ENSG00000285651.1
ENSG00000197747.9 535.845033853314 0.0842379096618324 0.0937011789296637 0.899005867632307 0.368649535270546 0.999981047651732 S100A10
ENSG00000229021.2 1.77907800179898 0.857097596846566 1.32062473232554 0.649009196834644 0.516332431712146 0.999981047651732 ENSG00000229021.2
ENSG00000163191.6 387.771282925132 0.0538480110275536 0.115131768719985 0.467707667711759 0.639993656998187 0.999981047651732 S100A11
ENSG00000182898.4 0.429976165722035 -0.850958378241029 3.22104086524464 -0.264187389679826 0.791635527562527 0.999981047651732 TCHHL1
ENSG00000159450.12 97.4200558136952 -0.0543236370575561 0.186669929781951 -0.291014397021585 0.771040308588048 0.999981047651732 TCHH
ENSG00000237975.7 1.34847064889391 1.58262465565445 1.64840209738534 0.960096239967646 0.337006780684723 0.999981047651732 FLG-AS1
ENSG00000197915.6 0.783112220473601 1.17164849378105 1.9578319399506 0.598441812023258 0.549545173802068 0.999981047651732 HRNR
ENSG00000143631.10 1.70601185059772 1.05800189990781 1.52009363345354 0.696011006574711 0.486421936863852 0.999981047651732 FLG
ENSG00000203783.5 0 NA NA NA NA NA PRR9
ENSG00000163218.15 0.495639454866077 0.842428043619139 2.64196847942881 0.318863775316983 0.749829814651706 0.999981047651732 PGLYRP4
ENSG00000163220.11 105.467628652469 -0.488632781097734 0.210318751482198 -2.32329631882154 0.0201632394455494 0.999981047651732 S100A9
ENSG00000163221.9 3.92934487235457 0.134854753518756 0.984407870712071 0.136990730703127 0.891038121863517 0.999981047651732 S100A12
ENSG00000237008.2 0.0706773538564267 -0.956022436055158 4.71161307060497 -0.202907671264356 0.839207198205934 0.999981047651732 LAPTM4BP1
ENSG00000143546.10 61.2318821911621 0.00520165522807754 0.283823648769713 0.0183270677078006 0.985377934182421 0.999981047651732 S100A8
ENSG00000238279.1 1.20572517359432 1.12337506089115 1.80907230662661 0.620967474200029 0.534621024054206 0.999981047651732 ENSG00000238279.1
ENSG00000197956.10 2714.34859103949 -0.0733806177670568 0.0628214495598795 -1.16808221206536 0.242773604678344 0.999981047651732 S100A6
ENSG00000196420.7 2.20337669362453 1.52412512722405 1.31141753387381 1.16219669773815 0.245155575739554 0.999981047651732 S100A5
ENSG00000196154.12 3819.91175089415 -0.160941871665312 0.0621004835234766 -2.5916363695376 0.00955206757528156 0.999981047651732 S100A4
ENSG00000188015.10 3.96587242381975 0.597898071940299 0.919167122512594 0.650478087495026 0.5153834515094 0.999981047651732 S100A3
ENSG00000196754.12 10.2331300550701 0.161937264335865 0.600654993763723 0.269601128796351 0.78746713183757 0.999981047651732 S100A2
ENSG00000188643.11 6.97852576966054 0.612437499765449 0.723729542907084 0.84622426397768 0.397427648501398 0.999981047651732 S100A16
ENSG00000189334.9 0.35324215781159 -0.610615466837633 3.68183211474933 -0.165845548576624 0.868278499855861 0.999981047651732 S100A14
ENSG00000189171.14 39.1298492462382 0.034790352403767 0.2956715578425 0.117665536237677 0.906332675129014 0.999981047651732 S100A13
ENSG00000160678.11 39.2786210065316 0.117631342541931 0.32727138632227 0.359430574923825 0.71927300533978 0.999981047651732 S100A1
ENSG00000272030.1 3.2812065618207 0.673288515744763 1.04173997184966 0.64631149225205 0.518077646729538 0.999981047651732 ENSG00000272030.1
ENSG00000160679.13 1542.50773706643 -0.0499219643101023 0.0640347753519576 -0.779607081241616 0.43562218654325 0.999981047651732 CHTOP
ENSG00000143553.11 492.42714047804 -0.00589504560831486 0.0955435653898213 -0.0617000797935775 0.950801676426075 0.999981047651732 SNAPIN
ENSG00000143621.17 3166.08821131901 -0.0435774643903466 0.059128588215544 -0.736994839644941 0.461125487509419 0.999981047651732 ILF2
ENSG00000169418.10 0.718678570223777 0.400552822565214 2.24968359535749 0.178048514640817 0.858684875219329 0.999981047651732 NPR1
ENSG00000143624.14 2586.2024974942 -0.0274401699070592 0.0832973907537416 -0.329424123117886 0.741835136794815 0.999981047651732 INTS3
ENSG00000143554.14 599.10438232915 0.0483852854339697 0.0999892903116414 0.483904679022772 0.628453519545013 0.999981047651732 SLC27A3
ENSG00000143614.10 1269.60107042365 0.0205788001152984 0.0742937543881877 0.276992329769382 0.781785995767715 0.999981047651732 GATAD2B
ENSG00000231827.3 7.41654737339364 -0.355153249938098 0.647168344494415 -0.548780318072499 0.583156218870487 0.999981047651732 ENSG00000231827.3
ENSG00000223599.1 1.21150572030519 -0.714403462040418 1.72409408308377 -0.414364546024432 0.67860714973188 0.999981047651732 ENSG00000223599.1
ENSG00000284738.1 10.0036064585789 -0.688211711029 0.554890792657697 -1.24026514790911 0.214877338803964 0.999981047651732 ENSG00000284738.1
ENSG00000198837.10 3249.4652547039 0.00256045871228111 0.0592968305367856 0.043180363758105 0.965557757938234 0.999981047651732 DENND4B
ENSG00000160741.17 1215.43026384918 0.0242630855326524 0.0929581736812034 0.261010781212869 0.794084193164414 0.999981047651732 CRTC2
ENSG00000143570.18 31.6048387203635 -0.455528859176693 0.333956767789851 -1.36403541749255 0.172556418982509 0.999981047651732 SLC39A1
ENSG00000282386.1 33.7444829821624 0.267931906245623 0.321634928674744 0.833031124292387 0.404827176017406 0.999981047651732 ENSG00000282386.1
ENSG00000273026.1 19.0775048121642 0.226016884519373 0.428058190709156 0.528005045633948 0.597495833929869 0.999981047651732 ENSG00000273026.1
ENSG00000143578.16 690.976966612072 -0.0576846798126705 0.0823454876136927 -0.700520228664946 0.483602476715274 0.999981047651732 CREB3L4
ENSG00000143543.15 47.4580471874861 -0.362655134486011 0.284340552472025 -1.27542530016604 0.202158748446115 0.999981047651732 JTB
ENSG00000272654.1 25.2902247958722 -0.243284325226417 0.36171246796481 -0.672590377089479 0.501207925402128 0.999981047651732 JTB-DT
ENSG00000143545.9 367.044605813226 0.153172412839595 0.258969633289076 0.591468624696298 0.554206471545266 0.999981047651732 RAB13
ENSG00000177954.14 12449.6548090623 -0.15641382446757 0.179111842565005 -0.873274610029221 0.382513416189116 0.999981047651732 RPS27
ENSG00000143552.9 4.25740247498704 0.920666791058684 0.88944560209054 1.03510185321594 0.300621347198024 0.999981047651732 NUP210L
ENSG00000231416.1 1.0578877302899 -0.567565885064078 2.02822358293136 -0.279833983708928 0.779604877635941 0.999981047651732 ENSG00000231416.1
ENSG00000143549.21 15884.7770533383 -0.046383031253065 0.051060165036716 -0.908399556086671 0.363667160193981 0.999981047651732 TPM3
ENSG00000163263.7 0.428849929960971 -2.47585409559805 2.77356201311523 -0.892662245837874 0.372038074266738 0.999981047651732 CFAP141
ENSG00000143612.20 4117.31831548287 -0.0319631239498812 0.0580996711646857 -0.550142940728193 0.58222133614207 0.999981047651732 C1orf43
ENSG00000143569.19 4505.46106494082 0.0311680823532194 0.0512057182880476 0.608683627439607 0.542734161344939 0.999981047651732 UBAP2L
ENSG00000143575.14 879.721773423125 -0.0856501584148478 0.0828138769456026 -1.03424886714467 0.301019834374112 0.999981047651732 HAX1
ENSG00000143595.13 57.6081261883894 -0.0277928342155219 0.256875745914076 -0.108195634105598 0.91384050810605 0.999981047651732 AQP10
ENSG00000143515.18 2687.07625836772 0.0149740321647338 0.0595226466099651 0.251568655252419 0.801374489022249 0.999981047651732 ATP8B2
ENSG00000238365.3 2.8326196522546 0.160177548155827 0.993641119695992 0.161202616297556 0.871933820561588 0.999981047651732 RNU7-57P
ENSG00000226855.1 1.5468339751926 -1.02275691362288 1.86756242501786 -0.547642691843671 0.583937269362035 0.999981047651732 RPSAP17
ENSG00000228013.1 10.0415977903593 -0.743922599886948 0.5946908687612 -1.25094000759859 0.210956365988138 0.999981047651732 IL6R-AS1
ENSG00000160712.13 2555.26134261468 0.0376502826896454 0.0648580575531114 0.580502779609366 0.561575612841918 0.999981047651732 IL6R
ENSG00000169291.10 4.78857344815744 0.93295504455713 0.92066219371432 1.01335218381589 0.310891970138279 0.999981047651732 SHE
ENSG00000163239.12 1.06432596109043 -0.282588533766192 2.01462638568652 -0.14026845661008 0.888447885874319 0.999981047651732 TDRD10
ENSG00000160714.10 2173.27996661492 -0.109366496692949 0.0618812855019389 -1.7673598052439 0.0771679899541015 0.999981047651732 UBE2Q1
ENSG00000229780.1 4.54444495371713 0.984816164841978 0.89799512058813 1.09668320268487 0.272779901762216 0.999981047651732 UBE2Q1-AS1
ENSG00000160716.6 1.91855574941489 -0.175258007394324 1.30226830726531 -0.134579031384367 0.892944721295327 0.999981047651732 CHRNB2
ENSG00000160710.17 6080.7364926733 0.129235634845467 0.0520716557034733 2.48188065271845 0.0130691039605759 0.999981047651732 ADAR
ENSG00000287064.1 0.854844734468511 1.72079683061286 1.99580294483105 0.86220778212076 0.388573188047594 0.999981047651732 ENSG00000287064.1
ENSG00000143603.19 25.2938084876845 -0.012894020996174 0.396710974247602 -0.0325023047840527 0.974071478050287 0.999981047651732 KCNN3
ENSG00000163344.6 1040.70977781327 -0.100083865844843 0.0788257701349551 -1.26968459265913 0.204197003169314 0.999981047651732 PMVK
ENSG00000270361.1 0.289915514919399 0.47202488043788 3.99168292558251 0.11825209798421 0.905867911275733 0.999981047651732 ENSG00000270361.1
ENSG00000163346.17 4084.76073265539 -0.0439129463047318 0.0614067209755178 -0.715116287063096 0.474537190709127 0.999981047651732 PBXIP1
ENSG00000268154.2 10.4909404215376 0.885959988587261 0.607631177987068 1.45805551242816 0.144825242399697 0.999981047651732 ENSG00000268154.2
ENSG00000163348.4 1340.31856942912 -0.0558890857992683 0.0676697574383996 -0.825909356186842 0.408855512762177 0.999981047651732 PYGO2
ENSG00000271380.1 1.27462548983736 -1.11009061707837 1.54462012032107 -0.718681961003866 0.472336900439191 0.999981047651732 ENSG00000271380.1
ENSG00000160691.18 1773.36576240004 -0.0722572749880715 0.0599863624433881 -1.20456170444181 0.228372547963179 0.999981047651732 SHC1
ENSG00000173207.13 809.803532939736 -0.0835840624317021 0.0855248961426168 -0.977306798389112 0.328417288412792 0.999981047651732 CKS1B
ENSG00000264349.1 3.11378122596306 1.03792928333355 1.13897906191744 0.911280389637912 0.362147656325156 0.999981047651732 MIR4258
ENSG00000160688.19 543.689745028773 -0.0100755582333066 0.0978021971100595 -0.103019753451635 0.917947293379021 0.999981047651732 FLAD1
ENSG00000163352.5 1.35531629951675 1.43637510059288 1.57163894829182 0.913934528126859 0.360751249300121 0.999981047651732 LENEP
ENSG00000160685.13 1526.33761449042 -0.0275036264664361 0.0678496870784678 -0.405361139464481 0.685212071375027 0.999981047651732 ZBTB7B
ENSG00000163354.15 23.8976327612277 0.215665976426732 0.372778464387723 0.578536576089384 0.562901910769631 0.999981047651732 DCST2
ENSG00000163357.10 12.2141245872703 -0.187176391108452 0.569841684404637 -0.328470865208836 0.742555669554408 0.999981047651732 DCST1
ENSG00000232093.1 5.24119592176766 -1.50598996545368 0.885238598975855 -1.70122492082472 0.0889007599553978 0.999981047651732 DCST1-AS1
ENSG00000143537.13 1224.60427663152 0.0197631251212752 0.0743542948403589 0.265796685500244 0.790395796015648 0.999981047651732 ADAM15
ENSG00000243364.8 44.4424475434265 0.19848960085195 0.294615846584064 0.67372343732812 0.500487158393872 0.999981047651732 EFNA4
ENSG00000143590.14 21.7774069840011 0.270310897514198 0.387456013473352 0.697655703136452 0.485392536837939 0.999981047651732 EFNA3
ENSG00000169242.12 124.732776210593 -0.0085771579543431 0.18196672339979 -0.047135859755515 0.962404947136985 0.999981047651732 EFNA1
ENSG00000169241.19 1971.32264137941 -0.00849986056537474 0.0665848395297741 -0.12765459262801 0.898422325834237 0.999981047651732 SLC50A1
ENSG00000179085.7 383.276391709808 -0.0323263701037367 0.100576595591837 -0.32141046247901 0.747899355494783 0.999981047651732 DPM3
ENSG00000163463.11 126.738265541967 0.0411906111844307 0.209370971017608 0.19673506305211 0.84403486993245 0.999981047651732 KRTCAP2
ENSG00000163462.18 195.348252861208 0.307785056962131 0.166210307224748 1.85178080770855 0.0640573046897541 0.999981047651732 TRIM46
ENSG00000185499.16 91.3410053255436 0.13233286949292 0.1972758433625 0.670801184966951 0.502347192492874 0.999981047651732 MUC1
ENSG00000231064.7 38.3099559498687 -0.033988210905837 0.288143912398207 -0.117955679240123 0.906102775484024 0.999981047651732 THBS3-AS1
ENSG00000169231.13 421.415059805341 -0.00347010117504698 0.13736615676985 -0.0252616893174128 0.979846231667742 0.999981047651732 THBS3
ENSG00000173171.14 203.591888193477 -0.0644222688105767 0.143092806334936 -0.45021319003126 0.65255672644165 0.999981047651732 MTX1
ENSG00000160766.14 210.362790431524 0.0852045074159677 0.138046937777426 0.617214034499945 0.537093559887596 0.999981047651732 GBAP1
ENSG00000236675.1 136.924539748986 0.132405361483497 0.164145007809221 0.806636541986016 0.419875914201607 0.999981047651732 MTX1P1
ENSG00000177628.16 968.962353550425 -0.0430816210554657 0.0755680622506752 -0.570103556613042 0.568607463035135 0.999981047651732 GBA
ENSG00000160767.21 1060.62121222205 -0.052598063339994 0.0724007186405066 -0.72648537649413 0.467541269046693 0.999981047651732 FAM189B
ENSG00000116521.11 1250.2954535543 0.00155299918930493 0.0708912162424399 0.0219067928527823 0.98252230616351 0.999981047651732 SCAMP3
ENSG00000176444.19 1874.1540250423 -0.0478000552574371 0.0822905174715201 -0.580869542763298 0.561328380953102 0.999981047651732 CLK2
ENSG00000143630.10 155.414400574264 0.0209364896905234 0.149150111230682 0.140371934809637 0.888366131057736 0.999981047651732 HCN3
ENSG00000143627.19 4.12247114205482 0.734272225970847 0.942657655387081 0.778938378927539 0.436016014688954 0.999981047651732 PKLR
ENSG00000160752.14 1574.47096255516 -0.132143104140193 0.0946731325032725 -1.39578252716657 0.162779993593069 0.999981047651732 FDPS
ENSG00000225855.7 205.741048436747 0.00946658719955024 0.285619086600666 0.0331440987092918 0.97355967636716 0.999981047651732 RUSC1-AS1
ENSG00000160753.16 501.924715310426 -0.11421619066849 0.0929092659629202 -1.22933046004338 0.218947931288058 0.999981047651732 RUSC1
ENSG00000116539.13 1442.03806591558 0.272590200979598 0.0856885296399408 3.1811749148341 0.00146679039588548 0.999981047651732 ASH1L
ENSG00000235919.4 79.6368631251771 0.0564475612823002 0.207251461752291 0.272362669025547 0.785343173822439 0.999981047651732 ASH1L-AS1
ENSG00000271267.1 9.81693176095106 -0.649415020406567 0.611062661134115 -1.06276338207488 0.287889269361268 0.999981047651732 ENSG00000271267.1
ENSG00000225082.2 0.210140876286249 -1.39989931512336 4.69003580125626 -0.298483716211374 0.765334002598682 0.999981047651732 DAP3P1
ENSG00000223503.1 1.06817480971506 0.57144507250943 1.99557681402038 0.286355838820442 0.774605594574212 0.999981047651732 ENSG00000223503.1
ENSG00000232519.2 1.9113089357344 1.65030337925294 1.52899120367871 1.07934131686458 0.280435600719717 0.999981047651732 ENSG00000232519.2
ENSG00000125459.15 257.77631121623 0.0919128148207445 0.130631085036353 0.703605996958277 0.481678175672916 0.999981047651732 MSTO1
ENSG00000246203.2 9.98480249602957 0.217440006344651 0.585261706084833 0.37152611230835 0.710245710667118 0.999981047651732 ENSG00000246203.2
ENSG00000287839.1 39.296675203395 -0.0984392208311604 0.321478594264718 -0.306207699633344 0.759446510345831 0.999981047651732 ENSG00000287839.1
ENSG00000163374.19 1211.52872006595 0.0501599198653695 0.0696163238486459 0.720519514567059 0.471205188959922 0.999981047651732 YY1AP1
ENSG00000132676.16 1322.54890331356 -0.141325234314122 0.0673410785385872 -2.09864821563766 0.0358479227051636 0.999981047651732 DAP3
ENSG00000203761.5 261.302535540893 0.154006337373417 0.133790584188591 1.15109996945921 0.249691110576923 0.999981047651732 MSTO2P
ENSG00000116580.18 1669.55360145398 0.0671097364321723 0.0700229756649549 0.958395952112606 0.337863135628 0.999981047651732 GON4L
ENSG00000234937.1 0.363571154843498 -1.01186922912534 3.42698526602879 -0.295265123884791 0.76779135654985 0.999981047651732 ENSG00000234937.1
ENSG00000132718.9 1351.75317107535 -0.0409537679320224 0.0729842767706417 -0.561131379854904 0.574707977606788 0.999981047651732 SYT11
ENSG00000283442.1 0.499063151681023 0.00217813518416495 2.65511120190908 0.000820355540136635 0.999345451053573 0.999981047651732 ENSG00000283442.1
ENSG00000143622.11 1738.52309293138 -0.0432420029433445 0.0641492417153451 -0.674084397368654 0.500257658478525 0.999981047651732 RIT1
ENSG00000132680.11 1086.27702655363 -0.108727965880953 0.0934226337628953 -1.16382895131069 0.244493336969809 0.999981047651732 KHDC4
ENSG00000207475.1 1.49185351730923 1.01113274755723 1.52475280951626 0.66314535788789 0.507237463324622 0.999981047651732 SNORA80E
ENSG00000173080.5 0.484651439062413 0.00568791787750443 3.17902476592324 0.00178920212842462 0.998572424007244 0.999981047651732 RXFP4
ENSG00000116584.19 4596.73763705272 -0.0349407625372024 0.0576020959812486 -0.606588387835346 0.544124108445817 0.999981047651732 ARHGEF2
ENSG00000273002.1 69.000839752274 -0.330694796112593 0.227224227206982 -1.45536767877907 0.145567499338507 0.999981047651732 ARHGEF2-AS2
ENSG00000224276.1 0.850725819751191 -2.07628741066258 2.01099504242087 -1.03246769229381 0.30185307498022 0.999981047651732 ARHGEF2-AS1
ENSG00000285677.2 2.48496893827855 3.3820970039756 1.53030090919276 2.21008625405554 0.0270991766699282 0.999981047651732 ENSG00000285677.2
ENSG00000163479.14 2209.73638400558 -0.00836568000818347 0.0616274651392809 -0.135745969581527 0.892022105572323 0.999981047651732 SSR2
ENSG00000160803.8 1101.85026371333 0.0898167302883828 0.0684453579033428 1.31223990990332 0.189439199848122 0.999981047651732 UBQLN4
ENSG00000116586.11 623.961015454258 0.110342128681216 0.0969879560620728 1.13768897872842 0.255250377138138 0.999981047651732 LAMTOR2
ENSG00000132698.15 0.214088226591485 0.00568818559430369 4.51801319498225 0.00125900154532994 0.998995462370334 0.999981047651732 RAB25
ENSG00000254726.3 127.594942338628 0.0622780210253392 0.18148662172093 0.34315488621031 0.731481941860078 0.999981047651732 MEX3A
ENSG00000160789.20 14998.0849290783 -0.0241306679781408 0.084277283467686 -0.286324700859552 0.774629441157638 0.999981047651732 LMNA
ENSG00000196189.13 660.403124555634 0.170819978733916 0.0855826908100161 1.99596410345542 0.0459378302179028 0.999981047651732 SEMA4A
ENSG00000160785.13 743.7058285819 0.0130286479901586 0.0803120522233211 0.162225315248206 0.871128425156472 0.999981047651732 SLC25A44
ENSG00000160783.19 168.359765009346 -0.173213061856339 0.142281065957443 -1.21740064773024 0.223451816734254 0.999981047651732 PMF1
ENSG00000242252.2 4.60255803322976 -0.753929327476007 0.853112885220893 -0.883739233736688 0.376836995929309 0.999981047651732 BGLAP
ENSG00000160781.17 274.747077348155 -0.0587431160148698 0.124145289151542 -0.473180387402078 0.636084488941637 0.999981047651732 PAQR6
ENSG00000198952.8 2475.79771530492 -0.0903155709670984 0.0627365924686626 -1.43959956084978 0.149980723952413 0.999981047651732 SMG5
ENSG00000163472.19 160.307375943874 -0.0404039400518021 0.156858373318422 -0.257582296673332 0.796729293983119 0.999981047651732 TMEM79
ENSG00000198715.13 615.832013356232 -0.0410971729401987 0.087030344156251 -0.472216596850569 0.636772194436058 0.999981047651732 GLMP
ENSG00000163468.15 3373.34481069934 -0.0229907575194062 0.0574429013631044 -0.400236704167822 0.688982182880034 0.999981047651732 CCT3
ENSG00000163467.11 5.21336296895483 0.299415738184858 0.765133275888617 0.391324946411617 0.695557061564063 0.999981047651732 TSACC
ENSG00000125462.18 3.87100850594013 0.140101796203194 0.996218273035777 0.140633634209762 0.888159376031224 0.999981047651732 MIR9-1HG
ENSG00000116604.18 4860.70114313983 -0.0200235343710224 0.0537579990958344 -0.37247544007965 0.70953889461496 0.999981047651732 MEF2D
ENSG00000206651.1 0.709894419180879 0.0077150402845792 2.13368961751255 0.00361582126156351 0.997114998327274 0.999981047651732 ENSG00000206651.1
ENSG00000260460.1 0.279746300878674 0.00568140637137657 4.4572199783611 0.00127465245129445 0.998982974764123 0.999981047651732 ENSG00000260460.1
ENSG00000183856.11 498.289975574589 -0.0513769920436397 0.0986002154695731 -0.521063689353641 0.602322404678843 0.999981047651732 IQGAP3
ENSG00000187862.12 313.818062011245 0.00428787046763722 0.127645169949153 0.0335921090421617 0.973202414790785 0.999981047651732 TTC24
ENSG00000163382.12 630.219322460853 -0.0586013619949725 0.0914344445911605 -0.640911226146802 0.521580361707722 0.999981047651732 NAXE
ENSG00000160818.16 402.645935384246 0.0634992576559407 0.137766552352706 0.46091926212519 0.644856531578375 0.999981047651732 GPATCH4
ENSG00000132702.13 1.42088721192388 -0.105222090998061 1.83227482258827 -0.0574270244293508 0.954205036137795 0.999981047651732 HAPLN2
ENSG00000272068.1 104.35209444303 -0.0982564608089838 0.181690836618135 -0.540789302519929 0.588652817039899 0.999981047651732 BCAN-AS1
ENSG00000132692.19 34.0102200869827 -0.390917698935462 0.317374097600722 -1.23172527906566 0.218051723498985 0.999981047651732 BCAN
ENSG00000272405.1 278.264639899227 0.0342881923916873 0.121377348486567 0.282492514618426 0.777565885427404 0.999981047651732 ENSG00000272405.1
ENSG00000229953.1 22.9024353849096 0.21108484288934 0.377933865241551 0.558523229333864 0.576487146790801 0.999981047651732 ENSG00000229953.1
ENSG00000132688.11 218.439853982945 -0.0176601879368331 0.137529983821293 -0.12840972889069 0.897824732356165 0.999981047651732 NES
ENSG00000143320.9 4.51304142491255 -0.248305992553678 0.983602082780323 -0.252445574181581 0.800696677423467 0.999981047651732 CRABP2
ENSG00000223356.1 1.93869158515634 0.227309484244941 1.23692476913112 0.183769854010293 0.854194006350209 0.999981047651732 ENSG00000223356.1
ENSG00000143319.16 888.57824919391 -0.0194336905287735 0.0744348211314078 -0.261083324086521 0.7940282512666 0.999981047651732 ISG20L2
ENSG00000143303.12 637.436406693402 0.120312112568951 0.0896734256349523 1.34166963865889 0.179703135545143 0.999981047651732 METTL25B
ENSG00000143314.12 428.635859319973 -0.0454665514093339 0.101151759176091 -0.449488489173806 0.653079309900142 0.999981047651732 MRPL24
ENSG00000143321.19 13120.6446436827 -0.0103517764163818 0.0628280396754958 -0.164763638494028 0.869130025101918 0.999981047651732 HDGF
ENSG00000143294.15 1228.19502985289 -0.0564407271544926 0.0761851595708373 -0.740836239924309 0.458792738890811 0.999981047651732 PRCC
ENSG00000027869.11 35.7304417459372 -0.0843996870302014 0.304546552446785 -0.277132301620617 0.781678519697192 0.999981047651732 SH2D2A
ENSG00000198400.11 235.531099396315 0.0739007867334287 0.140621356941924 0.525530320148661 0.599214581454041 0.999981047651732 NTRK1
ENSG00000027644.5 1.93262177516527 0.388289606364374 1.21080590618249 0.320686911404818 0.74844766703798 0.999981047651732 INSRR
ENSG00000187800.13 4026.46737772914 -0.0681108803149803 0.0638198954156286 -1.06723584975197 0.285865347837932 0.999981047651732 PEAR1
ENSG00000160838.14 49.1045451850713 -0.0989913064765224 0.296293991676957 -0.334098258004673 0.738305414534274 0.999981047651732 LRRC71
ENSG00000132694.18 654.596245632786 0.127398197877379 0.0841890555055452 1.51323942420268 0.130218853376647 0.999981047651732 ARHGEF11
ENSG00000211581.1 0.777197750859033 -0.576986458234244 2.25905106282809 -0.255410985492253 0.798405686907579 0.999981047651732 MIR765
ENSG00000237842.2 1.9861176658274 0.117059649431511 1.33571748760896 0.0876380301354423 0.930164374775007 0.999981047651732 SMU1P1
ENSG00000224520.2 0.775152565272723 -0.793775677473593 2.21052756213407 -0.359088794489978 0.719528664053926 0.999981047651732 KRT8P45
ENSG00000117036.12 643.171475364431 -0.0547008291648063 0.0942959333462228 -0.580097436057643 0.561848912684959 0.999981047651732 ETV3
ENSG00000229961.3 1.97631912035955 -1.01385518995068 1.40891640145643 -0.719599252945479 0.471771772124106 0.999981047651732 ENSG00000229961.3
ENSG00000271736.2 24.0220727159433 0.358510263095468 0.377137611208025 0.950608617228891 0.341803092582878 0.999981047651732 LINC02772
ENSG00000286073.1 0.142262378344434 0.00568664602504223 4.71161307060448 0.00120694249290565 0.999036999452936 0.999981047651732 ENSG00000286073.1
ENSG00000286151.1 219.735519926639 -0.000702118186522808 0.377501904977347 -0.00185990634024731 0.99851601030216 0.999981047651732 ENSG00000286151.1
ENSG00000143297.19 0.766684628021239 -2.17444874704439 2.35284695652156 -0.924177724784569 0.355393791181692 0.999981047651732 FCRL5
ENSG00000236731.1 0.922758106130025 -0.711680576910095 2.08360096645389 -0.341562798428392 0.732679937656623 0.999981047651732 ENSG00000236731.1
ENSG00000233712.1 0.353296476098477 -0.754486613898985 3.21204398404881 -0.23489298952499 0.814291790912359 0.999981047651732 ENSG00000233712.1
ENSG00000160856.21 0.42469654882457 -0.429724146033158 2.9568208683998 -0.145333168683202 0.88444782790233 0.999981047651732 FCRL3
ENSG00000132704.16 1.49455983396873 -0.484624313822532 1.42635434633838 -0.339764319481074 0.734034019984939 0.999981047651732 FCRL2
ENSG00000163534.15 0.70633488925773 0.43577064148096 2.38141902911456 0.182987805234337 0.854807587075522 0.999981047651732 FCRL1
ENSG00000073754.6 0.145023176812345 0.967480740426793 4.71161307060497 0.20533959939596 0.83730680731998 0.999981047651732 CD5L
ENSG00000183853.18 30.7914173011088 -0.447900580135958 0.321976424323834 -1.39109744161104 0.164195880594243 0.999981047651732 KIRREL1
ENSG00000227295.2 4.49371522157472 0.510496471255693 0.927076766510018 0.550651779547294 0.581872406146148 0.999981047651732 ELL2P1
ENSG00000158473.6 86.4050351947178 -0.169223202580379 0.213983829036105 -0.790822387573158 0.429047643804225 0.999981047651732 CD1D
ENSG00000158477.7 3.14205823778773 -0.819062634580421 1.06905375093719 -0.766156644474037 0.443583102029555 0.999981047651732 CD1A
ENSG00000158481.13 14.8122562092598 0.345079039386465 0.525717342684057 0.656396529786632 0.51156902266374 0.999981047651732 CD1C
ENSG00000158485.11 0.560016736960172 1.4412734967072 3.07321144491704 0.468979607339091 0.639084212480221 0.999981047651732 CD1B
ENSG00000158488.16 6.82787432818099 1.36431962171012 0.801923536690344 1.70130886460929 0.0888850042669502 0.999981047651732 CD1E
ENSG00000231434.1 1.06930200983113 0.0456897830512509 1.62904346193024 0.0280470006595855 0.977624664769501 0.999981047651732 HSP90AA3P
ENSG00000198967.4 17.5881478368567 0.34393415688084 0.430414593748735 0.799076429740251 0.424246095825986 0.999981047651732 OR10Z1
ENSG00000163554.15 1497.35905598013 0.0130786764944816 0.0965333119474694 0.135483557236684 0.892229563811902 0.999981047651732 SPTA1
ENSG00000163563.8 257.260473376938 -0.00956859019111434 0.13994655584691 -0.0683731738391731 0.945488576019147 0.999981047651732 MNDA
ENSG00000163564.15 4.54869539640245 0.273409449030286 0.848413173220909 0.322259787636626 0.747255894250686 0.999981047651732 PYHIN1
ENSG00000163565.18 1970.33552342954 -0.153431460515416 0.0707753068901388 -2.16786711717944 0.0301687983918925 0.999981047651732 IFI16
ENSG00000163568.15 2.88976378044904 0.825283307886602 1.15264664109696 0.715989860605664 0.473997609742761 0.999981047651732 AIM2
ENSG00000233473.2 0.704711457774212 -3.21236931445395 2.42980027162769 -1.32207134551928 0.1861443944677 0.999981047651732 RAD1P2
ENSG00000162706.13 1.83192014391955 -0.254554593251607 1.41907194200502 -0.179381034686617 0.85763852198256 0.999981047651732 CADM3
ENSG00000225670.4 20.9667271563861 0.373589427192999 0.41398993400661 0.902411861992359 0.366838122181411 0.999981047651732 CADM3-AS1
ENSG00000213088.12 4.27212078193116 0.119960109879868 0.872428237432539 0.137501406686352 0.890634480931596 0.999981047651732 ACKR1
ENSG00000215846.6 0.361142098973889 2.49905947738891 3.11043748312202 0.803443081865303 0.42171868250691 0.999981047651732 MPTX1
ENSG00000179639.10 1277.78487404087 -0.188561557649091 0.0792888132740195 -2.37816092665466 0.0173992306617779 0.999981047651732 FCER1A
ENSG00000158716.9 590.562503906655 -0.0221658411122559 0.0908412982736054 -0.244006212301089 0.807226008599226 0.999981047651732 DUSP23
ENSG00000181036.14 1.002014748493 0.152789756255333 2.07355579584418 0.0736849023120355 0.941261112338141 0.999981047651732 FCRL6
ENSG00000158714.11 2.44816160245347 0.846807048054438 1.43517461118526 0.590037645213841 0.55516541144206 0.999981047651732 SLAMF8
ENSG00000256029.6 43.9833326292079 0.225629857524575 0.295477457679989 0.763611069677401 0.445099050590255 0.999981047651732 ENSG00000256029.6
ENSG00000243284.1 1.21486031655451 -1.64959412218072 1.88345256270892 -0.875835237287924 0.381119610826808 0.999981047651732 VSIG8
ENSG00000272668.2 122.309488689755 0.0233374950816534 0.173407087246036 0.134582129555877 0.892942271597249 0.999981047651732 ENSG00000272668.2
ENSG00000213085.10 287.912090470395 0.084347985682232 0.134220189135787 0.628429942062587 0.529722327468903 0.999981047651732 CFAP45
ENSG00000279430.1 2.15125514441944 0.238005835935805 1.28590108553672 0.185088758857735 0.853159418407959 0.999981047651732 ENSG00000279430.1
ENSG00000158710.14 29166.8913940024 0.00744745423282276 0.0634070281374006 0.117454712065742 0.906499730101005 0.999981047651732 TAGLN2
ENSG00000085552.17 13.0167502427171 0.00426882189526666 0.557621252319359 0.00765541463405673 0.993891922518027 0.999981047651732 IGSF9
ENSG00000162723.10 1.12593434392531 0.838206120667364 1.93291560172323 0.433648587615562 0.664543646093147 0.999981047651732 SLAMF9
ENSG00000224259.7 0.494809808085723 0.0033180802212944 2.7163721278088 0.00122151165789312 0.999025374949698 0.999981047651732 LINC01133
ENSG00000177807.10 2.9216641977541 -1.75327511993098 1.18214093304913 -1.48313544596472 0.13803842813454 0.999981047651732 KCNJ10
ENSG00000237409.2 0.633703020244135 0.0107671571018488 2.60565241070759 0.00413223078320138 0.996702966239403 0.999981047651732 ENSG00000237409.2
ENSG00000143315.8 677.82281792311 0.0907153350327815 0.0995824047588306 0.910957465352204 0.362317785445939 0.999981047651732 PIGM
ENSG00000225279.2 0.144108775673432 0.0123634580414121 4.69635191857854 0.00263256635272644 0.997899518378069 0.999981047651732 ENSG00000225279.2
ENSG00000162729.14 484.620784251041 -0.0969310062124023 0.105402968491873 -0.919623114977788 0.357769743159542 0.999981047651732 IGSF8
ENSG00000132681.16 0.77997285292591 2.34770874594932 2.249144061474 1.04382319752819 0.29656719689786 0.999981047651732 ATP1A4
ENSG00000143318.13 1.77817046599371 0.784854493784537 1.44911808693931 0.541608376058733 0.588088320413924 0.999981047651732 CASQ1
ENSG00000227741.1 5.68632126016184 0.0871644720762811 0.724965504549293 0.120232578694169 0.904298910894592 0.999981047651732 ENSG00000227741.1
ENSG00000162734.12 1415.93118454102 0.00953157484654076 0.0862726476155983 0.110482002233318 0.912027122621363 0.999981047651732 PEA15
ENSG00000132716.18 1250.76885897178 -0.00957859512680789 0.0920233407497474 -0.104088756708544 0.917098913236952 0.999981047651732 DCAF8
ENSG00000258465.8 0.504686880504219 -1.1635193151834 2.80946734118089 -0.414142317345588 0.678769883026175 0.999981047651732 ENSG00000258465.8
ENSG00000228606.3 17.7873292971182 0.436255146822634 0.468714410368505 0.93074831319918 0.351983771853531 0.999981047651732 DCAF8-DT
ENSG00000224261.2 2.13268082455673 -0.419197055345607 1.16875537926739 -0.358669626494786 0.719842253075416 0.999981047651732 RPSAP18
ENSG00000162735.18 513.2227097321 -0.0188878836675771 0.0949657642230435 -0.198891503923621 0.842347615635062 0.999981047651732 PEX19
ENSG00000122218.16 5273.91118875283 0.025418995226218 0.0597913549824516 0.425128268688314 0.670743171501197 0.999981047651732 COPA
ENSG00000235082.2 2.41271656267624 1.44612008456449 1.16972299107881 1.23629277666053 0.216349755132233 0.999981047651732 SUMO1P3
ENSG00000202078.1 0.922597477091381 1.96065007800881 1.9037111369145 1.02990944371245 0.303052517173381 0.999981047651732 ENSG00000202078.1
ENSG00000162736.17 2516.35295956603 -0.0419000195533492 0.0563974536812621 -0.742941690065527 0.457516983796424 0.999981047651732 NCSTN
ENSG00000171786.6 6.77583322133109 -0.522559575634299 0.727312070453962 -0.718480548945292 0.472461036966771 0.999981047651732 NHLH1
ENSG00000162738.6 269.368087362086 0.224151547472807 0.119911535753212 1.86930761969498 0.0615800286371659 0.999981047651732 VANGL2
ENSG00000162739.14 92.1069958022161 -0.251150988383896 0.196571825836075 -1.27765506229431 0.201371076610816 0.999981047651732 SLAMF6
ENSG00000234425.1 7.59079313515926 -0.696892620846682 0.668124471346815 -1.04305806886833 0.296921399288425 0.999981047651732 ENSG00000234425.1
ENSG00000066294.14 16776.8293990045 0.0550405587079781 0.059894563843052 0.91895750092123 0.358117801919948 0.999981047651732 CD84
ENSG00000117090.15 25.603852761698 0.265647703515275 0.365293329299556 0.727217504969637 0.467092724437371 0.999981047651732 SLAMF1
ENSG00000228863.8 1.37536214674057 0.981623817781403 1.81504891747418 0.540824992831284 0.588628214449869 0.999981047651732 ENSG00000228863.8
ENSG00000117091.10 147.73307129503 -0.256050583491721 0.176586645805325 -1.44999970028311 0.147058602798706 0.999981047651732 CD48
ENSG00000026751.17 61.9099892059137 0.439282656128308 0.262070540749938 1.6762000599963 0.0936990124587505 0.999981047651732 SLAMF7
ENSG00000122224.18 23.3812267718683 0.269079396503613 0.386895297284883 0.695483761089712 0.486752184467217 0.999981047651732 LY9
ENSG00000122223.13 1372.57026054757 -0.014783068367138 0.0698986681994996 -0.21149284740226 0.832502712937331 0.999981047651732 CD244
ENSG00000179914.5 1.6606586532283 1.75101994883712 1.71991394779696 1.01808578916405 0.308637188149181 0.999981047651732 ITLN1
ENSG00000213080.3 4.96669007110829 0.205959251978018 0.789372799854944 0.260915060685984 0.794158010277651 0.999981047651732 ENSG00000213080.3
ENSG00000158764.7 0.862610051440951 -0.377314616229688 1.98137253142992 -0.190430931207766 0.848971461523957 0.999981047651732 ITLN2
ENSG00000158769.18 1877.17062741268 0.000450247055742982 0.0718238954974383 0.00626876407391521 0.994998282689212 0.999981047651732 F11R
ENSG00000270149.5 14.2666977129897 0.308050353184302 0.513930676324061 0.59940059501344 0.548905780295896 0.999981047651732 ENSG00000270149.5
ENSG00000232879.2 1.33600752980072 -1.02421060820511 1.68260615396551 -0.608704898523805 0.542720059538641 0.999981047651732 GLRX5P2
ENSG00000215845.11 159.648960390985 0.0403742383676648 0.167555174637048 0.240960856357448 0.809585454822234 0.999981047651732 TSTD1
ENSG00000158773.14 1136.461191811 -0.0822189297527613 0.0671684106065038 -1.22407139026154 0.220925297597936 0.999981047651732 USF1
ENSG00000186517.14 3241.18404380057 -0.0112479710681951 0.0756631030215887 -0.148658601339489 0.881823029512368 0.999981047651732 ARHGAP30
ENSG00000143217.9 6.39029792255271 0.0446661955685164 0.75876491488708 0.0588669753861296 0.953058062241472 0.999981047651732 NECTIN4
ENSG00000162755.14 7.82619221360514 0.0627200369596446 0.650509435446826 0.0964167981922708 0.923189551249893 0.999981047651732 KLHDC9
ENSG00000143256.5 502.312720267169 0.0313718501763946 0.0931193325912738 0.336899431121292 0.736192714176808 0.999981047651732 PFDN2
ENSG00000158793.14 641.286513414455 -0.00462311443381829 0.0898405333296467 -0.0514591160857758 0.958959679300866 0.999981047651732 NIT1
ENSG00000158796.17 590.813656179757 -0.0813681296656113 0.0899411877720074 -0.904681511121156 0.365634138791198 0.999981047651732 DEDD
ENSG00000238934.1 0.432317108123659 -0.390568627978716 3.18265842073047 -0.12271773352576 0.902330620686684 0.999981047651732 ENSG00000238934.1
ENSG00000143222.12 1334.60137067665 -0.0986512204847049 0.0690468455949427 -1.42875781847347 0.153073853216971 0.999981047651732 UFC1
ENSG00000224985.1 8.2876909913548 -0.508097519377503 0.65531681160375 -0.775346382666486 0.438135008596131 0.999981047651732 ENSG00000224985.1
ENSG00000143258.16 894.952506372571 -0.0245047396657426 0.079553500399063 -0.308028427948737 0.758060700958633 0.999981047651732 USP21
ENSG00000143224.18 775.500606870157 -0.123027419059568 0.0873683917366731 -1.40814563040568 0.15908795175481 0.999981047651732 PPOX
ENSG00000158850.15 808.124767263888 -0.0354511294847216 0.0779156873274514 -0.454993476932744 0.649113931696499 0.999981047651732 B4GALT3
ENSG00000158859.10 3.82383483974685 0.247862378920913 0.976259102474968 0.253889954308793 0.799580575867942 0.999981047651732 ADAMTS4
ENSG00000158864.12 2290.5146364713 -0.0255229014341404 0.0592375453757377 -0.430856837032176 0.666572469511074 0.999981047651732 NDUFS2
ENSG00000158869.11 1826.24242972153 -0.0523732489166208 0.0824745934720586 -0.635022819898643 0.525413531965715 0.999981047651732 FCER1G
ENSG00000158874.11 2.57728857211683 -0.988394577593821 1.30864351687604 -0.755281759201537 0.450079941001155 0.999981047651732 APOA2
ENSG00000158882.15 425.788099162188 -0.0856473632545081 0.0976807011132471 -0.876809464698784 0.380590137407318 0.999981047651732 TOMM40L
ENSG00000284035.1 0.285073283277397 -0.885630766432716 3.72755821284605 -0.237590056509546 0.812199063466717 0.999981047651732 MIR5187
ENSG00000143257.11 14.7170551498592 -0.275932120664422 0.497594820530271 -0.554531738032101 0.579214991162866 0.999981047651732 NR1I3
ENSG00000248485.2 10.0796662070026 0.186424991058634 0.618118492744062 0.301600733915957 0.762956448448355 0.999981047651732 PCP4L1
ENSG00000158887.17 136.286485344346 -0.152551719036571 0.166941039990039 -0.913805970333438 0.360818808739143 0.999981047651732 MPZ
ENSG00000143252.14 1756.74348258869 -0.00261884938726795 0.0715425751023559 -0.0366054672133504 0.970799584247712 0.999981047651732 SDHC
ENSG00000236484.2 0.356965966970135 -0.121150150564641 3.45934274786399 -0.0350211469041183 0.972062878423839 0.999981047651732 RRM2P2
ENSG00000283696.1 34.1708039352484 -0.152165689076712 0.338622411892443 -0.449366857398219 0.653167035545487 0.999981047651732 ENSG00000283696.1
ENSG00000288093.1 7.15495964851812 -0.935372070997981 0.675523781392839 -1.38466194198133 0.16615586145208 0.999981047651732 ENSG00000288093.1
ENSG00000283360.1 2.05652076148066 0.0652118346361866 1.33136656839923 0.048981126749032 0.960934336556573 0.999981047651732 ENSG00000283360.1
[truncated: 26,575 more rows]
