# Supplementary material for: Epitope editing enables targeted immunotherapy of acute myeloid leukaemia
Source: Nature. 2023 Aug 30;621(7978):404–14. doi: 10.1038/s41586-023-06496-5 (PMC10499609; doi:10.1038/s41586-023-06496-5)
Supplement: Supplementary file 4 — Supplementary Tables 1–24. [file 41586_2023_6496_MOESM4_ESM.zip › Supplementary Table 11 - RNAseq - Editing_CD123_vs_AAVS1.xlsx]

## Sheet: Supplementary Table 11 - RNAseq
baseMean log2FoldChange lfcSE stat pvalue padj geneSymbol
ENSG00000223972.5 2.36435590082167 0.321540714572594 1.11311283624152 0.288866235392895 0.772683742986734 0.999965825749523 DDX11L1
ENSG00000227232.5 91.7438249742076 0.182863908291672 0.227063715858988 0.80534182927419 0.420622449905764 0.999965825749523 WASH7P
ENSG00000278267.1 5.32803960755733 -0.536082540960472 0.804472142220721 -0.666378004688432 0.505169517824351 0.999965825749523 MIR6859-1
ENSG00000243485.5 2.99271016624604 0.826018646389197 1.12772829640953 0.732462463714961 0.46388634536184 0.999965825749523 MIR1302-2HG
ENSG00000238009.6 0.425208953055948 -0.0139048589572637 2.89602608554652 -0.00480135832569329 0.996169085040093 0.999965825749523 ENSG00000238009.6
ENSG00000233750.3 5.36326707823932 -0.293579659661294 0.837742749556723 -0.350441301720172 0.726007534814002 0.999965825749523 CICP27
ENSG00000268903.1 158.748951474174 -0.105511828695464 0.210592619261165 -0.501023393249193 0.616354659353845 0.999965825749523 ENSG00000268903.1
ENSG00000269981.1 116.524277401053 -0.156856022879154 0.225429700591626 -0.695809036996879 0.486548429026202 0.999965825749523 ENSG00000269981.1
ENSG00000239906.1 0.424855397686053 -1.4096327562021 2.79948063912586 -0.503533668531554 0.614589115083859 0.999965825749523 ENSG00000239906.1
ENSG00000241860.7 30.3118888156307 -0.456965683795817 0.358537805026481 -1.27452580282871 0.202477134111829 0.999965825749523 ENSG00000241860.7
ENSG00000279928.2 4.97047271119276 0.297603974921796 0.931335387854897 0.319545438520546 0.749312940957796 0.999965825749523 DDX11L17
ENSG00000279457.4 134.179659602072 0.0642638910312846 0.184725866325524 0.347887885489944 0.727924383662093 0.999965825749523 WASH9P
ENSG00000228463.10 9.47923662514856 0.937706777225669 0.613124914696106 1.52938945188753 0.126167925802062 0.999965825749523 ENSG00000228463.10
ENSG00000237094.12 58.3968435735284 -0.0288314064359583 0.278553349128134 -0.103504073909719 0.91756291634997 0.999965825749523 ENSG00000237094.12
ENSG00000278757.1 0.350759831421677 0.0177152431203802 3.39198329694938 0.00522267993958361 0.995832923253999 0.999965825749523 ENSG00000278757.1
ENSG00000230021.10 4.25234408924379 -0.0549642206071322 0.916855828245881 -0.0599485970572813 0.952196574611173 0.999965825749523 ENSG00000230021.10
ENSG00000225972.1 10.2838429431608 -0.0956006225784882 0.569979171843417 -0.167726519320519 0.866798432333147 0.999965825749523 MTND1P23
ENSG00000225630.1 1273.03271926127 0.0069081333304449 0.086443020034864 0.0799154556106292 0.93630449734601 0.999965825749523 MTND2P28
ENSG00000237973.1 248.794811188158 -0.125778204164736 0.169846535403564 -0.740540299311262 0.458972217833825 0.999965825749523 MTCO1P12
ENSG00000229344.1 18.9306037396589 -1.04701943696771 0.505430335841833 -2.07154055211945 0.038308308874705 0.999965825749523 MTCO2P12
ENSG00000240409.1 0.786895671227699 2.48874377225512 2.09478350371734 1.18806729566023 0.234806897830341 0.999965825749523 MTATP8P1
ENSG00000248527.1 4204.00655165815 -0.106278519176009 0.183174329629015 -0.580204220707432 0.561776907700672 0.999965825749523 MTATP6P1
ENSG00000198744.5 46.4224220088518 -0.922283664465465 0.343691927850865 -2.68346036007474 0.00728646125781764 0.999965825749523 MTCO3P12
ENSG00000229376.3 0.864412711683562 0.826204646156839 2.32765734081164 0.354951148380262 0.722626189187221 0.999965825749523 CICP3
ENSG00000228327.3 124.694174585848 -0.317785235957106 0.17604178573323 -1.80516935018299 0.0710481855511319 0.999965825749523 ENSG00000228327.3
ENSG00000237491.10 21.5885375270829 -0.746668754483598 0.407363330584379 -1.83293069951209 0.0668128776348881 0.999965825749523 LINC01409
ENSG00000230092.7 2.32699558848109 -0.394886001919935 1.17997572174816 -0.334656039647072 0.737884566350118 0.999965825749523 ENSG00000230092.7
ENSG00000177757.2 4.24399960354001 -0.00453748862365143 0.902725122338817 -0.00502643441659796 0.995989502470681 0.999965825749523 FAM87B
ENSG00000228794.9 195.014644098388 0.0532014984272061 0.135345460728425 0.393079296053797 0.694260915233587 0.999965825749523 LINC01128
ENSG00000225880.5 25.0892731360102 -0.0211889669039148 0.374253282908614 -0.0566166493964698 0.954850571517924 0.999965825749523 LINC00115
ENSG00000230368.2 4.45703811279932 -0.758925963283955 0.909385291995856 -0.834548315179276 0.403972073151229 0.999965825749523 FAM41C
ENSG00000234711.1 1.00153104490405 -1.53823519706972 2.041059768384 -0.753645346842347 0.451062207358827 0.999965825749523 TUBB8P11
ENSG00000283040.1 0.290317265623855 0.906212614883903 3.71191287167041 0.244136283962963 0.807125272038123 0.999965825749523 ENSG00000283040.1
ENSG00000272438.1 6.5149683295646 -1.04003471675007 0.715096729206088 -1.45439725043175 0.145836201824487 0.999965825749523 ENSG00000272438.1
ENSG00000230699.2 19.9091476353153 -0.367454609441102 0.429226681841364 -0.856085199234907 0.391950654775762 0.999965825749523 ENSG00000230699.2
ENSG00000223764.2 60.8926572067298 -0.0303101485980593 0.246210473860025 -0.123106657986009 0.902022639076996 0.999965825749523 LINC02593
ENSG00000187634.12 98.8587824626143 0.119431663004844 0.185796447098566 0.642809186450613 0.520347921537772 0.999965825749523 SAMD11
ENSG00000188976.11 1151.59618849235 0.0677350315064419 0.0805326794439557 0.841087518435048 0.400298906943087 0.999965825749523 NOC2L
ENSG00000187961.14 180.463530253907 0.0816107884605135 0.139128975341259 0.586583695167281 0.557483335812067 0.999965825749523 KLHL17
ENSG00000187583.11 0.988511917868987 0.0615549418811421 1.98794052633283 0.0309641767778099 0.975298108754959 0.999965825749523 PLEKHN1
ENSG00000188290.10 2.86983919943107 0.392090139343564 1.1077820676327 0.35394158363788 0.723382662356623 0.999965825749523 HES4
ENSG00000187608.10 167.227319776683 0.082911046775307 0.164424038947426 0.504251369240585 0.614084746439256 0.999965825749523 ISG15
ENSG00000188157.15 617.217913537643 0.0412264758756782 0.0910143720778853 0.452966657182437 0.650572751127872 0.999965825749523 AGRN
ENSG00000217801.10 59.3073267736635 0.0914244005206452 0.263530348850541 0.346921714783203 0.728650132570801 0.999965825749523 ENSG00000217801.10
ENSG00000273443.1 2.41525702974709 -2.03850027780613 1.4056425142702 -1.45022668076065 0.14699531715354 0.999965825749523 ENSG00000273443.1
ENSG00000237330.3 0.485730293634488 0.50873577793956 2.85497878128276 0.178192490001969 0.858571807449531 0.999965825749523 RNF223
ENSG00000131591.17 268.635106189579 -0.0526500011057267 0.132584544135125 -0.397105118467413 0.691289945623106 0.999965825749523 C1orf159
ENSG00000285812.1 1.62231971679112 0.386794795250397 1.58476543592008 0.244070691146689 0.807176071287214 0.999965825749523 ENSG00000285812.1
ENSG00000272141.1 0.286405758308317 1.76557399476606 4.39836566517161 0.401415918814283 0.688113931158168 0.999965825749523 ENSG00000272141.1
ENSG00000205231.1 2.07453948807849 -0.192663125756533 1.26027221722989 -0.152874214889868 0.878497470402823 0.999965825749523 TTLL10-AS1
ENSG00000162571.13 21.6951233316136 -0.452303160543092 0.398277226127026 -1.13564906771454 0.256103464474077 0.999965825749523 TTLL10
ENSG00000186891.14 12.7542799433718 -0.248274308777371 0.513534004213426 -0.483462257105349 0.628767552453195 0.999965825749523 TNFRSF18
ENSG00000186827.11 100.705854561659 0.362628260365052 0.461692866736852 0.785431802158938 0.432200440881944 0.999965825749523 TNFRSF4
ENSG00000078808.17 3296.77853759272 0.101051047402918 0.0712286033686347 1.41868635104273 0.155990478198686 0.999965825749523 SDF4
ENSG00000176022.7 631.303883788041 0.0793138426458039 0.0945365522115088 0.838975409938298 0.401483108668714 0.999965825749523 B3GALT6
ENSG00000184163.3 26.0223085322209 -0.235826288038732 0.387452266129471 -0.608658946286633 0.542750524107777 0.999965825749523 C1QTNF12
ENSG00000260179.1 8.69347135760338 -0.699514690975891 0.609293584680354 -1.14807493228879 0.250937631607454 0.999965825749523 ENSG00000260179.1
ENSG00000160087.20 1074.05488249093 0.0966851736056588 0.074467801134348 1.29834871089088 0.194167534992276 0.999965825749523 UBE2J2
ENSG00000230415.1 19.5104544639394 -0.349821331454604 0.425564001407037 -0.822018146032075 0.411066569396251 0.999965825749523 LINC01786
ENSG00000162572.21 138.809842005226 -0.231545020958304 0.187772682838187 -1.23311345110746 0.217533439669222 0.999965825749523 SCNN1D
ENSG00000131584.19 2627.08387947149 -0.0444307646256643 0.0788536254082425 -0.563458742646727 0.573122546435621 0.999965825749523 ACAP3
ENSG00000169972.12 95.6972675472077 0.0290564086557468 0.19671978168512 0.147704559281466 0.882575933321668 0.999965825749523 PUSL1
ENSG00000127054.20 1639.16233293677 0.0607488868175812 0.0662815540523565 0.916527798512314 0.359390134136541 0.999965825749523 INTS11
ENSG00000240731.1 40.2265411018842 -0.0509441155014485 0.290844011675206 -0.175159581962923 0.860954242209884 0.999965825749523 ENSG00000240731.1
ENSG00000224051.7 396.432008645631 0.137999860730742 0.109311274434676 1.26244855752011 0.206787425955022 0.999965825749523 CPTP
ENSG00000169962.5 27.5279553859554 0.148640792725956 0.364010925946414 0.408341569252339 0.683022924659134 0.999965825749523 TAS1R3
ENSG00000107404.20 735.907919514787 -0.00415324592538987 0.0869654461954624 -0.0477574267376849 0.961909566356935 0.999965825749523 DVL1
ENSG00000162576.16 287.185110190071 -0.39911570906574 0.14620789975103 -2.72978210989538 0.00633761981605777 0.999965825749523 MXRA8
ENSG00000175756.13 832.141428244146 0.108950203609248 0.088042918677909 1.23746696776177 0.215913770265387 0.999965825749523 AURKAIP1
ENSG00000223663.2 0.715793006467183 -1.50949090714163 2.13772291124894 -0.706120937937521 0.480112931869704 0.999965825749523 NDUFB4P8
ENSG00000221978.12 3935.27637428757 -0.0708614476921975 0.0817933800264679 -0.866346979049737 0.386299910685863 0.999965825749523 CCNL2
ENSG00000224870.7 467.3047933455 -0.00919790189830075 0.0990226783023276 -0.0928868220491725 0.925993474964328 0.999965825749523 MRPL20-AS1
ENSG00000242485.6 479.421158446436 0.156739738515138 0.0908584649218079 1.72509780624213 0.0845098478359569 0.999965825749523 MRPL20
ENSG00000272455.1 99.5888549217347 -0.236395976406559 0.190309563178401 -1.24216551422041 0.214175500583939 0.999965825749523 MRPL20-DT
ENSG00000235098.8 3.27454855497847 0.463716014933331 0.986204665736915 0.470202617209108 0.638210264461797 0.999965825749523 ANKRD65
ENSG00000225905.1 0.575499519984339 2.40657937873916 2.75890230922633 0.872295974631315 0.383046933066143 0.999965825749523 ANKRD65-AS1
ENSG00000205116.3 2.9980256855638 0.961396459321001 1.03248711259075 0.931146207635111 0.351777939096622 0.999965825749523 TMEM88B
ENSG00000225285.1 31.0696702937684 0.470664422613185 0.332263788066032 1.41653842374074 0.156617922567337 0.999965825749523 LINC01770
ENSG00000179403.12 151.896840189381 0.0791477378575442 0.155539743230444 0.50885861204156 0.610851332268571 0.999965825749523 VWA1
ENSG00000215915.10 7.92019471978397 -0.347743299118113 0.765002033043372 -0.454565196035756 0.649422078344807 0.999965825749523 ATAD3C
ENSG00000160072.20 533.298677561145 -0.0417178070282894 0.101876228259785 -0.409495009197915 0.682176428612739 0.999965825749523 ATAD3B
ENSG00000284740.1 14.4077507731866 0.496140326532143 0.491652660012407 1.0091277173597 0.31291338666319 0.999965825749523 ENSG00000284740.1
ENSG00000197785.14 480.909881008697 0.030878406343355 0.10677799557827 0.289183236453626 0.772441159454336 0.999965825749523 ATAD3A
ENSG00000205090.9 13.1326651659299 -0.286474579261779 0.522928786330883 -0.547827135835876 0.583810604118269 0.999965825749523 TMEM240
ENSG00000160075.12 2105.74283479849 0.029801922348724 0.0617955423292372 0.482266539387969 0.629616613826405 0.999965825749523 SSU72
ENSG00000215014.5 23.4502634059191 -0.0933710762056986 0.376086761827309 -0.248270042136109 0.80392547640776 0.999965825749523 ENSG00000215014.5
ENSG00000228594.4 346.947947132279 0.166518537701674 0.120407101773497 1.38296275924753 0.166676285062931 0.999965825749523 FNDC10
ENSG00000286989.1 118.06794788567 -0.021114516353228 0.176706796794627 -0.119488988178354 0.904887963694118 0.999965825749523 ENSG00000286989.1
ENSG00000272106.1 95.7081635459146 0.0460654425433512 0.214803691434897 0.214453682036991 0.830193283048525 0.999965825749523 ENSG00000272106.1
ENSG00000197530.12 1442.39691211643 -0.0409598184425195 0.0804993776957607 -0.508821553842602 0.61087730998614 0.999965825749523 MIB2
ENSG00000189409.14 1.57054447554492 -2.22467382874558 1.70238910396324 -1.30679515251034 0.191282291943004 0.999965825749523 MMP23B
ENSG00000248333.8 907.987787779482 -0.00772205205164951 0.101056665621734 -0.076413089667474 0.939090456005238 0.999965825749523 CDK11B
ENSG00000272004.1 1.48743473044954 -1.00675648881503 1.50308223047575 -0.669794684816662 0.502988682340379 0.999965825749523 ENSG00000272004.1
ENSG00000189339.12 2545.66131526268 0.046746005302351 0.0577129379547596 0.809974452158276 0.417954859205323 0.999965825749523 SLC35E2B
ENSG00000269737.2 52.5904020966385 -0.274892608018765 0.270757559734435 -1.01527214342006 0.309976119315246 0.999965825749523 ENSG00000269737.2
ENSG00000215914.4 7.57196076461165 -0.177320702187276 0.661367073420239 -0.2681123831434 0.788612814310671 0.999965825749523 MMP23A
ENSG00000008128.23 24.8697957703142 -0.588928705403322 0.393192399796581 -1.49781304447392 0.134181830725212 0.999965825749523 CDK11A
ENSG00000268575.1 57.0913941531974 0.0856060164579985 0.245217251663439 0.349102748184671 0.727012173466326 0.999965825749523 ENSG00000268575.1
ENSG00000227775.3 22.9757919156928 0.00689177288376336 0.383784202232458 0.017957416807868 0.98567282439247 0.999965825749523 ENSG00000227775.3
ENSG00000215790.7 831.699103968447 -0.0929119169136432 0.0959061179301288 -0.968779874724291 0.332655029930275 0.999965825749523 SLC35E2A
ENSG00000008130.15 1423.94664524037 0.0189228840035838 0.0671592879143427 0.281761236475865 0.778126595923875 0.999965825749523 NADK
ENSG00000078369.18 8677.39893824734 0.0407246420445932 0.0635565651397983 0.640762161312773 0.521677220498416 0.999965825749523 GNB1
ENSG00000231050.1 5.33689789999544 0.0114367108171995 0.821678185698097 0.0139187227022254 0.988894824620118 0.999965825749523 GNB1-DT
ENSG00000169885.10 7.54202617789291 0.226638457179873 0.674321672256583 0.33609843269821 0.736796640274988 0.999965825749523 CALML6
ENSG00000178821.13 0.639172587134572 -0.410291572307259 2.06691855318695 -0.198503986368808 0.842650766139011 0.999965825749523 TMEM52
ENSG00000142609.18 0.925758546392732 1.02922104953599 1.94454705655259 0.529285751181897 0.596607238512039 0.999965825749523 CFAP74
ENSG00000187730.9 2.98130894981624 0.224054485272902 0.956199532684104 0.234317710492881 0.814738337616561 0.999965825749523 GABRD
ENSG00000067606.17 39.9142347474742 0.0711143139143014 0.283081573707549 0.251214916544761 0.801647952548597 0.999965825749523 PRKCZ
ENSG00000271806.1 0.287701737099992 1.6577598248413 4.00916543494453 0.413492496565994 0.679245818749839 0.999965825749523 ENSG00000271806.1
ENSG00000182873.5 18.7708030438297 0.189737377449752 0.416935296774219 0.455076312602287 0.649054338642145 0.999965825749523 PRKCZ-AS1
ENSG00000162585.17 849.033963495242 0.114639225981101 0.0835299004192671 1.3724334089432 0.169928555716823 0.999965825749523 FAAP20
ENSG00000234396.3 0.856896270150555 0.693938676536367 1.89542667240925 0.366112119575858 0.714281414308001 0.999965825749523 ENSG00000234396.3
ENSG00000157933.10 1984.17104136476 0.00138977751078822 0.0646674107155917 0.021491157530653 0.982853857103749 0.999965825749523 SKI
ENSG00000287356.1 30.9740249193593 0.187854126552909 0.322903865823719 0.581764873188179 0.560725067661289 0.999965825749523 ENSG00000287356.1
ENSG00000116151.14 100.741101919082 -0.144053738528537 0.181364614594978 -0.794276980932784 0.427034201763559 0.999965825749523 MORN1
ENSG00000272161.1 0.425210325824384 0.970663409054936 3.07377169142996 0.315789039166852 0.752162638209949 0.999965825749523 ENSG00000272161.1
ENSG00000269896.2 26.2171369732476 0.114614779145917 0.36037971620129 0.318038929477094 0.750455407337772 0.999965825749523 ENSG00000269896.2
ENSG00000272420.1 2.42498622106406 0.551207610937809 1.17333828327576 0.469777232017805 0.638514182625796 0.999965825749523 ENSG00000272420.1
ENSG00000157916.20 1758.8872760761 -0.0705613857446694 0.0631423460087912 -1.11749705553932 0.263781857848129 0.999965825749523 RER1
ENSG00000157911.10 163.812020751705 -0.0384241312367908 0.171752139580435 -0.223718501153205 0.822976348962243 0.999965825749523 PEX10
ENSG00000149527.18 38.4906180113903 0.0603729244612499 0.295473063590601 0.204326322432223 0.838098501524399 0.999965825749523 PLCH2
ENSG00000224387.1 0.791450445717825 -1.59065767647424 2.15720243971165 -0.73737060889235 0.460897003846321 0.999965825749523 ENSG00000224387.1
ENSG00000229393.1 1.21247652699755 -0.710198608981987 1.59510256047979 -0.445236956279705 0.656148522175878 0.999965825749523 ENSG00000229393.1
ENSG00000157881.15 450.222321305181 0.129773133590032 0.0962367190413386 1.34847836545932 0.177504573969343 0.999965825749523 PANK4
ENSG00000197921.6 22.0577387481286 -0.00739017975351057 0.389667746455969 -0.018965336034928 0.984868758270248 0.999965825749523 HES5
ENSG00000272449.2 66.0385134924768 -0.114748535048938 0.225388537019162 -0.509114334590949 0.61067208466761 0.999965825749523 ENSG00000272449.2
ENSG00000238164.6 278.340159540021 -0.142156902418504 0.128868787396845 -1.10311352570378 0.269977867778549 0.999965825749523 TNFRSF14-AS1
ENSG00000157873.17 3463.94682895566 -0.0933791751662854 0.0888449863864544 -1.05103483003654 0.293242593338314 0.999965825749523 TNFRSF14
ENSG00000225931.3 17.4929486369429 0.133553542615118 0.452714286186241 0.295006247185615 0.767989107417007 0.999965825749523 ENSG00000225931.3
ENSG00000228037.1 9.19499838239625 0.170446615058038 0.607615861283385 0.280517060068226 0.779080838629628 0.999965825749523 ENSG00000228037.1
ENSG00000157870.16 911.633355342037 0.0397147097088524 0.0772813610331217 0.513897648513608 0.607323551634724 0.999965825749523 PRXL2B
ENSG00000142606.16 30.2893911457929 -0.199187016769945 0.32777905929902 -0.607686827816033 0.543395200950775 0.999965825749523 MMEL1
ENSG00000215912.12 26.1326406091288 -0.183708010921592 0.375417106889495 -0.489343739404147 0.624598359709415 0.999965825749523 TTC34
ENSG00000177133.11 52.2453215044132 0.187177576709001 0.250312957605631 0.74777422031783 0.454596354322053 0.999965825749523 PRDM16-DT
ENSG00000142611.17 109.317216445121 -0.000204416185265081 0.183305725410461 -0.00111516530543359 0.999110227004471 0.999965825749523 PRDM16
ENSG00000130762.15 3.9072532407366 0.0589886397746217 0.94200374970131 0.062620387438294 0.950068794448946 0.999965825749523 ARHGEF16
ENSG00000272088.1 0.28061451992057 -1.0002908640473 4.07475527650987 -0.245484893243472 0.806081003827856 0.999965825749523 ENSG00000272088.1
ENSG00000162591.16 3325.34501302077 -0.0374631934324879 0.085772016592711 -0.436776409378156 0.662273509058636 0.999965825749523 MEGF6
ENSG00000238260.1 38.4297578777556 -0.328005917833403 0.31148824401715 -1.0530282414618 0.292328048750634 0.999965825749523 ENSG00000238260.1
ENSG00000158109.15 733.786976410618 0.0424242579459116 0.0788341870897895 0.538145435527759 0.590476646765196 0.999965825749523 TPRG1L
ENSG00000116213.16 451.505984498563 -0.0279976011667456 0.100529473842486 -0.278501419500249 0.78062747552446 0.999965825749523 WRAP73
ENSG00000078900.15 7.34570217057654 -0.448891916795136 0.700711151242542 -0.640623338160288 0.521767432807843 0.999965825749523 TP73
ENSG00000227372.12 768.456613171524 -0.0490954525257339 0.0997228184327409 -0.492319143174306 0.622493749310574 0.999965825749523 TP73-AS1
ENSG00000162592.10 1.98129599219255 -3.16310750427389 1.68487194651177 -1.87735780800585 0.060469070112272 0.999965825749523 CCDC27
ENSG00000235169.8 452.887474968793 0.0593834319976064 0.102075030959752 0.581762566606729 0.560726621534518 0.999965825749523 SMIM1
ENSG00000130764.10 1560.7368711611 0.0386545477143722 0.0678272862250289 0.569896716582895 0.568747751990377 0.999965825749523 LRRC47
ENSG00000266075.2 34.9871726183713 0.1076730689947 0.308039170623716 0.34954343233909 0.726681370230383 0.999965825749523 RN7SL574P
ENSG00000272153.1 50.3038123586612 0.255888670783807 0.246715316322934 1.03718194150892 0.299651072461204 0.999965825749523 ENSG00000272153.1
ENSG00000116198.13 1255.64730218132 0.0356507676328184 0.0773503331534754 0.460899988136852 0.644870360279698 0.999965825749523 CEP104
ENSG00000169598.15 554.089369778678 -0.011966011479813 0.09147357452661 -0.130813861180553 0.895922557588639 0.999965825749523 DFFB
ENSG00000198912.11 863.068879010703 0.0294080930992549 0.0830825107579991 0.353962498616756 0.723366987887495 0.999965825749523 C1orf174
ENSG00000236423.6 99.41589726564 -0.169400618583793 0.187930756889653 -0.901399118417112 0.367376149975631 0.999965825749523 LINC01134
ENSG00000196581.11 0.567113530017142 2.43587744614725 2.57773951819284 0.944966482825603 0.344675987854425 0.999965825749523 AJAP1
ENSG00000131697.18 367.94756359551 0.0511719123289738 0.105343273429441 0.485763453736311 0.627134888626032 0.999965825749523 NPHP4
ENSG00000069424.15 7892.78320192172 0.0237628992287126 0.0650802029274197 0.365132531243242 0.715012478437935 0.999965825749523 KCNAB2
ENSG00000116254.18 13.4609432320686 0.17798119896486 0.545424029014445 0.326317121169861 0.744184435765543 0.999965825749523 CHD5
ENSG00000116251.11 3197.77466618098 0.0654337800968215 0.063496141221659 1.03051585242634 0.302767914578779 0.999965825749523 RPL22
ENSG00000226944.1 0.0687861685733961 0.0198721667445764 4.71161307059729 0.00421769921400978 0.996634772892364 0.999965825749523 RNF207-AS1
ENSG00000158286.13 5.33810811106167 0.0219511075008797 0.764904116084848 0.028697855115797 0.977105567034226 0.999965825749523 RNF207
ENSG00000116237.16 862.480013144788 0.0413147746018213 0.0760099856614743 0.543544038882272 0.586755277973413 0.999965825749523 ICMT
ENSG00000225077.3 2.07502036884007 0.0304431231378204 1.42226687823099 0.021404648876929 0.982922865148801 0.999965825749523 ICMT-DT
ENSG00000158292.7 76.8112491204353 0.0193920050788337 0.204948490868801 0.0946189210597683 0.924617520430124 0.999965825749523 GPR153
ENSG00000097021.19 263.035026040809 0.0817173231046445 0.120463040818218 0.67836012232132 0.497543386881049 0.999965825749523 ACOT7
ENSG00000069812.11 2.08044674938459 -0.575206147112583 1.37643593275108 -0.417895329107632 0.676023647743625 0.999965825749523 HES2
ENSG00000187017.17 18.3742474916679 -0.144143479034355 0.423999366958767 -0.33996154302837 0.733885489075176 0.999965825749523 ESPN
ENSG00000231868.1 0.721440681931415 1.91616478069864 2.25829101273431 0.848502150472881 0.396158375342024 0.999965825749523 ENSG00000231868.1
ENSG00000215788.10 58.4479221124916 -0.320459004624657 0.238243204839482 -1.34509189817426 0.178595559255094 0.999965825749523 TNFRSF25
ENSG00000171680.22 16.1511733486095 0.748061868164109 0.461233249544467 1.62187324721912 0.10483049083113 0.999965825749523 PLEKHG5
ENSG00000162408.11 272.911090803826 -0.0186711426826282 0.127012662014027 -0.147002215263909 0.883130271790281 0.999965825749523 NOL9
ENSG00000229519.2 2.55567412031133 -3.04854081798736 1.52168787999848 -2.0033942952811 0.0451349833062573 0.999965825749523 ENSG00000229519.2
ENSG00000173662.21 0.571139150923424 -1.55492715329807 2.45186935677129 -0.63418026290995 0.525963186726689 0.999965825749523 TAS1R1
ENSG00000204859.13 717.786836473674 -0.0574973431201412 0.0956322167455455 -0.601234030505931 0.547684121449955 0.999965825749523 ZBTB48
ENSG00000162413.16 1209.60219679421 0.0437901915966892 0.0705884633213519 0.620359043620707 0.535021430449023 0.999965825749523 KLHL21
ENSG00000116273.6 555.470041290942 -0.0293249876120221 0.0926559948127048 -0.316493149431936 0.751628224111638 0.999965825749523 PHF13
ENSG00000041988.15 206.083634196172 0.0268960606892325 0.134332344096964 0.20022028849447 0.8413083005057 0.999965825749523 THAP3
ENSG00000007923.16 617.525778473805 0.0036514978199523 0.0952488342194506 0.0383364043232209 0.969419465656639 0.999965825749523 DNAJC11
ENSG00000237436.1 26.092312527511 -0.00612146879939918 0.351598561011575 -0.0174103920726731 0.98610921873756 0.999965825749523 CAMTA1-DT
ENSG00000171735.19 817.531411217851 0.0490588454926468 0.0895610064395956 0.547770145099191 0.583849740625195 0.999965825749523 CAMTA1
ENSG00000270171.1 0.709702590841499 -1.61966935901267 2.35775665249677 -0.686953573982076 0.492111984877015 0.999965825749523 ENSG00000270171.1
ENSG00000270035.1 0.717298266918817 1.41057986538524 2.06271787175929 0.683845272636417 0.4940728752363 0.999965825749523 ENSG00000270035.1
ENSG00000269978.1 0.497880934760756 0.0291874917498102 2.7704441887312 0.0105353112214029 0.991594193330789 0.999965825749523 ENSG00000269978.1
ENSG00000049245.13 1475.44542181536 -0.0408676280229112 0.0705849860946104 -0.57898471451327 0.562599487114437 0.999965825749523 VAMP3
ENSG00000269925.1 9.32248970688677 -0.669806856056347 0.646263495023736 -1.03642997200661 0.300001593637071 0.999965825749523 ENSG00000269925.1
ENSG00000049246.14 191.98137904789 0.143475287618053 0.145644033672371 0.985109269500206 0.324570400671078 0.999965825749523 PER3
ENSG00000236266.1 1.90448416493661 -1.13828535961562 1.50435398373863 -0.756660581166373 0.449253236618811 0.999965825749523 ENSG00000236266.1
ENSG00000049247.13 12.4867932603335 0.414584717625876 0.734141741996791 0.564720263008405 0.572264049571712 0.999965825749523 UTS2
ENSG00000049249.8 2.68949702097915 -1.73337312662799 1.55306049776041 -1.11610148421623 0.264378696924856 0.999965825749523 TNFRSF9
ENSG00000116288.13 2606.31861509698 -0.0213558543997859 0.0790775036335487 -0.270062323903781 0.787112306649984 0.999965825749523 PARK7
ENSG00000200344.1 0.50089468010849 1.25332756783554 2.67931717908087 0.467778722736174 0.639942837943958 0.999965825749523 ENSG00000200344.1
ENSG00000284747.1 5.95371516690948 -0.192240009015653 0.769482736204458 -0.24983017808027 0.802718680865176 0.999965825749523 ENSG00000284747.1
ENSG00000284716.1 0.786720615231016 0.782695240328236 2.00242048176338 0.390874567782574 0.695889953445555 0.999965825749523 ENSG00000284716.1
ENSG00000116285.13 1.97853050570215 0.772350002192834 1.41874065844002 0.54439125121153 0.586172264921268 0.999965825749523 ERRFI1
ENSG00000162426.14 0.285660257937195 0.996413810010061 4.0437031390109 0.246411216589402 0.805363924301211 0.999965825749523 SLC45A1
ENSG00000142599.19 1933.49571287711 -0.0651947744710029 0.061704732197021 -1.05656036659941 0.290712276678363 0.999965825749523 RERE
ENSG00000232912.6 0.986317718713429 -1.16473476727812 2.12225092825079 -0.548820477245886 0.583128656027386 0.999965825749523 RERE-AS1
ENSG00000074800.16 15495.1738061925 0.0772501886250205 0.0557548963059568 1.38553192173666 0.165889878594201 0.999965825749523 ENO1
ENSG00000274258.1 0.213708818259696 -0.941866439296625 4.53388500223701 -0.207739375575673 0.835432471040941 0.999965825749523 MIR6728
ENSG00000230679.1 1.35924783519653 0.218708613825127 1.45438412732092 0.150378850894093 0.880465726064897 0.999965825749523 ENO1-AS1
ENSG00000201725.1 0 NA NA NA NA NA RNU6-304P
ENSG00000238249.2 0.985493888909785 -0.877472401775881 2.22142834135938 -0.395003694442343 0.692840161455398 0.999965825749523 HMGN2P17
ENSG00000232208.2 0.287344864975057 -0.870285176055142 3.69369905862342 -0.235613449347843 0.813732636178666 0.999965825749523 ENSG00000232208.2
ENSG00000131686.15 0 NA NA NA NA NA CA6
ENSG00000142583.18 727.592112328936 0.121311885375433 0.0820611405077281 1.4783109840401 0.139324559015761 0.999965825749523 SLC2A5
ENSG00000180758.12 47.0663198119872 0.0425957127075346 0.273134851377574 0.155951217842396 0.876071473158415 0.999965825749523 GPR157
ENSG00000228526.7 98.6820501482818 -0.398417893484357 0.2056620309934 -1.9372457403046 0.0527153114273286 0.999965825749523 MIR34AHG
ENSG00000234546.4 8.54764416935203 -0.782965409528203 0.690012923713466 -1.13471122441373 0.256496332818501 0.999965825749523 LNCTAM34A
ENSG00000049239.12 1156.38532197026 0.0503778370701185 0.0829389038363371 0.607409005182042 0.543579513750502 0.999965825749523 H6PD
ENSG00000171621.14 558.466506643541 0.0114459535733501 0.102242217199992 0.111949387315821 0.910863537274445 0.999965825749523 SPSB1
ENSG00000284652.1 0.923004113365298 1.08783816386037 2.16230822654371 0.503091164574257 0.614900178360821 0.999965825749523 ENSG00000284652.1
ENSG00000284693.1 27.4365636352819 0.0203759987080382 0.347155883151949 0.0586940901679022 0.95319576658745 0.999965825749523 LINC02606
ENSG00000171612.7 188.264449344772 -0.100886385081473 0.137102997524922 -0.735843759091658 0.461825787164125 0.999965825749523 SLC25A33
ENSG00000231181.1 2.27734663293232 0.561784944575816 1.13322608274142 0.495739511410458 0.620078206550014 0.999965825749523 ENSG00000231181.1
ENSG00000188807.13 456.867807975262 0.139454620594672 0.106380824796381 1.310899975269 0.189891559229509 0.999965825749523 TMEM201
ENSG00000171608.16 1613.20829739931 0.0753138882133362 0.0644503313875244 1.16855703596762 0.242582146904526 0.999965825749523 PIK3CD
ENSG00000179840.5 15.07650868018 -0.31696045645175 0.506472590844868 -0.625819564930483 0.531433297454664 0.999965825749523 PIK3CD-AS1
ENSG00000231789.2 20.3759156265954 -0.00228453090670466 0.407412655027112 -0.00560741272642263 0.995525955405839 0.999965825749523 PIK3CD-AS2
ENSG00000171603.17 2632.20511720215 0.0351243604360218 0.0615869400511499 0.570321571535295 0.568459612631984 0.999965825749523 CLSTN1
ENSG00000178585.15 1079.3401995122 0.0320665764478272 0.0757516721343108 0.423311796879835 0.672067788379762 0.999965825749523 CTNNBIP1
ENSG00000285701.1 0.642018326481193 -0.596098094928851 2.29856359064871 -0.259335046180131 0.795376741159574 0.999965825749523 ENSG00000285701.1
ENSG00000162441.12 1250.9964628842 0.0916860370131666 0.0691131862977537 1.32660700402619 0.184638717744427 0.999965825749523 LZIC
ENSG00000228150.1 11.388452604503 -0.712626236092991 0.58742724461518 -1.21313106027254 0.225079716456586 0.999965825749523 ENSG00000228150.1
ENSG00000173614.14 239.979297035556 -0.0360410451460041 0.123574809098929 -0.291653658288487 0.770551444695128 0.999965825749523 NMNAT1
ENSG00000202415.1 0.576655062154964 1.7100944538689 2.53077548857869 0.675719541929541 0.499218726263639 0.999965825749523 RN7SKP269
ENSG00000130939.20 1872.28835255359 0.0938499991317528 0.0623329873212492 1.50562331704195 0.132163899272424 0.999965825749523 UBE4B
ENSG00000224340.1 0.354031493279922 -0.951406574922003 3.47209183155755 -0.274015383543358 0.784072799602517 0.999965825749523 ENSG00000224340.1
ENSG00000233623.2 0.852212157007593 -0.875727026000594 2.29719261491105 -0.381216194199938 0.703042833565301 0.999965825749523 PGAM1P11
ENSG00000201746.1 0.492908914732186 0.0199050491494329 2.8058194635291 0.00709420167910472 0.994339693487426 0.999965825749523 RNU6-828P
ENSG00000054523.17 472.838263692249 0.0632124433063551 0.0957168604108856 0.660410747228878 0.508990277238793 0.999965825749523 KIF1B
ENSG00000284735.1 1.4733821913105 0.937299185756521 1.64975738887727 0.568143650742728 0.569937430058884 0.999965825749523 ENSG00000284735.1
ENSG00000284642.1 3.91093627774815 1.12462011947876 0.924290518610868 1.21673878162135 0.223703618615805 0.999965825749523 ENSG00000284642.1
ENSG00000142657.21 6134.00585582768 0.0653369509138406 0.0634794314027135 1.02926175408445 0.303356690291904 0.999965825749523 PGD
ENSG00000271989.1 0.353728788815378 1.15657439553416 3.38577677670671 0.341597946885069 0.732653482508317 0.999965825749523 ENSG00000271989.1
ENSG00000251503.8 0.642160318691371 2.49467290108988 2.48824922466688 1.00258160491293 0.316062774897113 0.999965825749523 CENPS-CORT
ENSG00000175279.22 5.53591579526379 0.195571052249938 0.779743797449116 0.250814502006603 0.801957528915598 0.999965825749523 CENPS
ENSG00000241563.3 3.74218062319535 0.374987947669589 0.968042052929288 0.387367415015575 0.698484223454502 0.999965825749523 CORT
ENSG00000160049.12 775.389210275249 -0.00250557639872409 0.0893259425786224 -0.028049817627379 0.977622418038331 0.999965825749523 DFFA
ENSG00000142655.13 437.389356635518 0.0402051043410249 0.110969058437093 0.36230914191109 0.717121027346331 0.999965825749523 PEX14
ENSG00000287727.1 2.54742981570657 0.260161536552926 1.18979914115392 0.218660047359432 0.826914873412201 0.999965825749523 ENSG00000287727.1
ENSG00000243267.3 0.504161833642814 1.63361626094371 2.77687730527388 0.588292560798825 0.55633593804445 0.999965825749523 RN7SL614P
ENSG00000130940.15 42.6012566637481 -0.220318595690769 0.309319038303598 -0.712269755198596 0.476297749020509 0.999965825749523 CASZ1
ENSG00000272078.1 3.47614455141088 -0.947215101901426 0.9554173995002 -0.991414958945624 0.321482998802727 0.999965825749523 ENSG00000272078.1
ENSG00000175262.14 13.3194997053762 0.476402532192873 0.525659366096874 0.906295146475287 0.364779653774756 0.999965825749523 C1orf127
ENSG00000215785.2 0.57160891726492 0.915162997081737 2.83947397083876 0.322300188866111 0.747225290068598 0.999965825749523 CFL1P6
ENSG00000120948.17 1668.41621201828 -0.0957788613374864 0.0705268741135915 -1.35804773061718 0.174448539204283 0.999965825749523 TARDBP
ENSG00000009724.17 75.8387281754175 -0.334734087369601 0.238934017537437 -1.40094780483551 0.16122968190224 0.999965825749523 MASP2
ENSG00000271895.2 26.6789389189662 -0.0891874015639792 0.353902119825834 -0.252011492917508 0.801032180385276 0.999965825749523 ENSG00000271895.2
ENSG00000116649.10 674.695518815367 0.172443113530143 0.0952671692909261 1.81010010913138 0.0702802640724869 0.999965825749523 SRM
ENSG00000171824.14 1172.51875249261 -0.0399354081043182 0.0666802534695484 -0.598909062674093 0.549233527673404 0.999965825749523 EXOSC10
ENSG00000226849.1 3.98021217395804 -0.745573748188317 0.974806705325443 -0.764842654564428 0.444365244789015 0.999965825749523 ENSG00000226849.1
ENSG00000230337.1 3.42628778345822 0.639191853570662 0.910873535891138 0.701735014120615 0.482844432734688 0.999965825749523 EXOSC10-AS1
ENSG00000198793.13 1748.23854795811 -0.0238750296722556 0.0703458066239772 -0.339395208016818 0.734312028044345 0.999965825749523 MTOR
ENSG00000120942.13 423.12903349892 0.16731276706701 0.100964618112875 1.65714257325235 0.0974906535845307 0.999965825749523 UBIAD1
ENSG00000238199.1 0.630666703430149 2.00818654659351 2.6470741511673 0.758643858052842 0.44806562932624 0.999965825749523 UBE2V2P3
ENSG00000204624.8 1.56547906907164 1.24507883622763 1.44790480147265 0.859917609887936 0.389834460549145 0.999965825749523 DISP3
ENSG00000116661.11 0.426650392167469 -2.2273392853845 2.97138814967971 -0.749595533530209 0.45349834168705 0.999965825749523 FBXO2
ENSG00000132879.14 132.737291581839 0.0600446115811242 0.169645700001216 0.35394125274436 0.723382910341563 0.999965825749523 FBXO44
ENSG00000116663.11 66.3449595854144 0.367995332541392 0.231234453243078 1.59143815889126 0.111511002393502 0.999965825749523 FBXO6
ENSG00000116670.15 312.378071854614 -0.000743725101724376 0.117429173602604 -0.00633339296281892 0.994946717320259 0.999965825749523 MAD2L2
ENSG00000162490.7 13.7299021406256 -0.226309551680486 0.497257036973806 -0.45511583517803 0.649025906380453 0.999965825749523 DRAXIN
ENSG00000177674.16 545.763504960178 0.0169148715154074 0.0960354026117627 0.176131624956978 0.860190536165673 0.999965825749523 AGTRAP
ENSG00000215910.7 0.433541600482429 0.942898963001708 3.22988002752171 0.291930026802015 0.770340124906123 0.999965825749523 C1orf167
ENSG00000177000.12 1919.6502462476 -0.0476726347522093 0.064997619300081 -0.733452013559362 0.463282785269442 0.999965825749523 MTHFR
ENSG00000011021.23 1206.51032764547 0.00522297578677068 0.0756331126108602 0.0690567346294923 0.944944459535944 0.999965825749523 CLCN6
ENSG00000175206.10 5.07784970637894 -1.0648498827287 0.85740301244701 -1.24194791395664 0.214255780215548 0.999965825749523 NPPA
ENSG00000285646.2 5.39005431182608 0.0277164384881409 0.7815211658329 0.035464731730717 0.97170916867562 0.999965825749523 ENSG00000285646.2
ENSG00000116685.16 1356.2758561056 0.13626395965436 0.0852096583297228 1.59916096749361 0.109784840741933 0.999965825749523 KIAA2013
ENSG00000083444.17 854.400921199982 0.0137508661484403 0.0815322329538335 0.1686555813604 0.866067559109795 0.999965825749523 PLOD1
ENSG00000116688.16 2117.43033588938 0.0216997806914218 0.0615686368633183 0.352448613400278 0.724501849616418 0.999965825749523 MFN2
ENSG00000116691.11 492.324243860821 0.131304456052879 0.0968888839113951 1.3552066114515 0.175351738845301 0.999965825749523 MIIP
ENSG00000202461.1 2.21477337165682 1.99858447557161 1.34326370637082 1.48785712447433 0.136788576921813 0.999965825749523 ENSG00000202461.1
ENSG00000120949.15 7.01722053080723 0.447926308974506 0.725574658302142 0.617340068109134 0.537010443508881 0.999965825749523 TNFRSF8
ENSG00000028137.19 315.320637082661 0.155252130964322 0.114771506000837 1.35270622800044 0.176149500002311 0.999965825749523 TNFRSF1B
ENSG00000048707.15 1058.48298954043 0.0615071198062057 0.106836181989287 0.575714319446321 0.564808294910274 0.999965825749523 VPS13D
ENSG00000239149.1 0.718790821359195 0.0199046937556305 2.58766745000366 0.00769213747137498 0.9938626227958 0.999965825749523 SNORA59A
ENSG00000229484.1 0.421825354839602 -0.435783574760855 3.14643218230412 -0.138500863680377 0.889844587076815 0.999965825749523 LINC02766
ENSG00000162496.9 10.5504871926726 0.147782483875206 0.560877163883698 0.263484579853299 0.792177107269894 0.999965825749523 DHRS3
ENSG00000272482.1 0.50269399163178 0.200424864476433 2.58016747718497 0.0776790135712824 0.938083388398481 0.999965825749523 ENSG00000272482.1
ENSG00000179172.9 4.17105601149025 -0.209943356940607 1.01114442511218 -0.207629446127159 0.835518310691072 0.999965825749523 HNRNPCL1
ENSG00000179412.10 0.495825629950413 -0.701803747838762 3.02249473358083 -0.232193538682305 0.81638769602115 0.999965825749523 HNRNPCL4
ENSG00000116731.22 1312.86735873281 0.00304401351983662 0.0667102974565073 0.0456303394812653 0.963604886941689 0.999965825749523 PRDM2
ENSG00000189337.17 1940.07546862317 0.038185812831731 0.0826221821206122 0.462173859993036 0.643956647135818 0.999965825749523 KAZN
ENSG00000287756.1 0.993787939522961 -0.197580401558271 2.02835176403269 -0.097409337503397 0.922401329739198 0.999965825749523 ENSG00000287756.1
ENSG00000175147.13 6.13146370485537 -0.959456000564275 0.782756006012521 -1.22574083519575 0.220296218067371 0.999965825749523 TMEM51-AS1
ENSG00000171729.14 86.4069283550965 0.249759408365312 0.193838650875498 1.28849126444721 0.197575007762088 0.999965825749523 TMEM51
ENSG00000142621.19 0.286712202637292 -0.812012794513154 3.6990573663241 -0.219518843342536 0.826245902945157 0.999965825749523 FHAD1
ENSG00000228140.2 1.06605914787426 -0.83765394347368 1.7389288147379 -0.481706862508881 0.630014200383053 0.999965825749523 EFHD2-AS1
ENSG00000142634.13 1206.05810022549 0.00542475668735747 0.0797534390241049 0.068019094270253 0.945770434455076 0.999965825749523 EFHD2
ENSG00000162438.12 0.987579296365131 -1.42438983881207 2.01300324444397 -0.707594407879612 0.479197166559573 0.999965825749523 CTRC
ENSG00000142615.8 0.418692378815122 0.981668920572898 3.08560896390252 0.318144305405223 0.750375477299333 0.999965825749523 CELA2A
ENSG00000215704.10 9.71830017987433 -1.13812452281318 0.598199075447445 -1.90258489109479 0.057094732178881 0.999965825749523 CELA2B
ENSG00000132906.18 499.900212577024 0.18143583673901 0.0919672976002982 1.97282992404053 0.0485149426379745 0.999965825749523 CASP9
ENSG00000116138.13 922.63248240806 0.0141923758174786 0.0814837972226499 0.174174207648899 0.861728555012182 0.999965825749523 DNAJC16
ENSG00000116771.6 19.8979075339188 0.175882258248202 0.392151620888004 0.448505753590733 0.653788234732685 0.999965825749523 AGMAT
ENSG00000237301.1 3.36378985327397 -0.921217076129216 1.15271461419752 -0.799171854666328 0.424190769504372 0.999965825749523 ENSG00000237301.1
ENSG00000235084.3 6.51215018574135 -0.0792102147421464 0.712869643125939 -0.111114585262474 0.911525482996408 0.999965825749523 CHCHD2P6
ENSG00000197312.12 562.802789910585 0.119071923495929 0.110999184798909 1.0727279097738 0.283393214111203 0.999965825749523 DDI2
ENSG00000271742.1 0.210154680874903 -0.911078522408747 4.54892069999268 -0.200284547147681 0.841258047290609 0.999965825749523 ENSG00000271742.1
ENSG00000116786.13 1652.31899286181 0.0555526336549568 0.0690621397432224 0.804386221763548 0.421173955983605 0.999965825749523 PLEKHM2
ENSG00000237938.5 12.8831583982489 -0.146201019208754 0.53312929815366 -0.274231822777475 0.7839064741203 0.999965825749523 ENSG00000237938.5
ENSG00000162461.8 23.1105243347486 0.363340891988946 0.410740560113102 0.884599494846324 0.376372679227095 0.999965825749523 SLC25A34
ENSG00000162458.13 0.646008279954437 0.152912737619518 2.66220425285901 0.0574383943137725 0.954195979232056 0.999965825749523 FBLIM1
ENSG00000224321.1 1.41000248704797 0.235950730028679 1.64324328331502 0.14358843418041 0.885825474195399 0.999965825749523 RPL12P14
ENSG00000233954.6 210.254822106993 0.017014806256169 0.139301278306749 0.122143934807988 0.902785027403119 0.999965825749523 UQCRHL
ENSG00000178715.8 8.62957829081041 0.219705669767832 0.628249268394834 0.349710983872972 0.726555609640034 0.999965825749523 ENSG00000178715.8
ENSG00000179743.4 272.838792588956 0.207127013782786 0.129787121848217 1.59589804314342 0.110511558510167 0.999965825749523 SPEN-AS1
ENSG00000065526.11 3307.81340555926 0.101100120225704 0.0818581057168388 1.23506547507252 0.216806137250326 0.999965825749523 SPEN
ENSG00000116809.11 933.569196948381 0.0675224755436629 0.0934101485133811 0.722860166890649 0.469765797990602 0.999965825749523 ZBTB17
ENSG00000173641.17 3.98516409779888 -1.03451146245258 0.990941948757143 -1.04396777606406 0.296500298660826 0.999965825749523 HSPB7
ENSG00000186510.12 7.50079091931796 0.135684573194547 0.773995568377991 0.175304069865532 0.860840714001827 0.999965825749523 CLCNKA
ENSG00000184908.17 15.2323357946345 -0.430330603992169 0.46159405861413 -0.932270673682793 0.351196659480022 0.999965825749523 CLCNKB
ENSG00000142627.13 4.3371462357774 0.236939944483529 0.898747913976361 0.263633373495386 0.792062439685399 0.999965825749523 EPHA2
ENSG00000142632.17 225.130876827405 -0.121726232656596 0.139282159711829 -0.873954230092671 0.382143179879233 0.999965825749523 ARHGEF19
ENSG00000237276.8 71.5676727543995 -0.255520107733775 0.217999593891789 -1.17211276944218 0.241151783825027 0.999965825749523 ANO7L1
ENSG00000288398.1 157.536022927694 0.148947608022483 0.152777123633872 0.97493397231011 0.329593013221735 0.999965825749523 ENSG00000288398.1
ENSG00000132881.12 156.819665255178 0.148991166239179 0.151315262788321 0.984640699779282 0.324800590471385 0.999965825749523 CPLANE2
ENSG00000233929.1 0.28479409980599 -0.813525642922549 3.70887573493425 -0.219345618743673 0.826380828395465 0.999965825749523 MT1XP1
ENSG00000037637.11 693.996858765022 -0.0619013874563491 0.0834778083981449 -0.741531056506807 0.458371508496555 0.999965825749523 FBXO42
ENSG00000055070.17 2851.0361094664 0.0407613726078517 0.064900644748357 0.628058053443045 0.529965910477734 0.999965825749523 SZRD1
ENSG00000226457.1 0.863367362164504 3.35057922471159 2.03654910571802 1.64522388156719 0.0999236503593424 0.999965825749523 RPL22P3
ENSG00000187144.11 0.495206848830571 0.428543091804321 2.89973950637506 0.147786754935114 0.882511062581134 0.999965825749523 SPATA21
ENSG00000157191.20 1375.06207061036 0.0652772006924842 0.0720020486459909 0.906601991471515 0.364617308261105 0.999965825749523 NECAP2
ENSG00000226029.1 15.8935431340006 0.459298259424984 0.467536296427182 0.982379898490979 0.32591272557992 0.999965825749523 LINC01772
ENSG00000080947.15 123.71138394571 -0.113480357499025 0.169416789262247 -0.669829466094793 0.502966507378781 0.999965825749523 CROCCP3
ENSG00000206652.1 0.57253754800208 -0.597433429767271 2.49303698552859 -0.239640820908479 0.810608716167629 0.999965825749523 RNU1-1
ENSG00000261135.1 2.1997913191431 -1.27606925525407 1.40953916539034 -0.905309541293019 0.365301423080796 0.999965825749523 ENSG00000261135.1
ENSG00000219481.10 207.560579246582 -0.0733167819138833 0.13400558033997 -0.547117379200775 0.584298093173851 0.999965825749523 NBPF1
ENSG00000271732.1 1.20405308604908 1.61593011789939 1.77756154312371 0.909071263467884 0.363312510181566 0.999965825749523 ENSG00000271732.1
ENSG00000215908.10 865.567733598773 -0.0101565376153981 0.106633877273378 -0.0952468190700757 0.924118782755445 0.999965825749523 CROCCP2
ENSG00000186301.8 43.4318342118815 -0.268327157765513 0.279074074655481 -0.961490808835484 0.336305444652061 0.999965825749523 MST1P2
ENSG00000236698.1 6.3325395613374 0.305191964894657 0.699819169537905 0.436101178960527 0.6627633218274 0.999965825749523 EIF1AXP1
ENSG00000268869.6 1.26607710589404 1.81969841867907 1.82377872015607 0.997762721194242 0.31839443097331 0.999965825749523 ESPNP
ENSG00000058453.17 730.28729986849 0.0285932639246161 0.106072215448604 0.269564124815236 0.78749560314307 0.999965825749523 CROCC
ENSG00000227684.2 0.573351306401165 0.141573381091974 2.62419310588132 0.0539492999866056 0.956975558119273 0.999965825749523 CROCCP4
ENSG00000186715.11 22.0119457933337 -0.185855711414537 0.419565842697667 -0.44297150173033 0.65778634795108 0.999965825749523 MST1L
ENSG00000228549.4 0.499834336222975 0.968876078564596 2.93586790455103 0.330013512209692 0.74138975229753 0.999965825749523 ENSG00000228549.4
ENSG00000238142.2 3.46141656196105 0.198352222826775 1.01775041642779 0.194892794564481 0.84547687513968 0.999965825749523 ENSG00000238142.2
ENSG00000207005.1 1.14109442781453 0.645920076169297 1.83811328771135 0.35140384463111 0.72528539849014 0.999965825749523 RNU1-2
ENSG00000272426.1 2.70050382728107 -0.917813233821551 1.22634919349528 -0.748411006171617 0.454212285876369 0.999965825749523 ENSG00000272426.1
ENSG00000117122.14 51.1909835555993 0.0291958191962902 0.270525950118197 0.107922434736979 0.914057220712921 0.999965825749523 MFAP2
ENSG00000159363.18 1722.02892438165 0.0265733456882556 0.0707007874228681 0.37585643182894 0.707023631925133 0.999965825749523 ATP13A2
ENSG00000117118.9 531.624487118757 -0.0479013547948238 0.116651868300422 -0.410635127347124 0.681340102103715 0.999965825749523 SDHB
ENSG00000117115.13 118.762542037478 -0.0118452375481413 0.213057778043001 -0.0555963629065474 0.955663362005449 0.999965825749523 PADI2
ENSG00000142623.11 0.359296978614365 -0.832703372012874 3.41583628046448 -0.243777307705053 0.807403296036631 0.999965825749523 PADI1
ENSG00000142619.4 4.24649367666153 -0.0551571976161084 0.906019244799016 -0.0608786159154313 0.951455879878993 0.999965825749523 PADI3
ENSG00000159339.13 969.823619424473 -0.0533487785572023 0.0834921431506057 -0.638967650656303 0.522843976662728 0.999965825749523 PADI4
ENSG00000179051.14 4997.29759195624 0.0522628112008519 0.052095078837888 1.00321973527453 0.315754852941064 0.999965825749523 RCC2
ENSG00000074964.17 26.2595569931068 0.229457913365788 0.442350992903127 0.518723631340505 0.603953479982531 0.999965825749523 ARHGEF10L
ENSG00000117148.8 0.280480459940442 -1.52540949593335 4.08267162693715 -0.373630219454541 0.708679447769006 0.999965825749523 ACTL8
ENSG00000179023.8 1.71684793017271 -0.443882945373497 1.46006322019985 -0.304016250277668 0.761115510836095 0.999965825749523 KLHDC7A
ENSG00000159423.17 755.445933738697 -0.023379846271895 0.0794606954939909 -0.294231583634491 0.768580947980018 0.999965825749523 ALDH4A1
ENSG00000169991.11 618.158693425512 -0.0770232998532393 0.0909858466810904 -0.846541551931803 0.397250703958431 0.999965825749523 IFFO2
ENSG00000272084.1 6.76929771220246 0.05796837497971 0.698749865295848 0.0829601232984372 0.933883247266995 0.999965825749523 ENSG00000272084.1
ENSG00000127481.15 7563.40569130149 0.00145248988812017 0.135568130297249 0.0107140954510136 0.991451552205658 0.999965825749523 UBR4
ENSG00000230424.1 22.8207051542481 0.505628803514844 0.388011508103474 1.30312836850191 0.192530940021557 0.999965825749523 EMC1-AS1
ENSG00000127463.15 919.445260979741 0.0399483295923303 0.0718856475570964 0.555720522105623 0.578401925092796 0.999965825749523 EMC1
ENSG00000053372.5 300.391769368737 -0.0221621620869035 0.112452681271238 -0.197079890282455 0.843765020033284 0.999965825749523 MRTO4
ENSG00000286064.1 3.19801352455962 -0.212669596519758 1.05611810770664 -0.201369141356331 0.840409942599723 0.999965825749523 ENSG00000286064.1
ENSG00000211454.14 4.31880668867849 -1.07799840808291 0.904558393281196 -1.19173998725785 0.233363213596822 0.999965825749523 AKR7L
ENSG00000162482.5 6.558062085596 0.20583969108081 0.755941654078989 0.27229573865935 0.785394632536528 0.999965825749523 AKR7A3
ENSG00000270728.1 19.3189883369321 0.084377875432082 0.45409324531468 0.185816187099655 0.852588910133058 0.999965825749523 ENSG00000270728.1
ENSG00000053371.12 812.776952983285 0.160543631913107 0.0896708762500385 1.79036537420965 0.0733951929647266 0.999965825749523 AKR7A2
ENSG00000200403.1 0.713931427779901 2.04422713523413 2.32555495005176 0.879027663994192 0.379386276474287 0.999965825749523 RNU6-1099P
ENSG00000040487.13 518.240741038637 0.0745657509796017 0.0929293241186429 0.802392051021523 0.422326209762438 0.999965825749523 SLC66A1
ENSG00000077549.18 7445.4477057471 -0.000320537811169161 0.0548313676602502 -0.00584588393190006 0.995335686033163 0.999965825749523 CAPZB
ENSG00000173436.15 69.2447033622273 0.118852516454371 0.231489508555892 0.513425067061625 0.6076540146549 0.999965825749523 MICOS10
ENSG00000158747.14 211.856301879176 0.145302222418377 0.128978226715396 1.12656396446667 0.259926882138977 0.999965825749523 NBL1
ENSG00000226396.1 27.3459821986736 -0.349751930269795 0.358442060261239 -0.97575583070494 0.329185477773395 0.999965825749523 ENSG00000226396.1
ENSG00000158748.4 0.210593399024969 -1.70388578757069 4.51693755432424 -0.377221461903872 0.706009032121324 0.999965825749523 HTR6
ENSG00000162542.13 255.968885983837 0.121307180419536 0.122073453685777 0.99372285093028 0.32035781469263 0.999965825749523 TMCO4
ENSG00000169914.6 246.851672411533 -0.213743940009251 0.154724669001631 -1.3814470658651 0.167141542935147 0.999965825749523 OTUD3
ENSG00000225986.1 0.137784908494343 0.981649136649845 4.71161307060497 0.208346721587603 0.834958253415183 0.999965825749523 ENSG00000225986.1
ENSG00000162543.6 2.36001075337422 0.985348030731108 1.15809296897167 0.850836726524687 0.394860057032351 0.999965825749523 UBXN10
ENSG00000090432.7 636.628478930982 0.128679509463027 0.0842497269621168 1.52735817791894 0.126671970053111 0.999965825749523 MUL1
ENSG00000183114.8 0.855201969704006 0.408036668654827 2.25839803929784 0.180675266961217 0.856622473371558 0.999965825749523 FAM43B
ENSG00000158825.6 3.82773867778944 0.571918557239102 0.971071461027601 0.588956199612632 0.555890656239518 0.999965825749523 CDA
ENSG00000158828.8 194.812325985391 0.00360726553467579 0.140662750895926 0.0256447816618115 0.979540667201283 0.999965825749523 PINK1
ENSG00000117242.7 64.1637016101992 -0.0685140073513312 0.234020361000782 -0.292769428516104 0.76969839735924 0.999965825749523 PINK1-AS
ENSG00000244038.9 6721.1690955525 0.0393487316764861 0.0580499313451968 0.677842863284316 0.497871330471016 0.999965825749523 DDOST
ENSG00000117245.12 11.1869712553624 0.195951349426051 0.54614966878251 0.358786905177238 0.719754509498128 0.999965825749523 KIF17
ENSG00000189410.12 0.436427570431841 1.78230199945971 3.22508346427317 0.552637480302045 0.580511671804523 0.999965825749523 SH2D5
ENSG00000127483.18 5156.37508681665 0.0115779492756465 0.055658627385256 0.208017154205162 0.835215573201337 0.999965825749523 HP1BP3
ENSG00000075151.20 8354.47863073596 0.0333871280915769 0.0550433083997063 0.606561070950363 0.544142241694641 0.999965825749523 EIF4G3
ENSG00000287192.1 13.4628233974212 -0.137542087502886 0.510334377727732 -0.269513663013049 0.787534429514715 0.999965825749523 ENSG00000287192.1
ENSG00000117298.16 4549.94254734172 -0.00476838758242555 0.0651564767727362 -0.0731836314455359 0.941659991671242 0.999965825749523 ECE1
ENSG00000236936.1 16.0938945786726 -0.261335590064543 0.441876265597781 -0.591422555160326 0.554237331414547 0.999965825749523 ENSG00000236936.1
ENSG00000231105.2 0.781113102157154 -0.375714981476804 2.42541492531923 -0.154907507806052 0.876894234725313 0.999965825749523 ECE1-AS1
ENSG00000227001.3 19.288118982949 0.308208676254858 0.414545960269421 0.743484934829779 0.457188139094329 0.999965825749523 NBPF2P
ENSG00000187952.9 6.20271983716622 -0.135785943205478 0.739741598163961 -0.18355861498461 0.854359731830377 0.999965825749523 HS6ST1P1
ENSG00000142794.18 417.610980349814 0.0175041130370331 0.100036382960703 0.174977468386768 0.861097338060395 0.999965825749523 NBPF3
ENSG00000162551.14 0.0719260731074334 0.981660346147228 4.71161307060497 0.208349100708557 0.834956395908132 0.999965825749523 ALPL
ENSG00000076864.19 21.6289372961887 -0.254533199965636 0.424888165657794 -0.599059283215333 0.549133352326823 0.999965825749523 RAP1GAP
ENSG00000090686.16 2186.45977671704 -0.0232288789916917 0.0613702325112794 -0.378504008232695 0.705056216735846 0.999965825749523 USP48
ENSG00000187942.12 35.8973397508397 0.0234854779264447 0.310055181028997 0.0757461231529891 0.939621080400374 0.999965825749523 LDLRAD2
ENSG00000142798.20 2848.57241429524 0.0208265806698374 0.0872599671992127 0.238672799661851 0.811359309990158 0.999965825749523 HSPG2
ENSG00000228397.3 1.06958727299564 -0.468593944329295 1.60463604480226 -0.292025064404583 0.770267460197135 0.999965825749523 LINC01635
ENSG00000218510.8 88.4621473117583 -0.360798844533797 0.223748060193928 -1.6125227821912 0.10684822644658 0.999965825749523 LINC00339
ENSG00000070831.17 5371.12484307567 -0.027656419144737 0.0640156310042348 -0.432026033499653 0.665722492114486 0.999965825749523 CDC42
ENSG00000285752.1 32.3840973771455 -0.670930982262439 0.34030262918146 -1.97157155052328 0.0486585375566455 0.999965825749523 CDC42-AS1
ENSG00000230068.2 1.27435775202567 -0.599815589334181 1.67903534322681 -0.357238215236995 0.720913479217265 0.999965825749523 CDC42-IT1
ENSG00000271428.1 0.847286483485773 -1.30738419030199 2.17205613493861 -0.60191086651586 0.54723347056767 0.999965825749523 MPHOSPH6P1
ENSG00000162552.15 2.60540232173157 -0.812656574223675 1.27463612618167 -0.637559659208853 0.523760362791896 0.999965825749523 WNT4
ENSG00000184677.18 1572.21397598698 -0.00495498151874447 0.0753562956338608 -0.0657540485113494 0.947573640991438 0.999965825749523 ZBTB40
ENSG00000237200.1 4.3971623509298 -0.368918963441764 0.930103662864457 -0.396642845492725 0.691630852629636 0.999965825749523 ZBTB40-IT1
ENSG00000070886.12 0.141909887560917 0.0198663437004796 4.71161307060481 0.00421646332217375 0.996635758982611 0.999965825749523 EPHA8
ENSG00000173372.17 7.15077527630356 1.42933850294715 0.971464184291175 1.47132393150455 0.141203534304993 0.999965825749523 C1QA
ENSG00000159189.12 21.5259549686901 0.380802255738482 0.5893845481427 0.646101525631249 0.51821360741816 0.999965825749523 C1QC
ENSG00000173369.16 8.6252859649157 0.703519675991497 0.740703050771756 0.949799889791845 0.342213941903132 0.999965825749523 C1QB
ENSG00000133216.16 2.24737966515715 -1.25617344388785 1.4711120626392 -0.853893782662795 0.393163844770764 0.999965825749523 EPHB2
ENSG00000227868.6 0.209348776068614 -0.941864623559176 4.56399166375479 -0.206368611721851 0.836502987320401 0.999965825749523 TEX46
ENSG00000004487.16 2396.60386436726 -0.0079785915461497 0.0644435605229823 -0.123807429034035 0.901467749556129 0.999965825749523 KDM1A
ENSG00000169641.13 1023.63107107206 0.0424238821722637 0.0796393076646608 0.532700288542173 0.594241066378289 0.999965825749523 LUZP1
ENSG00000261326.4 126.007582405388 -0.260754061669432 0.189107095371869 -1.37886979415908 0.167934902777298 0.999965825749523 LINC01355
ENSG00000284726.1 3.34308333925915 1.51051358928557 1.08441855381044 1.39292488493295 0.1636425064107 0.999965825749523 ENSG00000284726.1
ENSG00000125944.20 4138.15219591019 -4.09537525869395e-05 0.0595225488214786 -0.000688037615959104 0.999451025452288 0.999965825749523 HNRNPR
ENSG00000125945.15 360.065978878897 0.0498094917118256 0.104359732474943 0.477286502471488 0.633158121031891 0.999965825749523 ZNF436
ENSG00000249087.7 121.397721939799 -0.03394586428245 0.177209549237483 -0.19155775988662 0.848088632400565 0.999965825749523 ZNF436-AS1
ENSG00000204219.11 6.03162544557747 0.494588476198527 0.819247617799823 0.603710606479146 0.546036061204523 0.999965825749523 TCEA3
ENSG00000088280.19 88.4385227123873 -0.196561549187597 0.228287485067896 -0.861026390163861 0.389223508521099 0.999965825749523 ASAP3
ENSG00000007968.7 281.117822295435 0.0399093783099622 0.122682328334653 0.32530665868272 0.744948991807923 0.999965825749523 E2F2
ENSG00000117318.9 2.07643825719076 0.71010380798675 1.33828960955872 0.53060548547552 0.595692193627163 0.999965825749523 ID3
ENSG00000142676.14 20898.7666202841 0.0982718824685904 0.0512812213148496 1.91633272275701 0.0553227582636124 0.999965825749523 RPL11
ENSG00000236810.6 29.0365879536585 0.0113587500426703 0.344772129300252 0.0329456736126669 0.973717910271481 0.999965825749523 ELOA-AS1
ENSG00000011007.12 1028.10282716118 0.0598809555879395 0.0795185424069671 0.753043928816946 0.451423516815441 0.999965825749523 ELOA
ENSG00000057757.10 1009.50823024939 0.0680144795973044 0.0709025089804046 0.959267599628974 0.337423953333886 0.999965825749523 PITHD1
ENSG00000011009.11 1502.43280456207 0.0895020699381759 0.0732724409554396 1.22149704269585 0.22189788463768 0.999965825749523 LYPLA2
ENSG00000117308.15 194.190096883918 0.0979991249499039 0.136713710390055 0.71682002244182 0.473485155574945 0.999965825749523 GALE
ENSG00000117305.15 788.409555848341 0.0316874242913099 0.0801125907416034 0.395536132310527 0.692447261231474 0.999965825749523 HMGCL
ENSG00000179163.11 575.942555082844 0.142582351291363 0.106938300773106 1.33331416583741 0.182428726856953 0.999965825749523 FUCA1
ENSG00000188822.8 198.335051800147 -0.221901314361635 0.132611055780219 -1.67332439257101 0.0942634530214756 0.999965825749523 CNR2
ENSG00000229106.1 12.3586917249222 -0.0844287085779644 0.568142879585182 -0.148604711264899 0.881865555241269 0.999965825749523 BTBD6P1
ENSG00000189266.13 3143.64683324486 -0.0388874905178174 0.0545125566644933 -0.713367577990463 0.475618330297002 0.999965825749523 PNRC2
ENSG00000188529.15 2465.78130931385 -0.132326882397511 0.0701673003979005 -1.88587677803078 0.0593115614909836 0.999965825749523 SRSF10
ENSG00000185436.12 2.76928272144769 2.58110805109025 1.37741026527389 1.87388472132304 0.0609463157681359 0.999965825749523 IFNLR1
ENSG00000232298.2 0.491851288529116 0.925345259008704 2.64095364343997 0.350382999454469 0.726051283223816 0.999965825749523 GRHL3-AS1
ENSG00000158055.15 0.495449704477953 1.42577256391002 2.7334247151031 0.521606670208308 0.601944218158324 0.999965825749523 GRHL3
ENSG00000001460.18 269.365189026725 -0.0547310889789422 0.127133163636697 -0.430502061093556 0.666830467729755 0.999965825749523 STPG1
ENSG00000001461.17 2197.54018458465 -0.0190649616687321 0.0699562164529654 -0.272527055283933 0.785216791143637 0.999965825749523 NIPAL3
ENSG00000286061.1 4.9594265348506 0.257646195230047 0.851114503065291 0.302716255335955 0.762106108730128 0.999965825749523 RCAN3AS
ENSG00000117602.12 429.901270690651 -0.159448659827557 0.113083085562969 -1.41001334579582 0.158535742237202 0.999965825749523 RCAN3
ENSG00000184454.7 0.637524459490814 -2.01635618076278 2.4502665637346 -0.822912988572774 0.410557475942435 0.999965825749523 NCMAP
ENSG00000133226.17 2757.5735616526 0.0591895306654826 0.133084241357742 0.444752361824538 0.656498724439088 0.999965825749523 SRRM1
ENSG00000284699.1 0.862461205961339 -0.523240965503851 2.20725125999636 -0.237055461236757 0.812613764372453 0.999965825749523 ENSG00000284699.1
ENSG00000169504.15 3337.75581873395 -0.0616927510022752 0.0775151076175031 -0.795880350275678 0.426101583377454 0.999965825749523 CLIC4
ENSG00000020633.18 1011.67376654333 0.0916968212900169 0.0842369541276384 1.08855813033167 0.276348789014741 0.999965825749523 RUNX3
ENSG00000229162.1 9.54168098744702 -0.185077775088154 0.59127798724269 -0.313013132708066 0.754270684695232 0.999965825749523 RUNX3-AS1
ENSG00000285823.1 0.215753109979717 -1.6982159122304 4.47346596538157 -0.379619723358184 0.704227717843152 0.999965825749523 LINC02793
ENSG00000233755.1 0.142115751158519 0.0198662515410559 4.71161307060448 0.0042164437621163 0.99663577458914 0.999965825749523 ENSG00000233755.1
ENSG00000117614.10 1699.22412124984 0.134494556163637 0.0713178730007851 1.88584642957813 0.059315652195407 0.999965825749523 SYF2
ENSG00000284602.1 51.2555808749822 0.0503968148246584 0.273254891441469 0.184431519446207 0.853674944969894 0.999965825749523 ENSG00000284602.1
ENSG00000284657.1 9.82743660313205 0.0629932503292386 0.617278348588152 0.102049991666349 0.91871699456371 0.999965825749523 ENSG00000284657.1
ENSG00000117616.18 4675.78955165891 -0.104933160809568 0.125871408010499 -0.833653666612006 0.404476174524151 0.999965825749523 RSRP1
ENSG00000272432.1 4.27467573019892 0.468564233906349 0.912382055843037 0.513561430659 0.60755865116337 0.999965825749523 ENSG00000272432.1
ENSG00000261349.1 32.9215677336192 -0.267013879794711 0.331049082231103 -0.806568856784537 0.419914922416268 0.999965825749523 ENSG00000261349.1
ENSG00000187010.21 138.928198270764 -0.0294413178862988 0.172332286944985 -0.170840406102761 0.864349256619258 0.999965825749523 RHD
ENSG00000224183.1 6.89592392460751 0.816299671267441 0.708412586276565 1.15229413915122 0.249200224529232 0.999965825749523 SDHDP6
ENSG00000259984.1 4.69027302345322 -0.079386528282341 0.822133772144115 -0.0965615706009765 0.923074576046859 0.999965825749523 ENSG00000259984.1
ENSG00000183726.11 2990.52087463007 0.0861698449849926 0.0790473993356369 1.09010347853588 0.275667564180989 0.999965825749523 TMEM50A
ENSG00000188672.18 45.4001569018348 -0.0962441990172848 0.27492246802995 -0.350077604449557 0.726280457798618 0.999965825749523 RHCE
ENSG00000238084.4 3.34801053530918 0.219602458135038 1.00431607888761 0.218658709893675 0.82691591534691 0.999965825749523 ENSG00000238084.4
ENSG00000204178.11 842.415506612005 0.0291444850774516 0.076857393743539 0.379202099601531 0.704537792545804 0.999965825749523 MACO1
ENSG00000157978.11 1200.4507807745 0.00671155569739923 0.0775032883596917 0.0865970443247647 0.930991815363216 0.999965825749523 LDLRAP1
ENSG00000225643.1 1.70187443429882 0.702346286149584 1.34486977075653 0.522241113170753 0.601502463900274 0.999965825749523 ENSG00000225643.1
ENSG00000117643.14 56.1791331154549 0.0557760343623468 0.249966700907715 0.223133858069114 0.823431327638884 0.999965825749523 MAN1C1
ENSG00000233478.1 0.139024804279756 0.0198621448215064 4.71161307058881 0.00421557214566098 0.996636470032272 0.999965825749523 ENSG00000233478.1
ENSG00000162430.17 2275.88076266808 0.00262333797175518 0.0646459670661843 0.0405800715931655 0.967630671633152 0.999965825749523 SELENON
ENSG00000228172.5 10.9319396562785 0.358205264348208 0.539549442877351 0.663897014586731 0.506756227151458 0.999965825749523 ENSG00000228172.5
ENSG00000117640.18 830.119020059088 -0.142952611845519 0.0803782384823254 -1.778498938826 0.0753219460761741 0.999965825749523 MTFR1L
ENSG00000127423.10 115.20744423676 0.0317026239207678 0.18035711770468 0.175776949222921 0.860469179511464 0.999965825749523 AUNIP
ENSG00000236528.1 9.51912493849755 -0.816878217801339 0.649104617104247 -1.25846927640964 0.208222091672521 0.999965825749523 ENSG00000236528.1
ENSG00000182749.5 603.620010895267 -0.0497865007144081 0.086858677100303 -0.573189718937527 0.566516244779079 0.999965825749523 PAQR7
ENSG00000117632.23 3849.28816395196 0.0173612798919756 0.0544898423953963 0.318614977191463 0.750018494768382 0.999965825749523 STMN1
ENSG00000229786.1 0.349579876391724 0.0199067141507871 3.25984210939439 0.00610664979552809 0.995127628692676 0.999965825749523 SNRPFP2
ENSG00000223624.1 0.498907436669066 0.0177507312264832 2.63608712115639 0.00673374225154455 0.994627291623805 0.999965825749523 ENSG00000223624.1
ENSG00000158006.14 305.813945888381 0.1295077930899 0.117045878233217 1.10647034346526 0.268522993381345 0.999965825749523 PAFAH2
ENSG00000158008.10 0.845124596063187 -1.28672186510863 2.04701539204647 -0.628584362437183 0.529621200523253 0.999965825749523 EXTL1
ENSG00000158014.15 0.501374707462547 0.0199057665390251 2.65160144261617 0.00750707335540792 0.994010278332567 0.999965825749523 SLC30A2
ENSG00000175087.10 358.713762501268 0.0513484221453726 0.107757778244744 0.476517082866611 0.63370604001726 0.999965825749523 PDIK1L
ENSG00000197245.6 7.88776179707674 0.401860852990247 0.630099811713535 0.637773326574086 0.523621245165852 0.999965825749523 FAM110D
ENSG00000236782.7 1.49079320666803 -0.608663179690286 1.82362743897261 -0.333765091861741 0.738556826968475 0.999965825749523 ZNF593OS
ENSG00000142675.18 26.8617584018404 -0.00682712439520386 0.361882539320128 -0.0188655811027248 0.9849483369528 0.999965825749523 CNKSR1
ENSG00000236155.6 16.6350594401187 0.246948134970102 0.453482631332828 0.544559191262294 0.58605672812192 0.999965825749523 ZPLD2P
ENSG00000130695.15 1216.14532160583 0.0523432619596536 0.0693873823524063 0.754362827722933 0.450631385856627 0.999965825749523 CEP85
ENSG00000270733.1 1.2138139735339 2.25052434016538 1.82971692456431 1.22998498289634 0.218702728370686 0.999965825749523 ENSG00000270733.1
ENSG00000142669.15 12856.4397633152 0.05437303407764 0.0681356907651334 0.798011049232129 0.424864078163663 0.999965825749523 SH3BGRL3
ENSG00000158062.20 1185.00380302166 -0.0267572349648432 0.0762299501674364 -0.351006853685092 0.725583206649118 0.999965825749523 UBXN11
ENSG00000169442.9 333.449636251292 0.158671075694481 0.132465362021332 1.19783068776069 0.230982937692871 0.999965825749523 CD52
ENSG00000176092.15 1.62289633727561 0.0154259858033469 1.71590982048518 0.00898997465903258 0.99282713463575 0.999965825749523 CRYBG2
ENSG00000176083.17 3.63582300761649 -0.151384792555503 0.902026936265818 -0.167827352453798 0.866719103544165 0.999965825749523 ZNF683
ENSG00000131914.11 0.569165469872265 0.833644848936495 2.50399411424736 0.332926041715984 0.739190111273897 0.999965825749523 LIN28A
ENSG00000117682.17 738.460703793107 0.0244208611918705 0.0807142713236857 0.302559396143668 0.762225662037434 0.999965825749523 DHDDS
ENSG00000223583.1 2.13560426781187 -0.319108155291471 1.13640244396638 -0.280805586951829 0.778859518208556 0.999965825749523 ENSG00000223583.1
ENSG00000225891.2 12.9690411570071 0.316931615814533 0.511909507535048 0.619116486702163 0.535839623019856 0.999965825749523 DHDDS-AS1
ENSG00000198830.11 9908.73036505756 0.0737978646708095 0.0625939258449081 1.17899402657155 0.238400554435138 0.999965825749523 HMGN2
ENSG00000117676.14 2642.38078765689 0.0902022719611729 0.0626096500916456 1.44070876980048 0.149666976278789 0.999965825749523 RPS6KA1
ENSG00000260063.1 10.7953585886806 -0.470292182532048 0.584523378340093 -0.804573777472453 0.421065679225174 0.999965825749523 ENSG00000260063.1
ENSG00000117713.20 4498.79595780466 0.0874588387272752 0.0645184940920984 1.35556230749016 0.175238471413304 0.999965825749523 ARID1A
ENSG00000060642.10 486.495536167107 -0.0152866668596428 0.103581581137334 -0.147580937573978 0.882673499959811 0.999965825749523 PIGV
ENSG00000241188.3 0.713325808574454 -1.92685599636528 2.34655611642774 -0.821142091116327 0.411565337102849 0.999965825749523 RN7SL165P
ENSG00000204160.12 419.302317130827 0.0525175217775414 0.0953840313042489 0.550590293358695 0.581914564356666 0.999965825749523 ZDHHC18
ENSG00000175793.12 0.497805021897358 -1.30463697248323 2.68026994099438 -0.486755812363888 0.626431387862178 0.999965825749523 SFN
ENSG00000142751.15 712.556648862331 0.0457511459735989 0.0827525207427026 0.552867097738934 0.580354418846632 0.999965825749523 GPN2
ENSG00000198746.13 365.08495639422 0.0530127700139971 0.101066251599387 0.524534839029479 0.599906594750376 0.999965825749523 GPATCH3
ENSG00000090273.14 1549.78940500926 0.0649986440604358 0.0994194485919555 0.653781981101182 0.51325227698265 0.999965825749523 NUDC
ENSG00000131910.5 0.565470516886082 -0.209726088546836 2.74759040758693 -0.0763309145234016 0.939155831348858 0.999965825749523 NR0B2
ENSG00000172746.6 0.568252254192283 -1.63485738506716 2.51723961314646 -0.649464348379472 0.516038283172112 0.999965825749523 RPL12P13
ENSG00000225294.1 1.05029235819356 -1.19409868883159 1.96570312963264 -0.607466443345772 0.543541405633329 0.999965825749523 OSTCP2
ENSG00000253368.4 0.567736598694354 0.915692859742466 2.51256019280555 0.364446138390816 0.715524887438783 0.999965825749523 TRNP1
ENSG00000158246.8 1.83581126286062 0.00863510414390771 1.30430443710774 0.00662046673938782 0.99471767039129 0.999965825749523 TENT5B
ENSG00000090020.11 2504.47012293565 -0.0211297567646459 0.063633682585297 -0.332053024533395 0.739849220464523 0.999965825749523 SLC9A1
ENSG00000214973.3 0.491316219218454 -0.964996037159857 2.59689871202958 -0.371595562310428 0.710193993642769 0.999965825749523 CHCHD3P3
ENSG00000225159.1 11.4851895667205 0.118887513406104 0.553848911061638 0.214656941688693 0.830034795522678 0.999965825749523 NPM1P39
ENSG00000142784.16 2950.34734388908 0.00570811689184039 0.0568052484695142 0.100485730555404 0.91995871086371 0.999965825749523 WDTC1
ENSG00000243659.1 2.34010016026262 -0.525927796561858 1.23111983628886 -0.427194641057231 0.66923756425894 0.999965825749523 ENSG00000243659.1
ENSG00000186501.14 709.632582592758 0.0926685988942799 0.0847232737616019 1.09377972285437 0.274051599358791 0.999965825749523 TMEM222
ENSG00000206888.1 0.501401000038538 -0.0631106199858358 2.53377027442481 -0.0249077908217873 0.980128512986109 0.999965825749523 RNU6-48P
ENSG00000241547.1 7.53651781434052 -0.0828687826729088 0.688145345619759 -0.120423371603677 0.90414777825918 0.999965825749523 ACTG1P20
ENSG00000142765.18 1932.58736524519 0.0561683132692152 0.0894158321757262 0.628169664168973 0.529892800687068 0.999965825749523 SYTL1
ENSG00000142733.17 86.9963997726345 -0.052021837128478 0.211841857765872 -0.245569207507482 0.806015728251978 0.999965825749523 MAP3K6
ENSG00000181773.7 2.63343562192082 -0.709453031493313 1.17710471052226 -0.60271021358715 0.546701485792622 0.999965825749523 GPR3
ENSG00000158195.11 6861.0359112014 0.0114793485315155 0.0513724815420946 0.223453261102626 0.823182755681711 0.999965825749523 WASF2
ENSG00000237429.1 20.0974007676652 -0.0509980173099198 0.411881872837784 -0.123817095806022 0.901460095479905 0.999965825749523 ENSG00000237429.1
ENSG00000126705.14 1318.15713600023 0.0313894574779511 0.0722260142276002 0.434600438825766 0.663852476447555 0.999965825749523 AHDC1
ENSG00000000938.13 336.093460170538 -0.0579555866263266 0.114784243492165 -0.504908904420168 0.613622819682028 0.999965825749523 FGR
ENSG00000235912.1 3.26229963833444 -0.176139738171683 0.962395892335452 -0.183022121742689 0.854780661145317 0.999965825749523 ENSG00000235912.1
ENSG00000233975.1 0.0700920085204448 0.0198791326428698 4.71161307060497 0.00421917766696349 0.996633593268074 0.999965825749523 LINC02574
ENSG00000126709.15 327.601289898286 0.198945067226603 0.123731852373145 1.60787269737653 0.107863062586446 0.999965825749523 IFI6
ENSG00000225886.3 3.1543676526878 0.241261242164806 1.00357182263584 0.240402566834872 0.810018188500683 0.999965825749523 ENSG00000225886.3
ENSG00000009780.15 129.309978779314 0.00155221954417079 0.162614493090037 0.00954539484565718 0.992383992480924 0.999965825749523 FAM76A
ENSG00000231344.1 0.212214294126585 0.0106957105907377 4.54152308611923 0.00235509329974083 0.998120909153938 0.999965825749523 ENSG00000231344.1
ENSG00000117758.14 486.250416394099 -0.0809714676679909 0.0919600259622491 -0.880507229317561 0.378584590586659 0.999965825749523 STX12
ENSG00000269971.1 0.41605447515672 2.40629508000476 3.48769860010395 0.689937794490911 0.490233306950728 0.999965825749523 ENSG00000269971.1
ENSG00000270031.1 1.55223354632594 -1.12970529462759 1.60305792219744 -0.704718949318444 0.480985156424482 0.999965825749523 ENSG00000270031.1
ENSG00000117751.18 1035.39638721458 0.0541747870132094 0.074753801136544 0.724709462121594 0.468630289044698 0.999965825749523 PPP1R8
ENSG00000252947.1 0.281294569379504 0.981655136104612 3.76459789020631 0.260759625525587 0.79427788164827 0.999965825749523 SCARNA1
ENSG00000130775.16 978.393026052379 0.0288590252539645 0.0904477991526223 0.319068297120946 0.749674723414589 0.999965825749523 THEMIS2
ENSG00000117748.10 1237.36316332411 -0.0113832048080534 0.0688491598275651 -0.165335420745337 0.868679980722035 0.999965825749523 RPA2
ENSG00000130768.15 82.5654814499618 -0.11180773374325 0.211344823464584 -0.529029913817529 0.596784698752549 0.999965825749523 SMPDL3B
ENSG00000227050.1 0.776525634581967 -2.85210160359544 2.06423480281393 -1.38167499148231 0.167071516518831 0.999965825749523 ENSG00000227050.1
ENSG00000158156.7 287.994661929899 0.063217960977817 0.1126710410958 0.56108437769795 0.574740017478391 0.999965825749523 XKR8
ENSG00000158161.16 684.848980350613 0.0151112498420163 0.0813191112334749 0.185826549415063 0.852580783720522 0.999965825749523 EYA3
ENSG00000238231.2 0.923035984174733 1.50603217129335 2.00788200267554 0.750060097797844 0.453218510176428 0.999965825749523 ENSG00000238231.2
ENSG00000240750.3 0.214723381890434 0.932127591703032 4.5156453075809 0.206421790953813 0.836461450631725 0.999965825749523 RN7SL559P
ENSG00000228589.3 21.4901295183039 0.653961632131257 0.411297016627809 1.5899984821019 0.111835147186353 0.999965825749523 SPCS2P4
ENSG00000169403.12 301.583616693549 0.142051102852707 0.116844734213719 1.21572532821962 0.224089572329445 0.999965825749523 PTAFR
ENSG00000126698.11 2265.01900946206 0.0699733359158361 0.0637791806018379 1.09711876596012 0.272589477823437 0.999965825749523 DNAJC8
ENSG00000130770.18 1076.86777840521 -0.0660823969398478 0.0713945513748768 -0.925594399954472 0.354656804739118 0.999965825749523 ATP5IF1
ENSG00000270605.1 164.407197424177 -0.190025162805638 0.177200408751498 -1.07237429159729 0.283551950270739 0.999965825749523 ENSG00000270605.1
ENSG00000271398.1 13.4547269289219 -0.463858388401792 0.57889454885989 -0.801283047690366 0.42296780259954 0.999965825749523 ENSG00000271398.1
ENSG00000130766.5 341.60564202365 -0.0176543603939353 0.103197238216797 -0.171073961852031 0.864165609466357 0.999965825749523 SESN2
ENSG00000130772.14 322.034982313298 -0.0146852134907213 0.108048464178785 -0.135913208969098 0.891889893128461 0.999965825749523 MED18
ENSG00000204138.13 1917.94710906501 0.0334912074158372 0.0682590860036302 0.49064834261121 0.623675188461807 0.999965825749523 PHACTR4
ENSG00000180198.16 1594.19462167912 0.0430347816888405 0.0655914358214711 0.656103668868813 0.511757423982517 0.999965825749523 RCC1
ENSG00000242125.3 601.152402635221 -0.115108920292909 0.0968966075769264 -1.18795614388795 0.23485068843591 0.999965825749523 SNHG3
ENSG00000200087.1 7.31686106224613 -0.183012494657907 0.683403579990446 -0.267795633526627 0.78885663195279 0.999965825749523 SNORA73B
ENSG00000231468.2 1.4450192978462 0.285878110410001 1.5885695482463 0.179959455175 0.85718439855492 0.999965825749523 PRDX3P2
ENSG00000279443.1 16.740424141817 -0.308849112208134 0.455620503606967 -0.677864823385027 0.497857405371482 0.999965825749523 ENSG00000279443.1
ENSG00000180098.9 378.550582366237 0.00982014808300267 0.103837960477467 0.0945718505818847 0.924654909578493 0.999965825749523 TRNAU1AP
ENSG00000197989.14 353.509877631461 -0.0245883925484347 0.115394863043607 -0.21308047776046 0.831264191477188 0.999965825749523 SNHG12
ENSG00000221539.1 2.27132841619126 0.37467481414584 1.31123287023394 0.285742389968452 0.775075435167929 0.999965825749523 SNORD99
ENSG00000120656.11 432.163705856721 -0.0298600309119826 0.108856826063194 -0.274305544189284 0.783849824217292 0.999965825749523 TAF12
ENSG00000188060.7 30.4546698238718 0.0339458062793986 0.339546092715788 0.099974074235077 0.920364908069484 0.999965825749523 RAB42
ENSG00000229388.1 4.3162564039889 -0.812210960388079 0.968989484936074 -0.838204101298026 0.401916084043829 0.999965825749523 TAF12-DT
ENSG00000162419.12 478.401905547178 0.0129958564209277 0.0971046636738992 0.13383349397688 0.893534241076228 0.999965825749523 GMEB1
ENSG00000198492.16 1838.97049005769 0.00499003147363705 0.063196218220958 0.078960919088386 0.937063708016781 0.999965825749523 YTHDF2
ENSG00000116329.11 17.9224948383524 -0.370744548616279 0.43948515516956 -0.843588331153621 0.398899487106403 0.999965825749523 OPRD1
ENSG00000233427.1 3.35079622014782 -0.608820250348649 1.00567244480277 -0.605386230372503 0.544922398020422 0.999965825749523 ENSG00000233427.1
ENSG00000159023.21 3112.16668706876 0.0372442535197666 0.0653597660209507 0.569834560114982 0.568789912757782 0.999965825749523 EPB41
ENSG00000225616.2 1.69547266602482 -0.712424126175657 1.35061383058821 -0.527481734631275 0.597859097273184 0.999965825749523 ENSG00000225616.2
ENSG00000116350.17 3093.85895104841 0.118909130732668 0.159834314612209 0.743952454897847 0.456905239464761 0.999965825749523 SRSF4
ENSG00000116353.16 169.713757335579 0.0457190813058747 0.144295453929694 0.316843532216551 0.751362330718466 0.999965825749523 MECR
ENSG00000237934.1 1.34371502974085 1.14766684738114 1.68797535605001 0.679907347739228 0.49656312885247 0.999965825749523 ENSG00000237934.1
ENSG00000060656.20 3.27281389272814 -0.791218621264162 0.960911467717159 -0.823404286290665 0.41027812639187 0.999965825749523 PTPRU
ENSG00000162510.6 3.21122282614349 -0.984289361575269 1.00178456800923 -0.982535959334319 0.325835876552918 0.999965825749523 MATN1
ENSG00000186056.10 17.8035787337981 -0.718704554236907 0.454983920789092 -1.57962627116676 0.114192479238637 0.999965825749523 MATN1-AS1
ENSG00000287510.1 0.561948101640673 -2.45211666410377 2.45659125641105 -0.998178536093212 0.318192792538609 0.999965825749523 ENSG00000287510.1
ENSG00000162511.8 14410.6552214998 0.0409950449234589 0.059078584839911 0.693907022900866 0.487740519067456 0.999965825749523 LAPTM5
ENSG00000264773.1 1.1405513628245 0.0199015704780364 2.07803349592587 0.0095771172683476 0.992358682806531 0.999965825749523 MIR4420
ENSG00000162512.16 12.3329837861843 0.0371226237725832 0.511909683295169 0.0725179167028536 0.942189747540213 0.999965825749523 SDC3
ENSG00000134644.15 2228.8064211035 0.0450819808453912 0.0589170148841748 0.765177613530115 0.444165788237313 0.999965825749523 PUM1
ENSG00000084628.10 1.84802944607723 -0.10775561720411 1.39724378044411 -0.0771201265750926 0.938527981989786 0.999965825749523 NKAIN1
ENSG00000060688.13 959.931420830611 0.0376833900033598 0.0763110963480881 0.493812719338607 0.621438449480911 0.999965825749523 SNRNP40
ENSG00000229447.2 7.20933632355043 -0.32914474557035 0.681077127138482 -0.483270884390493 0.628903410414606 0.999965825749523 ENSG00000229447.2
ENSG00000121766.15 525.561274182071 0.0695574843707113 0.0953063132164302 0.729830816272936 0.465493605356258 0.999965825749523 ZCCHC17
ENSG00000121769.8 31.8754947326611 0.0828054732043498 0.315614581603922 0.262362634779232 0.793041877047266 0.999965825749523 FABP3
ENSG00000168528.12 46.9608993050566 0.0222218517127755 0.27091537196233 0.0820250676505187 0.934626779517101 0.999965825749523 SERINC2
ENSG00000260386.6 51.8033709747073 -0.126258690381011 0.276339217046131 -0.456897474526511 0.647744739317166 0.999965825749523 LDC1P
ENSG00000284543.1 214.384640092954 0.034932332058803 0.157479498763513 0.22182145824112 0.824452874302804 0.999965825749523 LINC01226
ENSG00000229167.2 0.779304926576226 0.846061409874244 2.23820605257737 0.378008722163884 0.705424114546851 0.999965825749523 ENSG00000229167.2
ENSG00000142910.16 17.940060394332 0.352131522195469 0.436192533265982 0.807284617090742 0.419502524539539 0.999965825749523 TINAGL1
ENSG00000121764.11 1.77053186591659 0.654391718007811 1.51101043871709 0.433082195357575 0.664955057098856 0.999965825749523 HCRTR1
ENSG00000162517.13 654.251692600392 0.0239203899088738 0.0824860631047657 0.289993109241891 0.771821509238272 0.999965825749523 PEF1
ENSG00000235790.7 4.5080191437799 -0.0298954967377166 0.795374933994756 -0.0375866719706227 0.970017234640332 0.999965825749523 PEF1-AS1
ENSG00000084636.18 5.83167542760353 -0.242046168698286 0.728276378735084 -0.332354825401158 0.739621345667624 0.999965825749523 COL16A1
ENSG00000121753.12 11.0741998636579 -0.367661212353078 0.546241950070307 -0.673073923205196 0.50090026278607 0.999965825749523 ADGRB2
ENSG00000134668.12 15.1269479209687 -0.208397385843739 0.486768649010491 -0.428124091942593 0.668560777450529 0.999965825749523 SPOCD1
ENSG00000269967.1 1.35262075717056 0.0146427200599097 2.02870849700243 0.00721775458699237 0.994241115053879 0.999965825749523 ENSG00000269967.1
ENSG00000184007.21 4887.82197622321 0.0470814448314848 0.0550162675317598 0.855773154809269 0.392123266868044 0.999965825749523 PTP4A2
ENSG00000228634.1 1.06253037705953 -0.517486398135026 1.66100109425526 -0.311550907416501 0.755381848550844 0.999965825749523 ENSG00000228634.1
ENSG00000121774.18 4663.98868366265 0.0584485601839135 0.0624622226122128 0.935742561496452 0.349405751241589 0.999965825749523 KHDRBS1
ENSG00000203325.3 1.34397210346204 0.66617029677644 1.6070455260535 0.414531067089548 0.678485219748551 0.999965825749523 ENSG00000203325.3
ENSG00000121775.18 470.993600395402 0.0175346193897471 0.100193169016739 0.175008132408884 0.861073243467441 0.999965825749523 TMEM39B
ENSG00000025800.14 1063.41503598168 0.0517816675141323 0.0743986221733828 0.696003044161991 0.486426923331721 0.999965825749523 KPNA6
ENSG00000084652.16 1956.1341482477 0.0254243322332927 0.0591978067020685 0.429480983328463 0.667573230151532 0.999965825749523 TXLNA
ENSG00000160050.14 747.452219942554 -0.0581112765983878 0.0914084944185177 -0.635731689577151 0.524951317864488 0.999965825749523 CCDC28B
ENSG00000224066.1 2.60129971788076 0.00305237928424034 1.32362161788653 0.00230608146844426 0.998160014831219 0.999965825749523 ENSG00000224066.1
ENSG00000160051.11 67.9621258229349 -0.0683375796974542 0.232547907809354 -0.293864521685907 0.768861429304857 0.999965825749523 IQCC
ENSG00000222046.2 13.6653195890495 -0.723645808365304 0.534992814572368 -1.35262715433614 0.176174772959454 0.999965825749523 DCDC2B
ENSG00000160055.19 96.8109099206883 -0.0281055568722193 0.185490468871237 -0.151520221191146 0.879565360784939 0.999965825749523 TMEM234
ENSG00000084623.11 2845.26599361108 0.144561207607408 0.0674911383820838 2.14192871942701 0.0321992184029439 0.999965825749523 EIF3I
ENSG00000220785.7 94.2518335783419 -0.17610202978904 0.210561752418646 -0.836343864762808 0.402961482794297 0.999965825749523 MTMR9LP
ENSG00000183615.6 3.22250534356396 -0.536236437551108 0.989033538408951 -0.542182258463901 0.587692956011854 0.999965825749523 FAM167B
ENSG00000182866.17 2.9889985609014 -0.308550605351755 1.02277493290095 -0.301679866631651 0.762896117717891 0.999965825749523 LCK
ENSG00000116478.12 3626.54204344984 0.0133483543907515 0.055686062136473 0.239707278242048 0.810557192206534 0.999965825749523 HDAC1
ENSG00000175130.7 513.935042532318 -0.0376469468137676 0.101509148859275 -0.370872450777405 0.710732535250306 0.999965825749523 MARCKSL1
ENSG00000233775.1 1.49810531118861 -0.698101252098125 1.64400747080466 -0.424633868455864 0.671103599443504 0.999965825749523 ENSG00000233775.1
ENSG00000162526.7 7.23487880180771 -0.493274639297346 0.664049020492711 -0.742828652817447 0.457585425808763 0.999965825749523 TSSK3
ENSG00000225828.1 218.651123865655 -0.0685890353165776 0.172317374723157 -0.3980389988344 0.690601438826911 0.999965825749523 FAM229A
ENSG00000160058.18 1634.49442415425 0.0126718872019501 0.0740089862448969 0.171220926605029 0.864050053415027 0.999965825749523 BSDC1
ENSG00000273274.2 0.139243171398207 0.0198609793423166 4.71161307058793 0.00421532478256715 0.996636667397712 0.999965825749523 ZBTB8B
ENSG00000160062.15 73.9443336378641 -0.0438864684398763 0.215014678573086 -0.204109173992783 0.838268185437821 0.999965825749523 ZBTB8A
ENSG00000176261.15 226.10790643455 -0.04296234187534 0.126627861210743 -0.339280324760749 0.734398563137696 0.999965825749523 ZBTB8OS
ENSG00000200591.1 0.498954610198739 -1.40599772654652 2.87142275739384 -0.489651940985042 0.624380215004 0.999965825749523 ENSG00000200591.1
ENSG00000162521.19 3910.9244645461 -0.0465897388902601 0.0599433081983888 -0.777230024343442 0.437023071232553 0.999965825749523 RBBP4
ENSG00000162520.15 0.849459759978985 -0.675530487092728 2.16084423427252 -0.312623407267556 0.754566792472112 0.999965825749523 SYNC
ENSG00000162522.11 547.712443928363 -0.00678230645171812 0.106136580516537 -0.0639016860983325 0.949048509712634 0.999965825749523 KIAA1522
ENSG00000134684.10 3828.39852525383 -0.0215647183561336 0.0600172180552202 -0.359308862604936 0.719364045030002 0.999965825749523 YARS1
ENSG00000116497.18 1123.81227108522 -0.114415476300591 0.0870980173303028 -1.31364042268255 0.188967238786415 0.999965825749523 S100PBP
ENSG00000160097.18 5.25559745028806 -0.190548757922684 0.84138264428216 -0.226470987032605 0.82083512205633 0.999965825749523 FNDC5
ENSG00000121905.10 0.36037146421706 -1.18056198613172 3.34097826705907 -0.353358175888682 0.723819936730705 0.999965825749523 HPCA
ENSG00000121900.19 0.139243171398207 0.0198609793423166 4.71161307058793 0.00421532478256715 0.996636667397712 0.999965825749523 TMEM54
ENSG00000287691.1 0.714168899248961 0.723442331166177 2.26415061532755 0.319520409229277 0.749331917522712 0.999965825749523 ENSG00000287691.1
ENSG00000116514.16 457.639310485191 0.0224338809871699 0.0979792900242484 0.228965539366715 0.81889570025962 0.999965825749523 RNF19B
ENSG00000278966.2 35.8274653886635 -0.0573543830263434 0.325561857661459 -0.176170462468562 0.860160025368544 0.999965825749523 ENSG00000278966.2
ENSG00000217644.5 60.5308030972752 -0.169195979475648 0.239258205601343 -0.707168972743889 0.479461477630801 0.999965825749523 ENSG00000217644.5
ENSG00000239670.1 5.7410257149165 0.212933026319588 0.813590799211595 0.261720052053107 0.793537279943651 0.999965825749523 ENSG00000239670.1
ENSG00000004455.17 3874.83447202478 0.0463087689798039 0.052867060969517 0.875947482809862 0.381058584555899 0.999965825749523 AK2
ENSG00000142920.17 16.3821755809393 -0.175065079186333 0.473259141886028 -0.369913782306804 0.711446731936888 0.999965825749523 AZIN2
ENSG00000278997.1 14.0166815181049 -0.47476462748932 0.468317081774318 -1.01376747926976 0.31069371652515 0.999965825749523 ENSG00000278997.1
ENSG00000116525.14 154.835455234285 -0.10330617635574 0.15338499941267 -0.673508992087309 0.500623530014266 0.999965825749523 TRIM62
ENSG00000279179.1 5.04624367608359 0.632599761584742 0.840106754249406 0.752999256802713 0.45145036062166 0.999965825749523 ENSG00000279179.1
ENSG00000160094.15 1202.42225392648 -0.0465025429655867 0.0710985502583182 -0.654057541210499 0.513074734679884 0.999965825749523 ZNF362
ENSG00000270115.1 1.97920019755631 0.588093659435974 1.68466984507861 0.349085407537839 0.727025191408633 0.999965825749523 ENSG00000270115.1
ENSG00000225313.5 12.8333811314285 -0.114956820516838 0.554009931511789 -0.207499566304059 0.835619731341116 0.999965825749523 ENSG00000225313.5
ENSG00000134686.18 1128.08969911402 0.0606844068285122 0.0775081271790357 0.78294249954379 0.43366087889719 0.999965825749523 PHC2
ENSG00000284154.1 0.908549264626938 0.0626202558182006 2.19008048316126 0.0285926733285216 0.977189455533868 0.999965825749523 MIR3605
ENSG00000222112.1 0.921574954404288 0.887875663476748 2.34967564402215 0.377871586546683 0.705525990875081 0.999965825749523 RN7SKP16
ENSG00000233246.1 2.71900480507639 0.728771484637758 1.0983857557668 0.663493204287773 0.507014730398526 0.999965825749523 PHC2-AS1
ENSG00000121903.14 85.7444720154826 0.189174091990456 0.215023490573725 0.879783373833724 0.378976673186312 0.999965825749523 ZSCAN20
ENSG00000235907.2 0.283849480463794 0.971564328203317 4.05168846643386 0.239792455972917 0.81049115563699 0.999965825749523 ENSG00000235907.2
ENSG00000121904.17 0.143570407413718 0.0175963380768498 4.69201170169386 0.00375027582955459 0.997007719831036 0.999965825749523 CSMD2
ENSG00000163866.9 766.840169884569 0.0432797728013449 0.0826326359508545 0.523761251269842 0.600444607449427 0.999965825749523 SMIM12
ENSG00000189280.3 40.0458337940453 -0.130114597836604 0.283047900174396 -0.459691090294031 0.645737965640174 0.999965825749523 GJB5
ENSG00000189433.7 6.09020018738814 -0.686943364236301 0.767525399342838 -0.895010594860402 0.370781424372884 0.999965825749523 GJB4
ENSG00000188910.8 2.98246875225582 -0.26822407936431 1.12913669799725 -0.237547924746453 0.812231744374862 0.999965825749523 GJB3
ENSG00000187513.9 803.368115779477 0.133820853850405 0.0836028654261262 1.60067305311027 0.109449352551487 0.999965825749523 GJA4
ENSG00000116544.12 5.01268194781949 0.0709432555483837 0.794022710887523 0.0893466327544794 0.928806434653664 0.999965825749523 DLGAP3
ENSG00000284773.1 31.5334876230222 -0.164911907589586 0.350904303203829 -0.46996262537651 0.638381720123697 0.999965825749523 ENSG00000284773.1
ENSG00000241014.2 15.833343992271 -0.282157461574812 0.44867502077179 -0.62886821978513 0.529435333388948 0.999965825749523 GPR199P
ENSG00000163867.17 304.277205285738 -0.214148695327087 0.117125599316149 -1.82836797913878 0.0674943437186552 0.999965825749523 ZMYM6
ENSG00000197056.11 219.403978454654 -0.107821454255687 0.136578678108052 -0.789445730104269 0.429851536999205 0.999965825749523 ZMYM1
ENSG00000228348.1 0.213474662639427 -0.941864851289284 4.52883105498185 -0.207970851607106 0.835251726781054 0.999965825749523 EFCAB14P1
ENSG00000284640.1 0.493755386481934 -1.47101270185122 3.04445131938345 -0.483178263513545 0.628969167683725 0.999965825749523 ENSG00000284640.1
ENSG00000116560.11 8338.24155649816 -0.0647773731246167 0.0577185445221321 -1.12229741170583 0.261736006313917 0.999965825749523 SFPQ
ENSG00000201868.1 0.286107099172941 0.0199174426073212 3.74041750975836 0.00532492497304342 0.995751344654898 0.999965825749523 ENSG00000201868.1
ENSG00000146463.12 1879.37734240887 -0.0375880781079465 0.0707395242377118 -0.531358932831329 0.595170074003066 0.999965825749523 ZMYM4
ENSG00000229994.1 4.52010638895155 0.247119427560222 0.959506111047531 0.257548570785476 0.79675532540648 0.999965825749523 RPL5P4
ENSG00000227409.1 0.508564020076597 0.296678388101937 2.82274510382949 0.10510279079023 0.916294244841245 0.999965825749523 ZMYM4-AS1
ENSG00000142687.18 1670.10884755082 -0.00517088045679954 0.0677338393571298 -0.0763411686961348 0.939147673506066 0.999965825749523 KIAA0319L
ENSG00000020129.16 547.13654580939 0.049626201369895 0.0881912473451817 0.56271118578987 0.573631566104522 0.999965825749523 NCDN
ENSG00000239636.1 165.346058962453 0.23275752115749 0.150387363437491 1.54771994027435 0.121689739072881 0.999965825749523 TFAP2E-AS1
ENSG00000116819.8 115.85652210906 0.144091248122074 0.184822598017146 0.779619211438131 0.435615044433315 0.999965825749523 TFAP2E
ENSG00000126067.12 1318.21274350063 0.0786644508181413 0.0689093121177814 1.14156488289545 0.253634927982985 0.999965825749523 PSMB2
ENSG00000142686.8 1187.98074694067 0.100108802798702 0.0703417757016546 1.42317707791882 0.154684828707388 0.999965825749523 C1orf216
ENSG00000092853.14 254.371776278926 0.078722564014006 0.134994080654526 0.583155673436312 0.559788508036399 0.999965825749523 CLSPN
ENSG00000134698.11 1476.99252227608 0.0197487815048325 0.071490581905536 0.276243121519525 0.782361339078436 0.999965825749523 AGO4
ENSG00000092847.12 2038.44053220163 -0.0403156797410003 0.0789626017853504 -0.510566759826295 0.609654456467236 0.999965825749523 AGO1
ENSG00000286899.1 0.283175613566248 0.741428270092695 3.70455920102854 0.200139403869384 0.841371556912724 0.999965825749523 ENSG00000286899.1
ENSG00000126070.20 497.216180589008 0.0137058370054209 0.10260407424047 0.133579851549549 0.893734817515295 0.999965825749523 AGO3
ENSG00000271554.1 0.361872201871742 1.49485947695449 3.7049542993568 0.403475820798656 0.686598218755234 0.999965825749523 ENSG00000271554.1
ENSG00000092850.12 3.75487316276423 0.328992801280072 0.965679113340518 0.340685427214022 0.733340410474434 0.999965825749523 TEKT2
ENSG00000116863.11 340.129083195026 0.173878723881901 0.122046886061279 1.42468791702394 0.154247433417115 0.999965825749523 ADPRS
ENSG00000171812.13 18.4482295999542 0.18130682426386 0.419094870564786 0.432615231056216 0.665294322416087 0.999965825749523 COL8A2
ENSG00000054116.12 978.499673647984 0.0574553709565005 0.0824151568877551 0.697145684437045 0.4857116265105 0.999965825749523 TRAPPC3
ENSG00000116871.15 2067.11394525312 0.087587640243258 0.0809086939130672 1.08254917991096 0.279008574942311 0.999965825749523 MAP7D1
ENSG00000054118.15 4181.77598124644 0.0655606016444655 0.0567197713549541 1.15586858124278 0.247734915683085 0.999965825749523 THRAP3
ENSG00000214193.11 625.943625420324 -0.0502976822784715 0.100808878399259 -0.498940996836261 0.617820951355629 0.999965825749523 SH3D21
ENSG00000286379.1 24.3171423582622 -0.200400772737207 0.404356450152261 -0.495604243883698 0.620173658009328 0.999965825749523 ENSG00000286379.1
ENSG00000196182.10 3294.26712489902 0.0197876603640941 0.0658874782203412 0.300325052628666 0.763929225491295 0.999965825749523 STK40
ENSG00000181817.6 384.790726773185 0.0940647733729129 0.103974430066306 0.904691406463358 0.365628895003844 0.999965825749523 LSM10
ENSG00000116885.18 24.0037381288926 0.248196860467996 0.386424088671422 0.642291378162605 0.520684011302609 0.999965825749523 OSCP1
ENSG00000201448.1 0.495478429254397 1.91915194302557 2.72873555719503 0.703311809737377 0.481861452513835 0.999965825749523 SNORA63C
ENSG00000116898.12 614.9884462998 -0.00990467439884611 0.0821397906043232 -0.120583146438224 0.904021218618032 0.999965825749523 MRPS15
ENSG00000119535.17 8115.87265013456 -0.0302197003019899 0.0683648749968167 -0.442035479526541 0.658463532034576 0.999965825749523 CSF3R
ENSG00000163873.10 167.848867212651 -0.0516009870086498 0.177943061560814 -0.289985945819049 0.77182698948214 0.999965825749523 GRIK3
ENSG00000233621.2 136.311031907253 0.156895522671586 0.158729516698631 0.988445790895165 0.322934370869963 0.999965825749523 ZC3H12A-DT
ENSG00000163874.11 162.572311177738 0.230559963363071 0.15435711576989 1.49367887714863 0.135259572038583 0.999965825749523 ZC3H12A
ENSG00000163875.15 1178.22919364305 0.101303769594171 0.0692893682573085 1.46203915755121 0.143730479789198 0.999965825749523 MEAF6
ENSG00000263675.1 7.21329496853549 0.0614991956375677 0.705006932193552 0.0872320438697243 0.930487069105018 0.999965825749523 MIR5581
ENSG00000163877.11 491.018632006952 0.0974911647681638 0.0887405010328811 1.09860958224746 0.27193839628413 0.999965825749523 SNIP1
ENSG00000232273.1 0.708241337697375 1.27818166819295 2.18445640817622 0.585125738105296 0.558463173738578 0.999965825749523 FTH1P1
ENSG00000237749.4 1.55614104686213 -0.596355246009223 1.56670647911544 -0.380642611720049 0.703468457755935 0.999965825749523 ENSG00000237749.4
ENSG00000163879.11 0.991117678445203 -1.02259854400013 1.86908549958892 -0.547111699397936 0.584301995051978 0.999965825749523 DNALI1
ENSG00000134697.13 892.10275339795 -0.000909684304401652 0.076909637817453 -0.0118279624012898 0.99056287145824 0.999965825749523 GNL2
ENSG00000116922.14 217.926587777952 -0.0568880281787975 0.131829459832181 -0.431527431358788 0.666084911306342 0.999965825749523 C1orf109
ENSG00000134690.11 856.13342068318 0.0324203707032497 0.099759117304094 0.324986543379522 0.745191256219822 0.999965825749523 CDCA8
ENSG00000183317.17 0.215239470146039 0.0198680694934546 4.50829914220956 0.00440699892947146 0.996483734976642 0.999965825749523 EPHA10
ENSG00000185090.14 16.1956049414324 0.180139216677695 0.439490078787849 0.409882328116562 0.681892269404808 0.999965825749523 MANEAL
ENSG00000196449.4 193.443693620635 0.107049214735339 0.132732968739405 0.806500568411973 0.419954280407591 0.999965825749523 YRDC
ENSG00000197982.14 252.957558576352 0.199118812440902 0.132130071293714 1.50699088020832 0.131812994833396 0.999965825749523 C1orf122
ENSG00000188786.10 368.543767291217 -0.0309225080802989 0.111675228534053 -0.27689675218233 0.78185938651399 0.999965825749523 MTF1
ENSG00000204084.13 1885.97863958449 0.0334825304524018 0.0629847210985846 0.531597661597873 0.595004684702062 0.999965825749523 INPP5B
ENSG00000252448.1 1.4815573915452 -2.40098843622907 1.6545825096954 -1.45111435794827 0.146748019087253 0.999965825749523 ENSG00000252448.1
ENSG00000222282.1 1.05983153452456 1.33727905356482 2.24086037154785 0.596770361305958 0.550660708675987 0.999965825749523 RNU6-584P
ENSG00000183431.12 1622.67961131095 0.0306507279330203 0.0642083024063558 0.477363935570834 0.633102990521301 0.999965825749523 SF3A3
ENSG00000212541.1 9.36481765716483 0.382108913738517 0.613071380098563 0.623269860806561 0.533107200003059 0.999965825749523 RNU6-510P
ENSG00000183386.10 978.722180571 0.00201871060893836 0.0743401348300361 0.0271550571377594 0.978336061682428 0.999965825749523 FHL3
ENSG00000183520.12 620.053260711908 0.0108575821119729 0.094144459998587 0.115328954164014 0.908184389372574 0.999965825749523 UTP11
ENSG00000185668.8 1.43078040682518 -0.36746956189845 1.76719291306274 -0.207939698706456 0.835276051505714 0.999965825749523 POU3F1
ENSG00000215895.4 2.1158310074872 1.44580684781342 1.39396300700338 1.03719169056106 0.299646529856976 0.999965825749523 HSPA5P1
ENSG00000116954.8 295.362411459825 -0.08480026650996 0.119893997271166 -0.707293679750836 0.479383992379368 0.999965825749523 RRAGC
ENSG00000228436.3 22.8696745830439 -0.437877797013977 0.401957886213683 -1.08936237360249 0.27599411707946 0.999965825749523 RRAGC-DT
ENSG00000214114.9 285.954408140828 -0.0792766147221792 0.116788037079942 -0.678807664760336 0.49725973663206 0.999965825749523 MYCBP
ENSG00000131233.10 0.361107499789291 -0.941874731839403 3.72065303074336 -0.253147693175578 0.800154084989601 0.999965825749523 GJA9
ENSG00000158315.11 5.26040835634329 0.397196804398016 0.901365748931233 0.440661079998857 0.65945837672956 0.999965825749523 RHBDL2
ENSG00000174574.16 2001.48954105022 0.0974237102713684 0.0650880052721889 1.49679975387103 0.134445370369831 0.999965825749523 AKIRIN1
ENSG00000168653.11 1485.30618762175 -0.00844443580043682 0.079060058320548 -0.106810391742933 0.914939403221874 0.999965825749523 NDUFS5
ENSG00000127603.27 6815.85648059968 0.0574826670595451 0.197073842517515 0.291680855892563 0.77053064782217 0.999965825749523 MACF1
ENSG00000270040.1 1.63530411523679 -0.534489869363342 1.43592247183501 -0.372227526100557 0.709723453331407 0.999965825749523 ENSG00000270040.1
ENSG00000183682.8 76.2914209101839 -0.259425385140083 0.223832486267548 -1.15901578660923 0.246449750243552 0.999965825749523 BMP8A
ENSG00000237624.1 0.792817464995716 -0.323277831411899 2.08093861946848 -0.155351930320017 0.876543878037905 0.999965825749523 OXCT2P1
ENSG00000243970.3 249.27155876422 -0.0475312962065699 0.165390244775531 -0.287388753013093 0.773814671945088 0.999965825749523 PPIEL
ENSG00000090621.14 2893.40416685623 -0.0366491731969241 0.0741394008911961 -0.494327884449848 0.621074635257895 0.999965825749523 PABPC4
ENSG00000228060.3 11.6275149538861 -0.600722982234464 0.551227520697056 -1.08979134691029 0.275805066522015 0.999965825749523 PABPC4-AS1
ENSG00000201457.1 3.26524928241269 0.421306731729059 1.01940002492954 0.413288916446888 0.679394949336237 0.999965825749523 SNORA55
ENSG00000163909.8 48.4914943177254 0.184229619137077 0.268932680683898 0.685039909127369 0.493318737510109 0.999965825749523 HEYL
ENSG00000084072.16 833.105503966161 0.0626087656544548 0.0841062050225004 0.74440126786966 0.456633752181294 0.999965825749523 PPIE
ENSG00000116985.12 96.338182665014 -0.0953251666391472 0.190998937073586 -0.499087419541091 0.617717799860529 0.999965825749523 BMP8B
ENSG00000198754.5 1.85382388909767 1.46274906900892 1.43425790320722 1.01986474380792 0.307792612300088 0.999965825749523 OXCT2
ENSG00000285905.1 0.35176078859866 0.981660506633734 3.46680521584485 0.283159983187722 0.777054202275923 0.999965825749523 BMP8B-AS1
ENSG00000261798.1 8.29405507213913 0.249718272466753 0.625633988267304 0.399144351409597 0.689786844216924 0.999965825749523 ENSG00000261798.1
ENSG00000284719.1 10.8731481313296 0.362141069200263 0.571219813081583 0.633978480624833 0.526094866055686 0.999965825749523 ENSG00000284719.1
ENSG00000284678.1 0.856378586214792 -1.85112072033533 2.07421205022583 -0.892445263797303 0.372154318929548 0.999965825749523 LINC02811
ENSG00000043514.17 233.47345500152 0.0908783918568737 0.128529579162176 0.707062082123567 0.479527898316142 0.999965825749523 TRIT1
ENSG00000116990.11 37.283775693777 0.410969086020626 0.33676041423151 1.22036043624207 0.222328268488722 0.999965825749523 MYCL
ENSG00000168389.17 130.40942803115 0.0942369883624747 0.177315507232744 0.531465013033402 0.595096579932097 0.999965825749523 MFSD2A
ENSG00000228477.1 3.99921751779756 0.592643797661022 0.997031583346968 0.594408249006071 0.552239092532916 0.999965825749523 ENSG00000228477.1
ENSG00000131236.17 9672.19877762625 0.0310911079931455 0.0643522769703199 0.483139205897642 0.628996897974697 0.999965825749523 CAP1
ENSG00000131238.17 2562.54589098746 0.0846203558224191 0.0572212039138499 1.47882865152261 0.139186116191656 0.999965825749523 PPT1
ENSG00000117000.9 554.834795292293 -0.0296153157571065 0.0882455933963626 -0.335601072158774 0.73717171538702 0.999965825749523 RLF
ENSG00000259943.1 178.110473654812 0.155431950938233 0.145751419602131 1.06641809295942 0.286234686398082 0.999965825749523 ZMPSTE24-DT
ENSG00000084073.9 1051.51106122727 -0.070864301590407 0.0895140361797144 -0.791655751597828 0.428561429464445 0.999965825749523 ZMPSTE24
ENSG00000049089.15 629.379880133433 0.00621834437137859 0.0979533831444253 0.0634826911716779 0.949382141884489 0.999965825749523 COL9A2
ENSG00000227311.3 1.05525835868017 -1.75628254055366 1.94818508353341 -0.901496759932223 0.367324255765982 0.999965825749523 ENSG00000227311.3
ENSG00000084070.12 2191.80461619827 -0.00551959784833901 0.0627360945963829 -0.0879812153410206 0.929891606224036 0.999965825749523 SMAP2
ENSG00000284677.1 0.49643318969288 -0.757727459147886 2.74301572118949 -0.276238832061561 0.782364633446901 0.999965825749523 ENSG00000284677.1
ENSG00000187801.15 24.1129587244828 0.28493011360479 0.365170028970168 0.78026697428684 0.435233747783118 0.999965825749523 ZFP69B
ENSG00000260920.2 15.9964981732783 0.267769318740567 0.455567147877227 0.587771352671659 0.556685775028872 0.999965825749523 ENSG00000260920.2
ENSG00000279667.1 1.07205552097963 0.7010647694587 1.92078093373333 0.364989446295718 0.715119284253337 0.999965825749523 ENSG00000279667.1
ENSG00000187815.10 90.2038628200675 0.111362269216795 0.194775597177802 0.571746516660082 0.567493715602667 0.999965825749523 ZFP69
ENSG00000238287.1 11.9213755250236 0.510417157409941 0.555934135931696 0.918125231785826 0.358553306533775 0.999965825749523 EXO5-DT
ENSG00000164002.11 75.7956365492649 0.067685912018728 0.208915746989859 0.323986645305458 0.745948144895673 0.999965825749523 EXO5
ENSG00000238186.1 5.65301685339761 0.642572852941029 0.794690241792285 0.808582790058952 0.418755167276815 0.999965825749523 ENSG00000238186.1
ENSG00000117010.17 55.5204493979734 -0.101303120799637 0.240047666277813 -0.422012520973215 0.67301587828324 0.999965825749523 ZNF684
ENSG00000117016.10 78.5622264704207 -0.0914465400275912 0.209850225671027 -0.435770510778235 0.663003241462951 0.999965825749523 RIMS3
ENSG00000287743.1 0.278489917693993 0.485730918999066 4.02026983775933 0.120820476883657 0.903833230711101 0.999965825749523 ENSG00000287743.1
ENSG00000237899.1 4.79166893737903 1.48366310626222 0.959584594725875 1.54615144346503 0.122067997172621 0.999965825749523 ENSG00000237899.1
ENSG00000272145.1 43.5859999697529 -0.0920595831386896 0.31168585680183 -0.295360155521016 0.767718767526383 0.999965825749523 NFYC-AS1
ENSG00000066136.20 1119.13774374382 0.0313302002437929 0.072826433378566 0.43020368828077 0.667047479284581 0.999965825749523 NFYC
ENSG00000117013.17 278.084398789999 0.0085021792451483 0.131794936125367 0.064510667064331 0.94856361371595 0.999965825749523 KCNQ4
ENSG00000179862.7 176.519757343133 -0.105281098442768 0.161515611023459 -0.651832338531515 0.514509337434587 0.999965825749523 CITED4
ENSG00000171793.16 583.462147408312 -0.129166590636703 0.0909949569819935 -1.41949174900168 0.155755700683216 0.999965825749523 CTPS1
ENSG00000281207.1 14.6045004824956 0.00231365457067749 0.504093078140141 0.00458973683831121 0.996337932695893 0.999965825749523 SLFNL1-AS1
ENSG00000171790.15 9.22431067779963 -0.0966440035077952 0.686935229922617 -0.140688669466963 0.888115896517109 0.999965825749523 SLFNL1
ENSG00000010803.16 593.730748685907 0.0654860859376594 0.0853865482072619 0.766936798741443 0.443119093294524 0.999965825749523 SCMH1
ENSG00000287400.1 1.72942283065 -0.541021595325324 1.42273501007111 -0.380268701828235 0.70374596588492 0.999965825749523 ENSG00000287400.1
ENSG00000235358.2 1.85571892043963 0.755470237908017 1.50462235289316 0.502099571002229 0.615597481950784 0.999965825749523 SCMH1-DT
ENSG00000204060.7 2.79389233063435 1.12111755089295 1.18522074016343 0.945914556589992 0.344192168276183 0.999965825749523 FOXO6
ENSG00000127124.16 35.8787651707178 0.184791368688067 0.316477037460954 0.583901347695301 0.55928668641261 0.999965825749523 HIVEP3
ENSG00000198815.9 1162.59727271043 -0.0291975913373803 0.067629038161966 -0.431731577602131 0.665936513989867 0.999965825749523 FOXJ3
ENSG00000227527.2 4.25152400769179 -2.37781010258403 0.97681961346473 -2.43423664902679 0.0149232348113239 0.999965825749523 ENSG00000227527.2
ENSG00000177181.15 24.4416411242293 0.332612865869896 0.416466524338478 0.798654505060697 0.424490773674385 0.999965825749523 RIMKLA
ENSG00000066185.13 43.3787102325267 0.361639724960377 0.288441596219627 1.25377105694913 0.209925232072439 0.999965825749523 ZMYND12
ENSG00000127125.9 972.40693124273 -0.0381845561042192 0.0775318034060787 -0.492501843459318 0.622364619055688 0.999965825749523 PPCS
ENSG00000186409.17 77.1631757529255 0.0293324821638716 0.216512212017648 0.135477264263878 0.892234539007867 0.999965825749523 CCDC30
ENSG00000236876.3 6.52819410624879 0.360909534672721 0.718087732082198 0.502598106816575 0.615246860591513 0.999965825749523 TMSB4XP1
ENSG00000171960.11 155.606279539587 -0.135001762693606 0.158022171453205 -0.854321652791512 0.392926793047129 0.999965825749523 PPIH
ENSG00000285728.2 81.2571503259475 -0.0986965509089164 0.238634689058432 -0.413588448931453 0.679175534153545 0.999965825749523 ENSG00000285728.2
ENSG00000234917.2 2.97446116054467 1.0324080483431 1.30319609779656 0.792212353987782 0.428236866350412 0.999965825749523 ENSG00000234917.2
ENSG00000065978.19 14195.1231790673 0.0179833396326662 0.0545549619912395 0.329637103139289 0.741674183891168 0.999965825749523 YBX1
ENSG00000164007.11 0.571614194173762 -2.10979161727153 2.59381858084875 -0.813392128828517 0.415993270746258 0.999965825749523 CLDN19
ENSG00000117385.15 1663.17089731463 0.0478354041422421 0.0676492044696848 0.707109632954786 0.479498350119575 0.999965825749523 P3H1
ENSG00000164008.16 95.7956335569156 0.224912117002426 0.205431494848766 1.0948278265122 0.273592073116418 0.999965825749523 C1orf50
ENSG00000274386.5 8.51027898426647 0.325352257355536 0.654501009011118 0.497099703248906 0.619118743886301 0.999965825749523 TMEM269
ENSG00000177868.12 91.0349930474683 0.0188169545152776 0.192195275946328 0.0979053955547398 0.922007415540628 0.999965825749523 SVBP
ENSG00000164010.15 384.012523772559 0.0839132648111436 0.106949727320227 0.784604756961108 0.432685340129851 0.999965825749523 ERMAP
ENSG00000228192.8 27.6670011716879 -0.125086190562673 0.340707921315463 -0.36713613842531 0.7135174720585 0.999965825749523 ZNF691-DT
ENSG00000164011.18 209.323458454656 0.0475129547576795 0.136192051288282 0.348867311331609 0.727188926966486 0.999965825749523 ZNF691
ENSG00000225099.1 0.211781371747419 0.0198521315454019 4.54322673979275 0.00436961056148114 0.996513566290978 0.999965825749523 ATP6V1E1P1
ENSG00000117394.23 870.890341404952 0.183607653621941 0.0864550490622329 2.12373546268853 0.0336922702483787 0.999965825749523 SLC2A1
ENSG00000227533.6 7.36358439407456 -0.131133874328073 0.69344509982545 -0.189104911637679 0.850010592012893 0.999965825749523 SLC2A1-DT
ENSG00000283973.2 0.785933377019889 0.989918121397427 2.49494292056602 0.396769847212715 0.691537187936214 0.999965825749523 ENSG00000283973.2
ENSG00000186973.11 0.770950952150861 0.807047113671217 2.23747787518153 0.360695014070581 0.718327452358257 0.999965825749523 FAM183A
ENSG00000117395.12 282.149166682837 0.210210312169713 0.130430657770393 1.61166336015695 0.107035214881878 0.999965825749523 EBNA1BP2
ENSG00000243710.7 0.492061230296223 -0.577578170161802 2.99689046803174 -0.192725819085787 0.847173701809816 0.999965825749523 CFAP57
ENSG00000179178.11 1.22197397690013 -0.303243091272094 1.62962275433459 -0.186081772892226 0.852380635396438 0.999965825749523 TMEM125
ENSG00000253313.6 1.36189058011391 0.816083025717111 1.75310119018877 0.465508226384375 0.641567547195958 0.999965825749523 C1orf210
ENSG00000066056.14 673.539295693741 -0.070855741682834 0.0861521912799911 -0.822448513846336 0.410821677947636 0.999965825749523 TIE1
ENSG00000117400.17 1867.05489560157 0.0329089189218163 0.0678635879499691 0.484927483440423 0.627727786161744 0.999965825749523 MPL
ENSG00000287113.1 56.8764104863823 -0.686454199424742 0.293345636765466 -2.34008661929944 0.0192792679165852 0.999965825749523 ENSG00000287113.1
ENSG00000234694.1 24.9708247258174 0.224728307774498 0.377747906723913 0.594916090266376 0.551899561275598 0.999965825749523 CDC20-DT
ENSG00000117399.14 1753.52466223124 0.0144440058630825 0.0795984053534252 0.181460995342176 0.856005746070986 0.999965825749523 CDC20
ENSG00000066322.15 1919.51010805791 0.0366955776103126 0.0621423901200303 0.590507985602641 0.554850133594084 0.999965825749523 ELOVL1
ENSG00000159479.17 414.40985960475 -0.093605064434878 0.097931969042075 -0.955817240789492 0.339164576342304 0.999965825749523 MED8
ENSG00000229431.1 8.68046403016463 -0.139910185228572 0.592337628704473 -0.236200063019085 0.81327743061865 0.999965825749523 MED8-AS1
ENSG00000198198.17 1536.18354182439 -0.0510266571260891 0.0738726458356133 -0.690738182569463 0.489730089656942 0.999965825749523 SZT2
ENSG00000229348.1 0.491218549687813 -0.223137721912868 2.51197773735596 -0.08882949820556 0.929217414174089 0.999965825749523 HYI-AS1
ENSG00000142949.17 66.0047007182406 -0.0818696389591151 0.242183092314932 -0.338048532523702 0.735326614691473 0.999965825749523 PTPRF
ENSG00000066135.13 573.867874482161 -0.01851705088204 0.090659482198936 -0.204248363578866 0.838159419186716 0.999965825749523 KDM4A
ENSG00000236200.6 29.5308175594312 -0.259208779304502 0.331738748202457 -0.781364193085789 0.434588324707863 0.999965825749523 KDM4A-AS1
ENSG00000126091.20 54.1752474007546 -0.356245257307345 0.275153613586032 -1.29471407867212 0.195418881429589 0.999965825749523 ST3GAL3
ENSG00000117407.17 20.4823880336551 0.349285343368234 0.416711911291886 0.838193807048574 0.401921864631424 0.999965825749523 ARTN
ENSG00000237950.2 235.86121119143 -0.125957179702603 0.168527101070789 -0.747400144560106 0.4548220581592 0.999965825749523 LINC02918
ENSG00000117408.11 810.950728590591 0.00239585180640588 0.0761508956236406 0.0314618992565348 0.974901177080902 0.999965825749523 IPO13
ENSG00000285649.1 0.495244858508394 0.0198769312050919 3.08746450539432 0.00643794646719456 0.994863297394193 0.999965825749523 ENSG00000285649.1
ENSG00000132768.14 333.753404896403 0.197476178926162 0.123457352371184 1.59954976462183 0.109698500348234 0.999965825749523 DPH2
ENSG00000117410.14 1694.83106859525 0.0645423260842941 0.0662139641750858 0.974753994695567 0.32968230243877 0.999965825749523 ATP6V0B
ENSG00000117411.16 149.518052769074 0.133677834886407 0.151359790676232 0.883179306004404 0.37713940064235 0.999965825749523 B4GALT2
ENSG00000159214.13 68.7226530141738 -0.0649777102868697 0.245284830203588 -0.264907170300494 0.791080974516032 0.999965825749523 CCDC24
ENSG00000196517.11 15.0699227012869 0.128265511549976 0.452995786382771 0.283149458351903 0.777062269892779 0.999965825749523 SLC6A9
ENSG00000230615.7 10.7211778617456 0.5745534355025 0.570127303256545 1.00776341041847 0.313568055335807 0.999965825749523 ENSG00000230615.7
ENSG00000171872.5 0.920354169179764 1.11157375289333 2.02910997304673 0.547813458934551 0.583819996167299 0.999965825749523 KLF17
ENSG00000233514.1 1.42480356431655 -0.249916172679893 1.59717568886474 -0.156473814635591 0.875659557886317 0.999965825749523 ENSG00000233514.1
ENSG00000271329.1 4.03289290035768 0.211539698547537 0.874813773251348 0.241811120281434 0.808926521847756 0.999965825749523 ENSG00000271329.1
ENSG00000178028.14 1187.71883269729 -0.0770114469085084 0.0829428074547899 -0.928488548575902 0.353154205202307 0.999965825749523 DMAP1
ENSG00000117419.16 530.028875988759 0.10310741667273 0.0986751155040678 1.04491812496008 0.296060812034015 0.999965825749523 ERI3
ENSG00000233602.1 1.63057181219885 0.486893563797643 1.60347125603094 0.303649698718546 0.761394784058735 0.999965825749523 ERI3-IT1
ENSG00000187147.18 1954.53586131471 -0.018136433800632 0.0650501906267253 -0.278806774060102 0.780393115573904 0.999965825749523 RNF220
ENSG00000126106.14 71.6744475219742 0.236683615602536 0.2150458948027 1.10061908328772 0.271062476449567 0.999965825749523 TMEM53
ENSG00000198520.12 1655.33571583706 0.155837870429944 0.0969987232226153 1.60659713089512 0.108142772314005 0.999965825749523 ARMH1
ENSG00000199377.1 0.210154680874903 -0.911078522408747 4.54892069999268 -0.200284547147681 0.841258047290609 0.999965825749523 RNU5F-1
ENSG00000200169.1 0.355298322833795 0.0198728950886314 3.47954040149209 0.00571135632743609 0.99544302173957 0.999965825749523 RNU5D-1
ENSG00000142945.13 775.877790626219 -0.118269637813547 0.0800959063736297 -1.47660028044187 0.139782816511912 0.999965825749523 KIF2C
ENSG00000225721.5 2.48638904972755 0.208082740835461 1.09708958863514 0.189667956920757 0.849569331655624 0.999965825749523 ENSG00000225721.5
ENSG00000142937.12 18758.4886121518 0.109961941172056 0.138671798783745 0.792965420052986 0.42779797011181 0.999965825749523 RPS8
ENSG00000200913.1 3.25998661314287 -0.213235792313315 1.07832849354442 -0.197746599102115 0.843243328733444 0.999965825749523 SNORD46
ENSG00000234093.3 2.34806598250593 -0.214430529868387 1.3068447577438 -0.164082633838307 0.869666092709905 0.999965825749523 RPS15AP11
ENSG00000142959.5 3.62942332646661 0.240070407421145 0.983158834685087 0.244182729129461 0.807089302438865 0.999965825749523 BEST4
ENSG00000173846.13 107.747180967193 0.249125808106678 0.180086576763936 1.38336689265431 0.166552396655053 0.999965825749523 PLK3
ENSG00000188396.3 2.0694832870732 1.33572075025606 1.34169396179236 0.99554800743955 0.31946980749516 0.999965825749523 DYNLT4
ENSG00000222009.8 345.222559627566 -0.334300555407417 0.141416892894075 -2.3639365040909 0.0180819113737843 0.999965825749523 BTBD19
ENSG00000117425.14 26.4743002912703 0.141660897285518 0.364711649965677 0.388418898323784 0.697706061104523 0.999965825749523 PTCH2
ENSG00000226499.1 0.496569978048172 0.650049458286365 2.55394623968708 0.25452746349352 0.799088089745704 0.999965825749523 ENSG00000226499.1
ENSG00000070785.17 149.720287892285 -0.00120403127886822 0.150590517965436 -0.00799539901406386 0.993620662537311 0.999965825749523 EIF2B3
ENSG00000232369.1 0.710420830864825 -3.20953094322073 2.32996872710389 -1.37749958009527 0.168357844525886 0.999965825749523 PPIAP35
ENSG00000268949.1 0.495841383315867 -1.96214698748148 2.58294247410608 -0.759655705518781 0.447460412038512 0.999965825749523 MRPS17P1
ENSG00000126107.15 1374.34064325103 0.073184566306999 0.0668733136701692 1.09437625101035 0.273789995394906 0.999965825749523 HECTD3
ENSG00000126088.14 3901.64396099214 0.00763695353371267 0.0622683807043132 0.122645770571382 0.902387608343943 0.999965825749523 UROD
ENSG00000162415.7 19.2246870623466 -0.24730415962999 0.415792888799056 -0.594777270828955 0.551992362648834 0.999965825749523 ZSWIM5
ENSG00000281912.1 18.2373414590401 -0.10624747874744 0.420240696817464 -0.252825296436223 0.800403218878144 0.999965825749523 LINC01144
ENSG00000186603.6 149.215603522544 0.263411402531221 0.154328276256142 1.70682527480597 0.0878545331483744 0.999965825749523 HPDL
ENSG00000132781.18 32.0482264428289 -0.176296905818796 0.317358222056892 -0.555513906890968 0.57854320055238 0.999965825749523 MUTYH
ENSG00000132773.12 492.488496114462 -0.0214130842939853 0.102599367238992 -0.208705812425786 0.834677902404447 0.999965825749523 TOE1
ENSG00000070759.17 365.680407861561 -0.0685225965128387 0.103896513345596 -0.659527392270699 0.50955716206429 0.999965825749523 TESK2
ENSG00000280670.3 144.034537060416 -0.0306305851709254 0.164067265833121 -0.186695286322873 0.851899552091625 0.999965825749523 CCDC163
ENSG00000132763.15 144.799124334003 0.0806891194184103 0.155189246044093 0.519940147112285 0.603105292309568 0.999965825749523 MMACHC
ENSG00000117450.14 930.852902191737 0.118629254716644 0.086781751329793 1.36698387505251 0.171630359827343 0.999965825749523 PRDX1
ENSG00000117448.13 1100.76323722054 0.156068824606693 0.0757354097748522 2.06071143036867 0.0393305784992641 0.999965825749523 AKR1A1
ENSG00000281133.1 1.12803914083892 -0.838106100556747 1.85458037712307 -0.451911446327748 0.651332778121732 0.999965825749523 ENSG00000281133.1
ENSG00000280836.1 3.54030603774779 1.22051701132989 1.03203880388129 1.18262705504848 0.236956985190141 0.999965825749523 ENSG00000280836.1
ENSG00000132780.17 2814.72510263864 -0.0528082947069842 0.078791253417283 -0.670230417928605 0.502710916026995 0.999965825749523 NASP
ENSG00000159588.15 34.6884731167939 -0.0362352707150626 0.331882695894888 -0.109180958101349 0.913058963245532 0.999965825749523 CCDC17
ENSG00000159592.11 2315.25829737875 0.0195634284217175 0.0554733935373742 0.352663271060513 0.724340897761803 0.999965825749523 GPBP1L1
ENSG00000225447.1 2.84118082809536 0.757438325038253 1.1488473516396 0.659302842938411 0.509701317181619 0.999965825749523 RPS15AP10
ENSG00000234329.1 6.46018532179408 0.659088942158077 0.721894286571237 0.912999249915849 0.361242936036763 0.999965825749523 RPL7AP16
ENSG00000159596.7 581.708067033282 0.0530691979021378 0.088958059432683 0.596564248822185 0.550798346361771 0.999965825749523 TMEM69
ENSG00000197429.11 83.7690093247709 0.0647072763495554 0.204379005727674 0.316604321070899 0.75154385659952 0.999965825749523 IPP
ENSG00000230896.1 6.38777512378949 -0.235554671706336 0.730678000928166 -0.322378217774608 0.747166183814216 0.999965825749523 ENSG00000230896.1
ENSG00000236111.5 0.639455660401208 1.41638582056255 2.70613678389609 0.52339771921039 0.600697511050914 0.999965825749523 RPL6P1
ENSG00000086015.21 523.378233841203 -0.0317898955928609 0.0929097576834841 -0.342158847310307 0.732231353231104 0.999965825749523 MAST2
ENSG00000232467.2 0.139463522429823 -0.907682974391047 4.70748808084319 -0.192816839639977 0.847102414836695 0.999965825749523 TMA16P2
ENSG00000117461.15 126.512822648965 0.0444038258055217 0.177155356447802 0.2506490726325 0.8020854380076 0.999965825749523 PIK3R3
ENSG00000227857.2 1.19745283027584 -0.436454040121811 1.86026688038211 -0.234619045645838 0.814504425834648 0.999965825749523 ENSG00000227857.2
ENSG00000117472.10 0.422608988628541 0.897638183046056 3.26397866461433 0.275013495883902 0.783305869738045 0.999965825749523 TSPAN1
ENSG00000085998.14 804.662913517198 0.0341420377119009 0.0790029492234719 0.432161559125153 0.665623996023413 0.999965825749523 POMGNT1
ENSG00000171357.6 42.996020133628 -0.280042667085443 0.295710447859847 -0.947016478829892 0.343630381948079 0.999965825749523 LURAP1
ENSG00000085999.13 166.805853090453 -0.14143889916127 0.151629800388324 -0.932790907849544 0.350927936552677 0.999965825749523 RAD54L
ENSG00000132128.16 2191.35169526334 0.0742262274331762 0.0639394941875771 1.16088230562821 0.245689765551789 0.999965825749523 LRRC41
ENSG00000173660.12 3330.21744970733 -0.0444599141000511 0.0618835522873268 -0.718444763701067 0.472483094407412 0.999965825749523 UQCRH
ENSG00000117481.10 647.767737493756 0.104705684731528 0.0834778068275092 1.25429367050673 0.209735283689868 0.999965825749523 NSUN4
ENSG00000117480.16 349.581989961387 0.0172855222644977 0.116898769707515 0.147867443838345 0.882447381769891 0.999965825749523 FAAH
ENSG00000232022.7 3.61523894696244 -0.305899176747927 0.986365750456308 -0.310127532922157 0.756463975517111 0.999965825749523 FAAHP1
ENSG00000269956.2 13.3636905175696 0.272711605086193 0.501565196053772 0.54372114977642 0.586633376087832 0.999965825749523 MKNK1-AS1
ENSG00000079277.21 1145.87031838989 -0.0621962124276602 0.0812694227800569 -0.765308898476917 0.444087626506341 0.999965825749523 MKNK1
ENSG00000142961.14 2538.10956548158 -0.0409332581450334 0.0718739508110395 -0.569514513716509 0.569007024049251 0.999965825749523 MOB3C
ENSG00000123472.12 865.821338556935 0.0460960578118021 0.0760126033833772 0.606426510342133 0.544231568892087 0.999965825749523 ATPAF1
ENSG00000233647.2 0.419804915948122 0.981669579873023 2.90856140035976 0.33751035125186 0.73573221029018 0.999965825749523 NENFP1
ENSG00000186118.9 0.922565134441947 0.607508347232741 2.17134525655242 0.27978431592096 0.779642985423559 0.999965825749523 TEX38
ENSG00000228237.5 1.28305685989846 -0.512638697818508 1.77360162988053 -0.289038242400036 0.772552112696254 0.999965825749523 EFCAB14-AS1
ENSG00000159658.12 2501.83727317173 0.0448982954173331 0.0576323060480862 0.779047352015927 0.435951821657456 0.999965825749523 EFCAB14
ENSG00000186377.8 3.04926174870483 0.535953648488593 1.12783708765875 0.475204845055383 0.634640974051307 0.999965825749523 CYP4X1
ENSG00000186160.5 0.353959161099378 -0.530807753330324 3.45325035492031 -0.15371250235999 0.877836426486657 0.999965825749523 CYP4Z1
ENSG00000225506.2 34.1740610639638 -0.150167720533529 0.323819078433431 -0.463739571059276 0.642834342610619 0.999965825749523 CYP4A22-AS1
ENSG00000162365.12 0.429633967033575 2.4982676355648 2.96289644885945 0.843184255233251 0.399125402645278 0.999965825749523 CYP4A22
ENSG00000224805.2 46.6659785194991 -0.172673386924961 0.275941440842783 -0.62576098174156 0.53147172788841 0.999965825749523 LINC00853
ENSG00000162366.8 51.0901069088932 0.140132124066187 0.25332778673099 0.553165232580641 0.580150271692327 0.999965825749523 PDZK1IP1
ENSG00000162367.11 10204.4187337435 -0.0501280738200657 0.0499190998272756 -1.00418625322799 0.315288846865595 0.999965825749523 TAL1
ENSG00000226252.1 370.344483176442 -0.277743425818545 0.131078761885727 -2.11890486164859 0.0340985080120234 0.999965825749523 ENSG00000226252.1
ENSG00000123473.15 520.593349594027 0.0653272471596513 0.0893487874587627 0.731148670481979 0.464688348683563 0.999965825749523 STIL
ENSG00000162368.13 3195.70935453723 0.00349191422285072 0.0665035483696114 0.0525071865856461 0.958124569168514 0.999965825749523 CMPK1
ENSG00000225762.1 5.41481885931103 -0.138541973884538 0.847955632548727 -0.163383517446683 0.870216479677073 0.999965825749523 LINC01389
ENSG00000186790.6 1.0694354427852 0.167520873527715 1.71629044885751 0.0976063658917578 0.92224486939645 0.999965825749523 FOXE3
ENSG00000237424.1 97.6984101831877 0.0599374986457736 0.195699357720891 0.306273353902659 0.759396525511444 0.999965825749523 FOXD2-AS1
ENSG00000186564.5 51.2926756533122 0.0712705466554712 0.253163404037139 0.281519941345929 0.77831163531442 0.999965825749523 FOXD2
ENSG00000242267.6 0.285353821039151 1.15153829214238 4.03483768939937 0.285398913360948 0.775338539947227 0.999965825749523 SKINT1L
ENSG00000117834.12 1.70181828168834 -1.08428398413876 1.4618197285857 -0.74173577147423 0.458247442060717 0.999965825749523 SLC5A9
ENSG00000272491.1 0.427363327223164 1.43804104680001 3.04339282191237 0.472512465839485 0.636561046021949 0.999965825749523 ENSG00000272491.1
ENSG00000132122.12 104.12823759321 -0.226660124282609 0.177005082377009 -1.28052890481324 0.200359185764049 0.999965825749523 SPATA6
ENSG00000224986.2 0.497214955909049 -1.54217860523931 2.65507138111106 -0.580842615460665 0.561346530625206 0.999965825749523 PPP1R8P1
ENSG00000235105.1 1.98802401714025 0.0169097743433219 1.37737895221604 0.0122767770743963 0.990204795170868 0.999965825749523 ENSG00000235105.1
ENSG00000186094.17 1.69517099847699 -1.27964520137379 1.47720133190399 -0.866263232869168 0.386345824082651 0.999965825749523 AGBL4
ENSG00000162373.13 132.036072866619 0.215478076831032 0.170905717513658 1.26080086708517 0.207380601335732 0.999965825749523 BEND5
ENSG00000162374.17 0.492709410328558 -2.27778541779234 2.83174515240132 -0.804375145079979 0.421180351114 0.999965825749523 ELAVL4
ENSG00000234080.3 0.353512054445723 0.789672402036259 3.19948814261482 0.246812104573355 0.805053642155184 0.999965825749523 ENSG00000234080.3
ENSG00000142700.12 0.355492744267305 0.0199080933105909 3.23526926173721 0.00615345793502858 0.995090281902559 0.999965825749523 DMRTA2
ENSG00000185104.20 1200.21203763432 0.0842902663402781 0.0722258788180765 1.16703690864862 0.243195464664914 0.999965825749523 FAF1
ENSG00000230585.2 0.780628184287363 -1.82674147903243 2.11042875988008 -0.865578366708871 0.386721423298445 0.999965825749523 PHB1P12
ENSG00000123080.12 1086.47780488791 0.0731148751607686 0.0781936225868661 0.935049083824509 0.349763004527791 0.999965825749523 CDKN2C
ENSG00000213478.2 0.5644778800438 -2.92184105067244 2.52910033633862 -1.15528870432337 0.2479722200404 0.999965825749523 CFL1P2
ENSG00000203356.2 1.92625708338268 -0.593428754841646 1.18456447807765 -0.50096787960811 0.616393728736551 0.999965825749523 LINC01562
ENSG00000123091.5 2005.50674475948 -0.0227683726791708 0.0886154306654103 -0.256934627617378 0.797229238698281 0.999965825749523 RNF11
ENSG00000233406.5 4.18193832070046 -0.343306327426152 0.941669032755325 -0.364572175025908 0.715430788402652 0.999965825749523 ENSG00000233406.5
ENSG00000236434.2 0.635946978230433 0.632067603093659 2.51242134989927 0.25157707050969 0.801367983765408 0.999965825749523 ENSG00000236434.2
ENSG00000085831.15 16.5436099538535 -0.149184167636191 0.426932361882025 -0.349432793003908 0.726764417782014 0.999965825749523 TTC39A
ENSG00000085832.17 3015.67648830559 -0.0353668610772982 0.0665997316673261 -0.531036089664146 0.595393770431176 0.999965825749523 EPS15
ENSG00000232027.2 1.63098402919763 2.41826649533812 1.70972991491927 1.41441433189891 0.157240284475463 0.999965825749523 ENSG00000232027.2
ENSG00000238140.1 1.34684960116475 -3.78276689487537e-05 1.82448451592475 -2.07333461142478e-05 0.999983457183243 0.999983457183243 ENSG00000238140.1
ENSG00000227070.1 13.3927307763422 -0.615360079516814 0.507213374452149 -1.21321737657544 0.225046722272858 0.999965825749523 EPS15-AS1
ENSG00000227742.2 2.62086220963482 -0.10443670197874 1.13653295902307 -0.0918906056789684 0.926784955464353 0.999965825749523 CALR4P
ENSG00000117859.19 1713.5503679724 0.0531735305784596 0.0649719719377515 0.818407214566371 0.413124703529731 0.999965825749523 OSBPL9
ENSG00000078618.21 7003.03587268509 -0.0472362131068938 0.048708238325394 -0.969778721852629 0.332156801230528 0.999965825749523 NRDC
ENSG00000266993.3 18.3167582763481 -0.856996723842993 0.518488793975874 -1.65287414848713 0.0983564794082475 0.999965825749523 ENSG00000266993.3
ENSG00000272175.1 0.0719260731074334 0.981660346147228 4.71161307060497 0.208349100708557 0.834956395908132 0.999965825749523 ENSG00000272175.1
ENSG00000230604.2 0.437609212601374 1.35313093985064 3.16095603810168 0.428076481779628 0.668595438617942 0.999965825749523 TSEN15P2
ENSG00000169213.7 1.78364176960453 0.238972452223355 1.44189745557018 0.165734706930914 0.868365731576287 0.999965825749523 RAB3B
ENSG00000117862.12 203.988555639942 0.0326023100521673 0.172820451556471 0.188648448482465 0.850368358114051 0.999965825749523 TXNDC12
ENSG00000198841.4 49.8975258629139 -0.269256606634815 0.250409000984218 -1.07526728502777 0.282255078657194 0.999965825749523 KTI12
ENSG00000223390.1 0.21433381522983 0.0198628071241297 4.5279870856233 0.0043866748620365 0.996499951079514 0.999965825749523 ENSG00000223390.1
ENSG00000228369.2 0.995884836588153 -1.21714687655587 2.07122272588114 -0.587646543921576 0.556769563071617 0.999965825749523 TXNDC12-AS1
ENSG00000134717.18 729.143906263557 -0.0146318914250401 0.0829373909049876 -0.176420927465662 0.859963264773248 0.999965825749523 BTF3L4
ENSG00000157077.14 73.2066416970839 0.0396506000098654 0.216697725647557 0.182976539746219 0.854816426407565 0.999965825749523 ZFYVE9
ENSG00000228407.2 0.572998357268555 -0.522828855261798 2.59442662486843 -0.201520000700853 0.840291991916499 0.999965825749523 ENSG00000228407.2
ENSG00000154222.14 806.279767948487 -0.0262960104135028 0.0758102502501061 -0.346866160271856 0.728691870307252 0.999965825749523 CC2D1B
ENSG00000272100.1 1.48457324739813 -1.68460382421937 1.56930513943866 -1.07347117006317 0.283059767206934 0.999965825749523 ENSG00000272100.1
ENSG00000287078.1 4.65809034122808 0.216321151469597 0.829348125102575 0.260832749146014 0.794221488212712 0.999965825749523 ENSG00000287078.1
ENSG00000224680.4 5.11472024509364 -0.212369197744517 0.848062341212339 -0.250416965150141 0.80226491119068 0.999965825749523 PLA2G12AP1
ENSG00000085840.13 463.463620227081 -0.0497526473500351 0.0955674085907723 -0.520602662389645 0.602643594269497 0.999965825749523 ORC1
ENSG00000134748.13 1756.11104892518 0.0332165616140881 0.0666213044201099 0.498587680070425 0.618069886081994 0.999965825749523 PRPF38A
ENSG00000134744.14 1240.96289941914 -0.00278204685115658 0.0777450561283941 -0.0357842284731532 0.971454408868279 0.999965825749523 TUT4
ENSG00000236290.1 0.70639931845719 1.52216366609095 2.35894623577041 0.645272725172484 0.518750464610852 0.999965825749523 EEF1GP7
ENSG00000116157.6 455.874278587124 0.0288701623381075 0.0995028469556926 0.290144083525199 0.77170601180993 0.999965825749523 GPX7
ENSG00000182183.15 2.40896103460039 1.56728282536981 1.25172131128573 1.25210205437818 0.210532679219868 0.999965825749523 SHISAL2A
ENSG00000162377.6 391.84924665052 -0.0144736855067957 0.100899720882815 -0.143446239297386 0.885937766862918 0.999965825749523 COA7
ENSG00000162378.13 707.402074666356 -0.0242421891871088 0.101436822046933 -0.238988058753382 0.811114842222639 0.999965825749523 ZYG11B
ENSG00000228929.1 17.0851150490723 0.278496182664366 0.457884437553261 0.608223734688453 0.543039094934404 0.999965825749523 RPS13P2
ENSG00000203995.10 0.431882329342171 0.0199070205701777 3.06456131053316 0.00649587936183738 0.994817074598552 0.999965825749523 ZYG11A
ENSG00000121310.17 565.285167465926 -0.172939964211835 0.12863612057663 -1.34441215606166 0.178815145075127 0.999965825749523 ECHDC2
ENSG00000230953.2 13.4876243630963 -0.156486378088908 0.553814958730595 -0.282560764424984 0.777513560514914 0.999965825749523 ENSG00000230953.2
ENSG00000116171.18 2197.00346532537 -0.0191477733686903 0.0631515867907046 -0.303203361020038 0.761734887784668 0.999965825749523 SCP2
ENSG00000174348.13 0.561478475999062 1.71206902597921 2.50759983679501 0.682752088613715 0.494763509167116 0.999965825749523 PODN
ENSG00000157184.7 261.868313639465 0.11892094131798 0.122750812071331 0.968799630008756 0.332645171244427 0.999965825749523 CPT2
ENSG00000236723.2 0.709135764065227 2.85909509172834 2.27172404504614 1.25855739299104 0.208190244727263 0.999965825749523 ENSG00000236723.2
ENSG00000162384.14 644.292545177451 -0.121693282534442 0.0879270795685242 -1.38402507090666 0.166350778180081 0.999965825749523 CZIB
ENSG00000259818.1 0.644426970936571 1.16299039355653 2.23730343442092 0.51981790921335 0.603190495653593 0.999965825749523 CZIB-DT
ENSG00000162385.11 526.810155928052 0.0323735861920094 0.0967524460348623 0.334602250576118 0.737925146970383 0.999965825749523 MAGOH
ENSG00000226754.2 8.18852290369861 0.71530708141106 0.629862523155825 1.13565588539405 0.256100610037323 0.999965825749523 MAGOH-DT
ENSG00000157193.18 949.058301063783 -0.059171015296528 0.0827855892147151 -0.714750186086861 0.474763420909129 0.999965825749523 LRP8
ENSG00000228838.1 0.143570407413718 0.0175963380768498 4.69201170169386 0.00375027582955459 0.997007719831036 0.999965825749523 ENSG00000228838.1
ENSG00000232762.1 1.99542704232054 -0.69311832175005 1.46507657288188 -0.473093580621968 0.636146416424841 0.999965825749523 ENSG00000232762.1
ENSG00000225675.2 1.69287263777465 -0.864704396979205 1.59775395623445 -0.541199972376923 0.588369756536546 0.999965825749523 LRP8-DT
ENSG00000285954.1 1.1257844536185 -1.03572006725779 1.76080021576424 -0.58820987070828 0.556391432808312 0.999965825749523 ENSG00000285954.1
ENSG00000230138.2 3.15522786360535 0.317326409761 1.15911703612595 0.273765633556368 0.78426473541479 0.999965825749523 LINC02812
ENSG00000174332.5 1.06371314376882 0.464828611856434 1.74283924848398 0.26670767958707 0.789694240588148 0.999965825749523 GLIS1
ENSG00000058804.12 576.018174374211 -0.086812499371512 0.0890257421210713 -0.97513929458123 0.329491169323863 0.999965825749523 NDC1
ENSG00000058799.15 327.114932688575 0.0511857207637606 0.108659956050273 0.47106333026749 0.637595510510417 0.999965825749523 YIPF1
ENSG00000211452.10 4.64337692327805 -0.17275859459492 0.895237721000744 -0.192975106546898 0.846978463739516 0.999965825749523 DIO1
ENSG00000081870.11 426.961026379118 -0.0346835416833059 0.109099908866432 -0.317906238819759 0.750556060029886 0.999965825749523 HSPB11
ENSG00000116212.15 282.175713109723 -0.0464064536826811 0.118296684653294 -0.392288708839897 0.694844905456159 0.999965825749523 LRRC42
ENSG00000219102.3 3.26463602823193 -0.621714458429826 1.06636085100034 -0.583024459165586 0.559876834810187 0.999965825749523 HNRNPA3P12
ENSG00000116209.12 2515.29809760831 0.0698066615772138 0.0798487900090838 0.874235684338767 0.38198991655005 0.999965825749523 TMEM59
ENSG00000280378.1 3.90272501628947 0.49335104011246 0.9652818585046 0.51109531974086 0.609284313018705 0.999965825749523 ENSG00000280378.1
ENSG00000116205.14 555.013925049307 0.0754748342452484 0.0889004430568288 0.848981530913201 0.395891569340184 0.999965825749523 TCEANC2
ENSG00000256407.2 0.629681235699989 -0.941889786220049 2.48339668394468 -0.379274802253472 0.704483809198941 0.999965825749523 ENSG00000256407.2
ENSG00000280425.2 0.56588188302814 0.0305000012611679 2.56627880744486 0.0118849133510694 0.990517434368468 0.999965825749523 ENSG00000280425.2
ENSG00000215883.10 280.537362013105 -0.102163493836106 0.118983292403489 -0.85863730757807 0.390540648387821 0.999965825749523 CYB5RL
ENSG00000116221.15 1363.30966831733 0.0671368371784035 0.0759299698751097 0.884194176407956 0.376591401505555 0.999965825749523 MRPL37
ENSG00000157216.15 2737.08380976922 0.0631820565030101 0.0619004615282678 1.02070412631992 0.307394638966866 0.999965825749523 SSBP3
ENSG00000198711.5 28.0748183364514 -0.416297422283914 0.363304139131064 -1.14586479328201 0.251851100635048 0.999965825749523 SSBP3-AS1
ENSG00000162390.17 122.399463795902 0.0289772584349864 0.180623060559984 0.160429450952433 0.872542791563713 0.999965825749523 ACOT11
ENSG00000162391.12 6.03090292953775 -0.267747039539652 0.762979829384326 -0.350922828137811 0.725646244879527 0.999965825749523 FAM151A
ENSG00000184313.20 24.8802495387612 0.239860807668638 0.39400220337419 0.60878037131391 0.542670025825313 0.999965825749523 MROH7
ENSG00000271723.5 0.852985698482028 0.019901044592478 2.30381380658274 0.00863830424820544 0.993107716126328 0.999965825749523 MROH7-TTC4
ENSG00000243725.7 7.19787036767951 -0.199512429717097 0.700797726577252 -0.284693317559021 0.775879110704537 0.999965825749523 TTC4
ENSG00000162396.6 122.538331068128 -0.108102023368569 0.163724656201193 -0.660267218614452 0.509082362903293 0.999965825749523 PARS2
ENSG00000006555.11 5.11562132537528 -0.328149547131184 0.775032588380384 -0.423400966683131 0.672002739707853 0.999965825749523 TTC22
ENSG00000116133.13 3977.24290315534 0.0356377002869078 0.0616009855055426 0.578524840056354 0.562909831818362 0.999965825749523 DHCR24
ENSG00000233203.6 0.566358076173641 0.17061652365646 2.52427193747345 0.0675903895787198 0.94611170590976 0.999965825749523 DHCR24-DT
ENSG00000169174.10 0.42602930631989 0.0183492866718054 2.83144303576507 0.00648054240895132 0.9948293114589 0.999965825749523 PCSK9
ENSG00000162402.14 2594.35093507786 0.0518465321450163 0.0836398433840153 0.619878398229101 0.535337848660944 0.999965825749523 USP24
ENSG00000231090.2 2.12341426537823 0.127039167498576 1.24976969121184 0.10165006272107 0.919034440911675 0.999965825749523 MIR4422HG
ENSG00000231095.1 0.219954345104246 1.6416987785917 4.68239011167865 0.350611277453587 0.725879994820658 0.999965825749523 GYG1P3
ENSG00000234810.4 27.5374199780769 0.250349691868464 0.359896088834471 0.695616594998921 0.486668970669938 0.999965825749523 ENSG00000234810.4
ENSG00000231900.3 0.63482267520503 -2.28636731877284 2.38364239002384 -0.95919057671649 0.337462746781943 0.999965825749523 GOT2P1
ENSG00000272051.1 0.352476369037614 -2.07817217448419 3.38535460762447 -0.613871341514343 0.539300349340495 0.999965825749523 ENSG00000272051.1
ENSG00000260971.4 0.142629390992196 -1.69880018922272 4.68421529126128 -0.362664840019618 0.716855267625662 0.999965825749523 ENSG00000260971.4
ENSG00000284686.1 0.349761694304113 -0.32183552891725 3.43093435423085 -0.0938040474369261 0.925264816474952 0.999965825749523 ENSG00000284686.1
ENSG00000162407.9 458.135393893886 0.0444162099257548 0.0999958869853711 0.444180368461081 0.656912184470474 0.999965825749523 PLPP3
ENSG00000162409.11 0 NA NA NA NA NA PRKAA2
ENSG00000173406.15 1.92607567151891 0.0242242277538009 1.35036142875327 0.0179390696727513 0.985687460930621 0.999965825749523 DAB1
ENSG00000229887.4 0.637491833730838 2.24093362207108 2.52802310370034 0.886437160637877 0.375382002060157 0.999965825749523 HNRNPA1P6
ENSG00000223416.3 0.708966034571441 0.383776725496069 2.49397160808436 0.153881754007156 0.877702970930229 0.999965825749523 RPS26P15
ENSG00000162600.12 220.414063965028 -0.0685008157929003 0.135364597620237 -0.506046758141875 0.612823825427543 0.999965825749523 OMA1
ENSG00000286918.1 14.4874745484615 -0.0175411488500241 0.542020675971763 -0.0323625087153279 0.974182960527637 0.999965825749523 ENSG00000286918.1
ENSG00000184292.7 4.20161392637653 0.16161293777629 0.85166414342726 0.18976135020306 0.849496143599437 0.999965825749523 TACSTD2
ENSG00000185839.3 6.43422565353774 0.581422412689639 0.735625098846242 0.790378704589532 0.429306635070224 0.999965825749523 ENSG00000185839.3
ENSG00000162601.11 957.286795987135 -0.170575265097527 0.0888055308425568 -1.92077299104196 0.0547603329241391 0.999965825749523 MYSM1
ENSG00000283445.1 0.76689415997237 1.40770086932803 2.34940515298077 0.599173313100992 0.549057316924901 0.999965825749523 ENSG00000283445.1
ENSG00000177606.7 40.4029831022008 -0.385468318081436 0.291158013209058 -1.32391450893938 0.185531439031601 0.999965825749523 JUN
ENSG00000234807.7 0.281140555438275 0.0198687561886511 3.76340147478229 0.00527946760976398 0.995787613873404 0.999965825749523 LINC01135
ENSG00000232453.7 0.424156258571919 0.215584537148036 3.25211997091406 0.0662904625524753 0.947146576304264 0.999965825749523 LINC02777
ENSG00000237352.4 5.15323672336324 0.134351353201094 0.80729940942305 0.166420725238869 0.867825864993701 0.999965825749523 LINC01358
ENSG00000224609.8 1.33099471101847 -1.06111700432174 1.69794507241651 -0.624941890971516 0.532009197020081 0.999965825749523 FGGY-DT
ENSG00000172456.17 162.542035235206 0.149594612559524 0.153723527156018 0.973140646244063 0.330483405041386 0.999965825749523 FGGY
ENSG00000134709.11 18.8143261315356 -0.312391492561574 0.422586641908665 -0.739236553125813 0.459763368364681 0.999965825749523 HOOK1
ENSG00000134716.11 2.34730871443098 -0.379015214826111 1.17753296538791 -0.321872275313544 0.747549457473859 0.999965825749523 CYP2J2
ENSG00000226476.5 4.97818656069392 0.40951721742633 0.883271221611082 0.463636997794825 0.642907842400896 0.999965825749523 LINC01748
ENSG00000231252.3 0.0700920085204448 0.0198791326428698 4.71161307060497 0.00421917766696349 0.996633593268074 0.999965825749523 ENSG00000231252.3
ENSG00000162599.17 43.7941358528196 -0.0941335364439864 0.280551455290396 -0.335530380145595 0.737225031525317 0.999965825749523 NFIA
ENSG00000237928.6 0.213181274576443 0.0199145144041998 4.53146540125222 0.00439471840581563 0.99649353332198 0.999965825749523 NFIA-AS2
ENSG00000162604.12 378.858363189427 -0.063584041639311 0.107229147368831 -0.592973489014178 0.553198894548102 0.999965825749523 TM2D1
ENSG00000271200.1 3.97912493475178 -0.0876693838116403 0.909210282672277 -0.0964236607113259 0.923184101145296 0.999965825749523 PATJ-DT
ENSG00000132849.20 56.9880319142511 0.134296828955536 0.256688108847565 0.523190690673127 0.600841559094296 0.999965825749523 PATJ
ENSG00000132854.19 7.35676902565938 -0.711152411929095 0.637638999932705 -1.11529001833976 0.264726161419287 0.999965825749523 KANK4
ENSG00000162607.13 1100.63694712234 -0.065933184867668 0.074096866460357 -0.889824199285718 0.373560290497058 0.999965825749523 USP1
ENSG00000116641.18 596.214572609722 0.0576119283643661 0.0986009961544755 0.584293573201908 0.55902281532805 0.999965825749523 DOCK7
ENSG00000235545.1 4.31558293444251 -0.158865274125941 0.985954502086437 -0.161128402770875 0.871992270341367 0.999965825749523 DOCK7-DT
ENSG00000125703.15 466.589824114916 -0.0719954438824383 0.0993959717345902 -0.724329594308736 0.468863412392319 0.999965825749523 ATG4C
ENSG00000234318.1 0.0709850566859117 -0.941836425232687 4.71161307060497 -0.199896810523058 0.841561284936533 0.999965825749523 ENSG00000234318.1
ENSG00000088035.18 184.790013611297 0.0282191302132787 0.142534080487999 0.197981634403953 0.843059432938705 0.999965825749523 ALG6
ENSG00000142856.16 232.365164769908 -0.208114248608986 0.132407767848531 -1.57176766885052 0.116004442189021 0.999965825749523 ITGB3BP
ENSG00000203965.13 92.1994206222955 0.0173228284102 0.192758940049473 0.0898678339160508 0.92839224250975 0.999965825749523 EFCAB7
ENSG00000251720.1 0.920276386172757 -1.33208766318541 1.83554813621693 -0.725716551313577 0.468012553073226 0.999965825749523 RNU7-123P
ENSG00000116652.6 5.68368174452071 -0.186467966819639 0.822788654247267 -0.226629239303537 0.82071205411386 0.999965825749523 DLEU2L
ENSG00000079739.17 1511.23962985383 0.0264369405660001 0.0751182549327701 0.351937629403942 0.724885038069142 0.999965825749523 PGM1
ENSG00000244256.3 3.92373282221931 -1.33897286125276 0.976479989787146 -1.37122406527207 0.170305118478113 0.999965825749523 RN7SL130P
ENSG00000185483.12 0.353601558984275 0.981666140518857 3.24030018427568 0.302955308055292 0.76192392093427 0.999965825749523 ROR1
ENSG00000158966.16 48.3422332264245 0.0563066130341296 0.252824096702586 0.222710626749976 0.823760730123481 0.999965825749523 CACHD1
ENSG00000162437.14 604.672308695702 -0.0156878838797008 0.0979728604082329 -0.16012479184881 0.872782772076722 0.999965825749523 RAVER2
ENSG00000162434.13 4970.78886689612 0.0324157351062841 0.0658760870188032 0.492071350519523 0.622668904590078 0.999965825749523 JAK1
ENSG00000226891.9 6.73564106349917 -0.242459303156846 0.744297209067209 -0.325756028913112 0.744608949370257 0.999965825749523 LINC01359
ENSG00000185031.6 1.98246115031659 -0.670005858872078 1.29967807232566 -0.515516783070102 0.606191944811461 0.999965825749523 SLC2A3P2
ENSG00000272506.1 0.709663425079129 -0.322630483244792 2.16839606433804 -0.148787617055228 0.881721222031287 0.999965825749523 ENSG00000272506.1
ENSG00000265996.1 1.91830625443181 0.569969348290007 1.32241210777067 0.431007357646524 0.666463020645674 0.999965825749523 MIR3671
ENSG00000162433.15 144.208165485919 0.103754864686186 0.160906725588611 0.644813722401232 0.519047908175873 0.999965825749523 AK4
ENSG00000116675.16 1879.04091155669 -0.0106384423657996 0.0708927803908835 -0.15006383311731 0.880714253809842 0.999965825749523 DNAJC6
ENSG00000213625.9 2404.11289242952 -0.0560450886024533 0.0620367491405294 -0.903417561024942 0.366304323223395 0.999965825749523 LEPROT
ENSG00000116678.19 323.768039494348 -0.0617698455562824 0.133476484725645 -0.462776987896015 0.643524227644468 0.999965825749523 LEPR
ENSG00000237852.1 0.494412282862751 -1.67783493664255 2.74098820355337 -0.612127748111952 0.540453240114484 0.999965825749523 ENSG00000237852.1
ENSG00000184588.18 76.0048266787597 -0.177105505012322 0.215903370365804 -0.820299862444264 0.412045184790541 0.999965825749523 PDE4B
ENSG00000118473.22 5.54058782761406 0.403313855633655 0.743793994720246 0.542238655456405 0.587654109107558 0.999965825749523 SGIP1
ENSG00000152760.10 197.47123449275 0.095316745917875 0.137662008454016 0.692396885591819 0.488688121122503 0.999965825749523 DYNLT5
ENSG00000152763.17 27.5586120000016 0.117688448913321 0.35347574731473 0.332946318969185 0.739174804658358 0.999965825749523 DNAI4
ENSG00000198160.14 835.341969245313 -0.139118733540818 0.0826916060683501 -1.68238035461334 0.0924951083657659 0.999965825749523 MIER1
ENSG00000116704.8 1078.80396219764 -0.0854320235251833 0.0818213939830501 -1.0441281841627 0.296426087708889 0.999965825749523 SLC35D1
ENSG00000203963.11 0.424868993836015 -1.66629486802305 2.95205663512706 -0.564452201965064 0.572446420843959 0.999965825749523 C1orf141
ENSG00000275678.1 0.0702386357063603 0.01987913264287 4.71161307060497 0.00421917766696354 0.996633593268074 0.999965825749523 ENSG00000275678.1
ENSG00000081985.11 45.3912750666087 0.186282330691668 0.267183135345944 0.697208416431198 0.485672372550985 0.999965825749523 IL12RB2
ENSG00000142864.14 6292.71536038817 0.00492697381097306 0.0575532339224857 0.0856072452437486 0.931778638735235 0.999965825749523 SERBP1
ENSG00000223263.1 0.635947592588443 0.055658182210007 2.20050426328447 0.0252933762222899 0.979820957251442 0.999965825749523 RNU6-387P
ENSG00000116717.13 2191.27228001171 0.0794149974729584 0.072098882160424 1.10147335289132 0.270690695771367 0.999965825749523 GADD45A
ENSG00000172380.6 89.5071214567916 -0.18402465230038 0.230965783874915 -0.796761534167512 0.425589538921676 0.999965825749523 GNG12
ENSG00000238778.1 2.7771385002706 -1.86550533736555 1.26807449527627 -1.4711322909772 0.141255343825982 0.999965825749523 RNU7-80P
ENSG00000162595.7 1.90892297648603 0.33484102874992 1.41597259498251 0.236474229753052 0.813064701957893 0.999965825749523 DIRAS3
ENSG00000116729.14 0.41716133990618 0.316749722503554 3.02405175966557 0.104743485785635 0.916579355058387 0.999965825749523 WLS
ENSG00000229133.1 1.83204506523661 -1.38009995439609 1.59478916036457 -0.865380821926706 0.386829803614535 0.999965825749523 RPS7P4
ENSG00000024526.17 359.26879406739 -0.0767615603178914 0.107839131687519 -0.711815452486399 0.476579062617637 0.999965825749523 DEPDC1
ENSG00000233589.1 3.82336179263643 0.105398739944554 0.874181666352147 0.120568463056849 0.904032849406038 0.999965825749523 ENSG00000233589.1
ENSG00000234264.1 1.70944335152786 0.344510194059883 1.30128787168577 0.264745565955043 0.791205472955273 0.999965825749523 DEPDC1-AS1
ENSG00000033122.20 12.2359731213566 0.198127936570582 0.525006840015044 0.377381629094404 0.705890017229244 0.999965825749523 LRRC7
ENSG00000066557.6 224.185572254614 -0.0422500759542752 0.127134177515894 -0.332326655033366 0.739642614741809 0.999965825749523 LRRC40
ENSG00000116754.13 4901.26961837658 -0.0370909833930524 0.0893342694626592 -0.41519322446081 0.678000458460174 0.999965825749523 SRSF11
ENSG00000118454.13 398.510954303428 -0.0554840578867587 0.107515442506534 -0.516056638872012 0.605814851471377 0.999965825749523 ANKRD13C
ENSG00000197568.14 66.607699684661 0.17547159410347 0.227427991341282 0.77154792190973 0.44038222900299 0.999965825749523 HHLA3
ENSG00000226088.1 1.99077310348587 0.117837541724206 1.2796529400201 0.0920855476035205 0.926630071002114 0.999965825749523 HHLA3-AS1
ENSG00000116761.12 41.809336617516 -0.0284834907362922 0.277252077801932 -0.102734994673839 0.918173298847354 0.999965825749523 CTH
ENSG00000271992.1 0.570368442655595 0.966867447483183 2.50216779407104 0.386411914410459 0.699191627648608 0.999965825749523 ENSG00000271992.1
ENSG00000050628.20 500.734214667448 -0.0194384292721325 0.0944495234079894 -0.205807595112631 0.836941208164313 0.999965825749523 PTGER3
ENSG00000235782.1 0.353022748095915 1.74477473085174 3.19749936883012 0.545668514546137 0.585293818548913 0.999965825749523 ENSG00000235782.1
ENSG00000269933.1 1.21589536019461 -0.477818977420206 1.60406518866952 -0.297880024325277 0.765794734523129 0.999965825749523 ENSG00000269933.1
ENSG00000235079.1 4.54804979508075 0.49991965816901 0.887208121361296 0.563475069865178 0.573111431444719 0.999965825749523 ZRANB2-AS1
ENSG00000132485.14 2088.46106365895 -0.179136094974631 0.0722433682967753 -2.47961991803512 0.0131522496095061 0.999965825749523 ZRANB2
ENSG00000207721.1 17.5973909053835 -0.357216007412214 0.477478592188913 -0.748129891592884 0.454381813630279 0.999965825749523 MIR186
ENSG00000229956.11 16.7274435727821 0.0649472354189846 0.424964924630256 0.152829637588308 0.878532624866074 0.999965825749523 ZRANB2-DT
ENSG00000172260.15 104.551980076179 0.0450647287176501 0.192290856213411 0.234357106755174 0.814707755280698 0.999965825749523 NEGR1
ENSG00000233994.2 3.25550669052702 0.420436431764357 1.0610115611476 0.396259991087758 0.691913239087828 0.999965825749523 GDI2P2
ENSG00000286863.1 3.93285082999049 1.44433555044703 0.976557771926903 1.4790067643383 0.139138506944944 0.999965825749523 ENSG00000286863.1
ENSG00000162620.16 14.2224773514648 -0.932068826105138 0.495379950776811 -1.88152311098491 0.0599007944888089 0.999965825749523 LRRIQ3
ENSG00000254685.6 224.058541308618 -0.198891011250501 0.132119166328299 -1.50539105549821 0.132223567327519 0.999965825749523 FPGT
ENSG00000259030.7 13.5027098561192 0.333924461235027 0.482685660557727 0.691805223401889 0.489059655929106 0.999965825749523 FPGT-TNNI3K
ENSG00000237324.3 0.716885089607751 -0.95673559228505 2.43348099279732 -0.393155153098306 0.694204890758705 0.999965825749523 ENSG00000237324.3
ENSG00000178965.14 1.27227403635338 -2.2734830443751 1.91654979043019 -1.18623740208951 0.23552855950962 0.999965825749523 ERICH3
ENSG00000272864.1 1.49258400772434 1.95745275964401 1.59669944849993 1.22593689218281 0.220222424353093 0.999965825749523 ENSG00000272864.1
ENSG00000116791.14 234.484744225042 -0.073234063658102 0.127082927621506 -0.576269881633644 0.564432777160419 0.999965825749523 CRYZ
ENSG00000162623.16 513.694791803995 0.0422018494883765 0.0986788709456117 0.427668548332263 0.668892451418982 0.999965825749523 TYW3
ENSG00000137968.16 29.6916435379389 0.245932329540357 0.411169995751959 0.598128102928788 0.549754459920885 0.999965825749523 SLC44A5
ENSG00000213579.3 0.285498405277501 -0.941877166172393 3.74191806566993 -0.251709724703383 0.80126543974829 0.999965825749523 ENSG00000213579.3
ENSG00000230863.3 1.13546468647441 -0.0845341109337072 1.76317706815998 -0.0479441982658755 0.961760714748779 0.999965825749523 ENSG00000230863.3
ENSG00000117054.13 1142.18019319159 -0.0204817483440256 0.0830868713501689 -0.246510044381204 0.805287430012205 0.999965825749523 ACADM
ENSG00000181227.3 30.4628182430903 -0.120428655514527 0.349447093858713 -0.344626290019221 0.730375338689467 0.999965825749523 DLSTP1
ENSG00000137955.16 668.593924368707 -0.115853076164789 0.092596333859546 -1.25116266849743 0.210875135235346 0.999965825749523 RABGGTB
ENSG00000057468.7 2.77993911794697 0.661146752710692 1.09533831149825 0.603600500201939 0.546109280185424 0.999965825749523 MSH4
ENSG00000184005.11 1.76502538156998 -0.0229377231933648 1.47901702072598 -0.0155087621521122 0.987626294147789 0.999965825749523 ST6GALNAC3
ENSG00000226415.1 24.547539595159 0.0885107102463532 0.355730935523538 0.248813643705431 0.803504936794068 0.999965825749523 TPI1P1
ENSG00000230498.2 0.42523212831308 0.769465961718653 2.83673140212749 0.271250905581533 0.786198063011264 0.999965825749523 ENSG00000230498.2
ENSG00000142892.15 723.578553339308 0.0784823878368878 0.0828945800861247 0.946773453166024 0.343754231886556 0.999965825749523 PIGK
ENSG00000226084.5 25.4183918524124 -0.504578626136274 0.366947324459427 -1.37507100475416 0.169109432561646 0.999965825749523 ENSG00000226084.5
ENSG00000228187.1 0.363096175464185 1.55897377389614 3.4180227104974 0.456103983483852 0.648315205801848 0.999965825749523 ENSG00000228187.1
ENSG00000287870.1 2.55275725096931 -1.91328292343872 1.40672055295599 -1.36010163455582 0.173797763904322 0.999965825749523 ENSG00000287870.1
ENSG00000154027.19 23.0751331280669 0.201656827638175 0.394513444133025 0.511153246200095 0.609243753970498 0.999965825749523 AK5
ENSG00000233099.1 2.19890948221562 -1.70316825835637 1.39936322532883 -1.21710234164267 0.223565279887966 0.999965825749523 ENSG00000233099.1
ENSG00000036549.13 910.06804348243 -0.0448207230731004 0.0832894575680908 -0.538132008321203 0.590485915945897 0.999965825749523 ZZZ3
ENSG00000077254.14 1946.81716113556 -0.0574927567599721 0.0672773931269223 -0.854562789784512 0.392793234745394 0.999965825749523 USP33
ENSG00000180488.15 231.929816321598 -0.178093785775088 0.133610318029937 -1.33293437513699 0.182553340588382 0.999965825749523 MIGA1
ENSG00000219201.4 5.32750863952791 1.28002438875699 0.838963751494218 1.52572073164929 0.127079429168377 0.999965825749523 ENSG00000219201.4
ENSG00000235613.2 0.285300510886479 -0.941870456707732 4.05813056713962 -0.232094665542418 0.816464488048026 0.999965825749523 NSRP1P1
ENSG00000235927.4 14.3264840956455 0.355986820987204 0.486937320838146 0.731073191051485 0.464734448419689 0.999965825749523 NEXN-AS1
ENSG00000162614.18 1173.16884800752 0.00213052583764567 0.109737425012717 0.0194147606197136 0.984510235356355 0.999965825749523 NEXN
ENSG00000162613.16 3222.57502358175 -0.156901060046627 0.0701871716348746 -2.23546634508728 0.0253867487172284 0.999965825749523 FUBP1
ENSG00000162616.9 225.640258493005 -0.106389183599907 0.133667883571199 -0.795921808272203 0.426077484622776 0.999965825749523 DNAJB4
ENSG00000137960.6 1.77612115051409 0.315538854970502 1.46453958847285 0.215452595105013 0.829414467733914 0.999965825749523 GIPC2
ENSG00000273338.1 1.4171946136481 1.55890203261262 1.8630367235929 0.836753249611877 0.402731280706466 0.999965825749523 ENSG00000273338.1
ENSG00000285928.1 4.32507167580305 -0.159362181817117 0.90039757066916 -0.176990906026858 0.859515532749611 0.999965825749523 ENSG00000285928.1
ENSG00000213560.4 0.144768053293805 -0.941852438716577 4.71161307060497 -0.199900209249493 0.84155862678831 0.999965825749523 ENSG00000213560.4
ENSG00000137959.16 33.3406033031098 -0.191833560135407 0.371200581972411 -0.516792185820614 0.605301235466403 0.999965825749523 IFI44L
ENSG00000137965.11 390.850364308516 0.013176869058049 0.0975579771181318 0.135067059068817 0.892558854528768 0.999965825749523 IFI44
ENSG00000238015.2 0.219880735526473 0.877585613818631 4.45377471273913 0.197043108468974 0.843793803338934 0.999965825749523 ENSG00000238015.2
ENSG00000235400.1 0.423517469392113 0.0199058750043196 2.8992579771006 0.00686585159428498 0.994521886055831 0.999965825749523 ENSG00000235400.1
ENSG00000229752.1 0.491756234467353 -1.86320490676755 2.59508373755721 -0.717974869096674 0.472772782382656 0.999965825749523 RPL7P10
ENSG00000227288.3 1.28634808797577 -1.44788039748802 1.71421997409134 -0.844629288755955 0.398317850925921 0.999965825749523 ARID3BP1
ENSG00000233008.6 2.09807192886894 1.91183738182586 1.45298296776558 1.3158016468465 0.188240626396011 0.999965825749523 LINC01725
ENSG00000137941.17 224.448919046756 -0.0399407054453243 0.138493847656567 -0.288393355525569 0.773045653302761 0.999965825749523 TTLL7
ENSG00000271576.1 88.3470306225282 0.120108932459321 0.199388581429448 0.602386212882609 0.546917085215073 0.999965825749523 PRKACB-DT
ENSG00000142875.19 5297.43816049941 -0.0643108690473301 0.069714247014454 -0.922492486134095 0.356271747847202 0.999965825749523 PRKACB
ENSG00000213540.3 0.21549392519141 -0.941865314171958 4.51036212042429 -0.208822548838575 0.834586767951923 0.999965825749523 TXN2P1
ENSG00000226970.2 0.636780265538712 1.49877525738009 2.26714989896148 0.661083441402195 0.508558803745782 0.999965825749523 NEDD8P1
ENSG00000203943.8 79.8943432136186 0.00817672386022998 0.21007865279841 0.0389222024765948 0.968952414962933 0.999965825749523 SAMD13
ENSG00000240520.6 1.4210876931312 0.796801128899195 1.85905311318367 0.428605897942666 0.668210052640635 0.999965825749523 UOX
ENSG00000137976.7 1.16336307729443 0.994451189048876 1.58698244408116 0.626630239520167 0.530901641518036 0.999965825749523 DNASE2B
ENSG00000285361.1 0.996499915759291 -1.75746727784119 2.08366721191079 -0.843449120759327 0.398977309804921 0.999965825749523 ENSG00000285361.1
ENSG00000117133.11 565.733413256374 0.0727661549827966 0.0938618368437376 0.775247506651065 0.438193421257276 0.999965825749523 RPF1
ENSG00000174021.11 108.717281523583 0.0417576051884862 0.216385479802122 0.192977852426476 0.846976313261523 0.999965825749523 GNG5
ENSG00000285851.1 3.46647753061758 -1.43398896253589 1.18691173231609 -1.2081681590068 0.2269825866776 0.999965825749523 ENSG00000285851.1
ENSG00000122432.17 10.0377263262646 -0.101097583822648 0.590079809914248 -0.171328661181171 0.863965345275677 0.999965825749523 SPATA1
ENSG00000117151.13 80.4410918461025 -0.215791012289138 0.233859040172978 -0.922739664583948 0.356142890110374 0.999965825749523 CTBS
ENSG00000284882.1 13.7286283516882 0.700220314081826 0.497217877964553 1.40827662301343 0.159049175027633 0.999965825749523 ENSG00000284882.1
ENSG00000117155.16 2055.91568744824 -0.0307134246574474 0.0703626960481993 -0.436501532522408 0.662472887562859 0.999965825749523 SSX2IP
ENSG00000171517.6 6.37420929748948 0.132789526756868 0.719893982017736 0.18445705905845 0.853654910997192 0.999965825749523 LPAR3
ENSG00000153898.13 41.9445600634347 -0.0126444751870647 0.334048310158648 -0.0378522351484415 0.969805496560979 0.999965825749523 MCOLN2
ENSG00000162643.13 2.13510665238004 0.0209447909779899 1.30115011906341 0.0160971364265533 0.987156898020568 0.999965825749523 DNAI3
ENSG00000055732.13 2.41265118355 -0.347962366478999 1.38411438757646 -0.251397116887333 0.801507096539845 0.999965825749523 MCOLN3
ENSG00000280099.1 4.7967032446005 -0.260791510271257 0.827638469918356 -0.315103175782758 0.75268331733317 0.999965825749523 ENSG00000280099.1
ENSG00000097096.9 47.5431132271227 0.140400703071919 0.273366844785613 0.513598140191538 0.607532980136089 0.999965825749523 SYDE2
ENSG00000162642.14 392.432725776759 -0.129505849235122 0.1116799945134 -1.15961546917504 0.246205399968784 0.999965825749523 C1orf52
ENSG00000223254.1 0.570417708308448 0.0198485182881563 4.71161307057215 0.00421268002929325 0.99663877758678 0.999965825749523 ENSG00000223254.1
ENSG00000142867.14 286.724144026113 0.0781871432427524 0.114285743057111 0.684137331142703 0.493888450630166 0.999965825749523 BCL10
ENSG00000223653.6 2.42450555877504 0.0781313326433735 1.03427210559493 0.0755423376698642 0.939783213160748 0.999965825749523 BCL10-AS1
ENSG00000153904.20 53.0601975727718 -0.0773972952305729 0.250517660915251 -0.30894945668823 0.757359974817368 0.999965825749523 DDAH1
ENSG00000282057.1 0.861384646186499 1.69318865253383 2.15105242926329 0.787144297135394 0.431197400760226 0.999965825749523 ENSG00000282057.1
ENSG00000142871.17 5.33705555257821 1.15386240357958 0.804264649266725 1.43467999573473 0.151378307189742 0.999965825749523 CCN1
ENSG00000117174.11 717.973037488244 0.0704010596652815 0.0948694589974143 0.742083494617591 0.45803674944129 0.999965825749523 ZNHIT6
ENSG00000171502.15 2358.87876156882 -0.161739059423251 0.0826948969999576 -1.95585296422019 0.0504824775423113 0.999965825749523 COL24A1
ENSG00000285210.1 6.48998199437558 0.323249555379664 0.709503183054096 0.455599866357497 0.648677739265977 0.999965825749523 LINC02795
ENSG00000122417.15 367.044767513832 -0.152404194053486 0.110503839508207 -1.37917555382469 0.167840633412241 0.999965825749523 ODF2L
ENSG00000278281.1 1.12879056802884 -0.131730551781415 1.67863447311348 -0.0784748281363991 0.937450352698485 0.999965825749523 MIR7856
ENSG00000137975.8 0.144949567234572 0.0198813129101204 4.7116130706039 0.00421964041023686 0.996633224055648 0.999965825749523 CLCA2
ENSG00000016602.9 0.49253759545088 0.0107730290184935 2.78840573408925 0.0038635084151454 0.99691737395393 0.999965825749523 CLCA4
ENSG00000236915.2 3.01081752544939 -0.223230606045922 1.29967123931014 -0.171759287498284 0.863626773648165 0.999965825749523 CLCA4-AS1
ENSG00000153923.10 0.423538756269011 -1.28259529000295 3.14611586558337 -0.407675796061352 0.683511709379488 0.999965825749523 CLCA3P
ENSG00000261737.1 29.2961253094465 -0.0143641700172984 0.356224660192785 -0.0403233454122033 0.967835341965012 0.999965825749523 ENSG00000261737.1
ENSG00000097033.14 3010.34639168622 0.0166611602448387 0.0624983667717044 0.266585530237917 0.789788297769563 0.999965825749523 SH3GLB1
ENSG00000230721.1 0.495803322666129 -1.33040107525152 2.73671802853812 -0.486130124250391 0.626874909806276 0.999965825749523 ENSG00000230721.1
ENSG00000183291.17 2674.34759384515 0.0521027546122284 0.0659256177229728 0.790326377087134 0.42933718621537 0.999965825749523 SELENOF
ENSG00000153936.17 1001.04755303081 -0.0216895386379878 0.0954552039660941 -0.227222170576388 0.820250988901913 0.999965825749523 HS2ST1
ENSG00000235251.2 0.6358387422735 -1.25123105275608 2.37723876451193 -0.526337981457648 0.598653397889904 0.999965825749523 ENSG00000235251.2
ENSG00000225568.1 0.207085534778877 0.918202011555197 4.70366047748081 0.195210095616206 0.845228475941182 0.999965825749523 ENSG00000225568.1
ENSG00000267272.5 26.7209337235354 -0.327430102677369 0.358580547606634 -0.913128458481141 0.361174984569727 0.999965825749523 LINC01140
ENSG00000284240.1 6.97572304375322 0.169924898250848 0.736244642674021 0.230799503862853 0.817470566689579 0.999965825749523 LINC02801
ENSG00000143013.13 2468.98852096711 0.0252878643440346 0.06380751893001 0.396314803773716 0.691872807617134 0.999965825749523 LMO4
ENSG00000237505.8 4.67911823202085 0.962191354334228 0.830758531503256 1.15820821315328 0.24677907744559 0.999965825749523 PKN2-AS1
ENSG00000279778.1 0.216995652245312 0.962308554860006 4.49194992282548 0.214229582117582 0.830368028350926 0.999965825749523 ENSG00000279778.1
ENSG00000065243.20 766.837818595046 -0.060277606013705 0.0839650555046243 -0.717889193920503 0.47282561129221 0.999965825749523 PKN2
ENSG00000207234.1 0.86430740419738 1.04325201106667 1.99172175888682 0.523794052262475 0.600421790676705 0.999965825749523 RNU6-125P
ENSG00000241975.1 7.94755044865695 -0.366107797428107 0.644090860264142 -0.568410173182657 0.569756484218256 0.999965825749523 ELOCP19
ENSG00000137947.12 1134.85532094092 -0.0428508554165334 0.0820269896201758 -0.522399464066075 0.601392229078739 0.999965825749523 GTF2B
ENSG00000235308.1 2.18972940851512 -0.498468390101522 1.2713426421924 -0.392080288632437 0.694998891284629 0.999965825749523 ENSG00000235308.1
ENSG00000137944.18 600.802364343017 -0.0621006685634644 0.104465029917048 -0.594463703430481 0.552202011963983 0.999965825749523 KYAT3
ENSG00000213516.10 350.016371448519 0.0072324021088331 0.108796994844615 0.0664761202197037 0.946998768951642 0.999965825749523 RBMXL1
ENSG00000117226.12 408.764905682452 0.0946860598084577 0.112255669431425 0.843485770367258 0.398956820711586 0.999965825749523 GBP3
ENSG00000117228.10 21.4974183108925 -0.0772025742729499 0.394792581569929 -0.195552241549086 0.844960644162346 0.999965825749523 GBP1
ENSG00000234518.2 22.0652087336821 0.0278988592293873 0.389298966335516 0.0716643547554216 0.942869023979173 0.999965825749523 PTGES3P1
ENSG00000162645.13 296.039730318821 0.133909270177299 0.129976058815806 1.03026104497496 0.302887480353647 0.999965825749523 GBP2
ENSG00000213512.3 0.646394293894924 2.20526982016883 2.3828292284455 0.925483787861496 0.354714312894068 0.999965825749523 GBP7
ENSG00000162654.9 431.080065122871 0.151618694904926 0.107946519617869 1.40457233305582 0.160148488530129 0.999965825749523 GBP4
ENSG00000284734.1 3.19356981750615 0.831403326349335 1.05215011464473 0.790194587993811 0.429414136202949 0.999965825749523 ENSG00000284734.1
ENSG00000154451.14 143.872533623395 0.108650794252285 0.179293738466908 0.605993244277954 0.544519239309531 0.999965825749523 GBP5
ENSG00000183347.14 0.432321062187647 0.735742171920484 3.02600674949274 0.24313963346044 0.807897229185837 0.999965825749523 GBP6
ENSG00000225492.6 9.35963392090189 0.303239834483757 0.579990944785031 0.522835463571161 0.601088758324843 0.999965825749523 GBP1P1
ENSG00000286548.1 18.6940758958742 -0.254671916369941 0.449349405996536 -0.566756989040961 0.570879296181759 0.999965825749523 ENSG00000286548.1
ENSG00000197147.13 1065.90749368207 -0.0118929528408561 0.089133299629404 -0.133428840739704 0.893854237715051 0.999965825749523 LRRC8B
ENSG00000231999.7 131.420851239311 0.00882064603036676 0.174063983755136 0.0506747337391473 0.959584710329846 0.999965825749523 LRRC8C-DT
ENSG00000171488.15 416.439499128137 -0.0361889731437942 0.105451788566889 -0.343180268780734 0.731462847569095 0.999965825749523 LRRC8C
ENSG00000231613.1 1.06698321763997 0.0276668766581755 2.26176534737166 0.0122324257422754 0.990240179756971 0.999965825749523 ENSG00000231613.1
ENSG00000272931.1 24.3867961800077 0.100800994680895 0.386774412485662 0.260619605193328 0.794385869285589 0.999965825749523 LRRC8D-DT
ENSG00000171492.14 1601.4236773411 0.0149588247699041 0.0697567817058971 0.214442587574815 0.830201933925731 0.999965825749523 LRRC8D
ENSG00000272672.1 1.49285642392876 -1.87804551810082 1.61431361600127 -1.16337092091983 0.244679042413488 0.999965825749523 ENSG00000272672.1
ENSG00000252797.1 1.63301381038463 1.48142096366826 1.6070121404951 0.921848022387597 0.356607854398301 0.999965825749523 RN7SKP272
ENSG00000228175.3 28.0831313868945 0.272152824404131 0.335622090866932 0.810890676776203 0.417428454817625 0.999965825749523 GEMIN8P4
ENSG00000162664.17 864.135572716471 -0.0487279453562058 0.0837160280096904 -0.582062318467443 0.560524705366604 0.999965825749523 ZNF326
ENSG00000233593.10 0.702595985785386 1.44576066378622 2.25158945210991 0.642106695974899 0.520803908572082 0.999965825749523 LINC02609
ENSG00000232882.1 1.70056284609836 0.275660784032051 1.48628999559984 0.185469043624154 0.852861158624506 0.999965825749523 PHKA1P1
ENSG00000122482.21 1054.8455191645 0.0104157681236351 0.0804295216393326 0.129501803707626 0.89696059781874 0.999965825749523 ZNF644
ENSG00000162669.16 26.7287041130611 0.222410595201239 0.364545346174601 0.610104058480325 0.541792878361259 0.999965825749523 HFM1
ENSG00000097046.13 470.725875111315 -0.0646954044642746 0.0970597018339531 -0.666552680894834 0.505057902915705 0.999965825749523 CDC7
ENSG00000229067.1 0.0702386357063603 0.01987913264287 4.71161307060497 0.00421917766696354 0.996633593268074 0.999965825749523 ENSG00000229067.1
ENSG00000203914.4 0.569803610908378 14.8671083045197 4.66046688226484 3.19004698029197 0.00142249667160892 0.999965825749523 HSP90B3P
ENSG00000069702.11 0.916991607066697 -0.22361124793725 1.98010499229073 -0.112928985487058 0.910086856221529 0.999965825749523 TGFBR3
ENSG00000172031.7 0.357179000813032 -1.53833045543368 3.74312672082212 -0.410974719844861 0.681091071781888 0.999965825749523 EPHX4
ENSG00000230667.5 4.04960930265982 0.829227545245487 0.982107505341047 0.844334801165713 0.3984823443424 0.999965825749523 SETSIP
ENSG00000189195.13 100.831242905068 -0.120087367270668 0.186922857414222 -0.642443460002081 0.520585289137691 0.999965825749523 BTBD8
ENSG00000273487.1 3.69454622753958 -0.434511580255828 0.916675620963681 -0.474008002742601 0.635494200455902 0.999965825749523 ENSG00000273487.1
ENSG00000203910.9 0.71328114062485 -0.486487552697233 2.28479205377132 -0.212924214216444 0.831386075213981 0.999965825749523 C1orf146
ENSG00000174842.17 130.556490524306 -0.141920504457926 0.16203432939071 -0.875866891859167 0.381102400085684 0.999965825749523 GLMN
ENSG00000122484.9 584.156871017816 -0.00643236820728098 0.0972182798535043 -0.0661641845234636 0.947247110876731 0.999965825749523 RPAP2
ENSG00000162676.12 1510.06844777211 0.0217180607550785 0.0729441677019495 0.297735397349637 0.765905124768864 0.999965825749523 GFI1
ENSG00000067208.14 160.093345701448 -0.0648304254795851 0.144702892571302 -0.448024392101492 0.654135592881425 0.999965825749523 EVI5
ENSG00000122406.14 21612.340908073 0.0444957870497094 0.05805904817005 0.766388503638314 0.443445171251038 0.999965825749523 RPL5
ENSG00000154511.12 21.2866134542339 0.286804397846595 0.436680250998248 0.656783532552621 0.511320114190996 0.999965825749523 DIPK1A
ENSG00000207523.1 3.257836772885 -0.991346056474478 1.07882263622963 -0.918914771698826 0.358140152893682 0.999965825749523 SNORA66
ENSG00000143033.18 1089.82347516888 -0.0156475706243199 0.0760441213417535 -0.205769628844779 0.836970866174537 0.999965825749523 MTF2
ENSG00000117500.13 990.402626366852 -0.0677533044843303 0.0888226606191885 -0.762793008135735 0.445586851586304 0.999965825749523 TMED5
ENSG00000122483.17 306.696931208558 0.0719139500892165 0.111528355370685 0.644804183207019 0.519054090710817 0.999965825749523 CCDC18
ENSG00000225297.1 0.646433669803476 1.02743601232713 2.50147845392818 0.410731505887528 0.681269422162152 0.999965825749523 ENSG00000225297.1
ENSG00000223745.8 1609.35159006014 -0.238236314716388 0.0973330629174285 -2.44764017051938 0.014379518104945 0.999965825749523 CCDC18-AS1
ENSG00000229567.1 3.04963932722668 -0.115778664876226 1.01722227519319 -0.113818452170876 0.909381710931869 0.999965825749523 ENSG00000229567.1
ENSG00000117505.13 2004.5684614368 0.00640732507811701 0.0613140769013435 0.104500065921674 0.916772515968848 0.999965825749523 DR1
ENSG00000229635.1 1.49589545612854 0.518770423540368 1.69817457678857 0.305487098105907 0.75999519486501 0.999965825749523 ENSG00000229635.1
ENSG00000137942.16 1555.49869329807 -0.119661939494996 0.0848556733766989 -1.41018195641183 0.158485962253729 0.999965825749523 FNBP1L
ENSG00000137936.18 13.839773364392 -0.654266458085407 0.517156265608748 -1.26512333233605 0.205827120090207 0.999965825749523 BCAR3
ENSG00000224093.5 7.57499446966034 -1.27864877694365 0.722482295763257 -1.76979946005851 0.076760553876578 0.999965825749523 BCAR3-AS1
ENSG00000260464.1 8.55933706481636 -0.331152873774294 0.577962858390558 -0.572965665469315 0.566667941663146 0.999965825749523 ENSG00000260464.1
ENSG00000067334.14 860.066173064222 0.061374721855311 0.0742964707559879 0.826078563770333 0.408759526804951 0.999965825749523 DNTTIP2
ENSG00000023909.10 1004.18454523867 -0.0635476523456411 0.0830150581628456 -0.765495486625855 0.443976553004107 0.999965825749523 GCLM
ENSG00000137962.13 0.632691365228504 -0.897721460615773 2.41446647300055 -0.371809453829417 0.710034724381927 0.999965825749523 ARHGAP29
ENSG00000286692.1 0.718110333703512 2.25747115166274 2.21656018507428 1.01845696176623 0.308460843989225 0.999965825749523 ENSG00000286692.1
ENSG00000117528.14 548.708097556653 -0.0298833770460541 0.0891217046663987 -0.335309756000672 0.737391435079344 0.999965825749523 ABCD3
ENSG00000117525.14 11.3785073680934 0.180209326611377 0.59029727085741 0.305285718752557 0.760148551886365 0.999965825749523 F3
ENSG00000117519.16 41.1149468814528 -0.256684352567419 0.297040606526505 -0.864138932279332 0.387511574200082 0.999965825749523 CNN3
ENSG00000235501.6 4.26516201270807 0.831067878150523 0.863138979894755 0.962843641069086 0.335625996191309 0.999965825749523 CNN3-DT
ENSG00000172339.10 30.7522116978483 -0.0974097348343104 0.324885978818074 -0.299827450814234 0.764308775342081 0.999965825749523 ALG14
ENSG00000152078.10 1.9879202228977 -0.997139518741873 1.45497025628986 -0.685333266732581 0.493133644089157 0.999965825749523 TLCD4
ENSG00000271092.5 5.74821192547615 0.168221644617408 0.791026136593011 0.212662561747893 0.831590170158315 0.999965825749523 TLCD4-RWDD3
ENSG00000226026.6 0.915055289324773 0.729876788244279 2.05657128461871 0.354899824627085 0.722664639862821 0.999965825749523 RWDD3-DT
ENSG00000122481.17 29.3180903031178 -0.320267921825277 0.353128035998872 -0.906945609456793 0.364435560496642 0.999965825749523 RWDD3
ENSG00000228852.6 9.13412511986807 -0.276611283019654 0.60682893154396 -0.455830743461537 0.648511694740553 0.999965825749523 ENSG00000228852.6
ENSG00000228502.1 41.3715640052898 -0.16593997022222 0.366977946834035 -0.45217967906193 0.651139546213547 0.999965825749523 EEF1A1P11
ENSG00000137970.7 90.5692378104593 0.0535712889865851 0.19309170387115 0.277439620204155 0.781442562638784 0.999965825749523 RPL7P9
ENSG00000117569.18 389.929016156692 -0.0906738212662936 0.111053823899421 -0.816485358923031 0.414222593996031 0.999965825749523 PTBP2
ENSG00000188641.13 540.859724777825 0.066276680859328 0.0921571056224416 0.719170599073032 0.47203581224823 0.999965825749523 DPYD
ENSG00000228057.1 6.34020324002319 0.982591018602639 0.723184167433858 1.35870095454282 0.174241369512632 0.999965825749523 SEC63P1
ENSG00000162627.17 7.27772750848575 -0.22692128265245 0.751056758436327 -0.302135997184676 0.762548392171497 0.999965825749523 SNX7
ENSG00000227034.1 1.8431475844189 0.993937013589559 1.44985230625703 0.685543630409863 0.493000938435868 0.999965825749523 ENSG00000227034.1
ENSG00000156869.13 110.19907269913 -0.180166287310659 0.181344047526287 -0.993505382549393 0.320463728709736 0.999965825749523 FRRS1
ENSG00000162688.17 483.776552306463 -0.00195140175003013 0.0997416794746061 -0.0195645567661305 0.984390738021468 0.999965825749523 AGL
ENSG00000228084.1 1.70952009752873 0.728753292688874 1.56299756943771 0.466253631444253 0.641033964596464 0.999965825749523 ENSG00000228084.1
ENSG00000117620.15 420.7737534682 -0.0979735186276931 0.0994782878569078 -0.984873390348462 0.324686265505622 0.999965825749523 SLC35A3
ENSG00000283761.1 0.283372789340732 -0.3054522888822 4.01918699975084 -0.075998526294282 0.939420270655645 0.999965825749523 ENSG00000283761.1
ENSG00000156875.14 53.1818195995918 -0.152388319690351 0.275742009022568 -0.552648180922909 0.580504343066297 0.999965825749523 MFSD14A
ENSG00000156876.10 199.392159750854 -0.0625825350059912 0.142536516111704 -0.43906317281493 0.660615762689548 0.999965825749523 SASS6
ENSG00000226952.1 0.212256351126732 -0.941872195927605 4.53906697219818 -0.207503480714556 0.835616674613464 0.999965825749523 ENSG00000226952.1
ENSG00000122435.10 270.862221952015 -0.088786288829551 0.127079216934901 -0.698668837997591 0.484759012781281 0.999965825749523 TRMT13
ENSG00000122477.12 11.8074249685732 -0.44940337508736 0.591395010852079 -0.759903899831454 0.44731203035002 0.999965825749523 LRRC39
ENSG00000137992.14 566.319289498726 0.0408541296791188 0.088874126778959 0.459685300545659 0.645742122005034 0.999965825749523 DBT
ENSG00000225169.1 1.41536186286597 -0.398939328781183 1.6079756854318 -0.248100349026144 0.804056765574567 0.999965825749523 BRI3P1
ENSG00000285530.1 1.21650640886772 1.84148397178667 1.85552076828837 0.992435117546731 0.320985315273579 0.999965825749523 ENSG00000285530.1
ENSG00000230287.3 0.285600306877942 0.0199089793397389 3.74139835618873 0.00532126692866239 0.995754263310682 0.999965825749523 ENSG00000230287.3
ENSG00000224616.3 430.421440048901 -0.173108263840878 0.105596526137584 -1.63933672984026 0.101143150555834 0.999965825749523 RTCA-AS1
ENSG00000137996.12 823.974664095539 -0.0266555432308005 0.0843659569731908 -0.315951412004618 0.752039387964393 0.999965825749523 RTCA
ENSG00000207750.1 0.144768053293805 -0.941852438716577 4.71161307060497 -0.199900209249493 0.84155862678831 0.999965825749523 MIR553
ENSG00000079335.20 352.143329195322 0.0100015241623722 0.111871279385101 0.0894020718932097 0.928762376934238 0.999965825749523 CDC14A
ENSG00000234332.1 0.141736342826729 -0.941858844023033 4.71161307060497 -0.19990156872158 0.841557563543985 0.999965825749523 BCAS2P2
ENSG00000181656.7 47.5564171954572 0.330956213775539 0.278791689998785 1.18710932085881 0.235184502251353 0.999965825749523 GPR88
ENSG00000162692.12 0.915854957635866 0.0198746071906411 4.71161307054913 0.00421821717807672 0.996634359620509 0.999965825749523 VCAM1
ENSG00000162694.14 603.454193216464 -0.0098686095859088 0.095409225685139 -0.103434542257751 0.917618098402837 0.999965825749523 EXTL2
ENSG00000273204.1 0.57266306830615 0.462003840087586 2.72479816502206 0.169555252208504 0.86535991643781 0.999965825749523 ENSG00000273204.1
ENSG00000162695.12 528.082288292568 -0.10415167017084 0.0964756497624254 -1.07956432972793 0.280336232841783 0.999965825749523 SLC30A7
ENSG00000117543.21 537.862257959865 -0.00318977108793109 0.0906673774451397 -0.0351810229634261 0.971935394344491 0.999965825749523 DPH5
ENSG00000235795.1 1.6385265757805 -0.956096719876294 1.51052018077293 -0.632958587409974 0.526760686904842 0.999965825749523 ENSG00000235795.1
ENSG00000233184.7 97.6474667069572 -0.238612165388721 0.194285029663666 -1.22815517902636 0.219388720498281 0.999965825749523 DPH5-DT
ENSG00000225938.1 0.425928758752891 -0.88338998306109 2.84742543568228 -0.310241656196142 0.756377195131803 0.999965825749523 S1PR1-DT
ENSG00000170989.9 75.5637799429749 0.244212714968181 0.221935607597971 1.1003764452731 0.271168137006659 0.999965825749523 S1PR1
ENSG00000228399.1 1.42593549797043 -0.965730142680995 1.72426155868285 -0.560083322520226 0.575422605434802 0.999965825749523 ENSG00000228399.1
ENSG00000183298.5 3.12255019753806 -0.127040034060483 1.07922703240679 -0.117713910276293 0.90629434460734 0.999965825749523 RPSAP19
ENSG00000118733.16 44.1470835016455 -0.25230235662935 0.281231529058051 -0.89713396458215 0.36964743689449 0.999965825749523 OLFM3
ENSG00000224613.7 0.417539930360509 0.0257537642014896 3.51430063389455 0.00732827577501509 0.994152934236629 0.999965825749523 RNPC3-DT
ENSG00000222069.1 0.350420667952864 0.981667717516467 3.26298791945081 0.300849326368849 0.763529392770936 0.999965825749523 RN7SKP285
ENSG00000185946.16 777.878508268983 -0.129644053312087 0.107738467437738 -1.20332186261149 0.228851791962729 0.999965825749523 RNPC3
ENSG00000240038.6 183.200061857081 0.0436011567669298 0.165035538665827 0.26419253161718 0.791631565596374 0.999965825749523 AMY2B
ENSG00000243480.7 0.430533992780878 1.1879598466204 3.22313048067486 0.368573302800841 0.712445797949384 0.999965825749523 AMY2A
ENSG00000215869.4 0.281090879217582 1.4398365106038 4.04050110869147 0.356350975255665 0.721577738744096 0.999965825749523 ENSG00000215869.4
ENSG00000227850.1 0.426758054927397 -0.844739347554747 3.21094481443265 -0.263081241308722 0.792487962083476 0.999965825749523 SEPTIN2P1
ENSG00000237897.2 0.771662708003874 -0.3091716881138 2.18894934366559 -0.141242047929745 0.887678729563383 0.999965825749523 ENSG00000237897.2
ENSG00000232952.1 1.70552103878089 0.0600802016486194 1.58248282567685 0.0379657843192846 0.969714962507026 0.999965825749523 ENSG00000232952.1
ENSG00000198890.9 528.107145677567 0.067854508710971 0.101956862187626 0.665521743755726 0.505716840851024 0.999965825749523 PRMT6
ENSG00000224550.1 4.44267640556471 0.075857545926965 0.942773225163515 0.0804621343736276 0.93586971094736 0.999965825749523 NDUFA4P1
ENSG00000134215.16 931.976656620659 -0.0455350506747399 0.0942986710849155 -0.482881149340226 0.629180127207108 0.999965825749523 VAV3
ENSG00000230489.1 0.493799982318646 -1.67924074760747 2.61739475184468 -0.641569540255241 0.521152715512062 0.999965825749523 VAV3-AS1
ENSG00000226822.3 4.78991464040997 -0.507893372675313 0.961523276635769 -0.528217449350117 0.597348419674615 0.999965825749523 LINC02785
ENSG00000085491.17 413.747042775584 -0.0239909003986446 0.104393317845171 -0.229812605766839 0.818237388885868 0.999965825749523 SLC25A24
ENSG00000280186.1 1.70618537794212 -0.102044641387526 1.56194952887832 -0.0653315869052486 0.947909993344058 0.999965825749523 ENSG00000280186.1
ENSG00000162636.16 1008.02631612451 -0.10503484584014 0.0761660562116426 -1.37902434580936 0.167887247685446 0.999965825749523 FAM102B
ENSG00000162639.16 704.983946945217 0.0541568312559581 0.086007402365869 0.629676397219614 0.528906328092848 0.999965825749523 HENMT1
ENSG00000285923.1 3.54345282220459 -0.278564915953922 1.04762698613165 -0.265900859410389 0.790315563202113 0.999965825749523 ENSG00000285923.1
ENSG00000134186.12 2456.13292585602 0.0580963188475113 0.191660396939244 0.303121144353717 0.761797540874945 0.999965825749523 PRPF38B
ENSG00000143107.10 0.5737258357184 0.0679011071020324 2.73914139818239 0.0247891938499742 0.980223110469819 0.999965825749523 FNDC7
ENSG00000116266.11 1256.55442025558 -0.0178687979264555 0.0706478731890157 -0.252927612960807 0.800324151008993 0.999965825749523 STXBP3
ENSG00000162641.20 2.06096873694074 2.82725968974874 1.66805000964714 1.69494899637142 0.0900850966616843 0.999965825749523 AKNAD1
ENSG00000121957.14 639.967316964357 -0.0581274522796572 0.0923035415422526 -0.629742383752945 0.528863147447531 0.999965825749523 GPSM2
ENSG00000121940.15 606.353313934138 -0.0184677729670173 0.0898100251545194 -0.205631530948168 0.837078745701314 0.999965825749523 CLCC1
ENSG00000085433.15 503.167649820818 -0.0619663980799739 0.0920507627355575 -0.673176367457056 0.500835094125791 0.999965825749523 WDR47
ENSG00000244716.3 29.5893060086629 -0.141097787873091 0.326859449538539 -0.431677248653187 0.665976005333988 0.999965825749523 ENSG00000244716.3
ENSG00000228665.2 0.498235826306684 1.51082037923408 2.89390979325102 0.522068926528916 0.601622340721946 0.999965825749523 ENSG00000228665.2
ENSG00000197780.10 273.244334509649 -0.148040044678674 0.12089027266343 -1.22458194044141 0.220732775741092 0.999965825749523 TAF13
ENSG00000273382.1 10.1257496744014 -0.366866190504611 0.572718067877621 -0.640570310387 0.521801894292107 0.999965825749523 TMEM167B-DT
ENSG00000215717.6 916.554470969119 0.0229351767108787 0.0875100552664596 0.262086187022089 0.793254995831609 0.999965825749523 TMEM167B
ENSG00000251484.3 1.42034349610305 2.21851384152681 1.65738220544153 1.3385650179198 0.180712320775742 0.999965825749523 ENSG00000251484.3
ENSG00000179902.12 0.636418271778398 -0.658711589067541 2.44693398865506 -0.269198757351684 0.787776736478022 0.999965825749523 CFAP276
ENSG00000116299.17 4.3246691412683 0.320322967683858 0.987292428053964 0.32444588713725 0.745600484028913 0.999965825749523 ELAPOR1
ENSG00000031698.13 1980.57529723132 0.0256606104586449 0.0623336465377261 0.411665478981954 0.680584630843151 0.999965825749523 SARS1
ENSG00000143126.8 214.036992576031 -0.117368641351889 0.139621533328248 -0.840619914092746 0.400560898865951 0.999965825749523 CELSR2
ENSG00000134222.16 747.136831641161 -0.0883693211114123 0.0906857277070284 -0.974456767848855 0.329829794811402 0.999965825749523 PSRC1
ENSG00000221986.7 1.23366772141085 1.15823395627999 1.86688978081501 0.620408322003001 0.534988994862089 0.999965825749523 MYBPHL
ENSG00000134243.12 2975.11938550715 -0.0260688079008907 0.079504037033959 -0.327892882845129 0.742992655187923 0.999965825749523 SORT1
ENSG00000143106.13 1786.95995242414 -0.0404241730880507 0.0765226916106906 -0.528263868366116 0.597316205751522 0.999965825749523 PSMA5
ENSG00000143028.9 0.933988445016933 0.128441512887385 1.80643448326323 0.0711022260023306 0.943316396563255 0.999965825749523 SYPL2
ENSG00000162650.16 229.160752498132 -0.170505296433292 0.13027089136767 -1.30885184436228 0.19058454136914 0.999965825749523 ATXN7L2
ENSG00000174151.14 681.878400945963 -0.0909169654096061 0.0890692741351659 -1.02074442946101 0.307375538762586 0.999965825749523 CYB561D1
ENSG00000181754.7 15.5245462712677 -0.290590527578404 0.449024069223811 -0.647160247068098 0.517528236528832 0.999965825749523 AMIGO1
ENSG00000156097.12 6.69712852312482 0.0723586560891427 0.721173175795842 0.100334647096784 0.920078651861122 0.999965825749523 GPR61
ENSG00000065135.11 1530.28296255913 -0.0326838437881374 0.0684544210334612 -0.477454097116112 0.633038800230122 0.999965825749523 GNAI3
ENSG00000116337.18 2314.77564458402 -0.0329759453018817 0.0581659719166131 -0.566928467199966 0.570762782440932 0.999965825749523 AMPD2
ENSG00000235045.2 1.13955306694243 0.70160453671673 1.83604171996371 0.38212886400566 0.702365783098714 0.999965825749523 RPL7P8
ENSG00000168765.17 940.552685599669 0.015209565984752 0.084127524223121 0.180791793473127 0.856531004825021 0.999965825749523 GSTM4
ENSG00000213366.13 364.111322466318 -0.0695012570911425 0.142046199876849 -0.489286282571435 0.624639031225122 0.999965825749523 GSTM2
ENSG00000134184.13 283.240128857361 0.140058166425811 0.147358198843265 0.950460629440653 0.341878249666433 0.999965825749523 GSTM1
ENSG00000260246.1 0.358037526725195 0.0272385992295901 3.18157925838947 0.00856134548833413 0.993169118062039 0.999965825749523 ENSG00000260246.1
ENSG00000134201.12 238.689405332302 0.0852999520911593 0.134818453314384 0.63270234893029 0.526928035664691 0.999965825749523 GSTM5
ENSG00000241720.2 0.28451988663225 0.0199133901277455 3.74804728804102 0.00531300397177048 0.995760856103216 0.999965825749523 ENSG00000241720.2
ENSG00000134202.11 186.080341609701 -0.0451461474187264 0.140458208412874 -0.321420498871952 0.747891750749188 0.999965825749523 GSTM3
ENSG00000198758.10 0.426830916709015 0.0198789714460548 3.29293732367687 0.0060368508392556 0.995183319175678 0.999965825749523 EPS8L3
ENSG00000228420.1 1.49714405879162 -0.14221561460528 1.58876429868616 -0.0895133499178488 0.928673944473778 0.999965825749523 LINC01768
ENSG00000261055.1 1.20247651098776 1.91290021319333 1.88392648792143 1.0153794351625 0.30992499209163 0.999965825749523 ENSG00000261055.1
ENSG00000184371.14 220.242409700468 0.0497272355372436 0.140258525479689 0.354539842531317 0.722934350550855 0.999965825749523 CSF1
ENSG00000168710.18 2239.95067525146 -0.0262386482824041 0.0616911941006783 -0.425322425103061 0.670601648190413 0.999965825749523 AHCYL1
ENSG00000143093.15 1025.26802747446 0.0382051364345925 0.0733218383376835 0.521060809449961 0.602324410819013 0.999965825749523 STRIP1
ENSG00000258634.3 99.99610494767 0.0794215660022194 0.202465513736323 0.392272069136932 0.694857198803877 0.999965825749523 ENSG00000258634.3
ENSG00000224965.1 1.27500941494517 0.0378666084373394 1.75536307946386 0.0215719521962972 0.98278940722892 0.999965825749523 KCNC4-DT
ENSG00000116396.14 98.6761328025521 -0.0507274309965858 0.193888866734753 -0.261631479160599 0.793605572269518 0.999965825749523 KCNC4
ENSG00000227963.1 3.88976259995923 -0.848512850440845 0.942217451624752 -0.900548858416575 0.367828236579735 0.999965825749523 RBM15-AS1
ENSG00000162775.16 421.945758531127 0.0221201659427243 0.12005931703321 0.184243642970295 0.853822323332884 0.999965825749523 RBM15
ENSG00000224699.9 67.915084117208 -0.0317443719036552 0.227112283200622 -0.139773910315602 0.888838627460623 0.999965825749523 LAMTOR5-AS1
ENSG00000168679.18 24.402150552667 -0.754756814328653 0.438941160872423 -1.71949427761235 0.085524408731476 0.999965825749523 SLC16A4
ENSG00000273373.1 141.925503693443 -0.263506878988667 0.208904790456457 -1.26137308011417 0.207174462515121 0.999965825749523 SLC16A4-AS1
ENSG00000134248.13 331.276510981913 -0.0520906360774669 0.107513400853718 -0.484503658742422 0.628028468385136 0.999965825749523 LAMTOR5
ENSG00000177301.15 9.43041532521076 0.566929087573444 0.606258933973237 0.935126982555066 0.34972286251488 0.999965825749523 KCNA2
ENSG00000259834.1 247.725755387152 0.117863390238226 0.122104346665701 0.965267768566129 0.334410711219867 0.999965825749523 ENSG00000259834.1
ENSG00000177272.9 343.295032158045 0.04982819075478 0.113003605410575 0.440943371441465 0.659253993794829 0.999965825749523 KCNA3
ENSG00000237415.2 0.784192851045103 -2.26308040995665 4.64947217359133 -0.486739209411939 0.626443155198507 0.999965825749523 NRBF2P3
ENSG00000143119.14 1337.09311229203 0.026782992615631 0.0726365908273533 0.368725903990873 0.712332038594105 0.999965825749523 CD53
ENSG00000261654.1 8.59862990794374 0.941347435522936 0.651761962881418 1.44431171061482 0.148651313137562 0.999965825749523 ENSG00000261654.1
ENSG00000232811.1 15.8244884792506 0.456792623575818 0.47036123345939 0.971152788711396 0.331472199753749 0.999965825749523 ENSG00000232811.1
ENSG00000121931.16 471.216461860969 -0.0212829697566838 0.100729787015855 -0.211287747022971 0.832662743566812 0.999965825749523 LRIF1
ENSG00000273010.1 4.62199294916593 -0.270598211718238 0.870523544133245 -0.31084536833253 0.755918178021794 0.999965825749523 ENSG00000273010.1
ENSG00000156171.14 850.372199727122 -0.0577147211334866 0.0751841391260369 -0.767644902294286 0.44269817810716 0.999965825749523 DRAM2
ENSG00000134255.14 508.856316550899 0.0156781000597688 0.0884026273941838 0.177348801974637 0.859234419852115 0.999965825749523 CEPT1
ENSG00000162777.17 573.920051846799 0.0409623158257881 0.0870973445241146 0.470304990922506 0.638137132222364 0.999965825749523 DENND2D
ENSG00000064886.14 4.35525688960372 0.0355290784482169 0.918230863601632 0.0386929691176563 0.969135179044644 0.999965825749523 CHI3L2
ENSG00000173947.14 4.97000339645215 0.89545709820058 0.945064663502886 0.947508813716053 0.343379567219436 0.999965825749523 PIFO
ENSG00000085465.13 49.0716096772888 -0.0190012213676413 0.277491993564336 -0.0684748454309401 0.945407643504511 0.999965825749523 OVGP1
ENSG00000260948.1 18.4119430815302 -0.00637736376796025 0.433451660869219 -0.0147129757333758 0.988261167341156 0.999965825749523 ENSG00000260948.1
ENSG00000233337.1 8.22218084525176 -0.357876887634671 0.623861003759368 -0.573648433670507 0.566205729706534 0.999965825749523 UBE2FP3
ENSG00000243960.1 4.53902208002773 0.830649839813892 0.888255098162306 0.935147843825954 0.34971211298492 0.999965825749523 ENSG00000243960.1
ENSG00000116455.14 287.88442556013 -0.0168218218425288 0.114027543058059 -0.147524198026119 0.882718281420407 0.999965825749523 WDR77
ENSG00000116459.11 2751.82284077107 0.046920651514286 0.0556295710978051 0.843448018533029 0.398977926018254 0.999965825749523 ATP5PB
ENSG00000143110.11 333.475241287793 0.0422627254472392 0.109752136829405 0.385074283455009 0.700182380489322 0.999965825749523 C1orf162
ENSG00000121933.19 5.49406915106929 -0.0113333493736047 0.772368132295598 -0.014673507230186 0.98829265525132 0.999965825749523 TMIGD3
ENSG00000282608.1 6.00525533631237 0.125876607515596 0.727201055752738 0.173097393794758 0.8625748734812 0.999965825749523 ADORA3
ENSG00000116473.14 1546.59316313507 0.0304462046607931 0.0647196435046572 0.470432205928363 0.638046259129237 0.999965825749523 RAP1A
ENSG00000231346.5 9.75928195597607 -0.22335429662045 0.596027841070399 -0.374738026027997 0.707855308934745 0.999965825749523 LINC01160
ENSG00000215867.4 0.502912476247778 -0.166594789041171 2.59277319802268 -0.0642535140243739 0.948768367358273 0.999965825749523 KRT18P57
ENSG00000197852.12 423.641200710897 -0.0267228477645749 0.104477708188573 -0.255775592974748 0.798124121137456 0.999965825749523 INKA2
ENSG00000227811.3 3.0069414230568 0.254671670063152 1.06463656965487 0.239209958893024 0.810942780728557 0.999965825749523 INKA2-AS1
ENSG00000284830.1 4.68767294379286 -0.777370623347109 0.903007946748247 -0.860867975909226 0.389310761097344 0.999965825749523 ENSG00000284830.1
ENSG00000064703.12 488.6703146024 -0.0294324861859674 0.0966953342718366 -0.304383726553183 0.760835564315817 0.999965825749523 DDX20
ENSG00000171385.9 1.43241882332189 1.56861505538787 1.69504658445229 0.925411177354 0.354752066906835 0.999965825749523 KCND3
ENSG00000231246.2 2.48018865943427 -0.631940858415211 1.34918569101772 -0.468386866702184 0.639507958207868 0.999965825749523 LINC02884
ENSG00000143079.15 230.820464788744 0.125642706125136 0.129712140699982 0.96862718822706 0.332731233031692 0.999965825749523 CTTNBP2NL
ENSG00000134245.18 21.8741265680068 0.266942175840011 0.422385250222199 0.631987446767102 0.527395080050768 0.999965825749523 WNT2B
ENSG00000273483.1 1.62521360086205 -0.491180854982958 1.71533757331828 -0.286346467670956 0.774612771319098 0.999965825749523 ENSG00000273483.1
ENSG00000007341.19 215.188294618778 -0.103954022584877 0.147652998903423 -0.704042744522049 0.481406154571551 0.999965825749523 ST7L
ENSG00000116489.13 4173.52354883341 -0.00198136216016012 0.0561071268061982 -0.0353139123841437 0.971829429772277 0.999965825749523 CAPZA1
ENSG00000155363.18 1243.07410523357 -0.0622282687638128 0.0682084744097489 -0.912324594594929 0.361597871037714 0.999965825749523 MOV10
ENSG00000225075.1 3.62191252628615 -0.083503792492055 1.01584003615486 -0.082201714364529 0.934486310195477 0.999965825749523 ENSG00000225075.1
ENSG00000155366.16 848.065094453307 0.00941175218726639 0.0938967122607771 0.100235162240051 0.920157631142327 0.999965825749523 RHOC
ENSG00000155367.15 32.7262865973554 -0.244025092736249 0.327973158072862 -0.744039829875458 0.45685237917126 0.999965825749523 PPM1J
ENSG00000184599.13 0.280561744549915 0.922007350690956 3.75607886929353 0.245470711019541 0.80609198374968 0.999965825749523 TAFA3
ENSG00000155380.11 448.051832066369 0.0708654212584594 0.0996109383545362 0.71142208304709 0.476822718577144 0.999965825749523 SLC16A1
ENSG00000229020.4 0.561376889441 0.169951071466325 2.56802879034523 0.0661795818276157 0.947234852472918 0.999965825749523 AKR7A2P1
ENSG00000226419.8 22.1978514119377 0.0861391447671419 0.408558565152949 0.210836712565051 0.83301468991596 0.999965825749523 SLC16A1-AS1
ENSG00000238198.2 6.30005416199148 0.372547476263049 0.704363101414252 0.528913958603214 0.59686513838739 0.999965825749523 LRIG2-DT
ENSG00000198799.12 331.843172425562 -0.0381601034333334 0.11042233215125 -0.345583204863524 0.729655969734716 0.999965825749523 LRIG2
ENSG00000081026.19 83.7485115099722 -0.0321435727703438 0.209250231396911 -0.15361308112187 0.87791482212357 0.999965825749523 MAGI3
ENSG00000232499.2 4.56005508592319 1.16504230691882 0.905254629951558 1.28697746288374 0.198102143547253 0.999965825749523 ENSG00000232499.2
ENSG00000116793.16 1239.50637373125 0.0201382804876731 0.0695022829272037 0.289749913808815 0.772007567762377 0.999965825749523 PHTF1
ENSG00000232450.1 12.792787438339 -0.118591847425451 0.509043409867538 -0.232970008306974 0.815784694929873 0.999965825749523 ENSG00000232450.1
ENSG00000081019.13 719.919386195504 0.0617809335898007 0.0860311088391485 0.718123181526253 0.472681337857597 0.999965825749523 RSBN1
ENSG00000231128.6 3.5317168862808 -1.416806773979 1.25996825217256 -1.12447815374395 0.260810233256332 0.999965825749523 ENSG00000231128.6
ENSG00000134242.16 479.643365536449 -0.0640449876433461 0.104501313893725 -0.612862989535981 0.539966936933681 0.999965825749523 PTPN22
ENSG00000226167.1 31.4147555261027 -0.45656639892273 0.332350196493441 -1.37375095227825 0.169519012753258 0.999965825749523 AP4B1-AS1
ENSG00000188761.13 8.50588322262966 -0.455202379435684 0.672373412588048 -0.677008297641566 0.498400689727053 0.999965825749523 BCL2L15
ENSG00000134262.13 538.545786736166 -0.0434564779321545 0.101760272986263 -0.427047576199221 0.669344675306754 0.999965825749523 AP4B1
ENSG00000118655.7 455.11335689958 -0.0446658274561319 0.0961391164558885 -0.464595776440549 0.642220957432767 0.999965825749523 DCLRE1B
ENSG00000235527.7 10.8649570566153 -0.397553925735675 0.539890048122785 -0.73636090740695 0.461511088666558 0.999965825749523 HIPK1-AS1
ENSG00000163349.22 3983.90890625574 0.029840959143782 0.0684871637837613 0.43571608890099 0.663042731118937 0.999965825749523 HIPK1
ENSG00000116774.12 7.76655146779574 0.802707488363885 0.671138336016217 1.19603879749836 0.231681419177002 0.999965825749523 OLFML3
ENSG00000134207.16 1.4845849403472 -2.31310959260904 1.96214204773284 -1.17886959065055 0.238450108259299 0.999965825749523 SYT6
ENSG00000197323.12 1534.11472760182 -0.10223867588252 0.066850326333082 -1.52936689303678 0.126173515008599 0.999965825749523 TRIM33
ENSG00000236480.1 1.85168563075971 0.126450104504035 1.46572393903986 0.0862714329322261 0.931250647007184 0.999965825749523 PKMP1
ENSG00000116752.6 345.578760629332 -0.0102020174097485 0.106018188186647 -0.0962289356594894 0.92333875011561 0.999965825749523 BCAS2
ENSG00000175984.15 592.371527055035 -0.0796941232835836 0.0989388168661461 -0.805488945672368 0.420537582867874 0.999965825749523 DENND2C
ENSG00000213281.5 1719.56398144552 -0.0436630154076185 0.0697417046732 -0.626067510282654 0.531270661490026 0.999965825749523 NRAS
ENSG00000009307.16 12315.3777508547 -0.0396753931294075 0.0623411521723304 -0.636423802687066 0.524500230703789 0.999965825749523 CSDE1
ENSG00000201900.1 1.63670960019524 1.49395339254689 1.78784025003794 0.835619061890564 0.403369241607207 0.999965825749523 RNY1P13
ENSG00000052723.11 777.321457340227 -0.107215234321638 0.102136001825499 -1.04973008934516 0.293842225614887 0.999965825749523 SIKE1
ENSG00000198765.12 0.281714146331206 -0.950051792204417 4.06603973401893 -0.233655314348188 0.815252581466367 0.999965825749523 SYCP1
ENSG00000134198.10 132.165406650416 0.114878080046059 0.187114119350863 0.613946614208452 0.539250605633071 0.999965825749523 TSPAN2
ENSG00000233730.1 4.96469329458412 1.90475285508499 0.927291039583107 2.05410467024607 0.0399655621484233 0.999965825749523 LINC01765
ENSG00000173218.15 1420.28579595096 -0.0736884916431406 0.0756193447600443 -0.974466148536056 0.329825139196005 0.999965825749523 VANGL1
ENSG00000214204.4 0.634345419803071 0.318167847150453 4.59516988201495 0.0692396266775099 0.944798881250273 0.999965825749523 HNRNPA1P43
ENSG00000228127.3 0.940439710854643 -0.874748650803289 1.88607374014704 -0.463793452071016 0.642795735090175 0.999965825749523 LINC01649
ENSG00000163393.13 497.849083751101 -0.0369220533303837 0.0993210646222979 -0.371744437806747 0.710083135685948 0.999965825749523 SLC22A15
ENSG00000173212.4 1.63403863898211 0.72161244401285 1.46543540117505 0.492421872321516 0.622421140216661 0.999965825749523 MAB21L3
ENSG00000163399.16 2750.77714975433 -0.0547988469519966 0.0716983310833197 -0.764297384946318 0.444690043412135 0.999965825749523 ATP1A1
ENSG00000203865.10 44.0417234872263 -0.0743064007369547 0.276213077570845 -0.269018401990384 0.787915521768542 0.999965825749523 ATP1A1-AS1
ENSG00000212385.1 0.565962869842862 -0.941884304713487 2.78610814075468 -0.338064517645879 0.735314568772044 0.999965825749523 RNU6-817P
ENSG00000233154.6 3.26560447791545 0.418494084930051 0.98335497132558 0.425577840284789 0.670415490312028 0.999965825749523 LINC01762
ENSG00000224950.2 58.798755704259 -0.212790330457383 0.251595526531651 -0.84576356897432 0.397684652596139 0.999965825749523 ENSG00000224950.2
ENSG00000286276.1 10.3786029473963 -0.00849409222358266 0.553524946107696 -0.0153454551295508 0.987756578795103 0.999965825749523 ENSG00000286276.1
ENSG00000116815.16 272.622548852921 -0.166645378870657 0.128510396579584 -1.29674628128205 0.194718499410409 0.999965825749523 CD58
ENSG00000177173.5 6.08069764226879 0.132369327127898 0.833739904563948 0.158765733058115 0.873853447376819 0.999965825749523 NAP1L4P1
ENSG00000143061.17 63.814605802426 -0.341229689250887 0.246981936992506 -1.38159775328525 0.16709524422092 0.999965825749523 IGSF3
ENSG00000116824.5 8.4779900480136 0.21805299070726 0.628053435781434 0.34718859619955 0.728449637546401 0.999965825749523 CD2
ENSG00000134247.10 19.9656957125328 0.213618324605898 0.46151864451442 0.462859577061405 0.643465023782948 0.999965825749523 PTGFRN
ENSG00000134256.12 44.3319800674383 0.163312340087652 0.360292597981249 0.453276978219106 0.65034930813477 0.999965825749523 CD101
ENSG00000236137.1 3.72768476839771 0.34286356612139 0.997218846050589 0.343819781865611 0.730981822407118 0.999965825749523 CD101-AS1
ENSG00000116830.12 970.624635686624 0.00488969398335682 0.0827664688430359 0.0590781998037149 0.952889822344135 0.999965825749523 TTF2
ENSG00000134253.10 101.876857385086 -0.0767743524568214 0.190498290649649 -0.403018589799418 0.686934548888729 0.999965825749523 TRIM45
ENSG00000271427.1 7.5148827581196 -0.41895415942081 0.699180583639998 -0.599207371062418 0.549034608001802 0.999965825749523 ENSG00000271427.1
ENSG00000198162.12 1200.76294306283 -0.0122405905134425 0.0905481647572396 -0.135183198315058 0.892467030949774 0.999965825749523 MAN1A2
ENSG00000279513.1 0.989668964946093 0.787052508416756 1.88228829374985 0.418136005536541 0.675847681265968 0.999965825749523 ENSG00000279513.1
ENSG00000183508.5 816.285386092175 0.0391110285441052 0.0793648390969318 0.492800451549296 0.62215359164242 0.999965825749523 TENT5C
ENSG00000213262.3 0.425705448171232 0.643897268929514 3.20086207507841 0.20116370334818 0.840570571844866 0.999965825749523 VDAC2P3
ENSG00000228217.1 2.22734722703672 -0.639572359756407 1.49129702575393 -0.428869868786247 0.668017928983031 0.999965825749523 PNRC2P1
ENSG00000196505.11 216.27465837514 0.0291700807729537 0.126609901341943 0.230393361528435 0.817786119154343 0.999965825749523 GDAP2
ENSG00000065183.16 967.251165635319 -0.0642398552750784 0.0789156516723024 -0.814031867110908 0.415626695359937 0.999965825749523 WDR3
ENSG00000155761.14 2.42026041587435 -0.594697632990826 1.15556348725921 -0.514638649929432 0.606805551603849 0.999965825749523 SPAG17
ENSG00000116874.11 173.418711633707 0.0868533198511652 0.142530322924989 0.609367312644582 0.542280999104257 0.999965825749523 WARS2
ENSG00000231365.6 146.092963955884 -0.112796844550507 0.171119890736573 -0.659168516675538 0.509787561522808 0.999965825749523 WARS2-AS1
ENSG00000260941.1 0.709177692192944 0.021721102461883 2.10512105939823 0.0103182201160878 0.991767397556251 0.999965825749523 LINC00622
ENSG00000198857.3 0.91962188301732 -1.69002468559549 2.16982416640514 -0.778876330977289 0.436052567854487 0.999965825749523 HSD3BP5
ENSG00000143067.5 87.8796200670348 0.113533493679195 0.203927442659442 0.556734749372577 0.577708671189743 0.999965825749523 ZNF697
ENSG00000092621.12 427.918638150766 0.0690006147943902 0.10673739742482 0.646452100754944 0.517986608148258 0.999965825749523 PHGDH
ENSG00000134193.15 0.637597367033835 0.675347499775304 2.36802590478115 0.285194304003071 0.775495283987498 0.999965825749523 REG4
ENSG00000134250.20 2966.8785945913 0.0594442191844977 0.133431591668921 0.445503335761703 0.655956049677554 0.999965825749523 NOTCH2
ENSG00000265808.4 1610.87622848631 -0.0173621259941662 0.0659206000148502 -0.2633793683652 0.792258191049903 0.999965825749523 SEC22B
ENSG00000274642.1 3.44753139981501 -0.515539986336325 1.08327246480436 -0.47590980393786 0.634138637294403 0.999965825749523 ENSG00000274642.1
ENSG00000223804.5 59.268520857764 -0.0959415116770658 0.243870779783427 -0.393411263794163 0.694015751689433 0.999965825749523 ENSG00000223804.5
ENSG00000270231.4 298.150439988375 -0.00808713219414615 0.125449817903497 -0.0644650771862199 0.948599913617352 0.999965825749523 NBPF8
ENSG00000270392.2 24.2435529784172 -0.185006053257361 0.432850813061986 -0.427412973880373 0.669078559364561 0.999965825749523 PFN1P2
ENSG00000275131.3 119.074069856623 0.023770172648633 0.172241916859951 0.13800457566877 0.890236801291594 0.999965825749523 PDE4DIPP2
ENSG00000286106.1 1.36523378221428 1.24150008992928 1.85007739773443 0.671053055104397 0.502186731532925 0.999965825749523 NOTCH2NLR
ENSG00000273136.7 254.158058876806 -0.0752767854065408 0.123403876194815 -0.610003410976353 0.541859548037478 0.999965825749523 NBPF26
ENSG00000287979.1 2.9254051212517 0.114542148736453 1.07265597484689 0.106783676614306 0.91496059759789 0.999965825749523 ENSG00000287979.1
ENSG00000281741.2 14.4262713070471 0.0334746001267596 0.502680668773032 0.0665921771140833 0.946906373681353 0.999965825749523 ENSG00000281741.2
ENSG00000226067.7 184.335441294361 0.0425431880950163 0.14262545431388 0.298286082941339 0.765484825304524 0.999965825749523 LINC00623
ENSG00000277610.1 1.05398320035934 -1.43406141746928 2.10256828571322 -0.682052244016814 0.495205916304818 0.999965825749523 RNVU1-4
ENSG00000285215.2 1.56321975395253 -1.02384490055672 1.61811514295258 -0.632739212049212 0.526903958775677 0.999965825749523 ENSG00000285215.2
ENSG00000275585.2 4.71543236294537 -0.327288111826263 0.936019435704538 -0.349659525584439 0.726594232344675 0.999965825749523 PDE4DIPP4
ENSG00000198019.13 2.83896823773648 0.339019876853857 1.37351888785084 0.246825784379511 0.805043054702469 0.999965825749523 FCGR1BP
ENSG00000233029.3 3.96879818542276 -0.0961576472519622 0.892144319804071 -0.107782614446371 0.914168134202307 0.999965825749523 ENSG00000233029.3
ENSG00000223345.3 0.56719617116235 2.18464746378812 2.62153441600255 0.833346856120769 0.404649137501513 0.999965825749523 H2BP1
ENSG00000188610.12 108.183226831489 -0.153789487101216 0.173701371206455 -0.885367144962992 0.37595864652724 0.999965825749523 FAM72B
ENSG00000171943.12 125.858932744373 0.158958032953569 0.168813578686052 0.941618761895859 0.346387860533117 0.999965825749523 SRGAP2C
ENSG00000272583.1 0.361789558501011 0.0243390257260119 3.36351583242527 0.00723618586580646 0.994226409405114 0.999965825749523 ENSG00000272583.1
ENSG00000231752.6 18.2593756916765 0.081629204571294 0.434566805846824 0.187840404451109 0.851001761316688 0.999965825749523 EMBP1
ENSG00000232721.2 0.283701133472155 0.853673986582756 3.71313176713064 0.229906731061807 0.818164245790474 0.999965825749523 ENSG00000232721.2
ENSG00000223779.6 1.0749025572014 -1.32340784454382 1.97654483603571 -0.669556197469382 0.503140744944534 0.999965825749523 ENSG00000223779.6
ENSG00000242352.2 1.04873038966673 0.875942748620134 1.87942794445938 0.466068811630924 0.64116624671089 0.999965825749523 FAM91A3P
ENSG00000265531.3 1.41721557741945 -1.64937503754665 1.79303651504494 -0.919878108285658 0.357636460070624 0.999965825749523 FCGR1CP
ENSG00000234571.2 0.926422848801186 -0.0448334183405218 1.98014748965155 -0.0226414540203827 0.981936276766978 0.999965825749523 H2BP2
ENSG00000273213.3 3.6748035146268 0.694869465949081 0.995569563605953 0.697961741048273 0.485201120826824 0.999965825749523 H3-7
ENSG00000263513.5 19.6815478548646 -0.304184140038187 0.413619732108635 -0.73541979848847 0.462083867810994 0.999965825749523 FAM72C
ENSG00000270872.2 23.206386869355 0.322431936457364 0.403203976839795 0.799674494742088 0.423899413967894 0.999965825749523 SRGAP2D
ENSG00000207205.1 3.30051719247612 0.0975190131487387 1.07127329049315 0.0910309386168366 0.927468007646224 0.999965825749523 RNVU1-15
ENSG00000233586.1 1.56846165929503 1.39114904358376 1.50070266062309 0.926998452182498 0.353927337918504 0.999965825749523 ENSG00000233586.1
ENSG00000266338.6 94.3386973609353 -0.0678517655207902 0.1958277956241 -0.346486898371846 0.728976828742835 0.999965825749523 NBPF15
ENSG00000227212.3 0.638322917436243 -1.37928417546892 2.72405059653635 -0.506335740320938 0.612620977032733 0.999965825749523 PFN1P6
ENSG00000196369.11 106.289636204733 0.086767981496245 0.176371407520627 0.491961722798506 0.622746403105654 0.999965825749523 SRGAP2B
ENSG00000215784.6 47.6847036861614 0.0389070485257198 0.263180876338802 0.147833874052586 0.882473875422171 0.999965825749523 FAM72D
ENSG00000283752.1 0.642760874548817 0.754447877696032 2.32590852313791 0.324366960347262 0.745660230468291 0.999965825749523 ENSG00000283752.1
ENSG00000272419.6 157.04599875358 -0.0222918242835961 0.156755856704398 -0.142207281770868 0.88691628022608 0.999965825749523 LINC01145
ENSG00000277678.1 1.8571423541609 2.73889804942139 1.67130147283607 1.63878156869789 0.10125875907397 0.999965825749523 RNU1-153P
ENSG00000281571.2 27.5364650750162 -0.344078248564526 0.353978931836386 -0.97203030355367 0.331035473119356 0.999965825749523 ENSG00000281571.2
ENSG00000223612.3 11.691198676166 0.120468735238235 0.529119601091472 0.227677702715476 0.819896807869169 0.999965825749523 ENSG00000223612.3
ENSG00000276216.1 2.05262926302236 0.160507638533637 1.40749129268137 0.114038104085077 0.909207587765021 0.999965825749523 ENSG00000276216.1
ENSG00000236140.1 1.70214671509677 -2.86975496002244 1.66879828303262 -1.7196535909705 0.0854954284844652 0.999965825749523 ENSG00000236140.1
ENSG00000162825.16 16.3165721135674 0.391146807575441 0.469552460504933 0.833020461983782 0.404833189220839 0.999965825749523 NBPF20
ENSG00000234367.1 0.629606897600817 -1.23097685191896 2.50432456270891 -0.491540461747267 0.623044241723538 0.999965825749523 PFN1P3
ENSG00000272150.5 19.7041966818366 -0.152497602794853 0.406419755352776 -0.375221924589968 0.707495425945019 0.999965825749523 NBPF25P
ENSG00000117262.19 104.606826363526 0.0263074048344143 0.178761448703794 0.147164867062615 0.883001890640253 0.999965825749523 GPR89A
ENSG00000174827.13 8.17865425271604 0.323192298782194 0.655011976297808 0.493414335122404 0.621719855460022 0.999965825749523 PDZK1
ENSG00000117281.16 14.0292708422557 0.443047366368132 0.500175307780012 0.885784163025884 0.375733845415501 0.999965825749523 CD160
ENSG00000265491.5 1257.68447793485 -0.0591077767030167 0.0681194195065218 -0.867708167967545 0.385554113255185 0.999965825749523 RNF115
ENSG00000186141.9 717.11376116339 -0.0126938830194907 0.0855118386197161 -0.148445913739995 0.881990867504059 0.999965825749523 POLR3C
ENSG00000186364.12 124.571630195369 0.0128303812049112 0.18135713187637 0.0707464937946725 0.943599516816865 0.999965825749523 NUDT17
ENSG00000131788.16 661.799916778385 -0.0469546256813395 0.0921514613429016 -0.5095375048543 0.610375516586647 0.999965825749523 PIAS3
ENSG00000198483.13 16.1272897498361 -0.171620945315249 0.460931581319384 -0.372334967424008 0.709643466912725 0.999965825749523 ANKRD35
ENSG00000143127.13 20.0106288426504 -0.470446193875774 0.413139366525769 -1.13871064341294 0.254823861993747 0.999965825749523 ITGA10
ENSG00000131779.11 471.234998921203 0.0223900310524288 0.101486284211668 0.220621251692793 0.825387352308671 0.999965825749523 PEX11B
ENSG00000265241.6 1098.48442067936 -0.0371187551298564 0.0749905226771515 -0.494979282777634 0.620614744547185 0.999965825749523 RBM8A
ENSG00000211451.12 12.6249676371185 0.523337374522663 0.520440097650004 1.00556697473108 0.314623916971074 0.999965825749523 GNRHR2
ENSG00000234222.6 6.41825209202761 0.391441487343631 0.707958570056379 0.552915811602447 0.580321059839051 0.999965825749523 LIX1L-AS1
ENSG00000271601.4 765.588742343343 0.012814176821254 0.0856472755203209 0.149615696978168 0.881067823189083 0.999965825749523 LIX1L
ENSG00000272031.3 43.8249205452793 -0.163169762773479 0.290958469282143 -0.560800870227471 0.574933293398359 0.999965825749523 ANKRD34A
ENSG00000121851.13 470.869141338392 0.136369455431811 0.10599225944319 1.28659824923256 0.198234354255928 0.999965825749523 POLR3GL
ENSG00000265972.6 6123.25353739528 0.100450358487668 0.0652182487027987 1.54021858123518 0.123507082105346 0.999965825749523 TXNIP
ENSG00000168509.20 1.20855974329941 2.51022407588064 1.77542969386718 1.41386847620699 0.157400523298246 0.999965825749523 HJV
ENSG00000287190.1 0.643335449639386 -2.15491085155193 2.36882716204939 -0.909695264422587 0.362983242321938 0.999965825749523 ENSG00000287190.1
ENSG00000233396.8 22.4761401284979 0.27578961777472 0.384169472399425 0.717885302161591 0.472828011100404 0.999965825749523 LINC01719
ENSG00000271425.9 113.483183850781 0.160286476009046 0.207481902724862 0.77253232163385 0.439799211216469 0.999965825749523 NBPF10
ENSG00000264343.6 4.35891165578786 0.827362289659031 0.972078274055957 0.851127230944989 0.394698680188548 0.999965825749523 NOTCH2NLA
ENSG00000276509.1 4.00671518526097 0.369495911190005 0.923672401615372 0.40002917759999 0.689135026427078 0.999965825749523 ENSG00000276509.1
ENSG00000277406.2 14.0474445470189 -0.778767345171749 0.50384281368279 -1.54565535921694 0.122187823780772 0.999965825749523 SEC22B4P
ENSG00000273768.1 1.91497149594793 0.259386336090458 1.23475282496536 0.210071466001897 0.83361189540019 0.999965825749523 RNVU1-29
ENSG00000287978.1 40.3463783494257 -0.0301549532489849 0.296247043788891 -0.101789887464577 0.918923452591047 0.999965825749523 ENSG00000287978.1
ENSG00000276975.3 3.95130956719592 -0.591477801101102 1.02352146348684 -0.577885097871919 0.563341696974655 0.999965825749523 HYDIN2
ENSG00000268043.7 433.011838728883 0.000556127468589682 0.104720029918961 0.00531061220112381 0.995762764433166 0.999965825749523 NBPF12
ENSG00000244371.2 1.60831454197779 -0.573286929020743 1.50738616230731 -0.380318556290333 0.703708962661511 0.999965825749523 PFN1P8
ENSG00000227242.4 7.42228087716249 -0.0429088386851945 0.725435301831789 -0.0591490910034925 0.952833358091577 0.999965825749523 ENSG00000227242.4
ENSG00000225603.3 6.76895095973629 1.50126963258795 0.852891919125779 1.7602108765748 0.0783720585120657 0.999965825749523 ENSG00000225603.3
ENSG00000230832.3 1.13634528725072 -0.748524956315534 1.78546329044377 -0.419232901803032 0.675045928599114 0.999965825749523 SSBL4P
ENSG00000131791.8 747.929518200002 -0.15712548209039 0.0866660215711299 -1.81299982671331 0.069831848047236 0.999965825749523 PRKAB2
ENSG00000180867.11 147.037355075003 0.0173541398167877 0.156887640322842 0.110615085937149 0.911921584055565 0.999965825749523 PDIA3P1
ENSG00000237188.5 0.980104981315929 0.244522360117747 2.14509949343009 0.113991150931068 0.909244808252973 0.999965825749523 ENSG00000237188.5
ENSG00000131781.13 563.422781768054 -0.218195796019905 0.0927549119354805 -2.35239074100658 0.0186531688107529 0.999965825749523 FMO5
ENSG00000226015.2 50.0002437472459 -0.175112036163799 0.257175468479906 -0.680904898118153 0.495931668578938 0.999965825749523 CCT8P1
ENSG00000236806.1 1.13747485571171 3.16918423556634 1.98163033613382 1.59928124725293 0.1097581244135 0.999965825749523 RPL7AP15
ENSG00000131778.19 35.2647841424621 -0.417195786905361 0.330959348694083 -1.26056504689036 0.207465598468003 0.999965825749523 CHD1L
ENSG00000278811.4 37.666623818867 -0.425220827830834 0.33625706594688 -1.26457068384106 0.206025267618285 0.999965825749523 LINC00624
ENSG00000116128.11 215.852171052912 0.0548559187133637 0.135577215082071 0.404610160196585 0.685764089005379 0.999965825749523 BCL9
ENSG00000162836.12 395.684669968443 0.0409367178094733 0.105295217970242 0.388780408062241 0.697438595018317 0.999965825749523 ACP6
ENSG00000265107.3 54.5115349696766 -0.0662110948640712 0.28688200724038 -0.230795564702643 0.817473627079865 0.999965825749523 GJA5
ENSG00000188092.15 131.262248718944 0.212242511987573 0.171582169325455 1.23697300728839 0.216097103876473 0.999965825749523 GPR89B
ENSG00000215859.9 8.89493827805283 0.24964933392468 0.679215345535209 0.367555497038957 0.713204703464816 0.999965825749523 PDZK1P1
ENSG00000274372.5 8.45035390351446 -0.436949747401927 0.660694509744325 -0.661349142391115 0.508388433032696 0.999965825749523 LINC02804
ENSG00000206791.1 0.359407590774112 -1.4279090879414 3.40901095703065 -0.41886315589468 0.675316145251361 0.999965825749523 RNU1-129P
ENSG00000206585.1 0.431208829026269 0.156353511300927 2.96761312734025 0.0526866220736325 0.957981598259832 0.999965825749523 RNVU1-7
ENSG00000229828.2 0.214478426700374 -1.59978343416113 4.6821656007581 -0.341675961632392 0.73259476437349 0.999965825749523 PDE4DIPP1
ENSG00000263956.6 396.109563430133 0.0803008432553507 0.10733153497388 0.748157037676696 0.454365441473758 0.999965825749523 NBPF11
ENSG00000225080.1 7.20267889862818 0.713757467815872 0.734842218153031 0.971307105367253 0.331395371570636 0.999965825749523 PFN1P4
ENSG00000198658.4 4.4012608948149 0.930473280910727 0.902359704903821 1.03115561993086 0.302467848615797 0.999965825749523 ABHD17AP1
ENSG00000232265.8 140.646160415635 -0.0402892465271407 0.166090103624727 -0.242574636585046 0.808334931504551 0.999965825749523 LINC02805
ENSG00000227733.10 8.69932052830451 -0.00267122124370079 0.593817014148761 -0.00449839122162909 0.996410815200654 0.999965825749523 ENSG00000227733.10
ENSG00000199879.1 1.55733188333364 0.536651883014336 1.72252626886939 0.311549317251676 0.755383057213596 0.999965825749523 RNVU1-22
ENSG00000234283.1 5.01469195985635 0.0991575155378488 0.818098515186279 0.121204859435872 0.903528775223427 0.999965825749523 LINC01731
ENSG00000228626.1 10.2479316625022 0.245129863795435 0.53914088275661 0.454667549123883 0.649348430188622 0.999965825749523 ENSG00000228626.1
ENSG00000274020.4 136.794700740497 -0.233063411910129 0.168133435088408 -1.38618123032804 0.165691571357207 0.999965825749523 LINC01138
ENSG00000238107.1 1.28651576074093 0.297294279935903 1.48738720454966 0.199876857234304 0.841576890465208 0.999965825749523 LINC02806
ENSG00000224481.3 6.50235605876939 -0.369820258219562 0.794374087665475 -0.46554924683709 0.641538178746982 0.999965825749523 ENSG00000224481.3
ENSG00000235988.1 4.18103608616117 -0.460161106286269 0.883150721519554 -0.521044817236307 0.602335551045746 0.999965825749523 ENSG00000235988.1
ENSG00000283676.1 1.12053143156269 -2.0918635345292 1.92169660154262 -1.08855036369944 0.276352215620208 0.999965825749523 MIR5087
ENSG00000272824.1 3.88290938543796 0.982455327006726 0.925873892032534 1.06111138402443 0.288639284906344 0.999965825749523 ENSG00000272824.1
ENSG00000207340.1 3.98236579999895 1.20788843944885 1.01040893975702 1.19544512317886 0.231913164754487 0.999965825749523 RNVU1-1
ENSG00000231551.8 56.18985302257 0.192379017877357 0.270565388873393 0.711025969280118 0.477068143305994 0.999965825749523 PDE4DIPP6
ENSG00000201183.1 1.77235529663154 -0.821193741664899 1.50822373250117 -0.544477403430767 0.586112993929925 0.999965825749523 RNVU1-3
ENSG00000225871.2 6.71619573183156 0.856252701174715 0.754275124470761 1.13519944300895 0.256291762843694 0.999965825749523 ENSG00000225871.2
ENSG00000280649.2 40.9666942753815 -0.307428010092365 0.287157214806705 -1.07059127976048 0.284353246131821 0.999965825749523 ENSG00000280649.2
ENSG00000274210.1 4.54309854152894 0.566194747822089 0.923044415138547 0.613399245514209 0.539612384808191 0.999965825749523 RNVU1-27
ENSG00000270629.6 249.944207097843 0.049740299090472 0.142184931182621 0.34982820385225 0.726467631216551 0.999965825749523 NBPF14
ENSG00000178104.19 370.886079045516 0.0638733381031877 0.101715880578995 0.627958365395875 0.530031214737855 0.999965825749523 PDE4DIP
ENSG00000269713.7 107.042159260012 -0.137243241504835 0.18242090450055 -0.752343827482894 0.451844317668604 0.999965825749523 NBPF9
ENSG00000201699.1 0.349819838086686 1.04792820358426 3.46372516115809 0.302543693516922 0.762237630414606 0.999965825749523 RNVU1-24
ENSG00000274265.5 116.930309688743 0.202169496969203 0.182796912595151 1.10597872851911 0.268735726425939 0.999965825749523 ENSG00000274265.5
ENSG00000215861.6 13.0240153580631 0.211877792570454 0.494161944211531 0.42876185641636 0.668096540080725 0.999965825749523 ENSG00000215861.6
ENSG00000272755.1 0.140197783969691 0.904768593649142 4.70177442509006 0.192431306108823 0.847404371888541 0.999965825749523 ENSG00000272755.1
ENSG00000274423.1 0.636583694951684 -0.898345271720604 2.34760957009332 -0.382663830972922 0.701969035560129 0.999965825749523 SEC22B2P
ENSG00000286219.1 40.7344779675082 -0.60168766312375 0.315015107448577 -1.9100279602367 0.0561296133862061 0.999965825749523 NOTCH2NLC
ENSG00000271383.7 3.07517948133551 -0.579543799224132 1.09874795278952 -0.527458365453857 0.597875321640546 0.999965825749523 NBPF19
ENSG00000277147.6 136.868914070196 0.00971933846537554 0.172671700663011 0.0562879639689421 0.955112406995264 0.999965825749523 LINC00869
ENSG00000275557.1 47.4935359398066 0.0562074504449544 0.292267175891741 0.192315302850753 0.847495232190185 0.999965825749523 ENSG00000275557.1
ENSG00000206828.1 1.4021515595593 0.0376211466492089 1.89377501484106 0.019865689616972 0.984150515460058 0.999965825749523 RNVU1-30
ENSG00000284842.1 0.83820524476652 0.20527923551554 2.38901506535281 0.0859263043137084 0.931525001019908 0.999965825749523 FAM91A2P
ENSG00000234232.7 6.81861657199466 -0.417331729193346 0.719626863772865 -0.579927946276709 0.561963208953163 0.999965825749523 PDE4DIPP7
ENSG00000150337.13 25.0666733669676 -0.0586263751674768 0.375502685279297 -0.156127712173006 0.875932355054137 0.999965825749523 FCGR1A
ENSG00000203814.6 31.3110730711739 -0.247937430771216 0.326539528022008 -0.759287649716042 0.447680503808342 0.999965825749523 H2BC18
ENSG00000233030.2 3.46733834042817 -0.261691433393696 0.982704880378583 -0.266297073128283 0.790010427052653 0.999965825749523 ENSG00000233030.2
ENSG00000183598.3 3.83013330035146 0.9623190931516 0.948196200636637 1.01489448334161 0.310156128181863 0.999965825749523 H3C13
ENSG00000270882.2 2.63270929500066 0.224679284388358 1.07262698941772 0.209466372378272 0.834084184042452 0.999965825749523 H4C14
ENSG00000220323.4 76.5518107646155 -0.489585743652735 0.245089948374872 -1.99757577533902 0.0457626717261178 0.999965825749523 H2BC19P
ENSG00000261716.2 244.437236116979 -0.455186306174635 0.160001587705414 -2.844886183334 0.00444272946743378 0.999965825749523 H2BC20P
ENSG00000184678.10 449.136324378026 -0.154379484439847 0.102317464127344 -1.50882829003372 0.131342669185166 0.999965825749523 H2BC21
ENSG00000184260.5 11.4634300020998 0.0463042321802332 0.534573975992747 0.0866189419233184 0.930974409012021 0.999965825749523 H2AC20
ENSG00000184270.5 0.289567921471915 0.0254597957852137 3.96342256542315 0.00642368946660512 0.99487467259963 0.999965825749523 H2AC21
ENSG00000178096.9 190.500220401744 0.0653827774316481 0.145836392998367 0.448329639038591 0.653915313114904 0.999965825749523 BOLA1
ENSG00000159164.10 2198.56729849418 0.0116082760364866 0.0565804911742529 0.205163931870725 0.837444048202688 0.999965825749523 SV2A
ENSG00000143368.10 1508.34230397438 0.0126754529034614 0.0707496402038566 0.179159256032095 0.857812655019232 0.999965825749523 SF3B4
ENSG00000014914.21 14.1200479015216 0.26766307937022 0.495966765310899 0.539679466632071 0.589418102910032 0.999965825749523 MTMR11
ENSG00000264522.6 225.838629817348 0.00934065656787566 0.123858176516435 0.0754141295357776 0.939885217479765 0.999965825749523 OTUD7B
ENSG00000285184.3 13.3047775789787 0.192505815201184 0.513556010845986 0.374848723674886 0.707772975589482 0.999965825749523 ENSG00000285184.3
ENSG00000223945.2 0.277968925535232 0.915223033341134 4.08054889292757 0.22428919671258 0.822532281865948 0.999965825749523 RPL6P31
ENSG00000136631.15 767.729750908915 -0.0466484289342966 0.0835631904580131 -0.558241358169964 0.576679582737326 0.999965825749523 VPS45
ENSG00000023902.14 2110.08096096452 0.0523457526667172 0.0800175969530128 0.654178014086766 0.512997124527536 0.999965825749523 PLEKHO1
ENSG00000285554.1 0.494996818055214 -0.919968533392384 2.91861620519851 -0.31520709429139 0.752604419458655 0.999965825749523 LINC02988
ENSG00000143401.15 2249.92786370274 0.0858665460628787 0.0870623298939787 0.986265198363561 0.324002992743152 0.999965825749523 ANP32E
ENSG00000222222.1 1.49427765202865 0.700919489368324 1.5797819630484 0.44368115712361 0.657273120560247 0.999965825749523 RNU2-17P
ENSG00000118298.12 14.9788630157882 0.0633720577588212 0.479356476403751 0.132202360619499 0.89482423400714 0.999965825749523 CA14
ENSG00000117362.13 2700.76168580952 0.0338214111482117 0.0584890281127547 0.578252233615697 0.563093838329072 0.999965825749523 APH1A
ENSG00000118292.9 28.5824157538896 0.307590966087594 0.361511133692387 0.850847836817455 0.394853884468366 0.999965825749523 C1orf54
ENSG00000159208.16 5.31936379352005 0.0246137756879967 0.76683222968034 0.0320979931924055 0.974393903787619 0.999965825749523 CIART
ENSG00000266472.5 886.202703014691 -0.00146300152424931 0.0855130770853378 -0.0171085122195908 0.986350048137789 0.999965825749523 MRPS21
ENSG00000117360.13 1013.89092727507 -0.0600718052544533 0.0849138868577719 -0.707443829006105 0.479290707950194 0.999965825749523 PRPF3
ENSG00000163125.15 1347.19558800655 0.0381500186110686 0.0738282276866408 0.516740274099412 0.605337477862113 0.999965825749523 RPRD2
ENSG00000143374.17 822.297723465301 0.14039785046102 0.0786838539219463 1.78432859427924 0.074370286483765 0.999965825749523 TARS2
ENSG00000143369.15 436.453326406992 -0.0615486494873832 0.0980279495013736 -0.627868376319763 0.530090168847164 0.999965825749523 ECM1
ENSG00000228126.1 6.90145982456114 0.445719629200986 0.726967061491044 0.613122179547989 0.539795555766951 0.999965825749523 FALEC
ENSG00000237781.3 4.82344721767337 -0.122543621217811 0.894154165601471 -0.137049768297371 0.890991456798868 0.999965825749523 ADAMTSL4-AS2
ENSG00000143382.14 375.643653659073 -0.041466250349761 0.106037297566294 -0.391053443471966 0.695757732637769 0.999965825749523 ADAMTSL4
ENSG00000264553.1 0.999769880483745 -0.391225205640281 2.09037688520721 -0.187155344286875 0.851538836218879 0.999965825749523 MIR4257
ENSG00000203804.4 1.12673712238637 2.78047323920531 1.96337840050056 1.41616778431322 0.156726385696519 0.999965825749523 ADAMTSL4-AS1
ENSG00000274963.1 0.0709714605359492 0.0198743286563632 4.71161307060497 0.00421815806148347 0.996634406788306 0.999965825749523 RN7SL600P
ENSG00000143384.13 4177.26399382608 -0.0116504380289209 0.0546922004164051 -0.213018272079364 0.831312710694886 0.999965825749523 MCL1
ENSG00000253047.1 5.12726788143369 -0.434889444584899 0.842425571415109 -0.516234857228242 0.605690387666637 0.999965825749523 ENSG00000253047.1
ENSG00000143420.18 3672.7257981264 0.0367677681027783 0.0638054954359148 0.576247670386123 0.564447787966761 0.999965825749523 ENSA
ENSG00000276103.1 2.9217144521963 0.623452518219343 1.15731439481378 0.538706267729144 0.590089548260897 0.999965825749523 ENSG00000276103.1
ENSG00000143457.11 1091.22502424332 0.134690390819613 0.0711085429163956 1.89415202865249 0.058204833427802 0.999965825749523 GOLPH3L
ENSG00000143452.16 0.496341665871951 -0.721421526952482 2.72684238028112 -0.26456297297173 0.79134614724915 0.999965825749523 HORMAD1
ENSG00000163131.11 1266.28769508492 0.0681387869218162 0.0783716571879826 0.869431493050838 0.384611163750859 0.999965825749523 CTSS
ENSG00000143387.13 63.6950499752706 -0.371143315811972 0.251043552202672 -1.47840210415897 0.139300182547885 0.999965825749523 CTSK
ENSG00000143437.21 1853.83484332986 0.00413534852820742 0.0584574769853356 0.0707411393968439 0.943603778331098 0.999965825749523 ARNT
ENSG00000283324.1 0.13925676754817 -0.941852438716577 4.71161307060497 -0.199900209249493 0.84155862678831 0.999965825749523 CTXND2
ENSG00000143379.12 1074.27676052137 -0.00740960674345428 0.0742862836331666 -0.0997439416951276 0.92054761403924 0.999965825749523 SETDB1
ENSG00000143418.19 4700.55993073316 0.0428840354541699 0.0579518250436524 0.739994563102498 0.459303293329096 0.999965825749523 CERS2
ENSG00000231073.1 9.31818024349811 0.0368803748840807 0.581454758468309 0.0634277634621693 0.949425879710541 0.999965825749523 ENSG00000231073.1
ENSG00000143412.10 517.864692750333 -0.0669580781364357 0.100965240737275 -0.663179502643586 0.507215597487931 0.999965825749523 ANXA9
ENSG00000143409.15 2504.70109472839 0.0354828443780279 0.0626750048442296 0.566140273402703 0.571298427655423 0.999965825749523 MINDY1
ENSG00000143363.17 2271.72585976859 0.0488770300473442 0.0680235561601914 0.718530944372294 0.472429975009542 0.999965825749523 PRUNE1
ENSG00000200759.1 0.992813775602119 -0.941893556205483 2.22315725626124 -0.423673833037567 0.67180370110076 0.999965825749523 RNU6-884P
ENSG00000163141.20 68.3698082438423 -0.250616929727981 0.235244067609173 -1.06534856447198 0.28671822356525 0.999965825749523 BNIPL
ENSG00000143443.10 97.8906557045181 0.0156070892038125 0.192056892913841 0.0812628433534749 0.935232922934852 0.999965825749523 C1orf56
ENSG00000197622.13 3551.34234247276 -0.127216571103553 0.0708195437781615 -1.79634835691758 0.0724391316647952 0.999965825749523 CDC42SE1
ENSG00000213190.3 362.586071915136 -0.0965431155049036 0.111315854537733 -0.867289892404121 0.385783193377124 0.999965825749523 MLLT11
ENSG00000143458.12 356.653263615382 -0.0148207988652014 0.106229674363515 -0.139516561205724 0.889041969974157 0.999965825749523 GABPB2
ENSG00000261168.1 12.3280260813851 -0.355117536775885 0.53861323259655 -0.659318255260704 0.50969142216968 0.999965825749523 ENSG00000261168.1
ENSG00000143434.15 580.057107603808 -0.123927113291868 0.0863622787900918 -1.43496807898134 0.151296194043286 0.999965825749523 SEMA6C
ENSG00000163154.6 448.582841655367 0.0991604791599479 0.10649606562478 0.931118709204921 0.351792161717815 0.999965825749523 TNFAIP8L2
ENSG00000163156.11 678.057072302598 0.0935969930482363 0.0840367943928534 1.11376205773261 0.265381278333652 0.999965825749523 SCNM1
ENSG00000163155.12 86.3826339466044 -0.000784545358563464 0.199693060285444 -0.0039287562494261 0.996865314109472 0.999965825749523 LYSMD1
ENSG00000163159.12 980.473094078155 -0.0104732681755703 0.0933986679797941 -0.112135091453725 0.910716293923729 0.999965825749523 VPS72
ENSG00000143398.20 1041.66688047527 0.105342968209513 0.0734319993223841 1.43456489243922 0.151411124883588 0.999965825749523 PIP5K1A
ENSG00000159352.15 2798.43116485483 0.0676086606611257 0.0620851898016341 1.08896599780301 0.276168880309513 0.999965825749523 PSMD4
ENSG00000232671.6 1.99349892172877 0.848485671960836 1.33021833497076 0.637854440624207 0.523568437225616 0.999965825749523 ZNF687-AS1
ENSG00000143373.18 1220.30251578894 0.0995617301470147 0.0735532583415511 1.35360053914527 0.175863854829332 0.999965825749523 ZNF687
ENSG00000143393.16 1731.99518843803 0.00441676089631252 0.06128795041289 0.0720657301566996 0.94254959866096 0.999965825749523 PI4KB
ENSG00000265753.2 0.35644735683879 0.889514663440031 3.43438537092094 0.259002577570818 0.795633251724895 0.999965825749523 RN7SL444P
ENSG00000273481.1 0.427390742624467 0.0726722012042063 3.05428801353313 0.0237934997885614 0.981017325000438 0.999965825749523 ENSG00000273481.1
ENSG00000143390.17 1733.05744580073 0.0096505811884026 0.0634163758124425 0.152178062287015 0.879046496188817 0.999965825749523 RFX5
ENSG00000237976.1 11.3321720870895 -0.0167046549580754 0.549755148833302 -0.030385627116956 0.975759507463041 0.999965825749523 RFX5-AS1
ENSG00000143416.21 22.0504259198844 0.000417087869600362 0.460807693726741 0.00090512349354934 0.999277816037485 0.999965825749523 SELENBP1
ENSG00000159377.11 2775.20475580288 0.0921869027315027 0.0689291743040042 1.33741487058764 0.181087253074687 0.999965825749523 PSMB4
ENSG00000143442.22 1983.70647155997 -0.05262058368257 0.0707213686656348 -0.744054939481673 0.456843238479141 0.999965825749523 POGZ
ENSG00000238711.1 0.358658385494268 -0.964367355642199 3.45343549177764 -0.279248695375455 0.780053975829389 0.999965825749523 RNY4P25
ENSG00000143375.15 9.3005786887467 -0.59249725025762 0.619584380336427 -0.956281773817315 0.338929895616655 0.999965825749523 CGN
ENSG00000143367.16 38.6755587491101 0.00485809431843913 0.298702154829714 0.0162640082767687 0.987023770976001 0.999965825749523 TUFT1
ENSG00000223861.1 0.564076217613354 1.26951394948095 2.55494789283619 0.496884477777623 0.619270518142321 0.999965825749523 ENSG00000223861.1
ENSG00000143376.14 441.116477784823 -0.022504321408788 0.1046775158994 -0.214987155698419 0.829777332696505 0.999965825749523 SNX27
ENSG00000250734.2 0.0716443343062845 -0.94184763452565 4.71161307060497 -0.199899189600626 0.841559424256782 0.999965825749523 ENSG00000250734.2
ENSG00000159409.15 1.56538044070289 -0.00941786445980122 1.59140242165406 -0.00591796539432971 0.995278174342059 0.999965825749523 CELF3
ENSG00000178796.13 0.502153993125563 -0.292949205153199 2.59800897165226 -0.112759119906692 0.9102215291621 0.999965825749523 RIIAD1
ENSG00000143436.11 391.220434139032 -0.0258797145837549 0.105603884381435 -0.24506404035555 0.806406845695836 0.999965825749523 MRPL9
ENSG00000143450.16 14.2781222599601 -0.912487780867885 0.499316243770501 -1.82747465609649 0.0676284333971302 0.999965825749523 OAZ3
ENSG00000249602.1 17.5945197332887 0.128376551527796 0.453608076175869 0.283012049983923 0.777167599923468 0.999965825749523 ENSG00000249602.1
ENSG00000268288.1 0.848406042089267 -1.26696971110189 1.9586350710762 -0.646863588736689 0.517720233099653 0.999965825749523 ENSG00000268288.1
ENSG00000182134.16 246.981812748588 0.0696293365907862 0.125189884112777 0.556189799872816 0.578081111445101 0.999965825749523 TDRKH
ENSG00000203288.4 8.02176200306235 -0.52998292155041 0.638123308791897 -0.830533713858189 0.406237094571475 0.999965825749523 TDRKH-AS1
ENSG00000269489.1 1.83284942672464 0.451338350426332 1.43805469386625 0.313853396780685 0.75363238709687 0.999965825749523 ENSG00000269489.1
ENSG00000143365.19 0.34992590613421 -1.91039792757175 3.2030823889842 -0.596424848184313 0.550891444840856 0.999965825749523 RORC
ENSG00000225556.1 0.429300196737987 0.0199053994698628 3.0512131260248 0.0065237656786683 0.994794825008345 0.999965825749523 C2CD4D
ENSG00000196407.12 0.704530275659496 -3.40172655552591 2.35952904531845 -1.4416972583047 0.149387797421947 0.999965825749523 THEM5
ENSG00000159445.13 512.023809484426 0.00978674720948692 0.1005677020591 0.0973150127635971 0.922476234126009 0.999965825749523 THEM4
ENSG00000285651.1 0.852540735800948 1.83610888008601 2.20101025428011 0.834211869988105 0.404161603437385 0.999965825749523 ENSG00000285651.1
ENSG00000197747.9 535.845033853314 0.110994884266753 0.0936473064427771 1.18524374574058 0.235921088239306 0.999965825749523 S100A10
ENSG00000229021.2 1.77907800179898 -0.505731254339328 1.45991885564352 -0.346410523012531 0.72903421790165 0.999965825749523 ENSG00000229021.2
ENSG00000163191.6 387.771282925132 0.170911605274378 0.114583488839587 1.49159016718063 0.135806617481933 0.999965825749523 S100A11
ENSG00000182898.4 0.429976165722035 1.4959159614268 3.13108962989551 0.477762101456264 0.632819538140546 0.999965825749523 TCHHL1
ENSG00000159450.12 97.4200558136952 -0.112141328548043 0.187629955690799 -0.597672840326436 0.550058251100226 0.999965825749523 TCHH
ENSG00000237975.7 1.34847064889391 0.615745497859438 1.74899605261214 0.352056539487219 0.724795860880167 0.999965825749523 FLG-AS1
ENSG00000197915.6 0.783112220473601 -0.684897436972998 2.13929078980506 -0.320151631670143 0.748853387279038 0.999965825749523 HRNR
ENSG00000143631.10 1.70601185059772 0.7462857655434 1.54671490444582 0.48249730018008 0.629452715851601 0.999965825749523 FLG
ENSG00000203783.5 0 NA NA NA NA NA PRR9
ENSG00000163218.15 0.495639454866077 -1.60043078207014 2.77051838455778 -0.577664739923968 0.563490489066957 0.999965825749523 PGLYRP4
ENSG00000163220.11 105.467628652469 -0.0919771956678161 0.204289250354464 -0.45023022752409 0.652544442716472 0.999965825749523 S100A9
ENSG00000163221.9 3.92934487235457 -0.796016617103025 1.06180235902465 -0.749684355414533 0.453444832054318 0.999965825749523 S100A12
ENSG00000237008.2 0.0706773538564267 -0.941842830539143 4.71161307060497 -0.199898169995146 0.841560221691485 0.999965825749523 LAPTM4BP1
ENSG00000143546.10 61.2318821911621 0.120547029487387 0.281781265813731 0.427803562948976 0.668794142709466 0.999965825749523 S100A8
ENSG00000238279.1 1.20572517359432 0.235694591539678 1.92880220146048 0.122197388286477 0.902742694800925 0.999965825749523 ENSG00000238279.1
ENSG00000197956.10 2714.34859103949 0.0403725235313283 0.062681608303391 0.644088826437214 0.519517835502549 0.999965825749523 S100A6
ENSG00000196420.7 2.20337669362453 1.16668367066196 1.33797331656616 0.871978279549095 0.38322022698814 0.999965825749523 S100A5
ENSG00000196154.12 3819.91175089415 -0.0346399382055442 0.0619853559931188 -0.558840675358705 0.576270459840653 0.999965825749523 S100A4
ENSG00000188015.10 3.96587242381975 0.0770808209494753 0.956116320301979 0.0806186646046687 0.935745222312026 0.999965825749523 S100A3
ENSG00000196754.12 10.2331300550701 -0.31154105654323 0.623142343664649 -0.49995167189423 0.617109107163807 0.999965825749523 S100A2
ENSG00000188643.11 6.97852576966054 0.29342073677093 0.741798204193136 0.395553312359508 0.692434584988607 0.999965825749523 S100A16
ENSG00000189334.9 0.35324215781159 -1.73465159140364 3.70585463820948 -0.468084088760091 0.639724457241865 0.999965825749523 S100A14
ENSG00000189171.14 39.1298492462382 -0.0286999278407514 0.29740187152073 -0.0965021763111229 0.923121745548744 0.999965825749523 S100A13
ENSG00000160678.11 39.2786210065316 -0.240054401450151 0.335215157462107 -0.716120366595557 0.473917028950683 0.999965825749523 S100A1
ENSG00000272030.1 3.2812065618207 0.578291293703251 1.04765050972641 0.551988748475168 0.580956062077072 0.999965825749523 ENSG00000272030.1
ENSG00000160679.13 1542.50773706643 -0.00815840490888281 0.0639671288193236 -0.127540583100523 0.898512554763029 0.999965825749523 CHTOP
ENSG00000143553.11 492.42714047804 0.0987118735667497 0.0950944014794448 1.03804085236382 0.299251036245201 0.999965825749523 SNAPIN
ENSG00000143621.17 3166.08821131901 0.0364314599783399 0.0590458017703441 0.617003392045354 0.537232488362595 0.999965825749523 ILF2
ENSG00000169418.10 0.718678570223777 -1.18842714157878 2.3832945327668 -0.498648876687145 0.618026765929672 0.999965825749523 NPR1
ENSG00000143624.14 2586.2024974942 -0.0883335358848015 0.0833851130882892 -1.05934419962077 0.289443052371446 0.999965825749523 INTS3
ENSG00000143554.14 599.10438232915 0.0647621908810212 0.0999765663450039 0.6477737058656 0.517131324368499 0.999965825749523 SLC27A3
ENSG00000143614.10 1269.60107042365 0.00951581906485906 0.0743587993779261 0.127971660979829 0.898171399873856 0.999965825749523 GATAD2B
ENSG00000231827.3 7.41654737339364 -0.748816879668253 0.673128100795513 -1.11244335035677 0.265947574455493 0.999965825749523 ENSG00000231827.3
ENSG00000223599.1 1.21150572030519 -0.23853414062926 1.66710788607127 -0.14308260588425 0.886224942081726 0.999965825749523 ENSG00000223599.1
ENSG00000284738.1 10.0036064585789 -1.08858571409841 0.580320742634632 -1.87583457581799 0.0606779986049109 0.999965825749523 ENSG00000284738.1
ENSG00000198837.10 3249.4652547039 -0.0457928769594281 0.059377039923721 -0.771221957481481 0.440575381408392 0.999965825749523 DENND4B
ENSG00000160741.17 1215.43026384918 -0.0425683382656739 0.0931338285375441 -0.457066341351078 0.647623362147973 0.999965825749523 CRTC2
ENSG00000143570.18 31.6048387203635 -0.490429395048854 0.335274665230372 -1.4627690246499 0.1435305915771 0.999965825749523 SLC39A1
ENSG00000282386.1 33.7444829821624 -0.414169941218705 0.338041708455965 -1.22520366824101 0.2204984927285 0.999965825749523 ENSG00000282386.1
ENSG00000273026.1 19.0775048121642 -0.156547102527574 0.439740667155731 -0.355998692456919 0.721841544390792 0.999965825749523 ENSG00000273026.1
ENSG00000143578.16 690.976966612072 0.140249757452769 0.0815852250824547 1.71905828918195 0.085603758767482 0.999965825749523 CREB3L4
ENSG00000143543.15 47.4580471874861 -0.124403595024069 0.278900285036796 -0.446050440599787 0.655560810709449 0.999965825749523 JTB
ENSG00000272654.1 25.2902247958722 -0.246113001551821 0.362203783885675 -0.679487659989504 0.496828923837001 0.999965825749523 JTB-DT
ENSG00000143545.9 367.044605813226 0.170359297917158 0.258963782122884 0.657849899011433 0.510634586904356 0.999965825749523 RAB13
ENSG00000177954.14 12449.6548090623 -0.0596095381342429 0.179101966547635 -0.332824587486531 0.739266697206688 0.999965825749523 RPS27
ENSG00000143552.9 4.25740247498704 -0.137098264179853 0.95066306430438 -0.144213306825138 0.885332033459798 0.999965825749523 NUP210L
ENSG00000231416.1 1.0578877302899 1.05601861959375 1.89479558565967 0.557325881264444 0.57730479579117 0.999965825749523 ENSG00000231416.1
ENSG00000143549.21 15884.7770533383 0.0399492044554795 0.0510389744442807 0.782719576371819 0.433791803763801 0.999965825749523 TPM3
ENSG00000163263.7 0.428849929960971 -1.50600925310074 2.77192103319659 -0.543308858753458 0.58691716588941 0.999965825749523 CFAP141
ENSG00000143612.20 4117.31831548287 0.0734754507610574 0.0580100175974057 1.26659935308041 0.205298583893718 0.999965825749523 C1orf43
ENSG00000143569.19 4505.46106494082 0.0389956439516746 0.0512124829875502 0.761448023544464 0.446389512709239 0.999965825749523 UBAP2L
ENSG00000143575.14 879.721773423125 0.00888012769374046 0.0825523695609866 0.107569628115643 0.914337090410902 0.999965825749523 HAX1
ENSG00000143595.13 57.6081261883894 -0.461785903232872 0.264844588477799 -1.74361086963112 0.0812269666439978 0.999965825749523 AQP10
ENSG00000143515.18 2687.07625836772 -0.00835061805480383 0.0595788321286861 -0.1401608214939 0.888532926196908 0.999965825749523 ATP8B2
ENSG00000238365.3 2.8326196522546 -1.73855507004835 1.22782013527986 -1.41596885414498 0.156784623678686 0.999965825749523 RNU7-57P
ENSG00000226855.1 1.5468339751926 1.11014486107895 1.66086803238709 0.66841244423459 0.503870354146693 0.999965825749523 RPSAP17
ENSG00000228013.1 10.0415977903593 0.0576108862793511 0.554247945548925 0.103944248674289 0.917213591906151 0.999965825749523 IL6R-AS1
ENSG00000160712.13 2555.26134261468 0.0524938206582878 0.0648603902168611 0.809335566480164 0.418322153549862 0.999965825749523 IL6R
ENSG00000169291.10 4.78857344815744 -0.0759195150424938 0.977314418026762 -0.0776817712315945 0.938081194732446 0.999965825749523 SHE
ENSG00000163239.12 1.06432596109043 0.859132635872025 1.91712973808303 0.448134843879208 0.654055882486746 0.999965825749523 TDRD10
ENSG00000160714.10 2173.27996661492 -0.029224080238601 0.0617606907563092 -0.473182535375313 0.6360829566215 0.999965825749523 UBE2Q1
ENSG00000229780.1 4.54444495371713 0.544673764554492 0.920455317044386 0.59174384075857 0.554022134444984 0.999965825749523 UBE2Q1-AS1
ENSG00000160716.6 1.91855574941489 -0.576644302458906 1.34415949614997 -0.4289999096912 0.667923290410953 0.999965825749523 CHRNB2
ENSG00000160710.17 6080.7364926733 0.114998981041953 0.0520929299194608 2.20757368072306 0.0272740055197335 0.999965825749523 ADAR
ENSG00000287064.1 0.854844734468511 0.0162333623418642 2.11472889373501 0.0076763325975052 0.993875232888344 0.999965825749523 ENSG00000287064.1
ENSG00000143603.19 25.2938084876845 0.216771957074684 0.390818606273683 0.554661302187037 0.579126350016105 0.999965825749523 KCNN3
ENSG00000163344.6 1040.70977781327 0.00171706801230371 0.0785634130747168 0.0218558225146191 0.982562964874695 0.999965825749523 PMVK
ENSG00000270361.1 0.289915514919399 -1.02335578923986 4.02224192919499 -0.254424225905445 0.799167837029447 0.999965825749523 ENSG00000270361.1
ENSG00000163346.17 4084.76073265539 -0.00986994775322032 0.0613881198170456 -0.16077944368773 0.872267116147315 0.999965825749523 PBXIP1
ENSG00000268154.2 10.4909404215376 0.810203407635279 0.610644182815937 1.32680115595156 0.184574467998863 0.999965825749523 ENSG00000268154.2
ENSG00000163348.4 1340.31856942912 -0.00717344495185403 0.0675793045546278 -0.106148546498512 0.915464494152868 0.999965825749523 PYGO2
ENSG00000271380.1 1.27462548983736 -2.62241702495179 1.76112339552273 -1.48905921732612 0.136471775794891 0.999965825749523 ENSG00000271380.1
ENSG00000160691.18 1773.36576240004 -0.0517815721888898 0.0599727835706966 -0.863417855665296 0.387907765619705 0.999965825749523 SHC1
ENSG00000173207.13 809.803532939736 0.0423353467015121 0.0851412357046982 0.497236695604783 0.619022147081386 0.999965825749523 CKS1B
ENSG00000264349.1 3.11378122596306 0.344780839640539 1.19716772244068 0.2879971061512 0.773348953826692 0.999965825749523 MIR4258
ENSG00000160688.19 543.689745028773 0.0755251565322941 0.0974891829080767 0.774702939130255 0.438515213871942 0.999965825749523 FLAD1
ENSG00000163352.5 1.35531629951675 -0.0692963825332155 1.72200319339396 -0.0402417270763805 0.967900411160274 0.999965825749523 LENEP
ENSG00000160685.13 1526.33761449042 -0.025129629199776 0.0678778073391566 -0.370218635292887 0.711219592567278 0.999965825749523 ZBTB7B
ENSG00000163354.15 23.8976327612277 0.21250650224312 0.373264378826389 0.569318998269481 0.569139676202699 0.999965825749523 DCST2
ENSG00000163357.10 12.2141245872703 -0.178978228834822 0.570121774578857 -0.313929824846686 0.75357433768015 0.999965825749523 DCST1
ENSG00000232093.1 5.24119592176766 -0.0963120918770748 0.767566585705668 -0.125477181616146 0.900145788686155 0.999965825749523 DCST1-AS1
ENSG00000143537.13 1224.60427663152 -0.0133766654185029 0.0744867004822569 -0.179584614862747 0.857478683868377 0.999965825749523 ADAM15
ENSG00000243364.8 44.4424475434265 0.231712966529755 0.294264176786518 0.787431786839135 0.431029145124848 0.999965825749523 EFNA4
ENSG00000143590.14 21.7774069840011 0.238196610621447 0.388734239117064 0.612749242676603 0.540042157029481 0.999965825749523 EFNA3
ENSG00000169242.12 124.732776210593 0.213502012482159 0.179780001584859 1.18757376015142 0.235001380811268 0.999965825749523 EFNA1
ENSG00000169241.19 1971.32264137941 0.0535687453339725 0.0664977704372164 0.805572051239661 0.420489646203375 0.999965825749523 SLC50A1
ENSG00000179085.7 383.276391709808 0.171042351530833 0.099400252483326 1.72074363251265 0.0852973549795014 0.999965825749523 DPM3
ENSG00000163463.11 126.738265541967 -0.0758601249615011 0.210628817804511 -0.360160237104442 0.718727308315194 0.999965825749523 KRTCAP2
ENSG00000163462.18 195.348252861208 0.0830494239424427 0.167975895120925 0.494412748225904 0.621014712583046 0.999965825749523 TRIM46
ENSG00000185499.16 91.3410053255436 -0.127438625867181 0.201035067616966 -0.633912418255261 0.526137980777841 0.999965825749523 MUC1
ENSG00000231064.7 38.3099559498687 -0.230309238300051 0.292987094319007 -0.786072979887943 0.431824733005292 0.999965825749523 THBS3-AS1
ENSG00000169231.13 421.415059805341 -0.17443078124929 0.13820954129104 -1.26207481495055 0.206921866709152 0.999965825749523 THBS3
ENSG00000173171.14 203.591888193477 -0.195313145080779 0.144371440021525 -1.35285167933255 0.176103018950447 0.999965825749523 MTX1
ENSG00000160766.14 210.362790431524 -0.0804567415683429 0.139586575040201 -0.576393120507266 0.564349493349685 0.999965825749523 GBAP1
ENSG00000236675.1 136.924539748986 0.0311838767599285 0.165318110136507 0.188629526034258 0.850383189791575 0.999965825749523 MTX1P1
ENSG00000177628.16 968.962353550425 -0.0209824445711431 0.0755446158125798 -0.277749040688735 0.781205012079763 0.999965825749523 GBA
ENSG00000160767.21 1060.62121222205 0.0442137348403965 0.0721384347653746 0.612901222270746 0.539941655039637 0.999965825749523 FAM189B
ENSG00000116521.11 1250.2954535543 0.0620972966944138 0.0707666322043211 0.877494021689816 0.380218364593123 0.999965825749523 SCAMP3
ENSG00000176444.19 1874.1540250423 -0.0441362646320431 0.0823075502105731 -0.536235916621577 0.591795513662462 0.999965825749523 CLK2
ENSG00000143630.10 155.414400574264 -0.0842904958892236 0.150489435436346 -0.560109057787495 0.575405052571377 0.999965825749523 HCN3
ENSG00000143627.19 4.12247114205482 -0.440232548924138 1.02668511571551 -0.428790231966433 0.668075888082921 0.999965825749523 PKLR
ENSG00000160752.14 1574.47096255516 -0.0551661348101406 0.0945664479912429 -0.583358431895942 0.559652034644014 0.999965825749523 FDPS
ENSG00000225855.7 205.741048436747 -0.117988140937951 0.28625600269309 -0.412177001802307 0.680209692616629 0.999965825749523 RUSC1-AS1
ENSG00000160753.16 501.924715310426 -0.0797085325568122 0.0928031057826101 -0.858899407348804 0.390396016423843 0.999965825749523 RUSC1
ENSG00000116539.13 1442.03806591558 -0.0100560583046064 0.0862542423010835 -0.116586245920568 0.907187937554845 0.999965825749523 ASH1L
ENSG00000235919.4 79.6368631251771 -0.0552778801266113 0.209167370180793 -0.264275828867725 0.79156738413932 0.999965825749523 ASH1L-AS1
ENSG00000271267.1 9.81693176095106 -0.773161678630742 0.618218802549184 -1.25062789330034 0.211070269062924 0.999965825749523 ENSG00000271267.1
ENSG00000225082.2 0.210140876286249 -1.38571970960734 4.69003580125626 -0.295460369244126 0.767642222421617 0.999965825749523 DAP3P1
ENSG00000223503.1 1.06817480971506 1.00394334783809 1.94728050235865 0.515561752208817 0.606160529521142 0.999965825749523 ENSG00000223503.1
ENSG00000232519.2 1.9113089357344 0.562882891175906 1.65155918464044 0.340819085631769 0.733239781521308 0.999965825749523 ENSG00000232519.2
ENSG00000125459.15 257.77631121623 0.0954352086960392 0.130707656730967 0.730142449821987 0.465303115988923 0.999965825749523 MSTO1
ENSG00000246203.2 9.98480249602957 -0.403981905995853 0.614923578982745 -0.656962783349683 0.511204846934702 0.999965825749523 ENSG00000246203.2
ENSG00000287839.1 39.296675203395 -0.181788084958611 0.32347336071685 -0.561987808070965 0.574124325824895 0.999965825749523 ENSG00000287839.1
ENSG00000163374.19 1211.52872006595 0.0791486469318342 0.0695744733985493 1.13761043477024 0.255283187476664 0.999965825749523 YY1AP1
ENSG00000132676.16 1322.54890331356 -0.0239119505297312 0.0670516668098733 -0.356619777962182 0.721376469122462 0.999965825749523 DAP3
ENSG00000203761.5 261.302535540893 0.0657976985330862 0.134515748875955 0.489144944609884 0.62473908388051 0.999965825749523 MSTO2P
ENSG00000116580.18 1669.55360145398 -0.0239846665926034 0.0702394617906514 -0.341469965474532 0.73274981165595 0.999965825749523 GON4L
ENSG00000234937.1 0.363571154843498 0.513434216825936 3.40096554541032 0.150967191513841 0.880001596606227 0.999965825749523 ENSG00000234937.1
ENSG00000132718.9 1351.75317107535 0.0131812884865701 0.0728870272218858 0.180845467142501 0.856488873837661 0.999965825749523 SYT11
ENSG00000283442.1 0.499063151681023 -0.272920564309645 2.67304846564858 -0.102100866414117 0.918676613310956 0.999965825749523 ENSG00000283442.1
ENSG00000143622.11 1738.52309293138 0.0124131098085102 0.064058119403012 0.193778867131815 0.846349034942439 0.999965825749523 RIT1
ENSG00000132680.11 1086.27702655363 -0.150519984091837 0.0935677385079748 -1.60867395634456 0.107687653419166 0.999965825749523 KHDC4
ENSG00000207475.1 1.49185351730923 -0.72352725623828 1.7547182607548 -0.412332436733775 0.680095776897779 0.999965825749523 SNORA80E
ENSG00000173080.5 0.484651439062413 1.81197418101351 3.11730238741169 0.581263527186401 0.561062858114712 0.999965825749523 RXFP4
ENSG00000116584.19 4596.73763705272 -0.00251011829062299 0.0575859716329222 -0.0435890585752996 0.965231973401328 0.999965825749523 ARHGEF2
ENSG00000273002.1 69.000839752274 -0.140250251532165 0.224298714304108 -0.625283350229154 0.531785105594625 0.999965825749523 ARHGEF2-AS2
ENSG00000224276.1 0.850725819751191 -2.05932850920315 2.01245967387665 -1.02328932894155 0.306171067648571 0.999965825749523 ARHGEF2-AS1
ENSG00000285677.2 2.48496893827855 2.70933058870282 1.56700373616843 1.72898795718736 0.0838112504579487 0.999965825749523 ENSG00000285677.2
ENSG00000163479.14 2209.73638400558 0.00486750583570801 0.0616313349074608 0.078977777181308 0.937050299080089 0.999965825749523 SSR2
ENSG00000160803.8 1101.85026371333 0.0396762148065426 0.068647905171808 0.57796686886866 0.563286487640074 0.999965825749523 UBQLN4
ENSG00000116586.11 623.961015454258 0.229385527941321 0.096607739373799 2.37440115489891 0.0175774418188929 0.999965825749523 LAMTOR2
ENSG00000132698.15 0.214088226591485 0.019867803780795 4.51801319498225 0.00439746475350279 0.996491342074736 0.999965825749523 RAB25
ENSG00000254726.3 127.594942338628 0.0990338764196291 0.181251195480844 0.546390197079256 0.584797747112791 0.999965825749523 MEX3A
ENSG00000160789.20 14998.0849290783 0.090956186981583 0.0842585215779514 1.07948947214123 0.280369584481797 0.999965825749523 LMNA
ENSG00000196189.13 660.403124555634 0.0182477515133139 0.0863090521061919 0.211423379912253 0.832556914527867 0.999965825749523 SEMA4A
ENSG00000160785.13 743.7058285819 0.065455434221948 0.080162487422478 0.816534470505888 0.414194516754527 0.999965825749523 SLC25A44
ENSG00000160783.19 168.359765009346 -0.218220225356646 0.142904839860579 -1.5270317336316 0.126753120575798 0.999965825749523 PMF1
ENSG00000242252.2 4.60255803322976 -0.378763033607674 0.827859115373932 -0.457521124758762 0.647296522022001 0.999965825749523 BGLAP
ENSG00000160781.17 274.747077348155 -0.143777547291619 0.124906153331628 -1.1510845819572 0.249697440306764 0.999965825749523 PAQR6
ENSG00000198952.8 2475.79771530492 -0.0507395054256168 0.0626973339467834 -0.80927692186535 0.418355877764032 0.999965825749523 SMG5
ENSG00000163472.19 160.307375943874 -0.118432121514489 0.157752473825816 -0.750746524870708 0.452805217474562 0.999965825749523 TMEM79
ENSG00000198715.13 615.832013356232 0.0354983895702673 0.0867510780145232 0.409198253009887 0.682394176344298 0.999965825749523 GLMP
ENSG00000163468.15 3373.34481069934 0.0705517095439236 0.0573457367484279 1.23028691484826 0.218589682565733 0.999965825749523 CCT3
ENSG00000163467.11 5.21336296895483 0.111015012342684 0.775592001375141 0.143135839650038 0.886182900405696 0.999965825749523 TSACC
ENSG00000125462.18 3.87100850594013 0.678401726411553 0.963336777726922 0.704220727472175 0.48129532477548 0.999965825749523 MIR9-1HG
ENSG00000116604.18 4860.70114313983 -0.000948772937129891 0.0537531100621558 -0.0176505682374993 0.985917615328058 0.999965825749523 MEF2D
ENSG00000206651.1 0.709894419180879 -1.6979238601294 2.21769241164288 -0.765626401215653 0.443898630718479 0.999965825749523 ENSG00000206651.1
ENSG00000260460.1 0.279746300878674 1.04350967629853 4.44999544851149 0.234496796316406 0.814599320034075 0.999965825749523 ENSG00000260460.1
ENSG00000183856.11 498.289975574589 -0.0468501529132201 0.0986527811285363 -0.474899464336218 0.634858633270992 0.999965825749523 IQGAP3
ENSG00000187862.12 313.818062011245 0.0119902116818003 0.127688924440169 0.0939017360696658 0.925187214749048 0.999965825749523 TTC24
ENSG00000163382.12 630.219322460853 -0.00745659489396519 0.0912863836383634 -0.0816835391738701 0.9348983684485 0.999965825749523 NAXE
ENSG00000160818.16 402.645935384246 0.119291025962528 0.137597926166448 0.866953661919477 0.385967399515719 0.999965825749523 GPATCH4
ENSG00000132702.13 1.42088721192388 0.0111904368501115 1.81858847983938 0.00615336398210323 0.995090356864729 0.999965825749523 HAPLN2
ENSG00000272068.1 104.35209444303 -0.363717183701387 0.185742873879052 -1.9581757087393 0.050209398448327 0.999965825749523 BCAN-AS1
ENSG00000132692.19 34.0102200869827 -0.058985077977407 0.309330131786396 -0.190686492896006 0.848771221622476 0.999965825749523 BCAN
ENSG00000272405.1 278.264639899227 -0.0478262283347894 0.122085990640485 -0.391742148987646 0.695248743699253 0.999965825749523 ENSG00000272405.1
ENSG00000229953.1 22.9024353849096 0.00483808278063676 0.383929238639515 0.0126014960407311 0.989945726966029 0.999965825749523 ENSG00000229953.1
ENSG00000132688.11 218.439853982945 -0.00640400169629629 0.137541762957799 -0.0465604159680663 0.962863581274845 0.999965825749523 NES
ENSG00000143320.9 4.51304142491255 -0.17543357905899 0.978884319949005 -0.179217886612107 0.857766619614025 0.999965825749523 CRABP2
ENSG00000223356.1 1.93869158515634 0.0363192809541765 1.25535930856505 0.0289313829963882 0.976919316080692 0.999965825749523 ENSG00000223356.1
ENSG00000143319.16 888.57824919391 0.0508138587561359 0.0742347310100337 0.684502497210744 0.493657913023204 0.999965825749523 ISG20L2
ENSG00000143303.12 637.436406693402 0.0753655508549583 0.089919637080003 0.838143405626786 0.401950167544242 0.999965825749523 METTL25B
ENSG00000143314.12 428.635859319973 0.0707610883257597 0.100583039984681 0.703509143654207 0.481738510501436 0.999965825749523 MRPL24
ENSG00000143321.19 13120.6446436827 0.0620806375116148 0.0628113969798386 0.988365814113984 0.322973523671911 0.999965825749523 HDGF
ENSG00000143294.15 1228.19502985289 0.0220974915846974 0.0760221325139817 0.290671819560354 0.771302326163233 0.999965825749523 PRCC
ENSG00000027869.11 35.7304417459372 0.199235773532418 0.29851940969444 0.667413129807381 0.504508281461266 0.999965825749523 SH2D2A
ENSG00000198400.11 235.531099396315 -0.112239134193158 0.142089099544241 -0.789920793031778 0.429574027242674 0.999965825749523 NTRK1
ENSG00000027644.5 1.93262177516527 0.145033790889072 1.23167005603274 0.117753768696977 0.906262761837576 0.999965825749523 INSRR
ENSG00000187800.13 4026.46737772914 -0.0920165509033456 0.063855705828745 -1.4410074982199 0.149582564459178 0.999965825749523 PEAR1
ENSG00000160838.14 49.1045451850713 -0.365880978329909 0.30192531901895 -1.21182608838097 0.225578959638035 0.999965825749523 LRRC71
ENSG00000132694.18 654.596245632786 0.0471497170623677 0.0846075182875393 0.557275736443763 0.577339050765293 0.999965825749523 ARHGEF11
ENSG00000211581.1 0.777197750859033 0.113911995416692 2.18856249478129 0.0520487743385529 0.958489829752319 0.999965825749523 MIR765
ENSG00000237842.2 1.9861176658274 0.273500727324812 1.32046814360012 0.207124063272848 0.835912969788338 0.999965825749523 SMU1P1
ENSG00000224520.2 0.775152565272723 0.408474955113859 2.14873776738721 0.190099956036306 0.849230804530551 0.999965825749523 KRT8P45
ENSG00000117036.12 643.171475364431 -0.00513715687041765 0.094159357960486 -0.0545581127748711 0.95649051018886 0.999965825749523 ETV3
ENSG00000229961.3 1.97631912035955 -0.164629200988441 1.30808509302593 -0.12585511589893 0.89984661240269 0.999965825749523 ENSG00000229961.3
ENSG00000271736.2 24.0220727159433 0.514246301466315 0.373856446456529 1.37551808010915 0.168970884362222 0.999965825749523 LINC02772
ENSG00000286073.1 0.142262378344434 0.0198662515410569 4.71161307060448 0.00421644376211651 0.99663577458914 0.999965825749523 ENSG00000286073.1
ENSG00000286151.1 219.735519926639 -0.176906914460312 0.379290822823282 -0.466414961330967 0.640918504375548 0.999965825749523 ENSG00000286151.1
ENSG00000143297.19 0.766684628021239 -1.30871077866253 2.30785116547262 -0.567068967982832 0.570667325245209 0.999965825749523 FCRL5
ENSG00000236731.1 0.922758106130025 -0.354697227220346 2.04101915287148 -0.173784369794535 0.862034928571471 0.999965825749523 ENSG00000236731.1
ENSG00000233712.1 0.353296476098477 -1.7020985205339 3.21204398404881 -0.529911336515507 0.596173405770336 0.999965825749523 ENSG00000233712.1
ENSG00000160856.21 0.42469654882457 -0.415253726490166 2.95698475487473 -0.140431473583217 0.888319091914728 0.999965825749523 FCRL3
ENSG00000132704.16 1.49455983396873 -0.230355879966282 1.39978377132782 -0.164565331220956 0.869286120783303 0.999965825749523 FCRL2
ENSG00000163534.15 0.70633488925773 -1.26949140118646 2.46540331441446 -0.514922403877749 0.60660724454476 0.999965825749523 FCRL1
ENSG00000073754.6 0.145023176812345 0.981660345942808 4.71161307060497 0.208349100665171 0.834956395942007 0.999965825749523 CD5L
ENSG00000183853.18 30.7914173011088 -0.729449513692169 0.330606535903883 -2.20639774013494 0.0273561631329071 0.999965825749523 KIRREL1
ENSG00000227295.2 4.49371522157472 0.43178703267449 0.932949388209248 0.462819353473488 0.643493857690774 0.999965825749523 ELL2P1
ENSG00000158473.6 86.4050351947178 -0.101925868648505 0.213074738775537 -0.478357355894162 0.632395879929244 0.999965825749523 CD1D
ENSG00000158477.7 3.14205823778773 -0.525505800142903 1.04211401047384 -0.504269009783261 0.614072351735164 0.999965825749523 CD1A
ENSG00000158481.13 14.8122562092598 0.531281962122801 0.520038326346101 1.0216207829444 0.306960417274187 0.999965825749523 CD1C
ENSG00000158485.11 0.560016736960172 0.0345748030722646 3.11470728659929 0.0111004983424989 0.991143265645047 0.999965825749523 CD1B
ENSG00000158488.16 6.82787432818099 0.466715975936049 0.846829516415503 0.551133335445822 0.581542275110737 0.999965825749523 CD1E
ENSG00000231434.1 1.06930200983113 -0.684274008121675 1.71244501490296 -0.399588893171237 0.689459338407564 0.999965825749523 HSP90AA3P
ENSG00000198967.4 17.5881478368567 -0.249240243346398 0.451568913227548 -0.551942873048935 0.580987493405517 0.999965825749523 OR10Z1
ENSG00000163554.15 1497.35905598013 -0.0363534679595998 0.0966419623635372 -0.376166491972186 0.706793124604136 0.999965825749523 SPTA1
ENSG00000163563.8 257.260473376938 0.12632457022861 0.139095734444188 0.908184357582133 0.363780827110495 0.999965825749523 MNDA
ENSG00000163564.15 4.54869539640245 -0.151397989253636 0.877239491596471 -0.172584557243438 0.862977991276919 0.999965825749523 PYHIN1
ENSG00000163565.18 1970.33552342954 0.0105458370620183 0.0705161610894274 0.149552058692534 0.881118034295397 0.999965825749523 IFI16
ENSG00000163568.15 2.88976378044904 -0.73827729263705 1.26700877869196 -0.58269311551198 0.560099908580771 0.999965825749523 AIM2
ENSG00000233473.2 0.704711457774212 -1.86877352898799 2.3625863400925 -0.79098634292232 0.428951961064983 0.999965825749523 RAD1P2
ENSG00000162706.13 1.83192014391955 -0.249301888692591 1.41970848112535 -0.175600760301847 0.860607605000254 0.999965825749523 CADM3
ENSG00000225670.4 20.9667271563861 -0.167439281634468 0.430939276827033 -0.388544954331636 0.697612793217488 0.999965825749523 CADM3-AS1
ENSG00000213088.12 4.27212078193116 0.491553194934626 0.853560640109998 0.575885498740054 0.564692577929677 0.999965825749523 ACKR1
ENSG00000215846.6 0.361142098973889 0.953365762374047 3.21381711010286 0.296645929034691 0.766736842010196 0.999965825749523 MPTX1
ENSG00000179639.10 1277.78487404087 0.0449377502291927 0.0787502591234671 0.57063622049469 0.568246260679326 0.999965825749523 FCER1A
ENSG00000158716.9 590.562503906655 0.0566571619061948 0.0905648316500498 0.625597827257305 0.5315787642705 0.999965825749523 DUSP23
ENSG00000181036.14 1.002014748493 -1.9594881406254 2.21764977326921 -0.883587735198047 0.37691880221225 0.999965825749523 FCRL6
ENSG00000158714.11 2.44816160245347 -0.598644319534362 1.50178932440882 -0.398620705184475 0.69017270294594 0.999965825749523 SLAMF8
ENSG00000256029.6 43.9833326292079 -0.157060254695678 0.303149265394612 -0.518095448759316 0.604391675530947 0.999965825749523 ENSG00000256029.6
ENSG00000243284.1 1.21486031655451 0.0414923078350588 1.68099546032906 0.0246831766142525 0.980307674110031 0.999965825749523 VSIG8
ENSG00000272668.2 122.309488689755 -0.200459512237157 0.176375190429932 -1.13655164169358 0.255725765577864 0.999965825749523 ENSG00000272668.2
ENSG00000213085.10 287.912090470395 0.0354617836540871 0.134633096307923 0.263395737204033 0.792245575860423 0.999965825749523 CFAP45
ENSG00000279430.1 2.15125514441944 -0.119764887605318 1.32363157060429 -0.0904820421823582 0.927904163675397 0.999965825749523 ENSG00000279430.1
ENSG00000158710.14 29166.8913940024 0.0617793740524667 0.0634015372440159 0.974414450152748 0.329850797524312 0.999965825749523 TAGLN2
ENSG00000085552.17 13.0167502427171 0.286035887578972 0.547577787736854 0.522365760600265 0.601415690737006 0.999965825749523 IGSF9
ENSG00000162723.10 1.12593434392531 2.27074851977829 1.79265682723378 1.26669448679826 0.205264552110248 0.999965825749523 SLAMF9
ENSG00000224259.7 0.494809808085723 0.874691071308333 2.67505544429417 0.326980539103976 0.74368260443834 0.999965825749523 LINC01133
ENSG00000177807.10 2.9216641977541 -1.13335900581598 1.09564121110458 -1.03442531581427 0.300937374479578 0.999965825749523 KCNJ10
ENSG00000237409.2 0.633703020244135 1.02353306909163 2.52027974862835 0.4061188325021 0.68465528897503 0.999965825749523 ENSG00000237409.2
ENSG00000143315.8 677.82281792311 -0.0819585969717779 0.100274995904804 -0.817338322801684 0.413735111999408 0.999965825749523 PIGM
ENSG00000225279.2 0.144108775673432 -0.877677071606697 4.70356195984266 -0.186598386308077 0.851975532065036 0.999965825749523 ENSG00000225279.2
ENSG00000162729.14 484.620784251041 0.0322567586263882 0.104861615199582 0.307612643244091 0.758377098507573 0.999965825749523 IGSF8
ENSG00000132681.16 0.77997285292591 1.72329206327835 2.2983079942073 0.749809019340214 0.453369735842066 0.999965825749523 ATP1A4
ENSG00000143318.13 1.77817046599371 1.06798719832844 1.42410996985685 0.749933095711558 0.453295000535926 0.999965825749523 CASQ1
ENSG00000227741.1 5.68632126016184 -0.523850029221619 0.763345564357628 -0.686255417836154 0.492552056966057 0.999965825749523 ENSG00000227741.1
ENSG00000162734.12 1415.93118454102 -0.0124478620217577 0.0863459056356278 -0.144162736265533 0.885371965664569 0.999965825749523 PEA15
ENSG00000132716.18 1250.76885897178 -0.0810154954344431 0.0922182120782078 -0.878519476887451 0.379661872701854 0.999965825749523 DCAF8
ENSG00000258465.8 0.504686880504219 -0.599811509464258 2.78167969780801 -0.215629250893593 0.829276753214398 0.999965825749523 ENSG00000258465.8
ENSG00000228606.3 17.7873292971182 -0.239377813708968 0.49048598205779 -0.488042110204007 0.625520013998775 0.999965825749523 DCAF8-DT
ENSG00000224261.2 2.13268082455673 -0.372591216992037 1.1654091321003 -0.31970850985229 0.749189308184228 0.999965825749523 RPSAP18
ENSG00000162735.18 513.2227097321 -0.0221771868763276 0.09505309874468 -0.233313665406083 0.815517847935336 0.999965825749523 PEX19
ENSG00000122218.16 5273.91118875283 0.0658335399746333 0.059772285182592 1.10140577315265 0.270720093937802 0.999965825749523 COPA
ENSG00000235082.2 2.41271656267624 0.592798296215437 1.22708558815506 0.483094498002145 0.62902864051733 0.999965825749523 SUMO1P3
ENSG00000202078.1 0.922597477091381 1.06847742540835 1.98361120403874 0.538652646865915 0.590126553485201 0.999965825749523 ENSG00000202078.1
ENSG00000162736.17 2516.35295956603 0.0476508126845924 0.0562714420951443 0.846802763718477 0.397105067530455 0.999965825749523 NCSTN
ENSG00000171786.6 6.77583322133109 0.0512951846440351 0.693287651249903 0.0739883143043972 0.941019683608572 0.999965825749523 NHLH1
ENSG00000162738.6 269.368087362086 0.034056931067384 0.121360355771891 0.280626493312178 0.778996893521965 0.999965825749523 VANGL2
ENSG00000162739.14 92.1069958022161 -0.00286498143510244 0.193035850462656 -0.0148417064925289 0.988158466270017 0.999965825749523 SLAMF6
ENSG00000234425.1 7.59079313515926 -0.941325619778253 0.68401887697185 -1.37616906706654 0.168769296464974 0.999965825749523 ENSG00000234425.1
ENSG00000066294.14 16776.8293990045 -0.00727236035844176 0.0599125883789668 -0.121382843826438 0.903387805040442 0.999965825749523 CD84
ENSG00000117090.15 25.603852761698 -0.190726042081104 0.378650466975925 -0.503699476734649 0.614472576135512 0.999965825749523 SLAMF1
ENSG00000228863.8 1.37536214674057 1.25394392053308 1.79283004122704 0.699421524460209 0.484288640104714 0.999965825749523 ENSG00000228863.8
ENSG00000117091.10 147.73307129503 -0.107371054507743 0.175243600808742 -0.612696007227825 0.540077363104188 0.999965825749523 CD48
ENSG00000026751.17 61.9099892059137 0.278408101378447 0.264700262781261 1.05178626743002 0.292897620916928 0.999965825749523 SLAMF7
ENSG00000122224.18 23.3812267718683 0.0586456750304364 0.393354754907909 0.14909105406433 0.881481784818851 0.999965825749523 LY9
ENSG00000122223.13 1372.57026054757 0.0135387922460033 0.0698614579372291 0.193794871246003 0.84633650303737 0.999965825749523 CD244
ENSG00000179914.5 1.6606586532283 2.58020436897182 1.6546534107109 1.55936243340729 0.118910622418885 0.999965825749523 ITLN1
ENSG00000213080.3 4.96669007110829 0.494986224950042 0.773903595533211 0.639596750560388 0.522434795562572 0.999965825749523 ENSG00000213080.3
ENSG00000158764.7 0.862610051440951 -0.0305585163233526 1.95709549656632 -0.0156142183030756 0.987542162500408 0.999965825749523 ITLN2
ENSG00000158769.18 1877.17062741268 0.031638890240686 0.0717934884367833 0.440693034000502 0.659435240311092 0.999965825749523 F11R
ENSG00000270149.5 14.2666977129897 -0.107731328387777 0.527908948428475 -0.204071798192626 0.838297392356562 0.999965825749523 ENSG00000270149.5
ENSG00000232879.2 1.33600752980072 -1.01305933713203 1.6829753338543 -0.601945445517582 0.547210452107594 0.999965825749523 GLRX5P2
ENSG00000215845.11 159.648960390985 0.0616114603486146 0.167501618683611 0.36782605943045 0.713002936555939 0.999965825749523 TSTD1
ENSG00000158773.14 1136.461191811 -0.0187292766784278 0.0670116607096865 -0.279492799910874 0.779866662795536 0.999965825749523 USF1
ENSG00000186517.14 3241.18404380057 0.0365700844033111 0.0756320976324103 0.483525983651151 0.628722314944895 0.999965825749523 ARHGAP30
ENSG00000143217.9 6.39029792255271 0.644719826577915 0.726067181606545 0.887961669265046 0.374561370161818 0.999965825749523 NECTIN4
ENSG00000162755.14 7.82619221360514 0.511602848122293 0.630212955161243 0.811793607117132 0.416910070958446 0.999965825749523 KLHDC9
ENSG00000143256.5 502.312720267169 0.137021085083212 0.0926708993390098 1.47857726708748 0.13925333215782 0.999965825749523 PFDN2
ENSG00000158793.14 641.286513414455 0.018971999610086 0.0898012394522706 0.211266567430504 0.832679269448305 0.999965825749523 NIT1
ENSG00000158796.17 590.813656179757 -0.0531818716508107 0.0898743412568112 -0.591735871519173 0.554027471743738 0.999965825749523 DEDD
ENSG00000238934.1 0.432317108123659 0.76192052401057 3.11589454104909 0.244527057630788 0.806822648920095 0.999965825749523 ENSG00000238934.1
ENSG00000143222.12 1334.60137067665 0.0592276095245632 0.0686672548781003 0.862530614187292 0.388395593949343 0.999965825749523 UFC1
ENSG00000224985.1 8.2876909913548 -0.472244098502406 0.65402120602074 -0.722062364576342 0.470256135689308 0.999965825749523 ENSG00000224985.1
ENSG00000143258.16 894.952506372571 -0.0464993360052958 0.0796778910242974 -0.583591450621052 0.559495213498104 0.999965825749523 USP21
ENSG00000143224.18 775.500606870157 -0.135143580316482 0.0874657008028525 -1.54510372724384 0.12232117558855 0.999965825749523 PPOX
ENSG00000158850.15 808.124767263888 0.0212369385412457 0.0777535304166688 0.273131501906605 0.784752132009539 0.999965825749523 B4GALT3
ENSG00000158859.10 3.82383483974685 -0.169588445582678 1.00051190597969 -0.169501676660827 0.865402053658881 0.999965825749523 ADAMTS4
ENSG00000158864.12 2290.5146364713 0.0456539760934606 0.059137801867486 0.771993118644492 0.440118503167634 0.999965825749523 NDUFS2
ENSG00000158869.11 1826.24242972153 0.00990881810015401 0.082397823855024 0.120255822745856 0.90428049841688 0.999965825749523 FCER1G
ENSG00000158874.11 2.57728857211683 -0.0693073413156781 1.22609750176059 -0.0565267780222681 0.954922163847555 0.999965825749523 APOA2
ENSG00000158882.15 425.788099162188 -0.0422857986916908 0.0975089123480492 -0.433660859027485 0.664534733611191 0.999965825749523 TOMM40L
ENSG00000284035.1 0.285073283277397 -0.871451102673187 3.72755821284605 -0.233786047839564 0.815151081668981 0.999965825749523 MIR5187
ENSG00000143257.11 14.7170551498592 -0.102606609266874 0.49174177080812 -0.208659535060956 0.83471403109779 0.999965825749523 NR1I3
ENSG00000248485.2 10.0796662070026 -0.28330649684712 0.640268851084404 -0.442480524184946 0.658141520552442 0.999965825749523 PCP4L1
ENSG00000158887.17 136.286485344346 -0.0434671190891145 0.165867986026478 -0.262058520938307 0.793276324987091 0.999965825749523 MPZ
ENSG00000143252.14 1756.74348258869 0.0631080159633579 0.0714428061785571 0.883336186510255 0.377054657830198 0.999965825749523 SDHC
ENSG00000236484.2 0.356965966970135 -0.00692351727384501 3.45428835132611 -0.00200432522409053 0.998400780919633 0.999965825749523 RRM2P2
ENSG00000283696.1 34.1708039352484 0.0880263576270557 0.334091008393452 0.263480175807033 0.792180501309681 0.999965825749523 ENSG00000283696.1
ENSG00000288093.1 7.15495964851812 -0.329140554034072 0.637103768547567 -0.516620008047398 0.605421445868637 0.999965825749523 ENSG00000288093.1
ENSG00000283360.1 2.05652076148066 0.556402587849177 1.2946707115216 0.429763786959579 0.667367477706799 0.999965825749523 ENSG00000283360.1
[truncated: 26,575 more rows]
