# Supplementary material for: Epitope editing enables targeted immunotherapy of acute myeloid leukaemia
Source: Nature. 2023 Aug 30;621(7978):404–14. doi: 10.1038/s41586-023-06496-5 (PMC10499609; doi:10.1038/s41586-023-06496-5)
Supplement: Supplementary file 4 — Supplementary Tables 1–24. [file 41586_2023_6496_MOESM4_ESM.zip › Supplementary Table 12 - RNAseq - Editing_KIT_vs_AAVS1.xlsx]

## Sheet: Supplementary Table 12 - RNAseq
Ensemble	baseMean	log2FoldChange	lfcSE	stat	pvalue	padj	geneSymbol
ENSG00000223972.5	2.36436	0.0397146	1.37248	0.0289365	0.976915	0.999975	DDX11L1
ENSG00000227232.5	91.7438	-0.587101	0.275043	-2.13458	0.0327952	0.999975	WASH7P
ENSG00000278267.1	5.32804	-0.0129991	0.839683	-0.0154809	0.987649	0.999975	MIR6859-1
ENSG00000243485.5	2.99271	-0.72511	1.50263	-0.48256	0.629408	0.999975	MIR1302-2HG
ENSG00000238009.6	0.425209	-0.71648	3.31977	-0.215822	0.829126	0.999975	ENSG00000238009.6
ENSG00000233750.3	5.36327	-0.569674	0.966011	-0.589718	0.55538	0.999975	CICP27
ENSG00000268903.1	158.749	-0.333783	0.244666	-1.36424	0.172492	0.999975	ENSG00000268903.1
ENSG00000269981.1	116.524	-0.184375	0.259269	-0.711132	0.477003	0.999975	ENSG00000269981.1
ENSG00000239906.1	0.424855	-0.385993	3.25837	-0.118462	0.905702	0.999975	ENSG00000239906.1
ENSG00000241860.7	30.3119	0.137704	0.391413	0.351813	0.724979	0.999975	ENSG00000241860.7
ENSG00000279928.2	4.97047	0.374276	1.13318	0.330288	0.741182	0.999975	DDX11L17
ENSG00000279457.4	134.18	-0.295453	0.214938	-1.37459	0.169257	0.999975	WASH9P
ENSG00000228463.10	9.47924	1.04672	0.673098	1.55508	0.119928	0.999975	ENSG00000228463.10
ENSG00000237094.12	58.3968	0.160633	0.312327	0.514311	0.607035	0.999975	ENSG00000237094.12
ENSG00000278757.1	0.35076	-1.29933	3.92824	-0.330765	0.740822	0.999975	ENSG00000278757.1
ENSG00000230021.10	4.25234	0.434762	1.01281	0.429261	0.667733	0.999975	ENSG00000230021.10
ENSG00000225972.1	10.2838	0.232829	0.616986	0.377366	0.705902	0.999975	MTND1P23
ENSG00000225630.1	1273.03	0.0489165	0.0971414	0.50356	0.614571	0.999975	MTND2P28
ENSG00000237973.1	248.795	0.253651	0.188256	1.34737	0.177861	0.999975	MTCO1P12
ENSG00000229344.1	18.9306	0.175624	0.506443	0.346779	0.728757	0.999975	MTCO2P12
ENSG00000240409.1	0.786896	1.06554	2.52023	0.422795	0.672445	0.999975	MTATP8P1
ENSG00000248527.1	4204.01	-0.217609	0.20982	-1.03712	0.299678	0.999975	MTATP6P1
ENSG00000198744.5	46.4224	0.342752	0.351365	0.975488	0.329318	0.999975	MTCO3P12
ENSG00000229376.3	0.864413	2.24388	2.52703	0.887949	0.374568	0.999975	CICP3
ENSG00000228327.3	124.694	-0.207912	0.200681	-1.03604	0.300185	0.999975	ENSG00000228327.3
ENSG00000237491.10	21.5885	-0.00413738	0.43899	-0.00942478	0.99248	0.999975	LINC01409
ENSG00000230092.7	2.327	-0.400981	1.34878	-0.297292	0.766243	0.999975	ENSG00000230092.7
ENSG00000177757.2	4.244	0.320423	1.00732	0.318093	0.750415	0.999975	FAM87B
ENSG00000228794.9	195.015	0.173323	0.152941	1.13327	0.257103	0.999975	LINC01128
ENSG00000225880.5	25.0893	-0.0372533	0.425803	-0.0874896	0.930282	0.999975	LINC00115
ENSG00000230368.2	4.45704	0.415178	0.920781	0.450897	0.652064	0.999975	FAM41C
ENSG00000234711.1	1.00153	-3.32717	2.45641	-1.35449	0.175581	0.999975	TUBB8P11
ENSG00000283040.1	0.290317	0.927625	4.23576	0.218998	0.826651	0.999975	ENSG00000283040.1
ENSG00000272438.1	6.51497	-1.26315	0.849701	-1.48658	0.137125	0.999975	ENSG00000272438.1
ENSG00000230699.2	19.9091	-0.193432	0.482446	-0.400941	0.688464	0.999975	ENSG00000230699.2
ENSG00000223764.2	60.8927	-0.5569	0.292803	-1.90196	0.0571762	0.999975	LINC02593
ENSG00000187634.12	98.8588	-0.205215	0.2193	-0.935774	0.34939	0.999975	SAMD11
ENSG00000188976.11	1151.6	-0.0621969	0.0923374	-0.673583	0.500577	0.999975	NOC2L
ENSG00000187961.14	180.464	-0.05697	0.160385	-0.355207	0.722434	0.999975	KLHL17
ENSG00000187583.11	0.988512	0.717549	2.22315	0.322762	0.746876	0.999975	PLEKHN1
ENSG00000188290.10	2.86984	-0.585202	1.41744	-0.412859	0.67971	0.999975	HES4
ENSG00000187608.10	167.227	0.073201	0.188664	0.387996	0.698019	0.999975	ISG15
ENSG00000188157.15	617.218	-0.0121651	0.103321	-0.117741	0.906273	0.999975	AGRN
ENSG00000217801.10	59.3073	0.0705791	0.31818	0.221821	0.824453	0.999975	ENSG00000217801.10
ENSG00000273443.1	2.41526	-1.16676	1.37905	-0.84606	0.397519	0.999975	ENSG00000273443.1
ENSG00000237330.3	0.48573	1.24581	3.3125	0.376095	0.706846	0.999975	RNF223
ENSG00000131591.17	268.635	-0.181611	0.152245	-1.19289	0.232913	0.999975	C1orf159
ENSG00000285812.1	1.62232	-0.777751	2.10471	-0.369529	0.711733	0.999975	ENSG00000285812.1
ENSG00000272141.1	0.286406	0.198316	5.08009	0.0390378	0.96886	0.999975	ENSG00000272141.1
ENSG00000205231.1	2.07454	-1.30261	1.69852	-0.76691	0.443135	0.999975	TTLL10-AS1
ENSG00000162571.13	21.6951	-0.797449	0.48056	-1.65941	0.0970325	0.999975	TTLL10
ENSG00000186891.14	12.7543	-0.592755	0.609743	-0.972138	0.330982	0.999975	TNFRSF18
ENSG00000186827.11	100.706	0.053195	0.529307	0.100499	0.919948	0.999975	TNFRSF4
ENSG00000078808.17	3296.78	-0.0625237	0.0817897	-0.764445	0.444602	0.999975	SDF4
ENSG00000176022.7	631.304	-0.0555015	0.109241	-0.508065	0.611408	0.999975	B3GALT6
ENSG00000184163.3	26.0223	-0.253232	0.441423	-0.573672	0.56619	0.999975	C1QTNF12
ENSG00000260179.1	8.69347	-0.501601	0.67977	-0.737898	0.460576	0.999975	ENSG00000260179.1
ENSG00000160087.20	1074.05	-0.0106316	0.0856033	-0.124196	0.90116	0.999975	UBE2J2
ENSG00000230415.1	19.5105	-0.53312	0.492921	-1.08155	0.279452	0.999975	LINC01786
ENSG00000162572.21	138.81	-0.116456	0.213407	-0.545699	0.585273	0.999975	SCNN1D
ENSG00000131584.19	2627.08	-0.135701	0.090431	-1.5006	0.133459	0.999975	ACAP3
ENSG00000169972.12	95.6973	0.119757	0.223689	0.535373	0.592392	0.999975	PUSL1
ENSG00000127054.20	1639.16	-0.109754	0.0763012	-1.43843	0.150312	0.999975	INTS11
ENSG00000240731.1	40.2265	-0.68653	0.351498	-1.95316	0.0508011	0.999975	ENSG00000240731.1
ENSG00000224051.7	396.432	-0.100355	0.126649	-0.792385	0.428136	0.999975	CPTP
ENSG00000169962.5	27.528	-0.497556	0.43445	-1.14526	0.252103	0.999975	TAS1R3
ENSG00000107404.20	735.908	-0.0782203	0.0997453	-0.7842	0.432923	0.999975	DVL1
ENSG00000162576.16	287.185	-0.272175	0.16683	-1.63145	0.102796	0.999975	MXRA8
ENSG00000175756.13	832.141	-0.00512183	0.101188	-0.0506168	0.959631	0.999975	AURKAIP1
ENSG00000223663.2	0.715793	-2.55752	2.48908	-1.02749	0.304188	0.999975	NDUFB4P8
ENSG00000221978.12	3935.28	-0.10694	0.093699	-1.14131	0.253741	0.999975	CCNL2
ENSG00000224870.7	467.305	0.0448858	0.112316	0.399638	0.689423	0.999975	MRPL20-AS1
ENSG00000242485.6	479.421	0.11879	0.103556	1.14711	0.251337	0.999975	MRPL20
ENSG00000272455.1	99.5889	0.191919	0.211306	0.908252	0.363745	0.999975	MRPL20-DT
ENSG00000235098.8	3.27455	-1.04133	1.29909	-0.801583	0.422794	0.999975	ANKRD65
ENSG00000225905.1	0.5755	1.42785	3.27797	0.43559	0.663134	0.999975	ANKRD65-AS1
ENSG00000205116.3	2.99803	-0.130321	1.29768	-0.100426	0.920006	0.999975	TMEM88B
ENSG00000225285.1	31.0697	0.0369461	0.393662	0.0938522	0.925227	0.999975	LINC01770
ENSG00000179403.12	151.897	-0.0677477	0.182779	-0.370654	0.710895	0.999975	VWA1
ENSG00000215915.10	7.92019	-0.209042	0.845558	-0.247223	0.804735	0.999975	ATAD3C
ENSG00000160072.20	533.299	-0.21654	0.117341	-1.84539	0.0649801	0.999975	ATAD3B
ENSG00000284740.1	14.4078	0.414286	0.558075	0.742348	0.457876	0.999975	ENSG00000284740.1
ENSG00000197785.14	480.91	-0.116303	0.123003	-0.945524	0.344392	0.999975	ATAD3A
ENSG00000205090.9	13.1327	-0.509104	0.602815	-0.844545	0.398365	0.999975	TMEM240
ENSG00000160075.12	2105.74	-0.0186612	0.070702	-0.263941	0.791825	0.999975	SSU72
ENSG00000215014.5	23.4503	0.468496	0.409714	1.14347	0.252843	0.999975	ENSG00000215014.5
ENSG00000228594.4	346.948	-0.137295	0.139908	-0.981322	0.326434	0.999975	FNDC10
ENSG00000286989.1	118.068	-0.356193	0.206341	-1.72624	0.0843047	0.999975	ENSG00000286989.1
ENSG00000272106.1	95.7082	-0.219877	0.248945	-0.883236	0.377109	0.999975	ENSG00000272106.1
ENSG00000197530.12	1442.4	-0.187119	0.092428	-2.02449	0.0429202	0.999975	MIB2
ENSG00000189409.14	1.57054	0.104873	1.63488	0.0641475	0.948853	0.999975	MMP23B
ENSG00000248333.8	907.988	-0.188575	0.116475	-1.61902	0.105443	0.999975	CDK11B
ENSG00000272004.1	1.48743	-2.06035	1.98729	-1.03676	0.299848	0.999975	ENSG00000272004.1
ENSG00000189339.12	2545.66	-0.0214608	0.0661705	-0.324326	0.745691	0.999975	SLC35E2B
ENSG00000269737.2	52.5904	-0.136548	0.30728	-0.444375	0.656772	0.999975	ENSG00000269737.2
ENSG00000215914.4	7.57196	-0.842028	0.864261	-0.974275	0.32992	0.999975	MMP23A
ENSG00000008128.23	24.8698	-0.134572	0.427732	-0.314618	0.753052	0.999975	CDK11A
ENSG00000268575.1	57.0914	-0.114952	0.284165	-0.404526	0.685826	0.999975	ENSG00000268575.1
ENSG00000227775.3	22.9758	0.371985	0.419887	0.885916	0.375663	0.999975	ENSG00000227775.3
ENSG00000215790.7	831.699	0.0274071	0.109914	0.24935	0.80309	0.999975	SLC35E2A
ENSG00000008130.15	1423.95	0.0243912	0.0765121	0.318789	0.749887	0.999975	NADK
ENSG00000078369.18	8677.4	-0.0109787	0.0728436	-0.150717	0.880199	0.999975	GNB1
ENSG00000231050.1	5.3369	0.261364	0.899784	0.290474	0.771454	0.999975	GNB1-DT
ENSG00000169885.10	7.54203	0.0917543	0.765106	0.119924	0.904544	0.999975	CALML6
ENSG00000178821.13	0.639173	-2.8601	2.59403	-1.10257	0.270215	0.999975	TMEM52
ENSG00000142609.18	0.925759	1.35215	2.11346	0.63978	0.522316	0.999975	CFAP74
ENSG00000187730.9	2.98131	-1.88795	1.42306	-1.32668	0.184613	0.999975	GABRD
ENSG00000067606.17	39.9142	0.0187591	0.329885	0.0568655	0.954652	0.999975	PRKCZ
ENSG00000271806.1	0.287702	1.51346	4.6062	0.32857	0.742481	0.999975	ENSG00000271806.1
ENSG00000182873.5	18.7708	-0.0380281	0.48711	-0.0780687	0.937773	0.999975	PRKCZ-AS1
ENSG00000162585.17	849.034	-0.114897	0.0968224	-1.18667	0.235356	0.999975	FAAP20
ENSG00000234396.3	0.856896	-0.90559	2.39936	-0.37743	0.705854	0.999975	ENSG00000234396.3
ENSG00000157933.10	1984.17	-0.0279922	0.0742084	-0.377211	0.706017	0.999975	SKI
ENSG00000287356.1	30.974	0.198528	0.370671	0.535591	0.592241	0.999975	ENSG00000287356.1
ENSG00000116151.14	100.741	-0.207058	0.207942	-0.995751	0.319371	0.999975	MORN1
ENSG00000272161.1	0.42521	1.77319	3.44718	0.51439	0.60698	0.999975	ENSG00000272161.1
ENSG00000269896.2	26.2171	-0.249985	0.423402	-0.59042	0.554909	0.999975	ENSG00000269896.2
ENSG00000272420.1	2.42499	-0.587229	1.46049	-0.402077	0.687628	0.999975	ENSG00000272420.1
ENSG00000157916.20	1758.89	-0.10666	0.0722464	-1.47634	0.139852	0.999975	RER1
ENSG00000157911.10	163.812	-0.148556	0.198112	-0.749859	0.45334	0.999975	PEX10
ENSG00000149527.18	38.4906	0.0348901	0.341112	0.102283	0.918532	0.999975	PLCH2
ENSG00000224387.1	0.79145	-0.207484	2.32269	-0.0893294	0.92882	0.999975	ENSG00000224387.1
ENSG00000229393.1	1.21248	-3.97508	2.18893	-1.81599	0.0693714	0.999975	ENSG00000229393.1
ENSG00000157881.15	450.222	-0.0602834	0.111455	-0.540879	0.588591	0.999975	PANK4
ENSG00000197921.6	22.0577	-0.0684238	0.448671	-0.152503	0.87879	0.999975	HES5
ENSG00000272449.2	66.0385	-0.36522	0.264351	-1.38158	0.167102	0.999975	ENSG00000272449.2
ENSG00000238164.6	278.34	-0.209002	0.147993	-1.41224	0.157878	0.999975	TNFRSF14-AS1
ENSG00000157873.17	3463.95	-0.162561	0.101791	-1.597	0.110266	0.999975	TNFRSF14
ENSG00000225931.3	17.4929	0.404347	0.510357	0.792283	0.428196	0.999975	ENSG00000225931.3
ENSG00000228037.1	9.195	0.0916774	0.707324	0.129612	0.896874	0.999975	ENSG00000228037.1
ENSG00000157870.16	911.633	0.00443773	0.0886659	0.05005	0.960083	0.999975	PRXL2B
ENSG00000142606.16	30.2894	0.180536	0.367027	0.491887	0.622799	0.999975	MMEL1
ENSG00000215912.12	26.1326	-0.108602	0.423808	-0.256254	0.797755	0.999975	TTC34
ENSG00000177133.11	52.2453	-0.255595	0.303327	-0.842638	0.399431	0.999975	PRDM16-DT
ENSG00000142611.17	109.317	-0.0591326	0.21514	-0.274856	0.783427	0.999975	PRDM16
ENSG00000130762.15	3.90725	1.41958	1.00495	1.41259	0.157776	0.999975	ARHGEF16
ENSG00000272088.1	0.280615	0.300765	4.63153	0.0649387	0.948223	0.999975	ENSG00000272088.1
ENSG00000162591.16	3325.35	-0.157384	0.0984803	-1.59813	0.110014	0.999975	MEGF6
ENSG00000238260.1	38.4298	-0.479229	0.354801	-1.3507	0.176792	0.999975	ENSG00000238260.1
ENSG00000158109.15	733.787	-0.0489009	0.0903696	-0.541121	0.588424	0.999975	TPRG1L
ENSG00000116213.16	451.506	-0.150156	0.116151	-1.29276	0.196095	0.999975	WRAP73
ENSG00000078900.15	7.3457	-0.511942	0.813081	-0.629632	0.528936	0.999975	TP73
ENSG00000227372.12	768.457	-0.0747915	0.114212	-0.654848	0.512566	0.999975	TP73-AS1
ENSG00000162592.10	1.9813	-1.26598	1.61616	-0.783329	0.433434	0.999975	CCDC27
ENSG00000235169.8	452.887	-0.0518768	0.119586	-0.433803	0.664432	0.999975	SMIM1
ENSG00000130764.10	1560.74	-0.0262097	0.0779522	-0.336229	0.736699	0.999975	LRRC47
ENSG00000266075.2	34.9872	0.088778	0.357147	0.248576	0.803689	0.999975	RN7SL574P
ENSG00000272153.1	50.3038	-0.00218744	0.287099	-0.00761912	0.993921	0.999975	ENSG00000272153.1
ENSG00000116198.13	1255.65	0.00394833	0.0884477	0.0446403	0.964394	0.999975	CEP104
ENSG00000169598.15	554.089	0.103448	0.103985	0.994837	0.319816	0.999975	DFFB
ENSG00000198912.11	863.069	0.00914359	0.0950361	0.0962118	0.923352	0.999975	C1orf174
ENSG00000236423.6	99.4159	-0.0609397	0.211665	-0.287907	0.773418	0.999975	LINC01134
ENSG00000196581.11	0.567114	1.70167	3.04144	0.559496	0.575823	0.999975	AJAP1
ENSG00000131697.18	367.948	0.0438733	0.119376	0.367522	0.71323	0.999975	NPHP4
ENSG00000069424.15	7892.78	-0.0232021	0.0745689	-0.31115	0.755687	0.999975	KCNAB2
ENSG00000116254.18	13.4609	-0.156088	0.60592	-0.257606	0.796711	0.999975	CHD5
ENSG00000116251.11	3197.77	0.0587729	0.0727115	0.808303	0.418916	0.999975	RPL22
ENSG00000226944.1	0.0687862	1.34507	5.38521	0.249771	0.802764	0.999975	RNF207-AS1
ENSG00000158286.13	5.33811	-0.096937	0.893217	-0.108526	0.913579	0.999975	RNF207
ENSG00000116237.16	862.48	-0.0572935	0.087381	-0.655675	0.512034	0.999975	ICMT
ENSG00000225077.3	2.07502	1.51068	1.4945	1.01083	0.312099	0.999975	ICMT-DT
ENSG00000158292.7	76.8112	-0.0765617	0.238097	-0.321556	0.747789	0.999975	GPR153
ENSG00000097021.19	263.035	-0.0399701	0.138629	-0.288324	0.773099	0.999975	ACOT7
ENSG00000069812.11	2.08045	-0.544819	1.56771	-0.347526	0.728196	0.999975	HES2
ENSG00000187017.17	18.3742	-1.03525	0.544139	-1.90255	0.0570997	0.999975	ESPN
ENSG00000231868.1	0.721441	1.98528	2.53184	0.784127	0.432966	0.999975	ENSG00000231868.1
ENSG00000215788.10	58.4479	-0.48856	0.282687	-1.72827	0.0839395	0.999975	TNFRSF25
ENSG00000171680.22	16.1512	0.581593	0.536076	1.08491	0.277963	0.999975	PLEKHG5
ENSG00000162408.11	272.911	0.0192941	0.144521	0.133504	0.893795	0.999975	NOL9
ENSG00000229519.2	2.55567	-0.60206	1.30577	-0.461075	0.644745	0.999975	ENSG00000229519.2
ENSG00000173662.21	0.571139	-1.12338	2.88834	-0.388935	0.697324	0.999975	TAS1R1
ENSG00000204859.13	717.787	-0.0645152	0.109307	-0.590221	0.555043	0.999975	ZBTB48
ENSG00000162413.16	1209.6	-0.0417389	0.0812236	-0.513876	0.607339	0.999975	KLHL21
ENSG00000116273.6	555.47	0.0646682	0.104811	0.616999	0.537235	0.999975	PHF13
ENSG00000041988.15	206.084	0.0749343	0.153316	0.488756	0.625015	0.999975	THAP3
ENSG00000007923.16	617.526	0.0826973	0.108417	0.762772	0.445599	0.999975	DNAJC11
ENSG00000237436.1	26.0923	-0.232607	0.407674	-0.570572	0.56829	0.999975	CAMTA1-DT
ENSG00000171735.19	817.531	0.050893	0.102231	0.497825	0.618607	0.999975	CAMTA1
ENSG00000270171.1	0.709703	1.26011	2.47286	0.509573	0.61035	0.999975	ENSG00000270171.1
ENSG00000270035.1	0.717298	-0.633855	2.56444	-0.24717	0.804776	0.999975	ENSG00000270035.1
ENSG00000269978.1	0.497881	-1.37315	3.18283	-0.431424	0.66616	0.999975	ENSG00000269978.1
ENSG00000049245.13	1475.45	0.0700988	0.080372	0.872179	0.383111	0.999975	VAMP3
ENSG00000269925.1	9.32249	0.262116	0.693535	0.377941	0.705474	0.999975	ENSG00000269925.1
ENSG00000049246.14	191.981	0.115922	0.166754	0.695169	0.486949	0.999975	PER3
ENSG00000236266.1	1.90448	-0.518433	1.60467	-0.323078	0.746636	0.999975	ENSG00000236266.1
ENSG00000049247.13	12.4868	0.396267	0.77911	0.508616	0.611022	0.999975	UTS2
ENSG00000049249.8	2.6895	-2.75477	1.91188	-1.44087	0.149622	0.999975	TNFRSF9
ENSG00000116288.13	2606.32	0.00899621	0.0904137	0.0995005	0.920741	0.999975	PARK7
ENSG00000200344.1	0.500895	0.115253	3.13106	0.0368095	0.970637	0.999975	ENSG00000200344.1
ENSG00000284747.1	5.95372	0.419984	0.856409	0.490401	0.62385	0.999975	ENSG00000284747.1
ENSG00000284716.1	0.786721	-0.786284	2.60428	-0.301919	0.762713	0.999975	ENSG00000284716.1
ENSG00000116285.13	1.97853	1.49465	1.52429	0.980555	0.326812	0.999975	ERRFI1
ENSG00000162426.14	0.28566	1.68449	4.63351	0.363545	0.716197	0.999975	SLC45A1
ENSG00000142599.19	1933.5	-0.0801398	0.070749	-1.13273	0.257326	0.999975	RERE
ENSG00000232912.6	0.986318	0.894062	2.35203	0.380123	0.703854	0.999975	RERE-AS1
ENSG00000074800.16	15495.2	0.00280239	0.0638832	0.0438674	0.96501	0.999975	ENO1
ENSG00000274258.1	0.213709	-0.908951	5.19278	-0.175041	0.861047	0.999975	MIR6728
ENSG00000230679.1	1.35925	-0.433437	1.81377	-0.23897	0.811129	0.999975	ENO1-AS1
ENSG00000201725.1	0	NA	NA	NA	NA	NA	RNU6-304P
ENSG00000238249.2	0.985494	2.39455	2.1923	1.09225	0.274721	0.999975	HMGN2P17
ENSG00000232208.2	0.287345	-1.99578	4.23693	-0.471043	0.63761	0.999975	ENSG00000232208.2
ENSG00000131686.15	0	NA	NA	NA	NA	NA	CA6
ENSG00000142583.18	727.592	-0.0206532	0.0944494	-0.21867	0.826907	0.999975	SLC2A5
ENSG00000180758.12	47.0663	0.0617506	0.306076	0.201749	0.840113	0.999975	GPR157
ENSG00000228526.7	98.6821	-0.319708	0.231801	-1.37923	0.167822	0.999975	MIR34AHG
ENSG00000234546.4	8.54764	-0.783525	0.778571	-1.00636	0.314241	0.999975	LNCTAM34A
ENSG00000049239.12	1156.39	0.0587576	0.0950871	0.617934	0.536619	0.999975	H6PD
ENSG00000171621.14	558.467	0.106519	0.117063	0.909923	0.362863	0.999975	SPSB1
ENSG00000284652.1	0.923004	-1.68338	2.65108	-0.634978	0.525443	0.999975	ENSG00000284652.1
ENSG00000284693.1	27.4366	0.0603736	0.392889	0.153666	0.877873	0.999975	LINC02606
ENSG00000171612.7	188.264	0.0201057	0.155763	0.129079	0.897295	0.999975	SLC25A33
ENSG00000231181.1	2.27735	0.183403	1.33417	0.137466	0.890662	0.999975	ENSG00000231181.1
ENSG00000188807.13	456.868	-0.0174368	0.122726	-0.14208	0.887017	0.999975	TMEM201
ENSG00000171608.16	1613.21	-0.0335818	0.0742404	-0.452339	0.651025	0.999975	PIK3CD
ENSG00000179840.5	15.0765	-0.0439096	0.559872	-0.0784279	0.937488	0.999975	PIK3CD-AS1
ENSG00000231789.2	20.3759	0.116806	0.474237	0.246304	0.805447	0.999975	PIK3CD-AS2
ENSG00000171603.17	2632.21	-0.00863382	0.0706545	-0.122198	0.902742	0.999975	CLSTN1
ENSG00000178585.15	1079.34	0.089668	0.086385	1.038	0.299268	0.999975	CTNNBIP1
ENSG00000285701.1	0.642018	-2.45471	2.74616	-0.893873	0.37139	0.999975	ENSG00000285701.1
ENSG00000162441.12	1251	0.00490056	0.0793187	0.0617831	0.950736	0.999975	LZIC
ENSG00000228150.1	11.3885	0.338186	0.622769	0.543036	0.587105	0.999975	ENSG00000228150.1
ENSG00000173614.14	239.979	-0.00486899	0.141548	-0.0343981	0.97256	0.999975	NMNAT1
ENSG00000202415.1	0.576655	0.177693	3.06385	0.0579967	0.953751	0.999975	RN7SKP269
ENSG00000130939.20	1872.29	0.0426431	0.0714625	0.59672	0.550694	0.999975	UBE4B
ENSG00000224340.1	0.354031	0.264687	3.94926	0.067022	0.946564	0.999975	ENSG00000224340.1
ENSG00000233623.2	0.852212	1.11587	2.46383	0.452899	0.650621	0.999975	PGAM1P11
ENSG00000201746.1	0.492909	-0.839062	3.20799	-0.261554	0.793666	0.999975	RNU6-828P
ENSG00000054523.17	472.838	0.0900807	0.11129	0.809426	0.41827	0.999975	KIF1B
ENSG00000284735.1	1.47338	0.813271	1.92826	0.421764	0.673197	0.999975	ENSG00000284735.1
ENSG00000284642.1	3.91094	0.953688	1.07329	0.888568	0.374235	0.999975	ENSG00000284642.1
ENSG00000142657.21	6134.01	0.0535173	0.0726961	0.736178	0.461622	0.999975	PGD
ENSG00000271989.1	0.353729	0.030446	3.95116	0.00770558	0.993852	0.999975	ENSG00000271989.1
ENSG00000251503.8	0.64216	1.8693	2.98275	0.626705	0.530853	0.999975	CENPS-CORT
ENSG00000175279.22	5.53592	0.730803	0.83463	0.875601	0.381247	0.999975	CENPS
ENSG00000241563.3	3.74218	0.59785	1.09052	0.548223	0.583539	0.999975	CORT
ENSG00000160049.12	775.389	-0.022606	0.102381	-0.220803	0.825246	0.999975	DFFA
ENSG00000142655.13	437.389	-0.0785593	0.12777	-0.614852	0.538653	0.999975	PEX14
ENSG00000287727.1	2.54743	0.69692	1.31285	0.530846	0.595525	0.999975	ENSG00000287727.1
ENSG00000243267.3	0.504162	1.21245	3.2953	0.367932	0.712924	0.999975	RN7SL614P
ENSG00000130940.15	42.6013	-0.135332	0.355556	-0.380622	0.703484	0.999975	CASZ1
ENSG00000272078.1	3.47614	-0.298951	1.06192	-0.281519	0.778313	0.999975	ENSG00000272078.1
ENSG00000175262.14	13.3195	0.161362	0.594016	0.271645	0.785895	0.999975	C1orf127
ENSG00000215785.2	0.571609	1.75833	3.22633	0.544994	0.585758	0.999975	CFL1P6
ENSG00000120948.17	1668.42	-0.0492101	0.0805164	-0.611182	0.541079	0.999975	TARDBP
ENSG00000009724.17	75.8387	-0.303255	0.272178	-1.11418	0.265202	0.999975	MASP2
ENSG00000271895.2	26.6789	0.149013	0.390065	0.382022	0.702445	0.999975	ENSG00000271895.2
ENSG00000116649.10	674.696	-0.104751	0.110317	-0.949542	0.342345	0.999975	SRM
ENSG00000171824.14	1172.52	-0.0199882	0.0763131	-0.261924	0.79338	0.999975	EXOSC10
ENSG00000226849.1	3.98021	0.0306994	1.04674	0.0293286	0.976603	0.999975	ENSG00000226849.1
ENSG00000230337.1	3.42629	-0.773542	1.18845	-0.650881	0.515123	0.999975	EXOSC10-AS1
ENSG00000198793.13	1748.24	0.0462217	0.0803616	0.575171	0.565176	0.999975	MTOR
ENSG00000120942.13	423.129	-0.0192141	0.116679	-0.164675	0.8692	0.999975	UBIAD1
ENSG00000238199.1	0.630667	1.35377	3.03	0.44679	0.655026	0.999975	UBE2V2P3
ENSG00000204624.8	1.56548	-0.929578	2.05997	-0.451259	0.651803	0.999975	DISP3
ENSG00000116661.11	0.42665	-2.17936	3.42914	-0.635543	0.525074	0.999975	FBXO2
ENSG00000132879.14	132.737	-0.11524	0.197505	-0.583479	0.559571	0.999975	FBXO44
ENSG00000116663.11	66.345	0.0321888	0.265883	0.121064	0.90364	0.999975	FBXO6
ENSG00000116670.15	312.378	-0.0658986	0.135776	-0.48535	0.627428	0.999975	MAD2L2
ENSG00000162490.7	13.7299	0.0365027	0.546768	0.0667609	0.946772	0.999975	DRAXIN
ENSG00000177674.16	545.764	-0.0725435	0.10912	-0.664802	0.506177	0.999975	AGTRAP
ENSG00000215910.7	0.433542	-0.711678	3.75854	-0.189349	0.849819	0.999975	C1orf167
ENSG00000177000.12	1919.65	0.0139025	0.0741727	0.187434	0.85132	0.999975	MTHFR
ENSG00000011021.23	1206.51	0.0126138	0.0865603	0.145723	0.88414	0.999975	CLCN6
ENSG00000175206.10	5.07785	-1.1452	0.970235	-1.18033	0.237868	0.999975	NPPA
ENSG00000285646.2	5.39005	0.379516	0.884797	0.428929	0.667975	0.999975	ENSG00000285646.2
ENSG00000116685.16	1356.28	-0.0633346	0.0982049	-0.644923	0.518977	0.999975	KIAA2013
ENSG00000083444.17	854.401	0.00775091	0.0933492	0.0830313	0.933827	0.999975	PLOD1
ENSG00000116688.16	2117.43	0.0132829	0.0706195	0.188092	0.850805	0.999975	MFN2
ENSG00000116691.11	492.324	-0.0541791	0.111734	-0.484895	0.627751	0.999975	MIIP
ENSG00000202461.1	2.21477	-0.709835	1.96087	-0.361999	0.717352	0.999975	ENSG00000202461.1
ENSG00000120949.15	7.01722	-0.0150968	0.841316	-0.0179443	0.985683	0.999975	TNFRSF8
ENSG00000028137.19	315.321	0.00809854	0.13123	0.0617124	0.950792	0.999975	TNFRSF1B
ENSG00000048707.15	1058.48	-0.0499532	0.122724	-0.407038	0.68398	0.999975	VPS13D
ENSG00000239149.1	0.718791	-0.966279	2.95434	-0.327071	0.743614	0.999975	SNORA59A
ENSG00000229484.1	0.421825	-1.98704	3.65829	-0.543162	0.587018	0.999975	LINC02766
ENSG00000162496.9	10.5505	0.487659	0.653205	0.746564	0.455327	0.999975	DHRS3
ENSG00000272482.1	0.502694	-1.79129	3.11569	-0.574926	0.565341	0.999975	ENSG00000272482.1
ENSG00000179172.9	4.17106	1.46021	1.03719	1.40785	0.159176	0.999975	HNRNPCL1
ENSG00000179412.10	0.495826	1.41012	3.48487	0.40464	0.685742	0.999975	HNRNPCL4
ENSG00000116731.22	1312.87	0.00703104	0.07645	0.091969	0.926723	0.999975	PRDM2
ENSG00000189337.17	1940.08	-0.101762	0.0950527	-1.07059	0.284355	0.999975	KAZN
ENSG00000287756.1	0.993788	1.94763	2.09267	0.930692	0.352013	0.999975	ENSG00000287756.1
ENSG00000175147.13	6.13146	0.0346021	0.827209	0.0418299	0.966634	0.999975	TMEM51-AS1
ENSG00000171729.14	86.4069	-0.0557027	0.229107	-0.243129	0.807905	0.999975	TMEM51
ENSG00000142621.19	0.286712	-1.90164	4.24316	-0.448167	0.654033	0.999975	FHAD1
ENSG00000228140.2	1.06606	-3.65727	2.24232	-1.63102	0.102885	0.999975	EFHD2-AS1
ENSG00000142634.13	1206.06	-0.114484	0.0917422	-1.24789	0.212072	0.999975	EFHD2
ENSG00000162438.12	0.987579	-0.886036	2.31693	-0.382419	0.702151	0.999975	CTRC
ENSG00000142615.8	0.418692	2.50348	3.38093	0.74047	0.459015	0.999975	CELA2A
ENSG00000215704.10	9.7183	-0.981642	0.677449	-1.44903	0.14733	0.999975	CELA2B
ENSG00000132906.18	499.9	0.0358501	0.105681	0.33923	0.734437	0.999975	CASP9
ENSG00000116138.13	922.632	0.104406	0.0927669	1.12547	0.26039	0.999975	DNAJC16
ENSG00000116771.6	19.8979	-0.578106	0.465385	-1.24221	0.214159	0.999975	AGMAT
ENSG00000237301.1	3.36379	-0.418033	1.18286	-0.353409	0.723782	0.999975	ENSG00000237301.1
ENSG00000235084.3	6.51215	-1.71007	0.959022	-1.78314	0.0745642	0.999975	CHCHD2P6
ENSG00000197312.12	562.803	0.160802	0.126851	1.26764	0.204926	0.999975	DDI2
ENSG00000271742.1	0.210155	-0.627412	5.21246	-0.120368	0.904192	0.999975	ENSG00000271742.1
ENSG00000116786.13	1652.32	0.0212992	0.0791291	0.26917	0.787799	0.999975	PLEKHM2
ENSG00000237938.5	12.8832	0.050195	0.60394	0.0831125	0.933762	0.999975	ENSG00000237938.5
ENSG00000162461.8	23.1105	-0.109263	0.458705	-0.2382	0.811726	0.999975	SLC25A34
ENSG00000162458.13	0.646008	0.279765	2.97431	0.0940605	0.925061	0.999975	FBLIM1
ENSG00000224321.1	1.41	0.794991	1.85938	0.427556	0.668974	0.999975	RPL12P14
ENSG00000233954.6	210.255	-0.0416732	0.160504	-0.25964	0.795142	0.999975	UQCRHL
ENSG00000178715.8	8.62958	-0.220539	0.728228	-0.302844	0.762009	0.999975	ENSG00000178715.8
ENSG00000179743.4	272.839	-0.0881783	0.151598	-0.581658	0.560797	0.999975	SPEN-AS1
ENSG00000065526.11	3307.81	0.0591586	0.0937948	0.630724	0.528221	0.999975	SPEN
ENSG00000116809.11	933.569	-0.10102	0.107641	-0.938495	0.34799	0.999975	ZBTB17
ENSG00000173641.17	3.98516	-0.491709	1.05057	-0.468041	0.639756	0.999975	HSPB7
ENSG00000186510.12	7.50079	0.744827	0.800502	0.930449	0.352138	0.999975	CLCNKA
ENSG00000184908.17	15.2323	-0.44294	0.525045	-0.843623	0.39888	0.999975	CLCNKB
ENSG00000142627.13	4.33715	0.0410204	1.01013	0.0406088	0.967608	0.999975	EPHA2
ENSG00000142632.17	225.131	-0.109026	0.159423	-0.68388	0.494051	0.999975	ARHGEF19
ENSG00000237276.8	71.5677	-0.124383	0.246648	-0.504293	0.614055	0.999975	ANO7L1
ENSG00000288398.1	157.536	-0.0159454	0.176614	-0.090284	0.928062	0.999975	ENSG00000288398.1
ENSG00000132881.12	156.82	0.148578	0.173239	0.857647	0.391087	0.999975	CPLANE2
ENSG00000233929.1	0.284794	-1.60752	4.26648	-0.376779	0.706338	0.999975	MT1XP1
ENSG00000037637.11	693.997	-0.0391786	0.0955054	-0.410224	0.681642	0.999975	FBXO42
ENSG00000055070.17	2851.04	0.0107974	0.0743691	0.145187	0.884563	0.999975	SZRD1
ENSG00000226457.1	0.863367	2.22973	2.44347	0.912527	0.361492	0.999975	RPL22P3
ENSG00000187144.11	0.495207	1.98824	3.19501	0.622295	0.533748	0.999975	SPATA21
ENSG00000157191.20	1375.06	0.0311718	0.0825409	0.377653	0.705688	0.999975	NECAP2
ENSG00000226029.1	15.8935	0.778973	0.523075	1.48922	0.13643	0.999975	LINC01772
ENSG00000080947.15	123.711	-0.230404	0.19678	-1.17087	0.241652	0.999975	CROCCP3
ENSG00000206652.1	0.572538	-2.14298	2.87311	-0.745877	0.455742	0.999975	RNU1-1
ENSG00000261135.1	2.19979	0.597244	1.37075	0.435706	0.66305	0.999975	ENSG00000261135.1
ENSG00000219481.10	207.561	0.0539964	0.151892	0.355492	0.722221	0.999975	NBPF1
ENSG00000271732.1	1.20405	0.561857	2.14176	0.262334	0.793064	0.999975	ENSG00000271732.1
ENSG00000215908.10	865.568	-0.06257	0.122319	-0.511533	0.608978	0.999975	CROCCP2
ENSG00000186301.8	43.4318	-0.0942418	0.321974	-0.2927	0.769751	0.999975	MST1P2
ENSG00000236698.1	6.33254	0.439824	0.793223	0.554477	0.579253	0.999975	EIF1AXP1
ENSG00000268869.6	1.26608	0.187873	2.19479	0.0855994	0.931785	0.999975	ESPNP
ENSG00000058453.17	730.287	-0.100876	0.121968	-0.827066	0.4082	0.999975	CROCC
ENSG00000227684.2	0.573351	-0.700844	3.02571	-0.23163	0.816826	0.999975	CROCCP4
ENSG00000186715.11	22.0119	-0.384633	0.498358	-0.771801	0.440232	0.999975	MST1L
ENSG00000228549.4	0.499834	2.32251	3.25972	0.712488	0.476163	0.999975	ENSG00000228549.4
ENSG00000238142.2	3.46142	-0.104898	1.20677	-0.0869246	0.930731	0.999975	ENSG00000238142.2
ENSG00000207005.1	1.14109	-0.138388	2.19497	-0.0630479	0.949728	0.999975	RNU1-2
ENSG00000272426.1	2.7005	-0.287748	1.32518	-0.217139	0.8281	0.999975	ENSG00000272426.1
ENSG00000117122.14	51.191	-0.173644	0.330774	-0.524963	0.599609	0.999975	MFAP2
ENSG00000159363.18	1722.03	0.00351487	0.081135	0.0433212	0.965445	0.999975	ATP13A2
ENSG00000117118.9	531.624	-0.126187	0.134114	-0.94089	0.346761	0.999975	SDHB
ENSG00000117115.13	118.763	-0.181145	0.241923	-0.748771	0.453995	0.999975	PADI2
ENSG00000142623.11	0.359297	-1.3649	3.91329	-0.348786	0.72725	0.999975	PADI1
ENSG00000142619.4	4.24649	-0.127736	1.07724	-0.118578	0.90561	0.999975	PADI3
ENSG00000159339.13	969.824	-0.0266474	0.0970102	-0.274687	0.783557	0.999975	PADI4
ENSG00000179051.14	4997.3	-0.0151434	0.0597289	-0.253537	0.799854	0.999975	RCC2
ENSG00000074964.17	26.2596	0.66307	0.46417	1.42851	0.153146	0.999975	ARHGEF10L
ENSG00000117148.8	0.28048	-1.68446	4.67675	-0.360178	0.718714	0.999975	ACTL8
ENSG00000179023.8	1.71685	-0.154604	1.78482	-0.0866214	0.930972	0.999975	KLHDC7A
ENSG00000159423.17	755.446	-0.0972283	0.0918033	-1.05909	0.289557	0.999975	ALDH4A1
ENSG00000169991.11	618.159	-0.135452	0.105145	-1.28824	0.197661	0.999975	IFFO2
ENSG00000272084.1	6.7693	-0.257646	0.81298	-0.316915	0.751308	0.999975	ENSG00000272084.1
ENSG00000127481.15	7563.41	-0.0330172	0.155316	-0.212581	0.831654	0.999975	UBR4
ENSG00000230424.1	22.8207	-0.0384629	0.45154	-0.0851816	0.932117	0.999975	EMC1-AS1
ENSG00000127463.15	919.445	0.000178565	0.0823158	0.00216926	0.998269	0.999975	EMC1
ENSG00000053372.5	300.392	-0.230382	0.130884	-1.7602	0.0783737	0.999975	MRTO4
ENSG00000286064.1	3.19801	-0.761127	1.26738	-0.600551	0.548139	0.999975	ENSG00000286064.1
ENSG00000211454.14	4.31881	-0.830472	1.0372	-0.800684	0.423315	0.999975	AKR7L
ENSG00000162482.5	6.55806	0.580889	0.83319	0.697186	0.485686	0.999975	AKR7A3
ENSG00000270728.1	19.319	-0.199771	0.534592	-0.373688	0.708637	0.999975	ENSG00000270728.1
ENSG00000053371.12	812.777	0.0366937	0.103599	0.354191	0.723196	0.999975	AKR7A2
ENSG00000200403.1	0.713931	0.917198	2.76053	0.332254	0.739698	0.999975	RNU6-1099P
ENSG00000040487.13	518.241	-0.0331351	0.107978	-0.30687	0.758942	0.999975	SLC66A1
ENSG00000077549.18	7445.45	-0.0405823	0.0628268	-0.645939	0.518319	0.999975	CAPZB
ENSG00000173436.15	69.2447	0.436455	0.258001	1.69168	0.0907064	0.999975	MICOS10
ENSG00000158747.14	211.856	-0.146201	0.150619	-0.970664	0.331716	0.999975	NBL1
ENSG00000226396.1	27.346	-0.631873	0.432448	-1.46115	0.143973	0.999975	ENSG00000226396.1
ENSG00000158748.4	0.210593	-1.42166	5.19077	-0.273883	0.784175	0.999975	HTR6
ENSG00000162542.13	255.969	-0.0514173	0.14118	-0.364196	0.715711	0.999975	TMCO4
ENSG00000169914.6	246.852	-0.145923	0.175548	-0.831247	0.405834	0.999975	OTUD3
ENSG00000225986.1	0.137785	0.100745	5.39781	0.018664	0.985109	0.999975	ENSG00000225986.1
ENSG00000162543.6	2.36001	0.229968	1.36541	0.168424	0.86625	0.999975	UBXN10
ENSG00000090432.7	636.628	0.101986	0.0962038	1.0601	0.289097	0.999975	MUL1
ENSG00000183114.8	0.855202	-0.254031	2.76675	-0.0918155	0.926845	0.999975	FAM43B
ENSG00000158825.6	3.82774	-0.0491917	1.07695	-0.0456767	0.963568	0.999975	CDA
ENSG00000158828.8	194.812	-0.027166	0.16225	-0.167433	0.86703	0.999975	PINK1
ENSG00000117242.7	64.1637	0.180655	0.259376	0.696497	0.486118	0.999975	PINK1-AS
ENSG00000244038.9	6721.17	0.0601224	0.0664192	0.905197	0.365361	0.999975	DDOST
ENSG00000117245.12	11.187	0.41191	0.611818	0.673256	0.500784	0.999975	KIF17
ENSG00000189410.12	0.436428	-0.295296	3.74352	-0.0788819	0.937127	0.999975	SH2D5
ENSG00000127483.18	5156.38	-0.0162288	0.0637842	-0.254433	0.799161	0.999975	HP1BP3
ENSG00000075151.20	8354.48	0.0399136	0.0631141	0.632403	0.527123	0.999975	EIF4G3
ENSG00000287192.1	13.4628	-0.858166	0.630415	-1.36127	0.173428	0.999975	ENSG00000287192.1
ENSG00000117298.16	4549.94	-0.00136056	0.0746553	-0.0182246	0.98546	0.999975	ECE1
ENSG00000236936.1	16.0939	-0.0950296	0.497874	-0.190871	0.848627	0.999975	ENSG00000236936.1
ENSG00000231105.2	0.781113	-2.8439	2.91339	-0.976147	0.328992	0.999975	ECE1-AS1
ENSG00000227001.3	19.2881	-0.391413	0.507229	-0.771668	0.440311	0.999975	NBPF2P
ENSG00000187952.9	6.20272	-0.388693	0.925551	-0.419959	0.674516	0.999975	HS6ST1P1
ENSG00000142794.18	417.611	0.0612201	0.111669	0.548229	0.583534	0.999975	NBPF3
ENSG00000162551.14	0.0719261	0.220978	5.39781	0.0409385	0.967345	0.999975	ALPL
ENSG00000076864.19	21.6289	0.328063	0.470614	0.697096	0.485743	0.999975	RAP1GAP
ENSG00000090686.16	2186.46	-0.00498147	0.0700887	-0.0710739	0.943339	0.999975	USP48
ENSG00000187942.12	35.8973	-0.140839	0.357294	-0.394182	0.693447	0.999975	LDLRAD2
ENSG00000142798.20	2848.57	-0.0407184	0.1002	-0.406373	0.684469	0.999975	HSPG2
ENSG00000228397.3	1.06959	-1.68141	2.08437	-0.806677	0.419853	0.999975	LINC01635
ENSG00000218510.8	88.4621	-0.138165	0.249428	-0.553928	0.579628	0.999975	LINC00339
ENSG00000070831.17	5371.12	0.0385329	0.073257	0.525996	0.598891	0.999975	CDC42
ENSG00000285752.1	32.3841	-0.0394636	0.367468	-0.107393	0.914477	0.999975	CDC42-AS1
ENSG00000230068.2	1.27436	0.834791	1.83457	0.455033	0.649086	0.999975	CDC42-IT1
ENSG00000271428.1	0.847286	-2.8383	2.53116	-1.12134	0.262141	0.999975	MPHOSPH6P1
ENSG00000162552.15	2.6054	0.746281	1.30227	0.57306	0.566604	0.999975	WNT4
ENSG00000184677.18	1572.21	-0.0302521	0.086321	-0.35046	0.725994	0.999975	ZBTB40
ENSG00000237200.1	4.39716	0.833479	0.959345	0.868801	0.384956	0.999975	ZBTB40-IT1
ENSG00000070886.12	0.14191	1.30134	5.39756	0.241097	0.80948	0.999975	EPHA8
ENSG00000173372.17	7.15078	1.17475	1.04768	1.12129	0.262164	0.999975	C1QA
ENSG00000159189.12	21.526	0.607893	0.613179	0.991379	0.3215	0.999975	C1QC
ENSG00000173369.16	8.62529	0.157569	0.828848	0.190106	0.849226	0.999975	C1QB
ENSG00000133216.16	2.24738	-0.494593	1.56079	-0.316886	0.75133	0.999975	EPHB2
ENSG00000227868.6	0.209349	-0.981194	5.22869	-0.187656	0.851147	0.999975	TEX46
ENSG00000004487.16	2396.6	-0.0357274	0.0738355	-0.483879	0.628472	0.999975	KDM1A
ENSG00000169641.13	1023.63	0.0411283	0.0912052	0.450943	0.652031	0.999975	LUZP1
ENSG00000261326.4	126.008	-0.210582	0.213888	-0.984543	0.324849	0.999975	LINC01355
ENSG00000284726.1	3.34308	1.17275	1.2484	0.939407	0.347522	0.999975	ENSG00000284726.1
ENSG00000125944.20	4138.15	-0.0227214	0.068223	-0.333046	0.739099	0.999975	HNRNPR
ENSG00000125945.15	360.066	-0.0500363	0.119783	-0.417724	0.676149	0.999975	ZNF436
ENSG00000249087.7	121.398	0.0294959	0.200144	0.147373	0.882838	0.999975	ZNF436-AS1
ENSG00000204219.11	6.03163	1.81007	0.847216	2.13649	0.0326393	0.999975	TCEA3
ENSG00000088280.19	88.4385	0.0834098	0.256957	0.324607	0.745479	0.999975	ASAP3
ENSG00000007968.7	281.118	0.048879	0.14081	0.347127	0.728496	0.999975	E2F2
ENSG00000117318.9	2.07644	-2.81016	1.86785	-1.50449	0.132455	0.999975	ID3
ENSG00000142676.14	20898.8	0.00597467	0.0587657	0.101669	0.919019	0.999975	RPL11
ENSG00000236810.6	29.0366	0.147353	0.390332	0.377507	0.705797	0.999975	ELOA-AS1
ENSG00000011007.12	1028.1	0.0274219	0.09138	0.300086	0.764112	0.999975	ELOA
ENSG00000057757.10	1009.51	0.044132	0.0812871	0.542915	0.587188	0.999975	PITHD1
ENSG00000011009.11	1502.43	-0.0645719	0.0842708	-0.766243	0.443532	0.999975	LYPLA2
ENSG00000117308.15	194.19	0.198975	0.154534	1.28758	0.197892	0.999975	GALE
ENSG00000117305.15	788.41	0.0192489	0.0915735	0.210201	0.833511	0.999975	HMGCL
ENSG00000179163.11	575.943	0.0446423	0.122624	0.364059	0.715814	0.999975	FUCA1
ENSG00000188822.8	198.335	-0.147012	0.150724	-0.975367	0.329378	0.999975	CNR2
ENSG00000229106.1	12.3587	0.131307	0.650174	0.201957	0.839951	0.999975	BTBD6P1
ENSG00000189266.13	3143.65	0.0242968	0.0622541	0.390284	0.696326	0.999975	PNRC2
ENSG00000188529.15	2465.78	-0.0261851	0.080108	-0.326872	0.743764	0.999975	SRSF10
ENSG00000185436.12	2.76928	3.0822	1.4841	2.07681	0.0378187	0.999975	IFNLR1
ENSG00000232298.2	0.491851	1.0013	2.99843	0.333941	0.738424	0.999975	GRHL3-AS1
ENSG00000158055.15	0.49545	2.09266	3.12792	0.669025	0.50348	0.999975	GRHL3
ENSG00000001460.18	269.365	0.0319254	0.144063	0.221607	0.82462	0.999975	STPG1
ENSG00000001461.17	2197.54	0.076705	0.080006	0.958741	0.337689	0.999975	NIPAL3
ENSG00000286061.1	4.95943	1.02857	0.924098	1.11305	0.265687	0.999975	RCAN3AS
ENSG00000117602.12	429.901	0.109284	0.127784	0.855226	0.392426	0.999975	RCAN3
ENSG00000184454.7	0.637524	-2.87684	2.85189	-1.00875	0.313096	0.999975	NCMAP
ENSG00000133226.17	2757.57	-0.124626	0.152619	-0.81658	0.414169	0.999975	SRRM1
ENSG00000284699.1	0.862461	-0.433533	2.46062	-0.176188	0.860146	0.999975	ENSG00000284699.1
ENSG00000169504.15	3337.76	0.1066	0.0885829	1.2034	0.228822	0.999975	CLIC4
ENSG00000020633.18	1011.67	0.0134501	0.0963958	0.13953	0.889031	0.999975	RUNX3
ENSG00000229162.1	9.54168	-0.668951	0.686729	-0.974111	0.330002	0.999975	RUNX3-AS1
ENSG00000285823.1	0.215753	-1.73482	5.13147	-0.338074	0.735307	0.999975	LINC02793
ENSG00000233755.1	0.142116	1.30826	5.39701	0.242404	0.808467	0.999975	ENSG00000233755.1
ENSG00000117614.10	1699.22	-0.027489	0.0819914	-0.335267	0.737424	0.999975	SYF2
ENSG00000284602.1	51.2556	0.0492187	0.309318	0.15912	0.873574	0.999975	ENSG00000284602.1
ENSG00000284657.1	9.82744	-0.418375	0.744552	-0.561914	0.574175	0.999975	ENSG00000284657.1
ENSG00000117616.18	4675.79	-0.130811	0.144164	-0.907379	0.364207	0.999975	RSRP1
ENSG00000272432.1	4.27468	-1.41273	1.21913	-1.1588	0.246538	0.999975	ENSG00000272432.1
ENSG00000261349.1	32.9216	-0.275932	0.381175	-0.723899	0.469128	0.999975	ENSG00000261349.1
ENSG00000187010.21	138.928	0.0904002	0.19174	0.471472	0.637304	0.999975	RHD
ENSG00000224183.1	6.89592	0.81406	0.806567	1.00929	0.312835	0.999975	SDHDP6
ENSG00000259984.1	4.69027	0.115182	0.930332	0.123808	0.901467	0.999975	ENSG00000259984.1
ENSG00000183726.11	2990.52	0.123328	0.0904401	1.36364	0.172681	0.999975	TMEM50A
ENSG00000188672.18	45.4002	-0.135174	0.312066	-0.433159	0.6649	0.999975	RHCE
ENSG00000238084.4	3.34801	-2.059	1.44296	-1.42693	0.1536	0.999975	ENSG00000238084.4
ENSG00000204178.11	842.416	0.0488393	0.0878242	0.556103	0.578141	0.999975	MACO1
ENSG00000157978.11	1200.45	0.0525013	0.0888518	0.590886	0.554597	0.999975	LDLRAP1
ENSG00000225643.1	1.70187	0.974409	1.53219	0.635959	0.524803	0.999975	ENSG00000225643.1
ENSG00000117643.14	56.1791	0.0251476	0.290139	0.0866744	0.93093	0.999975	MAN1C1
ENSG00000233478.1	0.139025	1.16771	5.37376	0.217298	0.827976	0.999975	ENSG00000233478.1
ENSG00000162430.17	2275.88	0.0254992	0.0741183	0.344034	0.730821	0.999975	SELENON
ENSG00000228172.5	10.9319	-1.00168	0.691587	-1.44838	0.14751	0.999975	ENSG00000228172.5
ENSG00000117640.18	830.119	-0.0209677	0.0913261	-0.229592	0.818409	0.999975	MTFR1L
ENSG00000127423.10	115.207	-0.0291661	0.208987	-0.13956	0.889008	0.999975	AUNIP
ENSG00000236528.1	9.51912	0.104452	0.671597	0.155528	0.876405	0.999975	ENSG00000236528.1
ENSG00000182749.5	603.62	0.0643412	0.098931	0.650365	0.515457	0.999975	PAQR7
ENSG00000117632.23	3849.29	0.0677685	0.0623704	1.08655	0.277236	0.999975	STMN1
ENSG00000229786.1	0.34958	1.46147	3.59259	0.4068	0.684155	0.999975	SNRPFP2
ENSG00000223624.1	0.498907	0.8093	2.99745	0.269996	0.787163	0.999975	ENSG00000223624.1
ENSG00000158006.14	305.814	-0.0372043	0.134821	-0.275954	0.782584	0.999975	PAFAH2
ENSG00000158008.10	0.845125	-2.05281	2.44186	-0.840674	0.400531	0.999975	EXTL1
ENSG00000158014.15	0.501375	0.592514	2.98728	0.198346	0.842774	0.999975	SLC30A2
ENSG00000175087.10	358.714	0.00228729	0.123894	0.0184618	0.98527	0.999975	PDIK1L
ENSG00000197245.6	7.88776	0.109388	0.751597	0.14554	0.884284	0.999975	FAM110D
ENSG00000236782.7	1.49079	1.50189	1.80389	0.832587	0.405078	0.999975	ZNF593OS
ENSG00000142675.18	26.8618	-0.247937	0.421988	-0.587545	0.556838	0.999975	CNKSR1
ENSG00000236155.6	16.6351	0.0395601	0.517817	0.0763979	0.939103	0.999975	ZPLD2P
ENSG00000130695.15	1216.15	0.0206337	0.0796436	0.259075	0.795577	0.999975	CEP85
ENSG00000270733.1	1.21381	0.57203	2.32979	0.245529	0.806047	0.999975	ENSG00000270733.1
ENSG00000142669.15	12856.4	0.0292572	0.0780722	0.374746	0.70785	0.999975	SH3BGRL3
ENSG00000158062.20	1185	0.0116378	0.0868105	0.13406	0.893355	0.999975	UBXN11
ENSG00000169442.9	333.45	0.14219	0.151988	0.935534	0.349513	0.999975	CD52
ENSG00000176092.15	1.6229	0.583924	1.78843	0.3265	0.744046	0.999975	CRYBG2
ENSG00000176083.17	3.63582	-0.0673581	1.04837	-0.0642501	0.948771	0.999975	ZNF683
ENSG00000131914.11	0.569165	1.9815	2.67695	0.740209	0.459173	0.999975	LIN28A
ENSG00000117682.17	738.461	-0.0387666	0.0924266	-0.419431	0.674901	0.999975	DHDDS
ENSG00000223583.1	2.1356	-4.12874	1.84922	-2.23269	0.0255692	0.999975	ENSG00000223583.1
ENSG00000225891.2	12.969	-0.172657	0.603054	-0.286305	0.774644	0.999975	DHDDS-AS1
ENSG00000198830.11	9908.73	-0.00914134	0.0717422	-0.127419	0.898609	0.999975	HMGN2
ENSG00000117676.14	2642.38	0.0393876	0.0716722	0.549553	0.582626	0.999975	RPS6KA1
ENSG00000260063.1	10.7954	-0.261252	0.656043	-0.398224	0.690465	0.999975	ENSG00000260063.1
ENSG00000117713.20	4498.8	0.0758849	0.0739354	1.02637	0.304718	0.999975	ARID1A
ENSG00000060642.10	486.496	-0.0972907	0.119104	-0.816855	0.414011	0.999975	PIGV
ENSG00000241188.3	0.713326	-0.169773	2.64416	-0.0642069	0.948805	0.999975	RN7SL165P
ENSG00000204160.12	419.302	-0.0381357	0.109226	-0.349146	0.72698	0.999975	ZDHHC18
ENSG00000175793.12	0.497805	-1.19381	3.06503	-0.389495	0.69691	0.999975	SFN
ENSG00000142751.15	712.557	0.0829819	0.0944259	0.878804	0.379508	0.999975	GPN2
ENSG00000198746.13	365.085	-0.00101192	0.116214	-0.00870738	0.993053	0.999975	GPATCH3
ENSG00000090273.14	1549.79	-0.215062	0.114445	-1.87918	0.06022	0.999975	NUDC
ENSG00000131910.5	0.565471	-1.47667	3.17411	-0.465222	0.641772	0.999975	NR0B2
ENSG00000172746.6	0.568252	-1.55951	2.89141	-0.539361	0.589638	0.999975	RPL12P13
ENSG00000225294.1	1.05029	0.867459	1.97535	0.439142	0.660559	0.999975	OSTCP2
ENSG00000253368.4	0.567737	-2.48285	3.07893	-0.8064	0.420012	0.999975	TRNP1
ENSG00000158246.8	1.83581	0.412628	1.44328	0.285896	0.774958	0.999975	TENT5B
ENSG00000090020.11	2504.47	-0.0215157	0.0731045	-0.294314	0.768518	0.999975	SLC9A1
ENSG00000214973.3	0.491316	0.573184	2.81855	0.203361	0.838853	0.999975	CHCHD3P3
ENSG00000225159.1	11.4852	0.0929003	0.62998	0.147466	0.882765	0.999975	NPM1P39
ENSG00000142784.16	2950.35	0.0126076	0.0650525	0.193806	0.846328	0.999975	WDTC1
ENSG00000243659.1	2.3401	-1.00913	1.43198	-0.704706	0.480993	0.999975	ENSG00000243659.1
ENSG00000186501.14	709.633	0.0495602	0.097029	0.510778	0.609507	0.999975	TMEM222
ENSG00000206888.1	0.501401	-0.333017	2.94854	-0.112943	0.910076	0.999975	RNU6-48P
ENSG00000241547.1	7.53652	-0.332233	0.77975	-0.426077	0.670052	0.999975	ACTG1P20
ENSG00000142765.18	1932.59	-0.0781558	0.102693	-0.761063	0.44662	0.999975	SYTL1
ENSG00000142733.17	86.9964	0.0222133	0.239698	0.092672	0.926164	0.999975	MAP3K6
ENSG00000181773.7	2.63344	0.603575	1.20125	0.502457	0.615346	0.999975	GPR3
ENSG00000158195.11	6861.04	0.0417955	0.0588316	0.710426	0.47744	0.999975	WASF2
ENSG00000237429.1	20.0974	0.239866	0.454287	0.528005	0.597496	0.999975	ENSG00000237429.1
ENSG00000126705.14	1318.16	0.0239482	0.0828919	0.288908	0.772651	0.999975	AHDC1
ENSG00000000938.13	336.093	-0.045141	0.129114	-0.349621	0.726623	0.999975	FGR
ENSG00000235912.1	3.2623	-0.0530101	1.08461	-0.0488748	0.961019	0.999975	ENSG00000235912.1
ENSG00000233975.1	0.070092	-0.139681	5.39781	-0.0258773	0.979355	0.999975	LINC02574
ENSG00000126709.15	327.601	0.233477	0.141966	1.6446	0.100053	0.999975	IFI6
ENSG00000225886.3	3.15437	-1.49961	1.33614	-1.12235	0.261715	0.999975	ENSG00000225886.3
ENSG00000009780.15	129.31	0.0159932	0.185904	0.0860292	0.931443	0.999975	FAM76A
ENSG00000231344.1	0.212214	0.507722	5.17165	0.098174	0.921794	0.999975	ENSG00000231344.1
ENSG00000117758.14	486.25	-0.0632789	0.105049	-0.602377	0.546923	0.999975	STX12
ENSG00000269971.1	0.416054	0.449368	4.0873	0.109942	0.912455	0.999975	ENSG00000269971.1
ENSG00000270031.1	1.55223	0.523105	1.53272	0.341292	0.732884	0.999975	ENSG00000270031.1
ENSG00000117751.18	1035.4	0.0104511	0.0856292	0.122051	0.902859	0.999975	PPP1R8
ENSG00000252947.1	0.281295	2.56596	4.19062	0.61231	0.540333	0.999975	SCARNA1
ENSG00000130775.16	978.393	-0.0458787	0.104039	-0.440976	0.659231	0.999975	THEMIS2
ENSG00000117748.10	1237.36	0.0550783	0.0782826	0.703582	0.481693	0.999975	RPA2
ENSG00000130768.15	82.5655	0.0797024	0.235846	0.337943	0.735406	0.999975	SMPDL3B
ENSG00000227050.1	0.776526	-0.493485	2.17896	-0.226478	0.82083	0.999975	ENSG00000227050.1
ENSG00000158156.7	287.995	0.0439462	0.128796	0.341209	0.732946	0.999975	XKR8
ENSG00000158161.16	684.849	-0.0224702	0.0933292	-0.240763	0.809739	0.999975	EYA3
ENSG00000238231.2	0.923036	1.71757	2.24364	0.765528	0.443957	0.999975	ENSG00000238231.2
ENSG00000240750.3	0.214723	0.344677	5.17929	0.0665491	0.946941	0.999975	RN7SL559P
ENSG00000228589.3	21.4901	0.443112	0.471322	0.940148	0.347142	0.999975	SPCS2P4
ENSG00000169403.12	301.584	0.135197	0.134234	1.00717	0.313852	0.999975	PTAFR
ENSG00000126698.11	2265.02	-0.0106304	0.0732194	-0.145186	0.884564	0.999975	DNAJC8
ENSG00000130770.18	1076.87	-0.0907438	0.0817562	-1.10993	0.267028	0.999975	ATP5IF1
ENSG00000270605.1	164.407	-0.231271	0.204054	-1.13338	0.257053	0.999975	ENSG00000270605.1
ENSG00000271398.1	13.4547	-0.896666	0.719593	-1.24607	0.212737	0.999975	ENSG00000271398.1
ENSG00000130766.5	341.606	-0.0414248	0.11825	-0.350317	0.726101	0.999975	SESN2
ENSG00000130772.14	322.035	0.128878	0.1225	1.05206	0.29277	0.999975	MED18
ENSG00000204138.13	1917.95	0.0193165	0.078382	0.24644	0.805342	0.999975	PHACTR4
ENSG00000180198.16	1594.19	-0.00797141	0.0750369	-0.106233	0.915397	0.999975	RCC1
ENSG00000242125.3	601.152	0.0294291	0.109465	0.268844	0.788049	0.999975	SNHG3
ENSG00000200087.1	7.31686	0.215152	0.740923	0.290384	0.771523	0.999975	SNORA73B
ENSG00000231468.2	1.44502	0.639058	1.74402	0.366429	0.714045	0.999975	PRDX3P2
ENSG00000279443.1	16.7404	-0.604879	0.541013	-1.11805	0.263546	0.999975	ENSG00000279443.1
ENSG00000180098.9	378.551	-0.0729425	0.11924	-0.611726	0.540719	0.999975	TRNAU1AP
ENSG00000197989.14	353.51	-0.068718	0.132372	-0.519129	0.603671	0.999975	SNHG12
ENSG00000221539.1	2.27133	1.00504	1.34506	0.747208	0.454938	0.999975	SNORD99
ENSG00000120656.11	432.164	0.0301641	0.123749	0.243752	0.807423	0.999975	TAF12
ENSG00000188060.7	30.4547	-0.0551391	0.386511	-0.142659	0.88656	0.999975	RAB42
ENSG00000229388.1	4.31626	0.125526	0.976047	0.128607	0.897669	0.999975	TAF12-DT
ENSG00000162419.12	478.402	0.11286	0.110787	1.01871	0.308338	0.999975	GMEB1
ENSG00000198492.16	1838.97	0.00530584	0.0723307	0.0733553	0.941523	0.999975	YTHDF2
ENSG00000116329.11	17.9225	-0.434502	0.50403	-0.862055	0.388657	0.999975	OPRD1
ENSG00000233427.1	3.3508	-2.33755	1.45823	-1.60301	0.108932	0.999975	ENSG00000233427.1
ENSG00000159023.21	3112.17	0.00346425	0.0749453	0.0462238	0.963132	0.999975	EPB41
ENSG00000225616.2	1.69547	-0.491812	1.5284	-0.321783	0.747617	0.999975	ENSG00000225616.2
ENSG00000116350.17	3093.86	-0.159296	0.183315	-0.868972	0.384863	0.999975	SRSF4
ENSG00000116353.16	169.714	-0.104226	0.166472	-0.626087	0.531258	0.999975	MECR
ENSG00000237934.1	1.34372	0.851526	1.97442	0.431279	0.666265	0.999975	ENSG00000237934.1
ENSG00000060656.20	3.27281	-0.633921	1.06861	-0.593218	0.553035	0.999975	PTPRU
ENSG00000162510.6	3.21122	-0.1804	1.08723	-0.165926	0.868215	0.999975	MATN1
ENSG00000186056.10	17.8036	-0.307082	0.503351	-0.610075	0.541812	0.999975	MATN1-AS1
ENSG00000287510.1	0.561948	0.187588	2.67823	0.0700419	0.94416	0.999975	ENSG00000287510.1
ENSG00000162511.8	14410.7	0.00242096	0.067678	0.0357718	0.971464	0.999975	LAPTM5
ENSG00000264773.1	1.14055	1.27946	2.13292	0.599865	0.548596	0.999975	MIR4420
ENSG00000162512.16	12.333	-0.116334	0.574173	-0.202611	0.839439	0.999975	SDC3
ENSG00000134644.15	2228.81	0.0639148	0.0674708	0.947296	0.343488	0.999975	PUM1
ENSG00000084628.10	1.84803	0.350968	1.5287	0.229586	0.818414	0.999975	NKAIN1
ENSG00000060688.13	959.931	0.0672833	0.0871121	0.772376	0.439892	0.999975	SNRNP40
ENSG00000229447.2	7.20934	-0.181292	0.766839	-0.236414	0.813111	0.999975	ENSG00000229447.2
ENSG00000121766.15	525.561	-0.0228933	0.109023	-0.209987	0.833678	0.999975	ZCCHC17
ENSG00000121769.8	31.8755	0.194716	0.357582	0.544537	0.586072	0.999975	FABP3
ENSG00000168528.12	46.9609	-0.255917	0.323544	-0.790981	0.428955	0.999975	SERINC2
ENSG00000260386.6	51.8034	-0.0258815	0.315409	-0.0820569	0.934601	0.999975	LDC1P
ENSG00000284543.1	214.385	0.0161554	0.180773	0.0893684	0.928789	0.999975	LINC01226
ENSG00000229167.2	0.779305	0.281563	2.5821	0.109044	0.913168	0.999975	ENSG00000229167.2
ENSG00000142910.16	17.9401	0.153261	0.508778	0.301233	0.763237	0.999975	TINAGL1
ENSG00000121764.11	1.77053	1.20287	1.66405	0.722858	0.469767	0.999975	HCRTR1
ENSG00000162517.13	654.252	0.176435	0.0934158	1.8887	0.0589317	0.999975	PEF1
ENSG00000235790.7	4.50802	-1.51394	1.07259	-1.41148	0.158103	0.999975	PEF1-AS1
ENSG00000084636.18	5.83168	0.107737	0.819792	0.13142	0.895443	0.999975	COL16A1
ENSG00000121753.12	11.0742	-0.466547	0.638668	-0.7305	0.465084	0.999975	ADGRB2
ENSG00000134668.12	15.1269	0.1264	0.538608	0.234679	0.814458	0.999975	SPOCD1
ENSG00000269967.1	1.35262	0.43353	2.4716	0.175404	0.860762	0.999975	ENSG00000269967.1
ENSG00000184007.21	4887.82	-0.00158565	0.0630547	-0.0251473	0.979938	0.999975	PTP4A2
ENSG00000228634.1	1.06253	-1.61356	2.1169	-0.762229	0.445923	0.999975	ENSG00000228634.1
ENSG00000121774.18	4663.99	0.0176743	0.0715761	0.24693	0.804962	0.999975	KHDRBS1
ENSG00000203325.3	1.34397	1.04361	1.82633	0.571425	0.567712	0.999975	ENSG00000203325.3
ENSG00000121775.18	470.994	0.00162922	0.114911	0.0141782	0.988688	0.999975	TMEM39B
ENSG00000025800.14	1063.42	0.0430141	0.0850964	0.505475	0.613225	0.999975	KPNA6
ENSG00000084652.16	1956.13	-0.00504288	0.0677577	-0.0744252	0.940672	0.999975	TXLNA
ENSG00000160050.14	747.452	-0.0649739	0.104708	-0.620526	0.534911	0.999975	CCDC28B
ENSG00000224066.1	2.6013	1.38332	1.38596	0.998094	0.318234	0.999975	ENSG00000224066.1
ENSG00000160051.11	67.9621	0.142739	0.261946	0.544917	0.585811	0.999975	IQCC
ENSG00000222046.2	13.6653	-0.120098	0.581239	-0.206624	0.836304	0.999975	DCDC2B
ENSG00000160055.19	96.8109	-0.212652	0.214481	-0.991474	0.321454	0.999975	TMEM234
ENSG00000084623.11	2845.27	-0.00184433	0.0775139	-0.0237935	0.981017	0.999975	EIF3I
ENSG00000220785.7	94.2518	0.100252	0.234662	0.427219	0.66922	0.999975	MTMR9LP
ENSG00000183615.6	3.22251	-1.02174	1.19111	-0.857806	0.390999	0.999975	FAM167B
ENSG00000182866.17	2.989	-0.0644036	1.18539	-0.054331	0.956671	0.999975	LCK
ENSG00000116478.12	3626.54	0.0515459	0.0637777	0.808212	0.418969	0.999975	HDAC1
ENSG00000175130.7	513.935	-0.0428448	0.117148	-0.365732	0.714565	0.999975	MARCKSL1
ENSG00000233775.1	1.49811	0.889055	1.75517	0.506536	0.61248	0.999975	ENSG00000233775.1
ENSG00000162526.7	7.23488	-0.266695	0.77138	-0.345738	0.72954	0.999975	TSSK3
ENSG00000225828.1	218.651	-0.110008	0.197496	-0.557014	0.577518	0.999975	FAM229A
ENSG00000160058.18	1634.49	-0.0484102	0.0848371	-0.570625	0.568254	0.999975	BSDC1
ENSG00000273274.2	0.139243	0.421404	5.3967	0.0780856	0.93776	0.999975	ZBTB8B
ENSG00000160062.15	73.9443	0.0510835	0.247856	0.206102	0.836711	0.999975	ZBTB8A
ENSG00000176261.15	226.108	0.184656	0.142239	1.29821	0.194215	0.999975	ZBTB8OS
ENSG00000200591.1	0.498955	-1.6189	3.28724	-0.492481	0.62238	0.999975	ENSG00000200591.1
ENSG00000162521.19	3910.92	0.0489177	0.0685366	0.713746	0.475384	0.999975	RBBP4
ENSG00000162520.15	0.84946	-1.27335	2.57291	-0.494906	0.620667	0.999975	SYNC
ENSG00000162522.11	547.712	-0.0385716	0.122362	-0.315224	0.752591	0.999975	KIAA1522
ENSG00000134684.10	3828.4	-0.00581061	0.0687007	-0.0845786	0.932596	0.999975	YARS1
ENSG00000116497.18	1123.81	-0.0211901	0.0994017	-0.213176	0.83119	0.999975	S100PBP
ENSG00000160097.18	5.2556	-0.516806	0.997132	-0.518293	0.604254	0.999975	FNDC5
ENSG00000121905.10	0.360371	-2.2357	3.85996	-0.579204	0.562452	0.999975	HPCA
ENSG00000121900.19	0.139243	0.421404	5.3967	0.0780856	0.93776	0.999975	TMEM54
ENSG00000287691.1	0.714169	1.29437	2.55205	0.507187	0.612023	0.999975	ENSG00000287691.1
ENSG00000116514.16	457.639	-0.0787717	0.112981	-0.697214	0.485669	0.999975	RNF19B
ENSG00000278966.2	35.8275	0.0166417	0.366443	0.0454142	0.963777	0.999975	ENSG00000278966.2
ENSG00000217644.5	60.5308	-0.000842462	0.271507	-0.00310291	0.997524	0.999975	ENSG00000217644.5
ENSG00000239670.1	5.74103	0.945598	0.88349	1.0703	0.284485	0.999975	ENSG00000239670.1
ENSG00000004455.17	3874.83	0.0714522	0.0603975	1.18303	0.236797	0.999975	AK2
ENSG00000142920.17	16.3822	-0.0859253	0.536241	-0.160236	0.872695	0.999975	AZIN2
ENSG00000278997.1	14.0167	-0.507633	0.541622	-0.937247	0.348631	0.999975	ENSG00000278997.1
ENSG00000116525.14	154.835	-0.0383917	0.175744	-0.218452	0.827077	0.999975	TRIM62
ENSG00000279179.1	5.04624	0.00326081	0.990906	0.00329073	0.997374	0.999975	ENSG00000279179.1
ENSG00000160094.15	1202.42	-0.0629616	0.08167	-0.770926	0.440751	0.999975	ZNF362
ENSG00000270115.1	1.9792	1.50364	1.69945	0.884781	0.376275	0.999975	ENSG00000270115.1
ENSG00000225313.5	12.8334	0.546223	0.604426	0.903706	0.366152	0.999975	ENSG00000225313.5
ENSG00000134686.18	1128.09	0.0403401	0.0886637	0.454979	0.649125	0.999975	PHC2
ENSG00000284154.1	0.908549	1.64574	2.29002	0.718655	0.472353	0.999975	MIR3605
ENSG00000222112.1	0.921575	1.1657	2.61955	0.445	0.65632	0.999975	RN7SKP16
ENSG00000233246.1	2.719	-0.0670013	1.27124	-0.0527053	0.957967	0.999975	PHC2-AS1
ENSG00000121903.14	85.7445	0.00843539	0.249008	0.0338759	0.972976	0.999975	ZSCAN20
ENSG00000235907.2	0.283849	0.247819	4.64094	0.0533984	0.957414	0.999975	ENSG00000235907.2
ENSG00000121904.17	0.14357	-0.46334	5.39256	-0.0859222	0.931528	0.999975	CSMD2
ENSG00000163866.9	766.84	0.104064	0.0941423	1.10539	0.268988	0.999975	SMIM12
ENSG00000189280.3	40.0458	-0.145977	0.327272	-0.446041	0.655567	0.999975	GJB5
ENSG00000189433.7	6.0902	-0.199899	0.842283	-0.237331	0.8124	0.999975	GJB4
ENSG00000188910.8	2.98247	-1.0873	1.3913	-0.781498	0.43451	0.999975	GJB3
ENSG00000187513.9	803.368	0.024057	0.0951116	0.252935	0.800319	0.999975	GJA4
ENSG00000116544.12	5.01268	0.690401	0.877707	0.786596	0.431519	0.999975	DLGAP3
ENSG00000284773.1	31.5335	0.119669	0.38648	0.30964	0.756835	0.999975	ENSG00000284773.1
ENSG00000241014.2	15.8333	0.0605597	0.496834	0.121891	0.902985	0.999975	GPR199P
ENSG00000163867.17	304.277	-0.00957534	0.131553	-0.0727872	0.941975	0.999975	ZMYM6
ENSG00000197056.11	219.404	0.124126	0.153949	0.80628	0.420082	0.999975	ZMYM1
ENSG00000228348.1	0.213475	-0.981195	5.18841	-0.189113	0.850004	0.999975	EFCAB14P1
ENSG00000284640.1	0.493755	-1.78778	3.48519	-0.512964	0.607977	0.999975	ENSG00000284640.1
ENSG00000116560.11	8338.24	-0.074524	0.066111	-1.12726	0.259634	0.999975	SFPQ
ENSG00000201868.1	0.286107	-1.10143	4.28518	-0.257031	0.797155	0.999975	ENSG00000201868.1
ENSG00000146463.12	1879.38	0.0320002	0.0808037	0.396024	0.692087	0.999975	ZMYM4
ENSG00000229994.1	4.52011	1.51478	0.994003	1.52392	0.127528	0.999975	RPL5P4
ENSG00000227409.1	0.508564	1.31495	3.12262	0.421107	0.673677	0.999975	ZMYM4-AS1
ENSG00000142687.18	1670.11	0.0143207	0.0774257	0.184961	0.85326	0.999975	KIAA0319L
ENSG00000020129.16	547.137	-0.00479179	0.101137	-0.0473793	0.962211	0.999975	NCDN
ENSG00000239636.1	165.346	0.12228	0.173717	0.703902	0.481494	0.999975	TFAP2E-AS1
ENSG00000116819.8	115.857	0.0916475	0.212304	0.431681	0.665973	0.999975	TFAP2E
ENSG00000126067.12	1318.21	0.0651626	0.0788221	0.826705	0.408404	0.999975	PSMB2
ENSG00000142686.8	1187.98	0.0475665	0.0807916	0.588755	0.556025	0.999975	C1orf216
ENSG00000092853.14	254.372	0.125383	0.154731	0.81033	0.41775	0.999975	CLSPN
ENSG00000134698.11	1476.99	0.0846615	0.0813755	1.04038	0.298163	0.999975	AGO4
ENSG00000092847.12	2038.44	0.119584	0.0900753	1.3276	0.184312	0.999975	AGO1
ENSG00000286899.1	0.283176	-0.757746	4.29402	-0.176466	0.859928	0.999975	ENSG00000286899.1
ENSG00000126070.20	497.216	0.00809907	0.117175	0.0691196	0.944894	0.999975	AGO3
ENSG00000271554.1	0.361872	-0.549086	4.28829	-0.128043	0.898115	0.999975	ENSG00000271554.1
ENSG00000092850.12	3.75487	0.510378	1.09883	0.464475	0.642307	0.999975	TEKT2
ENSG00000116863.11	340.129	0.0819407	0.140364	0.583773	0.559373	0.999975	ADPRS
ENSG00000171812.13	18.4482	0.363531	0.469207	0.774778	0.438471	0.999975	COL8A2
ENSG00000054116.12	978.5	0.139321	0.0940443	1.48144	0.138489	0.999975	TRAPPC3
ENSG00000116871.15	2067.11	-0.0785396	0.0929717	-0.844769	0.39824	0.999975	MAP7D1
ENSG00000054118.15	4181.78	-0.0547125	0.0651456	-0.83985	0.400993	0.999975	THRAP3
ENSG00000214193.11	625.944	-0.135106	0.11572	-1.16753	0.242995	0.999975	SH3D21
ENSG00000286379.1	24.3171	0.40526	0.432758	0.93646	0.349037	0.999975	ENSG00000286379.1
ENSG00000196182.10	3294.27	0.00375899	0.0755206	0.0497744	0.960302	0.999975	STK40
ENSG00000181817.6	384.791	0.0724059	0.119142	0.607726	0.543369	0.999975	LSM10
ENSG00000116885.18	24.0037	0.198959	0.443426	0.448685	0.653659	0.999975	OSCP1
ENSG00000201448.1	0.495478	1.37907	3.18869	0.432487	0.665388	0.999975	SNORA63C
ENSG00000116898.12	614.988	-0.0930173	0.094534	-0.983956	0.325137	0.999975	MRPS15
ENSG00000119535.17	8115.87	-0.122025	0.078344	-1.55755	0.11934	0.999975	CSF3R
ENSG00000163873.10	167.849	-0.0738755	0.201782	-0.366116	0.714278	0.999975	GRIK3
ENSG00000233621.2	136.311	0.150774	0.180348	0.83602	0.403144	0.999975	ZC3H12A-DT
ENSG00000163874.11	162.572	-0.111039	0.179692	-0.617943	0.536613	0.999975	ZC3H12A
ENSG00000163875.15	1178.23	0.0912511	0.0794376	1.14871	0.250674	0.999975	MEAF6
ENSG00000263675.1	7.21329	0.268315	0.794729	0.337619	0.735651	0.999975	MIR5581
ENSG00000163877.11	491.019	0.138898	0.10107	1.37427	0.169357	0.999975	SNIP1
ENSG00000232273.1	0.708241	-1.91901	2.73418	-0.701861	0.482766	0.999975	FTH1P1
ENSG00000237749.4	1.55614	-0.232004	1.64651	-0.140907	0.887944	0.999975	ENSG00000237749.4
ENSG00000163879.11	0.991118	-0.281439	2.03565	-0.138255	0.890039	0.999975	DNALI1
ENSG00000134697.13	892.103	-0.0163854	0.0880497	-0.186093	0.852372	0.999975	GNL2
ENSG00000116922.14	217.927	-0.00804728	0.150169	-0.053588	0.957263	0.999975	C1orf109
ENSG00000134690.11	856.133	-0.0250068	0.114684	-0.21805	0.82739	0.999975	CDCA8
ENSG00000183317.17	0.215239	1.13794	5.15271	0.220842	0.825215	0.999975	EPHA10
ENSG00000185090.14	16.1956	-0.0450307	0.519682	-0.0866505	0.930949	0.999975	MANEAL
ENSG00000196449.4	193.444	0.229103	0.149722	1.53018	0.125971	0.999975	YRDC
ENSG00000197982.14	252.958	0.0667076	0.15283	0.436483	0.662486	0.999975	C1orf122
ENSG00000188786.10	368.544	0.181869	0.125807	1.44562	0.148284	0.999975	MTF1
ENSG00000204084.13	1885.98	0.0593314	0.072128	0.822585	0.410744	0.999975	INPP5B
ENSG00000252448.1	1.48156	-0.447081	1.61062	-0.277583	0.781333	0.999975	ENSG00000252448.1
ENSG00000222282.1	1.05983	1.61254	2.49614	0.646011	0.518272	0.999975	RNU6-584P
ENSG00000183431.12	1622.68	-0.0149743	0.0736436	-0.203334	0.838874	0.999975	SF3A3
ENSG00000212541.1	9.36482	-0.11205	0.742753	-0.150857	0.880088	0.999975	RNU6-510P
ENSG00000183386.10	978.722	0.0301418	0.085456	0.352717	0.7243	0.999975	FHL3
ENSG00000183520.12	620.053	0.0614028	0.10759	0.570712	0.568195	0.999975	UTP11
ENSG00000185668.8	1.43078	0.904761	1.76817	0.511694	0.608865	0.999975	POU3F1
ENSG00000215895.4	2.11583	0.976186	1.58064	0.61759	0.536846	0.999975	HSPA5P1
ENSG00000116954.8	295.362	0.130654	0.134688	0.970047	0.332023	0.999975	RRAGC
ENSG00000228436.3	22.8697	0.0397896	0.441142	0.0901969	0.928131	0.999975	RRAGC-DT
ENSG00000214114.9	285.954	0.109262	0.131507	0.830846	0.406061	0.999975	MYCBP
ENSG00000131233.10	0.361108	-0.936309	4.25905	-0.21984	0.825996	0.999975	GJA9
ENSG00000158315.11	5.26041	0.364736	1.0149	0.359382	0.719309	0.999975	RHBDL2
ENSG00000174574.16	2001.49	0.0265602	0.0745729	0.356164	0.721718	0.999975	AKIRIN1
ENSG00000168653.11	1485.31	0.0625215	0.0898539	0.695814	0.486546	0.999975	NDUFS5
ENSG00000127603.27	6815.86	-0.0280102	0.225787	-0.124056	0.901271	0.999975	MACF1
ENSG00000270040.1	1.6353	0.137493	1.57835	0.0871119	0.930583	0.999975	ENSG00000270040.1
ENSG00000183682.8	76.2914	-0.141626	0.260733	-0.543184	0.587003	0.999975	BMP8A
ENSG00000237624.1	0.792817	-1.31962	2.40696	-0.548251	0.58352	0.999975	OXCT2P1
ENSG00000243970.3	249.272	-0.0825559	0.191202	-0.431773	0.665906	0.999975	PPIEL
ENSG00000090621.14	2893.4	-0.0655682	0.0849187	-0.772129	0.440038	0.999975	PABPC4
ENSG00000228060.3	11.6275	-0.18989	0.616985	-0.307771	0.758257	0.999975	PABPC4-AS1
ENSG00000201457.1	3.26525	-0.363502	1.21047	-0.300298	0.76395	0.999975	SNORA55
ENSG00000163909.8	48.4915	-0.0501889	0.316323	-0.158663	0.873934	0.999975	HEYL
ENSG00000084072.16	833.106	0.0140592	0.0963239	0.145957	0.883955	0.999975	PPIE
ENSG00000116985.12	96.3382	0.105046	0.21727	0.483483	0.628753	0.999975	BMP8B
ENSG00000198754.5	1.85382	0.744883	1.7019	0.437677	0.661621	0.999975	OXCT2
ENSG00000285905.1	0.351761	3.04976	3.80128	0.802299	0.42238	0.999975	BMP8B-AS1
ENSG00000261798.1	8.29406	-0.238171	0.745557	-0.319453	0.749383	0.999975	ENSG00000261798.1
ENSG00000284719.1	10.8731	0.669704	0.623766	1.07365	0.282981	0.999975	ENSG00000284719.1
ENSG00000284678.1	0.856379	-3.2173	2.40147	-1.33972	0.180336	0.999975	LINC02811
ENSG00000043514.17	233.473	0.208283	0.143754	1.44888	0.147372	0.999975	TRIT1
ENSG00000116990.11	37.2838	-0.00167198	0.375812	-0.00444898	0.99645	0.999975	MYCL
ENSG00000168389.17	130.409	-0.0485196	0.203304	-0.238655	0.811373	0.999975	MFSD2A
ENSG00000228477.1	3.99922	0.412673	1.12325	0.367391	0.713328	0.999975	ENSG00000228477.1
ENSG00000131236.17	9672.2	0.0968403	0.0736588	1.31471	0.188606	0.999975	CAP1
ENSG00000131238.17	2562.55	0.00603931	0.065902	0.0916408	0.926983	0.999975	PPT1
ENSG00000117000.9	554.835	-0.00716869	0.100947	-0.0710143	0.943386	0.999975	RLF
ENSG00000259943.1	178.11	0.264473	0.16465	1.60628	0.108213	0.999975	ZMPSTE24-DT
ENSG00000084073.9	1051.51	0.0842309	0.101848	0.827027	0.408222	0.999975	ZMPSTE24
ENSG00000049089.15	629.38	-0.047435	0.110966	-0.427472	0.669036	0.999975	COL9A2
ENSG00000227311.3	1.05526	-0.2051	1.97408	-0.103896	0.917252	0.999975	ENSG00000227311.3
ENSG00000084070.12	2191.8	0.041209	0.0717624	0.574242	0.565804	0.999975	SMAP2
ENSG00000284677.1	0.496433	0.659831	2.9538	0.223384	0.823237	0.999975	ENSG00000284677.1
ENSG00000187801.15	24.113	-0.0760373	0.422535	-0.179955	0.857188	0.999975	ZFP69B
ENSG00000260920.2	15.9965	-0.201324	0.535228	-0.376147	0.706808	0.999975	ENSG00000260920.2
ENSG00000279667.1	1.07206	0.770428	2.17637	0.353997	0.723341	0.999975	ENSG00000279667.1
ENSG00000187815.10	90.2039	0.223521	0.220083	1.01562	0.309809	0.999975	ZFP69
ENSG00000238287.1	11.9214	0.5888	0.620201	0.94937	0.342433	0.999975	EXO5-DT
ENSG00000164002.11	75.7956	0.0551507	0.240128	0.229672	0.818346	0.999975	EXO5
ENSG00000238186.1	5.65302	0.673121	0.896616	0.750735	0.452812	0.999975	ENSG00000238186.1
ENSG00000117010.17	55.5204	-0.130237	0.275452	-0.472815	0.636345	0.999975	ZNF684
ENSG00000117016.10	78.5622	0.042407	0.23809	0.178114	0.858634	0.999975	RIMS3
ENSG00000287743.1	0.27849	0.109641	4.59744	0.0238482	0.980974	0.999975	ENSG00000287743.1
ENSG00000237899.1	4.79167	2.07621	1.04628	1.98438	0.0472136	0.999975	ENSG00000237899.1
ENSG00000272145.1	43.586	0.280504	0.344401	0.814469	0.415376	0.999975	NFYC-AS1
ENSG00000066136.20	1119.14	-0.0653179	0.0837408	-0.78	0.435391	0.999975	NFYC
ENSG00000117013.17	278.084	-0.0203071	0.150875	-0.134595	0.892932	0.999975	KCNQ4
ENSG00000179862.7	176.52	-0.0519899	0.18341	-0.283462	0.776823	0.999975	CITED4
ENSG00000171793.16	583.462	-0.062358	0.103547	-0.602221	0.547027	0.999975	CTPS1
ENSG00000281207.1	14.6045	0.129577	0.562166	0.230496	0.817706	0.999975	SLFNL1-AS1
ENSG00000171790.15	9.22431	0.684336	0.720224	0.950171	0.342026	0.999975	SLFNL1
ENSG00000010803.16	593.731	-0.0113354	0.0979396	-0.115738	0.90786	0.999975	SCMH1
ENSG00000287400.1	1.72942	-1.56897	1.81123	-0.866249	0.386354	0.999975	ENSG00000287400.1
ENSG00000235358.2	1.85572	1.74595	1.59416	1.09521	0.273424	0.999975	SCMH1-DT
ENSG00000204060.7	2.79389	0.270403	1.40706	0.192175	0.847605	0.999975	FOXO6
ENSG00000127124.16	35.8788	0.508014	0.362606	1.40101	0.161212	0.999975	HIVEP3
ENSG00000198815.9	1162.6	-0.0268351	0.0773289	-0.347026	0.728572	0.999975	FOXJ3
ENSG00000227527.2	4.25152	-1.27821	0.952037	-1.3426	0.1794	0.999975	ENSG00000227527.2
ENSG00000177181.15	24.4416	0.236307	0.507966	0.465203	0.641786	0.999975	RIMKLA
ENSG00000066185.13	43.3787	0.157048	0.334314	0.469761	0.638525	0.999975	ZMYND12
ENSG00000127125.9	972.407	0.0270551	0.0884418	0.305909	0.759674	0.999975	PPCS
ENSG00000186409.17	77.1632	-0.105699	0.250226	-0.422413	0.672724	0.999975	CCDC30
ENSG00000236876.3	6.52819	0.779035	0.764314	1.01926	0.308079	0.999975	TMSB4XP1
ENSG00000171960.11	155.606	0.178294	0.176351	1.01102	0.312009	0.999975	PPIH
ENSG00000285728.2	81.2572	-0.0529992	0.272038	-0.194823	0.845532	0.999975	ENSG00000285728.2
ENSG00000234917.2	2.97446	1.30493	1.46749	0.889225	0.373882	0.999975	ENSG00000234917.2
ENSG00000065978.19	14195.1	-0.0156527	0.0624931	-0.250471	0.802223	0.999975	YBX1
ENSG00000164007.11	0.571614	0.324525	2.83234	0.114579	0.908779	0.999975	CLDN19
ENSG00000117385.15	1663.17	-0.00941573	0.0776225	-0.121302	0.903452	0.999975	P3H1
ENSG00000164008.16	95.7956	0.340242	0.2332	1.45902	0.144561	0.999975	C1orf50
ENSG00000274386.5	8.51028	0.257154	0.755552	0.340353	0.733591	0.999975	TMEM269
ENSG00000177868.12	91.035	0.334942	0.214468	1.56174	0.11835	0.999975	SVBP
ENSG00000164010.15	384.013	0.106534	0.121564	0.876355	0.380837	0.999975	ERMAP
ENSG00000228192.8	27.667	-0.282957	0.392878	-0.720215	0.471393	0.999975	ZNF691-DT
ENSG00000164011.18	209.323	0.0107884	0.15575	0.0692675	0.944777	0.999975	ZNF691
ENSG00000225099.1	0.211781	2.66362	5.10397	0.521873	0.601759	0.999975	ATP6V1E1P1
ENSG00000117394.23	870.89	0.120438	0.0995131	1.21028	0.226172	0.999975	SLC2A1
ENSG00000227533.6	7.36358	0.745725	0.726444	1.02654	0.304636	0.999975	SLC2A1-DT
ENSG00000283973.2	0.785933	1.07479	2.83172	0.379553	0.704277	0.999975	ENSG00000283973.2
ENSG00000186973.11	0.770951	-0.314536	2.7382	-0.114869	0.908549	0.999975	FAM183A
ENSG00000117395.12	282.149	0.0182219	0.150736	0.120886	0.903781	0.999975	EBNA1BP2
ENSG00000243710.7	0.492061	-0.551062	3.51618	-0.156722	0.875464	0.999975	CFAP57
ENSG00000179178.11	1.22197	-0.508661	1.9493	-0.260946	0.794134	0.999975	TMEM125
ENSG00000253313.6	1.36189	-1.51299	2.34387	-0.645508	0.518598	0.999975	C1orf210
ENSG00000066056.14	673.539	0.0147106	0.0989692	0.148638	0.881839	0.999975	TIE1
ENSG00000117400.17	1867.05	0.00363323	0.0778521	0.0466683	0.962778	0.999975	MPL
ENSG00000287113.1	56.8764	-0.653524	0.333482	-1.9597	0.0500312	0.999975	ENSG00000287113.1
ENSG00000234694.1	24.9708	0.270006	0.426074	0.633706	0.526272	0.999975	CDC20-DT
ENSG00000117399.14	1753.52	-4.18e-05	0.0912955	-0.000457606	0.999635	0.999975	CDC20
ENSG00000066322.15	1919.51	0.0431441	0.0710156	0.60753	0.543499	0.999975	ELOVL1
ENSG00000159479.17	414.41	-0.0809609	0.111964	-0.7231	0.469619	0.999975	MED8
ENSG00000229431.1	8.68046	-0.623183	0.698524	-0.892142	0.372317	0.999975	MED8-AS1
ENSG00000198198.17	1536.18	-0.00641668	0.0844685	-0.0759653	0.939447	0.999975	SZT2
ENSG00000229348.1	0.491219	-0.354364	2.94107	-0.120488	0.904096	0.999975	HYI-AS1
ENSG00000142949.17	66.0047	-0.167245	0.279766	-0.597804	0.549971	0.999975	PTPRF
ENSG00000066135.13	573.868	0.0390018	0.103243	0.377769	0.705602	0.999975	KDM4A
ENSG00000236200.6	29.5308	-0.356962	0.378137	-0.944002	0.345169	0.999975	KDM4A-AS1
ENSG00000126091.20	54.1752	-0.385702	0.316638	-1.21812	0.22318	0.999975	ST3GAL3
ENSG00000117407.17	20.4824	0.383913	0.462129	0.830748	0.406116	0.999975	ARTN
ENSG00000237950.2	235.861	-0.142638	0.193085	-0.738734	0.460069	0.999975	LINC02918
ENSG00000117408.11	810.951	-0.0946837	0.0875594	-1.08137	0.279535	0.999975	IPO13
ENSG00000285649.1	0.495245	3.90531	3.29171	1.18641	0.235461	0.999975	ENSG00000285649.1
ENSG00000132768.14	333.753	0.0136389	0.142313	0.0958377	0.92365	0.999975	DPH2
ENSG00000117410.14	1694.83	0.0627122	0.075707	0.828353	0.40747	0.999975	ATP6V0B
ENSG00000117411.16	149.518	-0.0616201	0.17485	-0.352416	0.724526	0.999975	B4GALT2
ENSG00000159214.13	68.7227	0.15151	0.276651	0.547656	0.583928	0.999975	CCDC24
ENSG00000196517.11	15.0699	-0.0688887	0.517903	-0.133015	0.894182	0.999975	SLC6A9
ENSG00000230615.7	10.7212	0.874191	0.623277	1.40257	0.160745	0.999975	ENSG00000230615.7
ENSG00000171872.5	0.920354	0.984474	2.39764	0.410601	0.681365	0.999975	KLF17
ENSG00000233514.1	1.4248	0.337504	1.65923	0.20341	0.838815	0.999975	ENSG00000233514.1
ENSG00000271329.1	4.03289	-0.303837	1.1014	-0.275863	0.782653	0.999975	ENSG00000271329.1
ENSG00000178028.14	1187.72	-0.0942195	0.0951244	-0.990487	0.321936	0.999975	DMAP1
ENSG00000117419.16	530.029	-0.00520146	0.113614	-0.0457821	0.963484	0.999975	ERI3
ENSG00000233602.1	1.63057	-2.75469	2.17455	-1.26679	0.205231	0.999975	ERI3-IT1
ENSG00000187147.18	1954.54	-0.0720355	0.0747557	-0.963612	0.335241	0.999975	RNF220
ENSG00000126106.14	71.6744	0.209297	0.244254	0.856881	0.391511	0.999975	TMEM53
ENSG00000198520.12	1655.34	0.00340546	0.111234	0.0306152	0.975576	0.999975	ARMH1
ENSG00000199377.1	0.210155	-0.627412	5.21246	-0.120368	0.904192	0.999975	RNU5F-1
ENSG00000200169.1	0.355298	1.44407	3.97637	0.363162	0.716484	0.999975	RNU5D-1
ENSG00000142945.13	775.878	-0.105688	0.0920064	-1.14871	0.250677	0.999975	KIF2C
ENSG00000225721.5	2.48639	0.0906811	1.26251	0.071826	0.94274	0.999975	ENSG00000225721.5
ENSG00000142937.12	18758.5	-0.0762484	0.158896	-0.479864	0.631324	0.999975	RPS8
ENSG00000200913.1	3.25999	0.360951	1.16415	0.310054	0.75652	0.999975	SNORD46
ENSG00000234093.3	2.34807	-1.4328	1.60133	-0.894758	0.370917	0.999975	RPS15AP11
ENSG00000142959.5	3.62942	1.21852	1.0277	1.18568	0.235749	0.999975	BEST4
ENSG00000173846.13	107.747	0.0746835	0.207824	0.35936	0.719326	0.999975	PLK3
ENSG00000188396.3	2.06948	-0.251359	1.72611	-0.145622	0.88422	0.999975	DYNLT4
ENSG00000222009.8	345.223	-0.17055	0.159012	-1.07256	0.283467	0.999975	BTBD19
ENSG00000117425.14	26.4743	0.215625	0.406615	0.530293	0.595909	0.999975	PTCH2
ENSG00000226499.1	0.49657	0.820695	2.83866	0.289114	0.772494	0.999975	ENSG00000226499.1
ENSG00000070785.17	149.72	-0.0150131	0.171799	-0.0873878	0.930363	0.999975	EIF2B3
ENSG00000232369.1	0.710421	-0.498572	2.52609	-0.197369	0.843539	0.999975	PPIAP35
ENSG00000268949.1	0.495841	-0.671441	2.94223	-0.228209	0.819484	0.999975	MRPS17P1
ENSG00000126107.15	1374.34	0.038051	0.076765	0.495681	0.620119	0.999975	HECTD3
ENSG00000126088.14	3901.64	-0.0128958	0.071422	-0.180557	0.856715	0.999975	UROD
ENSG00000162415.7	19.2247	-0.703255	0.511605	-1.37461	0.169254	0.999975	ZSWIM5
ENSG00000281912.1	18.2373	-0.487261	0.498249	-0.977947	0.328101	0.999975	LINC01144
ENSG00000186603.6	149.216	0.115384	0.178197	0.647511	0.517301	0.999975	HPDL
ENSG00000132781.18	32.0482	-0.30907	0.369149	-0.837251	0.402452	0.999975	MUTYH
ENSG00000132773.12	492.488	-0.0726398	0.117667	-0.617332	0.537016	0.999975	TOE1
ENSG00000070759.17	365.68	-0.0310759	0.11853	-0.262177	0.793185	0.999975	TESK2
ENSG00000280670.3	144.035	0.137203	0.187389	0.732185	0.464056	0.999975	CCDC163
ENSG00000132763.15	144.799	-0.0778376	0.180166	-0.432032	0.665718	0.999975	MMACHC
ENSG00000117450.14	930.853	0.124997	0.0994261	1.25719	0.208685	0.999975	PRDX1
ENSG00000117448.13	1100.76	0.0211511	0.0872742	0.242353	0.808507	0.999975	AKR1A1
ENSG00000281133.1	1.12804	-2.78072	2.34661	-1.18499	0.23602	0.999975	ENSG00000281133.1
ENSG00000280836.1	3.54031	1.66759	1.15569	1.44293	0.149039	0.999975	ENSG00000280836.1
ENSG00000132780.17	2814.73	-0.119148	0.0904051	-1.31794	0.187525	0.999975	NASP
ENSG00000159588.15	34.6885	-0.0568467	0.379776	-0.149685	0.881013	0.999975	CCDC17
ENSG00000159592.11	2315.26	0.0145356	0.0634325	0.229151	0.818752	0.999975	GPBP1L1
ENSG00000225447.1	2.84118	-0.489809	1.44347	-0.339327	0.734364	0.999975	RPS15AP10
ENSG00000234329.1	6.46019	0.376755	0.836939	0.450159	0.652596	0.999975	RPL7AP16
ENSG00000159596.7	581.708	-0.0538457	0.101892	-0.528458	0.597181	0.999975	TMEM69
ENSG00000197429.11	83.769	0.125471	0.232418	0.539851	0.5893	0.999975	IPP
ENSG00000230896.1	6.38778	-0.62495	0.870995	-0.717513	0.473058	0.999975	ENSG00000230896.1
ENSG00000236111.5	0.639456	0.176861	3.15289	0.0560948	0.955266	0.999975	RPL6P1
ENSG00000086015.21	523.378	-0.0457734	0.106484	-0.429864	0.667295	0.999975	MAST2
ENSG00000232467.2	0.139464	0.240561	5.36923	0.0448037	0.964264	0.999975	TMA16P2
ENSG00000117461.15	126.513	0.247694	0.201558	1.2289	0.219111	0.999975	PIK3R3
ENSG00000227857.2	1.19745	-0.855565	2.24925	-0.380378	0.703665	0.999975	ENSG00000227857.2
ENSG00000117472.10	0.422609	2.87548	3.61806	0.794756	0.426756	0.999975	TSPAN1
ENSG00000085998.14	804.663	0.00170156	0.0906066	0.0187797	0.985017	0.999975	POMGNT1
ENSG00000171357.6	42.996	0.0668015	0.330444	0.202157	0.839794	0.999975	LURAP1
ENSG00000085999.13	166.806	-0.122922	0.172642	-0.712001	0.476464	0.999975	RAD54L
ENSG00000132128.16	2191.35	0.00279322	0.0732904	0.0381117	0.969599	0.999975	LRRC41
ENSG00000173660.12	3330.22	0.0290032	0.0707073	0.410187	0.681669	0.999975	UQCRH
ENSG00000117481.10	647.768	0.125128	0.0950912	1.31587	0.188216	0.999975	NSUN4
ENSG00000117480.16	349.582	-0.0381908	0.134273	-0.284426	0.776084	0.999975	FAAH
ENSG00000232022.7	3.61524	-1.23691	1.25803	-0.983212	0.325503	0.999975	FAAHP1
ENSG00000269956.2	13.3637	0.0892326	0.582934	0.153075	0.878339	0.999975	MKNK1-AS1
ENSG00000079277.21	1145.87	0.0167678	0.0927006	0.180882	0.85646	0.999975	MKNK1
ENSG00000142961.14	2538.11	0.0117277	0.08234	0.14243	0.886741	0.999975	MOB3C
ENSG00000123472.12	865.821	-0.02945	0.0871989	-0.337734	0.735563	0.999975	ATPAF1
ENSG00000233647.2	0.419805	2.70536	3.17065	0.853252	0.393519	0.999975	NENFP1
ENSG00000186118.9	0.922565	0.89661	2.50717	0.357618	0.720629	0.999975	TEX38
ENSG00000228237.5	1.28306	-1.26702	2.26486	-0.559424	0.575873	0.999975	EFCAB14-AS1
ENSG00000159658.12	2501.84	0.0605319	0.0659185	0.918284	0.35847	0.999975	EFCAB14
ENSG00000186377.8	3.04926	-0.105111	1.36304	-0.0771153	0.938532	0.999975	CYP4X1
ENSG00000186160.5	0.353959	0.211799	3.89747	0.0543426	0.956662	0.999975	CYP4Z1
ENSG00000225506.2	34.1741	-0.528965	0.379591	-1.39351	0.163465	0.999975	CYP4A22-AS1
ENSG00000162365.12	0.429634	1.40175	3.51467	0.398828	0.69002	0.999975	CYP4A22
ENSG00000224805.2	46.666	-0.0800376	0.315907	-0.253358	0.799991	0.999975	LINC00853
ENSG00000162366.8	51.0901	-0.0295649	0.287078	-0.102986	0.917974	0.999975	PDZK1IP1
ENSG00000162367.11	10204.4	0.0243111	0.0571666	0.425268	0.670641	0.999975	TAL1
ENSG00000226252.1	370.344	-0.11428	0.14882	-0.76791	0.442541	0.999975	ENSG00000226252.1
ENSG00000123473.15	520.593	0.0440431	0.102118	0.431297	0.666253	0.999975	STIL
ENSG00000162368.13	3195.71	0.0821361	0.0760498	1.08003	0.280128	0.999975	CMPK1
ENSG00000225762.1	5.41482	0.391045	0.92791	0.421425	0.673445	0.999975	LINC01389
ENSG00000186790.6	1.06944	-1.11117	2.20839	-0.503158	0.614853	0.999975	FOXE3
ENSG00000237424.1	97.6984	-0.149625	0.229586	-0.651716	0.514584	0.999975	FOXD2-AS1
ENSG00000186564.5	51.2927	0.144751	0.289392	0.500189	0.616942	0.999975	FOXD2
ENSG00000242267.6	0.285354	-0.447507	4.6446	-0.0963499	0.923243	0.999975	SKINT1L
ENSG00000117834.12	1.70182	0.131879	1.50479	0.0876392	0.930163	0.999975	SLC5A9
ENSG00000272491.1	0.427363	1.82671	3.50524	0.521137	0.602271	0.999975	ENSG00000272491.1
ENSG00000132122.12	104.128	-0.254529	0.205597	-1.238	0.215717	0.999975	SPATA6
ENSG00000224986.2	0.497215	-1.26181	3.05487	-0.413047	0.679572	0.999975	PPP1R8P1
ENSG00000235105.1	1.98802	-0.24886	1.67952	-0.148173	0.882206	0.999975	ENSG00000235105.1
ENSG00000186094.17	1.69517	-2.64262	1.94923	-1.35572	0.175187	0.999975	AGBL4
ENSG00000162373.13	132.036	-0.187534	0.201516	-0.930615	0.352053	0.999975	BEND5
ENSG00000162374.17	0.492709	-0.172761	3.12578	-0.0552695	0.955924	0.999975	ELAVL4
ENSG00000234080.3	0.353512	-0.873724	3.71186	-0.235387	0.813908	0.999975	ENSG00000234080.3
ENSG00000142700.12	0.355493	-0.874374	3.70497	-0.236	0.813432	0.999975	DMRTA2
ENSG00000185104.20	1200.21	0.0488649	0.0827553	0.590475	0.554872	0.999975	FAF1
ENSG00000230585.2	0.780628	-2.72306	2.46201	-1.10603	0.268712	0.999975	PHB1P12
ENSG00000123080.12	1086.48	0.139003	0.0894208	1.55449	0.120069	0.999975	CDKN2C
ENSG00000213478.2	0.564478	-1.41491	2.9372	-0.481721	0.630004	0.999975	CFL1P2
ENSG00000203356.2	1.92626	-0.699296	1.37192	-0.509719	0.610248	0.999975	LINC01562
ENSG00000123091.5	2005.51	0.139127	0.101229	1.37437	0.169327	0.999975	RNF11
ENSG00000233406.5	4.18194	0.0504399	1.04151	0.0484296	0.961374	0.999975	ENSG00000233406.5
ENSG00000236434.2	0.635947	1.40348	2.72357	0.515307	0.606339	0.999975	ENSG00000236434.2
ENSG00000085831.15	16.5436	0.0408807	0.479042	0.0853385	0.931992	0.999975	TTC39A
ENSG00000085832.17	3015.68	0.0530707	0.0761351	0.69706	0.485765	0.999975	EPS15
ENSG00000232027.2	1.63098	2.26801	1.87267	1.21111	0.225854	0.999975	ENSG00000232027.2
ENSG00000238140.1	1.34685	0.800484	1.95144	0.410202	0.681658	0.999975	ENSG00000238140.1
ENSG00000227070.1	13.3927	-0.332449	0.567342	-0.585976	0.557892	0.999975	EPS15-AS1
ENSG00000227742.2	2.62086	0.0364711	1.2454	0.0292848	0.976637	0.999975	CALR4P
ENSG00000117859.19	1713.55	0.0287721	0.0743541	0.38696	0.698786	0.999975	OSBPL9
ENSG00000078618.21	7003.04	-0.0110743	0.055747	-0.198652	0.842535	0.999975	NRDC
ENSG00000266993.3	18.3168	0.344481	0.530079	0.649867	0.515778	0.999975	ENSG00000266993.3
ENSG00000272175.1	0.0719261	0.220978	5.39781	0.0409385	0.967345	0.999975	ENSG00000272175.1
ENSG00000230604.2	0.437609	-0.213244	3.66775	-0.0581403	0.953637	0.999975	TSEN15P2
ENSG00000169213.7	1.78364	-0.457654	1.8022	-0.253942	0.79954	0.999975	RAB3B
ENSG00000117862.12	203.989	0.346898	0.194057	1.78761	0.0738385	0.999975	TXNDC12
ENSG00000198841.4	49.8975	-0.086701	0.281861	-0.307602	0.758385	0.999975	KTI12
ENSG00000223390.1	0.214334	-0.0520079	5.18633	-0.0100279	0.991999	0.999975	ENSG00000223390.1
ENSG00000228369.2	0.995885	1.55908	2.04017	0.764191	0.444753	0.999975	TXNDC12-AS1
ENSG00000134717.18	729.144	0.0474252	0.0945064	0.50182	0.615794	0.999975	BTF3L4
ENSG00000157077.14	73.2066	-0.0184208	0.250018	-0.0736779	0.941267	0.999975	ZFYVE9
ENSG00000228407.2	0.572998	-0.0822649	2.90854	-0.0282839	0.977436	0.999975	ENSG00000228407.2
ENSG00000154222.14	806.28	-0.0543536	0.0868783	-0.625628	0.531559	0.999975	CC2D1B
ENSG00000272100.1	1.48457	-1.45863	1.8189	-0.80193	0.422593	0.999975	ENSG00000272100.1
ENSG00000287078.1	4.65809	-0.726995	1.02582	-0.708695	0.478514	0.999975	ENSG00000287078.1
ENSG00000224680.4	5.11472	0.314254	0.939835	0.334372	0.738099	0.999975	PLA2G12AP1
ENSG00000085840.13	463.464	-0.0962524	0.10985	-0.87622	0.380911	0.999975	ORC1
ENSG00000134748.13	1756.11	0.0208645	0.076379	0.273171	0.784722	0.999975	PRPF38A
ENSG00000134744.14	1240.96	0.0476196	0.0889453	0.535381	0.592387	0.999975	TUT4
ENSG00000236290.1	0.706399	1.75434	2.7072	0.648027	0.516968	0.999975	EEF1GP7
ENSG00000116157.6	455.874	0.0329251	0.114409	0.287783	0.773513	0.999975	GPX7
ENSG00000182183.15	2.40896	2.33366	1.39396	1.67412	0.0941063	0.999975	SHISAL2A
ENSG00000162377.6	391.849	-0.0759726	0.116434	-0.652496	0.514081	0.999975	COA7
ENSG00000162378.13	707.402	0.152836	0.115359	1.32487	0.185214	0.999975	ZYG11B
ENSG00000228929.1	17.0851	0.0821899	0.51716	0.158925	0.873728	0.999975	RPS13P2
ENSG00000203995.10	0.431882	-0.830208	3.50658	-0.236757	0.812845	0.999975	ZYG11A
ENSG00000121310.17	565.285	-0.198741	0.146102	-1.36029	0.173738	0.999975	ECHDC2
ENSG00000230953.2	13.4876	0.586941	0.584821	1.00362	0.31556	0.999975	ENSG00000230953.2
ENSG00000116171.18	2197	0.0165602	0.0721322	0.229582	0.818417	0.999975	SCP2
ENSG00000174348.13	0.561478	1.48033	2.88721	0.512721	0.608146	0.999975	PODN
ENSG00000157184.7	261.868	0.0448856	0.140438	0.319611	0.749263	0.999975	CPT2
ENSG00000236723.2	0.709136	0.113834	2.79694	0.0406996	0.967535	0.999975	ENSG00000236723.2
ENSG00000162384.14	644.293	0.0626254	0.0996655	0.628356	0.529771	0.999975	CZIB
ENSG00000259818.1	0.644427	-0.237922	2.69861	-0.0881647	0.929746	0.999975	CZIB-DT
ENSG00000162385.11	526.81	0.112203	0.109791	1.02197	0.306794	0.999975	MAGOH
ENSG00000226754.2	8.18852	0.360564	0.739184	0.487786	0.625701	0.999975	MAGOH-DT
ENSG00000157193.18	949.058	-0.0567437	0.094579	-0.599961	0.548532	0.999975	LRP8
ENSG00000228838.1	0.14357	-0.46334	5.39256	-0.0859222	0.931528	0.999975	ENSG00000228838.1
ENSG00000232762.1	1.99543	-3.15652	1.97759	-1.59615	0.110456	0.999975	ENSG00000232762.1
ENSG00000225675.2	1.69287	-0.417304	1.78258	-0.2341	0.814907	0.999975	LRP8-DT
ENSG00000285954.1	1.12578	-0.752376	1.9347	-0.388886	0.69736	0.999975	ENSG00000285954.1
ENSG00000230138.2	3.15523	-0.0817018	1.3484	-0.0605918	0.951684	0.999975	LINC02812
ENSG00000174332.5	1.06371	-0.367581	2.13476	-0.172188	0.86329	0.999975	GLIS1
ENSG00000058804.12	576.018	0.0642941	0.101074	0.636111	0.524704	0.999975	NDC1
ENSG00000058799.15	327.115	0.0165706	0.124824	0.132752	0.89439	0.999975	YIPF1
ENSG00000211452.10	4.64338	0.020006	0.958898	0.0208636	0.983355	0.999975	DIO1
ENSG00000081870.11	426.961	0.107456	0.123857	0.867576	0.385626	0.999975	HSPB11
ENSG00000116212.15	282.176	-0.0975137	0.135139	-0.721582	0.470552	0.999975	LRRC42
ENSG00000219102.3	3.26464	0.0633001	1.16128	0.0545091	0.95653	0.999975	HNRNPA3P12
ENSG00000116209.12	2515.3	-0.0228497	0.0916134	-0.249414	0.803041	0.999975	TMEM59
ENSG00000280378.1	3.90273	-0.216431	1.15136	-0.187979	0.850893	0.999975	ENSG00000280378.1
ENSG00000116205.14	555.014	-0.0266478	0.102709	-0.25945	0.795288	0.999975	TCEANC2
ENSG00000256407.2	0.629681	0.434601	2.80254	0.155074	0.876763	0.999975	ENSG00000256407.2
ENSG00000280425.2	0.565882	0.282335	2.90125	0.0973151	0.922476	0.999975	ENSG00000280425.2
ENSG00000215883.10	280.537	0.0360094	0.136788	0.263249	0.792358	0.999975	CYB5RL
ENSG00000116221.15	1363.31	0.0108643	0.0870451	0.124812	0.900672	0.999975	MRPL37
ENSG00000157216.15	2737.08	-0.015952	0.0709459	-0.224847	0.822098	0.999975	SSBP3
ENSG00000198711.5	28.0748	-0.305874	0.407938	-0.749805	0.453372	0.999975	SSBP3-AS1
ENSG00000162390.17	122.399	0.102372	0.207645	0.493014	0.622003	0.999975	ACOT11
ENSG00000162391.12	6.0309	0.547185	0.821188	0.666334	0.505198	0.999975	FAM151A
ENSG00000184313.20	24.8802	0.141581	0.456632	0.310056	0.756519	0.999975	MROH7
ENSG00000271723.5	0.852986	0.534241	2.6166	0.204174	0.838218	0.999975	MROH7-TTC4
ENSG00000243725.7	7.19787	0.602368	0.746895	0.806496	0.419957	0.999975	TTC4
ENSG00000162396.6	122.538	-0.135933	0.186679	-0.728165	0.466512	0.999975	PARS2
ENSG00000006555.11	5.11562	-1.26638	1.05798	-1.19697	0.231317	0.999975	TTC22
ENSG00000116133.13	3977.24	0.102208	0.0703562	1.45272	0.146301	0.999975	DHCR24
ENSG00000233203.6	0.566358	2.50775	2.6857	0.933741	0.350437	0.999975	DHCR24-DT
ENSG00000169174.10	0.426029	-0.229431	3.29356	-0.0696604	0.944464	0.999975	PCSK9
ENSG00000162402.14	2594.35	0.0955544	0.0956833	0.998652	0.317963	0.999975	USP24
ENSG00000231090.2	2.12341	-2.33711	1.89051	-1.23623	0.216372	0.999975	MIR4422HG
ENSG00000231095.1	0.219954	-0.342412	5.39742	-0.0634399	0.949416	0.999975	GYG1P3
ENSG00000234810.4	27.5374	0.530777	0.414504	1.28051	0.200366	0.999975	ENSG00000234810.4
ENSG00000231900.3	0.634823	-2.37957	2.75245	-0.864527	0.387299	0.999975	GOT2P1
ENSG00000272051.1	0.352476	-1.80618	3.90442	-0.462599	0.643652	0.999975	ENSG00000272051.1
ENSG00000260971.4	0.142629	-1.63094	5.37602	-0.303372	0.761606	0.999975	ENSG00000260971.4
ENSG00000284686.1	0.349762	-0.356173	3.91443	-0.0909897	0.927501	0.999975	ENSG00000284686.1
ENSG00000162407.9	458.135	-0.0264703	0.114851	-0.230476	0.817722	0.999975	PLPP3
ENSG00000162409.11	0	NA	NA	NA	NA	NA	PRKAA2
ENSG00000173406.15	1.92608	-0.851965	1.59715	-0.533428	0.593738	0.999975	DAB1
ENSG00000229887.4	0.637492	-1.07736	3.09413	-0.348196	0.727693	0.999975	HNRNPA1P6
ENSG00000223416.3	0.708966	2.44775	2.74643	0.891248	0.372796	0.999975	RPS26P15
ENSG00000162600.12	220.414	0.053708	0.152456	0.352284	0.724625	0.999975	OMA1
ENSG00000286918.1	14.4875	-0.0183997	0.620155	-0.0296696	0.976331	0.999975	ENSG00000286918.1
ENSG00000184292.7	4.20161	-1.80183	1.32581	-1.35904	0.174134	0.999975	TACSTD2
ENSG00000185839.3	6.43423	0.708325	0.831636	0.851725	0.394367	0.999975	ENSG00000185839.3
ENSG00000162601.11	957.287	-0.123574	0.101325	-1.21958	0.222624	0.999975	MYSM1
ENSG00000283445.1	0.766894	2.23528	2.65369	0.84233	0.399603	0.999975	ENSG00000283445.1
ENSG00000177606.7	40.403	-0.468368	0.328975	-1.42372	0.154527	0.999975	JUN
ENSG00000234807.7	0.281141	2.27523	4.18919	0.543119	0.587048	0.999975	LINC01135
ENSG00000232453.7	0.424156	-1.16618	3.75137	-0.310867	0.755902	0.999975	LINC02777
ENSG00000237352.4	5.15324	0.0880813	0.939669	0.0937366	0.925318	0.999975	LINC01358
ENSG00000224609.8	1.33099	1.08017	1.7193	0.62826	0.529834	0.999975	FGGY-DT
ENSG00000172456.17	162.542	0.0819608	0.175483	0.467059	0.640457	0.999975	FGGY
ENSG00000134709.11	18.8143	0.135171	0.468257	0.288668	0.772835	0.999975	HOOK1
ENSG00000134716.11	2.34731	-0.617252	1.42053	-0.434521	0.66391	0.999975	CYP2J2
ENSG00000226476.5	4.97819	-0.720384	1.09732	-0.656497	0.511504	0.999975	LINC01748
ENSG00000231252.3	0.070092	-0.139681	5.39781	-0.0258773	0.979355	0.999975	ENSG00000231252.3
ENSG00000162599.17	43.7941	-0.212406	0.327336	-0.648895	0.516406	0.999975	NFIA
ENSG00000237928.6	0.213181	0.586853	5.1906	0.113061	0.909982	0.999975	NFIA-AS2
ENSG00000162604.12	378.858	0.00142669	0.121955	0.0116985	0.990666	0.999975	TM2D1
ENSG00000271200.1	3.97912	0.0139224	1.03719	0.0134233	0.98929	0.999975	PATJ-DT
ENSG00000132849.20	56.988	-0.0570285	0.30026	-0.189931	0.849363	0.999975	PATJ
ENSG00000132854.19	7.35677	-1.97723	0.859419	-2.30065	0.0214111	0.999975	KANK4
ENSG00000162607.13	1100.64	0.0226937	0.084523	0.268492	0.788321	0.999975	USP1
ENSG00000116641.18	596.215	0.159061	0.112726	1.41104	0.158234	0.999975	DOCK7
ENSG00000235545.1	4.31558	0.249635	1.10378	0.226164	0.821074	0.999975	DOCK7-DT
ENSG00000125703.15	466.59	0.164094	0.11207	1.46421	0.143136	0.999975	ATG4C
ENSG00000234318.1	0.0709851	-1.10138	5.39781	-0.204043	0.83832	0.999975	ENSG00000234318.1
ENSG00000088035.18	184.79	0.180191	0.159402	1.13042	0.258301	0.999975	ALG6
ENSG00000142856.16	232.365	0.00127883	0.149858	0.00853364	0.993191	0.999975	ITGB3BP
ENSG00000203965.13	92.1994	-0.0724697	0.22299	-0.324991	0.745188	0.999975	EFCAB7
ENSG00000251720.1	0.920276	-1.3851	2.24242	-0.617682	0.536785	0.999975	RNU7-123P
ENSG00000116652.6	5.68368	0.514176	0.894625	0.574739	0.565468	0.999975	DLEU2L
ENSG00000079739.17	1511.24	0.0864026	0.0859012	1.00584	0.314494	0.999975	PGM1
ENSG00000244256.3	3.92373	-0.329027	1.06119	-0.310056	0.756518	0.999975	RN7SL130P
ENSG00000185483.12	0.353602	1.5749	3.69243	0.426521	0.669729	0.999975	ROR1
ENSG00000158966.16	48.3422	-0.544011	0.305395	-1.78134	0.0748575	0.999975	CACHD1
ENSG00000162437.14	604.672	0.0156435	0.111562	0.140222	0.888485	0.999975	RAVER2
ENSG00000162434.13	4970.79	0.0836306	0.0754319	1.10869	0.267564	0.999975	JAK1
ENSG00000226891.9	6.73564	0.0567827	0.832952	0.0681705	0.94565	0.999975	LINC01359
ENSG00000185031.6	1.98246	-1.73993	1.64604	-1.05704	0.290494	0.999975	SLC2A3P2
ENSG00000272506.1	0.709663	-2.16681	2.61924	-0.827266	0.408086	0.999975	ENSG00000272506.1
ENSG00000265996.1	1.91831	0.865038	1.40882	0.614014	0.539206	0.999975	MIR3671
ENSG00000162433.15	144.208	-0.0281773	0.181795	-0.154995	0.876826	0.999975	AK4
ENSG00000116675.16	1879.04	-0.0190089	0.0811279	-0.234307	0.814747	0.999975	DNAJC6
ENSG00000213625.9	2404.11	0.0421534	0.0708015	0.595375	0.551593	0.999975	LEPROT
ENSG00000116678.19	323.768	0.0514224	0.151384	0.339682	0.734096	0.999975	LEPR
ENSG00000237852.1	0.494412	-0.0735447	3.11968	-0.0235744	0.981192	0.999975	ENSG00000237852.1
ENSG00000184588.18	76.0048	-0.358113	0.247687	-1.44583	0.148225	0.999975	PDE4B
ENSG00000118473.22	5.54059	0.361965	0.855908	0.422902	0.672367	0.999975	SGIP1
ENSG00000152760.10	197.471	0.17034	0.155496	1.09546	0.273317	0.999975	DYNLT5
ENSG00000152763.17	27.5586	0.217098	0.395166	0.549384	0.582742	0.999975	DNAI4
ENSG00000198160.14	835.342	0.0137464	0.0940077	0.146226	0.883743	0.999975	MIER1
ENSG00000116704.8	1078.8	-0.02645	0.0936483	-0.28244	0.777606	0.999975	SLC35D1
ENSG00000203963.11	0.424869	-0.976728	3.39935	-0.287328	0.773862	0.999975	C1orf141
ENSG00000275678.1	0.0702386	-0.139681	5.39781	-0.0258773	0.979355	0.999975	ENSG00000275678.1
ENSG00000081985.11	45.3913	0.150944	0.307242	0.491288	0.623223	0.999975	IL12RB2
ENSG00000142864.14	6292.72	-0.0225334	0.0659323	-0.341766	0.732527	0.999975	SERBP1
ENSG00000223263.1	0.635948	1.15706	2.44401	0.473425	0.63591	0.999975	RNU6-387P
ENSG00000116717.13	2191.27	-0.0511953	0.082853	-0.617905	0.536638	0.999975	GADD45A
ENSG00000172380.6	89.5071	0.0327968	0.257603	0.127315	0.898691	0.999975	GNG12
ENSG00000238778.1	2.77714	-0.598572	1.20026	-0.498701	0.61799	0.999975	RNU7-80P
ENSG00000162595.7	1.90892	-0.502406	1.63144	-0.307952	0.758119	0.999975	DIRAS3
ENSG00000116729.14	0.417161	-0.0471323	3.45803	-0.0136298	0.989125	0.999975	WLS
ENSG00000229133.1	1.83205	0.478479	1.54435	0.309826	0.756693	0.999975	RPS7P4
ENSG00000024526.17	359.269	0.0192948	0.122899	0.156997	0.875247	0.999975	DEPDC1
ENSG00000233589.1	3.82336	-0.591676	1.0975	-0.539111	0.589811	0.999975	ENSG00000233589.1
ENSG00000234264.1	1.70944	-0.690391	1.68684	-0.40928	0.682334	0.999975	DEPDC1-AS1
ENSG00000033122.20	12.236	0.51811	0.583576	0.887819	0.374638	0.999975	LRRC7
ENSG00000066557.6	224.186	-0.0671297	0.145546	-0.461227	0.644635	0.999975	LRRC40
ENSG00000116754.13	4901.27	-0.162164	0.102411	-1.58346	0.113317	0.999975	SRSF11
ENSG00000118454.13	398.511	0.201988	0.121566	1.66155	0.0966033	0.999975	ANKRD13C
ENSG00000197568.14	66.6077	0.0984891	0.260461	0.378133	0.705332	0.999975	HHLA3
ENSG00000226088.1	1.99077	-0.642389	1.67238	-0.384117	0.700892	0.999975	HHLA3-AS1
ENSG00000116761.12	41.8093	0.190932	0.321405	0.594055	0.552475	0.999975	CTH
ENSG00000271992.1	0.570368	-0.346528	2.97511	-0.116476	0.907275	0.999975	ENSG00000271992.1
ENSG00000050628.20	500.734	0.116903	0.107437	1.08811	0.276548	0.999975	PTGER3
ENSG00000235782.1	0.353023	1.5758	3.69446	0.426531	0.669721	0.999975	ENSG00000235782.1
ENSG00000269933.1	1.2159	-0.23582	1.86379	-0.126527	0.899315	0.999975	ENSG00000269933.1
ENSG00000235079.1	4.54805	0.647262	0.981727	0.65931	0.509697	0.999975	ZRANB2-AS1
ENSG00000132485.14	2088.46	-0.1064	0.0825184	-1.28941	0.197255	0.999975	ZRANB2
ENSG00000207721.1	17.5974	-0.147529	0.531264	-0.277695	0.781246	0.999975	MIR186
ENSG00000229956.11	16.7274	0.0309861	0.481832	0.0643088	0.948724	0.999975	ZRANB2-DT
ENSG00000172260.15	104.552	0.170462	0.222151	0.767328	0.442887	0.999975	NEGR1
ENSG00000233994.2	3.25551	0.474519	1.16241	0.40822	0.683112	0.999975	GDI2P2
ENSG00000286863.1	3.93285	0.390904	1.23216	0.31725	0.751054	0.999975	ENSG00000286863.1
ENSG00000162620.16	14.2225	-0.594036	0.543171	-1.09364	0.274111	0.999975	LRRIQ3
ENSG00000254685.6	224.059	-0.0682671	0.148978	-0.458237	0.646782	0.999975	FPGT
ENSG00000259030.7	13.5027	-1.21461	0.647514	-1.87581	0.060681	0.999975	FPGT-TNNI3K
ENSG00000237324.3	0.716885	1.95948	2.53317	0.773531	0.439208	0.999975	ENSG00000237324.3
ENSG00000178965.14	1.27227	0.373447	1.86925	0.199784	0.841649	0.999975	ERICH3
ENSG00000272864.1	1.49258	1.26463	1.85436	0.681978	0.495253	0.999975	ENSG00000272864.1
ENSG00000116791.14	234.485	-0.055625	0.140337	-0.396367	0.691834	0.999975	CRYZ
ENSG00000162623.16	513.695	0.047214	0.112698	0.418942	0.675259	0.999975	TYW3
ENSG00000137968.16	29.6916	0.343427	0.488774	0.702629	0.482287	0.999975	SLC44A5
ENSG00000213579.3	0.285498	0.389834	4.27123	0.0912696	0.927278	0.999975	ENSG00000213579.3
ENSG00000230863.3	1.13546	-2.62983	2.2381	-1.17503	0.239984	0.999975	ENSG00000230863.3
ENSG00000117054.13	1142.18	0.111093	0.0944824	1.17581	0.239671	0.999975	ACADM
ENSG00000181227.3	30.4628	0.148066	0.387427	0.382179	0.702329	0.999975	DLSTP1
ENSG00000137955.16	668.594	-0.0815159	0.105166	-0.775113	0.438273	0.999975	RABGGTB
ENSG00000057468.7	2.77994	-0.264812	1.33508	-0.198349	0.842772	0.999975	MSH4
ENSG00000184005.11	1.76503	0.131121	1.56359	0.0838591	0.933168	0.999975	ST6GALNAC3
ENSG00000226415.1	24.5475	-0.0258157	0.404865	-0.0637637	0.949158	0.999975	TPI1P1
ENSG00000230498.2	0.425232	0.455763	3.27222	0.139282	0.889227	0.999975	ENSG00000230498.2
ENSG00000142892.15	723.579	0.20639	0.0941781	2.19148	0.0284171	0.999975	PIGK
ENSG00000226084.5	25.4184	0.044073	0.400543	0.110033	0.912383	0.999975	ENSG00000226084.5
ENSG00000228187.1	0.363096	1.23824	3.91486	0.316293	0.75178	0.999975	ENSG00000228187.1
ENSG00000287870.1	2.55276	0.429188	1.20148	0.357216	0.72093	0.999975	ENSG00000287870.1
ENSG00000154027.19	23.0751	0.335986	0.446126	0.753119	0.451379	0.999975	AK5
ENSG00000233099.1	2.19891	-0.750921	1.42145	-0.528279	0.597306	0.999975	ENSG00000233099.1
ENSG00000036549.13	910.068	0.0275273	0.0949373	0.289952	0.771853	0.999975	ZZZ3
ENSG00000077254.14	1946.82	0.0345856	0.0768174	0.450231	0.652544	0.999975	USP33
ENSG00000180488.15	231.93	-0.0355696	0.151476	-0.234819	0.814349	0.999975	MIGA1
ENSG00000219201.4	5.32751	0.191273	0.987991	0.193598	0.846491	0.999975	ENSG00000219201.4
ENSG00000235613.2	0.285301	-1.05843	4.64878	-0.227679	0.819896	0.999975	NSRP1P1
ENSG00000235927.4	14.3265	0.730373	0.536208	1.36211	0.173164	0.999975	NEXN-AS1
ENSG00000162614.18	1173.17	-0.0785403	0.126218	-0.622261	0.53377	0.999975	NEXN
ENSG00000162613.16	3222.58	-0.161301	0.0803168	-2.00832	0.0446098	0.999975	FUBP1
ENSG00000162616.9	225.64	0.0346498	0.152162	0.227717	0.819866	0.999975	DNAJB4
ENSG00000137960.6	1.77612	-0.991819	1.91588	-0.517684	0.604679	0.999975	GIPC2
ENSG00000273338.1	1.41719	2.08403	2.00641	1.03869	0.29895	0.999975	ENSG00000273338.1
ENSG00000285928.1	4.32507	0.426958	0.945655	0.451494	0.651633	0.999975	ENSG00000285928.1
ENSG00000213560.4	0.144768	-0.860959	5.39781	-0.159502	0.873274	0.999975	ENSG00000213560.4
ENSG00000137959.16	33.3406	0.338535	0.424039	0.798356	0.424664	0.999975	IFI44L
ENSG00000137965.11	390.85	0.115333	0.110484	1.0439	0.296534	0.999975	IFI44
ENSG00000238015.2	0.219881	-0.340423	5.11905	-0.0665012	0.946979	0.999975	ENSG00000238015.2
ENSG00000235400.1	0.423517	0.579966	3.31629	0.174884	0.861171	0.999975	ENSG00000235400.1
ENSG00000229752.1	0.491756	-0.476068	2.96488	-0.160569	0.872433	0.999975	RPL7P10
ENSG00000227288.3	1.28635	-1.43725	1.92346	-0.747222	0.454929	0.999975	ARID3BP1
ENSG00000233008.6	2.09807	-0.184268	1.78332	-0.103329	0.917702	0.999975	LINC01725
ENSG00000137941.17	224.449	0.065075	0.155758	0.417794	0.676097	0.999975	TTLL7
ENSG00000271576.1	88.347	0.0350767	0.227088	0.154463	0.877245	0.999975	PRKACB-DT
ENSG00000142875.19	5297.44	0.0301581	0.0798472	0.377697	0.705655	0.999975	PRKACB
ENSG00000213540.3	0.215494	0.44364	5.14218	0.0862748	0.931248	0.999975	TXN2P1
ENSG00000226970.2	0.63678	0.862392	2.71914	0.317157	0.751125	0.999975	NEDD8P1
ENSG00000203943.8	79.8943	-0.013838	0.242203	-0.0571339	0.954438	0.999975	SAMD13
ENSG00000240520.6	1.42109	2.28467	1.83866	1.24258	0.214024	0.999975	UOX
ENSG00000137976.7	1.16336	-1.48476	2.10624	-0.704935	0.480851	0.999975	DNASE2B
ENSG00000285361.1	0.9965	-0.51851	2.17103	-0.238832	0.811236	0.999975	ENSG00000285361.1
ENSG00000117133.11	565.733	-0.0207962	0.10808	-0.192416	0.847417	0.999975	RPF1
ENSG00000174021.11	108.717	0.238443	0.242537	0.983123	0.325547	0.999975	GNG5
ENSG00000285851.1	3.46648	-0.480118	1.23869	-0.3876	0.698312	0.999975	ENSG00000285851.1
ENSG00000122432.17	10.0377	-0.044945	0.650426	-0.0691009	0.944909	0.999975	SPATA1
ENSG00000117151.13	80.4411	0.154356	0.260991	0.591424	0.554236	0.999975	CTBS
ENSG00000284882.1	13.7286	0.138436	0.567675	0.243865	0.807335	0.999975	ENSG00000284882.1
ENSG00000117155.16	2055.92	0.0568404	0.0803938	0.707024	0.479551	0.999975	SSX2IP
ENSG00000171517.6	6.37421	0.0847705	0.867681	0.0976978	0.922172	0.999975	LPAR3
ENSG00000153898.13	41.9446	-0.00603642	0.371689	-0.0162405	0.987043	0.999975	MCOLN2
ENSG00000162643.13	2.13511	0.966134	1.351	0.715126	0.474531	0.999975	DNAI3
ENSG00000055732.13	2.41265	0.423883	1.41931	0.298655	0.765203	0.999975	MCOLN3
ENSG00000280099.1	4.7967	-0.132332	0.951947	-0.139012	0.88944	0.999975	ENSG00000280099.1
ENSG00000097096.9	47.5431	0.173608	0.31185	0.556703	0.577731	0.999975	SYDE2
ENSG00000162642.14	392.433	-0.170745	0.1283	-1.33083	0.183246	0.999975	C1orf52
ENSG00000223254.1	0.570418	-0.608019	5.39608	-0.112678	0.910286	0.999975	ENSG00000223254.1
ENSG00000142867.14	286.724	0.12727	0.130363	0.976277	0.328927	0.999975	BCL10
ENSG00000223653.6	2.42451	-0.201147	1.20927	-0.166338	0.867891	0.999975	BCL10-AS1
ENSG00000153904.20	53.0602	-0.0728334	0.276851	-0.263078	0.79249	0.999975	DDAH1
ENSG00000282057.1	0.861385	-0.131808	2.52133	-0.0522773	0.958308	0.999975	ENSG00000282057.1
ENSG00000142871.17	5.33706	0.862746	0.909513	0.94858	0.342834	0.999975	CCN1
ENSG00000117174.11	717.973	-0.0916466	0.109388	-0.83781	0.402137	0.999975	ZNHIT6
ENSG00000171502.15	2358.88	-0.199676	0.0945029	-2.11291	0.0346087	0.999975	COL24A1
ENSG00000285210.1	6.48998	-0.445612	0.875437	-0.509016	0.610741	0.999975	LINC02795
ENSG00000122417.15	367.045	-0.201501	0.126647	-1.59104	0.111601	0.999975	ODF2L
ENSG00000278281.1	1.12879	-0.529159	2.0204	-0.261908	0.793392	0.999975	MIR7856
ENSG00000137975.8	0.14495	-0.245402	5.39762	-0.0454648	0.963737	0.999975	CLCA2
ENSG00000016602.9	0.492538	-1.91733	3.26652	-0.586964	0.557228	0.999975	CLCA4
ENSG00000236915.2	3.01082	0.934456	1.27969	0.730219	0.465256	0.999975	CLCA4-AS1
ENSG00000153923.10	0.423539	-2.90059	3.66958	-0.790442	0.42927	0.999975	CLCA3P
ENSG00000261737.1	29.2961	0.186005	0.396729	0.468845	0.63918	0.999975	ENSG00000261737.1
ENSG00000097033.14	3010.35	0.0939429	0.071438	1.31503	0.188501	0.999975	SH3GLB1
ENSG00000230721.1	0.495803	-3.17645	3.21116	-0.989191	0.32257	0.999975	ENSG00000230721.1
ENSG00000183291.17	2674.35	0.0491892	0.0755031	0.651486	0.514733	0.999975	SELENOF
ENSG00000153936.17	1001.05	0.147099	0.108739	1.35277	0.17613	0.999975	HS2ST1
ENSG00000235251.2	0.635839	-0.233093	2.61142	-0.0892592	0.928876	0.999975	ENSG00000235251.2
ENSG00000225568.1	0.207086	1.79074	5.3433	0.335137	0.737522	0.999975	ENSG00000225568.1
ENSG00000267272.5	26.7209	-0.107089	0.404959	-0.264443	0.791438	0.999975	LINC01140
ENSG00000284240.1	6.97572	-0.17778	0.857435	-0.207339	0.835745	0.999975	LINC02801
ENSG00000143013.13	2468.99	-0.0353644	0.0729799	-0.484577	0.627976	0.999975	LMO4
ENSG00000237505.8	4.67912	-0.0928364	1.04297	-0.0890118	0.929073	0.999975	PKN2-AS1
ENSG00000279778.1	0.216996	-0.350706	5.14847	-0.0681184	0.945691	0.999975	ENSG00000279778.1
ENSG00000065243.20	766.838	-0.0115455	0.0957708	-0.120553	0.904045	0.999975	PKN2
ENSG00000207234.1	0.864307	-2.12416	2.50475	-0.848053	0.396409	0.999975	RNU6-125P
ENSG00000241975.1	7.94755	-0.38013	0.731474	-0.519677	0.603289	0.999975	ELOCP19
ENSG00000137947.12	1134.86	0.0938924	0.0933824	1.00546	0.314675	0.999975	GTF2B
ENSG00000235308.1	2.18973	1.06028	1.30404	0.813073	0.416176	0.999975	ENSG00000235308.1
ENSG00000137944.18	600.802	-0.0519643	0.120175	-0.432406	0.665447	0.999975	KYAT3
ENSG00000213516.10	350.016	0.0628466	0.124161	0.506169	0.612738	0.999975	RBMXL1
ENSG00000117226.12	408.765	0.102202	0.128914	0.792789	0.427901	0.999975	GBP3
ENSG00000117228.10	21.4974	-0.0305996	0.464358	-0.0658967	0.94746	0.999975	GBP1
ENSG00000234518.2	22.0652	0.0597067	0.449075	0.132955	0.894229	0.999975	PTGES3P1
ENSG00000162645.13	296.04	-0.0566442	0.152099	-0.372417	0.709582	0.999975	GBP2
ENSG00000213512.3	0.646394	-0.7897	2.94227	-0.268398	0.788393	0.999975	GBP7
ENSG00000162654.9	431.08	0.120214	0.124911	0.962395	0.335851	0.999975	GBP4
ENSG00000284734.1	3.19357	0.197263	1.27524	0.154687	0.877068	0.999975	ENSG00000284734.1
ENSG00000154451.14	143.873	-0.204866	0.209808	-0.976445	0.328844	0.999975	GBP5
ENSG00000183347.14	0.432321	1.3842	3.35272	0.412859	0.67971	0.999975	GBP6
ENSG00000225492.6	9.35963	-0.674433	0.700655	-0.962575	0.335761	0.999975	GBP1P1
ENSG00000286548.1	18.6941	-0.0617458	0.50099	-0.123248	0.901911	0.999975	ENSG00000286548.1
ENSG00000197147.13	1065.91	0.13955	0.101719	1.37192	0.170089	0.999975	LRRC8B
ENSG00000231999.7	131.421	0.0844121	0.197062	0.428353	0.668394	0.999975	LRRC8C-DT
ENSG00000171488.15	416.439	0.0685344	0.119678	0.572656	0.566878	0.999975	LRRC8C
ENSG00000231613.1	1.06698	-1.33997	2.57808	-0.519755	0.603235	0.999975	ENSG00000231613.1
ENSG00000272931.1	24.3868	0.371915	0.436315	0.852399	0.393993	0.999975	LRRC8D-DT
ENSG00000171492.14	1601.42	0.0304535	0.0797309	0.381954	0.702496	0.999975	LRRC8D
ENSG00000272672.1	1.49286	-2.44283	1.96108	-1.24566	0.21289	0.999975	ENSG00000272672.1
ENSG00000252797.1	1.63301	-0.616216	2.14979	-0.286641	0.774388	0.999975	RN7SKP272
ENSG00000228175.3	28.0831	0.252005	0.385381	0.653912	0.513169	0.999975	GEMIN8P4
ENSG00000162664.17	864.136	-0.0632066	0.0957927	-0.659827	0.509365	0.999975	ZNF326
ENSG00000233593.10	0.702596	0.976125	2.66764	0.365913	0.71443	0.999975	LINC02609
ENSG00000232882.1	1.70056	0.767863	1.59466	0.481522	0.630146	0.999975	PHKA1P1
ENSG00000122482.21	1054.85	0.134933	0.0916594	1.47211	0.140992	0.999975	ZNF644
ENSG00000162669.16	26.7287	-0.381974	0.429172	-0.890025	0.373452	0.999975	HFM1
ENSG00000097046.13	470.726	0.116825	0.109047	1.07133	0.284023	0.999975	CDC7
ENSG00000229067.1	0.0702386	-0.139681	5.39781	-0.0258773	0.979355	0.999975	ENSG00000229067.1
ENSG00000203914.4	0.569804	13.1496	5.37435	2.44674	0.0144157	0.999975	HSP90B3P
ENSG00000069702.11	0.916992	-0.107019	2.2138	-0.0483417	0.961444	0.999975	TGFBR3
ENSG00000172031.7	0.357179	-1.34001	4.29835	-0.311751	0.75523	0.999975	EPHX4
ENSG00000230667.5	4.04961	-0.378009	1.2134	-0.31153	0.755398	0.999975	SETSIP
ENSG00000189195.13	100.831	-0.0772292	0.213637	-0.361498	0.717727	0.999975	BTBD8
ENSG00000273487.1	3.69455	-0.308087	1.00427	-0.306779	0.759012	0.999975	ENSG00000273487.1
ENSG00000203910.9	0.713281	-1.0249	2.68169	-0.382184	0.702325	0.999975	C1orf146
ENSG00000174842.17	130.556	0.100007	0.180159	0.555103	0.578824	0.999975	GLMN
ENSG00000122484.9	584.157	0.0188911	0.111066	0.17009	0.86494	0.999975	RPAP2
ENSG00000162676.12	1510.07	0.0545488	0.0829011	0.657999	0.510539	0.999975	GFI1
ENSG00000067208.14	160.093	-0.0728815	0.165311	-0.440876	0.659303	0.999975	EVI5
ENSG00000122406.14	21612.3	0.00379822	0.0665144	0.0571037	0.954463	0.999975	RPL5
ENSG00000154511.12	21.2866	0.626813	0.467076	1.34199	0.179598	0.999975	DIPK1A
ENSG00000207523.1	3.25784	-0.400912	1.17799	-0.340335	0.733605	0.999975	SNORA66
ENSG00000143033.18	1089.82	-0.00154468	0.0869542	-0.0177643	0.985827	0.999975	MTF2
ENSG00000117500.13	990.403	0.0809924	0.101098	0.801128	0.423057	0.999975	TMED5
ENSG00000122483.17	306.697	-0.0229112	0.12947	-0.176962	0.859538	0.999975	CCDC18
ENSG00000225297.1	0.646434	0.509525	2.87442	0.177262	0.859303	0.999975	ENSG00000225297.1
ENSG00000223745.8	1609.35	-0.279533	0.111439	-2.5084	0.0121279	0.999975	CCDC18-AS1
ENSG00000229567.1	3.04964	-0.743204	1.20504	-0.616746	0.537402	0.999975	ENSG00000229567.1
ENSG00000117505.13	2004.57	-0.00305287	0.0703595	-0.0433895	0.965391	0.999975	DR1
ENSG00000229635.1	1.4959	0.880981	1.78507	0.493529	0.621639	0.999975	ENSG00000229635.1
ENSG00000137942.16	1555.5	0.0318889	0.0970535	0.32857	0.742481	0.999975	FNBP1L
ENSG00000137936.18	13.8398	-1.47143	0.649066	-2.26699	0.0233909	0.999975	BCAR3
ENSG00000224093.5	7.57499	-0.389139	0.735911	-0.528785	0.596954	0.999975	BCAR3-AS1
ENSG00000260464.1	8.55934	-0.474247	0.668896	-0.708999	0.478325	0.999975	ENSG00000260464.1
ENSG00000067334.14	860.066	0.0543803	0.0849996	0.639772	0.522321	0.999975	DNTTIP2
ENSG00000023909.10	1004.18	0.00964486	0.095031	0.101492	0.91916	0.999975	GCLM
ENSG00000137962.13	0.632691	0.400787	2.61043	0.153533	0.877978	0.999975	ARHGAP29
ENSG00000286692.1	0.71811	0.703324	2.74273	0.256432	0.797617	0.999975	ENSG00000286692.1
ENSG00000117528.14	548.708	0.10769	0.101154	1.06462	0.287049	0.999975	ABCD3
ENSG00000117525.14	11.3785	0.461284	0.637739	0.723311	0.469489	0.999975	F3
ENSG00000117519.16	41.1149	-0.133941	0.339934	-0.394019	0.693567	0.999975	CNN3
ENSG00000235501.6	4.26516	0.629916	1.00538	0.626546	0.530957	0.999975	CNN3-DT
ENSG00000172339.10	30.7522	0.421105	0.357066	1.17935	0.23826	0.999975	ALG14
ENSG00000152078.10	1.98792	-0.0946323	1.51611	-0.0624176	0.95023	0.999975	TLCD4
ENSG00000271092.5	5.74821	0.623276	0.886927	0.702737	0.48222	0.999975	TLCD4-RWDD3
ENSG00000226026.6	0.915055	2.22243	2.18312	1.01801	0.308675	0.999975	RWDD3-DT
ENSG00000122481.17	29.3181	0.200569	0.3856	0.520147	0.602961	0.999975	RWDD3
ENSG00000228852.6	9.13413	-0.0898425	0.686396	-0.13089	0.895862	0.999975	ENSG00000228852.6
ENSG00000228502.1	41.3716	0.372636	0.402572	0.925637	0.354635	0.999975	EEF1A1P11
ENSG00000137970.7	90.5692	0.0319955	0.22147	0.144468	0.885131	0.999975	RPL7P9
ENSG00000117569.18	389.929	-0.0322366	0.126597	-0.25464	0.799002	0.999975	PTBP2
ENSG00000188641.13	540.86	0.0971637	0.105227	0.923376	0.355811	0.999975	DPYD
ENSG00000228057.1	6.3402	-0.178534	0.894383	-0.199617	0.84178	0.999975	SEC63P1
ENSG00000162627.17	7.27773	-0.275176	0.826919	-0.332773	0.739306	0.999975	SNX7
ENSG00000227034.1	1.84315	0.350799	1.67866	0.208976	0.834467	0.999975	ENSG00000227034.1
ENSG00000156869.13	110.199	0.0345916	0.204725	0.168966	0.865824	0.999975	FRRS1
ENSG00000162688.17	483.777	0.0788073	0.113402	0.694939	0.487094	0.999975	AGL
ENSG00000228084.1	1.70952	-0.27733	2.08953	-0.132724	0.894412	0.999975	ENSG00000228084.1
ENSG00000117620.15	420.774	-0.0104304	0.112989	-0.0923133	0.926449	0.999975	SLC35A3
ENSG00000283761.1	0.283373	-1.51589	4.6254	-0.327731	0.743115	0.999975	ENSG00000283761.1
ENSG00000156875.14	53.1818	0.00107896	0.309165	0.00348992	0.997215	0.999975	MFSD14A
ENSG00000156876.10	199.392	0.0355481	0.162057	0.219356	0.826373	0.999975	SASS6
ENSG00000226952.1	0.212256	0.580058	5.19988	0.111552	0.911178	0.999975	ENSG00000226952.1
ENSG00000122435.10	270.862	0.00301537	0.143762	0.0209747	0.983266	0.999975	TRMT13
ENSG00000122477.12	11.8074	0.0188024	0.663359	0.0283442	0.977388	0.999975	LRRC39
ENSG00000137992.14	566.319	0.157572	0.10127	1.55596	0.119719	0.999975	DBT
ENSG00000225169.1	1.41536	-1.1052	1.93917	-0.569936	0.568721	0.999975	BRI3P1
ENSG00000285530.1	1.21651	-1.75487	2.363	-0.742642	0.457698	0.999975	ENSG00000285530.1
ENSG00000230287.3	0.2856	0.387137	4.27001	0.090664	0.92776	0.999975	ENSG00000230287.3
ENSG00000224616.3	430.421	-0.139534	0.118445	-1.17804	0.23878	0.999975	RTCA-AS1
ENSG00000137996.12	823.975	0.00665009	0.0961899	0.069135	0.944882	0.999975	RTCA
ENSG00000207750.1	0.144768	-0.860959	5.39781	-0.159502	0.873274	0.999975	MIR553
ENSG00000079335.20	352.143	0.0058552	0.128416	0.0455956	0.963633	0.999975	CDC14A
ENSG00000234332.1	0.141736	-0.860969	5.39781	-0.159503	0.873272	0.999975	BCAS2P2
ENSG00000181656.7	47.5564	0.681954	0.315688	2.16022	0.030756	0.999975	GPR88
ENSG00000162692.12	0.915855	0.32337	5.38949	0.0600001	0.952156	0.999975	VCAM1
ENSG00000162694.14	603.454	-0.0325197	0.109661	-0.296547	0.766812	0.999975	EXTL2
ENSG00000273204.1	0.572663	-1.84399	3.20492	-0.575362	0.565046	0.999975	ENSG00000273204.1
ENSG00000162695.12	528.082	-0.0297748	0.109822	-0.271119	0.786299	0.999975	SLC30A7
ENSG00000117543.21	537.862	-0.0650331	0.104286	-0.623605	0.532887	0.999975	DPH5
ENSG00000235795.1	1.63853	-0.886592	1.69349	-0.523528	0.600607	0.999975	ENSG00000235795.1
ENSG00000233184.7	97.6475	-0.212548	0.221678	-0.958814	0.337653	0.999975	DPH5-DT
ENSG00000225938.1	0.425929	-1.86508	3.27586	-0.569341	0.569125	0.999975	S1PR1-DT
ENSG00000170989.9	75.5638	-0.0542789	0.263601	-0.205913	0.836859	0.999975	S1PR1
ENSG00000228399.1	1.42594	0.476132	1.78415	0.266868	0.789571	0.999975	ENSG00000228399.1
ENSG00000183298.5	3.12255	-0.465811	1.20666	-0.386035	0.699471	0.999975	RPSAP19
ENSG00000118733.16	44.1471	-0.0137181	0.298811	-0.0459091	0.963383	0.999975	OLFM3
ENSG00000224613.7	0.41754	-1.84696	4.08769	-0.451833	0.651389	0.999975	RNPC3-DT
ENSG00000222069.1	0.350421	2.39745	3.59472	0.666937	0.504812	0.999975	RN7SKP285
ENSG00000185946.16	777.879	-0.142558	0.123414	-1.15512	0.24804	0.999975	RNPC3
ENSG00000240038.6	183.2	0.0927038	0.187991	0.49313	0.621921	0.999975	AMY2B
ENSG00000243480.7	0.430534	2.02663	3.60398	0.562332	0.57389	0.999975	AMY2A
ENSG00000215869.4	0.281091	-0.411028	4.65697	-0.0882608	0.929669	0.999975	ENSG00000215869.4
ENSG00000227850.1	0.426758	0.280943	3.61565	0.0777019	0.938065	0.999975	SEPTIN2P1
ENSG00000237897.2	0.771663	-0.84077	2.48856	-0.337854	0.735473	0.999975	ENSG00000237897.2
ENSG00000232952.1	1.70552	0.316541	1.66957	0.189595	0.849627	0.999975	ENSG00000232952.1
ENSG00000198890.9	528.107	0.0333772	0.116816	0.285723	0.77509	0.999975	PRMT6
ENSG00000224550.1	4.44268	0.130024	1.02827	0.126449	0.899377	0.999975	NDUFA4P1
ENSG00000134215.16	931.977	0.0572281	0.107921	0.530275	0.595921	0.999975	VAV3
ENSG00000230489.1	0.4938	-0.646834	3.05745	-0.21156	0.83245	0.999975	VAV3-AS1
ENSG00000226822.3	4.78991	0.782235	0.994084	0.78689	0.431346	0.999975	LINC02785
ENSG00000085491.17	413.747	0.210978	0.11723	1.7997	0.071908	0.999975	SLC25A24
ENSG00000280186.1	1.70619	1.29018	1.59875	0.806997	0.419668	0.999975	ENSG00000280186.1
ENSG00000162636.16	1008.03	0.0157442	0.0867679	0.181452	0.856013	0.999975	FAM102B
ENSG00000162639.16	704.984	0.128606	0.0979125	1.31348	0.189021	0.999975	HENMT1
ENSG00000285923.1	3.54345	0.904885	1.06465	0.849936	0.395361	0.999975	ENSG00000285923.1
ENSG00000134186.12	2456.13	-0.24986	0.219811	-1.13671	0.255662	0.999975	PRPF38B
ENSG00000143107.10	0.573726	-1.58748	3.21289	-0.494098	0.621237	0.999975	FNDC7
ENSG00000116266.11	1256.55	0.00507617	0.0808231	0.0628059	0.949921	0.999975	STXBP3
ENSG00000162641.20	2.06097	2.66543	1.824	1.46131	0.143931	0.999975	AKNAD1
ENSG00000121957.14	639.967	0.0383038	0.105389	0.363453	0.716267	0.999975	GPSM2
ENSG00000121940.15	606.353	0.0237515	0.103003	0.230591	0.817633	0.999975	CLCC1
ENSG00000085433.15	503.168	0.111685	0.104409	1.06969	0.284761	0.999975	WDR47
ENSG00000244716.3	29.5893	-0.180837	0.372737	-0.485159	0.627563	0.999975	ENSG00000244716.3
ENSG00000228665.2	0.498236	2.51033	3.22916	0.777394	0.436926	0.999975	ENSG00000228665.2
ENSG00000197780.10	273.244	0.0217959	0.137047	0.159039	0.873638	0.999975	TAF13
ENSG00000273382.1	10.1257	-0.305202	0.653308	-0.467164	0.640383	0.999975	TMEM167B-DT
ENSG00000215717.6	916.554	0.0647306	0.0998369	0.648363	0.51675	0.999975	TMEM167B
ENSG00000251484.3	1.42034	1.74664	1.93833	0.901104	0.367533	0.999975	ENSG00000251484.3
ENSG00000179902.12	0.636418	1.53632	2.57806	0.595921	0.551228	0.999975	CFAP276
ENSG00000116299.17	4.32467	1.18834	1.01546	1.17025	0.241902	0.999975	ELAPOR1
ENSG00000031698.13	1980.58	-0.00358728	0.0713857	-0.050252	0.959922	0.999975	SARS1
ENSG00000143126.8	214.037	0.0582133	0.155306	0.374831	0.707786	0.999975	CELSR2
ENSG00000134222.16	747.137	-0.00155387	0.102423	-0.0151711	0.987896	0.999975	PSRC1
ENSG00000221986.7	1.23367	-0.354706	2.14497	-0.165367	0.868655	0.999975	MYBPHL
ENSG00000134243.12	2975.12	0.0977901	0.0905974	1.07939	0.280413	0.999975	SORT1
ENSG00000143106.13	1786.96	0.0606886	0.0872873	0.695275	0.486883	0.999975	PSMA5
ENSG00000143028.9	0.933988	-0.304311	2.10359	-0.144663	0.884977	0.999975	SYPL2
ENSG00000162650.16	229.161	-0.114239	0.147983	-0.771974	0.44013	0.999975	ATXN7L2
ENSG00000174151.14	681.878	-0.00712458	0.101699	-0.0700554	0.94415	0.999975	CYB561D1
ENSG00000181754.7	15.5245	-0.25685	0.507556	-0.506052	0.61282	0.999975	AMIGO1
ENSG00000156097.12	6.69713	-0.355685	0.856192	-0.415427	0.677829	0.999975	GPR61
ENSG00000065135.11	1530.28	-0.00432938	0.0782642	-0.0553175	0.955886	0.999975	GNAI3
ENSG00000116337.18	2314.78	-0.00134606	0.0664028	-0.0202711	0.983827	0.999975	AMPD2
ENSG00000235045.2	1.13955	-0.0834761	2.1597	-0.0386517	0.969168	0.999975	RPL7P8
ENSG00000168765.17	940.553	0.0174744	0.0965904	0.180912	0.856437	0.999975	GSTM4
ENSG00000213366.13	364.111	-0.0882558	0.162201	-0.544114	0.586363	0.999975	GSTM2
ENSG00000134184.13	283.24	0.0264662	0.18269	0.144869	0.884814	0.999975	GSTM1
ENSG00000260246.1	0.358038	0.280544	3.60539	0.0778123	0.937977	0.999975	ENSG00000260246.1
ENSG00000134201.12	238.689	-0.00427458	0.155228	-0.0275374	0.978031	0.999975	GSTM5
ENSG00000241720.2	0.28452	-1.10143	4.29392	-0.25651	0.797557	0.999975	ENSG00000241720.2
ENSG00000134202.11	186.08	0.244874	0.16205	1.5111	0.130763	0.999975	GSTM3
ENSG00000198758.10	0.426831	1.09539	3.73838	0.293012	0.769513	0.999975	EPS8L3
ENSG00000228420.1	1.49714	1.26124	1.77277	0.711452	0.476804	0.999975	LINC01768
ENSG00000261055.1	1.20248	2.22905	2.07042	1.07662	0.28165	0.999975	ENSG00000261055.1
ENSG00000184371.14	220.242	-0.105429	0.163842	-0.643475	0.519916	0.999975	CSF1
ENSG00000168710.18	2239.95	0.0572219	0.0704884	0.811792	0.416911	0.999975	AHCYL1
ENSG00000143093.15	1025.27	-0.0268969	0.0842675	-0.319185	0.749586	0.999975	STRIP1
ENSG00000258634.3	99.9961	0.0734237	0.23096	0.317907	0.750556	0.999975	ENSG00000258634.3
ENSG00000224965.1	1.27501	-0.0401993	1.96336	-0.0204748	0.983665	0.999975	KCNC4-DT
ENSG00000116396.14	98.6761	-0.0587571	0.223075	-0.263397	0.792245	0.999975	KCNC4
ENSG00000227963.1	3.88976	-1.86523	1.21534	-1.53475	0.124846	0.999975	RBM15-AS1
ENSG00000162775.16	421.946	0.0203466	0.137081	0.148428	0.882005	0.999975	RBM15
ENSG00000224699.9	67.9151	0.117468	0.255091	0.460497	0.64516	0.999975	LAMTOR5-AS1
ENSG00000168679.18	24.4022	-0.242881	0.474867	-0.51147	0.609022	0.999975	SLC16A4
ENSG00000273373.1	141.926	-0.0820191	0.236018	-0.347511	0.728207	0.999975	SLC16A4-AS1
ENSG00000134248.13	331.277	0.0373233	0.121468	0.307268	0.75864	0.999975	LAMTOR5
ENSG00000177301.15	9.43042	-0.133977	0.71901	-0.186335	0.852182	0.999975	KCNA2
ENSG00000259834.1	247.726	0.079363	0.139357	0.569496	0.569019	0.999975	ENSG00000259834.1
ENSG00000177272.9	343.295	0.0971967	0.128856	0.754307	0.450665	0.999975	KCNA3
ENSG00000237415.2	0.784193	0.472293	5.18463	0.0910948	0.927417	0.999975	NRBF2P3
ENSG00000143119.14	1337.09	0.0477516	0.0830333	0.575089	0.565231	0.999975	CD53
ENSG00000261654.1	8.59863	0.695505	0.749424	0.928053	0.35338	0.999975	ENSG00000261654.1
ENSG00000232811.1	15.8245	0.0747273	0.557196	0.134113	0.893313	0.999975	ENSG00000232811.1
ENSG00000121931.16	471.216	0.00699713	0.115017	0.0608355	0.95149	0.999975	LRIF1
ENSG00000273010.1	4.62199	0.359423	0.922367	0.389675	0.696777	0.999975	ENSG00000273010.1
ENSG00000156171.14	850.372	-0.0313005	0.0851568	-0.367563	0.713199	0.999975	DRAM2
ENSG00000134255.14	508.856	0.00542347	0.101153	0.0536167	0.957241	0.999975	CEPT1
ENSG00000162777.17	573.92	0.0212897	0.0999669	0.212968	0.831352	0.999975	DENND2D
ENSG00000064886.14	4.35526	0.34641	1.01719	0.340555	0.733439	0.999975	CHI3L2
ENSG00000173947.14	4.97	0.896564	1.01312	0.884949	0.376184	0.999975	PIFO
ENSG00000085465.13	49.0716	-0.00671982	0.317632	-0.021156	0.983121	0.999975	OVGP1
ENSG00000260948.1	18.4119	0.0199181	0.494069	0.0403144	0.967842	0.999975	ENSG00000260948.1
ENSG00000233337.1	8.22218	-0.303151	0.721396	-0.420228	0.674319	0.999975	UBE2FP3
ENSG00000243960.1	4.53902	0.142943	1.05466	0.135535	0.892189	0.999975	ENSG00000243960.1
ENSG00000116455.14	287.884	-0.0924786	0.130463	-0.708848	0.478419	0.999975	WDR77
ENSG00000116459.11	2751.82	0.0242287	0.0636141	0.380869	0.7033	0.999975	ATP5PB
ENSG00000143110.11	333.475	0.100447	0.125044	0.803292	0.421806	0.999975	C1orf162
ENSG00000121933.19	5.49407	-0.385231	0.929216	-0.414576	0.678452	0.999975	TMIGD3
ENSG00000282608.1	6.00526	0.0258374	0.830824	0.0310985	0.975191	0.999975	ADORA3
ENSG00000116473.14	1546.59	0.0153543	0.0740698	0.207296	0.835779	0.999975	RAP1A
ENSG00000231346.5	9.75928	-0.639227	0.698925	-0.914587	0.360409	0.999975	LINC01160
ENSG00000215867.4	0.502912	-0.379588	2.97037	-0.127792	0.898314	0.999975	KRT18P57
ENSG00000197852.12	423.641	0.0938593	0.118993	0.788778	0.430242	0.999975	INKA2
ENSG00000227811.3	3.00694	0.123694	1.25567	0.0985083	0.921529	0.999975	INKA2-AS1
ENSG00000284830.1	4.68767	0.641857	0.923949	0.694689	0.48725	0.999975	ENSG00000284830.1
ENSG00000064703.12	488.67	0.0495914	0.110129	0.450302	0.652492	0.999975	DDX20
ENSG00000171385.9	1.43242	0.569092	2.02968	0.280385	0.779183	0.999975	KCND3
ENSG00000231246.2	2.48019	0.645882	1.29756	0.497766	0.618649	0.999975	LINC02884
ENSG00000143079.15	230.82	0.288666	0.147367	1.95883	0.0501326	0.999975	CTTNBP2NL
ENSG00000134245.18	21.8741	-0.23462	0.496596	-0.472456	0.636601	0.999975	WNT2B
ENSG00000273483.1	1.62521	-0.701835	2.14187	-0.327674	0.743158	0.999975	ENSG00000273483.1
ENSG00000007341.19	215.188	0.0406455	0.166635	0.243919	0.807294	0.999975	ST7L
ENSG00000116489.13	4173.52	0.0624137	0.0641398	0.973088	0.33051	0.999975	CAPZA1
ENSG00000155363.18	1243.07	-0.0390628	0.0781086	-0.500108	0.616999	0.999975	MOV10
ENSG00000225075.1	3.62191	-0.551733	1.17141	-0.471001	0.63764	0.999975	ENSG00000225075.1
ENSG00000155366.16	848.065	0.0200482	0.107516	0.186467	0.852078	0.999975	RHOC
ENSG00000155367.15	32.7263	-0.137769	0.368124	-0.374247	0.708221	0.999975	PPM1J
ENSG00000184599.13	0.280562	2.27542	4.19237	0.542752	0.5873	0.999975	TAFA3
ENSG00000155380.11	448.052	0.0990399	0.113825	0.870105	0.384243	0.999975	SLC16A1
ENSG00000229020.4	0.561377	0.829235	3.00959	0.27553	0.782909	0.999975	AKR7A2P1
ENSG00000226419.8	22.1979	0.331712	0.456323	0.726924	0.467273	0.999975	SLC16A1-AS1
ENSG00000238198.2	6.30005	0.217438	0.816138	0.266424	0.789913	0.999975	LRIG2-DT
ENSG00000198799.12	331.843	0.0220636	0.125689	0.175541	0.860655	0.999975	LRIG2
ENSG00000081026.19	83.7485	-0.0307951	0.243855	-0.126284	0.899507	0.999975	MAGI3
ENSG00000232499.2	4.56006	0.540659	1.02153	0.529263	0.596623	0.999975	ENSG00000232499.2
ENSG00000116793.16	1239.51	0.087864	0.0793277	1.10761	0.268031	0.999975	PHTF1
ENSG00000232450.1	12.7928	0.00132801	0.581904	0.00228218	0.998179	0.999975	ENSG00000232450.1
ENSG00000081019.13	719.919	0.0265282	0.098577	0.269112	0.787844	0.999975	RSBN1
ENSG00000231128.6	3.53172	0.218983	1.20184	0.182207	0.855421	0.999975	ENSG00000231128.6
ENSG00000134242.16	479.643	-0.0769301	0.119179	-0.6455	0.518603	0.999975	PTPN22
ENSG00000226167.1	31.4148	-0.327375	0.375567	-0.871681	0.383382	0.999975	AP4B1-AS1
ENSG00000188761.13	8.50588	0.00621027	0.740123	0.00839087	0.993305	0.999975	BCL2L15
ENSG00000134262.13	538.546	0.0259674	0.116006	0.223845	0.822878	0.999975	AP4B1
ENSG00000118655.7	455.113	0.0538629	0.109414	0.492283	0.622519	0.999975	DCLRE1B
ENSG00000235527.7	10.865	-0.11285	0.596012	-0.189342	0.849824	0.999975	HIPK1-AS1
ENSG00000163349.22	3983.91	0.0569204	0.0783681	0.726321	0.467642	0.999975	HIPK1
ENSG00000116774.12	7.76655	0.389421	0.753223	0.517006	0.605152	0.999975	OLFML3
ENSG00000134207.16	1.48458	0.527889	1.88292	0.280357	0.779204	0.999975	SYT6
ENSG00000197323.12	1534.11	0.0183427	0.0761825	0.240773	0.809731	0.999975	TRIM33
ENSG00000236480.1	1.85169	0.736401	1.52691	0.482283	0.629605	0.999975	PKMP1
ENSG00000116752.6	345.579	0.0602411	0.121099	0.497455	0.618868	0.999975	BCAS2
ENSG00000175984.15	592.372	-0.0513329	0.112295	-0.457125	0.647581	0.999975	DENND2C
ENSG00000213281.5	1719.56	0.05556	0.0796022	0.69797	0.485196	0.999975	NRAS
ENSG00000009307.16	12315.4	0.0797965	0.0713566	1.11828	0.263449	0.999975	CSDE1
ENSG00000201900.1	1.63671	-1.24158	2.23471	-0.55559	0.578491	0.999975	RNY1P13
ENSG00000052723.11	777.321	0.122461	0.115874	1.05685	0.290582	0.999975	SIKE1
ENSG00000198765.12	0.281714	0.713099	4.65759	0.153105	0.878316	0.999975	SYCP1
ENSG00000134198.10	132.165	0.0631011	0.213451	0.295624	0.767518	0.999975	TSPAN2
ENSG00000233730.1	4.96469	1.86678	1.03862	1.79736	0.0722781	0.999975	LINC01765
ENSG00000173218.15	1420.29	0.050473	0.0864106	0.584107	0.559148	0.999975	VANGL1
ENSG00000214204.4	0.634345	-2.53943	5.33715	-0.475803	0.634215	0.999975	HNRNPA1P43
ENSG00000228127.3	0.94044	-0.859715	2.11499	-0.406486	0.684385	0.999975	LINC01649
ENSG00000163393.13	497.849	0.0539897	0.11086	0.487007	0.626254	0.999975	SLC22A15
ENSG00000173212.4	1.63404	-1.18504	1.89213	-0.626298	0.531119	0.999975	MAB21L3
ENSG00000163399.16	2750.78	0.0132564	0.0820344	0.161596	0.871624	0.999975	ATP1A1
ENSG00000203865.10	44.0417	0.23956	0.309229	0.774701	0.438517	0.999975	ATP1A1-AS1
ENSG00000212385.1	0.565963	-0.986733	3.18543	-0.309764	0.75674	0.999975	RNU6-817P
ENSG00000233154.6	3.2656	-0.276698	1.15251	-0.240083	0.810266	0.999975	LINC01762
ENSG00000224950.2	58.7988	-0.100651	0.287137	-0.350535	0.725937	0.999975	ENSG00000224950.2
ENSG00000286276.1	10.3786	-0.127591	0.630103	-0.202493	0.839532	0.999975	ENSG00000286276.1
ENSG00000116815.16	272.623	0.0113289	0.145634	0.0777907	0.937995	0.999975	CD58
ENSG00000177173.5	6.0807	-0.228551	0.987452	-0.231456	0.816961	0.999975	NAP1L4P1
ENSG00000143061.17	63.8146	-0.24509	0.283805	-0.863586	0.387815	0.999975	IGSF3
ENSG00000116824.5	8.47799	0.16822	0.717461	0.234465	0.814624	0.999975	CD2
ENSG00000134247.10	19.9657	0.522514	0.505264	1.03414	0.30107	0.999975	PTGFRN
ENSG00000134256.12	44.332	0.110656	0.393905	0.28092	0.778772	0.999975	CD101
ENSG00000236137.1	3.72768	0.305307	1.13645	0.268649	0.7882	0.999975	CD101-AS1
ENSG00000116830.12	970.625	-0.0332591	0.0947349	-0.351076	0.725531	0.999975	TTF2
ENSG00000134253.10	101.877	0.21544	0.21461	1.00387	0.315443	0.999975	TRIM45
ENSG00000271427.1	7.51488	-0.030757	0.771061	-0.0398893	0.968181	0.999975	ENSG00000271427.1
ENSG00000198162.12	1200.76	0.0344861	0.103502	0.333193	0.738988	0.999975	MAN1A2
ENSG00000279513.1	0.989669	-0.660924	2.31057	-0.286043	0.774845	0.999975	ENSG00000279513.1
ENSG00000183508.5	816.285	0.0851758	0.0903379	0.942858	0.345754	0.999975	TENT5C
ENSG00000213262.3	0.425705	-1.64253	3.73804	-0.439409	0.660365	0.999975	VDAC2P3
ENSG00000228217.1	2.22735	-0.294132	1.58479	-0.185597	0.852761	0.999975	PNRC2P1
ENSG00000196505.11	216.275	0.104637	0.143679	0.728272	0.466447	0.999975	GDAP2
ENSG00000065183.16	967.251	0.0332353	0.0898051	0.370083	0.711321	0.999975	WDR3
ENSG00000155761.14	2.42026	-0.684954	1.39857	-0.489752	0.62431	0.999975	SPAG17
ENSG00000116874.11	173.419	0.100295	0.161642	0.620476	0.534945	0.999975	WARS2
ENSG00000231365.6	146.093	-0.0289074	0.195308	-0.148009	0.882335	0.999975	WARS2-AS1
ENSG00000260941.1	0.709178	-0.616374	2.49332	-0.24721	0.804746	0.999975	LINC00622
ENSG00000198857.3	0.919622	0.928074	2.18202	0.425329	0.670597	0.999975	HSD3BP5
ENSG00000143067.5	87.8796	-0.112316	0.236275	-0.475361	0.63453	0.999975	ZNF697
ENSG00000092621.12	427.919	0.0141064	0.123248	0.114455	0.908877	0.999975	PHGDH
ENSG00000134193.15	0.637597	-2.51831	2.88294	-0.873521	0.382379	0.999975	REG4
ENSG00000134250.20	2966.88	0.0885944	0.152819	0.579732	0.562095	0.999975	NOTCH2
ENSG00000265808.4	1610.88	-0.00580124	0.0753083	-0.0770333	0.938597	0.999975	SEC22B
ENSG00000274642.1	3.44753	-0.553796	1.18718	-0.46648	0.640872	0.999975	ENSG00000274642.1
ENSG00000223804.5	59.2685	-0.256882	0.279808	-0.918067	0.358584	0.999975	ENSG00000223804.5
ENSG00000270231.4	298.15	0.201327	0.144912	1.38931	0.164738	0.999975	NBPF8
ENSG00000270392.2	24.2436	-0.167393	0.512944	-0.326338	0.744169	0.999975	PFN1P2
ENSG00000275131.3	119.074	-0.12334	0.201761	-0.611317	0.54099	0.999975	PDE4DIPP2
ENSG00000286106.1	1.36523	1.56897	2.00311	0.783269	0.433469	0.999975	NOTCH2NLR
ENSG00000273136.7	254.158	-0.0866728	0.140706	-0.615985	0.537904	0.999975	NBPF26
ENSG00000287979.1	2.92541	-2.85943	1.78329	-1.60346	0.108833	0.999975	ENSG00000287979.1
ENSG00000281741.2	14.4263	0.594184	0.541342	1.09761	0.272374	0.999975	ENSG00000281741.2
ENSG00000226067.7	184.335	0.0967927	0.161807	0.598198	0.549708	0.999975	LINC00623
ENSG00000277610.1	1.05398	1.34371	2.11923	0.634056	0.526044	0.999975	RNVU1-4
ENSG00000285215.2	1.56322	-1.38727	1.893	-0.732843	0.463654	0.999975	ENSG00000285215.2
ENSG00000275585.2	4.71543	-0.247107	0.958964	-0.257681	0.796653	0.999975	PDE4DIPP4
ENSG00000198019.13	2.83897	0.359249	1.44835	0.24804	0.804104	0.999975	FCGR1BP
ENSG00000233029.3	3.9688	-0.106592	1.05316	-0.101212	0.919382	0.999975	ENSG00000233029.3
ENSG00000223345.3	0.567196	1.18684	3.0558	0.388388	0.697729	0.999975	H2BP1
ENSG00000188610.12	108.183	-0.175968	0.200547	-0.877442	0.380246	0.999975	FAM72B
ENSG00000171943.12	125.859	-0.179464	0.19698	-0.911074	0.362256	0.999975	SRGAP2C
ENSG00000272583.1	0.36179	0.673992	3.79511	0.177595	0.859041	0.999975	ENSG00000272583.1
ENSG00000231752.6	18.2594	0.304721	0.506593	0.601511	0.5475	0.999975	EMBP1
ENSG00000232721.2	0.283701	-1.0679	4.29769	-0.248482	0.803761	0.999975	ENSG00000232721.2
ENSG00000223779.6	1.0749	-2.64304	2.39512	-1.10351	0.269806	0.999975	ENSG00000223779.6
ENSG00000242352.2	1.04873	0.676074	2.1792	0.31024	0.756378	0.999975	FAM91A3P
ENSG00000265531.3	1.41722	-0.336699	1.83123	-0.183865	0.854119	0.999975	FCGR1CP
ENSG00000234571.2	0.926423	-1.50997	2.44267	-0.618162	0.536469	0.999975	H2BP2
ENSG00000273213.3	3.6748	1.80415	1.08079	1.66929	0.0950601	0.999975	H3-7
ENSG00000263513.5	19.6815	-0.0440911	0.466087	-0.0945986	0.924634	0.999975	FAM72C
ENSG00000270872.2	23.2064	0.0441387	0.478096	0.0923218	0.926442	0.999975	SRGAP2D
ENSG00000207205.1	3.30052	-0.11918	1.18113	-0.100904	0.919627	0.999975	RNVU1-15
ENSG00000233586.1	1.56846	0.678802	1.74194	0.389681	0.696772	0.999975	ENSG00000233586.1
ENSG00000266338.6	94.3387	-0.0447969	0.221238	-0.202483	0.839539	0.999975	NBPF15
ENSG00000227212.3	0.638323	0.750365	2.95756	0.253711	0.799719	0.999975	PFN1P6
ENSG00000196369.11	106.29	-0.164036	0.20378	-0.804969	0.420837	0.999975	SRGAP2B
ENSG00000215784.6	47.6847	0.156486	0.295698	0.529209	0.59666	0.999975	FAM72D
ENSG00000283752.1	0.642761	0.464482	2.67572	0.173592	0.862186	0.999975	ENSG00000283752.1
ENSG00000272419.6	157.046	-0.0159996	0.176178	-0.0908148	0.92764	0.999975	LINC01145
ENSG00000277678.1	1.85714	2.17745	1.87807	1.15941	0.246289	0.999975	RNU1-153P
ENSG00000281571.2	27.5365	-0.226296	0.40582	-0.557627	0.577099	0.999975	ENSG00000281571.2
ENSG00000223612.3	11.6912	-0.405864	0.649138	-0.625236	0.531816	0.999975	ENSG00000223612.3
ENSG00000276216.1	2.05263	0.374747	1.56809	0.238983	0.811119	0.999975	ENSG00000276216.1
ENSG00000236140.1	1.70215	0.199464	1.50353	0.132664	0.894459	0.999975	ENSG00000236140.1
ENSG00000162825.16	16.3166	-0.213007	0.567921	-0.375064	0.707613	0.999975	NBPF20
ENSG00000234367.1	0.629607	0.124436	2.70818	0.0459482	0.963352	0.999975	PFN1P3
ENSG00000272150.5	19.7042	-0.0546032	0.4695	-0.116301	0.907414	0.999975	NBPF25P
ENSG00000117262.19	104.607	-0.0193407	0.205577	-0.09408	0.925046	0.999975	GPR89A
ENSG00000174827.13	8.17865	-0.589343	0.808258	-0.729152	0.465908	0.999975	PDZK1
ENSG00000117281.16	14.0293	-0.288375	0.604918	-0.476717	0.633564	0.999975	CD160
ENSG00000265491.5	1257.68	-0.0487064	0.0779672	-0.624704	0.532165	0.999975	RNF115
ENSG00000186141.9	717.114	0.0346773	0.0977756	0.354662	0.722843	0.999975	POLR3C
ENSG00000186364.12	124.572	-0.229047	0.210312	-1.08908	0.276118	0.999975	NUDT17
ENSG00000131788.16	661.8	-0.0397011	0.105552	-0.376128	0.706822	0.999975	PIAS3
ENSG00000198483.13	16.1273	-0.0787248	0.528529	-0.148951	0.881592	0.999975	ANKRD35
ENSG00000143127.13	20.0106	-0.231854	0.4567	-0.507671	0.611684	0.999975	ITGA10
ENSG00000131779.11	471.235	-0.0327187	0.116381	-0.281134	0.778607	0.999975	PEX11B
ENSG00000265241.6	1098.48	0.0160556	0.0857098	0.187325	0.851406	0.999975	RBM8A
ENSG00000211451.12	12.625	0.670324	0.592088	1.13213	0.257578	0.999975	GNRHR2
ENSG00000234222.6	6.41825	-1.03759	0.927583	-1.1186	0.263312	0.999975	LIX1L-AS1
ENSG00000271601.4	765.589	0.0130128	0.0979183	0.132894	0.894277	0.999975	LIX1L
ENSG00000272031.3	43.8249	-0.347955	0.338126	-1.02907	0.303447	0.999975	ANKRD34A
ENSG00000121851.13	470.869	-0.00412494	0.122555	-0.0336578	0.97315	0.999975	POLR3GL
ENSG00000265972.6	6123.25	0.0711087	0.0747907	0.950769	0.341722	0.999975	TXNIP
ENSG00000168509.20	1.20856	1.44099	2.0897	0.68957	0.490465	0.999975	HJV
ENSG00000287190.1	0.643335	-1.92316	2.71434	-0.708519	0.478623	0.999975	ENSG00000287190.1
ENSG00000233396.8	22.4761	-0.200843	0.463932	-0.432915	0.665077	0.999975	LINC01719
ENSG00000271425.9	113.483	0.0260765	0.238677	0.109254	0.913001	0.999975	NBPF10
ENSG00000264343.6	4.35891	0.733689	1.10849	0.661883	0.508046	0.999975	NOTCH2NLA
ENSG00000276509.1	4.00672	0.0838427	1.07298	0.0781397	0.937717	0.999975	ENSG00000276509.1
ENSG00000277406.2	14.0474	-0.263706	0.55087	-0.478708	0.632147	0.999975	SEC22B4P
ENSG00000273768.1	1.91497	-0.583082	1.50439	-0.387587	0.698321	0.999975	RNVU1-29
ENSG00000287978.1	40.3464	0.087252	0.338696	0.257611	0.796707	0.999975	ENSG00000287978.1
ENSG00000276975.3	3.95131	-0.157231	1.16098	-0.13543	0.892272	0.999975	HYDIN2
ENSG00000268043.7	433.012	-0.0645153	0.12052	-0.535308	0.592437	0.999975	NBPF12
ENSG00000244371.2	1.60831	0.473042	1.71831	0.275295	0.783089	0.999975	PFN1P8
ENSG00000227242.4	7.42228	0.702368	0.7759	0.905229	0.365344	0.999975	ENSG00000227242.4
ENSG00000225603.3	6.76895	0.875088	0.954606	0.916701	0.359299	0.999975	ENSG00000225603.3
ENSG00000230832.3	1.13635	-1.74924	2.28243	-0.766396	0.443441	0.999975	SSBL4P
ENSG00000131791.8	747.93	-0.0417624	0.0985814	-0.423633	0.671833	0.999975	PRKAB2
ENSG00000180867.11	147.037	0.218413	0.176446	1.23785	0.215773	0.999975	PDIA3P1
ENSG00000237188.5	0.980105	-0.0430184	2.45116	-0.0175503	0.985998	0.999975	ENSG00000237188.5
ENSG00000131781.13	563.423	-0.135064	0.106175	-1.27209	0.203343	0.999975	FMO5
ENSG00000226015.2	50.0002	-0.0569728	0.289946	-0.196494	0.844223	0.999975	CCT8P1
ENSG00000236806.1	1.13747	2.96444	2.21626	1.33758	0.181032	0.999975	RPL7AP15
ENSG00000131778.19	35.2648	-0.01536	0.36165	-0.042472	0.966122	0.999975	CHD1L
ENSG00000278811.4	37.6666	-0.0510956	0.368245	-0.138755	0.889644	0.999975	LINC00624
ENSG00000116128.11	215.852	-0.0545258	0.157853	-0.345422	0.729777	0.999975	BCL9
ENSG00000162836.12	395.685	-0.0416824	0.122153	-0.341231	0.73293	0.999975	ACP6
ENSG00000265107.3	54.5115	0.137909	0.306107	0.450525	0.652332	0.999975	GJA5
ENSG00000188092.15	131.262	0.14198	0.197415	0.719197	0.47202	0.999975	GPR89B
ENSG00000215859.9	8.89494	0.560432	0.750446	0.746799	0.455185	0.999975	PDZK1P1
ENSG00000274372.5	8.45035	0.000603642	0.739826	0.000815924	0.999349	0.999975	LINC02804
ENSG00000206791.1	0.359408	0.287437	3.89062	0.0738794	0.941106	0.999975	RNU1-129P
ENSG00000206585.1	0.431209	-0.747847	3.45267	-0.2166	0.82852	0.999975	RNVU1-7
ENSG00000229828.2	0.214478	-1.96179	5.36529	-0.365646	0.714629	0.999975	PDE4DIPP1
ENSG00000263956.6	396.11	0.000167422	0.124099	0.0013491	0.998924	0.999975	NBPF11
ENSG00000225080.1	7.20268	-0.321951	0.940274	-0.342402	0.732049	0.999975	PFN1P4
ENSG00000198658.4	4.40126	-0.00721373	1.10223	-0.00654465	0.994778	0.999975	ABHD17AP1
ENSG00000232265.8	140.646	0.0945726	0.189264	0.499687	0.617295	0.999975	LINC02805
ENSG00000227733.10	8.69932	-0.610537	0.714705	-0.85425	0.392966	0.999975	ENSG00000227733.10
ENSG00000199879.1	1.55733	0.913042	1.97928	0.4613	0.644583	0.999975	RNVU1-22
ENSG00000234283.1	5.01469	-1.25507	1.12709	-1.11354	0.265475	0.999975	LINC01731
ENSG00000228626.1	10.2479	-0.336611	0.65745	-0.511995	0.608655	0.999975	ENSG00000228626.1
ENSG00000274020.4	136.795	-0.296359	0.194473	-1.52391	0.127532	0.999975	LINC01138
ENSG00000238107.1	1.28652	-0.127991	1.81406	-0.0705551	0.943752	0.999975	LINC02806
ENSG00000224481.3	6.50236	0.0143514	0.899088	0.0159621	0.987265	0.999975	ENSG00000224481.3
ENSG00000235988.1	4.18104	-1.12573	1.08978	-1.03298	0.301612	0.999975	ENSG00000235988.1
ENSG00000283676.1	1.12053	-0.893713	2.07148	-0.431436	0.666151	0.999975	MIR5087
ENSG00000272824.1	3.88291	0.359501	1.10268	0.326024	0.744407	0.999975	ENSG00000272824.1
ENSG00000207340.1	3.98237	1.37536	1.09774	1.2529	0.210241	0.999975	RNVU1-1
ENSG00000231551.8	56.1899	0.136645	0.309325	0.441752	0.658669	0.999975	PDE4DIPP6
ENSG00000201183.1	1.77236	-0.684185	1.6054	-0.426177	0.669979	0.999975	RNVU1-3
ENSG00000225871.2	6.7162	0.443871	0.892296	0.497448	0.618874	0.999975	ENSG00000225871.2
ENSG00000280649.2	40.9667	-0.131302	0.32384	-0.405454	0.685143	0.999975	ENSG00000280649.2
ENSG00000274210.1	4.5431	0.815515	0.992044	0.822055	0.411046	0.999975	RNVU1-27
ENSG00000270629.6	249.944	0.119248	0.163338	0.730068	0.465348	0.999975	NBPF14
ENSG00000178104.19	370.886	-0.0755717	0.117673	-0.642215	0.520733	0.999975	PDE4DIP
ENSG00000269713.7	107.042	-0.0813874	0.210748	-0.386184	0.699361	0.999975	NBPF9
ENSG00000201699.1	0.34982	0.318304	3.97699	0.0800364	0.936208	0.999975	RNVU1-24
ENSG00000274265.5	116.93	0.0152616	0.217221	0.0702586	0.943988	0.999975	ENSG00000274265.5
ENSG00000215861.6	13.024	-0.0597874	0.573091	-0.104325	0.916912	0.999975	ENSG00000215861.6
ENSG00000272755.1	0.140198	0.421582	5.3967	0.0781185	0.937734	0.999975	ENSG00000272755.1
ENSG00000274423.1	0.636584	0.392605	2.76814	0.14183	0.887215	0.999975	SEC22B2P
ENSG00000286219.1	40.7345	0.173548	0.33629	0.516066	0.605808	0.999975	NOTCH2NLC
ENSG00000271383.7	3.07518	-0.998154	1.24429	-0.802189	0.422443	0.999975	NBPF19
ENSG00000277147.6	136.869	-0.0390517	0.19743	-0.1978	0.843201	0.999975	LINC00869
ENSG00000275557.1	47.4935	-0.145844	0.329619	-0.442463	0.658154	0.999975	ENSG00000275557.1
ENSG00000206828.1	1.40215	0.676487	2.1554	0.313857	0.75363	0.999975	RNVU1-30
ENSG00000284842.1	0.838205	2.80254	2.51709	1.1134	0.265535	0.999975	FAM91A2P
ENSG00000234232.7	6.81862	-0.197284	0.801845	-0.246038	0.805653	0.999975	PDE4DIPP7
ENSG00000150337.13	25.0667	0.437555	0.403151	1.08534	0.277772	0.999975	FCGR1A
ENSG00000203814.6	31.3111	-0.811125	0.389441	-2.08279	0.0372702	0.999975	H2BC18
ENSG00000233030.2	3.46734	0.0880913	1.09729	0.0802807	0.936014	0.999975	ENSG00000233030.2
ENSG00000183598.3	3.83013	0.982931	1.08433	0.906484	0.36468	0.999975	H3C13
ENSG00000270882.2	2.63271	0.283817	1.20224	0.236073	0.813376	0.999975	H4C14
ENSG00000220323.4	76.5518	-0.0136293	0.27087	-0.0503166	0.95987	0.999975	H2BC19P
ENSG00000261716.2	244.437	-0.116378	0.179074	-0.649889	0.515764	0.999975	H2BC20P
ENSG00000184678.10	449.136	-0.0945275	0.116747	-0.809676	0.418126	0.999975	H2BC21
ENSG00000184260.5	11.4634	-0.51709	0.625518	-0.826659	0.408431	0.999975	H2AC20
ENSG00000184270.5	0.289568	-1.22543	4.56607	-0.268377	0.788409	0.999975	H2AC21
ENSG00000178096.9	190.5	0.0782947	0.166862	0.469218	0.638914	0.999975	BOLA1
ENSG00000159164.10	2198.57	0.0790976	0.0646634	1.22322	0.221247	0.999975	SV2A
ENSG00000143368.10	1508.34	0.0557869	0.0807772	0.690627	0.4898	0.999975	SF3B4
ENSG00000014914.21	14.12	-0.126552	0.562003	-0.22518	0.82184	0.999975	MTMR11
ENSG00000264522.6	225.839	0.118322	0.140843	0.840096	0.400855	0.999975	OTUD7B
ENSG00000285184.3	13.3048	-0.416108	0.622268	-0.668696	0.503689	0.999975	ENSG00000285184.3
ENSG00000223945.2	0.277969	-0.0835131	4.68571	-0.0178229	0.98578	0.999975	RPL6P31
ENSG00000136631.15	767.73	0.055466	0.0951635	0.582849	0.559995	0.999975	VPS45
ENSG00000023902.14	2110.08	-0.00469633	0.0917705	-0.0511747	0.959186	0.999975	PLEKHO1
ENSG00000285554.1	0.494997	-0.0485727	3.33906	-0.0145468	0.988394	0.999975	LINC02988
ENSG00000143401.15	2249.93	-0.00525493	0.0998872	-0.0526086	0.958044	0.999975	ANP32E
ENSG00000222222.1	1.49428	-2.7408	2.16183	-1.26782	0.204864	0.999975	RNU2-17P
ENSG00000118298.12	14.9789	0.0852924	0.545907	0.15624	0.875844	0.999975	CA14
ENSG00000117362.13	2700.76	0.0662031	0.0668864	0.989783	0.32228	0.999975	APH1A
ENSG00000118292.9	28.5824	0.215766	0.406136	0.531264	0.595236	0.999975	C1orf54
ENSG00000159208.16	5.31936	-1.14379	0.982087	-1.16465	0.244159	0.999975	CIART
ENSG00000266472.5	886.203	0.0818993	0.0974261	0.84063	0.400555	0.999975	MRPS21
ENSG00000117360.13	1013.89	-0.106687	0.0972137	-1.09744	0.272447	0.999975	PRPF3
ENSG00000163125.15	1347.2	0.0785262	0.0843836	0.930587	0.352067	0.999975	RPRD2
ENSG00000143374.17	822.298	0.0304061	0.0905257	0.335883	0.736959	0.999975	TARS2
ENSG00000143369.15	436.453	-0.124569	0.112707	-1.10524	0.269056	0.999975	ECM1
ENSG00000228126.1	6.90146	0.269037	0.835613	0.321964	0.74748	0.999975	FALEC
ENSG00000237781.3	4.82345	0.387546	0.960374	0.403536	0.686554	0.999975	ADAMTSL4-AS2
ENSG00000143382.14	375.644	-0.0298526	0.121247	-0.246212	0.805518	0.999975	ADAMTSL4
ENSG00000264553.1	0.99977	-0.419378	2.34061	-0.179175	0.8578	0.999975	MIR4257
ENSG00000203804.4	1.12674	0.444365	2.45137	0.181272	0.856154	0.999975	ADAMTSL4-AS1
ENSG00000274963.1	0.0709715	0.220978	5.39781	0.0409385	0.967345	0.999975	RN7SL600P
ENSG00000143384.13	4177.26	0.0176604	0.0625785	0.282212	0.777781	0.999975	MCL1
ENSG00000253047.1	5.12727	-1.99987	1.17369	-1.70392	0.0883968	0.999975	ENSG00000253047.1
ENSG00000143420.18	3672.73	0.0652439	0.0729573	0.894276	0.371174	0.999975	ENSA
ENSG00000276103.1	2.92171	1.01159	1.27585	0.792874	0.427852	0.999975	ENSG00000276103.1
ENSG00000143457.11	1091.23	-0.0394029	0.0818671	-0.481303	0.630301	0.999975	GOLPH3L
ENSG00000143452.16	0.496342	-0.25531	3.08848	-0.0826652	0.934118	0.999975	HORMAD1
ENSG00000163131.11	1266.29	0.0506906	0.0895944	0.565778	0.571544	0.999975	CTSS
ENSG00000143387.13	63.695	-0.166892	0.282974	-0.589778	0.555339	0.999975	CTSK
ENSG00000143437.21	1853.83	0.0135664	0.0670307	0.20239	0.839612	0.999975	ARNT
ENSG00000283324.1	0.139257	-0.860959	5.39781	-0.159502	0.873274	0.999975	CTXND2
ENSG00000143379.12	1074.28	0.00734252	0.0848798	0.0865049	0.931065	0.999975	SETDB1
ENSG00000143418.19	4700.56	0.024637	0.0664365	0.370836	0.71076	0.999975	CERS2
ENSG00000231073.1	9.31818	0.211802	0.65898	0.321409	0.747901	0.999975	ENSG00000231073.1
ENSG00000143412.10	517.865	-0.0327956	0.115606	-0.283684	0.776652	0.999975	ANXA9
ENSG00000143409.15	2504.7	-0.00338377	0.0720426	-0.046969	0.962538	0.999975	MINDY1
ENSG00000143363.17	2271.73	0.112663	0.0780674	1.44315	0.148978	0.999975	PRUNE1
ENSG00000200759.1	0.992814	2.01056	2.26377	0.888147	0.374461	0.999975	RNU6-884P
ENSG00000163141.20	68.3698	0.0847918	0.262462	0.323064	0.746647	0.999975	BNIPL
ENSG00000143443.10	97.8907	-0.0266204	0.220921	-0.120497	0.904089	0.999975	C1orf56
ENSG00000197622.13	3551.34	0.00483868	0.0809014	0.0598096	0.952307	0.999975	CDC42SE1
ENSG00000213190.3	362.586	-0.100696	0.127629	-0.788977	0.430126	0.999975	MLLT11
ENSG00000143458.12	356.653	-0.0868041	0.121769	-0.712857	0.475934	0.999975	GABPB2
ENSG00000261168.1	12.328	-0.159155	0.618113	-0.257485	0.796804	0.999975	ENSG00000261168.1
ENSG00000143434.15	580.057	-0.0135377	0.0985988	-0.137301	0.890793	0.999975	SEMA6C
ENSG00000163154.6	448.583	-0.0836484	0.123124	-0.679385	0.496894	0.999975	TNFAIP8L2
ENSG00000163156.11	678.057	-0.0155288	0.0965767	-0.160793	0.872257	0.999975	SCNM1
ENSG00000163155.12	86.3826	0.121609	0.22368	0.543677	0.586664	0.999975	LYSMD1
ENSG00000163159.12	980.473	-0.125881	0.107579	-1.17013	0.241949	0.999975	VPS72
ENSG00000143398.20	1041.67	0.103034	0.0839503	1.22732	0.219702	0.999975	PIP5K1A
ENSG00000159352.15	2798.43	-0.0340297	0.0712715	-0.477466	0.63303	0.999975	PSMD4
ENSG00000232671.6	1.9935	0.819534	1.50239	0.545487	0.585418	0.999975	ZNF687-AS1
ENSG00000143373.18	1220.3	0.0496382	0.0844061	0.588087	0.556474	0.999975	ZNF687
ENSG00000143393.16	1732	-0.086834	0.0704905	-1.23185	0.218004	0.999975	PI4KB
ENSG00000265753.2	0.356447	-0.958736	3.98495	-0.240589	0.809874	0.999975	RN7SL444P
ENSG00000273481.1	0.427391	-1.06503	3.50281	-0.304051	0.761089	0.999975	ENSG00000273481.1
ENSG00000143390.17	1733.06	-0.0330943	0.072583	-0.455951	0.648425	0.999975	RFX5
ENSG00000237976.1	11.3322	-0.907633	0.688078	-1.31908	0.187141	0.999975	RFX5-AS1
ENSG00000143416.21	22.0504	0.0577315	0.481886	0.119803	0.904639	0.999975	SELENBP1
ENSG00000159377.11	2775.2	-0.00910495	0.0790392	-0.115195	0.90829	0.999975	PSMB4
ENSG00000143442.22	1983.71	-0.00631285	0.0808535	-0.0780777	0.937766	0.999975	POGZ
ENSG00000238711.1	0.358658	-1.10464	3.95422	-0.279358	0.77997	0.999975	RNY4P25
ENSG00000143375.15	9.30058	-0.329215	0.698059	-0.471615	0.637202	0.999975	CGN
ENSG00000143367.16	38.6756	0.100346	0.339034	0.295977	0.767247	0.999975	TUFT1
ENSG00000223861.1	0.564076	0.862622	2.88846	0.298644	0.765211	0.999975	ENSG00000223861.1
ENSG00000143376.14	441.116	0.00997822	0.118689	0.0840703	0.933001	0.999975	SNX27
ENSG00000250734.2	0.0716443	-0.740735	5.39781	-0.137229	0.89085	0.999975	ENSG00000250734.2
ENSG00000159409.15	1.56538	-0.268829	1.74322	-0.154214	0.877441	0.999975	CELF3
ENSG00000178796.13	0.502154	-2.21251	3.07428	-0.719686	0.471718	0.999975	RIIAD1
ENSG00000143436.11	391.22	0.0356481	0.119944	0.297207	0.766308	0.999975	MRPL9
ENSG00000143450.16	14.2781	0.0108465	0.525566	0.0206378	0.983535	0.999975	OAZ3
ENSG00000249602.1	17.5945	0.0910051	0.512446	0.17759	0.859045	0.999975	ENSG00000249602.1
ENSG00000268288.1	0.848406	-1.57447	2.29222	-0.686876	0.492161	0.999975	ENSG00000268288.1
ENSG00000182134.16	246.982	0.0679746	0.142697	0.476355	0.633821	0.999975	TDRKH
ENSG00000203288.4	8.02176	-0.11529	0.694244	-0.166066	0.868105	0.999975	TDRKH-AS1
ENSG00000269489.1	1.83285	1.48079	1.59869	0.926249	0.354317	0.999975	ENSG00000269489.1
ENSG00000143365.19	0.349926	-0.41407	3.66837	-0.112876	0.910129	0.999975	RORC
ENSG00000225556.1	0.4293	1.4022	3.37805	0.41509	0.678076	0.999975	C2CD4D
ENSG00000196407.12	0.70453	-2.09116	2.6848	-0.778888	0.436046	0.999975	THEM5
ENSG00000159445.13	512.024	-0.0757559	0.115987	-0.653141	0.513665	0.999975	THEM4
ENSG00000285651.1	0.852541	-0.104165	2.58718	-0.0402621	0.967884	0.999975	ENSG00000285651.1
ENSG00000197747.9	535.845	0.140417	0.106434	1.31929	0.187073	0.999975	S100A10
ENSG00000229021.2	1.77908	-0.977339	1.72135	-0.567774	0.570188	0.999975	ENSG00000229021.2
ENSG00000163191.6	387.771	0.169819	0.130303	1.30327	0.192484	0.999975	S100A11
ENSG00000182898.4	0.429976	-0.299161	3.6993	-0.0808698	0.935545	0.999975	TCHHL1
ENSG00000159450.12	97.4201	0.106253	0.211368	0.50269	0.615182	0.999975	TCHH
ENSG00000237975.7	1.34847	1.51716	1.83992	0.824579	0.409611	0.999975	FLG-AS1
ENSG00000197915.6	0.783112	-0.10852	2.39303	-0.0453486	0.963829	0.999975	HRNR
ENSG00000143631.10	1.70601	0.238697	1.87144	0.127547	0.898507	0.999975	FLG
ENSG00000203783.5	0	NA	NA	NA	NA	NA	PRR9
ENSG00000163218.15	0.495639	-1.75024	3.17057	-0.552026	0.580931	0.999975	PGLYRP4
ENSG00000163220.11	105.468	-0.461526	0.227467	-2.02898	0.0424602	0.999975	S100A9
ENSG00000163221.9	3.92934	0.00247142	1.13762	0.00217245	0.998267	0.999975	S100A12
ENSG00000237008.2	0.0706774	-1.10139	5.39781	-0.204045	0.838319	0.999975	LAPTM4BP1
ENSG00000143546.10	61.2319	0.0511802	0.304208	0.168241	0.866394	0.999975	S100A8
ENSG00000238279.1	1.20573	1.58238	1.93923	0.815984	0.414509	0.999975	ENSG00000238279.1
ENSG00000197956.10	2714.35	-0.00291413	0.0718442	-0.0405618	0.967645	0.999975	S100A6
ENSG00000196420.7	2.20338	0.592688	1.50225	0.394533	0.693188	0.999975	S100A5
ENSG00000196154.12	3819.91	-0.0493418	0.0709654	-0.695294	0.486871	0.999975	S100A4
ENSG00000188015.10	3.96587	-0.29404	1.12955	-0.260317	0.79462	0.999975	S100A3
ENSG00000196754.12	10.2331	-0.0520681	0.68299	-0.0762354	0.939232	0.999975	S100A2
ENSG00000188643.11	6.97853	1.09536	0.777238	1.40929	0.158748	0.999975	S100A16
ENSG00000189334.9	0.353242	-1.87658	4.24908	-0.441644	0.658747	0.999975	S100A14
ENSG00000189171.14	39.1298	0.016186	0.33332	0.04856	0.96127	0.999975	S100A13
ENSG00000160678.11	39.2786	-0.0219475	0.368135	-0.0596182	0.95246	0.999975	S100A1
ENSG00000272030.1	3.28121	-1.70895	1.50464	-1.13579	0.256045	0.999975	ENSG00000272030.1
ENSG00000160679.13	1542.51	0.0463927	0.0729511	0.635943	0.524814	0.999975	CHTOP
ENSG00000143553.11	492.427	-0.0138785	0.10937	-0.126894	0.899024	0.999975	SNAPIN
ENSG00000143621.17	3166.09	0.0168144	0.0676708	0.248473	0.803768	0.999975	ILF2
ENSG00000169418.10	0.718679	-2.75792	2.76784	-0.996416	0.319048	0.999975	NPR1
ENSG00000143624.14	2586.2	-0.0947081	0.0954732	-0.991986	0.321204	0.999975	INTS3
ENSG00000143554.14	599.104	-0.0545708	0.113952	-0.478892	0.632015	0.999975	SLC27A3
ENSG00000143614.10	1269.6	0.0277728	0.0850954	0.326373	0.744142	0.999975	GATAD2B
ENSG00000231827.3	7.41655	-0.69468	0.759029	-0.915222	0.360075	0.999975	ENSG00000231827.3
ENSG00000223599.1	1.21151	0.520858	1.71205	0.304231	0.760952	0.999975	ENSG00000223599.1
ENSG00000284738.1	10.0036	-0.410585	0.626509	-0.655353	0.51224	0.999975	ENSG00000284738.1
ENSG00000198837.10	3249.47	-0.0570366	0.0679364	-0.839558	0.401156	0.999975	DENND4B
ENSG00000160741.17	1215.43	0.0445393	0.106407	0.418575	0.675527	0.999975	CRTC2
ENSG00000143570.18	31.6048	-0.487965	0.384083	-1.27047	0.203919	0.999975	SLC39A1
ENSG00000282386.1	33.7445	0.141115	0.371544	0.379807	0.704089	0.999975	ENSG00000282386.1
ENSG00000273026.1	19.0775	-0.0496488	0.504416	-0.0984282	0.921592	0.999975	ENSG00000273026.1
ENSG00000143578.16	690.977	-0.0807064	0.0950777	-0.848847	0.395966	0.999975	CREB3L4
ENSG00000143543.15	47.458	0.517766	0.298015	1.73738	0.0823198	0.999975	JTB
ENSG00000272654.1	25.2902	-0.126087	0.414311	-0.30433	0.760876	0.999975	JTB-DT
ENSG00000143545.9	367.045	-0.205322	0.298097	-0.688776	0.490964	0.999975	RAB13
ENSG00000177954.14	12449.7	0.179156	0.205136	0.873352	0.382471	0.999975	RPS27
ENSG00000143552.9	4.2574	-0.211794	1.13396	-0.186773	0.851839	0.999975	NUP210L
ENSG00000231416.1	1.05789	0.245742	2.19106	0.112157	0.910699	0.999975	ENSG00000231416.1
ENSG00000143549.21	15884.8	0.0188891	0.0584765	0.323021	0.746679	0.999975	TPM3
ENSG00000163263.7	0.42885	-1.12428	3.15036	-0.356873	0.721187	0.999975	CFAP141
ENSG00000143612.20	4117.32	0.0160817	0.0664898	0.241867	0.808883	0.999975	C1orf43
ENSG00000143569.19	4505.46	0.0138082	0.0586453	0.235453	0.813857	0.999975	UBAP2L
ENSG00000143575.14	879.722	-0.0337459	0.0947178	-0.356278	0.721632	0.999975	HAX1
ENSG00000143595.13	57.6081	-0.161431	0.293011	-0.550939	0.581675	0.999975	AQP10
ENSG00000143515.18	2687.08	0.0426512	0.0680366	0.626887	0.530733	0.999975	ATP8B2
ENSG00000238365.3	2.83262	-0.356987	1.15965	-0.307842	0.758203	0.999975	RNU7-57P
ENSG00000226855.1	1.54683	1.42171	1.81877	0.781688	0.434398	0.999975	RPSAP17
ENSG00000228013.1	10.0416	-0.263188	0.628807	-0.418552	0.675543	0.999975	IL6R-AS1
ENSG00000160712.13	2555.26	0.0827775	0.0739781	1.11895	0.263163	0.999975	IL6R
ENSG00000169291.10	4.78857	0.586354	1.11813	0.524406	0.599996	0.999975	SHE
ENSG00000163239.12	1.06433	1.90189	2.1624	0.879525	0.379117	0.999975	TDRD10
ENSG00000160714.10	2173.28	0.0187737	0.0705796	0.265993	0.790244	0.999975	UBE2Q1
ENSG00000229780.1	4.54444	0.198755	1.081	0.183863	0.854121	0.999975	UBE2Q1-AS1
ENSG00000160716.6	1.91856	-0.0121265	1.50906	-0.00803579	0.993588	0.999975	CHRNB2
ENSG00000160710.17	6080.74	0.0691946	0.05972	1.15865	0.246598	0.999975	ADAR
ENSG00000287064.1	0.854845	0.735313	2.4862	0.295758	0.767415	0.999975	ENSG00000287064.1
ENSG00000143603.19	25.2938	0.335682	0.444212	0.755681	0.44984	0.999975	KCNN3
ENSG00000163344.6	1040.71	0.134231	0.0892484	1.50401	0.132578	0.999975	PMVK
ENSG00000270361.1	0.289916	0.275025	4.57114	0.0601655	0.952024	0.999975	ENSG00000270361.1
ENSG00000163346.17	4084.76	-0.0982174	0.0704796	-1.39356	0.163451	0.999975	PBXIP1
ENSG00000268154.2	10.4909	0.364967	0.722555	0.505106	0.613484	0.999975	ENSG00000268154.2
ENSG00000163348.4	1340.32	-0.0723445	0.0774318	-0.9343	0.350149	0.999975	PYGO2
ENSG00000271380.1	1.27463	-0.384746	1.70844	-0.225203	0.821821	0.999975	ENSG00000271380.1
ENSG00000160691.18	1773.37	-0.033938	0.0683832	-0.496291	0.619689	0.999975	SHC1
ENSG00000173207.13	809.804	0.0434338	0.0977224	0.44446	0.65671	0.999975	CKS1B
ENSG00000264349.1	3.11378	1.48628	1.27983	1.16131	0.245515	0.999975	MIR4258
ENSG00000160688.19	543.69	-0.113912	0.112512	-1.01244	0.311328	0.999975	FLAD1
ENSG00000163352.5	1.35532	0.260801	1.86277	0.140007	0.888654	0.999975	LENEP
ENSG00000160685.13	1526.34	-0.00907986	0.0774437	-0.117245	0.906666	0.999975	ZBTB7B
ENSG00000163354.15	23.8976	-0.00563921	0.430877	-0.0130877	0.989558	0.999975	DCST2
ENSG00000163357.10	12.2141	-0.563727	0.650353	-0.866801	0.386051	0.999975	DCST1
ENSG00000232093.1	5.2412	0.0515448	0.862817	0.0597401	0.952363	0.999975	DCST1-AS1
ENSG00000143537.13	1224.6	-0.0261787	0.084984	-0.308043	0.75805	0.999975	ADAM15
ENSG00000243364.8	44.4424	0.102945	0.34379	0.299442	0.764603	0.999975	EFNA4
ENSG00000143590.14	21.7774	0.150191	0.441092	0.340499	0.733481	0.999975	EFNA3
ENSG00000169242.12	124.733	-0.0727024	0.212263	-0.342511	0.731966	0.999975	EFNA1
ENSG00000169241.19	1971.32	0.0290901	0.0762008	0.381756	0.702642	0.999975	SLC50A1
ENSG00000179085.7	383.276	0.0487346	0.113896	0.427885	0.668735	0.999975	DPM3
ENSG00000163463.11	126.738	-0.109494	0.240882	-0.454554	0.64943	0.999975	KRTCAP2
ENSG00000163462.18	195.348	-0.0733751	0.194438	-0.37737	0.705898	0.999975	TRIM46
ENSG00000185499.16	91.341	-0.18252	0.22907	-0.796789	0.425574	0.999975	MUC1
ENSG00000231064.7	38.31	-0.48833	0.338219	-1.44383	0.148787	0.999975	THBS3-AS1
ENSG00000169231.13	421.415	-0.046449	0.157044	-0.29577	0.767405	0.999975	THBS3
ENSG00000173171.14	203.592	0.00924267	0.162463	0.0568909	0.954632	0.999975	MTX1
ENSG00000160766.14	210.363	-0.16723	0.159988	-1.04527	0.295899	0.999975	GBAP1
ENSG00000236675.1	136.925	-0.0483807	0.190818	-0.253544	0.799848	0.999975	MTX1P1
ENSG00000177628.16	968.962	0.0292216	0.0861104	0.339351	0.734345	0.999975	GBA
ENSG00000160767.21	1060.62	0.0187085	0.0824986	0.226774	0.8206	0.999975	FAM189B
ENSG00000116521.11	1250.3	0.0119112	0.0811136	0.146846	0.883254	0.999975	SCAMP3
ENSG00000176444.19	1874.15	-0.0130696	0.0941761	-0.138778	0.889626	0.999975	CLK2
ENSG00000143630.10	155.414	-0.0272198	0.170169	-0.159957	0.872915	0.999975	HCN3
ENSG00000143627.19	4.12247	1.03991	1.08331	0.959931	0.33709	0.999975	PKLR
ENSG00000160752.14	1574.47	0.0354808	0.107895	0.328845	0.742273	0.999975	FDPS
ENSG00000225855.7	205.741	-0.184471	0.327293	-0.563628	0.573008	0.999975	RUSC1-AS1
ENSG00000160753.16	501.925	-0.0419882	0.105964	-0.396251	0.69192	0.999975	RUSC1
ENSG00000116539.13	1442.04	0.0634664	0.098519	0.644204	0.519443	0.999975	ASH1L
ENSG00000235919.4	79.6369	0.0376287	0.237321	0.158556	0.874019	0.999975	ASH1L-AS1
ENSG00000271267.1	9.81693	-0.90466	0.717598	-1.26068	0.207425	0.999975	ENSG00000271267.1
ENSG00000225082.2	0.210141	-0.323074	5.344	-0.0604555	0.951793	0.999975	DAP3P1
ENSG00000223503.1	1.06817	0.734761	2.28791	0.321149	0.748098	0.999975	ENSG00000223503.1
ENSG00000232519.2	1.91131	1.9594	1.61676	1.21193	0.225539	0.999975	ENSG00000232519.2
ENSG00000125459.15	257.776	0.0760921	0.148994	0.510705	0.609558	0.999975	MSTO1
ENSG00000246203.2	9.9848	-0.0660292	0.683216	-0.0966447	0.923009	0.999975	ENSG00000246203.2
ENSG00000287839.1	39.2967	-0.0751746	0.368711	-0.203885	0.838444	0.999975	ENSG00000287839.1
ENSG00000163374.19	1211.53	0.0310488	0.0797772	0.389194	0.697133	0.999975	YY1AP1
ENSG00000132676.16	1322.55	-0.0012515	0.0763863	-0.0163838	0.986928	0.999975	DAP3
ENSG00000203761.5	261.303	0.0120912	0.154278	0.078373	0.937531	0.999975	MSTO2P
ENSG00000116580.18	1669.55	-0.0108375	0.0803684	-0.134848	0.892732	0.999975	GON4L
ENSG00000234937.1	0.363571	-1.21335	3.92572	-0.309078	0.757263	0.999975	ENSG00000234937.1
ENSG00000132718.9	1351.75	0.0812812	0.0834264	0.974287	0.329914	0.999975	SYT11
ENSG00000283442.1	0.499063	-1.32089	3.14093	-0.420542	0.67409	0.999975	ENSG00000283442.1
ENSG00000143622.11	1738.52	0.0592342	0.0732079	0.809123	0.418445	0.999975	RIT1
ENSG00000132680.11	1086.28	-0.10006	0.106789	-0.936991	0.348763	0.999975	KHDC4
ENSG00000207475.1	1.49185	0.749375	1.72113	0.435397	0.663274	0.999975	SNORA80E
ENSG00000173080.5	0.484651	2.78051	3.49129	0.796415	0.425791	0.999975	RXFP4
ENSG00000116584.19	4596.74	0.0331631	0.0659301	0.503005	0.614961	0.999975	ARHGEF2
ENSG00000273002.1	69.0008	-0.162065	0.257241	-0.630011	0.528687	0.999975	ARHGEF2-AS2
ENSG00000224276.1	0.850726	-1.62426	2.27021	-0.715468	0.47432	0.999975	ARHGEF2-AS1
ENSG00000285677.2	2.48497	2.91386	1.67289	1.74181	0.0815425	0.999975	ENSG00000285677.2
ENSG00000163479.14	2209.74	0.0511474	0.0703671	0.726866	0.467308	0.999975	SSR2
ENSG00000160803.8	1101.85	0.0615603	0.0784292	0.784916	0.432503	0.999975	UBQLN4
ENSG00000116586.11	623.961	-0.0274101	0.111827	-0.245112	0.80637	0.999975	LAMTOR2
ENSG00000132698.15	0.214088	1.13772	5.16395	0.220319	0.825622	0.999975	RAB25
ENSG00000254726.3	127.595	0.0154313	0.209378	0.0737007	0.941249	0.999975	MEX3A
ENSG00000160789.20	14998.1	-0.0567231	0.0965688	-0.587386	0.556945	0.999975	LMNA
ENSG00000196189.13	660.403	0.0247593	0.0980485	0.252521	0.800638	0.999975	SEMA4A
ENSG00000160785.13	743.706	0.0829552	0.0918498	0.903161	0.36644	0.999975	SLC25A44
ENSG00000160783.19	168.36	-0.17615	0.163619	-1.07659	0.281665	0.999975	PMF1
ENSG00000242252.2	4.60256	-0.781029	1.00244	-0.779127	0.435905	0.999975	BGLAP
ENSG00000160781.17	274.747	-0.203222	0.141878	-1.43237	0.152037	0.999975	PAQR6
ENSG00000198952.8	2475.8	-0.0400053	0.0716817	-0.558096	0.576779	0.999975	SMG5
ENSG00000163472.19	160.307	-0.164409	0.180765	-0.909517	0.363078	0.999975	TMEM79
ENSG00000198715.13	615.832	-0.0169293	0.0993259	-0.170442	0.864662	0.999975	GLMP
ENSG00000163468.15	3373.34	0.0868931	0.0655359	1.32589	0.184878	0.999975	CCT3
ENSG00000163467.11	5.21336	-1.5609	1.05288	-1.48251	0.138204	0.999975	TSACC
ENSG00000125462.18	3.87101	-0.966418	1.20625	-0.801174	0.423031	0.999975	MIR9-1HG
ENSG00000116604.18	4860.7	-0.000975334	0.0614891	-0.0158619	0.987345	0.999975	MEF2D
ENSG00000206651.1	0.709894	1.39572	2.2857	0.61063	0.541444	0.999975	ENSG00000206651.1
ENSG00000260460.1	0.279746	0.300199	5.10418	0.0588143	0.9531	0.999975	ENSG00000260460.1
ENSG00000183856.11	498.29	-0.0342696	0.113399	-0.302204	0.762496	0.999975	IQGAP3
ENSG00000187862.12	313.818	-0.194766	0.147176	-1.32335	0.18572	0.999975	TTC24
ENSG00000163382.12	630.219	-0.0620247	0.104658	-0.592643	0.55342	0.999975	NAXE
ENSG00000160818.16	402.646	-0.128408	0.158921	-0.807997	0.419092	0.999975	GPATCH4
ENSG00000132702.13	1.42089	1.86925	1.80584	1.03511	0.300616	0.999975	HAPLN2
ENSG00000272068.1	104.352	-0.182934	0.210798	-0.867819	0.385493	0.999975	BCAN-AS1
ENSG00000132692.19	34.0102	-0.030455	0.349853	-0.0870509	0.930631	0.999975	BCAN
ENSG00000272405.1	278.265	-0.0492475	0.139705	-0.352509	0.724456	0.999975	ENSG00000272405.1
ENSG00000229953.1	22.9024	-0.0246218	0.440537	-0.0558904	0.955429	0.999975	ENSG00000229953.1
ENSG00000132688.11	218.44	-0.158653	0.160923	-0.985893	0.324186	0.999975	NES
ENSG00000143320.9	4.51304	0.941896	1.03526	0.909814	0.362921	0.999975	CRABP2
ENSG00000223356.1	1.93869	-1.14512	1.59699	-0.717048	0.473344	0.999975	ENSG00000223356.1
ENSG00000143319.16	888.578	-0.00376998	0.0852065	-0.0442452	0.964709	0.999975	ISG20L2
ENSG00000143303.12	637.436	0.088582	0.102662	0.862854	0.388217	0.999975	METTL25B
ENSG00000143314.12	428.636	0.0210418	0.114487	0.183792	0.854177	0.999975	MRPL24
ENSG00000143321.19	13120.6	0.00365132	0.0719825	0.0507252	0.959545	0.999975	HDGF
ENSG00000143294.15	1228.2	-0.0396492	0.0872666	-0.454346	0.64958	0.999975	PRCC
ENSG00000027869.11	35.7304	-0.173454	0.351973	-0.492805	0.622151	0.999975	SH2D2A
ENSG00000198400.11	235.531	-0.129042	0.164156	-0.786096	0.431811	0.999975	NTRK1
ENSG00000027644.5	1.93262	-2.14341	1.84153	-1.16393	0.244454	0.999975	INSRR
ENSG00000187800.13	4026.47	-0.0753184	0.0731334	-1.02988	0.303068	0.999975	PEAR1
ENSG00000160838.14	49.1045	-0.233256	0.33929	-0.687484	0.491778	0.999975	LRRC71
ENSG00000132694.18	654.596	0.0278476	0.0964593	0.288698	0.772813	0.999975	ARHGEF11
ENSG00000211581.1	0.777198	-2.06206	2.70728	-0.76167	0.446257	0.999975	MIR765
ENSG00000237842.2	1.98612	0.408669	1.42036	0.287722	0.773559	0.999975	SMU1P1
ENSG00000224520.2	0.775153	-1.16638	2.50972	-0.464745	0.642114	0.999975	KRT8P45
ENSG00000117036.12	643.171	0.0223105	0.107537	0.207468	0.835645	0.999975	ETV3
ENSG00000229961.3	1.97632	0.269774	1.40631	0.191831	0.847874	0.999975	ENSG00000229961.3
ENSG00000271736.2	24.0221	0.141774	0.440879	0.32157	0.747778	0.999975	LINC02772
ENSG00000286073.1	0.142262	1.30826	5.39701	0.242404	0.808467	0.999975	ENSG00000286073.1
ENSG00000286151.1	219.736	-0.274784	0.390139	-0.704323	0.481232	0.999975	ENSG00000286151.1
ENSG00000143297.19	0.766685	-0.490626	2.55251	-0.192213	0.847575	0.999975	FCRL5
ENSG00000236731.1	0.922758	1.30832	2.16086	0.605462	0.544872	0.999975	ENSG00000236731.1
ENSG00000233712.1	0.353296	-1.97737	3.68065	-0.537233	0.591107	0.999975	ENSG00000233712.1
ENSG00000160856.21	0.424697	-0.460251	3.46376	-0.132876	0.894291	0.999975	FCRL3
ENSG00000132704.16	1.49456	-2.21616	1.92351	-1.15214	0.249263	0.999975	FCRL2
ENSG00000163534.15	0.706335	0.610892	2.64024	0.231378	0.817021	0.999975	FCRL1
ENSG00000073754.6	0.145023	-0.259905	5.39781	-0.04815	0.961597	0.999975	CD5L
ENSG00000183853.18	30.7914	-0.451963	0.375575	-1.20339	0.228826	0.999975	KIRREL1
ENSG00000227295.2	4.49372	0.738397	1.01207	0.72959	0.465641	0.999975	ELL2P1
ENSG00000158473.6	86.405	-0.0499498	0.237974	-0.209896	0.833749	0.999975	CD1D
ENSG00000158477.7	3.14206	-0.394509	1.11901	-0.352553	0.724424	0.999975	CD1A
ENSG00000158481.13	14.8123	-0.167285	0.58216	-0.287352	0.773843	0.999975	CD1C
ENSG00000158485.11	0.560017	0.682842	3.50646	0.194738	0.845598	0.999975	CD1B
ENSG00000158488.16	6.82787	0.551846	0.89225	0.618488	0.536254	0.999975	CD1E
ENSG00000231434.1	1.0693	-1.55904	2.20286	-0.707736	0.479109	0.999975	HSP90AA3P
ENSG00000198967.4	17.5881	-0.248769	0.499871	-0.497666	0.618719	0.999975	OR10Z1
ENSG00000163554.15	1497.36	-0.0201794	0.110344	-0.182876	0.854895	0.999975	SPTA1
ENSG00000163563.8	257.26	0.0313755	0.157376	0.199367	0.841976	0.999975	MNDA
ENSG00000163564.15	4.5487	0.180189	0.916704	0.196562	0.84417	0.999975	PYHIN1
ENSG00000163565.18	1970.34	-0.0491296	0.0809388	-0.606997	0.543853	0.999975	IFI16
ENSG00000163568.15	2.88976	-0.449983	1.30682	-0.344336	0.730594	0.999975	AIM2
ENSG00000233473.2	0.704711	-3.70512	2.81285	-1.31721	0.187767	0.999975	RAD1P2
ENSG00000162706.13	1.83192	-0.668256	1.55595	-0.429485	0.66757	0.999975	CADM3
ENSG00000225670.4	20.9667	0.0516293	0.473137	0.109121	0.913106	0.999975	CADM3-AS1
ENSG00000213088.12	4.27212	-0.801869	1.09097	-0.735008	0.462334	0.999975	ACKR1
ENSG00000215846.6	0.361142	1.18012	3.64975	0.323343	0.746436	0.999975	MPTX1
ENSG00000179639.10	1277.78	0.0641127	0.0910154	0.704416	0.481174	0.999975	FCER1A
ENSG00000158716.9	590.563	-0.138094	0.10503	-1.3148	0.188576	0.999975	DUSP23
ENSG00000181036.14	1.00201	-0.888725	2.43766	-0.364581	0.715424	0.999975	FCRL6
ENSG00000158714.11	2.44816	0.389983	1.56621	0.248998	0.803362	0.999975	SLAMF8
ENSG00000256029.6	43.9833	-0.156881	0.343732	-0.456404	0.6481	0.999975	ENSG00000256029.6
ENSG00000243284.1	1.21486	-0.497394	1.95055	-0.255002	0.798721	0.999975	VSIG8
ENSG00000272668.2	122.309	-0.124723	0.203054	-0.614238	0.539058	0.999975	ENSG00000272668.2
ENSG00000213085.10	287.912	-0.143933	0.153775	-0.936	0.349273	0.999975	CFAP45
ENSG00000279430.1	2.15126	-0.270623	1.54325	-0.175359	0.860798	0.999975	ENSG00000279430.1
ENSG00000158710.14	29166.9	0.0619298	0.0726282	0.852697	0.393827	0.999975	TAGLN2
ENSG00000085552.17	13.0168	0.347239	0.593341	0.585226	0.558396	0.999975	IGSF9
ENSG00000162723.10	1.12593	2.00344	1.99331	1.00508	0.314857	0.999975	SLAMF9
ENSG00000224259.7	0.49481	1.60373	2.92526	0.548235	0.58353	0.999975	LINC01133
ENSG00000177807.10	2.92166	-0.499798	1.16637	-0.428506	0.668283	0.999975	KCNJ10
ENSG00000237409.2	0.633703	0.621313	2.94677	0.210845	0.833008	0.999975	ENSG00000237409.2
ENSG00000143315.8	677.823	0.0316741	0.114159	0.277458	0.781429	0.999975	PIGM
ENSG00000225279.2	0.144109	-1.14223	5.38883	-0.211962	0.832136	0.999975	ENSG00000225279.2
ENSG00000162729.14	484.621	0.00971338	0.120312	0.0807352	0.935653	0.999975	IGSF8
ENSG00000132681.16	0.779973	1.87748	2.66136	0.705459	0.480525	0.999975	ATP1A4
ENSG00000143318.13	1.77817	-1.24378	1.97076	-0.631113	0.527966	0.999975	CASQ1
ENSG00000227741.1	5.68632	-0.256711	0.84694	-0.303105	0.76181	0.999975	ENSG00000227741.1
ENSG00000162734.12	1415.93	0.0571261	0.0985886	0.579439	0.562293	0.999975	PEA15
ENSG00000132716.18	1250.77	7.88e-06	0.105232	7.49e-05	0.99994	0.999975	DCAF8
ENSG00000258465.8	0.504687	-2.21129	3.24864	-0.680679	0.496074	0.999975	ENSG00000258465.8
ENSG00000228606.3	17.7873	-0.161583	0.556109	-0.29056	0.771388	0.999975	DCAF8-DT
ENSG00000224261.2	2.13268	-2.54544	1.82067	-1.39808	0.162088	0.999975	RPSAP18
ENSG00000162735.18	513.223	0.0406674	0.108338	0.375373	0.707383	0.999975	PEX19
ENSG00000122218.16	5273.91	0.0961407	0.0684016	1.40553	0.159863	0.999975	COPA
ENSG00000235082.2	2.41272	-0.711893	1.58103	-0.450272	0.652515	0.999975	SUMO1P3
ENSG00000202078.1	0.922597	0.532838	2.48058	0.214804	0.82992	0.999975	ENSG00000202078.1
ENSG00000162736.17	2516.35	-0.019748	0.0645998	-0.305697	0.759835	0.999975	NCSTN
ENSG00000171786.6	6.77583	-0.54224	0.822498	-0.65926	0.509729	0.999975	NHLH1
ENSG00000162738.6	269.368	-0.0885146	0.140248	-0.631131	0.527955	0.999975	VANGL2
ENSG00000162739.14	92.107	0.0980936	0.213629	0.459177	0.646107	0.999975	SLAMF6
ENSG00000234425.1	7.59079	-0.318099	0.73966	-0.430061	0.667151	0.999975	ENSG00000234425.1
ENSG00000066294.14	16776.8	0.0659683	0.0686326	0.96118	0.336461	0.999975	CD84
ENSG00000117090.15	25.6039	-0.153566	0.417764	-0.36759	0.713179	0.999975	SLAMF1
ENSG00000228863.8	1.37536	-0.433133	2.16697	-0.19988	0.841575	0.999975	ENSG00000228863.8
ENSG00000117091.10	147.733	-0.0503358	0.196278	-0.256452	0.797602	0.999975	CD48
ENSG00000026751.17	61.91	0.26309	0.293708	0.895756	0.370383	0.999975	SLAMF7
ENSG00000122224.18	23.3812	0.398369	0.438378	0.908734	0.363491	0.999975	LY9
ENSG00000122223.13	1372.57	0.0346192	0.0801202	0.43209	0.665676	0.999975	CD244
ENSG00000179914.5	1.66066	1.10567	1.98919	0.555839	0.578321	0.999975	ITLN1
ENSG00000213080.3	4.96669	-0.0761639	0.929058	-0.0819796	0.934663	0.999975	ENSG00000213080.3
ENSG00000158764.7	0.86261	-2.25124	2.48628	-0.905467	0.365218	0.999975	ITLN2
ENSG00000158769.18	1877.17	0.0259543	0.0822926	0.315391	0.752465	0.999975	F11R
ENSG00000270149.5	14.2667	0.175074	0.593741	0.294866	0.768096	0.999975	ENSG00000270149.5
ENSG00000232879.2	1.33601	-1.33161	1.88518	-0.706354	0.479968	0.999975	GLRX5P2
ENSG00000215845.11	159.649	-0.0440791	0.190501	-0.231386	0.817015	0.999975	TSTD1
ENSG00000158773.14	1136.46	-0.0266242	0.0767421	-0.34693	0.728644	0.999975	USF1
ENSG00000186517.14	3241.18	-0.0888125	0.0868003	-1.02318	0.306221	0.999975	ARHGAP30
ENSG00000143217.9	6.3903	0.210819	0.828011	0.254609	0.799025	0.999975	NECTIN4
ENSG00000162755.14	7.82619	0.346043	0.737497	0.469212	0.638918	0.999975	KLHDC9
ENSG00000143256.5	502.313	0.0639523	0.106474	0.60064	0.54808	0.999975	PFDN2
ENSG00000158793.14	641.287	0.0424444	0.102417	0.414426	0.678562	0.999975	NIT1
ENSG00000158796.17	590.814	0.0560013	0.102052	0.548754	0.583174	0.999975	DEDD
ENSG00000238934.1	0.432317	-1.66252	3.66573	-0.45353	0.650167	0.999975	ENSG00000238934.1
ENSG00000143222.12	1334.6	0.0212284	0.0784404	0.270631	0.786675	0.999975	UFC1
ENSG00000224985.1	8.28769	0.186594	0.694627	0.268625	0.788218	0.999975	ENSG00000224985.1
ENSG00000143258.16	894.953	-0.0696624	0.0911823	-0.76399	0.444873	0.999975	USP21
ENSG00000143224.18	775.501	-0.110032	0.0999365	-1.10102	0.27089	0.999975	PPOX
ENSG00000158850.15	808.125	0.0609626	0.0888243	0.686328	0.492506	0.999975	B4GALT3
ENSG00000158859.10	3.82383	-1.46922	1.32453	-1.10925	0.267324	0.999975	ADAMTS4
ENSG00000158864.12	2290.51	-0.00274032	0.0677163	-0.0404676	0.96772	0.999975	NDUFS2
ENSG00000158869.11	1826.24	0.0763124	0.0943799	0.808566	0.418765	0.999975	FCER1G
ENSG00000158874.11	2.57729	1.20465	1.33365	0.903276	0.366379	0.999975	APOA2
ENSG00000158882.15	425.788	0.0628682	0.110421	0.569353	0.569117	0.999975	TOMM40L
ENSG00000284035.1	0.285073	0.0803633	4.24228	0.0189434	0.984886	0.999975	MIR5187
ENSG00000143257.11	14.7171	0.190553	0.553288	0.344401	0.730545	0.999975	NR1I3
ENSG00000248485.2	10.0797	-0.246664	0.703567	-0.350591	0.725895	0.999975	PCP4L1
ENSG00000158887.17	136.286	-0.161885	0.191026	-0.847451	0.396744	0.999975	MPZ
ENSG00000143252.14	1756.74	0.109567	0.0814972	1.34443	0.178811	0.999975	SDHC
ENSG00000236484.2	0.356966	-1.63457	3.9721	-0.411512	0.680697	0.999975	RRM2P2
ENSG00000283696.1	34.1708	-0.676942	0.407181	-1.66251	0.0964104	0.999975	ENSG00000283696.1
ENSG00000288093.1	7.15496	-0.44414	0.733553	-0.605464	0.544871	0.999975	ENSG00000288093.1
ENSG00000283360.1	2.05652	-0.858709	1.68945	-0.508277	0.611259	0.999975	ENSG00000283360.1
[truncated: 26,575 more rows]
