# Supplementary material for: Epitope editing enables targeted immunotherapy of acute myeloid leukaemia
Source: Nature. 2023 Aug 30;621(7978):404–14. doi: 10.1038/s41586-023-06496-5 (PMC10499609; doi:10.1038/s41586-023-06496-5)
Supplement: Supplementary file 4 — Supplementary Tables 1–24. [file 41586_2023_6496_MOESM4_ESM.zip › Supplementary Table 13 - CD34-Phospho-FLT3L_Stimulation.xlsx]

## Sheet: Stimulation
D1.FLT3.Unstim D1.FLT3.FLT3L D1.AAVS.Unstim D1.AAVS.FLT3L D2.FLT3.Unstim D2.FLT3.FLT3L D2.AAVS.Unstim D2.AAVS.FLT3L (Intercept) Donor Editing Stimulation LRT_Pvalue adj_Pvalue
ATAD5_uc002hfs.1_S816 230 393 406 560 646 354 712 665 490 197 -180 -5.49999999999997 0.952762627591595 1
CIC_uc002otf.1_S172 907 1080 859 967 826 1190 1130 909 883 60.5 34.5 106 0.326129730020886 1
RB1_uc001vcb.3_S248 1410 1140 932 1190 1130 1620 1200 1670 1011 237 76.9999999999997 237 0.157997005506263 1
PHRF1_uc009ybz.1_S863 97.9 278 111 222 250 206 500 168 208.975 103.775 -42.275 -21.225 0.837497984445922 1
SF3B1_uc002uue.3_T312 1240 875 758 1240 946 2100 1310 859 801.5 275.5 248.5 205 0.549486599371724 1
SPECC1_uc002gwu.3_S49 1110 909 1910 1720 1290 1150 1640 1040 1785 -132.25 -462.75 -282.75 0.146333845512331 1
STAMBPL1_uc001kfn.4_S241 1350 1000 754 1700 965 921 1430 711 1266.75 -194.25 -89.7500000000003 -41.7499999999997 0.892778205041778 1
HIRIP3_uc002dvf.3_T83 711 677 1270 474 324 833 264 1360 789 -87.7499999999999 -205.75 193.75 0.578706675919496 1
TSEN34_uc002qdv.3_S138 1770 738 1130 1990 1190 1620 1250 1380 1412.5 -47.0000000000001 -108 96.9999999999999 0.790140642725435 1
CDAN1_uc001zql.3_T286 1680 834 644 697 1080 1780 1090 1280 743.75 343.75 415.75 24.2500000000001 0.933684064528428 1
SRSF10_uc021oip.1_S37 2240 2610 1970 2460 2430 2650 2900 3050 2222.5 437.5 -112.5 307.5 0.0775799202490836 1
FAM53C_uc003lcv.3_S272 2290 3830 1540 1700 1900 2680 1800 1700 1547.5 -320 990 595.000000000001 0.125213818232361 1
MTDH_uc003yhz.3_S434 1320 582 1160 1200 1260 1010 1120 1660 1237.5 197 -242 -102 0.659857262558822 1
SRRM1_uc001bjm.3_T380 499 356 395 244 729 288 445 553 422.5 130.25 58.75 -156.75 0.117929639452409 1
AHCTF1_uc001ibv.2_S1317 306 264 194 245 562 493 336 632 195.5 253.5 54.5 59 0.413538951244244 1
EML4_uc002rsj.3_T898 55.2 593 161 268 278 573 259 254 82.7999999999998 71.7000000000001 139.3 233.7 0.0245238240633534 1
SSR3_uc003fau.3_S104 1820 2460 2670 2250 3490 3480 4130 3790 2515 1422.5 -397.5 -32.5 0.878361110187431 1
FERMT3_uc001nym.2_T5 794 353 609 273 1140 743 1090 807 658 437.75 62.7499999999999 -364.25 2.33081504876016e-15 1.15724967170942e-11
CHAMP1_uc001vuv.3_T457 624 946 927 807 954 1030 796 531 762.75 1.74999999999999 123.25 3.24999999999997 0.982774813886664 1
POLR2A_uc002ghf.4_S1814 910 1150 1110 585 1020 821 914 808 952 -48 121 -147.5 0.29097344305613 1
TRIM28_uc002qtg.1_S682 1150 1150 937 1010 995 1260 1180 1370 988.5 139.5 14.5 132 0.168376173505945 1
SET_uc004bvu.4_S14 1350 2320 2000 1630 1500 2600 2310 1590 1672.5 175 59.9999999999999 245 0.541192898741999 1
LARP7_uc003iay.4_T263 1920 1170 1420 1690 1800 1860 2820 1850 1852.5 532.5 -257.5 -347.5 0.230167802154054 1
PRPF40A_uc002tyg.4_S956 830 943 420 474 568 301 571 987 603.5 -60 47.4999999999999 79 0.731744271266276 1
RPL12_uc004bqy.2_S37 4100 1650 3060 1620 1440 2070 1260 912 2757.5 -1187 602 -902 0.119052897445507 1
AHNAK_uc001ntl.3_S3380 9160 11500 9720 11000 6850 4980 8170 7730 10697.5 -3412.5 -1032.5 327.500000000002 0.72989195145862 1
SEC62_uc003fgg.3_S116 5320 5370 4470 5840 8100 6670 6570 7300 5000 1910 320 180.000000000001 0.731272051950094 1
SRFBP1_uc003kst.1_S202 835 1950 1310 926 1400 1410 1200 1080 1042.75 17.25 269.75 155.25 0.587263212161334 1
ACIN1_uc010tnj.2_S1002 5360 3230 4000 3570 3500 4300 3800 3460 4107.5 -275 390 -525 0.318541911044505 1
SRRM2_uc002crj.1_T2380 844 1490 925 789 1050 101 322 630 926 -486.25 204.75 -32.7499999999999 0.913996211909588 1
DOCK11_uc004eqq.2_S295 1750 1460 792 1550 1760 1270 2040 1770 1413.5 322 21.9999999999999 -72.9999999999999 0.819055852374426 1
PSIP1_uc003zlw.4_S205 783 879 604 762 664 540 830 737 760.75 -64.2499999999999 -16.75 9.25000000000009 0.927735166345506 1
ARHGAP17_uc002dnb.3_S673 217 20 500 175 193 176 401 80.7 404.25 -15.325 -137.675 -214.825 0.00400691063523639 1
C12orf43_uc010szp.1_S126 3270 3030 3810 3840 4020 4170 3640 3900 3550 445 -175 50.0000000000002 0.851321709256211 1
TMPO_uc001tfh.2_S158 1250 1730 2860 1820 832 453 250 226 2146.75 -1474.75 -222.75 -240.75 0.564822501166484 1
TMPO_uc001tfh.2_T159 12500 19400 15300 15500 8770 3090 3980 4130 14872.5 -10682.5 1212.5 392.500000000002 0.861579018176409 1
EPS15_uc001csp.3_S765 1740 2120 1680 1850 1470 1560 1250 1800 1660 -327.5 77.5 297.5 0.00297448597042228 1
ILF3_uc002mpn.3_S381 5250 6000 5660 4490 7430 7260 6050 6370 4962.5 1427.5 842.499999999999 -67.4999999999989 0.861261006680219 1
PPP1R12A_uc001sza.3_S444 1030 1520 737 828 653 837 675 871 792.5 -269.75 232.25 240.25 0.109570349240251 1
NUCKS1_uc001hdb.3_S74	S78 1420 1820 2020 2040 2350 1580 1770 2710 1922.5 277.5 -342.5 147.5 0.637529020931016 1
DOCK7_uc001daq.4_S1382 1540 757 1770 1730 2280 2770 3230 2510 1817.5 1248.25 -473.25 -263.25 0.328600284811882 1
TMPO_uc001tfh.2_S157 1200 2790 2740 2780 1070 461 1470 1090 2617.25 -1354.75 -639.75 160.25 0.71155176151666 1
PEA15_uc001fvl.3_S115 381 238 86 298 133 407 186 259 157.5 -4.49999999999998 82.4999999999999 104 0.204377666642503 1
NCOA2_uc003xyn.1_S697 562 545 686 522 452 108 285 77 658.25 -348.25 24.25 -183.25 0.00817483713320704 1
CASC3_uc002hue.3_S362 801 1440 666 996 352 304 382 710 801.75 -538.75 35.75 312.25 0.0757572615532811 1
EIF4G3_uc001bec.3_S493 423 753 599 731 324 42.2 800 397 777.45 -235.7 -246.2 -55.7 0.745255846014245 1
CD3EAP_uc002pbr.1_S286 376 335 580 458 379 685 146 464 363.75 -18.7499999999999 31.7499999999999 115.25 0.408198990428063 1
SF3B1_uc002uue.3_T210 358 225 436 472 149 188 423 168 484.25 -140.75 -144.75 -78.25 0.209835432119241 1
ARHGEF6_uc011mwd.2_S602 702 1300 1290 1200 746 1450 1660 1710 1173 268.5 -415.5 315.5 0.0984567544137884 1
TMPO_uc001tfh.2_S183 1840 2200 1610 2140 1830 3210 2070 2640 1515 490 155 710 0.000323394892121013 1
LSM14A_uc002nva.4_T343 91.1 223 37.1 406 256 171 222 99.6 155.575 -2.14999999999996 -5.90000000000003 73.3500000000001 0.473977815586947 1
FAM134A_uc002vjx.3_S384 902 1190 748 1010 429 431 530 332 876.75 -532 82.9999999999998 88.5000000000002 0.413864480272149 1
CASP8AP2_uc011dzz.2_S566 271 216 519 319 272 270 348 67.3 426.5 -91.925 -56.075 -134.425 0.0995680174211461 1
DKC1_uc004fmm.3_S488 623 471 711 1380 545 859 1330 1120 974 167.25 -510.75 155.25 0.388023588506083 1
PLEK_uc002sen.4_S56 157 321 136 539 472 566 464 416 216.5 191.25 -9.75000000000001 153.25 0.0989251997899548 1
RPS3A_uc003ilz.4_S237 1410 714 1050 1190 1250 1680 1280 934 1075 195 150 -118 0.623780633522126 1
SRSF7_uc002rqz.3_S191 3290 1790 1690 1720 1890 2390 1720 2510 1930 5.00000000000004 430 -45 0.926167436431795 1
MTCH1_uc003ond.2_S383 448 240 451 355 193 557 1410 394 639.5 265 -293 -239 0.384359343601629 1
ALS2_uc002uyo.3_S465 2490 1470 2050 1360 2470 2260 2400 2830 2022.5 647.5 12.4999999999999 -372.5 0.218485694683892 1
TET2_uc021xql.1_S74 2160 2240 1470 2110 2030 2010 1730 1650 1732.5 -140 370 155 0.282711744487652 1
TRMT10A_uc003hva.4_S317 2070 2840 1850 2800 2890 3190 2860 2780 2060 540 175 485.000000000001 0.0168581899599576 1
CCAR1_uc009xpx.1_S696 10600 10600 5260 12400 11000 9930 12200 12100 8947.5 1592.5 42.4999999999981 1492.5 0.421502779490849 1
PCF11_uc001ozx.4_T1659 137 442 20 526 187 73.7 263 56.7 223.075 -136.15 -6.50000000000002 122.85 0.403628989646378 1
CWC25_uc002hqu.4_S216 265 158 432 237 431 677 216 434 226.25 166.5 53 40.5 0.757319830531006 1
CWC25_uc002hqu.4_S217 1460 912 1770 1140 2120 1270 1930 1150 1700 297 -57.0000000000003 -702 7.83071927717459e-09 3.87855525798457e-05
RANBP3_uc010duq.3_S243 782 885 1500 1310 2090 895 973 1060 1292.5 135.25 -47.7500000000001 -298.75 0.422801323189227 1
GPBP1L1_uc001coq.3_S48 99 294 197 93.9 109 233 335 108 172.225 25.275 0.274999999999981 -2.77499999999997 0.975037922157459 1
DYNC1LI2_uc010vis.1_S116 604 568 230 244 1040 708 196 762 199 265 372 53 0.744439848204631 1
PCYT1A_uc003fwg.3_S342	S346 1400 2890 2470 2420 1580 2540 2430 2330 2162.5 -74.9999999999993 -310 575 0.089275058794726 1
ALS2_uc002uyo.3_S646 254 1060 475 1090 618 1220 437 395 377.75 -52.2499999999999 188.75 495.25 0.0273396926327362 1
MYSM1_uc009wab.2_S339 312 323 283 205 246 281 85.3 631 221.825 30.075 -10.5750000000001 128.425 0.320619269323249 1
C1orf174_uc001alf.3_S147 484 370 512 498 892 456 565 828 528.75 219.25 -50.25 -75.25 0.549470425349633 1
TOR1AIP1_uc001gnq.4_S238 2540 3510 2730 3350 2700 2650 1860 2680 2640 -560 195 590 0.00769863972952781 1
NPAT_uc010rvv.2_S1295 956 890 598 691 1190 539 694 801 749.5 22.25 197.75 -129.25 0.41801121704906 1
IKZF1_uc003tox.4_S62 924 1550 764 1630 1430 1300 1140 770 980.5 -56.9999999999997 225 248 0.362453976822966 1
STIM1_uc009yeg.2_S520 73.7 208 371 153 458 86.8 619 156 375.225 128.525 -118.125 -229.475 0.0437061758031474 1
NAA10_uc031tkt.1_S170 1090 562 654 635 1090 1060 601 596 643.5 101.5 329 -145.5 0.273444005222755 1
BRD8_uc003lci.3_S623 532 280 613 773 541 543 982 955 742.5 205.75 -356.75 -29.25 0.719165191840911 1
PPP4R2_uc003dpi.1_S158 785 1210 478 671 976 569 622 792 616.25 -46.2499999999999 244.25 95.2500000000001 0.591471103334343 1
WDR46_uc003ods.3_S40 226 397 485 242 558 235 293 414 374 37.5000000000001 -4.50000000000003 -68.5 0.537549266698371 1
ZNF318_uc003oux.3_S2034 107 484 152 22 265 66.8 315 347 170.3 57.2 21.7 20.2000000000001 0.889348786275954 1
SNRNP70_uc002pmk.3_S400 841 1320 812 1100 689 835 815 1190 886.25 -136 -58.0000000000001 322 0.0033546012639151 1
RPS6_uc003znv.1_S234	S239 931 816 1060 1070 1140 656 1280 655 1186.25 -36.4999999999998 -130.5 -303.5 0.0228781131794278 1
PBRM1_uc003deq.2_T171 77.7 200 383 99.6 20 552 264 175 163.825 62.675 -17.975 70.475 0.653723988707013 1
HNRNPF_uc001jar.2_S185 7260 1180 4070 1160 1070 3970 1490 1720 3520 -1355 1260 -1465 0.386489022922979 1
DNMT3A_uc002rgc.4_S87 177 153 390 175 175 762 759 1150 282.25 487.75 -301.75 184.75 0.316152211319117 1
DIDO1_uc002yds.2_S1455 834 403 849 511 224 254 170 243 739.75 -426.5 -14.5000000000001 -166.5 0.140509845594168 1
XRCC6_uc003bap.1_S26 1340 1200 919 756 1390 1030 732 969 909 -23.4999999999998 396 -106.5 0.330818828657946 1
UPF1_uc002nkh.3_S1095 794 91.8 328 444 173 731 538 270 425.25 13.55 52.4499999999999 -74.05 0.750524099621393 1
LMO7_uc001vjv.3_S886 355 158 38.8 305 112 287 63.5 276 128.525 -29.575 57.175 114.175 0.216102392786186 1
USP8_uc010ufh.2_S715 460 244 492 452 529 443 576 400 507.25 75 -61 -129.5 0.00463502140038244 1
LARP1_uc003lvo.4_T222	S227 940 1150 435 1100 1690 1130 925 1490 676.25 402.5 240 220 0.361799471035411 1
GPA33_uc001gea.1_S312 73.7 694 614 313 805 266 613 279 490.425 67.0750000000001 4.925 -138.425 0.54320161631833 1
ARHGAP18_uc003qbr.3_S91 226 261 336 269 242 445 477 424 299.75 124 -83 29.5 0.592299424242786 1
UBE2J1_uc003pnc.3_S265 356 357 461 298 675 109 295 146 440.5 -61.75 74.25 -219.25 0.05838207680888 1
MKI67_uc001lke.3_S1448 1130 681 841 537 296 406 1030 651 993.25 -201.5 -136.5 -255.5 0.217590193155938 1
TMEM40_uc003bxh.1_S136 411 486 171 336 1360 811 750 827 257 586 246 -57.9999999999999 0.689474815739497 1
AHNAK_uc001ntl.3_S176 647 366 581 162 223 106 193 494 514.5 -185 -22.0000000000001 -129 0.409162319157106 1
ZNF106_uc010udh.1_S663 59.1 81.6 290 108 444 135 110 305 180.525 113.825 -23.3250000000001 -68.375 0.533373590315866 1
PRDM2_uc001avi.3_S1063 430 1280 718 1140 525 544 332 462 698.5 -426.25 31.7499999999998 355.25 0.0357064963467836 1
SRSF4_uc001bro.3_S430 572 690 423 1330 198 837 373 974 571 -158.25 -200.75 566.25 8.36699089014619e-05 0.409145854528149
RAD23A_uc002mvw.2_S122 278 249 667 285 761 680 536 964 438.25 365.5 -121 -15.9999999999999 0.916089049542501 1
TOR1AIP1_uc001gnq.4_T219 804 802 1150 773 586 409 751 588 1054.75 -298.75 -165.25 -179.75 0.00695749031475161 1
RPL13A_uc010sho.2_T154 1010 670 886 386 407 584 284 567 717 -277.5 137 -95 0.574820423620482 1
THRAP3_uc001caf.4_S697 343 1490 1260 903 406 1450 1170 508 871.5 -115.5 -38 293 0.47506146093587 1
TLN1_uc003zxt.2_S424 651 271 75.9 165 482 689 446 214 181.2 167.025 298.025 -78.975 0.511279006168636 1
TNS1_uc002vgr.2_S1163 104 240 385 364 322 385 267 166 280 11.75 -32.75 19.25 0.840768786321197 1
TEX2_uc002jed.3_S750 608 666 926 588 888 760 345 156 658.25 -159.75 226.75 -149.25 0.42564218730604 1
H2AFX_uc001pvg.3_S139 1820 335 2040 6450 1580 4480 838 2490 2177 -314.25 -900.75 1869.25 0.23339496201004 1
TSC2_uc010uvv.2_S1453 86.5 101 144 104 127 400 20 504 24.6250000000001 153.875 -14.375 182.875 0.0828030649352478 1
MKI67_uc001lke.3_S356 1650 3050 2220 1800 1890 1060 1070 1300 1975 -850 315 95.0000000000004 0.821741136925312 1
MICALL1_uc003aui.3_S619 75 914 894 648 131 81.8 286 250 678.8 -445.55 -219.05 126.95 0.548676500425051 1
ZNF609_uc002ann.3_S466 433 645 466 450 1050 808 627 1050 408.5 385.25 85.7500000000001 94.25 0.448343234846135 1
PDS5B_uc010abf.3_S1282 406 564 257 649 626 716 504 614 339.25 146 72.0000000000001 187.5 0.00316985922640556 1
TMX4_uc002wmx.1_S258 1180 1580 899 1730 1480 1040 1370 1260 1259.5 -59.7499999999999 5.24999999999987 170.25 0.485854211953726 1
PDS5B_uc010abf.3_S1280 381 464 339 535 436 686 828 696 434 231.75 -107.75 99.2500000000001 0.25297912832965 1
CTDSPL2_uc010bdv.3_Y26 631 638 431 861 1240 302 430 363 620.5 -56.4999999999998 181.5 -142 0.594354498601988 1
CTDSPL2_uc010bdv.3_S27 1230 1780 2010 2610 1770 2020 1580 1790 1855 -117.5 -297.5 402.5 0.13348884705267 1
BAZ2A_uc009zow.1_S493	T504 377 393 213 629 610 45.5 464 213 462.625 -69.875 -23.375 -95.875 0.594440967319803 1
SOGA1_uc021wcx.1_S1254 1730 2100 2670 2180 1830 2240 877 2050 1971.75 -420.75 30.7499999999997 365.75 0.360104718903941 1
TMX4_uc002wmx.1_S250 3770 3080 2850 4150 4280 4000 3260 3360 3220 262.5 377.5 107.5 0.804800898600085 1
HNRNPK_uc004anm.4_S259 5030 5870 6530 5740 4090 3150 3670 3740 6087.5 -2130 -385 -205 0.597362281526473 1
IMPDH2_uc003cvt.3_S415 581 287 556 571 859 108 957 782 778.25 177.75 -257.75 -301.25 0.0518501764291727 1
PHF10_uc011egy.2_S35 731 610 513 719 656 868 666 640 568.5 64.2500000000001 81.7499999999999 67.7500000000001 0.35905918843497 1
ARHGAP11A_uc010ubx.1_S597 110 251 351 370 347 308 125 366 249.75 16 -49 90.5 0.28727365667802 1
STK11IP_uc002vml.3_S771 166 20 143 112 232 283 257 233 134.5 141 -11 -37.5 0.312290504548879 1
SATB1_uc003cbh.3_S37 2160 2250 3960 3930 1940 2440 2010 1730 3395 -1045 -710 70 0.895694706163414 1
TAF12_uc009vti.2_S92 453 426 642 286 313 329 483 373 544.25 -77.25 -65.75 -119.25 0.111326903535549 1
CASC3_uc002hue.3_S147 386 481 607 713 20 190 448 163 642.75 -341.5 -213.5 21.5000000000001 0.810914553008221 1
PML_uc010ule.2_T866 883 1550 1950 1400 1110 1330 1090 777 1485.75 -369 -86.0000000000002 6.00000000000031 0.984091016289895 1
RBM15B_uc003dbd.3_T531 3820 4030 3620 3790 2180 2880 3600 2320 3892.5 -1070 -105.000000000001 -49.9999999999991 0.901549245607057 1
IFI16_uc010pit.2_S152 45.2 200 286 572 49.3 99.8 194 317 320.85 -110.775 -243.675 153.575 0.00371777042459896 1
RFC1_uc003gtx.2_S1088 398 210 554 93.8 221 273 350 157 419.2 -63.7 -13.2 -197.3 0.0295626109545436 1
TNS1_uc002vgr.2_S1268 836 1730 1910 1080 1050 361 543 409 1479.5 -798.25 8.74999999999988 -189.75 0.594387577669864 1
UBAP2L_uc010pen.2_S619 792 1130 1140 984 619 578 474 722 988 -413.25 -50.25 97.2499999999999 0.351377009464117 1
CDK5_uc003wir.2_Y14 335 342 358 473 291 170 638 141 498 -67 -118 -124 0.290452425568612 1
DCAF8_uc001fvp.4_S128 525 281 170 194 543 385 368 508 260.5 158.5 123.5 -59.5 0.506798208593701 1
LDB1_uc009xwz.3_S373 808 976 595 541 591 572 1010 1120 744.25 93.25 -79.75 51.25 0.804395345494091 1
ELF1_uc001uxs.3_Y159	S167 277 422 244 558 686 711 830 310 360.5 259 38.5 -8.99999999999999 0.955843639634122 1
TNIK_uc003fhh.2_S890 1380 417 1220 1770 944 749 732 1210 1393.25 -288 -360.5 -32.5000000000001 0.920923671282052 1
RASAL3_uc002nbe.2_S981 1150 2310 1320 1660 1230 555 947 940 1460.5 -692 94.4999999999999 204.5 0.545858195914527 1
CLSPN_uc009vux.3_S82 536 760 570 595 792 636 376 483 502.75 -43.4999999999999 175 50.0000000000001 0.570909023077949 1
NMT1_uc002ihz.3_T95 1120 938 1900 644 994 1000 845 1240 1352.25 -130.75 -144.25 -259.25 0.402882206147554 1
UBR4_uc001bbk.1_T2734 51.8 102 207 128 241 322 493 105 191.2 168.05 -54.05 -83.95 0.374573204643523 1
PBRM1_uc003deq.2_T8 908 207 975 374 1080 720 805 441 829.25 145.5 79.9999999999999 -506.5 4.0695761705491e-05 0.199287145071789
LCOR_uc001kmr.3_S41 662 400 537 1020 967 917 1460 685 824.75 352.5 -189 -151 0.506716169368591 1
SIRT1_uc001jnd.3_S46 907 1070 1080 699 1710 1260 1010 896 879 280 315.5 -195.5 0.22857942528839 1
NMT1_uc002ihz.3_S93 371 328 819 749 401 587 121 486 573 -168 -122 109.5 0.542512090454396 1
MAST4_uc003juw.3_S1174 1510 2130 1320 1540 1740 1670 2000 991 1505 -24.7499999999997 299.75 -59.7499999999998 0.843944281024259 1
SRSF1_uc002ivi.3_S233	S237	S241 134 304 814 604 296 198 183 547 587.75 -158 -304 56.5000000000001 0.698623023554291 1
UHRF1BP1L_uc001tgq.3_S927 493 227 491 876 868 635 355 901 517.75 168 -100 108 0.611790251370339 1
SLU7_uc003lyg.3_S234 1470 2530 1790 1550 1750 1290 1350 2110 1665 -210 59.9999999999998 280 0.422334388835441 1
CASK_uc004dfm.4_S561 287 283 104 20 347 113 355 538 189.25 164.75 3.24999999999999 -34.75 0.794099368255137 1
SMEK1_uc001xzn.3_S528 91.1 339 419 388 592 219 321 106 354.775 0.225000000000066 1.77499999999997 -92.7749999999999 0.535156714607906 1
TOP2B_uc003cdj.3_S1412 73.4 302 80.7 165 393 290 237 156 86.7 113.725 104.925 32.225 0.646109484698892 1
KLHL22_uc011ahr.2_T652 355 322 615 598 433 629 654 555 552 95.25 -170.75 11.75 0.873305403466833 1
NELFE_uc011jok.2_S114 921 584 1460 682 770 946 737 892 1078.5 -75.5 -137.5 -196 0.365708396495456 1
FHOD1_uc010vjh.1_S548 63.3 251 57.7 216 415 524 181 284 12.925 204 128.65 139.5 0.0143096944063041 1
NFKB2_uc001kvb.4_S869 1440 646 1980 1200 1220 1830 2670 1640 1860 523.5 -588.5 -498.5 0.124477157205506 1
SET_uc004bvt.4_S6 4280 5530 6510 5440 3840 3800 5170 4780 6027.5 -1042.5 -1112.5 -62.5 0.882329255159121 1
NTHL1_uc002col.1_S70 1140 707 952 1880 2180 1440 1590 1290 1268.5 455.25 -61.25 -136.25 0.722535940412956 1
DNAJC2_uc010lix.3_S46 144 409 174 530 561 556 321 376 196.75 139.25 67.25 167.75 0.102593113863938 1
HERC1_uc002amp.3_S4856 432 423 646 556 496 849 477 642 477 101.75 -30.25 104.75 0.346632789878431 1
MCM6_uc002tuw.4_S761 768 373 314 262 437 684 596 717 392.5 179.25 93.2499999999999 -19.7499999999999 0.897499352070087 1
EIF4B_uc010snv.2_S353 108 99.6 209 157 447 265 340 44.5 189.5 130.725 42.275 -134.475 0.104696812254218 1
STARD3NL_uc003tfr.3_S38 3400 3480 2650 3590 3610 4280 4410 3640 3105 705 120 230 0.502256667744546 1
TMEM237_uc021vve.2_S61 1920 3190 2990 2270 2790 2260 2630 2540 2635 -37.5000000000003 -67.4999999999997 -17.5000000000001 0.964103950390373 1
SRRM2_uc002crj.1_S855	T864 1000 885 904 1160 896 711 1010 600 1066.75 -183 -45.5000000000002 -113.5 0.351347442578011 1
ALB_uc011cbf.2_Y161 3570 4540 1690 2140 3340 2020 1460 3280 2132.5 -460 1225 480.000000000001 0.513275418824352 1
ALB_uc011cbf.2_Y163 1680 2050 478 1080 1910 1320 868 2620 816 357.5 478.5 533.5 0.300866519527901 1
VRK3_uc002prk.2_S58 599 739 415 602 968 389 598 534 560 33.5 136.5 -79 0.604019986972896 1
BRAT1_uc003smi.3_S626 465 412 1060 788 1110 383 1380 798 1092.5 236.5 -414 -408.5 0.002715249989301 1
C9orf78_uc004byp.3_S260 1370 2020 1250 1770 1370 852 937 1360 1431.25 -472.75 73.7499999999998 268.75 0.257350441569588 1
FOXK1_uc003snc.1_T435	S440 519 1020 659 1130 246 391 662 364 809.5 -416.25 -159.75 204.75 0.206219663267211 1
CSNK1G3_uc011cws.3_S365 275 295 416 331 666 944 615 706 277.25 403.5 28 76.0000000000001 0.388687768053916 1
GNAS_uc010gjq.3_S337 2930 2490 2830 2730 2440 2030 2990 2340 3070 -295 -250 -400 0.00266977567486898 1
TP53BP1_uc001zrr.4_S830 706 557 800 742 297 220 778 229 901.5 -320.25 -192.25 -208.25 0.0436909470721433 1
CDYL_uc003mwj.3_S166 607 434 546 764 429 778 823 559 627 59.5000000000001 -111 32.5000000000001 0.801336478953804 1
INPP5D_uc010zmp.2_S134 760 327 293 363 679 653 286 451 335.5 81.5 256.5 -56 0.628607761815753 1
NONO_uc004dzq.3_T449 423 168 406 252 565 244 269 303 378 33 42.5 -174 0.0238921319389289 1
NFIC_uc010xhj.2_S269 1490 1340 1490 1510 1590 1840 1540 1570 1420 177.5 37.5 37.5 0.689235051338765 1
MARK3_uc001ymw.4_S377 641 611 992 725 839 636 1020 791 933.5 79.2500000000001 -200.25 -182.25 0.000155079199338307 0.756166175973583
MARK3_uc001ymw.4_S375 21.2 277 219 60 183 432 213 191 75.05 110.45 57.55 80.95 0.380253143257527 1
HSPB1_uc003uew.3_S14 530 553 447 105 194 250 252 180 382.75 -189.75 135.75 -83.75 0.409672168364028 1
URI1_uc002nsr.3_S423 554 389 321 98.2 536 589 431 132 284.05 81.4500000000001 271.45 -158.45 0.0158396297040253 1
PHRF1_uc009ybz.1_S1027 1350 1120 1050 1150 917 2060 894 1530 858.5 182.75 205.75 412.25 0.118216851042729 1
RBM12B_uc022aye.1_S574 1420 985 1400 1060 912 1060 981 933 1300.25 -244.75 0.749999999999952 -168.75 0.148560554510187 1
UFL1_uc003por.3_S430 391 219 309 158 95.2 235 152 74.1 271 -130.175 61.775 -65.275 0.291748356956225 1
ATE1_uc001lfp.3_S161 199 299 162 442 1080 410 397 487 238 318 125 -49.9999999999999 0.805848222155872 1
DCK_uc003hfx.3_T35 538 256 55.2 53.7 276 257 208 189 163.275 6.77500000000007 205.275 -80.375 0.372169199018936 1
ATP13A1_uc002nne.3_S898 2120 2490 2240 1640 2530 2490 1310 2590 1765 107.5 462.5 252.5 0.466048338095661 1
SRRM2_uc002crj.1_T1491 2470 1350 1970 2470 2100 1760 1570 1670 2172.5 -290 -1.22192445597065e-13 -215 0.524895601975004 1
BCR_uc002zww.3_S353 2710 2990 2540 2490 1900 2140 3630 3070 2942.5 2.50000000000034 -497.5 -22.4999999999995 0.960013106523231 1
ABCF1_uc011gta.1_T107 243 1160 301 439 186 190 326 203 355 -309.5 127.5 234 0.302046017715794 1
SYTL2_uc001pbb.3_S1775	S1780 2000 1510 1780 1720 2640 2270 2660 2610 1917.5 792.5 -87.5000000000001 -242.5 0.0230207159362933 1
MGA_uc010ucz.2_S923 272 468 544 659 295 191 268 79.8 524 -277.3 -81.2 4.70000000000007 0.965429005264509 1
PTBP1_uc002lpq.2_S458 1270 983 1140 1160 550 430 405 1170 1171.25 -499.5 -160.5 94.5000000000001 0.656365148028373 1
NASP_uc001coj.2_T139 813 1040 580 766 975 1010 1670 1160 849.75 404 -84.5000000000001 -15.4999999999999 0.944855515364168 1
EP300_uc003azl.4_S1010 1260 1700 1960 1600 1130 1880 1690 1200 1647.5 -155 -120 85.0000000000002 0.758839732081702 1
EP300_uc003azl.4_S1011 333 626 1300 1020 1180 1300 508 932 790.25 160.25 -80.25 139.25 0.67123471276367 1
BIN1_uc002toc.2_S288 245 201 347 343 491 280 648 315 412.5 149.5 -109 -148 0.0256920335076956 1
FOXK2_uc010diu.3_S169 2440 1420 1850 1880 2110 2840 2370 2340 1887.5 517.5 92.4999999999998 -72.4999999999998 0.816225843726527 1
ZC3H13_uc001vat.1_T262	S264 154 540 161 266 256 191 205 304 189 -41.25 51.25 131.25 0.14876260121094 1
STK11IP_uc002vmm.1_S397 1090 1090 868 854 62.9 990 546 872 809 -357.775 23.225 309.775 0.152905372907061 1
ZNF609_uc002ann.3_S575 1120 965 1600 1120 1260 732 910 1220 1404.5 -170.75 -193.25 -213.25 0.231921039306292 1
MAPK8IP3_uc021tah.1_T361 120 436 215 447 266 139 554 407 353 37 -165.5 68.5000000000001 0.562001526471255 1
TOP2B_uc003cdj.3_S1521 608 686 516 455 376 586 552 684 515.25 -16.7499999999999 12.2499999999999 89.7500000000002 0.316049322101017 1
IWS1_uc002ton.2_S252 1040 1480 896 1050 784 1150 1080 1340 952.999999999999 -27.9999999999998 21.9999999999998 305 0.0330662210509431 1
ALB_uc011cbf.2_S295 1030 411 663 553 1780 275 413 870 761.75 170.25 249.25 -444.25 0.226034843920882 1
ALB_uc011cbf.2_S293 1000 1240 630 588 1300 519 614 1160 735.75 33.7500000000001 266.75 -9.24999999999985 0.973119682477425 1
MATR3_uc003ldz.3_S207 13500 4810 10500 9850 15500 16200 23300 19400 12862.5 8935 -3260 -3135 0.140534169978486 1
NIN_uc001wyk.3_S836 582 282 663 678 411 398 675 306 715.75 -103.75 -162.25 -166.75 0.0731835738215346 1
PHF8_uc004dsv.3_S879 1240 1190 957 1150 1510 937 763 1970 1032.5 160.75 9.24999999999991 194.25 0.558835755724007 1
HUWE1_uc004dsp.4_T1904 647 592 211 467 606 642 701 945 398.75 244.25 40.75 120.25 0.381011656858746 1
HUWE1_uc004dsp.4_S1906 1460 1340 1830 1400 1630 1440 1860 1800 1735 175 -255 -200 0.00618999061486511 1
GSG2_uc002fwp.3_S219 258 698 313 748 360 936 557 602 313.25 109.5 8.00000000000001 374 0.00030659381596116 1
SRRM2_uc002crj.1_S321 665 1340 1390 2100 651 1880 1670 1370 1333.75 19 -498.5 578.5 0.0554539499825892 1
SRRM2_uc002crj.1_S894 508 262 216 234 122 156 717 82.2 433.75 -35.7 -50.3 -207.2 0.226761272210326 1
RPS3_uc031qct.1_T93 1490 628 608 293 1560 998 573 593 643.5 176.25 652.25 -429.75 0.00855551418438288 1
SRRM2_uc002crj.1_S891 227 257 318 491 596 597 375 734 283 252.25 -60.2500000000001 140.75 0.107406902933164 1
HMGN5_uc004eee.1_S83 393 422 306 295 156 205 318 627 353.25 -27.4999999999999 -92.5000000000001 94.0000000000001 0.425591241715556 1
PPP1R7_uc002was.3_S23 486 643 453 562 94.3 825 535 661 416 -7.17499999999991 -40.6750000000001 280.675 0.0435433461720205 1
DCTN2_uc009zpv.2_T197 1530 1100 983 665 1200 813 1240 881 1147 -35.9999999999998 218.5 -373.5 0.00670732588642667 1
GOLIM4_uc011bpe.1_S509 974 579 1480 648 657 979 935 495 1134.5 -153.75 -92.2500000000001 -336.25 0.143603283830259 1
AKAP8_uc002nav.3_S325 1880 1580 1120 1380 1900 1650 2680 2360 1632.5 657.5 -132.5 -152.5 0.642818981739939 1
PPP1R7_uc002was.3_S26 854 1200 1110 741 698 824 937 1170 982 -68.9999999999999 -95.5000000000001 84.0000000000001 0.617646821214743 1
ENO1_uc001api.2_S418 1580 666 61.6 250 99.1 147 433 178 559.8 -425.125 392.375 -233.175 0.513992784437375 1
CHCHD3_uc011kpn.1_Y48 779 2560 877 1040 1660 992 1250 643 957.749999999999 -177.749999999999 545.25 167.25 0.73835505475653 1
DPYSL2_uc003xfb.2_T475 701 600 724 555 730 370 557 790 722.75 -33.2499999999999 -56.2500000000001 -99.2499999999999 0.376284907953096 1
HS1BP3_uc002rdw.1_S248 1320 1410 1160 1570 68 119 351 23.2 1360.5 -1224.7 -46.8000000000001 55.8000000000003 0.674563600287874 1
GPATCH8_uc002igw.2_S935 246 383 371 631 471 692 481 262 352 68.75 11.75 99.7500000000001 0.466757942569479 1
SRSF6_uc010zwg.2_S264 7430 7470 5210 8770 9160 11300 8510 10100 5957.5 2547.5 692.5 1832.5 0.00423133300106425 1
FIP1L1_uc003gzz.3_S489 391 571 337 457 795 566 449 999 351.25 263.25 20.2499999999999 155.25 0.273485444051498 1
MCM4_uc011ldi.2_S325 2720 1050 2270 1990 2000 2320 1550 2020 2120 -35 64.9999999999997 -290 0.51919698683179 1
FIP1L1_uc003gzz.3_S485 75 359 198 420 75 405 601 790 271.75 204.75 -273.75 256.25 0.0069180155181195 1
AMPD3_uc009yfx.1_S84 430 571 487 482 625 81 128 508 483.25 -157 25.4999999999999 -6.99999999999995 0.967084239621682 1
ARHGEF7_uc001vrv.4_S775 311 173 510 419 469 261 532 396 505.25 61.25 -160.75 -143.25 0.000122549500741216 0.598409212119357
TNRC6B_uc003ayn.4_S878 1090 742 886 683 1140 271 980 242 1063.5 -192 113 -539.5 7.98294601667918e-05 0.390525719135945
_uc002muu.3_S113 66.1 115 839 361 47.6 175 603 53.7 633.275 -125.45 -363.25 -212.75 0.206232841536557 1
DDX20_uc001ebs.3_S676 1470 513 894 529 535 713 745 381 954.75 -258 170.5 -377 0.0700049788822245 1
IFT22_uc011kkl.2_S104 989 961 380 502 686 862 1690 895 769.75 325.25 7.74999999999995 -131.25 0.688716287105314 1
SPTBN1_uc002rxy.3_S2101 3970 4640 4850 4610 4140 4450 5000 5160 4707.5 170 -605 225 0.227141698763663 1
AHNAK_uc001ntl.3_S5701 131 1040 591 464 228 120 118 212 443.75 -387 33.4999999999999 192 0.36469882044206 1
MYH9_uc003apg.3_S1713 737 461 620 394 557 724 1040 502 671.75 152.75 -19.2500000000001 -218.25 0.113079613769535 1
NPM1_uc003mbj.3_S124 539 748 444 421 365 359 542 372 507.75 -128.5 57.9999999999999 2.50000000000008 0.980463146469596 1
YTHDC1_uc003hdy.3_T265 420 244 485 810 828 1170 902 521 483 365.5 -14 27.4999999999999 0.899545138266354 1
APBB1IP_uc001iss.3_S524 604 849 1010 695 926 400 1050 897 992.25 28.7500000000001 -218.25 -187.25 0.207515484571745 1
HTT_uc021xkv.1_S1875 942 183 833 579 354 760 35.7 683 615.675 -176.075 27.0749999999999 10.075 0.972232359744228 1
KBTBD11_uc022aqq.1_S106 532 913 574 1150 1310 1170 933 1510 648.25 438.5 -60.5000000000001 348.5 0.0216756233611579 1
HSP90AA1_uc001ykv.4_S352 3090 4190 2790 2810 2900 3850 3540 2470 2792.5 -29.9999999999999 605 250 0.577850717317566 1
PPP1R3D_uc002ybb.3_S73	S76 1280 1470 928 896 1720 1600 1320 1980 938 511.5 236.5 174.5 0.355438187680049 1
GATAD2B_uc001fdb.4_S485 658 280 843 450 634 345 370 252 704.75 -157.5 0.500000000000016 -294.5 0.004813767847834 1
PUM2_uc010yjz.1_S125 3820 4960 3660 3300 1620 1180 1060 1340 3580 -2635 555 155.000000000001 0.669447401753501 1
RBM15B_uc003dbd.3_S266 1100 507 1010 1060 601 1000 529 843 927.25 -176 -58.5000000000001 42.5 0.841689840716413 1
FARSA_uc002mvs.2_S300 942 670 890 703 695 597 1180 675 1002 -14.5 -136 -265.5 0.0114298724821551 1
ARGLU1_uc001vqk.4_S59 3140 3010 3590 3390 3050 3120 3750 1990 3585 -305 -100 -505 0.204651610864949 1
KDM1B_uc003nco.1_S246 1700 2430 2090 2240 2020 2620 1610 1760 1777.5 -112.5 267.5 407.500000000001 0.0707986612135456 1
PLEKHG1_uc003qnz.2_S910 1110 1540 949 1350 3320 2270 1130 2020 804.5 947.75 697.75 167.75 0.708398388886125 1
SLTM_uc002afo.3_S316 1080 489 833 856 1470 2100 1700 1780 800.5 948 -7.50000000000012 35.5 0.870532334600854 1
ABI1_uc010qdk.2_S224 1170 1220 1100 1160 1600 681 810 1010 1164.75 -137.25 147.75 -152.25 0.502633126369927 1
SRRM2_uc002crj.1_S951	S953 1310 1210 980 1530 897 1550 1110 1390 1090 -20.7499999999999 -10.7500000000001 345.75 0.0177220108094543 1
RPRD2_uc010pcc.1_S329 1780 433 925 868 1330 1710 743 925 882.75 175.5 448 -210.5 0.555950940969054 1
DNTTIP2_uc001dqf.3_S433 449 220 353 388 514 557 711 561 424.25 233.25 -68.2500000000001 -75.25 0.21730705920945 1
TCOF1_uc003lsa.3_S1264 137 930 963 278 645 470 580 768 612.75 38.7500000000001 -101.75 30.2500000000001 0.910597393340458 1
TCOF1_uc003lsa.3_S1265 1200 1950 1460 1780 1570 1440 1290 1310 1437.5 -195 79.9999999999998 240 0.180688728088725 1
MYCBP2_uc010aev.3_S2881 710 796 643 1080 899 1000 568 644 661 -29.4999999999998 117.5 175 0.198335453353975 1
SLC16A1_uc001ecx.3_S482 647 873 1830 1560 1130 1090 1460 1220 1559.25 -2.49999999999978 -582.5 -80.9999999999999 0.68867425015175 1
RYBP_uc003dpe.3_S200 198 388 69.1 113 834 566 277 333 40.05 310.475 298.475 5.475 0.954927552384024 1
DOK1_uc002smr.3_S268 1650 698 2210 1500 1570 1850 2380 1540 2025 320.5 -465.5 -555.5 0.0379143100721787 1
NCOA3_uc002xtl.3_S727 388 697 867 1180 210 517 406 757 797.75 -310.5 -349.5 320 1.42254908793109e-06 0.00701316700350025
HTATSF1_uc004ezx.3_S712 300 447 215 324 406 434 348 331 242 58.25 92.2500000000001 66.75 0.0423185150188466 1
HIRIP3_uc002dvf.3_T83	S86 99 272 179 247 214 216 460 72.2 237 41.3 -39.3 -36.1999999999999 0.733066194294714 1
BCKDHA_uc002oqq.3_S336 1610 1390 1480 1610 1570 1590 1560 1750 1537.5 95.0000000000002 -60.0000000000002 30.0000000000002 0.703060367302253 1
CLTC_uc002ixr.1_S1497 701 427 150 273 359 424 378 180 307 -52.5000000000001 232.5 -71.0000000000001 0.492307310464924 1
SSR1_uc003mxf.4_S177 353 96.3 325 683 251 344 165 138 376.75 -139.825 -66.675 41.825 0.785358039553258 1
ZC3H13_uc001vat.1_S76 1240 979 1210 1190 1420 772 697 908 1193.75 -205.5 101.5 -179.5 0.333636482545159 1
PHF20_uc010gfo.1_S84 998 779 726 1130 1290 970 1420 1310 1007.5 339.25 -137.25 -61.25 0.678300588841779 1
ESCO2_uc003xgg.3_S74 892 1460 1110 759 631 730 639 744 945 -369.25 115.25 105.25 0.545951181144491 1
MDN1_uc003pnn.1_S4537 817 20 544 538 167 582 427 528 572 -53.75 -112.75 -71.7499999999999 0.747917464830506 1
ZYX_uc011ktd.2_S257 1060 716 667 610 813 789 714 601 732.25 -33.9999999999999 196.5 -134.5 0.0476655296822125 1
ZYX_uc011ktd.2_S258 270 1190 480 892 647 756 434 462 450 -133.25 148.75 367.25 0.0442467610594595 1
ZHX3_uc010ggg.1_S945 324 817 520 995 658 1030 700 471 507.25 50.7500000000001 35.75 277.75 0.133898305215683 1
SLIRP_uc031qpn.1_S99 424 798 554 518 787 902 849 1000 499.25 311 -2.49999999999994 151 0.0686112253798397 1
CLIP2_uc003uan.3_S293 1360 1020 920 708 789 1060 925 1050 943.25 -46 156.5 -39 0.813286561607545 1
ARFGAP1_uc002yel.3_S357 87.8 142 64.6 75.2 124 300 33.3 174 6.37500000000002 65.425 76.675 95.375 0.00919198703957703 1
SPHK2_uc002pjw.3_S448 619 214 735 385 661 539 355 345 572.5 -13.2499999999999 53.25 -221.75 0.081737583882915 1
DPYSL3_uc003loo.3_T622 467 387 738 558 251 233 184 615 613 -216.75 -189.25 38.25 0.745977170639584 1
SMARCC2_uc001skb.3_S554 123 276 144 335 568 523 371 311 148.5 223.75 82.25 59.75 0.473182650850822 1
PRRC2B_uc004can.4_S1398 94.6 439 121 135 88 122 109 105 114.65 -91.4 68.4 97.1 0.224141428233228 1
FNBP1_uc004byz.1_S295 6670 6810 8880 8630 5460 7240 7130 6810 8237.5 -1087.5 -1317.5 337.500000000001 0.53959385509833 1
CCDC86_uc001nqa.2_S90 942 1050 656 716 538 938 630 653 665.5 -151.25 203.25 147.75 0.106493216264003 1
SETD2_uc003cqv.3_S623 1140 1460 1110 1260 590 376 526 534 1192.5 -736 34 66 0.533296873993743 1
BUB3_uc001lhf.4_S210 577 202 183 248 197 94.9 469 205 391.275 -61.025 -8.52500000000002 -169.025 0.171045176441083 1
RSF1_uc001oyn.3_S1344 1000 971 728 737 1180 807 1010 1170 849 182.75 78.2499999999999 -58.2499999999999 0.656364758121485 1
BAZ1B_uc003tyc.3_S715 634 355 162 89.6 219 295 270 94.6 255.65 -90.4999999999999 221.7 -112.7 0.252584942752258 1
TSNAX_uc001huw.3_S31 385 731 407 381 694 541 620 557 414.75 127 96.5 26 0.796895770385004 1
RBM6_uc003cyc.3_S892 1730 1670 1740 1520 1140 1640 1280 1280 1592.5 -330 89.9999999999997 55.0000000000003 0.683657475898251 1
PRRC2B_uc004can.4_S1394 124 469 353 422 573 54.6 145 818 335.6 55.65 -129.35 142.15 0.51713671643119 1
WHSC1L1_uc003xli.3_S559 1220 997 534 1420 625 1500 849 1070 764.25 -31.75 117.25 439.75 0.0602638066301674 1
NDUFV3_uc002zcn.3_S465 286 20 616 269 270 113 241 154 478.75 -103.25 -147.75 -214.25 0.0134181788927728 1
EXOC1_uc003hbg.1_S447 1050 1370 2430 1960 973 1490 1420 890 1950 -509.25 -454.25 -40.75 0.908048525486251 1
TYK2_uc010dxe.3_Y291 1070 1080 1060 1060 559 571 942 635 1155.25 -390.75 -104.25 -71.2499999999999 0.43115441980333 1
PPP2R5A_uc001hjb.3_S40 1300 1290 1070 1390 1170 1350 338 1510 954.5 -170.5 200.5 415.5 0.0783454251337502 1
SRRM1_uc001bjm.3_S737	S739 1700 1280 1330 1830 1360 1280 1430 1130 1585 -235 -25 -75 0.67656887122945 1
SFPQ_uc001bys.3_S272 4330 2700 2980 2530 2930 3630 3250 3180 3110 112.5 412.5 -362.5 0.425574460286969 1
ARRB1_uc001owf.2_T401 1120 1710 1250 1420 1580 1240 1670 1590 1367.5 145 -70.0000000000001 85.0000000000001 0.649610361126648 1
NDUFV3_uc002zcn.3_S469 1360 1390 1560 1290 1090 496 1390 977 1666 -411.75 -220.25 -311.75 0.0285657286106746 1
POP4_uc002nsf.2_S9 571 187 1140 726 1320 1320 2450 911 1176.75 844.25 -457.25 -584.25 0.0450287056064682 1
GOLGA4_uc003cgw.3_S285 588 566 591 722 638 688 618 509 605.5 -3.49999999999983 9.99999999999984 12.5000000000002 0.842646354009806 1
WHSC1_uc003ged.4_T543 3030 3320 3550 3050 2560 2860 2460 2430 3195 -659.999999999999 69.9999999999997 15.0000000000001 0.93699824606253 1
RECQL_uc001rey.3_S602 395 115 776 597 595 447 300 273 599.25 -67 -98.5000000000001 -158.5 0.358199659568803 1
NOC2L_uc001abz.4_S55 1550 612 889 670 1020 1190 20 1080 707 -102.75 428.25 18.25 0.960230687683012 1
PGRMC2_uc003igg.3_T234 756 800 720 562 1040 1110 938 1260 646.5 377.5 56.5 69.5000000000001 0.46080783035905 1
DMTN_uc022asy.1_S200 740 1050 716 700 836 993 556 811 608.75 -2.49999999999998 209 176.5 0.00503422620592079 1
AFF4_uc003kyd.3_S457 1020 680 1180 1040 681 571 1260 763 1277.25 -161.25 -322.75 -271.75 0.00132716929704418 1
NOLC1_uc001kur.2_S433 518 193 84.1 630 669 570 392 147 284.55 88.225 174.225 -30.775 0.873021256896378 1
NAA15_uc003ihu.1_S587 756 471 619 674 467 634 333 674 591.75 -103 6.99999999999995 69.5 0.549269134584756 1
SRRM1_uc001bjm.3_S724	T726 3590 4260 5460 5230 3870 5120 4910 4800 4882.5 40.0000000000001 -890 395 0.324895502768523 1
BRAP_uc009zvv.3_S137 1240 1080 480 608 968 1610 435 1420 408.25 256.25 488.75 398.75 0.0841969748716375 1
TMPO_uc001tfh.2_S166 87.8 166 225 95.9 684 349 837 161 280.425 364.075 -8.02499999999999 -265.475 0.0575600283524589 1
ZZEF1_uc002fxj.1_S312 1830 1260 935 1610 1810 1830 1890 1690 1342.5 396.25 151.25 -18.7499999999998 0.936216206280339 1
PTGES3_uc010sqt.2_S79 305 358 325 432 315 413 407 350 345.25 16.25 -30.75 50.25 0.134813979374441 1
VAMP7_uc004fxj.3_S120 221 423 360 488 307 268 497 314 414.5 -26.5 -110 27 0.718153590936513 1
XRCC5_uc002vfz.3_S789 465 217 414 20 133 401 20 476 233 -21.5 71.5 20.5 0.908212337185872 1
HN1_uc002jnb.1_S117 2230 2810 1210 1550 1420 1140 614 1620 1418.5 -751.5 651.5 411.5 0.222382092273895 1
WDR44_uc004eqo.3_S402 714 922 20 541 729 20 629 680 476 -34.75 128.75 17.75 0.953570630285339 1
ADAM22_uc003ujn.3_S856 828 343 646 495 335 608 828 780 708.75 59.7500000000001 -158.75 -102.75 0.522666314298228 1
NOP56_uc002wgh.3_S568	S569 274 495 393 471 52.3 246 1390 247 668.75 75.575 -358.425 -162.575 0.615852558163841 1
ADAM22_uc003ujn.3_S854 592 687 334 335 145 536 521 505 395 -60.2499999999999 66.2499999999999 117.75 0.415577510799949 1
RNPS1_uc002cpx.3_S101 170 328 356 258 183 428 209 298 230.25 1.50000000000004 -3.00000000000003 98.5 0.152422979621149 1
HN1_uc002jnb.1_S118 7300 11300 5370 5770 5950 3160 3430 6130 6020 -2767.5 1752.5 1077.5 0.507191309794492 1
NEK4_uc003dfr.3_S614 429 292 584 510 269 496 1050 310 665.25 77.5 -242 -181 0.308126314696667 1
AK2_uc009vud.2_S3 174 263 298 276 314 635 722 547 283.25 301.75 -114.25 53.2500000000001 0.56792979318186 1
PML_uc002awm.3_S503 2990 2530 3450 3110 2740 2200 1950 2370 3187.5 -705 -105 -230 0.414748595917189 1
DTD1_uc002wrf.4_S193 569 332 377 453 107 384 167 571 389.75 -125.5 -44 130 0.307422052822252 1
SPECC1_uc002gwu.3_T54 760 1960 2420 1240 1820 779 1290 972 1837.75 -379.75 -150.75 -334.75 0.501926189841522 1
PSIP1_uc003zlw.4_S105 1720 1690 1540 1820 2010 1990 2550 2310 1795 522.5 -202.5 -2.49999999999971 0.986402767380087 1
PSIP1_uc003zlw.4_S104 2640 4090 2490 2390 4300 5230 3880 3660 2165 1365 960 515 0.142168410753781 1
ARRB1_uc001owf.2_S403 1530 996 2270 1630 1220 1460 2200 1860 2110 78.5 -688.5 -318.5 0.0609383057144451 1
CHD4_uc001qpo.3_S1341 2220 1070 1300 2030 2430 2670 3250 3270 1857.5 1250 -365 -39.9999999999998 0.917450981651464 1
RERE_uc010nzx.1_S87 1460 321 2240 1090 1500 1970 1460 1630 1630 362.25 -292.25 -412.25 0.350535914263032 1
RERE_uc010nzx.1_S86 2270 1770 1440 1860 850 1930 1010 2150 1522.5 -350 89.9999999999996 535 0.136063726842917 1
DGCR8_uc002zri.3_S94 167 214 1050 472 258 214 191 73.9 679 -291.525 -233.475 -173.025 0.403553931493203 1
NUMA1_uc001oro.1_S270 2140 1620 1960 1580 2160 1940 2290 2160 1997.5 312.5 -32.5000000000001 -312.5 0.00248244734187511 1
PTPLAD1_uc002apc.3_S113 1380 1640 1480 1430 1310 1720 1360 1530 1352.5 -2.49999999999992 62.4999999999999 197.5 0.0178851128495436 1
CHD1L_uc001epo.5_S423 474 360 633 572 489 922 798 1060 547 307.5 -204.5 130 0.252718261538717 1
DGCR14_uc002zou.3_T307 1160 1040 744 519 1110 473 701 200 848.75 -244.75 404.75 -370.75 0.00063036013366666 1
MARCKSL1_uc001bvd.4_T147 1000 940 662 939 1170 1110 783 1400 734 230.5 109 193.5 0.177528668432741 1
EIF3H_uc011lhz.1_S14 763 945 361 776 803 945 121 526 359.25 -112.5 418 286 0.00167870713781429 1
ZFPM1_uc002fkv.3_S785 793 987 558 769 1110 1280 696 1050 523.5 257.25 274.25 232.25 7.13998000983385e-08 0.000353429010486775
TCF20_uc003bcj.1_S1321 463 660 857 468 886 587 460 860 629.5 86.2500000000001 -12.2500000000001 -22.75 0.894285711762807 1
SHROOM3_uc011cbx.2_S1252 546 335 289 491 202 551 1050 431 528.5 143.25 -156.75 -69.75 0.746123850647823 1
EIF5_uc001ymr.4_T226 2660 809 1920 1160 1570 2840 1170 1970 1497.5 250.25 414.75 -135.25 0.830371808160689 1
EPS15L1_uc010xpe.2_S228 790 910 720 907 1260 1280 617 1390 618.5 305 151.5 275 0.0811104310011083 1
KRI1_uc002moy.1_S157 1120 148 1030 1100 1220 1380 956 1750 964 477 -242 13 0.968626015819221 1
C12orf45_uc001tlb.3_S177 246 20 388 380 471 263 763 107 475.5 142.5 -159.5 -274.5 0.0302644474274965 1
DMTN_uc022asy.1_S115 3210 3020 3300 2740 2830 1700 1510 1530 3090 -1175 420 -465 0.087461871001341 1
PCYT1A_uc003fwg.3_S342 1950 1570 1560 1560 1450 2010 2560 2060 1795 360 -190 -80 0.778206553570102 1
SLC35B2_uc011dvt.2_S293 1130 1410 868 618 1010 1350 475 388 652.25 -200.75 637.75 70.75 0.601166821656798 1
SPAG9_uc002itf.3_S575 4650 4300 3840 4960 4900 3490 3540 5740 4335 -19.9999999999994 -185.000000000001 390.000000000001 0.578083734720805 1
FOXK1_uc003snb.1_S100 2120 1860 2590 1440 2320 2240 1790 1990 2072.5 82.5000000000001 182.5 -322.5 0.237522565778701 1
CLASP1_uc010yza.2_S653 193 390 246 289 387 490 285 384 192.25 107 64 110.5 0.00120138315328349 1
EIF5_uc001ymr.4_T152 423 1210 1530 1150 1500 605 1220 1160 1312 43.0000000000001 -330.5 -137 0.668931780433369 1
EEF1B2_uc002vbh.1_S89 1900 2050 2270 1800 2230 1550 2220 2980 2227.5 240 -385 -59.9999999999997 0.853594941964674 1
PRKD2_uc002pfg.3_S213 56.4 99.2 174 103 338 256 238 231 122.35 157.6 0.899999999999994 -29.3 0.462022092366039 1
SPAG9_uc002itf.3_S572 2800 2840 2570 2710 2520 2940 2890 3400 2650 207.5 -117.5 277.5 0.117817353068929 1
PHF14_uc003sry.2_S301 463 1450 747 1220 1210 1000 1480 1670 914.25 370 -248.5 360 0.140803317404694 1
SLC16A1_uc001ecx.3_T465 554 991 931 1320 887 237 842 996 1085.25 -208.5 -355 82.5000000000002 0.705272091855179 1
FIP1L1_uc003gzz.3_S485	S493 315 841 421 713 403 604 332 609 399.5 -85.5 21.9999999999999 324 1.11813004015363e-07 0.000553027117859985
ZNF691_uc009vwm.3_S70 364 321 608 1050 801 792 515 810 588.25 143.75 -176.25 171.25 0.356553900776527 1
SRSF1_uc002ivi.3_S237	S241 2310 2210 2660 2830 2870 3390 2510 2550 2395 327.500000000001 57.4999999999994 157.5 0.592946826096123 1
ZBTB40_uc001bfu.2_S213 485 565 334 490 546 132 373 522 471 -75.2499999999999 2.24999999999994 -7.24999999999993 0.955752692235364 1
TCEA1_uc003xru.3_S78 406 311 622 462 508 488 547 451 542.75 48.25 -92.25 -92.75 0.0740543297720682 1
ETV6_uc001qzz.3_S292 922 496 794 735 481 813 685 261 779.25 -176.75 59.2499999999999 -144.25 0.386738001489558 1
USP10_uc002fii.3_Y367 465 590 346 415 368 406 396 316 390.5 -82.4999999999999 88.9999999999999 38.0000000000001 0.422487242876599 1
C2orf44_uc002rep.2_S689 821 1060 890 843 1130 974 610 418 770 -120.5 306 -38.9999999999999 0.785877799624598 1
SLC9A3R1_uc002jlo.4_S287 596 585 304 501 745 332 323 459 424 -31.7499999999999 167.75 -22.7499999999999 0.848713165682168 1
WDR47_uc001dwj.3_S429 404 1180 911 1840 574 568 447 707 986.25 -509.75 -294.75 489.75 0.0396811664166833 1
C12orf43_uc010szp.1_S137 643 1780 339 1140 668 1230 1160 1060 597.75 54 155.5 600 0.0298515738096451 1
UBN1_uc002cyc.3_S174 321 137 338 307 81.5 311 206 457 299.75 -11.875 -114.375 66.375 0.469281339366117 1
WAC_uc001iuf.3_S465 902 711 999 505 807 382 630 94.9 913.25 -300.775 143.275 -411.275 2.73718547871962e-07 0.00135299078213111
PIEZO1_uc010vpb.2_S1628 945 962 348 994 526 1530 306 320 352.75 -141.75 498.75 420.25 0.0774578343816233 1
SLC9A3R1_uc002jlo.4_S289 739 991 1400 1530 606 909 1140 949 1325 -264 -443.5 123.5 0.318909513906007 1
TCEA1_uc003xru.3_S75 1670 1140 1570 1730 1760 2130 2340 1810 1687.5 482.5 -187.5 -132.5 0.516463344487615 1
UTP18_uc002its.3_S137	S140 679 628 648 1130 692 924 1230 739 852.75 125 -206 43.0000000000002 0.812520285055804 1
VIM_uc001iou.2_T457 762 229 493 485 310 351 382 495 566 -107.75 -50.75 -96.75 0.459931194427439 1
UBR4_uc001bbk.1_T2883 482 517 253 792 434 737 273 191 329 -102.25 165.25 198.75 0.19362819752766 1
CHD4_uc001qpo.3_T1587 641 447 582 407 762 562 736 405 596.5 97.0000000000001 70.4999999999999 -225 5.76694709667102e-12 2.86098245465849e-08
DBN1_uc003mgz.1_S141 1620 1470 1450 1670 1790 1620 1130 1550 1425 -29.9999999999998 175 80.0000000000002 0.610642417795657 1
TICRR_uc002boe.3_S440 1970 652 1140 1250 1530 2160 1350 1410 1172.5 359.5 290.5 -129.5 0.727176897268699 1
BUD13_uc009yzc.3_S238 689 600 1150 652 404 990 685 621 834 -97.7499999999999 -106.25 -16.25 0.937748227537384 1
SLC39A6_uc002kzj.2_S477 227 873 391 685 20 96.8 744 110 585.3 -301.3 -178.3 95.7000000000001 0.704643069977119 1
EIF4A1_uc002ghr.1_T157 502 108 356 656 322 512 520 206 469.5 -15.4999999999998 -73.5000000000001 -54.4999999999999 0.740444969936237 1
ERCC6L2_uc010mry.1_S1026 1180 765 290 1000 233 539 433 119 663.5 -477.75 218.75 71.7500000000001 0.761644094754447 1
PCF11_uc001ozx.4_S1649 250 648 1100 530 1050 268 253 697 741.25 -65 -91 -127.5 0.680056395707169 1
FAM169A_uc010izm.3_S525 89.3 413 546 455 381 578 54.2 615 278.125 31.2250000000001 -52.2250000000001 247.625 0.106485648186388 1
ZBTB17_uc010obu.2_S119 230 473 73.9 237 258 552 450 359 128.2 151.275 98.275 152.275 0.0859935354319322 1
NARF_uc002kff.4_S443 1110 745 779 848 431 1320 1250 1420 861.5 234.75 -172.75 190.75 0.474956797451515 1
NSUN2_uc003jdu.3_S455 1170 1190 1520 1130 1330 1610 1040 1730 1192.5 175 -30.0000000000002 150 0.463514897859198 1
CBX5_uc001sfj.4_S10 572 346 613 801 46 151 1000 370 862 -191.25 -417.25 -140.75 0.439185183200916 1
DDX10_uc001pkm.3_S830 273 860 751 342 632 867 331 1370 395.25 243.5 -40.5000000000001 363 0.172750575628434 1
CBX5_uc001sfj.4_S12 166 521 590 198 517 411 430 674 390.75 139.25 -69.2500000000001 25.2500000000001 0.864311849213147 1
ELF1_uc001uxs.3_S166 1030 309 876 784 721 971 319 713 728.5 -68.75 84.7499999999999 -42.25 0.864412379286903 1
IWS1_uc002ton.2_S419 359 206 79 217 237 278 166 314 155.5 33.5 76 43.5 0.517147061700536 1
SNX17_uc010eza.2_S408 797 917 759 534 476 1470 222 714 400.25 -31.2499999999999 357.75 345.25 0.14660650397885 1
EPB41L2_uc003qci.3_S38 988 1240 1190 1220 782 643 725 517 1167.5 -492.75 0.250000000000033 -16.25 0.870606753639936 1
SRRM1_uc001bjm.3_S737 4990 5570 7040 6560 6050 7130 6410 6850 6227.5 570.000000000001 -780.000000000001 405.000000000001 0.383874840263166 1
CENPC_uc003hdd.1_S495 940 1230 842 1020 1020 1250 1310 1340 926 222 -18.0000000000001 182 0.0648054381172484 1
PHF14_uc003sry.2_S293 525 428 175 81 289 488 406 378 218.5 88 172.5 -4.99999999999998 0.962652762252105 1
UBE2O_uc002jrn.4_S896 2020 2590 2500 2230 3010 3050 1310 2290 1877.5 80.0000000000003 585 330 0.411944005468764 1
RAB7A_uc003eks.1_S71 1500 1560 2180 1720 313 565 232 434 1811.75 -1354 -157 13.5000000000001 0.944210174856987 1
ZKSCAN8_uc010jqx.2_S176 2340 1470 1270 1510 1070 1040 1460 747 1702.5 -568.25 233.25 -343.25 0.204323874786379 1
RSF1_uc001oyn.3_S1309 31.3 708 261 204 984 1310 247 842 -76.425 544.675 369.825 385.175 0.0368173567682541 1
FAM122B_uc004exr.3_S57 198 95.2 171 121 360 161 104 253 151 73.2000000000001 41.2999999999999 -50.7 0.447283710053531 1
YTHDC2_uc003kqn.3_S1089 215 465 341 156 562 164 259 432 287 60 54.5 -40 0.764052181670656 1
SRRM1_uc001bjm.3_S739 1330 1940 2330 1530 1650 1220 830 924 1782.5 -626.5 131.5 -131.5 0.700060092862368 1
TFAM_uc001jkf.4_S123 99 99.1 175 232 262 467 454 355 167 233.225 -72.225 40.775 0.476900961422415 1
PAF1_uc002old.4_S393 1190 1220 1230 1770 2170 2040 1750 1680 1282.5 557.5 47.5 92.5000000000001 0.669059812320505 1
FASN_uc002kdu.3_T2203 1040 529 474 390 480 181 1020 293 804.25 -114.75 13.25 -405.25 0.0509288741597107 1
SRRM2_uc002crj.1_S352 1020 791 659 322 665 916 997 145 685.25 -17.25 317.25 -291.75 0.148590139909721 1
ZEB2_uc002tvv.3_S1166 238 192 168 313 353 155 415 243 286.75 63.75 -50.25 -67.75 0.325657905908628 1
CCDC97_uc002oqg.3_S267 876 600 741 1210 1240 1020 1240 828 947 225.25 -70.7500000000001 -109.75 0.563419319967582 1
PRAM1_uc002mkd.3_S472 122 640 452 227 826 700 288 838 210.25 302.75 120.75 179.25 0.32647018827862 1
ZFYVE26_uc010tta.2_S296 1500 945 838 752 752 718 684 837 973.5 -261 201 -130.5 0.449799649969364 1
ELF1_uc001uxs.3_S162	S167 543 477 585 655 306 596 892 636 666 42.5 -211.5 9.50000000000001 0.932240825535482 1
ALS2_uc002uyo.3_S463 2170 2860 2870 1780 3300 2380 3030 2270 2585 325.000000000001 189.999999999999 -520 0.142006106775571 1
C11orf58_uc001mmk.2_S86 495 524 840 901 328 614 451 852 728.25 -128.75 -270.75 194.25 0.0303902105479783 1
UTP14A_uc004eva.1_S436 1220 951 610 695 736 707 457 835 721.25 -185.25 254.25 41.25 0.77856039188991 1
MCM3AP_uc002zir.1_S429 505 336 266 91.7 384 273 124 193 244.925 -56.1749999999999 205.825 -96.325 0.0663658171603582 1
PGRMC1_uc004erb.3_Y127 2890 3310 1390 1690 2430 2560 1040 2230 1460 -255 1210 510 0.0570226137213093 1
NOP58_uc002uzb.3_S513 1920 648 1510 1390 559 592 1140 1790 1719.5 -346.75 -527.75 -177.25 0.650824724422376 1
FANCE_uc010jvw.1_S248 1320 1480 1290 1050 1880 1870 1600 1520 1170 432.5 272.5 -42.4999999999999 0.570297452721556 1
MARCKS_uc003pvy.4_S45 386 399 270 404 416 501 281 184 277.5 -19.2499999999999 140.75 33.7500000000001 0.579233417956244 1
SRPR_uc010sbm.2_S267 97.9 92 170 90.4 91.7 382 167 91.8 78.325 70.55 36.1 32.4 0.699160624925804 1
TSC22D4_uc010lgx.3_S61 230 778 936 912 310 655 273 785 658 -208.25 -233.25 345.25 0.0186735102630938 1
SRBD1_uc002rus.3_S148 613 252 373 307 352 293 382 373 438.75 -36.25 18.75 -123.75 0.115189252862667 1
PGRMC1_uc004erb.3_S128 1390 2890 691 1830 2060 1860 775 1720 879.25 -96.4999999999997 795.999999999999 846 0.00833612682686198 1
DCAF5_uc001xkq.3_S682 1050 815 882 817 1080 729 599 447 875.25 -177.25 232.25 -200.75 0.0280591648328921 1
RPS14_uc003lsi.3_S138 310 20 665 197 204 244 375 458 492 22.25 -229.25 -158.75 0.172051380518472 1
LDB1_uc001kul.3_T24 463 946 439 552 512 579 766 624 520 20.25 29.75 130.25 0.365431622967619 1
RAPGEF6_uc003kvm.2_S1092 2560 1750 2950 1550 2680 3110 1720 3540 2155 560 85 10.0000000000002 0.987226828383868 1
HNRNPA1_uc001sfm.3_S5 2580 2400 1620 2710 3020 2200 3000 2830 2332.5 435 10.0000000000001 -20.0000000000001 0.958086129121913 1
COIL_uc002iuu.3_T121 843 1110 1090 1020 1180 1230 1310 1080 1030.75 184.25 -34.25 4.25000000000005 0.963676561016767 1
NOP14_uc003ggj.1_S95 108 262 581 429 92.1 801 586 297 371 99.0250000000001 -157.475 105.475 0.612556017386418 1
UTP20_uc001tia.1_S2600 11300 7000 5870 7260 7020 7430 7850 6960 7680 -542.500000000001 1202.5 -847.500000000001 0.507415651904797 1
MAPK14_uc011dti.2_Y181 1500 804 1220 1340 486 1560 1100 765 1205 -238.25 -18.7500000000001 40.75 0.903450325999219 1
EPRS_uc001hlz.1_S879 552 213 529 357 208 356 237 379 462 -117.75 -43.2500000000001 -55.2499999999999 0.597875354226713 1
C17orf85_uc031qxz.1_S279 217 234 88 101 99.8 106 130 149 129.5 -38.8 47.2 13.8 0.742309804952594 1
DEF6_uc003okk.3_S596 1110 1970 904 1660 1520 605 997 510 1242.5 -503 283.499999999999 53.5000000000005 0.889598402192149 1
POLR2A_uc002ghf.4_S1912	S1919 135 663 108 135 794 209 359 643 159 241 139 63.5000000000001 0.771215166478872 1
SSRP1_uc001njt.3_S658 202 169 119 66.1 132 290 140 135 89.025 35.225 83.225 16.775 0.689099166605772 1
APLF_uc010fdf.2_S115 677 387 157 321 114 484 644 467 368 41.75 18.2499999999999 16.75 0.929899494332608 1
G3BP1_uc011dcu.2_S230 209 593 108 372 393 265 470 20 250.5 -33.4999999999999 122.5 17.5 0.916026406084784 1
CDC5L_uc003oxl.3_T423 1120 1210 1310 1280 1540 845 1400 1420 1393.75 71.2499999999999 -173.75 -153.75 0.334167532120615 1
PHACTR4_uc001bpx.3_S470 241 90.5 91.5 107 69.9 123 301 63.8 177.25 6.92499999999999 -9.725 -79.775 0.258520966763147 1
SEC62_uc003fgg.3_S340 157 315 103 373 337 87.2 445 220 273.45 35.3 -61.2 -11.6999999999999 0.92129415050407 1
GTF3C2_uc002rju.2_S902 361 68.2 330 173 166 192 341 186 335.75 -11.8 -60.7 -144.7 0.0124142049094124 1
GTF3C2_uc002rju.2_S903 504 241 208 160 161 336 337 201 270.25 -19.4999999999999 83.9999999999999 -67.9999999999999 0.476219644247848 1
MICALL1_uc003aui.3_S620 978 992 995 493 785 483 600 641 894.5 -237.25 127.25 -187.25 0.139237778327954 1
WAC_uc009xlb.3_S7 1470 1290 1590 1690 1750 728 1160 857 1693 -386.25 -14.75 -351.25 0.144225150950324 1
SH3KBP1_uc004czm.3_S217 609 760 839 686 410 411 180 224 685.5 -417.25 65.2499999999999 10.7500000000001 0.904984159399496 1
CHMP2B_uc003dqp.4_S157 2380 3460 2480 3200 1640 1700 1260 2230 2525 -1172.5 2.49999999999975 707.500000000001 0.000452820403609194 1
PARP14_uc003efq.4_S32 201 176 208 291 211 276 298 250 232.5 39.75 -45.75 18.75 0.519639391651914 1
MED1_uc002hrv.4_Y1258 375 114 739 429 187 278 262 90.5 566.5 -209.875 -141.625 -162.875 0.194720377209914 1
KDM1A_uc001bgi.2_S874 678 874 899 745 584 629 778 404 842.5 -200.25 -15.25 -71.7499999999999 0.507145967485228 1
STX7_uc003qdg.2_S128 1070 2430 665 1070 1710 703 1090 1210 964.25 -130.5 469.5 219.5 0.640353603976969 1
IWS1_uc002ton.2_S517 716 281 589 619 610 587 293 489 554.75 -56.5 51 -58 0.678656651814305 1
SRRM2_uc002crj.1_S455 1210 2870 1310 2060 2480 1540 2400 1550 1687.5 130 195 155 0.780076151322558 1
FOXK2_uc002kfn.3_S397 969 893 605 842 763 876 573 710 679.5 -96.75 192.75 102.75 0.0718249010841924 1
SF3B1_uc002uue.3_T76	T80 676 665 1290 972 365 512 439 393 1038.75 -473.5 -219 -56.9999999999999 0.697997453903062 1
FLII_uc002gsq.2_S435 612 577 631 864 1170 1420 993 640 577.75 384.75 162.75 23.7499999999999 0.905411546268227 1
GAPVD1_uc004bpp.3_S901 1270 3500 3270 3940 1590 800 2210 1900 3290 -1370 -1040 450 0.441171749130064 1
SLX4IP_uc010zre.2_S230 638 1210 474 874 579 560 533 344 608.25 -295 190.5 191 0.22207521802002 1
ATRX_uc004ecr.2_S1059 422 140 373 207 60.6 178 162 113 339.75 -157.1 -13.6000000000001 -94.9 0.198941840147308 1
CTDSPL2_uc010bdv.3_S50 407 451 423 106 446 485 78.4 292 238.1 -21.4 222.4 -5.09999999999995 0.959685987645797 1
NUCKS1_uc001hdb.3_S53 1470 637 719 2060 1240 1750 2840 2650 1514.5 898.5 -793 207 0.655866575291164 1
CHD7_uc003xue.3_S788 815 419 936 253 1170 778 578 1270 685 343.25 36.2499999999999 -194.75 0.458629411176799 1
NUCKS1_uc001hdb.3_S57 441 1400 454 814 840 1090 1070 807 535.75 174.5 156.5 326.5 0.149766539009741 1
IRF2BP1_uc002pds.1_S452 395 642 246 725 488 649 476 448 359.75 13.2500000000001 69.75 214.75 0.0207985385805092 1
FRMD8_uc001odu.4_S407 2590 2010 1540 2130 2730 2560 2740 3050 1995 702.5 107.5 37.4999999999998 0.895932539893566 1
SMG9_uc010eiy.1_S52 1300 1530 511 1320 904 1080 247 716 702.25 -428.5 505 421 0.000747486458719226 1
TP53BP1_uc001zrp.3_S1645 440 426 538 524 178 908 760 565 473 120.75 -108.75 126.75 0.476665085603981 1
STIP1_uc001nyk.1_S527 2530 2310 2600 1620 3190 2490 2290 2610 2287.5 380 350 -395 0.111115654489529 1
ARID1B_uc003qqn.3_S1789 108 246 85.3 600 512 152 323 422 262.4 92.425 -103.075 97.9250000000001 0.536037035309015 1
HUWE1_uc004dsp.4_S3795 70.6 215 122 314 242 370 765 170 255.9 206.35 -118.35 -32.65 0.842371541673046 1
ARHGEF1_uc002osb.3_S857 1570 2170 2420 662 2330 2450 1710 1760 1583 357 492 -247 0.588201083775781 1
HDAC7_uc001rqk.5_S538 420 406 596 546 294 833 793 603 529.5 138.75 -146.25 71.25 0.608485653284302 1
RBM15_uc021orn.1_S127 2430 2910 2930 2260 1800 1250 1760 2100 2765 -905 -165 -99.9999999999999 0.72447752311906 1
ZNF800_uc010lla.2_S594 2710 2490 2410 2540 3110 3670 1340 3570 1935 385 530 675 0.186914837940874 1
HSP90AB1_uc011dvr.2_S254 2380 2590 1710 2930 2070 2660 1720 2460 1947.5 -174.999999999999 220 690.000000000001 0.000163100806598667 0.795116432168501
PRKAR2A_uc003cux.1_S98 474 264 820 761 20 407 682 413 787.5 -199.25 -377.75 -37.75 0.772040648222351 1
USP16_uc002ymx.3_S414 995 752 731 959 1010 1070 1350 1020 924 253.25 -58.25 -71.25 0.555182918215111 1
C11orf58_uc001mmk.2_S14 588 465 698 471 715 229 34.6 302 565.15 -235.35 122.85 -142.15 0.382743229634767 1
IRF2BP1_uc002pds.1_S435 3020 4000 1590 2960 1490 820 1710 1140 2512.5 -1602.5 482.5 277.500000000001 0.638067598748815 1
IFI16_uc010pit.2_T148 339 786 794 872 548 805 1230 573 806 91.2500000000001 -247.75 31.2500000000001 0.881382690523764 1
HN1_uc002jnb.1_S87 759 1440 151 743 786 336 1270 468 684.5 -58.2499999999998 172.25 5.2500000000002 0.989573537040036 1
HN1_uc002jnb.1_S86 705 706 149 252 255 434 219 226 260 -169.5 313.5 72.5000000000001 0.479714201520202 1
DDX55_uc001ufk.3_S593 101 132 124 42.2 141 112 114 390 98.3 89.45 -46.05 49.05 0.535569738792126 1
PPFIA1_uc001opo.3_S802 1140 1710 1280 724 772 1090 740 611 1018.5 -410.25 339.25 50.75 0.81699874603241 1
SYMPK_uc002pdn.3_T1245 643 1500 1510 1270 2080 706 534 1230 1190.25 -93.2499999999997 96.2499999999999 -15.2499999999998 0.975203745172153 1
ARHGAP5_uc001wrl.3_S1217 295 556 777 412 479 803 639 343 524.25 56.0000000000001 -9.50000000000004 -19 0.913913927197281 1
TTF1_uc004cbl.3_S834 478 195 360 219 419 186 395 284 406.5 8.00000000000002 4.99999999999993 -192 2.06934157638599e-06 0.0101956459468538
SRRM2_uc002crj.1_T1002 836 778 844 1020 1040 949 1240 1050 958.749999999999 200.25 -137.75 -40.7499999999998 0.545569095332018 1
YTHDC1_uc003hdy.3_S292 993 1680 999 1090 1240 1350 895 1560 906.5 70.7499999999999 179.75 388.25 0.0119838560888462 1
SRRM2_uc002crj.1_S1555 405 663 1420 1360 1110 1510 1510 1440 1151.25 430.5 -510.5 132 0.510193855239701 1
MCMBP_uc001leq.2_S153 2040 1380 1730 1710 1760 1880 1530 1820 1715 32.5000000000002 67.4999999999997 -67.4999999999997 0.71337926198843 1
MAP4_uc003csa.3_S2344 479 107 296 514 361 291 302 254 399 -46.9999999999999 -32 -68 0.543265525049654 1
H2AFY_uc003lat.1_T173 840 380 767 878 567 881 698 990 767.25 67.7500000000003 -166.25 64.2500000000001 0.684418160194154 1
NACA_uc001smc.2_T160 389 819 830 812 775 541 564 620 721 -87.4999999999999 -75.5000000000001 58.5000000000001 0.674043631017401 1
HNRNPD_uc003hmo.1_T126 950 824 322 826 1160 1080 713 1120 513.25 287.75 258.25 176.25 0.219502438125628 1
TANK_uc002ubs.3_S331 233 610 669 322 614 377 631 286 536.75 18.5 -18.5 -138 0.366650641637558 1
SMARCA2_uc010mha.3_S586 317 373 398 204 319 477 504 322 336 82.5 14.5 -40.5 0.600659129604528 1
NACA_uc001smc.2_S165 186 411 548 279 520 467 643 601 434.25 201.75 -121.75 -34.7499999999999 0.691752212031927 1
SEC16A_uc004chv.4_S1221 1920 2810 1600 2270 1710 1600 1320 1630 1777.5 -585 305 440 0.0274782878486845 1
SCRIB_uc003yzo.1_S1474 1230 1750 1380 1240 1430 711 1390 1120 1477.25 -237.25 -2.25000000000006 -152.25 0.525476649109953 1
TOP2B_uc003cdj.3_T1402 580 1110 1090 645 894 380 977 675 1000.5 -124.75 -105.75 -182.75 0.391734303954607 1
RSBN1_uc001edq.3_S90 1450 2580 1770 1460 1340 996 876 1050 1582.5 -749.5 302.5 162.5 0.589852088370557 1
MCM6_uc002tuw.4_S757 154 80.3 172 431 283 55.7 126 70.6 249.825 -75.5 -56.65 -24.35 0.823232425077355 1
POGZ_uc021oyq.1_S1301 632 420 1410 861 1050 966 756 700 1025.75 37.25 -164.75 -225.25 0.353953349159583 1
NCBP1_uc004axq.3_S6 1110 604 1070 1410 1750 349 1490 1060 1450.25 113.75 -304.25 -499.25 0.108381531106153 1
STK11IP_uc002vmm.1_S492 3770 2870 2550 1810 2510 1970 2330 2170 2760 -505 565 -585 0.0666941329864188 1
RBM15_uc021orn.1_S740 3110 1890 3510 2420 2750 1960 4200 2240 3697.5 55 -665 -1265 9.82883071668881e-08 0.000486232255554595
NFKB2_uc001kvb.4_S871 670 359 747 609 326 438 302 813 659.25 -126.5 -169.5 43.5 0.778308870722152 1
FANCD2_uc003bux.1_S1434 538 542 494 411 584 657 603 672 470.75 132.75 35.2499999999999 15.7500000000001 0.701012785935262 1
BAZ1B_uc003tyc.3_S1123	S1126	T1129 451 240 592 845 467 352 867 295 748.75 -36.7499999999999 -272.25 -161.25 0.298902358527992 1
MTFR1L_uc009vrz.3_S223 354 153 386 400 178 510 155 434 292.75 -3.99999999999997 -45.0000000000001 106 0.365398740379768 1
TPR_uc001grv.3_S378 184 563 633 323 461 581 995 456 546.75 197.5 -154.5 -87.5 0.628748196331611 1
NUP155_uc010iuz.1_S932 1270 1700 1260 1070 1020 1290 1450 1210 1255 -82.5 72.5 67.5 0.722553572239272 1
ATRX_uc004ecp.4_S1922	S1926 515 108 269 118 582 145 237 195 315.75 37.2499999999999 132.75 -259.25 0.00205605971370333 1
BCL11A_uc002sae.1_S699 662 514 378 429 140 334 515 275 507 -179.75 13.2499999999999 -35.75 0.766520570942875 1
PGM1_uc010ooz.2_S116 838 949 483 996 542 511 628 1010 729.25 -143.75 -69.2500000000001 243.75 0.115664745706422 1
NUCKS1_uc001hdb.3_S112 563 902 897 988 722 912 1280 943 928.25 126.75 -252.25 70.7500000000002 0.578880704701472 1
TSC2_uc010uvv.2_S1029 5190 5300 6080 6000 6960 6630 6280 5630 5750 732.5 22.4999999999994 -237.499999999999 0.583203498759424 1
CHAMP1_uc001vuv.3_S651 230 157 253 235 652 170 403 468 301 204.5 -37.5 -127 0.229033221767939 1
CDK13_uc003thh.4_S324 241 20 659 115 575 105 87.8 444 414.2 44.2 -91.2000000000001 -219.7 0.260032000291463 1
USP24_uc001cyg.4_S1767 1350 817 1130 1170 910 1560 952 827 1043 -54.5 139.5 7.99999999999994 0.972991036349315 1
NIFK_uc002tnk.3_S246 197 232 182 58.6 235 287 201 188 133.4 60.35 80.35 -12.35 0.723400912580794 1
HMGA1_uc011dsp.2_S91 324 789 867 768 683 475 396 752 686.75 -110.5 -128 128.5 0.416813586103579 1
HMGA1_uc011dsp.2_S90 322 386 365 369 252 324 538 327 408.75 -0.249999999999957 -78.7500000000001 -17.75 0.788203122429138 1
THRAP3_uc001caf.4_S681 182 284 602 597 262 421 160 1090 430.5 67.0000000000001 -325 296.5 0.111662590409934 1
SRRM2_uc002crj.1_S1150 341 423 596 353 173 241 378 131 505.75 -197.5 -70 -85 0.292976676053207 1
NEDD1_uc001teu.4_S522 1210 761 465 653 611 1090 389 918 523 -20.2499999999999 311.75 186.75 0.357617094939073 1
SRRM2_uc002crj.1_T2396 369 791 1350 1210 489 965 859 401 1043.25 -251.5 -301.5 75.0000000000001 0.788176330533589 1
LMNB1_uc003kud.2_S22 1740 1220 1690 879 2710 2300 2300 2200 1499.75 995.25 225.25 -460.25 0.000326055311263786 1
HP1BP3_uc001bdv.1_S73 451 105 276 329 231 285 199 228 311.5 -54.5000000000001 10 -52.5 0.544400330462867 1
ZYX_uc011ktd.2_S402 539 521 895 450 866 547 470 459 675.5 -15.7499999999999 49.75 -198.25 0.141456713952032 1
RBM17_uc010qav.2_S221 432 559 612 479 391 414 758 306 619.75 -53.2499999999999 -89.75 -108.75 0.327867701916178 1
SRRM2_uc002crj.1_S1317 1960 1760 1280 1720 704 1020 749 626 1492.25 -905.25 267.25 108.25 0.455148508803168 1
HSPH1_uc010aaw.3_S732 5180 4230 3790 4040 4680 6770 3210 4840 3310 565 1245 755.000000000001 0.237565359938298 1
STMN1_uc001bla.3_S62 2460 2750 3050 2700 3540 2760 2750 3000 2812.5 272.5 2.50000000000003 -147.5 0.571552389198701 1
ARRB1_uc001owf.2_S411 472 424 573 521 413 534 626 528 557.75 27.75 -101.25 -19.25 0.644160145858063 1
MAP4K5_uc001wyb.3_T332 184 228 318 67.3 459 215 363 83 258.825 80.6750000000001 63.675 -182.675 0.0094974185117382 1
FAM169A_uc010izm.3_S349 255 295 352 456 200 57 140 285 374.5 -169 -106.5 36.5000000000001 0.516248551256156 1
SRRM2_uc002crj.1_S1319 3480 4940 4330 5280 1990 1880 1600 2220 4285 -2585 -285 730 0.0244138811243803 1
KPNA4_uc003fdn.3_S59 586 632 370 406 564 771 266 583 306.75 47.5000000000001 232 151.5 0.0100510934141966 1
PHC3_uc003fgm.2_S262 2400 1790 1530 1550 1190 1750 1630 812 1722.5 -472 402 -212 0.451600258134922 1
CDK11A_uc001ahj.4_T579 1140 1040 469 632 526 950 742 816 625.5 -61.75 249.25 140.25 0.418151876553943 1
DDX20_uc001ebs.3_S713 691 493 902 1070 824 704 784 811 911.25 -8.24999999999985 -213.75 -30.7499999999999 0.787760317314053 1
SRSF1_uc002ivi.3_S198 5530 2110 7240 3150 6570 6130 5200 5560 5557.5 1357.5 -202.5 -1897.5 0.0884178032374846 1
STIM1_uc009yeg.2_S725 260 700 141 334 315 451 477 599 225.5 101.75 43.75 222.75 0.0596232449275735 1
CAD_uc010eyw.3_S1858 476 443 302 426 524 390 552 335 417 38.5000000000001 54.4999999999999 -64.9999999999999 0.330316993867028 1
SSBP3_uc001cxf.4_S327 376 642 256 403 727 611 659 684 334.75 251 88.5 80.5000000000001 0.339500198397605 1
KDM2B_uc001uat.3_S405 779 445 304 572 169 346 463 154 519 -242 61.5 -49.4999999999999 0.738230661430099 1
ZDHHC5_uc001nkz.1_S379 1260 1810 1760 2490 667 589 1440 877 2030.25 -936.75 -560.25 159.75 0.534812074763935 1
KDM2B_uc001uat.3_S407 474 193 553 378 615 47.6 632 361 635.6 14.4 -148.6 -323.6 1.16901968193049e-05 0.057398866382787
BAG6_uc011gde.2_S1012 225 175 229 460 386 39.7 315 129 354.575 -54.825 -76.825 -87.825 0.429648979173671 1
FNBP4_uc009ylv.3_S498 5140 4600 4420 6130 4510 4830 5900 5180 5295 32.5000000000004 -637.5 192.5 0.696773257065786 1
C17orf85_uc010ckl.2_S24 260 1300 316 262 451 242 257 410 292.25 -194.5 252 232.5 0.388660890627078 1
KDM2B_uc001uat.3_T402 466 582 734 394 226 693 440 814 518.75 -0.749999999999885 -103.75 154.25 0.334130906808311 1
TRIP10_uc002mfs.3_S295 1050 1160 930 800 1700 1460 1510 1450 940 545 170 -79.9999999999999 0.270117143873103 1
ZSWIM8_uc009xrl.3_S52 460 629 554 254 128 63.3 433 324 547.925 -237.175 -71.1750000000001 -76.1749999999999 0.571946123679761 1
HNRNPH3_uc010qiv.2_T16 638 54.6 418 99.2 392 246 420 171 436.8 4.79999999999991 55.6 -324.3 8.36491292309368e-05 0.409127891068512
PBXIP1_uc001ffr.3_S544 2670 1440 2560 1790 1470 1710 2530 1760 2600 -247.5 -337.5 -632.5 0.0291628862708751 1
TECTA_uc010rzo.2_T688 1590 1440 714 1870 1840 1460 2040 988 1367 178.5 179.5 -106.5 0.790531162541885 1
GZF1_uc002wsy.3_S264 655 532 442 460 860 839 435 469 398.75 128.5 270 -22.9999999999999 0.744914299781023 1
SRRM2_uc002crj.1_S331 2630 5160 1960 4900 3410 2950 3510 3410 3002.5 -342.499999999999 92.4999999999992 1227.5 0.116667906232637 1
GIGYF2_uc002vti.4_S25 916 842 425 674 988 1020 721 673 535.25 136.25 318.25 39.75 0.53282955611675 1
SRRM2_uc002crj.1_S1178 1980 2490 1650 1830 1850 2120 2510 1700 1875 57.5000000000003 187.5 37.5000000000005 0.898907857406416 1
BCLAF1_uc011ede.1_S758 317 301 606 782 238 906 809 521 553.5 117 -239 135 0.47552429348492 1
RNF219_uc010afb.1_S569 199 435 211 292 273 190 415 477 284.5 54.5 -74.5 74 0.410744551235359 1
PPP1R7_uc002was.3_S11 754 1090 631 555 329 1070 607 852 527 -42.9999999999998 149.5 311.5 0.0687092669753309 1
ADRBK1_uc009yrn.1_S669 195 62.1 168 396 574 286 134 83.8 193.75 64.175 83.825 -60.775 0.687619191758946 1
SP100_uc002vqs.3_S121 1890 1140 1620 1850 1420 1310 827 1120 1624.25 -455.75 85.7499999999998 -84.2499999999998 0.743293519138912 1
HNRNPUL1_uc002oqb.4_S422 457 666 759 813 714 806 472 939 613.5 59 -85.0000000000001 205.5 0.0540510428656216 1
ILF3_uc002mpn.3_S598 276 496 103 161 156 162 471 344 238 24.2500000000001 2.74999999999998 39.25 0.779433930216623 1
MAF1_uc003zbc.1_S67 291 287 488 75.9 197 412 489 426 354.975 95.525 -72.975 -66.025 0.580375895926377 1
MTA3_uc002rsp.1_S427 1240 533 1060 467 2080 1430 1690 815 1021.75 678.75 312.75 -706.25 7.66897717454675e-11 3.80227888314028e-07
PBRM1_uc003deq.2_T173 281 297 431 118 514 349 499 602 352.75 209.25 -52.25 -89.75 0.303364570353993 1
OSBPL11_uc003eic.3_S180 269 273 489 560 214 310 357 130 463.5 -145 -117.5 -14 0.880604760440381 1
CLGN_uc011chi.2_S559 278 389 657 237 107 274 1660 25.5 803.75 126.375 -382.875 -444.125 0.25045238939248 1
ABLIM1_uc021pyx.1_S572 1630 2120 1550 1320 2710 1640 2510 2300 1730 635 105 -255 0.430047302079004 1
BPTF_uc002jgf.3_S2398 501 2050 1070 1310 561 508 928 841 1092.75 -523.25 -132.25 412.250000000001 0.240911639937512 1
AFTPH_uc002sda.3_T899 322 136 114 315 79.8 321 482 117 256.5 28.2 -42.3 -27.2 0.836034903507879 1
AFTPH_uc002sda.3_S898 261 93.4 311 286 177 140 276 231 326.25 -31.85 -108.15 -68.65 0.020070944623142 1
FNTA_uc003xps.3_S372 273 296 56.4 158 396 211 90.8 64.6 105.9 -5.25 201.55 -21.65 0.687151428379029 1
RFX5_uc001exw.1_S184 1100 931 474 375 660 1060 609 934 493 95.75 339.75 114.25 0.519869586187776 1
HUWE1_uc004dsp.4_S1394 2720 2740 2320 2080 2590 2250 2580 2470 2442.5 7.50000000000004 212.5 -167.5 0.331845546737533 1
THRAP3_uc001caf.4_S206 1870 1740 692 1330 1510 1620 1020 1860 996 94.5 459.5 364.5 0.156298590055189 1
SRRM2_uc002crj.1_S901	S907 337 237 650 201 378 308 90 473 405 -43.9999999999999 -38.5000000000001 -59 0.705238525525476 1
RCHY1_uc003hik.3_S256 1980 927 1450 1110 1370 2170 2470 2890 1572.5 858.25 -368.25 -43.25 0.923044188577723 1
FIP1L1_uc003gzz.3_S491 1670 1830 1560 1520 1180 1450 1570 2650 1607.5 67.5000000000001 -292.5 367.5 0.264597301106464 1
NUP98_uc001lyk.2_S622 542 568 726 649 399 427 338 543 638.5 -194.5 -80.0000000000001 45.5000000000001 0.425501548066098 1
PBDC1_uc004ecl.1_S180 1150 1390 1180 797 1640 1130 1750 1210 1231.75 303.25 93.25 -298.25 0.105108727084696 1
C11orf30_uc010rsc.2_S158 432 709 398 267 721 85.8 328 359 434.3 -78.0499999999999 148.95 -114.55 0.507304845907229 1
UPF2_uc001ilc.3_T1087 807 1120 959 1210 686 947 2150 1240 1284.5 231.75 -499.75 -21.2499999999999 0.946905188232799 1
SUB1_uc003jhs.2_S18 1790 3120 997 1940 2370 1020 1990 1560 1673.5 -226.749999999999 453.25 123.25 0.836998198327044 1
SNRNP70_uc002pmk.3_S310 104 210 99.1 241 210 214 135 93.4 116.05 -0.424999999999965 42.375 52.575 0.256502318830355 1
SETD2_uc003cqv.3_T1871 946 1110 736 947 801 492 416 498 822.25 -383 188 37.0000000000001 0.718161815403939 1
PBDC1_uc004ecl.1_T186 2250 2210 1470 2070 1780 1740 2150 1410 1917.5 -230 220 -54.9999999999997 0.835977793914727 1
RREB1_uc021yky.1_S1442 310 346 320 277 89 474 417 621 292.5 87 -104 145.5 0.169647652203639 1
STK4_uc010ggy.3_S396 279 352 132 489 134 136 678 292 393.5 -2.99999999999995 -172.5 11.5000000000001 0.942538280716734 1
GBF1_uc001kux.2_S692 91.1 267 296 105 322 207 94.9 93.1 169 -10.525 74.525 -32.975 0.694964711104908 1
SUB1_uc003jhs.2_S16 930 1270 701 931 1290 878 915 970 825 55.25 212.75 53.25 0.718910002455615 1
SRSF1_uc002ivi.3_S198	S200 2560 2420 3460 2740 3480 3010 2840 3050 3012.5 300 -155 -280 0.329183745362584 1
C11orf30_uc010rsc.2_T156 1010 154 556 642 450 374 258 187 662 -273.25 86.25 -229.25 0.229907127321461 1
LARP7_uc003iay.4_S298 1910 2730 1870 2080 2690 1710 2080 2990 2025 220.000000000001 4.99999999999955 240 0.561729206965522 1
LARP7_uc003iay.4_S299 329 901 342 404 224 524 43.1 492 234.025 -173.225 174.225 345.725 0.000609646406851398 1
GTF2F1_uc010xjb.1_T444 27.9 458 345 283 76.3 170 1020 457 462.725 152.35 -343.2 -25.3 0.910376257106274 1
GTF2F1_uc010xjb.1_T445 640 648 643 870 623 490 671 699 744.25 -79.4999999999999 -120.5 32.5000000000002 0.613100358051983 1
HTATSF1_uc004ezx.3_S615 6810 8170 5190 5870 7040 6560 6770 8100 5817.5 607.500000000001 662.499999999999 722.500000000001 0.334230990927997 1
GATAD2B_uc001fdb.4_S128 381 219 421 48.9 311 170 233 349 333.725 -1.72500000000006 7.27500000000004 -139.775 0.125602087813689 1
ARHGEF2_uc001fmr.2_S954	S958 195 337 187 621 513 96.3 113 120 301.675 -124.425 25.075 41.5750000000001 0.810626833759945 1
GTF2F1_uc010xjb.1_S441 3300 2220 3310 3010 1000 710 2180 1740 3600 -1552.5 -752.500000000001 -527.5 0.0276580934157659 1
SPTBN1_uc002rxu.3_S2340 754 1030 549 624 719 674 1110 659 728 51.25 58.75 -36.25 0.841463913844261 1
CCND3_uc003orm.3_S182 248 292 357 171 889 589 917 445 365.25 443 32 -228.5 0.0157108328931073 1
MED1_uc002hrv.4_T632 82.2 390 138 333 20 44.5 237 250 220.925 -97.925 -105.325 135.075 0.0961198607057467 1
HDGF_uc009wsd.3_S95 2960 1630 2840 2170 2920 3800 4600 4310 2902.5 1507.5 -652.500000000001 -352.5 0.441933646731303 1
LARP7_uc003iay.4_S297 1030 643 1380 1540 1410 1160 1340 1720 1377.5 259.25 -434.25 -24.2499999999999 0.893319152308689 1
SH3BP5L_uc001iew.1_S361 305 325 198 477 409 442 565 363 325.25 118.5 -30.5 32.5 0.702890161905728 1
AFF4_uc003kyd.3_S519 779 963 536 329 645 853 707 705 508.5 75.7500000000001 240.75 45.7500000000001 0.723727502417767 1
SF3B1_uc002uue.3_S241 574 552 1210 1520 877 580 639 1490 1143.25 -67.4999999999999 -569 210.5 0.387384532738002 1
ABI1_uc010qdk.2_S234 214 66.8 239 122 121 116 353 31.3 262.75 -5.12499999999998 -56.875 -147.725 0.0100584180774356 1
ALAD_uc011lxe.2_S243 1020 1500 1480 1490 1720 1940 1860 1900 1347.5 482.5 -137.5 187.5 0.0693169989975892 1
MTBP_uc003ypc.2_S638 109 20 564 382 269 347 607 581 469.75 182.25 -347.25 -54.75 0.331321947692095 1
PDZD8_uc001lde.1_S966 265 677 232 884 20 81.6 941 609 618.1 -101.6 -405.6 198.4 0.417338876844532 1
SP100_uc002vqs.3_S230 594 558 973 1040 1010 451 902 558 1007.75 -60.9999999999999 -215 -218 0.184741687358566 1
ADNP_uc002xvu.1_S708 183 133 166 207 90.4 208 353 75.9 216.75 9.575 -46.875 -42.125 0.572303629849124 1
CALD1_uc003vsb.3_S201 2020 2150 1540 1740 3590 3540 3100 3770 1600 1637.5 287.5 237.5 0.124228396867635 1
GMIP_uc010xrc.2_S233 568 493 792 502 636 421 447 624 670 -56.75 -61.75 -100.75 0.279151539510675 1
PTPRC_uc001gut.2_S927 3200 2850 2900 2990 2080 3830 3190 2380 2837.5 -115 125 170 0.725183462114246 1
SRSF2_uc002jsv.3_S205	S207 154 975 332 392 98.4 90.4 262 942 345.4 -115.05 -152.55 388.25 0.12805377216749 1
HIRIP3_uc002dve.3_S141 478 1210 1120 943 963 1480 1080 1240 815.25 253 -63 308 0.094418264390837 1
CTNNBL1_uc002xhj.3_S517 1970 958 1680 1350 1220 1430 1260 1630 1627.5 -104.5 -85.5000000000003 -190.5 0.481822231768132 1
SSH3_uc001okj.3_S36 978 672 1280 658 372 593 901 398 1126 -331 -155.5 -302.5 0.0609224683055582 1
SNAP23_uc001zpz.2_S120 431 396 271 348 285 450 171 370 260.5 -42.5 100.5 101.5 0.0250210988642264 1
TACC1_uc003xmb.4_S109 972 886 487 541 835 68.2 841 439 814.95 -175.7 113.3 -300.2 0.169366369968547 1
USP1_uc001dal.2_S41 410 493 242 396 919 393 129 491 256.5 97.75 239.25 18.25 0.916308415063068 1
PCM1_uc022asj.1_Y87 580 749 1090 819 498 741 588 568 856.5 -210.75 -124.25 30.25 0.815085711945494 1
MCM3_uc003pan.2_S677	S681 157 267 287 655 721 391 942 434 484.25 280.5 -195.5 -90 0.610032495102682 1
NOLC1_uc001kur.2_S547 4510 5050 5740 5050 6530 5780 5870 5280 5282.5 777.5 -17.5000000000004 -372.5 0.350904422353692 1
MCM3_uc003pan.2_S677	T683 273 338 291 553 245 681 326 208 263.25 1.25000000000006 39.7499999999999 161.25 0.214951010657698 1
PIGB_uc002act.3_S38 384 414 516 444 335 230 165 787 448.75 -60.25 -137.25 118.75 0.428710834954331 1
LMNB2_uc002lvy.4_S418 2410 3000 2370 2100 1660 1500 1010 954 2190 -1189 534 26.0000000000004 0.878576952120703 1
TP53BP1_uc001zrr.4_S378 735 615 743 573 208 342 484 211 734 -355.25 -27.7500000000001 -107.25 0.170095833216749 1
TP53BP1_uc001zrr.4_S379 79.4 166 260 119 392 331 171 124 139.6 98.4 73.6 -40.6 0.617193028925688 1
PRDM2_uc001avi.3_S594 732 539 362 426 103 135 865 160 653 -199 -76 -200.5 0.36439106091647 1
SETD2_uc003cqv.3_S613 268 240 951 474 883 757 328 214 553.75 62.2500000000001 45.2500000000001 -186.25 0.484077932996105 1
PRDM2_uc001avi.3_T592 560 519 552 357 697 722 279 665 394.5 93.75 161.25 43.75 0.699067775778493 1
ZRSR2_uc004cxg.4_S210 3740 2900 3500 3090 3200 2620 3370 2540 3645 -375 -10.0000000000003 -665 4.49999961404066e-13 2.23334980844838e-09
VPS4B_uc010dpx.3_S101 1930 2270 1220 1350 1740 1080 2090 1920 1682.5 15.0000000000003 110 -89.9999999999998 0.821729184039148 1
PIK3R6_uc002glq.1_S221 146 455 578 391 60.8 318 442 483 454.25 -66.5499999999999 -228.55 105.05 0.296606266534307 1
DPYSL3_uc003loo.3_S635 3000 2330 3100 2850 1060 1640 1280 1410 2922.5 -1472.5 -152.5 -52.4999999999996 0.82966802940814 1
SRRM2_uc002crj.1_S1970	S1973 1280 935 1120 1220 828 1140 1190 836 1197.5 -140.25 -45.7500000000001 -71.75 0.618530161063638 1
CTPS1_uc001cgl.4_S574 515 784 557 831 661 436 743 580 691.75 -66.7499999999999 -78.7500000000001 38.7500000000001 0.742913397462736 1
CHAMP1_uc001vuv.3_S626 565 733 665 601 789 508 663 539 662.75 -16.25 31.75 -75.25 0.352935424238209 1
ZNF609_uc002ann.3_T745 209 747 390 297 309 161 163 430 322 -145 36.5 141 0.340543625026244 1
HSP90AA1_uc001ykv.4_S230 4800 6260 3710 4250 4560 5690 4610 5390 3847.5 307.5 837.5 977.5 0.0137209560474854 1
PELP1_uc010vsf.2_S530 3700 1080 2010 1870 1320 2560 1700 1320 2182.5 -440 440 -475 0.492509315745936 1
ACLY_uc002hyi.3_S534 2920 1860 2890 2500 2240 3010 2620 2400 2702.5 24.9999999999999 -94.9999999999999 -225 0.512791107714568 1
SMARCC1_uc003crq.2_S327	S329 1430 940 1670 1300 1500 1540 1770 1620 1575 272.5 -237.5 -242.5 0.0227954978610983 1
HSPA8_uc009zbc.3_S540 315 191 246 20 599 196 193 181 206 99.25 165.25 -191.25 0.01116478868663 1
HNRNPC_uc001vzw.3_S219 2950 2450 2710 2470 2720 2830 3610 3300 2905 470 -285 -235 0.298948986545079 1
YTHDC2_uc003kqn.3_S1088 519 793 227 680 1070 463 927 672 529.25 228.25 84.7499999999998 -33.7499999999999 0.877307965979087 1
PTPN2_uc002krn.3_S303 385 401 654 414 360 671 526 319 490.5 5.5000000000001 -24.0000000000001 -29.9999999999999 0.80980039005791 1
DOCK7_uc001daq.4_S899 38.2 294 286 268 326 201 197 82.6 218.55 -19.8999999999999 6.39999999999998 -0.399999999999949 0.996698367443385 1
GSG2_uc002fwp.3_S146 974 757 261 770 836 492 472 345 561.5 -154.25 302.75 -44.7499999999999 0.787639528404471 1
AHCTF1_uc001ibv.2_S1240 191 766 608 457 557 82.6 195 245 494.1 -235.6 22.9 -0.0999999999999948 0.999589556748583 1
SLU7_uc003lyg.3_S224 1070 927 1150 1520 1030 941 312 1030 1065.25 -338.5 -11.0000000000001 214 0.372522598383778 1
HUWE1_uc004dsp.4_S3796 213 375 145 319 251 162 863 218 380.75 110.5 -136 -99.4999999999999 0.606684659552523 1
RCSD1_uc001gem.3_S85	S89 384 434 277 522 658 359 530 657 407.75 146.75 -37.75 30.7500000000001 0.767575611689358 1
DHX16_uc011ijv.2_S99 644 970 1040 891 919 1060 594 787 787.25 -46.2499999999999 70.25 127.75 0.373448772884262 1
LARP1_uc003lvo.4_T652 640 201 327 229 603 362 955 518 529 260.25 -55.75 -303.75 0.0130451180619587 1
ZMYM4_uc009vuu.3_S121 241 494 611 326 277 414 338 199 428.25 -111 -12 -8.49999999999999 0.941508307335746 1
TJP1_uc001zcq.3_S232	S234 1540 2980 2490 2040 3830 2410 1650 2470 1950 327.5 527.5 97.4999999999999 0.874131927105433 1
ACIN1_uc010tnj.2_S364 3600 3290 4430 2790 4050 3050 3790 3690 3997.5 117.5 -177.5 -762.5 0.0119032767506932 1
ZC3H4_uc002pgb.2_S1232	S1238 96.3 1520 352 991 519 387 283 390 421.825 -345.075 126.575 509.425 0.0879858128842716 1
NOC2L_uc001abz.4_S48 3070 2140 2120 2930 2620 3020 2840 2490 2515 177.5 117.5 -17.4999999999997 0.958480247638738 1
ERC1_uc001qjc.2_S36 1830 3640 2170 1760 1300 1620 1260 2010 1892.5 -802.5 297.5 617.5 0.18528755808763 1
PTPRC_uc001gut.2_S857 1380 1490 1310 1270 1720 1170 1170 1770 1317.5 95.0000000000002 59.9999999999998 30.0000000000002 0.886073783114183 1
TMPO_uc001tfj.3_S221 1830 893 3090 778 48.9 54.2 305 441 2259.7 -1435.475 -446.975 -776.925 0.115121997578407 1
PPIP5K2_uc003kod.5_S37 434 208 75.5 111 303 150 168 38.2 178.5 -42.325 175.575 -118.325 0.0298458757982503 1
TMPO_uc001tfj.3_S223 1900 1670 2880 1880 185 113 540 550 2491.75 -1735.5 -495.500000000001 -323 0.117292416252575 1
SNAPC4_uc004chh.3_S1195 811 980 968 523 754 782 727 296 803.75 -180.75 203.25 -169.75 0.222059154530717 1
ARHGEF2_uc001fmr.2_S923	S931 536 1290 840 1210 668 1010 775 1260 797.75 -40.75 -145.25 487.75 4.32907559416275e-09 2.14462404934823e-05
ARL6IP4_uc001ued.3_S129 227 63.8 109 144 415 27.9 136 380 174.275 103.775 -8.82499999999997 -67.825 0.564674739562612 1
PRKD2_uc002pfg.3_S196 757 1210 1290 1340 911 1290 276 729 915.749999999999 -347.75 133.25 333.75 0.176367069802007 1
C2CD5_uc001rfr.3_S893 455 830 763 1060 441 665 1100 1350 869 112 -470.5 286.5 0.00624072554246386 1
PRKACB_uc001djj.3_S308 486 595 724 510 772 987 749 986 551.5 294.75 -32.25 86.75 0.34990848057692 1
MAPK14_uc011dti.2_T179 662 1290 631 593 757 767 424 779 543.5 -112.25 262.25 238.75 0.0991260631392284 1
FKBP5_uc003oky.2_T14 533 507 333 410 396 362 347 379 398.5 -74.7499999999999 82.25 12.2500000000001 0.760053842383765 1
LRMP_uc010sjb.2_S370 640 679 708 556 587 712 287 732 546.75 -66.25 83.75 114.25 0.30528229627576 1
HIRIP3_uc002dve.3_S195 70.6 154 97.9 381 370 180 81 455 137.1 95.625 -60.075 137.625 0.224392643522793 1
G3BP1_uc011dcu.2_S229 1130 659 1060 478 883 877 961 649 953 10.75 100.25 -342.75 0.00168683447395003 1
PHF3_uc010kah.1_S274 585 569 916 532 718 535 584 667 749.5 -24.4999999999998 -73.0000000000001 -125 0.192945242553064 1
CLASP2_uc021wvd.1_S464 294 256 384 360 361 198 466 191 422.5 -19.5 -73 -125 0.0171643098523572 1
DPF2_uc001odm.3_S141 199 333 245 164 220 584 89.6 49.3 89.65 0.474999999999988 197.025 94.1750000000001 0.395594499688156 1
DMAP1_uc010oku.1_T444 140 345 141 318 249 134 122 317 182 -30.5 -7.49999999999999 115.5 0.0871125890971342 1
SRP72_uc010ihe.3_S559	T562 212 473 223 213 217 338 171 358 176 -9.24999999999993 68.7499999999999 139.75 0.0143646290668712 1
USP42_uc011jwq.2_S753 500 1700 673 707 1190 305 439 694 671.75 -238 295.5 151 0.687235782949394 1
DARS_uc002tux.1_S248 568 452 503 308 477 689 422 563 403.75 80 97.5 10.5 0.901882340811991 1
MEPCE_uc003uuw.3_T212 459 566 599 534 825 220 1030 763 750.25 170 -214 -207.5 0.179963029197244 1
KMT2D_uc001rta.4_T1841 1070 557 712 641 921 474 2100 383 1190.25 224.5 -203.5 -687 0.0515310407465622 1
R3HDM2_uc009zpm.1_S398 1060 1040 1980 1550 2220 1490 1210 720 1572.5 2.5000000000001 87.4999999999999 -417.5 0.321456611715731 1
TRAFD1_uc001ttp.3_S325 2560 3070 5150 4430 1540 1040 1410 1430 4415 -2447.5 -1052.5 -172.5 0.739729911949392 1
MCM3_uc003pan.2_S725 369 342 355 455 401 238 665 431 490.25 53.5000000000001 -139 -80.9999999999999 0.300310515935851 1
SRRM1_uc001bjm.3_T592	S594 424 212 756 81.6 693 779 547 904 446.4 362.35 -45.15 -110.85 0.566333585767932 1
SAMHD1_uc002xgh.2_T556 324 378 784 736 879 831 372 276 542.25 34 61.0000000000001 -34.5 0.88406082517796 1
ZC3H13_uc001vat.1_S876 271 126 200 287 110 485 492 270 241.25 118.25 -64.25 23.75 0.838670602247339 1
NFATC2_uc010zyx.3_S215	S219 883 500 331 1020 997 549 1190 834 801.5 209 -111.5 -124.5 0.609747429323805 1
VASP_uc002pci.3_S303 2110 2500 1690 2450 508 864 1150 1580 2056.5 -1162 -222 484 0.0458097865550832 1
TCF20_uc003bcj.1_S1334 815 797 413 492 970 720 503 452 479 32.0000000000001 360.5 -59.9999999999999 0.316730091044607 1
ZNF608_uc003ktt.1_S962 665 2080 929 1310 1430 939 1380 1170 1068.5 -16.2499999999998 81.2500000000001 273.75 0.465469791848534 1
SLFN13_uc002hjk.1_S169 1170 641 898 477 677 696 1620 515 1091.75 80.5000000000001 -81.5000000000002 -509 0.0418469820270438 1
NOL9_uc001ans.3_S199 1780 780 1140 1080 890 1490 885 1160 1133.75 -88.7500000000001 168.75 -46.2500000000001 0.877082843995235 1
PRR3_uc011eyj.2_S32 214 930 344 951 546 850 300 707 325.75 -8.99999999999991 59.4999999999999 508.5 1.40699756171324e-06 0.0069393119743697
EPB41L2_uc003qci.3_S611 353 162 525 478 20 289 280 387 468 -135.5 -211.5 34.5 0.692731337350574 1
SEC23IP_uc010qtc.2_S925 482 453 241 289 905 514 212 151 237.75 79.2500000000001 365.25 -108.25 0.354636074592873 1
LRBA_uc010ipj.3_S1099 479 463 803 256 568 464 384 750 565.25 41.25 -54.75 -75.25 0.642972124802991 1
SIK3_uc001ppy.3_T362 415 607 107 246 215 270 396 302 250.25 -47.9999999999999 114 73 0.552148051301224 1
UFL1_uc003por.3_S457 4400 2710 4280 3800 2900 3710 3320 3440 4092.5 -455 -280.000000000001 -310 0.509903851204162 1
NEMF_uc001wxa.3_S533 876 914 784 959 735 1080 1230 1150 888.25 165.5 -129.5 119.5 0.277825147570693 1
WAC_uc009xlb.3_S63 4090 6370 5700 5090 4760 2400 4170 2800 5587.5 -1780 -35.0000000000006 -514.999999999999 0.552455658689932 1
EEF1B2_uc002vbh.1_T92 1350 1300 1190 1440 1120 1400 2120 924 1472.5 71.0000000000001 -126 -179 0.561360265977033 1
PARP2_uc001vxd.3_S33 1300 1310 878 1110 1430 1370 1070 1010 966.5 70.5000000000001 335.5 30.5000000000001 0.617865040690348 1
HAUS6_uc003znk.4_S516 312 357 477 256 158 401 423 179 386 -60.25 -26.75 -44.25 0.659844170430369 1
EEF1B2_uc002vbh.1_S94 1260 1460 930 1590 1960 1720 1720 2000 1177.5 540 39.9999999999997 225 0.16667109363212 1
SMARCC2_uc001skd.3_S301	S303 2490 2760 2820 2450 2910 2850 3010 2840 2685 272.5 -27.5000000000003 -82.4999999999998 0.477980523175768 1
ZFPM1_uc002fkv.3_S908 800 250 790 770 495 942 687 1190 723.75 176 -237.5 95.0000000000001 0.654461858235798 1
PRRC2B_uc004can.4_S612 577 751 411 787 1110 331 920 830 693.75 166.25 -44.7500000000001 -79.7499999999999 0.722896417060304 1
SF3B1_uc002uue.3_T425 961 1190 1350 942 747 851 466 795 1054.5 -396 49.0000000000001 63.4999999999999 0.679891872552631 1
SMARCC2_uc001skd.3_S301	S305 1270 1480 887 1050 1260 708 1090 1280 1119 -87.2499999999999 102.75 2.75000000000022 0.990065743940964 1
SRRM2_uc002crj.1_S2098	T2102 865 346 891 355 559 571 1190 491 905.25 88.5 -146.5 -435.5 0.00338275599467357 1
RING1_uc011izv.1_S37 552 96.5 201 411 277 133 73.9 406 326.475 -92.6499999999999 -8.35000000000007 -14.35 0.926257110430977 1
MTA1_uc021seq.1_T563 1020 1660 658 927 1190 566 893 285 897.5 -332.75 418.25 -80.75 0.775414004688269 1
SQSTM1_uc003mkw.4_S197 217 404 115 513 450 211 62.4 238 202.85 -71.9 88.4 130.4 0.2940336289847 1
TRIM28_uc002qtg.1_S688 599 708 392 685 285 460 532 467 535 -160 -6.00000000000011 128 0.148557465318965 1
SKA3_uc001unu.3_S72 1890 910 955 847 1290 1420 506 942 933.25 -111 565 -130.5 0.623134816884948 1
TMPO_uc001tfj.3_S179 347 113 272 551 949 351 1450 1340 635.25 701.75 -463.25 -165.75 0.431358594981111 1
SEC62_uc003fgg.3_S312 5000 3490 2920 3140 4110 1770 3180 4290 3847.5 -300 210 -630 0.457195471033805 1
CPSF7_uc001nrp.3_S47 2650 3790 2070 1940 2090 1920 2160 2860 2242.5 -355 355 385 0.45243449013108 1
WNK1_uc001qio.4_S197 427 129 112 181 111 310 172 299 173.5 10.75 53.25 24.25 0.814773150536227 1
RABGGTA_uc001wof.4_S90	S95	S99 703 1140 898 1060 1110 817 1290 752 1008 42.0000000000001 -57.5000000000001 -57.9999999999999 0.760457005403662 1
MED13_uc002izo.3_Y393 451 134 171 432 516 371 386 296 310 95.25 46.75 -72.75 0.503260182036952 1
SQSTM1_uc003mkw.4_S354 28.9 285 78.2 64.2 281 277 285 209 64.375 148.925 58.875 40.525 0.533872937697017 1
RPS3A_uc003ilz.4_S262 557 217 655 263 428 485 390 481 508.75 22.9999999999999 -25.4999999999999 -146 0.196207984049761 1
FGD3_uc004asw.2_S127 304 346 299 146 217 360 229 223 229.25 -16.5 82.5 6.50000000000002 0.904629169927571 1
TRIP12_uc010fxh.1_S353 844 531 680 1100 664 880 802 1040 806.5 57.75 -175.75 140.25 0.307208983812424 1
TJP2_uc011lru.2_S414 2010 3040 2980 4130 4080 4680 4660 4640 3020 1475 -650 690 0.0204172203278763 1
SVIL_uc001iut.1_Y927 483 185 862 241 409 225 190 357 603.25 -147.5 -87.0000000000001 -234 0.131570231149974 1
MCM2_uc003ejp.4_S25 784 1140 1440 1100 2010 1270 1190 1500 1171 376.5 -6.50000000000005 -103.5 0.706275477847089 1
PI4KA_uc002zsz.5_S264 712 1260 568 777 466 1040 599 872 545.999999999999 -84.9999999999996 165.5 401 0.000255397197526205 1
MKI67_uc001lke.3_S600 594 391 912 526 293 197 603 353 837.5 -244.25 -229.75 -233.75 7.19686100881159e-06 0.0353725718583089
SH3BP1_uc003ati.3_S261 1280 768 919 752 734 949 652 567 893.25 -204.25 210.25 -137.25 0.290738890322536 1
LMNA_uc001fni.3_S389	S391 868 1520 1740 798 1630 1150 1570 1610 1391.5 258.5 -137.5 -182.5 0.541115981997474 1
DUT_uc001zws.3_S87 563 728 491 440 1010 344 811 545 613 122 89.5 -204.5 0.20121525582793 1
STK10_uc003mbo.1_T951 903 415 640 508 472 475 492 519 677 -127 26.4999999999999 -147.5 0.167799015753219 1
FLNA_uc010nuu.1_S1458 974 1350 1120 1420 1880 2400 2150 1560 1096 781.5 88.5 151.5 0.525830097141736 1
CHAF1B_uc002yvj.3_S409 2300 2540 2480 2070 2430 2110 2060 2200 2320 -147.5 142.5 -87.4999999999996 0.534243594012897 1
CHAMP1_uc001vuv.3_S541 1240 1630 1680 2340 1720 1430 1790 1370 1825 -145 -290 85.0000000000004 0.750595540349125 1
UPF1_uc002nkh.3_S1115 286 447 830 689 211 75.5 419 340 744.625 -301.625 -314.625 -48.625 0.505978372097494 1
PRPF40A_uc010zcd.1_S848 808 727 514 613 792 616 1040 791 718.25 144.25 -3.75000000000003 -101.75 0.406648680708539 1
CDK17_uc001tep.2_S179 698 390 1810 547 1480 1110 796 1880 1137.75 455.25 -338.75 -214.25 0.630180970650504 1
BNIP2_uc010uhc.2_S234 1800 2290 2420 2020 2040 2340 3080 1720 2350 162.5 -192.5 -242.5 0.50384191123208 1
CCT4_uc010ypq.3_S350 252 501 311 380 784 462 391 474 295.75 166.75 110.75 19.7500000000001 0.860203415963744 1
ZNF350_uc002pyd.3_S442	S443	T446 11600 14700 12200 13700 19400 15300 18500 17200 13225 4550 -150 -200 0.885178223910255 1
NSFL1C_uc002wfe.3_S139 4080 5270 4760 5060 5160 5810 6510 4600 4840 727.5 -152.5 57.4999999999999 0.9225091646698 1
BOD1L1_uc003gmz.1_S2904 651 774 641 787 800 876 844 888 672 138.75 -14.7499999999999 97.25 3.48682185262949e-06 0.0171516766930844
LMNA_uc001fni.3_S605 789 590 2070 737 622 375 375 636 1416.5 -544.5 -360.5 -379.5 0.266889919806509 1
POP5_uc001tyt.3_S153 379 182 176 168 103 180 185 256 226 -45.25 14.75 -14.25 0.844257856061249 1
KLC4_uc003oty.1_S477 3540 3700 3690 2600 2730 3330 3630 2620 3455 -305 190 -335 0.393850040403497 1
HDGF_uc009wsd.3_S131 1620 611 1250 1180 1030 1170 643 1010 1193.25 -202 86.9999999999999 -143 0.606697899458946 1
HNRNPUL2_uc001nuw.3_S160	S167 468 336 267 270 321 88.5 208 177 347.875 -136.625 72.8750000000001 -98.1250000000001 0.075120962255885 1
HS6ST2_uc011mvb.1_S587 1050 878 1000 1120 1340 349 908 890 1182.25 -140.25 -75.2500000000001 -265.25 0.219500607947075 1
FAM117A_uc002ipk.3_S66 504 283 360 478 327 448 309 310 390.75 -57.75 26.25 4.75 0.948939622086521 1
GFPT1_uc002sfh.3_S260 652 754 460 236 708 1050 555 660 328.25 217.75 313.25 81.2500000000001 0.429379536308321 1
DDX18_uc002tlh.1_S73 467 273 410 332 873 629 904 907 473.5 457.75 -77.7499999999999 -128.25 0.0378495179564322 1
SRBD1_uc002rus.3_S150 550 76.3 711 686 457 505 434 277 646.75 -87.575 -129.925 -151.925 0.348749111888194 1
HMGXB4_uc003anl.3_S143 1010 1130 1530 1200 1280 1370 1400 2130 1325 327.5 -367.5 152.5 0.428005696147927 1
KIAA1598_uc009xyw.4_S505 1040 951 640 846 638 406 246 147 751.5 -510 289 -53.4999999999999 0.514660735477324 1
KIF13A_uc003ncg.4_S1626 374 376 364 539 601 662 1180 585 539.75 343.75 -163.75 -89.25 0.566037913821823 1
SRSF9_uc001tyi.3_S192 5200 6280 5250 6430 7000 5740 7690 7000 6020 1067.5 -537.5 77.5000000000004 0.893522435079926 1
HNRNPU_uc001iba.1_S58 250 451 180 276 348 306 307 352 221.75 39 60 75 0.164300285174107 1
PCM1_uc022asj.1_T1872 566 172 81.8 454 588 303 438 113 329.65 42.05 135.55 -157.95 0.308924810066119 1
INTS3_uc001fcw.3_S13 531 411 132 94.6 281 187 175 124 219.4 -100.4 221.1 -75.6 0.282014296309496 1
MAP1A_uc001zrt.3_S904 1590 1920 1800 1670 1260 729 1120 1180 1812.75 -672.749999999999 -67.7500000000004 -67.7499999999996 0.677203192648603 1
CTTNBP2_uc003vjf.3_S1523 439 361 423 171 233 262 381 414 393.75 -26 -23.5000000000001 -67 0.434449541674425 1
RIF1_uc002txl.3_S1009 231 394 170 205 398 181 139 278 183.5 -0.999999999999928 103 30 0.693232383372826 1
CHD4_uc001qpo.3_S1594 1130 1280 426 801 793 1100 1030 1330 678.25 154 179 283 0.178408216843938 1
AKAP17A_uc004cqa.3_S536 536 999 709 988 386 581 266 415 656.75 -396 30.9999999999998 271.5 0.000938894733091504 1
LCP1_uc001vba.4_S256 1410 1960 693 2520 1010 1180 994 1080 1282.5 -579.75 68.2499999999999 658.25 0.0589654160821753 1
BRF1_uc010axi.1_S525 552 760 955 584 158 298 211 265 739.75 -479.75 -61.75 7.74999999999998 0.946558534409512 1
SP110_uc010fxj.3_S385 3390 4210 5050 6280 2670 2280 1820 3030 4827.5 -2282.5 -907.500000000001 717.500000000001 0.217215425048747 1
SSH3_uc001okj.3_S86 1460 1970 1400 1310 1700 1790 2270 1510 1512.5 282.5 107.5 -62.5000000000001 0.811031986886327 1
RANBP1_uc011ahl.1_S59 343 264 415 194 224 158 48.5 374 314.375 -102.875 -10.6250000000001 -10.125 0.920662762933729 1
NCOR2_uc010tbc.2_S1970 1530 2150 1100 1440 1050 1320 995 1230 1211.25 -406.25 321.25 366.25 0.011873595974833 1
ARID1A_uc001bmu.1_S1536 238 110 235 265 294 76.6 431 236 331.85 47.4 -112.1 -127.6 0.0134650273090447 1
ZMYND8_uc010ghq.1_T403 750 1100 1210 915 1440 789 988 1570 1071 203 -151 -3.49999999999981 0.988674500699299 1
CLK3_uc002ayg.4_S156 808 1000 1220 868 240 1030 467 409 888.25 -437.5 28.4999999999999 143 0.527604885866857 1
BOD1L1_uc003gmz.1_S3079 2250 2230 2720 2300 2290 1960 2030 2200 2515 -255 -130 -150 0.27570934287566 1
PACRGL_uc003gqa.3_S45 1820 843 2050 1240 1380 845 1260 425 1893.75 -510.75 -21.7500000000003 -789.25 2.09737291487857e-06 0.0103316589786919
SART1_uc001ogl.3_T429 422 359 386 316 71.1 412 343 269 360.25 -96.9749999999999 -12.4750000000001 33.4750000000001 0.717414158782287 1
MACF1_uc031pmc.1_S4655 2390 1800 2250 1720 1680 2990 1450 2420 1767.5 95 255 290 0.505413605509804 1
SRRM2_uc002crj.1_S776	S781 1150 821 1170 1380 1720 1090 854 1020 1158.5 40.7500000000001 89.2499999999999 -145.75 0.572235953940645 1
FAM21A_uc001jep.4_S1054 546 924 802 895 443 727 591 830 727.25 -144 -119.5 248.5 1.40192264487964e-06 0.00691568440719125
SRRM1_uc001bjm.3_S615 1800 1680 1950 2090 1700 2220 2140 1950 1927.5 122.5 -182.5 87.5000000000001 0.552919624971047 1
ZRANB2_uc001dfs.3_S306 587 1090 676 805 794 1050 993 1350 671.75 257.25 -75.7499999999999 311.25 0.00490826113527344 1
HCFC1_uc004fjp.3_T409 523 531 419 763 970 521 796 327 599.75 94.5 60 -141.5 0.433120151261394 1
STX12_uc001bou.4_S141 1360 1630 1030 1680 1320 2600 1860 1050 1090 282.5 322.5 347.5 0.373552835344589 1
RECQL5_uc010dgl.3_S490 3750 1470 2080 2180 1310 2690 1990 2330 2347.5 -290 160 -115 0.867351680531145 1
EIF6_uc031rsx.1_S242 310 241 210 113 204 168 156 269 207.75 -19.25 43.75 -22.25 0.678151277855337 1
MORC3_uc002yvi.3_T680 898 919 1220 1040 643 2170 1560 1210 942 376.5 -100 254.5 0.500852618792566 1
PPP1R12A_uc001sza.3_T881 807 1120 1080 1080 1130 1380 1150 1330 954.25 225.75 -50.7500000000002 185.75 0.00567247319335525 1
FXR1_uc003fks.3_T581 307 270 264 292 136 20 450 108 389.25 -104.75 -95.2500000000001 -116.75 0.182614796702163 1
RANBP3_uc010duq.3_S358 1240 715 1240 1030 691 577 922 846 1273.75 -297.25 -203.75 -231.25 0.011245093054128 1
PTPN12_uc003ugh.2_S434 2150 1750 1930 2640 872 1760 2000 1050 2222.5 -697 -272 62.0000000000003 0.871633898236012 1
EVI2B_uc010csq.2_S308 701 715 611 400 440 231 323 348 603.75 -271.25 101.25 -95.25 0.213347307590676 1
UIMC1_uc003mfd.2_S349 173 259 71.7 148 101 186 426 255 176.1 79.075 -45.425 19.075 0.83848866735329 1
TRIP12_uc010fxh.1_S351 524 903 322 539 703 317 510 517 475 -60.2499999999999 139.75 54.2500000000002 0.734713737954798 1
MKI67_uc001lke.3_S1860 798 490 720 479 1040 983 934 418 666.999999999999 222 190 -280.5 0.0105314440188121 1
MKI67_uc001lke.3_S1863 153 678 258 698 283 534 433 549 316.5 3.0000000000001 -72.5000000000001 333 3.18329191084877e-05 0.155949470712481
RANBP3_uc010duq.3_S357 904 673 1040 590 444 747 970 582 949.25 -116 -103.5 -191.5 0.211127539436613 1
ZMYND8_uc010ghq.1_T765	S775 957 821 634 418 550 265 605 827 745.75 -145.75 27.2499999999999 -103.75 0.593203629429564 1
RANBP3_uc010duq.3_S352 1170 1480 1130 1030 1070 714 613 1030 1089.75 -345.75 157.75 67.7500000000001 0.675396484051577 1
GRWD1_uc002pjd.2_S20 188 107 124 142 121 49.3 62.9 159 147.9 -42.2 -5.64999999999999 -9.65000000000001 0.796977498486953 1
SRRM1_uc001bjm.3_S637	S639 1490 1400 1650 2010 1010 1590 2000 1530 1802.5 -105 -425 95.0000000000001 0.641300807865159 1
EIF4B_uc010snv.2_S206 214 112 169 192 92.8 148 310 407 226.5 67.7 -127.8 18.3 0.783108817119029 1
HNRNPA2B1_uc003sxr.4_T175 705 1020 1610 991 753 399 572 391 1272.25 -552.75 -171.75 -209.75 0.332015201467974 1
EIF4B_uc010snv.2_T204 1380 1060 1230 1260 1640 2110 2790 3040 1445 1162.5 -532.5 107.5 0.713410190193925 1
ACLY_uc002hyh.3_S454 8420 7690 8940 7920 11400 12100 11000 11400 8280 3232.5 87.4999999999986 -162.499999999999 0.706204155271849 1
ZNF638_uc002shx.3_S124 1800 1110 2350 1570 908 1370 1370 1170 2017.5 -503 -318.000000000001 -302 0.25219486683081 1
FNBP4_uc009ylv.3_T476 570 479 664 872 733 1070 710 1030 602.5 239.5 -106 193.5 0.0783846220837952 1
ITSN2_uc002rfe.2_S859	S861 495 508 319 183 421 202 260 457 343.5 -41.2499999999999 101.75 -36.2499999999999 0.738522953549292 1
TLE3_uc010ukd.1_S272	S276 774 847 568 582 694 909 1150 780 683.25 190.5 35.9999999999998 -16.9999999999999 0.908058697511759 1
TPR_uc001grv.3_S1260 616 266 555 639 224 568 743 617 635 19.0000000000002 -220 -11.9999999999999 0.927667216835082 1
FAM65B_uc003neo.1_S48 289 361 399 552 386 99 124 264 416 -182 -51.0000000000001 19.5 0.849357759315078 1
SUPT6H_uc002hby.3_S2 190 68 535 360 220 239 469 471 462.5 61.5000000000001 -279.5 -69 0.128181157270762 1
BRD3_uc004cex.2_S260 707 748 655 726 646 1120 1200 686 705.75 204 -11.5000000000002 18.0000000000002 0.919194831945256 1
TP53BP1_uc001zrp.3_S1677 1050 563 903 1050 938 1020 795 1530 920.25 179.25 -176.75 119.25 0.581530999426809 1
IKZF1_uc003tox.4_S357 11900 8420 12100 11400 10500 8000 11400 11500 12725 -604.999999999998 -1895 -1645 0.023257297913569 1
IKZF1_uc003tox.4_S354 384 401 725 606 551 763 304 767 495.25 67.2500000000001 -75.7500000000001 143.25 0.330906816527777 1
USP20_uc004byt.2_S93 262 540 664 523 227 415 432 1350 532.5 108.75 -381.25 310.75 0.146126066341194 1
ELF1_uc001uxs.3_S167 1770 819 1240 1200 747 1120 900 1200 1307.5 -265.5 -21.0000000000001 -79.5 0.766458238049944 1
MAP1A_uc001zrt.3_S611	T615 300 297 326 288 235 146 528 218 405.5 -21 -95.5 -110 0.136553712254725 1
AKAP8L_uc010xoh.1_S517 631 736 165 550 691 551 410 726 342.5 74.0000000000001 189.5 166.5 0.176096931233994 1
MYO18A_uc002hdt.1_S2004 243 20 678 208 433 157 224 408 468.5 18.25 -166.25 -196.25 0.159236396574571 1
SYMPK_uc002pdn.3_S1258 754 1120 605 956 988 241 655 454 833.5 -274.25 108.25 -57.7499999999998 0.802333580523005 1
IMPA1_uc011lfq.1_S36 361 132 227 227 148 173 488 81.3 339.25 -14.175 -52.325 -152.675 0.109820559720803 1
NCOA7_uc003qai.3_S210 624 290 826 421 676 766 724 708 663.75 178.25 -80.75 -166.25 0.139753436513519 1
PHF2_uc004aub.3_S870 1260 1460 1070 1610 1140 1210 1110 1670 1227.5 -67.4999999999998 -97.5000000000002 342.5 0.00480980691260852 1
FOXK1_uc003snc.1_S415	S419 983 1270 1170 943 731 863 801 925 1051 -261.5 1.9999999999999 79.0000000000002 0.42985909224153 1
FAM208A_uc003die.4_S665 274 359 316 231 457 326 256 751 266.75 152.5 -34.5 91 0.481597510491104 1
SRRM2_uc002crj.1_S1540 937 323 937 853 357 598 1050 141 1029 -226 -191.5 -341.5 0.132258659850293 1
ABCF1_uc011gta.1_S108 205 214 559 336 345 460 274 562 368.25 81.75 -126.75 47.25 0.661690119176832 1
PML_uc002awm.3_S504 25900 18500 25900 36400 18500 18500 16200 15300 27950 -9550 -3100 550.000000000004 0.899177289870022 1
RFTN1_uc010hes.3_S237 487 432 318 38.2 192 245 188 102 276.05 -137.05 177.45 -91.95 0.246959928840555 1
TPR_uc001grv.3_S2047 304 189 114 154 536 315 248 374 154.75 178 113.5 -42.5 0.527292129916861 1
MTDH_uc003yhz.3_S322 1450 523 1320 1600 732 1060 1280 1330 1477.5 -122.75 -441.25 -67.25 0.791352004227446 1
NACA_uc001smc.2_T158 682 204 505 355 185 753 978 595 568 191.25 -152.25 -110.75 0.616054966437959 1
NACA_uc001smc.2_T156 456 775 577 765 841 964 547 634 489.5 103.25 128.25 179.25 0.0787434782656173 1
PML_uc002awm.3_S517	S526 659 963 742 1010 677 919 551 787 696.25 -110 32 262.5 1.82056799514969e-07 0.000900088816802006
OSBPL3_uc003sxk.1_S18 233 296 345 348 632 115 852 556 502 233.25 -206.25 -186.75 0.15887959210079 1
ACIN1_uc010tnj.2_S560 199 448 145 184 155 175 140 361 159.5 -36.2499999999999 36.75 132.25 0.0986059577881209 1
VCPIP1_uc003xwn.3_S996 2080 1510 2060 1750 1030 1360 1340 1500 1982.5 -542.5 -167.5 -97.4999999999998 0.592405934969202 1
PHF6_uc004exk.3_S153 503 401 434 319 654 442 501 555 437.25 123.75 47.7499999999999 -93.7499999999999 0.0589037404945346 1
AKAP8_uc002nav.3_S327 86.5 353 367 546 200 204 341 311 375.875 -74.125 -180.375 104.875 0.119738019648729 1
MYO9B_uc002nfm.1_S1990 61.6 184 285 74.7 113 216 158 80.3 162.075 -9.49999999999997 -5.85000000000001 -15.65 0.830342195006281 1
KDM5C_uc004dsa.3_S1357 604 1040 1080 830 533 457 1170 680 1076.75 -178.5 -281.5 -94.9999999999999 0.608565996697012 1
BCL7A_uc001ubp.3_S113 752 578 1120 791 1290 1230 567 1100 780 236.5 68.0000000000001 -7.50000000000006 0.975316205237729 1
TCEB3_uc001bho.3_S540 771 570 662 96.8 453 171 514 150 633.7 -202.95 135.55 -353.05 0.000616380347135845 1
SRRM2_uc002crj.1_S953 1800 820 1700 1410 1180 2420 1700 1480 1472.5 262.5 -17.5000000000003 -62.5 0.881693532827998 1
LIMA1_uc001rwg.4_S202 900 674 772 708 829 1060 831 1140 730.75 201.5 2.99999999999986 62.5000000000001 0.572413257416202 1
CHD8_uc001was.2_S1766 1730 1550 1740 1670 704 541 790 1070 1782.25 -896.25 -186.25 -33.25 0.764240324751013 1
FAM193A_uc010icl.3_S1367 626 748 756 609 634 605 754 836 724 22.5000000000001 -85.5000000000001 7.00000000000008 0.919239241187838 1
PVRL1_uc001pwv.3_Y435 231 204 140 679 51.1 84.9 159 433 316.025 -131.5 -210 204.95 0.0672922199222027 1
PUF60_uc031tcp.1_S528 252 212 561 209 116 594 898 270 471.75 161 -191 -135.5 0.511225846552323 1
PSMA3_uc021rtt.1_S249 160 71.7 265 184 198 110 68 42.2 208 -65.625 -4.87500000000004 -70.775 0.185927833614879 1
ZNF609_uc002ann.3_S575	S577 543 359 875 800 701 641 866 1060 829.5 172.75 -339.25 -31.25 0.669459621802891 1
PDS5B_uc010abf.3_S1333 995 879 932 877 575 1300 374 937 702.5 -124.25 157.25 279.25 0.152466814452173 1
TSNAX_uc001huw.3_S32 294 449 842 399 532 217 689 500 712.25 -11.4999999999999 -234.5 -198 0.0760105598613342 1
NDRG2_uc001vzd.3_S370 824 571 879 472 776 706 832 144 795 -72 137.5 -354.5 0.00529459912009485 1
UBN2_uc011kqr.2_S249 644 644 562 508 655 842 845 880 569.75 216 -2.50000000000018 42.0000000000002 0.556895295935004 1
RECQL_uc001rey.3_S601 2540 840 1940 1860 1050 1380 832 1030 1933 -722 36.9999999999996 -313 0.461960193922214 1
AHNAK_uc001ntk.2_S92 634 1260 1620 953 530 567 501 396 1190.25 -618.25 -119.75 -27.2499999999999 0.914855015437567 1
HMGA1_uc011dsp.2_S87 109 153 87.5 147 252 232 179 332 94.5 124.625 0.124999999999984 59.125 0.0618893718765736 1
TROVE2_uc001gss.3_S18 54.2 56.4 190 233 264 240 143 210 142.55 80.85 -40.35 22.05 0.715732703314135 1
IRF2BPL_uc001xsy.4_S658 427 891 583 1370 539 606 550 1090 726.75 -121.5 -282.5 464.5 0.000372915295610195 1
TP53BP1_uc001zrr.4_S813 2190 1270 2650 2730 2730 2020 1550 2750 2437.5 52.5000000000005 -367.500000000001 -87.4999999999994 0.863920684663207 1
H1FX_uc003elx.3_S32 2140 1920 1920 2680 2560 3060 3040 2730 2160 682.5 -172.5 182.5 0.435651727895435 1
OSBPL3_uc003sxk.1_S436 572 607 940 760 423 285 718 302 911.25 -287.75 -208.25 -174.75 0.0388493263353751 1
TOP2A_uc002huq.3_S1105 3830 2840 2400 2360 3410 3370 2790 2850 2602.5 247.500000000001 762.499999999999 -252.499999999999 0.281657909789251 1
RBM12B_uc022aye.1_S590 173 779 320 43.1 371 388 214 648 170.525 76.4750000000001 121.475 195.025 0.31392354699425 1
ELF1_uc001uxs.3_S162 370 1190 823 978 931 556 377 1230 703.75 -66.7499999999999 -90.2500000000001 363.25 0.154322118139529 1
TTC33_uc003jma.3_S152 216 614 281 779 159 339 496 577 428.5 -79.7499999999999 -201.25 289.25 0.00202111415171141 1
ATE1_uc001lfp.3_S185 234 401 477 335 476 389 787 655 480.25 215 -188.5 -48.5 0.546760799165981 1
LMNB1_uc003kud.2_T18 2980 2900 1670 3300 5060 5090 3680 3870 2052.5 1712.5 877.5 442.5 0.275184631738516 1
NHSL2_uc010nli.2_S611 765 532 338 734 328 389 585 668 592.75 -99.7499999999999 -77.7500000000001 76.7500000000001 0.600108616553282 1
CD82_uc001myc.3_Y260 1820 1720 2050 2160 1480 1170 2010 1410 2230 -420 -360 -225 0.087945982772335 1
MKI67_uc001lke.3_S247 460 416 757 590 267 244 349 338 667.25 -256.25 -161.75 -61.25 0.204141912615141 1
POLR2A_uc002ghf.4_T1876 370 1330 752 1170 1220 381 205 1360 717 -114 -46.5000000000001 423.5 0.277514696945739 1
KMT2D_uc001rta.4_S1836 1300 1030 2220 1320 700 1650 1250 750 1665 -380 -215 -180 0.64977108847269 1
ANKRD12_uc002knx.3_S1165 1430 769 2000 2080 1300 1290 1330 1470 1887.5 -222.25 -522.75 -112.75 0.668632394575107 1
PPIE_uc001cdt.2_T125 1390 637 424 274 1590 1270 821 759 515.75 428.75 652.25 -321.25 0.0158137948940316 1
PHRF1_uc009ybz.1_S1358 714 766 372 215 493 134 119 333 414.5 -247 267 -62.4999999999999 0.656151144489843 1
AIF1_uc011fez.2_S58 274 323 20 535 146 49.8 538 179 334.3 -59.7999999999999 -119.8 27.2000000000001 0.875483833673734 1
TBC1D5_uc003cbf.3_S383 181 319 373 74.3 126 208 240 585 258.325 52.925 -109.575 66.575 0.621061622392021 1
ARRB1_uc001owf.2_T409 642 577 531 504 813 571 752 686 597.25 142 32.4999999999999 -100 0.0510585442159222 1
SDE2_uc001hpu.4_S387 434 599 359 331 582 492 508 457 374.75 79 113 -0.999999999999983 0.986057744816778 1
ATXN2_uc001tsh.3_T740 654 1320 321 838 402 307 983 1130 702.5 -77.7499999999999 -147.25 308.75 0.327549984148202 1
VPS13C_uc002ahb.2_T732 545 527 369 121 206 300 211 465 328.75 -95 103 20.5 0.875715045595059 1
LIMA1_uc001rwg.4_S330 1110 1420 867 1080 1210 1600 1250 1220 893.5 200.75 230.75 220.75 0.009009770790094 1
PRKDC_uc003xqi.3_T2637 635 397 490 267 1130 677 986 981 547.75 496.25 28.7499999999999 -229.75 0.0168180812394067 1
LEO1_uc010bfd.3_S299 656 841 196 39.7 462 415 436 889 277.175 117.325 203.325 108.675 0.655476621674532 1
VPS13C_uc002ahb.2_S736 67.3 180 82.6 70.6 124 233 111 180 45.275 61.875 40.025 69.675 0.00594825646078908 1
VPS13C_uc002ahb.2_S735 355 589 81 181 148 166 513 208 261.25 -42.75 68.7499999999999 11.7500000000001 0.944391374208357 1
GTF2I_uc003ubw.2_S966 2740 795 2110 3300 302 773 491 958 2494.5 -1605.25 -562.250000000001 45.7500000000003 0.941383931297447 1
RPTOR_uc002jyt.1_S562 966 875 1740 820 1250 832 1010 1060 1361 -62.2499999999999 -176.75 -344.75 0.0969106967620827 1
PAK4_uc002okj.1_S147 624 877 394 444 972 620 360 812 399 106.25 270.75 100.75 0.50698755877535 1
FOXK1_uc003snc.1_S440 851 1150 828 633 1760 970 1540 1320 927.5 532 102.5 -226.5 0.281235872915733 1
ZNF609_uc002ann.3_S357 1400 410 1010 682 962 1510 1110 806 925.5 221.5 168.5 -268.5 0.334804314762356 1
RBBP6_uc002dmk.3_S826 552 862 1610 1440 957 1910 1080 1250 1095.5 183.25 -274.75 315.75 0.352300552174987 1
FAM102B_uc010ouy.2_S225 816 1420 545 546 1340 473 513 988 623 -3.24999999999991 364.25 53.2500000000001 0.862126952523253 1
ATRX_uc004ecp.4_S1927 262 171 83 118 231 63.5 442 217 231.125 79.875 -33.125 -112.125 0.207938580599828 1
POLE3_uc004bhn.2_S121 3800 5950 1770 3710 6370 3270 4480 4470 3065 840 1240 245.000000000001 0.830503018842257 1
ZBTB7A_uc002lzi.3_S524 202 438 84.4 404 389 361 204 238 154.45 15.9 114.9 140.4 0.0569765263650367 1
POU2F1_uc010plh.2_S226 91.1 616 89.6 109 533 693 603 554 72.325 369.325 144.375 163.825 0.185384306531207 1
KRIT1_uc003uls.1_S21 2620 2410 2190 2610 2770 2880 2610 1660 2335 22.5000000000002 402.5 -157.5 0.589932268808535 1
SNX17_uc010eza.2_T321 315 575 447 516 304 514 494 471 426.25 -17.4999999999999 -55.0000000000001 129 0.0233729269683597 1
NUP88_uc010vsx.2_T524 427 457 661 296 133 148 146 199 510.75 -303.75 -34.25 -66.75 0.439619476450369 1
SNW1_uc010tvn.1_S223	S231 178 399 271 383 351 247 349 266 301.25 -4.5 -23.5 36.5 0.593116306990835 1
LARP7_uc003iay.4_T3 1140 684 371 347 751 200 246 875 568.75 -117.5 234 -100.5 0.721764627727248 1
NCKIPSD_uc003cum.3_T180 422 468 531 380 795 606 435 565 423.25 150 95 -41 0.629161939248194 1
MAF1_uc003zbc.1_S74 343 81.8 220 182 499 377 288 155 219 123.05 113.95 -138.55 0.0329463033386188 1
KIAA1033_uc010swr.2_S1096 1060 366 800 700 868 1500 1340 1300 800 520.5 -86.5000000000001 -50.4999999999999 0.83066541369554 1
WDHD1_uc001xbm.2_S259 174 244 428 361 480 195 251 324 361.75 10.7500000000001 -67.75 -52.2499999999999 0.577107353746555 1
RBM34_uc001hwn.3_S27 1040 1420 781 1480 1140 319 604 737 1091.75 -480.25 79.2499999999999 97.7500000000002 0.730467824540898 1
CANX_uc003mkl.3_S553 1440 2640 2060 2400 1990 1860 2310 2120 2102.5 -64.9999999999996 -240 305 0.274511454582418 1
SNW1_uc010tvn.1_S223 269 411 444 346 413 572 406 126 334.25 11.75 85.75 -19.25 0.866940319341605 1
PAICS_uc003hbu.1_S26 400 700 211 350 962 347 600 451 356.25 174.75 199.25 -81.25 0.646801697283191 1
TLE3_uc010ukd.1_S285 1350 2260 1770 2430 2060 1810 1800 1650 1827.5 -122.5 -42.5000000000001 292.5 0.29755126716553 1
PPP1R12C_uc002qiy.4_S449 465 529 534 661 222 640 327 237 470.25 -190.75 24.25 129.75 0.243417787127055 1
ALB_uc011cbf.2_S442 933 1610 526 565 858 854 826 975 630.5 -30.25 340.75 215.25 0.36153210762041 1
HIST1H1B_uc003njx.3_S17 1790 1190 1600 932 2580 1140 1970 1630 1688 452 142 -762 0.000268722469157196 1
DHX36_uc003ezz.4_S1007 321 294 202 322 488 533 397 606 227.75 221.25 27.25 86.75 0.0526449587836449 1
NUSAP1_uc001znu.4_S123 1770 1340 1540 1340 3350 4620 3480 3710 1262.5 2292.5 252.5 217.5 0.513998439455345 1
NPM1_uc003mbj.3_S105 267 187 204 80.7 132 196 145 165 176.175 -25.175 46.825 -29.825 0.477939645587876 1
NCOA5_uc002xre.3_S28	S33 901 702 2230 1480 2390 2890 2580 2190 1632.75 1184.25 -399.25 -209.75 0.598613998040543 1
SPAG9_uc002itf.3_S816 245 271 190 393 596 299 595 383 328.5 193.5 -37.5 -70 0.477672005321409 1
ARGLU1_uc001vqk.4_S75 213 158 970 911 225 840 634 604 714.5 12.7500000000001 -420.75 117.75 0.593127509180321 1
ARGLU1_uc001vqk.4_S76 709 130 1130 560 603 1080 148 543 649.25 -38.7500000000001 35.2500000000001 -69.2500000000001 0.839632394816526 1
ACIN1_uc010tnj.2_S709 317 254 52.7 520 670 322 141 264 190.35 63.325 146.325 44.8250000000001 0.786255268215699 1
CDK12_uc002hrw.4_Y891 7090 9060 9850 6530 10100 11400 8710 9010 7657.5 1672.5 887.499999999999 62.5000000000014 0.956166582353871 1
RIPK3_uc001wpa.3_S315 622 608 687 547 327 595 70.6 748 504.65 -180.85 24.8499999999999 197.85 0.208987234082301 1
CDK12_uc002hrw.4_T892 2780 4680 4730 4070 5200 4650 6000 4200 4415 947.5 -422.5 -277.5 0.685743501718469 1
HUWE1_uc004dsp.4_S2361 1410 1170 1450 1140 2450 1650 2080 2250 1470 815 -60.0000000000002 -295 0.0907235458378334 1
WDR7_uc002lgk.1_S934 756 383 1060 1150 97.3 408 735 559 1088.25 -387.425 -464.925 -37.0750000000001 0.782714202843324 1
MTDH_uc003yhz.3_S307 164 146 632 518 367 680 178 546 361 77.7500000000001 -129.25 137.25 0.441817856093311 1
DOCK10_uc010fwz.1_S1244 103 67.3 203 186 72.7 109 112 173 174.5 -23.15 -80.5000000000001 11.15 0.646105051276678 1
SEPT6_uc011mtw.1_S415 477 192 711 799 270 392 660 624 741.5 -58.2499999999999 -365.75 -27.7499999999999 0.742406199602724 1
SRRM2_uc002crj.1_S1100	S1109 210 82.2 679 151 349 353 400 206 441.5 46.45 -110.45 -211.45 0.0935283523252196 1
HMHA1_uc002lqz.2_S22 161 595 371 360 74.7 149 185 105 324.75 -243.325 -10.325 104.325 0.295237348861143 1
SLC26A11_uc002jyd.2_S508 1180 1640 1630 1130 3190 1460 1740 1490 1462.5 575 370 -505 0.240298906197181 1
RAI1_uc002grn.1_S1481 590 883 1340 707 863 757 1490 1050 1177.5 160 -373.5 -221.5 0.22143044925892 1
NOLC1_uc001kuo.2_S272 581 315 413 290 466 391 900 607 551.5 191.25 -114.25 -189.25 0.0999627510745097 1
LRWD1_uc003uzn.3_S263 268 164 336 253 306 469 255 245 244.75 63.5 29.5 -8.49999999999999 0.910133906943397 1
RYBP_uc003dpe.3_S226 315 1330 807 401 518 696 844 1300 619.5 126.25 -123.25 310.75 0.31265267646983 1
SP100_uc002vqs.3_S227 322 510 704 244 521 275 344 444 510.75 -49 -27.0000000000001 -104.5 0.427591240075262 1
ADD1_uc003gfq.3_T10 255 576 880 310 517 796 1030 893 639.75 303.75 -242.25 -26.75 0.88395685667129 1
ANK1_uc003xoi.3_S1685 1390 986 1020 351 573 892 705 947 898.5 -157.5 204.5 -128 0.61910793941673 1
LRRFIP1_uc002vxe.3_S602 910 1110 819 419 580 1090 595 699 618 -73.4999999999999 289.5 103.5 0.545613150955618 1
SNX17_uc010eza.2_S322 1220 1790 1020 806 1520 1430 1160 895 949 42.2500000000002 519.75 0.250000000000203 0.998836043572659 1
DDX17_uc003avy.4_S672 32.1 484 233 206 95.9 360 115 350 114.775 -8.54999999999998 17 231 0.00722883617401424 1
DNTTIP2_uc001dqf.3_S120 239 273 87.8 306 123 41 626 232 326.4 29.05 -143.95 -55.95 0.710345102787609 1
TLE3_uc010ukd.1_T284 661 987 524 727 993 468 455 529 605.75 -113.5 218.5 19.5000000000001 0.905169223504935 1
NPM1_uc003mbj.3_S241 4560 2790 3500 4110 3260 2640 3310 3250 4085 -625 -230.000000000001 -460 0.29495396056418 1
SMARCA4_uc010dxs.3_T1454 470 612 426 936 530 484 862 260 659 -77 -97 0.999999999999928 0.996048009693705 1
DBNL_uc011kbp.2_S231 235 260 381 393 150 505 84.9 113 242.475 -104.025 44.525 105.025 0.369262445884771 1
PPFIBP1_uc001rif.2_T812 571 20 786 289 613 201 894 631 781.25 168.25 -298.75 -430.75 2.20155592921641e-12 1.09241205207718e-08
EIF5B_uc002tab.3_T300 424 593 856 612 821 568 728 560 727 48.0000000000001 -87.5000000000002 -124 0.261347018137313 1
SETD1B_uc001ubi.3_S1297 459 789 533 606 555 517 490 420 526 -101.25 67.7499999999999 73.7500000000001 0.349724609176217 1
ATXN2L_uc002dqz.4_S502 560 794 679 389 20 103 93.1 502 574.275 -425.975 -46.525 108.975 0.49555996044578 1
ZNF687_uc009wmp.3_S265	S270 830 710 1850 1260 1030 1120 1470 833 1535 -49.25 -430.75 -314.25 0.18107933089322 1
HSH2D_uc002ndp.4_S240 639 1830 2370 1590 2100 1360 226 1320 1458.75 -355.75 105.75 191.25 0.764546098136357 1
TCOF1_uc003lsa.3_S1394 7390 7020 7640 8560 6770 6610 4830 6080 7362.5 -1580 169.999999999999 410.000000000001 0.517983858484989 1
RBL2_uc002ehi.4_S1111 601 412 728 662 818 585 968 703 775.5 167.75 -161.25 -188.25 2.77028105048904e-06 0.0136325530494566
RAB29_uc001hdf.4_S184 322 474 236 204 261 459 314 260 213.25 14.5 125.5 66 0.280527883680749 1
RPL7_uc003xzg.3_T16 524 133 593 188 830 289 390 438 499.75 127.25 41.75 -322.25 0.00845006347592492 1
RAB29_uc001hdf.4_S182 173 338 78.8 267 301 20 700 72 319.4 59.05 -71.45 -138.95 0.455098864367988 1
TWISTNB_uc003sup.1_S315 470 1070 326 243 703 365 460 496 365 -21.2499999999999 270.75 53.7500000000001 0.790558563728586 1
CENPC_uc003hdd.1_S612 686 874 579 819 642 886 1050 1070 706.75 172.5 -107.5 173 0.0983688596907422 1
HTATSF1_uc004ezx.3_S578 2030 1410 2540 1630 2010 1750 1930 2100 2230 45.0000000000004 -250.000000000001 -405 0.0538180501818642 1
AFF4_uc003kyd.3_S619 4680 6510 5280 5370 6040 5340 5250 5050 5130 -39.9999999999998 405 255.000000000001 0.595912901749716 1
DNAJC2_uc010lix.3_S48 256 307 295 403 438 361 426 326 328.5 72.5 -22 -4.49999999999995 0.926806855124527 1
ACAP2_uc003fun.4_S390 2580 1560 1500 2400 989 2350 1560 1890 1797.5 -312.75 32.25 392.75 0.381710274179389 1
SLTM_uc002afo.3_S534 274 472 795 359 597 927 311 804 401.75 184.75 0.249999999999956 146.25 0.472331926981342 1
TCOF1_uc003lsa.3_T532 54.2 203 302 470 483 223 381 459 321.55 129.2 -162.2 33.7 0.732684094941023 1
PHACTR2_uc010khi.3_S570 596 850 372 701 849 937 848 474 488 147.25 209.25 74.2500000000001 0.587895177624392 1
SRRM1_uc001bjm.3_S710	S712 1360 1690 1820 1340 1240 875 1280 1800 1686.25 -253.75 -268.75 1.24999999999985 0.995853526982846 1
EIF2S2_uc002xaf.3_T30 386 145 660 530 917 1370 244 901 277.5 427.75 120.75 184.75 0.530221363894596 1
GAK_uc003gbl.4_S643 356 561 672 217 563 338 569 555 537 54.75 -48.75 -122.25 0.333658332554869 1
RPS3_uc031qct.1_T94 2570 1620 1480 1420 2000 1450 1560 1380 1765 -175 450 -435 0.0291474941491949 1
SUPT5H_uc002olo.4_S799 940 599 466 616 383 1280 848 1040 514 232.5 57.9999999999999 224.5 0.342493224805939 1
NOP58_uc002uzb.3_S501	S513 756 885 1050 748 1020 1440 953 623 779.25 149.25 181.75 -20.75 0.918768522226547 1
PCM1_uc022asj.1_S530 300 217 314 489 218 422 479 487 368.5 71.5 -153 76 0.200879164838417 1
CWF19L2_uc010rvp.2_S478 2740 4040 5390 4540 3690 3360 3890 4320 4647.5 -362.499999999999 -1077.5 137.500000000001 0.772546453947004 1
RBM25_uc010ttu.2_S682 1060 562 950 929 982 474 1300 512 1178.75 -58.2499999999999 -153.25 -453.75 0.0010409651411078 1
NUB1_uc003wjw.4_S463 521 1250 772 781 1080 1160 266 1040 488 55.5000000000002 288 398 0.0451477804600532 1
ZNF326_uc009wda.1_S271 310 307 297 333 397 368 545 578 353.5 160.25 -92.7500000000001 9.2500000000001 0.837751660408912 1
RAP1GAP2_uc010ckd.3_S598 2250 891 2340 2310 2220 3020 2590 2180 2202.5 554.75 -259.75 -249.75 0.587168688545895 1
RAP1GAP2_uc010ckd.3_S599 1960 1030 1920 1660 966 1470 2200 1680 2047.5 -63.5000000000002 -508.5 -301.5 0.285617385383376 1
NSUN5_uc003txv.3_S431 929 315 639 739 724 669 1510 998 946.75 319.75 -312.25 -270.25 0.163060980565808 1
SRRM2_uc002crj.1_S294	S296 552 695 1600 903 945 915 679 868 1104.75 -85.7499999999999 -235.75 -98.75 0.708884662671925 1
DUS3L_uc002mdc.3_T272	S276 70.6 542 353 304 298 32.8 232 202 319.95 -126.2 -36.9 31.8000000000001 0.814111864878798 1
BOD1L1_uc010idr.1_S1530 550 678 1080 1040 1060 1310 2100 1870 1135 748 -623 26.9999999999999 0.830902790510364 1
HDGFRP2_uc002map.3_S369 1680 1040 1450 1810 2880 2990 3200 3830 1650 1730 -425 115.000000000001 0.644087881939793 1
SLC4A7_uc011aww.3_S246 409 463 430 761 281 480 243 321 448.25 -184.5 -30.5 165.5 0.0510888676882251 1
TNKS1BP1_uc001njr.3_S242 709 222 632 576 217 839 571 623 570.25 27.7500000000001 -103.75 32.7500000000001 0.868953586145259 1
TNKS1BP1_uc001njr.3_S243 593 482 836 766 496 623 945 449 838.25 -40.9999999999999 -200.5 -137.5 0.240544873123715 1
SAAL1_uc001mnq.3_S5 1740 1340 1630 1320 2260 2960 2910 2490 1567.5 1147.5 -12.5 -107.5 0.650416055752782 1
RNASEH1_uc002qxt.3_S73 3390 3620 2270 2300 1870 1900 963 2050 2323.25 -1199.25 799.25 344.25 0.256127441960979 1
FKBP5_uc003oky.2_T442 1350 565 882 1310 931 792 1370 1420 1250.5 101.5 -336 -111.5 0.643294958804904 1
EML3_uc001ntt.1_S887 63.3 992 194 271 488 550 107 335 69.8249999999999 -10.0749999999999 296.575 323.925 0.0681316465384037 1
ARMCX3_uc004eib.1_S42	S52 397 825 371 384 279 887 885 245 380.25 79.75 125.75 102.25 0.677505648093568 1
SH3GL1_uc010xig.2_S286 3650 5560 3580 3620 3520 2150 1520 2360 3450 -1715 949.999999999999 355.000000000001 0.553391163181005 1
TRPM7_uc010bew.2_S1403 83.8 684 178 108 387 172 166 140 135.45 -47.1999999999998 183.7 72.3 0.649200880445187 1
POLR3C_uc001eog.3_S86 1350 894 1300 1520 352 1690 1130 1090 1227.5 -200.5 -188.5 265.5 0.429357574675255 1
DSN1_uc002xga.3_S57 1530 2460 2710 2730 2400 2000 2260 1460 2485 -327.5 -192.5 -62.4999999999999 0.880894816556627 1
RAPGEF2_uc003iqg.4_T1175 1120 2920 1790 1320 1680 2200 2870 2320 1672.5 480 -95 325 0.555628876395405 1
PRPF4B_uc003mvv.3_S365	S367 1570 2350 1310 2130 1810 2010 3350 2210 1915 505 -315 165 0.733017956007225 1
INTS1_uc003skn.2_S81 1350 2180 2050 2210 1630 1300 1060 1780 1855 -505 -160 345 0.17470082348795 1
INTS1_uc003skn.2_S80 500 853 878 890 339 838 1360 967 917 95.7500000000001 -391.25 117.75 0.545747492461669 1
TOR4A_uc022bqh.1_T104 626 1230 1230 1070 1290 1690 1380 2070 961.499999999999 568.5 -228.5 383.5 0.0205136046306097 1
BRIP1_uc002izk.2_S1030 912 341 348 394 296 348 300 76.3 488.5 -243.675 194.675 -174.175 0.183479156643546 1
KMT2D_uc001rta.4_S1670 594 759 675 532 354 719 689 553 611.5 -61.2499999999999 -5.75000000000008 62.7500000000001 0.582485219952429 1
SEC16A_uc004chv.4_S568 79.4 421 103 327 99 89.3 137 215 165.025 -97.5249999999999 -23.325 158.475 0.0309301559796892 1
DENND4C_uc031tcw.1_S1045 2840 1850 2880 2780 1900 2040 1570 1960 2727.5 -720 -140 -140 0.653842389449314 1
RBL2_uc002ehi.4_S1067 1910 2540 1680 1710 2200 1670 1130 1090 1610 -437.5 677.5 22.5000000000004 0.918059020129591 1
TRIM28_uc002qtg.1_S815 360 113 609 46 287 154 452 281 480.5 11.5 -118.5 -278.5 0.00116493063856976 1
TJP2_uc011lru.2_S173 361 414 785 443 1230 1450 1610 1060 633.5 836.75 -110.75 -154.75 0.344329934189246 1
SMARCAD1_uc003htb.4_S210 336 391 251 207 528 243 758 605 390 237.25 -80.75 -106.75 0.392482298103948 1
DDB2_uc001nee.2_S23 1490 1210 1550 1600 1720 1330 1670 1680 1632.5 137.5 -187.5 -152.5 0.110023910779368 1
SF3B1_uc002uue.3_S321 390 417 546 338 609 532 334 740 405.5 131 -2.50000000000002 37 0.749285121303974 1
IRF8_uc002fjh.3_S171	S173 722 478 1050 990 593 547 362 282 906.75 -364 -86.0000000000001 -107.5 0.531235762857509 1
RGS14_uc003mgf.3_S287 1740 1060 2120 1550 2650 1830 1850 1380 1887.5 310 95 -635 0.0199576342413751 1
SF3B1_uc002uue.3_T325 966 1290 750 503 1670 674 817 335 778 -3.24999999999991 548.75 -350.25 0.141612004192784 1
SLC9A3R1_uc002jlo.4_S289	S301 656 655 249 287 464 432 569 760 394.5 94.5 85.5 49.0000000000001 0.75489629140353 1
SMARCC2_uc001skd.3_S301 4840 1470 4220 1710 2680 3300 2690 3100 3595 -117.500000000001 142.5 -1212.5 0.167349912297527 1
SET_uc004bvu.4_S23 3470 4850 2640 4570 5120 5300 4620 4710 3160 1055 550 895.000000000001 0.022617262711588 1
EIF4ENIF1_uc003alc.1_S76 642 426 481 224 636 362 301 197 441.75 -69.25 215.75 -212.75 1.15304123368992e-08 5.70986018923247e-05
MATR3_uc003ldz.3_S477 888 722 455 801 1260 679 808 781 682 165.5 176 -107 0.518666069956706 1
PPHLN1_uc001rni.1_T129 2780 2800 1870 2470 2530 1730 1780 1840 2260 -510 470 -29.9999999999999 0.90851006197576 1
SSBP4_uc002niz.3_S318 798 525 737 447 114 267 282 389 683.5 -363.75 -37.7500000000001 -75.75 0.514961756487389 1
ACD_uc002etr.4_S109 377 329 308 524 222 409 458 319 391.5 -32.5 -68 54 0.475629639131183 1
USP11_uc004dhp.3_S674 297 243 58.6 57.7 280 287 148 48.9 83.225 26.9 198.45 -36.75 0.102454222955257 1
FLCN_uc002grc.2_S61 1480 1270 988 665 1450 980 2180 1520 1330.25 431.75 -43.2500000000002 -415.75 0.176551968855352 1
TCF4_uc010dpi.3_S186 82.2 94.6 280 249 294 177 80.7 253 198.725 24.725 -53.725 9.17500000000002 0.90941952149181 1
RRP1B_uc002zdk.3_S457 1050 706 1010 1240 936 558 1200 952 1238 -89.9999999999999 -288 -185 0.135264310489919 1
APOBR_uc010byg.2_T636 1100 453 408 1000 603 1100 988 729 701 114.75 32.7499999999999 45.7499999999999 0.860292898541387 1
RRP1B_uc002zdk.3_T453 135 206 375 401 1170 442 823 523 416.75 460.25 -42.25 -232.75 0.201747896000876 1
MKI67_uc001lke.3_S1615 2980 3200 2630 3450 4320 3170 4780 2790 3325 700 4.99999999999958 -525 0.343224530572075 1
GAB2_uc001ozh.3_S404 868 787 872 1320 586 763 430 1180 899.75 -222 -199.5 323.5 0.041142166708499 1
SCAF11_uc001roy.1_S730 798 691 483 846 731 865 726 582 617.75 21.5 112 61.5 0.551773559057361 1
DENND4C_uc031tcw.1_S535 733 1500 277 722 422 1040 492 775 365.25 -125.75 357.25 528.25 0.000860499859071581 1
TRA2A_uc003swi.3_S85	Y86 1310 1600 2090 1550 1740 918 1340 1210 1865.5 -335.5 -155.5 -300.5 0.200750702612079 1
EXOC2_uc003mte.4_S430 4070 3150 5900 4170 2740 3190 3970 3880 5205 -877.5 -1192.5 -572.5 0.182814669634064 1
REPS1_uc003qij.3_S142 879 694 648 850 1870 1370 1360 1460 753.75 747.25 123.75 -95.75 0.503730355183252 1
CCAR2_uc003xci.3_S568 1780 1570 1600 1580 2560 1270 2090 1460 1845 212.5 112.5 -537.5 0.0276304101422315 1
TXLNG_uc004cxq.2_S78 884 536 561 753 587 607 523 197 668.75 -205 145 -115.5 0.350759930038618 1
NCBP1_uc004axq.3_T20 209 129 47.2 189 620 106 225 150 152.85 131.7 113.2 -131.8 0.284227203997115 1
EIF4B_uc010snv.2_S218 2990 1700 3180 3160 2550 4470 4330 5520 3092.5 1460 -1120 450 0.473468463218837 1
SEC22B_uc031poa.1_S136 647 398 1610 495 2560 2290 2750 2400 1205.5 1712.5 -340 -496 0.0146727405505888 1
TJAP1_uc011dvj.3_S299 574 566 541 544 446 543 377 292 508.5 -141.75 93.7499999999999 1.75000000000008 0.969828428436109 1
ATRX_uc004ecr.2_S583 996 782 598 1570 734 844 1630 555 1137 -45.7499999999999 -249.25 -51.7499999999998 0.887975511782984 1
EXOC1_uc003hbg.1_S469 711 301 648 403 485 150 339 232 649.75 -214.25 6.24999999999997 -274.25 2.15452127456368e-06 0.0106110172772261
ATRX_uc004ecr.2_S581 241 256 559 526 474 806 899 831 494.5 357 -259.5 61.5 0.449458400238747 1
RBBP6_uc002dmk.3_S1238 454 860 1050 628 920 737 435 730 720 -42.4999999999999 31.9999999999999 24.0000000000002 0.904801924404794 1
PCK2_uc001wlu.4_S303 744 748 665 527 634 437 1310 727 868.5 106 -166.5 -228.5 0.23391583571418 1
STX7_uc003qdg.2_S44 191 93.6 110 339 78.2 147 320 206 230.75 4.40000000000001 -116.3 21.6 0.763481890638049 1
PML_uc002awm.3_S35	S39 711 596 1050 958 748 1080 853 644 885.5 2.50000000000008 -92.5000000000001 -20.9999999999999 0.899239274236767 1
IGF2BP2_uc003fpp.3_S27 405 654 484 536 313 142 510 294 569.25 -205 -77.5000000000001 -21.4999999999999 0.837753163438882 1
IGF2BP2_uc003fpp.3_S24 277 81.5 387 86 726 461 561 84.6 309.25 250.275 106.725 -309.475 0.0014158308840853 1
GOLPH3_uc003jhp.1_S41 299 289 456 490 909 944 484 239 310.25 260.5 193 -46.5 0.811369910621443 1
CBX3_uc003sxt.3_S92 554 331 278 551 451 392 321 86 397.5 -116 123 -61 0.589206064494481 1
SQSTM1_uc003mkw.4_S187 848 872 1070 1020 608 701 588 712 973.75 -300.25 -90.25 47.75 0.410642250035309 1
SQSTM1_uc003mkw.4_T184 606 1250 639 260 757 479 340 807 501.25 -92.9999999999999 261.5 113.5 0.648279055912227 1
NOLC1_uc001kuo.2_S90 469 65.1 200 226 255 97.6 178 460 293.85 7.62499999999998 -44.325 -63.325 0.638544535394497 1
CBX3_uc003sxt.3_S96 2790 3290 1590 2200 2160 2300 2690 2800 2140 20.0000000000002 315 340 0.428229177809248 1
CBX3_uc003sxt.3_S94 1100 1020 1220 1110 1290 1490 1310 1120 1117.5 190 34.9999999999999 -44.9999999999999 0.657575001319009 1
SQSTM1_uc003mkw.4_S181 2610 1850 2170 1890 1310 1730 1560 1310 2167.5 -652.5 142.5 -217.5 0.304849658219395 1
TRIP12_uc002vpy.1_S1082 1910 2030 1960 1210 2900 1200 2460 993 2075 110.75 354.25 -949.25 0.00752720245245578 1
TOR1AIP1_uc001gnq.4_S142 108 857 493 202 281 403 269 401 290.5 -76.4999999999999 71 178 0.344645040439592 1
TCEA1_uc003xru.3_S52 1120 1470 1340 1170 1870 1730 1240 1120 1120 215 330 -19.9999999999997 0.911680808103442 1
TGOLN2_uc021vjx.1_S297 527 543 287 330 519 629 243 410 261.25 28.5000000000001 237 84.0000000000001 0.00497430419088485 1
ARHGEF6_uc011mwd.2_S634 161 178 335 430 241 463 52.7 561 212.675 53.4250000000001 -83.925 210.575 0.0636356395972796 1
TGOLN2_uc021vjx.1_T295 503 892 324 510 618 398 862 263 531.25 -22 113 -60.9999999999999 0.769030080527572 1
ARID1B_uc003qqn.3_S1541 341 439 536 691 20 526 342 418 480 -175.25 -165.25 208.75 0.0229027899625715 1
DOCK2_uc003maf.3_S587 415 674 583 497 349 358 316 411 509 -183.75 -2.75000000000007 69.2500000000001 0.275823660377847 1
SDAD1_uc003hjf.4_S547 1210 1640 1140 1130 933 925 1120 1070 1203.75 -268 62 90.5000000000002 0.547805906980096 1
NDE1_uc002dds.3_S313 789 1290 787 530 736 714 1310 1110 872.25 118.5 -52.0000000000002 5.50000000000017 0.983320427089078 1
RING1_uc011izv.1_S228 535 405 191 338 148 364 454 204 336.25 -74.75 66.25 -4.24999999999995 0.971420456617742 1
KIAA0947_uc003jdm.5_S924 404 1080 793 701 256 707 183 480 541.75 -338 72.5 333 0.0218628856986397 1
SPIRE1_uc010wzy.2_S507 832 1640 1100 1030 643 1250 559 950 842.75 -300 181.5 434 0.00782732999770332 1
TBC1D10B_uc002dxu.2_S131 781 725 443 945 718 484 389 641 629.25 -165.5 72.5 116 0.412299771563411 1
RBM15_uc021orn.1_T567 756 441 470 550 619 570 686 556 590.5 53.5 30.9999999999999 -103.5 0.179899845332671 1
MGA_uc010ucz.2_S448 320 376 540 77 135 215 537 264 449.75 -40.5 -93 -150 0.255697810807561 1
SRRM2_uc002crj.1_S230	T232 805 1170 826 585 1170 452 1210 892 950 84.5 21 -228 0.328884265361675 1
DUT_uc001zws.3_S98 180 542 360 619 209 859 105 299 191.25 -57.2499999999999 101.75 366.25 0.0112186614885321 1
TMPO_uc001tfh.2_S65 545 530 407 451 787 422 577 844 491.25 174.25 1.24999999999992 -17.2499999999999 0.890565074560868 1
LEO1_uc010bfd.3_S629 722 1190 991 946 1150 1970 1160 1310 710 435.25 156.25 348.25 0.0591116054788839 1
LEO1_uc010bfd.3_T628 1930 2270 1890 2170 2430 2530 2090 2280 1860 267.5 182.5 227.5 0.00165848466823722 1
KARS_uc002fer.3_T586 42.2 169 245 214 214 453 517 160 202.55 168.45 -64.45 -5.54999999999996 0.961868855894427 1
ZFR_uc003jhr.1_S1009 537 820 578 621 994 1030 844 947 532 314.75 97.75 116.25 0.0219584858184795 1
SRRM2_uc002crj.1_T854	T864 829 316 984 693 688 777 596 545 827.25 -54 -52.0000000000001 -191.5 0.222844571837979 1
AGAP3_uc003wjg.1_S227 1050 712 518 829 491 256 820 876 869.75 -166.5 -133.5 -51.5 0.808680716543331 1
LARP1_uc003lvo.4_S311	S315 1440 1270 1250 1310 1240 791 1070 1420 1382.25 -187.25 -77.2500000000001 -52.25 0.752265575292496 1
LARP1_uc003lvo.4_S560 1510 983 1210 1040 1150 1530 820 1190 1065 -13.2499999999999 228.25 13.2500000000001 0.946879959008075 1
SRSF7_uc002rqz.3_S232 896 580 543 402 721 1040 730 957 518.5 256.75 151.25 22.2500000000001 0.875610413816165 1
NOB1_uc002exs.4_S183 479 813 193 260 699 708 361 821 194.5 211 266 217.5 0.0713369251180836 1
DMAP1_uc010oku.1_S453 2310 3170 2780 2940 3680 3610 3100 3320 2575 627.5 157.5 292.5 0.186458833218698 1
PRPF40A_uc010zcd.1_S852 1720 954 542 707 1930 1400 1270 1190 845.250000000001 466.75 573.75 -302.75 0.121520011657366 1
NUP93_uc002eka.3_T642 615 798 372 163 271 536 1000 401 496.5 65.0000000000001 70.9999999999999 -90 0.720909577455348 1
TMPO_uc001tfh.2_S66 512 437 1310 906 1550 1030 970 1570 994.5 488.75 -306.75 -99.7500000000002 0.714140249964272 1
LARP1_uc003lvo.4_S568 396 478 117 686 145 328 606 170 398.5 -107 -58 99.5000000000002 0.591310795780807 1
MIEF1_uc003axx.3_S58 2660 1380 2300 1330 2310 2970 1180 1680 1700 117.5 707.5 -272.5 0.584714158084793 1
HNRNPA2B1_uc003sxr.4_S258 186 169 206 264 236 131 231 114 240.5 -28.25 -23.25 -45.25 0.251069478535218 1
BUD13_uc009yzc.3_S324 146 177 113 102 404 192 353 367 158.75 194.5 -4.00000000000003 -44.5 0.433972534590354 1
SRSF9_uc001tyi.3_S188 9720 11800 10900 10400 12800 12200 13200 11800 10730 1795 54.9999999999998 -105 0.872640549799184 1
SRRM1_uc001bjm.3_S573 1410 2200 1840 1790 2060 2070 1430 2320 1560 160 89.9999999999999 410 0.0644054566675538 1
CAP1_uc001cey.4_S423 229 216 36.3 131 20 88 159 181 125.9 -41.075 11.425 42.925 0.521734274467634 1
CHD3_uc002gjf.2_S771 1110 529 599 461 585 901 697 541 641.25 6.25000000000013 206.75 -139.75 0.393991785709863 1
LMNA_uc001fni.3_S413 838 1280 996 866 948 1460 1180 1620 854 307 -34.0000000000002 316 0.0386326998502599 1
SNRNP27_uc002sfw.3_S131 611 689 531 603 312 439 440 387 569.25 -214 22.4999999999999 56.0000000000001 0.212650070954188 1
RBM10_uc004dhh.3_S153 199 256 132 335 166 219 402 185 245.25 12.5 -53.5 24 0.762684864294819 1
RALGPS2_uc001glz.3_S328 447 261 58.3 48 511 365 245 982 122.9 322.175 62.675 98.675 0.656409687712692 1
LMNA_uc001fni.3_S389 3690 3580 2900 3410 4810 3290 2880 2270 3122.5 -82.4999999999995 977.5 -432.499999999999 0.333229830013036 1
LYST_uc001hxj.3_T2121 3020 3270 2690 1820 1790 1960 2120 2090 2595 -709.999999999999 329.999999999999 -119.999999999999 0.737192064373084 1
CDK13_uc003thh.4_S524 370 552 288 739 172 180 353 269 464.5 -243.75 -93.75 139.25 0.180379060852345 1
PHF14_uc011jxj.2_S529 2300 1300 1750 1270 1680 1740 1870 2360 1800 257.5 -57.4999999999999 -232.5 0.480904263743298 1
SESN2_uc001bps.3_S248 1430 810 874 1360 1440 1150 934 1640 1080.5 172.5 5.49999999999986 70.5 0.79544819691533 1
STK10_uc003mbo.1_S449	S453 993 2670 1200 1490 796 833 344 979 1098.5 -850.249999999999 319.75 659.75 0.0412103309642476 1
NAA10_uc031tkt.1_S189 1780 3020 2030 1920 2410 1890 2050 1380 1980 -255 430 -14.9999999999997 0.968221326252778 1
SYK_uc004aqz.3_T383 899 295 415 837 336 928 880 143 629.5 -39.75 45.7499999999999 -81.7499999999999 0.784664347215833 1
EHBP1_uc002sby.3_S963 515 836 497 1020 411 766 843 544 651.5 -75.9999999999999 -94.0000000000001 225 0.149530917176047 1
ADD3_uc001kys.4_S678 827 467 668 974 620 714 1080 951 875.75 107.25 -261.25 -22.2499999999999 0.865759904384262 1
LRWD1_uc003uzn.3_S250	S258 512 272 685 424 681 312 565 437 639.75 25.5 -83.4999999999999 -249.5 1.82221487086199e-05 0.0893796394157807
PRKDC_uc003xqi.3_T2619 1550 1150 1220 1320 496 1490 907 1480 1181.75 -216.75 -60.25 316.75 0.240196127469312 1
MRE11A_uc001peu.2_S649 554 347 569 759 57 282 103 195 568 -398 -96.5000000000001 75 0.467239111844165 1
KLC1_uc010tyf.2_S459 286 179 331 327 426 203 465 369 384.25 85 -99.5 -107.5 0.00572822159943675 1
RAB8A_uc002ndn.4_S180 401 698 675 467 91.8 452 173 728 484.75 -199.05 -100.05 251.05 0.0858690980457088 1
RB1CC1_uc003xrf.4_S236 703 642 726 779 394 812 664 313 696.5 -166.75 17.2499999999999 14.7500000000001 0.919570887058593 1
PHF14_uc003sry.2_S83 433 183 124 270 315 266 231 428 229 57.4999999999999 36 11 0.908647620414304 1
PRKDC_uc003xqi.3_S2611 460 242 242 269 370 506 190 548 224.25 100.25 82.25 75.75 0.465883102807293 1
EIF4B_uc010snv.2_S449 3580 4830 4650 5170 7540 9490 5470 5340 3507.5 2402.5 1202.5 897.5 0.383699497567736 1
EEF2_uc002lze.3_T434 1010 573 559 894 1020 1020 894 1020 724 229.5 63.9999999999999 6.00000000000007 0.966102091190123 1
EXOSC10_uc001asb.3_S820 1920 1080 1690 1110 2280 1940 2340 2420 1702.5 795 -85.0000000000001 -420 0.0294495689013792 1
IWS1_uc002ton.2_S442 547 364 346 89.9 693 760 486 519 263.725 277.775 230.775 -84.775 0.218954705666197 1
ACIN1_uc010tnj.2_S409 554 863 1270 693 1600 808 762 1000 935.25 197.5 25 -205.5 0.470708598136653 1
PBRM1_uc003deq.2_T521 243 518 389 62.4 442 527 609 386 291.35 187.9 70.9 -47.4 0.709167940477228 1
FLII_uc002gsq.2_S855 721 572 655 685 727 838 931 443 702.25 76.5000000000001 35.9999999999999 -124 0.297027277482467 1
RBL1_uc002xgi.3_S868 493 1020 1020 1170 717 582 326 506 861.75 -393 -52.5000000000001 180.5 0.329276872807607 1
GPATCH2_uc001hlg.4_S283 252 130 226 327 168 333 296 287 248.5 37.25 -63.25 33.75 0.545273100091597 1
MEN1_uc001obk.3_S547 111 557 593 346 527 478 523 455 422 94 -61 20.5 0.878446562944777 1
RNF213_uc021uen.2_S87 339 685 64.2 214 68.2 322 289 84.9 162.1 -134.525 190.525 136.375 0.324762048056864 1
RBMX_uc011mwg.2_S331 1270 2260 1480 2210 1910 1120 1620 1320 1735 -312.5 -17.4999999999999 157.5 0.666972051468289 1
HDAC1_uc001bvb.1_S405 662 555 1490 1050 1890 1840 1590 705 1110.5 567 28.0000000000001 -370.5 0.332982311247981 1
POLR2A_uc002ghf.4_S1919 628 460 856 571 402 338 889 274 865.5 -153 -190.5 -283 0.00652433932145647 1
TOP2B_uc003cdj.3_S1335 304 536 455 250 986 1120 642 915 246.5 529.5 171 108.5 0.311772696244951 1
ANXA2_uc002agm.3_S17 380 189 276 97.6 352 84.6 79.4 473 256.1 11.6 19.8999999999999 -60.8 0.659230103085946 1
LIG1_uc002pia.1_S75 702 1010 1140 1290 1620 1090 1310 1140 1123 254.5 -114.5 -60.4999999999999 0.764341017186173 1
MKI67_uc001lke.3_S307 792 1020 1350 640 1280 436 669 1020 1091.25 -99.2499999999998 -37.7500000000001 -243.75 0.366247212055554 1
CDKN2AIP_uc003ivq.1_S400 1190 336 1330 799 750 1110 1210 1350 1187.25 191.25 -325.75 -221.25 0.36813970516224 1
ACCS_uc001mxx.2_S490 1060 460 499 1090 743 1570 1730 917 827 462.75 -100.75 1.25000000000021 0.997228322350741 1
ZZEF1_uc002fxe.3_S1058 1270 1710 324 1310 1370 1470 1750 1160 877 284 319 234 0.486136335691136 1
FCHO1_uc002nhg.3_S371 611 630 721 1100 687 594 530 568 772.25 -170.75 -99.2500000000001 85.7500000000001 0.509363611836382 1
TRMT10C_uc021xbw.1_S72 1070 1530 843 1250 1470 916 1600 2250 1172.5 385.75 -239.25 240.75 0.478465971511278 1
GAPVD1_uc004bpp.3_S965 4080 3540 1830 4660 4290 3390 4060 3930 3267.5 390 205 315 0.678647030160799 1
TAB2_uc003qmj.3_T448 918 1630 2240 1680 1740 1510 702 768 1567.5 -437 102 -3 0.99477785333207 1
TRMT10C_uc021xbw.1_S71 2040 958 1420 1390 955 950 2300 1790 1905 46.75 -499.25 -406.75 0.270238795553117 1
NOL8_uc022bjw.1_S198 1930 2100 2040 1680 830 1640 1360 1210 1852.5 -677.5 52.4999999999999 117.5 0.604599015998983 1
RBM17_uc010qav.2_S154 278 293 520 638 231 345 468 384 519.75 -75.2499999999999 -215.75 40.75 0.473619126296242 1
ZFR_uc003jhr.1_S1053 748 399 869 1140 726 1450 926 784 775.5 182.5 -99.0000000000001 126 0.633447656116891 1
ZNF800_uc010lla.2_S358 223 159 163 71.1 205 143 649 66.8 281.525 111.925 -54.975 -200.025 0.117875281760926 1
KDM5B_uc001gyf.3_S1382 5260 3430 4560 3040 5150 5200 4900 4070 4280 757.5 617.5 -1032.5 0.0044426048556826 1
PHF2_uc004aub.3_Y869 1610 1820 1890 1870 1380 2130 1930 2070 1765 80.0000000000004 -205 270 0.0645469368271871 1
RGCC_uc001uyi.2_S90 319 51.8 279 242 165 46.6 308 87.8 345.1 -71.1 -83.6 -160.7 0.000345289054512151 1
MTMR9_uc011kxa.2_S440 87.8 79.8 346 129 229 252 235 79 222.95 38.1 -35.1 -89.5 0.248502875662364 1
KIAA0930_uc003bfw.1_S328 268 1030 507 752 551 585 519 922 492 5.0000000000002 -66.5000000000001 361 0.00979551978343922 1
RCSD1_uc001gem.3_S218 2670 1990 1130 3090 2460 3560 540 2690 1250 92.5 807.5 1132.5 0.0730568861425956 1
NCOR1_uc002gpo.3_S1404 3430 1840 3160 3160 2850 1790 1320 2510 3110 -780 -60.0000000000004 -365 0.529810313323408 1
UBR4_uc001bbk.1_T2754	S2757 48.5 336 240 120 322 198 188 84.1 159.625 11.9 68.1 -15.1 0.869326073665749 1
IFI16_uc010pit.2_T160 1590 1720 873 1750 1560 1380 850 1790 1139 -88.2499999999997 246.75 441.75 0.071157364849739 1
EIF5B_uc010yvq.2_S1167 756 293 589 260 398 523 177 572 462 -57 92.9999999999999 -68 0.693388449516928 1
TARS2_uc031por.1_T659 89.3 298 146 196 20 488 414 190 125.825 95.675 -12.675 125.675 0.321452386290859 1
THRAP3_uc001caf.4_S378 890 1780 2130 1620 2140 1930 2620 2300 1865 642.5 -482.5 -37.4999999999998 0.89136863114014 1
EZH2_uc011kuh.2_T338 2310 1730 1730 1630 1710 2070 841 1960 1542.75 -204.75 414.75 199.75 0.526428875175243 1
DDA1_uc002ngd.3_S94 445 718 654 600 501 532 831 579 663 6.50000000000013 -117 -0.499999999999894 0.996039669527381 1
LAT_uc002dsc.3_Y219 1150 910 698 715 1430 856 1270 1310 918.75 348.25 88.2499999999999 -189.25 0.268011958142833 1
DOCK10_uc010fwz.1_S1269 534 444 366 385 316 348 467 189 442.5 -102.25 58.7499999999999 -79.25 0.242732590770009 1
ZMYND8_uc010ghq.1_S501 1460 639 1570 1420 1190 1690 1580 1420 1477.5 197.75 -252.75 -157.75 0.53235669099787 1
KAT7_uc010wmb.2_S98 191 112 301 188 20 189 335 298 281.75 12.5 -152.5 -15 0.809883638397757 1
THRAP3_uc001caf.4_S376 220 265 275 427 319 619 342 628 230 180.25 -62.25 195.75 0.000610733101189524 1
HSP90AB1_uc011dvr.2_S225 3870 3130 2900 2250 3460 2790 3200 2630 3082.5 -17.4999999999998 567.5 -657.5 0.000287135808663704 1
AIP_uc001olv.3_S42 815 266 429 321 184 514 218 263 424.5 -163 137 -70.5 0.65860797045916 1
TCF3_uc002ltt.4_T526 107 197 286 104 375 306 218 240 173.75 111.25 34.25 -34.75 0.587074286704728 1
TOP2A_uc002huq.3_S1373 862 53.5 1090 808 813 1010 700 578 885 71.8750000000001 -109.375 -253.875 0.335631572491744 1
GPI_uc010xrv.2_T147 522 253 283 652 395 211 236 350 441.25 -129.5 -35.0000000000001 7.50000000000006 0.953373743835735 1
PPP6R3_uc010rqc.2_T732 381 603 379 471 636 80.7 307 538 459.075 -68.0749999999999 1.42499999999992 -2.57499999999994 0.987563519362198 1
SRRM2_uc002crj.1_S1231 538 344 131 300 167 104 49.3 172 261.325 -205.175 125.175 8.67500000000004 0.921872292866672 1
TOP2B_uc003cdj.3_S1423 896 920 757 1050 1110 769 782 958 868.25 -0.99999999999984 36.9999999999998 38.0000000000002 0.752394374879137 1
TOP2B_uc003cdj.3_T1421 609 858 376 931 952 1050 644 841 471.499999999999 178.25 169.25 274.75 0.00432632656309733 1
MAP4K3_uc002rro.4_S23	T25	Y26 170 73.9 550 265 114 167 244 300 403 -58.475 -208.525 -68.025 0.393359818376206 1
TOP2A_uc002huq.3_S1379 70.6 607 615 210 760 94.6 469 360 471.25 45.2500000000001 -30.45 -160.75 0.475090866443228 1
TOP2A_uc002huq.3_S1378 474 811 711 513 730 1010 399 552 449.5 45.5 212.5 143 0.300551961696003 1
POLD3_uc031qcr.1_S306 3050 4410 3390 4360 3830 3660 3860 4510 3597.5 162.500000000001 -292.500000000001 702.5 0.015774747895621 1
STXBP5_uc003qlz.3_S763 99 83 267 191 64.9 146 732 99.1 352.5 100.5 -224.05 -160.95 0.268961469495794 1
NOP2_uc021qua.2_S727 2320 3930 2740 2630 1350 1040 878 960 2567 -1848 357.999999999999 318.000000000001 0.404609067170311 1
BUB1_uc010yxh.2_Y41 710 960 556 489 935 520 236 926 506.75 -24.4999999999999 229.5 114.5 0.581499401508833 1
TAF7_uc003ljg.3_S212 599 429 674 631 974 899 885 594 641 254.75 29.25 -144.75 0.134668183362203 1
POLR2A_uc002ghf.4_T1876	S1881 117 66.1 135 43.3 445 177 215 589 117.075 266.15 -44.3 -9.14999999999997 0.939310622612849 1
UBXN7_uc003fwm.4_S287 193 554 276 172 105 152 350 107 278.75 -120.25 24.75 15.2500000000001 0.905445515871788 1
DCK_uc003hfx.3_S34 773 851 298 284 554 438 471 270 421.5 -118.25 323.25 -63.2500000000001 0.572113293597508 1
SRRM2_uc002crk.3_S2701	S2705 322 505 319 300 474 515 366 275 277.75 46 139 28.5 0.592886593388773 1
TRIP12_uc002vpy.1_S1076 2090 716 1720 1970 1520 1800 1020 1370 1680 -196.5 11.4999999999999 -123.5 0.772242435286891 1
CD2BP2_uc002dxs.3_S48 616 662 539 655 701 754 720 640 578.75 85.7500000000001 44.7499999999999 33.7500000000001 0.342841289362851 1
FTSJ3_uc002jca.3_S687 860 1220 1260 1530 1480 830 2470 1940 1637.5 462.5 -702.5 -137.5 0.63127495304798 1
RANBP3_uc010duq.3_T362 841 1340 933 517 844 1070 803 684 739.25 -57.4999999999999 289.5 47.5000000000002 0.788443461832629 1
HTT_uc021xkv.1_S418	S433 701 916 96.3 427 466 242 204 235 320.65 -248.325 340.675 88.1750000000001 0.548569672988394 1
TP53BP1_uc001zrr.4_T1060 4980 5190 5200 4770 6130 6260 4650 5030 4635 482.500000000001 727.499999999999 72.5000000000011 0.835246533242459 1
LRWD1_uc003uzn.3_S252	S258 494 631 714 840 274 600 636 536 699.5 -158.25 -181.75 122.25 0.113435416288832 1
CD2BP2_uc002dxs.3_S45 523 752 851 660 1110 754 794 796 731.25 167 9.50000000000012 -79.0000000000001 0.53204456639151 1
ATG2B_uc001yfi.3_S1571 350 418 202 456 377 204 313 593 329.75 15.2500000000001 -53.7500000000001 107.25 0.310272934711443 1
RAPGEF2_uc003iqg.4_S1176 1630 2430 2180 2310 3800 3410 3840 4580 2182.5 1770 -410 320 0.222111885239849 1
LAS1L_uc004dwc.2_S257 2360 1600 1950 1390 1540 2120 962 2020 1623 -164.5 324.5 79.4999999999999 0.834710737974321 1
POU2F1_uc010plh.2_S459 1780 1890 2410 1560 2070 2820 2440 1770 1945 365 95.0000000000001 -165 0.630009606563401 1
HDAC1_uc001bvb.1_S422 1080 649 341 411 392 902 704 435 493.75 -12.0000000000001 283 -30.0000000000001 0.885005937430072 1
BAZ2A_uc009zow.1_T496 507 753 74.1 41 501 549 230 65.4 94.2999999999999 -7.42499999999995 474.875 24.075 0.786802376626055 1
DCAF8_uc001fvp.4_S98 268 106 233 213 389 88.3 273 81.8 282.925 3.025 12.625 -168.475 0.0024650076446462 1
IQGAP2_uc003kel.3_S853 177 522 393 171 177 215 250 365 292.25 -63.9999999999999 -22 69.0000000000001 0.532982138305306 1
RTF1_uc001zny.3_S257 2920 640 3050 1930 1160 1520 1240 1330 2667.5 -822.5 -327.5 -737.5 0.187079894802025 1
AKAP12_uc003qoe.3_S1586 1300 681 446 1060 431 433 485 1270 826 -217 -104 195.5 0.547480691514842 1
SPTBN1_uc002rxu.3_S2164 831 520 1020 694 1380 555 1470 1540 1120 470 -359.5 -348 0.0560634597734311 1
MYO18A_uc010wbd.1_S725 879 458 1320 860 502 718 312 608 993.25 -344.25 -135.75 -92.25 0.682856180033301 1
GPN1_uc010ezg.1_S242 342 237 238 368 499 315 383 351 313.5 90.75 13.25 -47.75 0.421853926758745 1
MIER1_uc001dde.2_S565 591 188 221 254 345 262 261 443 321.5 14.2500000000001 51.7499999999999 -67.75 0.568085696126157 1
LCP1_uc001vba.4_S4 1410 1650 1580 1420 1940 1860 999 1020 1282.25 -60.2499999999999 460.25 5.25000000000009 0.981614324093773 1
PCM1_uc022asj.1_S64 592 227 865 659 391 1030 152 779 525.75 2.24999999999998 -53.75 173.75 0.528078115545923 1
IMMT_uc002srb.4_S375 377 148 241 175 200 610 172 534 149 143.75 53.25 119.25 0.383077916797062 1
ZNF521_uc002kvl.2_S272 714 397 567 462 572 372 800 637 684.5 60.25 -102.75 -196.25 0.0162443948400199 1
SPTBN1_uc002rxu.3_S2168 479 513 731 516 473 855 819 542 605.25 112.5 -72 -19.0000000000001 0.885979480293154 1
SRRM2_uc002crj.1_T1855	S1856 865 1290 788 1330 1070 1610 1670 1490 957.75 391.75 -110.75 331.75 0.0417930129405426 1
RIF1_uc002txl.3_S1839 697 899 321 626 500 459 633 566 534.75 -96.25 102.25 99.7500000000001 0.464667612152184 1
TP53BP1_uc001zrr.4_S775 176 366 585 793 395 304 336 524 542.75 -90.2499999999999 -249.25 123.75 0.237554302348386 1
NFX1_uc003zsr.3_S149 4290 6450 3940 5200 3670 2070 2530 3250 4457.5 -2090 390 635.000000000001 0.380569255625717 1
MAP1A_uc001zrt.3_S1409 343 707 215 668 162 281 254 440 353.5 -199 -21.0000000000001 280.5 0.000958121932917982 1
SHANK3_uc031ryd.1_S374 2810 3780 4190 3720 2490 4030 1960 3680 3210 -584.999999999999 -110 940 0.0654964779547061 1
CCDC179_uc021qfb.1_S53 877 504 54.2 255 479 691 318 504 216.85 75.4500000000001 354.95 56.4500000000001 0.713137395031276 1
HNRNPK_uc004anm.4_S378 691 301 198 462 657 1620 694 1260 155.75 644.75 163.75 350.75 0.155870017073233 1
STRIP2_uc003vow.3_S353 1300 1730 827 1480 744 1240 1060 962 1063.5 -332.75 171.25 370.25 0.029580489514732 1
UNG_uc001tnz.2_S22 206 88.5 224 139 126 486 79 225 96.5 64.625 59.875 75.875 0.479658361012477 1
FAM120A_uc004atx.3_S512 1120 636 1010 811 1130 1070 1610 1390 1122.75 405.75 -216.25 -240.75 0.0442134641333634 1
NBN_uc003yei.1_S349 779 647 638 895 395 313 574 74.3 802.75 -400.675 -11.8250000000001 -114.175 0.400191152441042 1
KRT1_uc001sau.1_S65 1390 1080 1590 7190 2760 1380 2640 758 3255 -928 -1392 506.999999999999 0.770450816169402 1
NFKB1_uc011cer.2_S907 848 438 509 541 815 797 542 758 538 144 137 -44.9999999999999 0.6940909293969 1
CEP41_uc003vpz.4_S104 43.1 482 262 281 339 626 549 341 192.775 196.725 14.275 134.225 0.281676522069146 1
RBM15_uc021orn.1_S655 331 936 512 1430 155 882 950 905 713.25 -79.2499999999998 -373.25 551.25 0.00243001476540469 1
CEP41_uc003vpz.4_S102 313 491 386 324 405 579 384 406 303.5 65 72 78 0.13892124557198 1
PJA2_uc003kos.4_S252 828 499 404 483 815 194 631 1160 639 146.5 -85.5 -85.5 0.7470150230322 1
DDX20_uc001ebs.3_S504 838 762 423 346 412 194 425 735 565.25 -150.75 69.2499999999999 -15.25 0.938931676396968 1
RPS6KA1_uc001bms.1_S346 181 272 84.9 341 275 162 122 158 162.95 -40.475 46.025 67.5250000000001 0.320471163177195 1
RREB1_uc021yky.1_S1529 1200 1940 1530 1610 257 438 181 356 1403.25 -1262 39.4999999999998 294 0.0256890372449108 1
ZNF267_uc031qvx.1_S229 550 253 728 914 700 423 648 477 786.25 -49.2500000000001 -210.25 -139.75 0.327406694742273 1
EHMT2_uc011hvc.2_S96 51.8 462 185 153 508 206 275 327 160.95 116.05 71.95 32.0500000000001 0.801527897198311 1
TNIP1_uc010jhp.2_S265 11200 9490 8000 6570 6430 7540 7020 7470 8312.5 -1700 1400 -394.999999999998 0.699897575366265 1
TP53BP1_uc001zrr.4_S1117 333 180 196 102 134 191 129 166 191.25 -47.75 61.25 -38.25 0.441789735230749 1
PGRMC2_uc003igg.3_S113 563 1210 1070 437 495 1090 555 950 651.25 -47.4999999999998 86.4999999999999 251 0.335331739021261 1
SHANK3_uc031ryd.1_S387 174 338 243 316 77.3 611 309 568 168.5 123.575 -58.9250000000001 257.425 0.00346586993829005 1
UBE4B_uc001aqr.4_S104 294 381 573 352 566 195 388 437 496.25 -3.49999999999993 -78.5 -114 0.243880869228608 1
SRRM1_uc001bjm.3_S388	S392 510 366 483 317 342 610 534 231 429.25 10.25 65.75 -86.25 0.422802052936306 1
NSL1_uc010pti.2_S23 481 494 97.6 199 735 462 880 372 323.3 294.35 155.85 -166.65 0.27080170581377 1
RAP1GAP2_uc010ckd.3_S608	S612 329 199 217 482 57.7 864 331 604 178 157.425 -46.0750000000001 303.575 0.0700696147297678 1
TP53BP1_uc001zrr.4_S1118 164 352 469 52.3 470 270 427 451 327.825 145.175 -35.8250000000001 -101.175 0.380565812208856 1
TMEM192_uc003iqz.4_S228 247 480 286 262 81 359 71.7 152 198.425 -152.825 98.8249999999999 141.825 0.018989060706828 1
LARP7_uc003iay.4_T337 945 1580 592 1280 967 1010 1240 1460 909.75 70.0000000000002 -17.5000000000002 396.5 0.0709377554639219 1
CLGN_uc011chi.2_S553 1220 1100 986 1700 1410 1780 2110 1340 1305.5 408.5 -156.5 48.5000000000002 0.862101319899289 1
CBFA2T3_uc002fmm.2_Y265 189 348 264 392 526 426 695 124 344.5 144.5 3.49999999999997 -95.9999999999999 0.520264698599758 1
CUL4B_uc004esv.3_T48 793 476 449 261 338 45.2 410 313 579.2 -218.2 54.7999999999999 -223.7 0.0636444556427358 1
UBAP2L_uc010pen.2_S477 1420 1740 1250 1740 1350 1050 980 1040 1397.5 -432.5 137.5 142.5 0.346034115378082 1
LARP7_uc003iay.4_S336 231 300 378 146 109 383 343 306 273.25 21.5 -37.5 18.5 0.843434763211104 1
TRIM25_uc002iut.3_S99 184 178 403 421 218 725 99.2 51.8 196.3 -23 82.5 117.9 0.541684815170224 1
THRAP3_uc001caf.4_S247	S252 1480 1350 1720 1180 2350 1280 1510 1340 1582.5 187.5 177.5 -477.5 0.0275133797922116 1
ADAR_uc021pag.1_S518 182 53.7 682 574 59.1 340 252 673 508 -41.9 -386.55 116.4 0.388225533748646 1
BIN2_uc010sng.2_S303 498 495 233 1010 718 750 678 477 475.5 96.7500000000001 15.75 151.25 0.446967329468045 1
CCDC93_uc010fld.2_S366 1280 965 1110 888 932 1240 889 1300 1009.25 29.5000000000001 57.4999999999999 45.5000000000001 0.779206766841586 1
PPP1R12C_uc002qiy.4_S451 720 731 674 701 197 363 512 456 729.5 -324.5 -83.0000000000001 37.0000000000001 0.610931475735308 1
SIRT1_uc001jnd.3_S26 1200 2520 1920 3100 2150 2630 2220 3420 1932.5 420 -540 1045 1.98489035509251e-09 9.83513170948337e-06
AMPD2_uc001dyb.2_T69 384 128 160 154 113 174 252 330 234 10.75 -24.25 -30.75 0.735295760037319 1
CANX_uc003mkl.3_T561 285 109 245 41.5 400 255 200 377 190.375 137.875 46.375 -86.875 0.258981500478665 1
RNF213_uc021uen.2_S1306 348 521 316 404 309 589 358 397 288.25 16 73 145 0.00153103059661075 1
PHF2_uc004aub.3_S645 665 613 391 528 447 470 580 733 521.25 8.25000000000001 -9.25000000000008 65.2500000000001 0.527796676472661 1
SETD2_uc003cqv.3_T1852 677 780 468 986 725 379 607 425 706.75 -193.75 18.7499999999999 23.2500000000001 0.887323483235885 1
ZYX_uc011ktd.2_S339 386 526 289 311 627 538 439 245 294 84.25 198.25 -30.25 0.645347002699708 1
NAB2_uc001smz.3_T7 725 803 626 200 880 401 200 362 494 -127.75 355.25 -166.25 0.248990885588149 1
NPM1_uc003mbj.3_S111 66.1 319 243 294 288 137 244 366 238.275 28.225 -84.225 68.725 0.347501170063552 1
CAMK2G_uc010qkv.2_S322 942 802 1340 1190 1320 987 1230 1600 1263.75 215.75 -327.25 -63.2499999999999 0.639171783100295 1
WDR44_uc004eqo.3_S548 186 547 188 152 668 359 193 625 137 193 150.5 112 0.462634882791115 1
SUZ12_uc002hgt.2_S556 256 523 418 459 306 381 406 516 394 -11.7499999999999 -83.2500000000001 123.25 0.00806282863851161 1
YTHDC1_uc003hdy.3_S278 5690 1910 2180 918 1440 2460 1140 1170 2412 -1122 1523 -998 0.303604704425209 1
TOPORS_uc003zrc.3_S97 1060 1120 1400 897 1710 983 666 728 1110 -97.4999999999999 295.5 -277 0.26384373428473 1
PRKAR2B_uc003vdx.3_S113 252 680 114 60.8 247 443 423 467 130.2 118.3 139.3 153.7 0.306144049204056 1
SUZ12_uc002hgt.2_S558 992 614 687 719 650 693 615 808 751.75 -61.5 30 -27.5 0.805507650628092 1
NAGK_uc002shp.4_S24 235 272 224 115 112 60.6 462 243 299.85 7.89999999999998 -91.1 -85.6 0.387788473306634 1
ZC3H13_uc001vat.1_S197 1950 2470 2050 2060 2270 2370 1970 1920 1927.5 1.60777467769219e-13 265 145 0.243487030111797 1
SRF_uc011dvf.2_S19 203 139 212 164 189 381 378 50.5 197 70.125 26.875 -61.875 0.512653886264345 1
POLR2A_uc002ghf.4_T1911 624 818 642 514 153 307 266 341 595.25 -382.75 34.7499999999999 73.7500000000001 0.370423357726262 1
TTC33_uc003jma.3_T149 468 1110 812 726 359 687 570 1150 675.25 -87.5 -158.5 366 0.0300087367679851 1
MRTO4_uc001bbs.3_S32 2350 2180 1870 924 1380 1750 1990 1130 1813.5 -268.5 436.5 -401.5 0.244006751293731 1
TMF1_uc011bfx.2_S343 718 654 874 635 823 953 798 514 736.5 51.75 81.75 -114.25 0.303010972021372 1
SIPA1L3_uc002ohk.3_S169 199 634 524 312 189 285 578 382 463 -58.7499999999999 -122.25 30.75 0.832038720750942 1
ALB_uc011cbf.2_S296 4910 10100 2460 3320 6080 3880 3660 5020 3232.5 -537.499999999998 2627.5 1302.5 0.428925958668916 1
SRRM2_uc002crj.1_S993 1030 1410 1200 1740 1530 1200 780 1500 1187.5 -92.4999999999996 -12.5000000000004 327.5 0.157746462331628 1
TCF12_uc010bft.3_S563 529 808 594 917 456 1680 662 415 404 91.2500000000001 221.25 394.75 0.197030492516678 1
SERBP1_uc001ddv.3_S227 2690 4780 2430 4290 3200 2510 3100 3590 3107.5 -447.499999999999 -57.5000000000006 937.500000000001 0.118696835908268 1
PDHA1_uc011mjd.2_T199 1620 1110 1660 1300 2410 1920 3090 1930 1852.5 915 -230 -630 0.000147034928440358 0.717530450788945
NUCKS1_uc001hdb.3_Y12 266 387 342 387 366 316 406 324 356.75 7.50000000000006 -31.0000000000001 8.50000000000006 0.832351182464575 1
GIMAP4_uc003whl.3_Y18 582 212 690 617 487 530 509 288 639.5 -71.75 -73.2500000000001 -155.25 0.196169644978133 1
PRAM1_uc002mkd.3_S24 417 57.7 507 482 314 42.6 438 384 577.1 -71.275 -244.925 -177.425 0.0126305184113628 1
SEC31A_uc003hnm.3_S526 534 434 422 258 437 540 319 321 353.75 -7.74999999999999 156.25 -39.75 0.436688832777212 1
CDK7_uc003jvs.4_T112 3800 3270 3650 1720 4060 3530 3280 2900 3142.5 332.5 777.5 -842.5 0.00796515487903252 1
MYCBP2_uc010aev.3_S2871 859 456 974 789 780 690 670 731 894 -51.7499999999999 -94.7500000000002 -154.25 0.145985411270664 1
HIRIP3_uc002dve.3_S226 1470 1440 1240 1080 1800 1410 1220 1520 1210 180 265 -69.9999999999997 0.577451921349182 1
PRKAA1_uc003jmb.3_S237 4780 4500 4030 4000 4380 5770 6560 7330 4407.5 1682.5 -622.500000000001 462.500000000001 0.51237017548691 1
TPMT_uc003ncm.3_Y12 114 351 263 140 130 465 582 318 224.25 156.75 -60.75 46.2500000000001 0.725842474823199 1
MGMT_uc001lkh.2_S139 401 622 560 750 930 751 957 1200 619.25 376.25 -190.75 118.75 0.185238705379187 1
TUBB_uc011fyf.2_S47 620 309 136 133 319 308 354 256 267.75 9.74999999999994 169.25 -105.75 0.297835687663687 1
ZNF800_uc010lla.2_S596 2630 2560 1880 2010 2420 3150 2520 2210 1942.5 305 534.999999999999 120 0.550399958674498 1
BCLAF1_uc011ede.1_S174 2880 3300 3330 3070 3300 3840 4260 3800 3257.5 655 -285 60.0000000000004 0.795242731729718 1
DNTTIP2_uc001dqf.3_S116 914 800 951 392 850 695 336 944 712.25 -58 159 -55 0.794003862082862 1
TP53BP1_uc001zrr.4_T359 1320 296 1010 1240 1130 915 645 1260 1077.5 21 -123.5 -98.5000000000001 0.75811671172534 1
TXLNA_uc001bui.3_S513 1570 1920 1920 1570 3170 1920 3310 1850 2092.5 817.5 -17.5000000000004 -677.5 0.0617389366382288 1
L3MBTL3_uc003qbu.3_S658 1490 504 1690 805 1000 1020 1140 978 1448.75 -87.7500000000001 -149.75 -503.25 0.0252742778782827 1
MRGBP_uc002ydi.3_S190	S193 744 996 350 1040 405 237 541 638 697 -327.25 -46.7500000000001 217.75 0.254497508314013 1
IWS1_uc002ton.2_S254 1410 1140 1200 810 1040 670 1510 865 1365 -118.75 -31.2500000000001 -418.75 0.0115198295562918 1
NOLC1_uc001kur.2_S563 18500 23300 11300 21300 21300 23300 21300 23300 15100 3700 2300 4700 0.0186254879818372 1
MRGBP_uc002ydi.3_S190	S194 333 658 269 506 510 80.3 437 770 433.425 7.82500000000011 -100.175 116.325 0.540011234061977 1
CDS1_uc011ccv.2_T127 1160 1040 1580 1590 1080 1440 1090 888 1390 -218 -107 12.0000000000001 0.955970994168302 1
STRIP1_uc001dza.2_Y71 94.6 117 76.6 190 222 92.3 299 604 161.125 184.775 -160.925 77.775 0.450826890816403 1
DMXL1_uc021ycw.1_S1894 1070 1150 1900 892 895 1020 1600 1880 1585.5 95.75 -534.25 -130.75 0.645764853083207 1
CCDC86_uc001nqa.2_T41 319 99.8 89 45.5 164 145 365 100 190.625 55.175 32.075 -136.675 0.0749846868060523 1
CCDC86_uc001nqa.2_S46 733 382 755 583 428 518 711 687 754.75 -27.25 -168.75 -114.25 0.19139400254624 1
DDB2_uc001nee.2_S25 214 735 548 636 364 292 548 463 550.5 -116.5 -147.5 113 0.360282945370162 1
CDS2_uc002wls.3_S32 1950 1620 1650 2060 2130 1950 1940 1920 1825 165 19.9999999999999 -30 0.836616474519442 1
LIG3_uc002hij.3_T217 733 827 1120 1020 1770 1040 748 1260 925.25 279.5 55.5 -56 0.842981333971675 1
TWISTNB_uc003sup.1_S303 170 218 495 444 543 647 869 549 456.5 320.25 -194.75 -54.75 0.546979840183492 1
TWISTNB_uc003sup.1_Y301 543 650 295 517 288 342 150 497 364.5 -182 91 182.5 0.0152038136750565 1
EML3_uc001ntt.1_S893 1680 3350 1210 1600 1400 1220 1740 1800 1555 -420 325 485 0.360494529817561 1
BACH1_uc002ynk.3_S444 1220 1160 834 2120 1250 795 1040 1410 1313.25 -209.75 -244.75 285.25 0.37912046067531 1
HDGFRP2_uc002mao.3_S632 219 645 405 211 427 327 495 1020 352 197.25 -128.25 164.25 0.415606915512264 1
ACAP2_uc003fun.4_S385 2570 561 2040 1400 1220 1950 1460 1480 1890 -115.25 -19.7500000000002 -474.75 0.351245790179469 1
ACAP2_uc003fun.4_S384 1250 1550 2170 1790 2130 1290 2010 1970 2025 160 -430 -240 0.283491676095095 1
RASAL3_uc002nbe.2_S840 525 1460 1750 2180 1010 1380 1080 1580 1476.25 -216.25 -553.75 558.75 0.0183886179409284 1
SET_uc004bvu.4_T22 1650 2160 1040 1720 3270 3750 2660 2130 1090 1310 820 285 0.309246716237157 1
HMGN1_uc002yxo.3_S85 1640 1800 1050 1510 1920 703 1940 1730 1621.75 73.2500000000001 -41.7500000000001 -201.75 0.611757498705065 1
SNRPA1_uc002bww.3_S196 414 76.6 550 218 118 378 531 71.2 471.25 -40.1 -95.9 -217.3 0.125304132970442 1
ARID1B_uc003qqn.3_S1827 760 365 1570 944 580 754 1420 762 1377.5 -30.7499999999999 -559.25 -376.25 0.0365304238919369 1
BAZ1A_uc001wsl.3_S681 603 353 453 198 1050 697 555 334 391.25 257.25 290.75 -269.75 0.000241099210080585 1
AFF4_uc003kyd.3_S664 280 364 305 577 202 38.2 524 445 488.2 -79.1999999999999 -241.7 28.3000000000001 0.784358875726395 1
ANKS1A_uc003ojx.4_S667 251 128 250 230 491 317 145 53.5 202.25 36.875 127.125 -102.125 0.272633558068096 1
KDM2B_uc001uao.3_S351 563 364 373 570 512 444 443 448 469.5 -5.74999999999999 12.25 -16.25 0.822174225846654 1
SRPK1_uc003olj.3_S308 2870 1700 2640 2880 4340 2510 3210 2160 2932.5 532.5 132.5 -952.5 0.0483771642361306 1
PCDHA4_uc003lhh.1_S4 1750 916 2310 1350 822 1310 986 1260 1849 -487 -277 -258 0.448952020238021 1
HMGN1_uc002yxo.3_S88 1210 1630 1350 1160 912 1110 1350 1460 1327.5 -129.5 -114.5 134.5 0.448523547454986 1
HNRNPC_uc001vzw.3_S232 1910 2120 1380 1700 1560 2060 2050 1770 1590 82.5000000000001 187.5 187.5 0.357688694341084 1
PROSER2_uc001ikx.3_S42 981 1370 701 1350 918 1100 919 797 887.999999999999 -167 150.5 274.5 0.0519374227953087 1
ACIN1_uc010tnj.2_T362 2150 2300 3240 2650 2080 1460 2260 1700 3020 -710 -465 -405 0.0482322978377705 1
HNRNPC_uc001vzw.3_S237 1110 549 1030 1060 1790 1110 1680 1060 1200 472.75 -67.7500000000001 -457.75 0.00431759563666022 1
CARHSP1_uc002czh.2_S40 51.1 224 253 423 152 255 334 293 264.775 20.725 -155.225 101.225 0.0384998194784488 1
NEK4_uc003dfr.3_S676 445 587 756 803 383 395 51.1 779 604.025 -245.725 -144.775 232.225 0.138420967620595 1
HNRNPC_uc001vzw.3_S238 1280 515 1920 974 1650 1740 1830 1340 1546 467.75 -219.75 -527.75 0.039311691011065 1
HNRNPC_uc001vzw.3_S239 322 830 1110 1130 796 1290 465 1290 711.75 112.25 -189.25 461.75 0.0430847950320882 1
FOXJ2_uc001qtu.3_S45 214 215 194 358 637 226 510 244 311 159 -3.50000000000004 -128 0.268938981810787 1
MVB12A_uc002ngo.1_S79	S86 838 428 871 828 282 565 264 1110 776.75 -186 -240 169 0.464396780005361 1
TBC1D10A_uc003ahk.4_S17 2090 1540 1520 2870 1300 1450 1610 2160 2040 -375 -445 375 0.277056025032621 1
PGAM5_uc001uku.3_S79 656 602 470 631 130 802 683 686 527 -14.4999999999999 -70.0000000000001 195.5 0.225209224315128 1
ARID2_uc009zkg.1_S1495 468 671 448 525 251 503 453 445 459.75 -115 5.49999999999993 131 0.0415175177408896 1
NUFIP2_uc002hdy.4_S651 1430 2190 1540 1620 1150 521 1260 1800 1717.25 -512.25 -232.25 187.75 0.594000508633699 1
NOC3L_uc001kjq.1_S786 917 585 915 762 593 675 804 433 909.5 -168.5 -36.0000000000002 -193.5 0.0377793655003826 1
SRRM2_uc002crj.1_S322 501 617 798 920 1140 935 943 576 756.25 189.5 -11.0000000000001 -83.4999999999998 0.640412664741821 1
NUDC_uc001bng.2_T144 1080 854 342 842 833 646 940 866 725 41.7500000000001 105.75 3.25000000000015 0.986947587945269 1
CDC23_uc003lcl.3_T595 259 405 424 50.5 688 334 260 159 270.875 75.625 198.125 -170.625 0.148043447656984 1
LSM14A_uc002nva.4_S215 557 581 1150 877 707 596 1050 377 1047 -108.75 -253.25 -258.25 0.11089924548183 1
FANCD2_uc003bux.1_S1403 265 116 605 152 278 531 335 270 357.75 69 -43 -103.5 0.475679611832824 1
MTDH_uc003yhz.3_S509 924 980 696 353 296 472 807 748 751 -157.5 16.9999999999999 -42.4999999999999 0.851269835664066 1
DCPS_uc001qdp.3_S23	T24 10500 20 36400 6610 6720 10400 4730 3430 21060 -7062.5 -5882.5 -9472.5 0.249611112211821 1
SRRM2_uc002crj.1_S875 782 810 1050 826 922 1120 1250 798 959.5 155.5 -72.5000000000002 -112.5 0.380377301661619 1
TP53BP1_uc001zrr.4_S221 818 1010 407 941 347 338 594 344 707.25 -388.25 56.75 116.75 0.493165009554504 1
CD99_uc010nda.3_S151 900 177 587 343 464 215 702 687 726 15.2499999999998 -140.75 -307.75 0.066273249160467 1
SRRM2_uc002crj.1_S893 125 84.6 226 33.8 251 43.3 369 120 234.125 78.475 -61.225 -172.325 7.19386776591818e-05 0.352067888464036
ZC3HAV1_uc003vup.3_S326 477 581 782 796 321 100 109 360 711.5 -436.5 -142 37.0000000000001 0.722027250002893 1
IFI16_uc010pis.2_S105 2500 2570 2580 3320 2210 2670 2540 2410 2712.5 -285 -225 285 0.141258442141316 1
MCM3_uc003pan.2_S755 392 320 467 337 394 364 344 233 410.75 -45.25 22.25 -85.75 0.0285076012366612 1
ZC3HAV1_uc003vup.3_T325 879 2430 2120 2110 960 1340 3030 2070 2229.75 -34.7499999999998 -930.25 240.25 0.636034233975682 1
LMNB1_uc003kud.2_T19	S22 1190 1310 872 1270 1290 1950 1380 1170 908.499999999999 287 262 242 0.147118693423642 1
GSE1_uc010cho.3_Y1653 190 353 619 657 784 1220 958 731 455.75 468.5 -104.5 102.5 0.562884433970484 1
C2CD5_uc001rfq.3_S322 1690 2840 1540 2210 3790 3650 4040 2790 1842.5 1497.5 347.5 107.5 0.813286109129597 1
STAT5A_uc002hzj.2_S126 705 341 179 232 323 750 372 447 229.25 108.75 222.25 47.75 0.746959378330052 1
DDX5_uc002jek.2_S479 471 20 946 26.9 320 342 991 475 759.725 166.025 -321.475 -466.025 0.00666773754127579 1
C2CD5_uc001rfr.3_T329 1160 197 1220 1040 323 1270 518 1230 972 -68.9999999999998 -264.5 129 0.740984667874546 1
DOCK2_uc003maf.3_S1684 865 405 690 573 593 702 599 399 678.75 -60.0000000000001 76 -167 0.122048026871372 1
ELMSAN1_uc010tud.1_S460 1090 575 1450 946 1370 254 498 607 1295 -333 -53 -506.5 0.057872443714035 1
CHAMP1_uc001vuv.3_S631 264 799 1050 426 529 999 824 380 653.75 48.25 -22.2499999999999 -15.7499999999999 0.954671603710284 1
DOCK11_uc004eqq.2_S408 981 882 558 520 817 747 673 758 635.75 13.5000000000001 229.5 -30.4999999999999 0.730997903755103 1
DUS3L_uc002mdc.3_T272 168 156 35.7 345 391 739 718 422 140.85 391.325 -16.675 87.325 0.505023461259469 1
CLASP1_uc010yza.2_S599 697 867 902 476 1530 594 552 1310 733.75 261 112 -108.5 0.732750764833776 1
CLASP1_uc010yza.2_S597 770 1100 1370 1080 1650 1310 963 1300 1060.75 225.75 29.25 9.25 0.967595017634264 1
DCUN1D5_uc001phm.3_S8 318 167 294 396 323 498 246 257 262.5 37.2500000000001 28.2499999999999 34.2500000000001 0.701375188381071 1
RPS6KA3_uc004czv.3_S384 425 491 529 278 830 210 234 411 446.25 -9.50000000000004 126 -157 0.323700920674221 1
MCM4_uc011ldi.2_T18 1810 2360 3200 2460 1490 1280 1350 1120 2685 -1147.5 -297.5 -157.5 0.623696722738666 1
PRRC2A_uc011ffc.2_S1217 794 1520 1110 1130 1140 441 556 870 1064.75 -386.75 57.2499999999999 90.2500000000002 0.728761396501818 1
BIRC6_uc010ezu.3_S479 853 901 285 487 56.7 724 503 174 422.25 -267.075 271.425 147.075 0.482886461942769 1
PAN3_uc001ury.3_S353 1440 2040 2060 2210 1700 666 752 1380 1964 -813 -139 86.0000000000003 0.811414682198114 1
TNIK_uc003fhh.2_S684 870 1060 1040 1120 1640 1730 1650 1710 997.5 660 -55.0000000000002 105 0.00729035809153563 1
GRAMD1A_uc002nxi.1_S32 451 657 354 307 223 670 381 370 294.25 -31.2499999999999 147.25 148.75 0.160001825274591 1
EIF4G3_uc001bec.3_S1581 164 306 68 145 296 243 44 446 61.5 86.5 76.5 142 0.102018964909982 1
MIOS_uc010ktq.3_S765 664 481 757 746 187 1110 198 506 503 -161.75 58.75 259.25 0.284206732149833 1
ZC3H4_uc002pga.4_S91	S93 104 421 107 278 157 449 473 372 155 135.25 -24.75 169.75 0.0754090692359127 1
PATL1_uc009yms.1_S176 2320 3240 1760 849 583 1630 568 711 1406.75 -1169.25 971.25 299.75 0.518629775934265 1
SMC4_uc003fdg.1_S40 944 1640 1080 1530 1390 1390 1450 1470 1173.5 126.5 -41.5000000000001 291.5 0.0489531888415735 1
UBAP2L_uc010pen.2_S487 1030 1570 1010 798 565 1170 1590 903 1067 -44.9999999999998 8.49999999999983 61.5000000000002 0.852893594764831 1
ABCF1_uc011gta.1_S21 457 365 748 290 741 913 522 809 463 281.25 26.7499999999999 -22.7499999999999 0.885697455569088 1
PACS1_uc010rou.2_S494 609 2510 2130 1890 2250 1780 1880 1180 1714.75 -12.2499999999997 17.2499999999998 122.75 0.829474239560751 1
SF3A3_uc001cci.3_S241 601 250 218 146 164 444 795 171 383.5 89.75 32.25 -191.75 0.332955016475121 1
PRPF4B_uc003mvv.3_S365 476 322 173 578 523 320 638 306 429.5 59.5 -13.5 -71 0.61808702310122 1
SLC4A7_uc011aww.3_S83 836 404 567 706 1440 1180 684 876 545 416.75 256.75 -90.25 0.634461516734412 1
FAM53B_uc001lhv.1_S267 312 280 260 243 681 175 139 319 259.75 54.7500000000001 121.75 -93.7499999999999 0.47730950975373 1
FAM114A1_uc011byh.2_S410	T414 581 281 529 615 787 863 154 984 386.25 195.5 57.4999999999999 173 0.447502870675159 1
CCNB2_uc002afz.3_S91 322 584 340 506 518 450 860 472 479.5 137 -76 -6.99999999999993 0.958963005216151 1
BCKDHA_uc002oqq.3_S346 759 444 1290 868 1310 1950 855 1090 778 461 90 34.5000000000001 0.922756413717048 1
PPP1R21_uc002rwm.3_S100 1610 981 1230 964 1130 1770 2880 1520 1536 628.75 -275.75 -403.75 0.348956780854706 1
MLLT4_uc003qwb.1_S215 288 898 263 165 274 459 247 295 191.75 -84.7499999999999 237.25 186.25 0.214263440463181 1
ITSN2_uc002rfe.2_S861 502 443 571 586 469 541 438 339 531.75 -78.75 5.24999999999999 -17.75 0.78375727854122 1
CAMK2G_uc010qkv.2_T286 4230 4330 3140 3290 3880 2310 3620 3210 3777.5 -492.5 372.5 -432.5 0.37704467403752 1
ZC3H11A_uc001haf.3_S289 1320 1240 527 731 567 120 394 420 844.75 -579.25 293.75 -74.2499999999999 0.729367449288357 1
INTS12_uc010ilr.3_S377 2290 3420 3830 2450 2460 3050 2880 3080 3057.5 -130 -255 135 0.772858399080878 1
XRCC6_uc003bap.1_S305 1310 841 502 454 997 1230 1120 444 664.5 171 464.5 -240 0.205069961611813 1
PPIG_uc002uez.3_S412	S414 2550 1400 2540 1880 2010 2350 2250 1440 2352.5 -80 49.9999999999999 -570 0.0674993448542124 1
PDCD4_uc001kzh.3_S456 449 516 745 914 723 1430 694 465 529.25 172 75.0000000000001 178.5 0.509235085854234 1
EIF5B_uc002tab.3_S112 1090 1320 1390 1090 1190 1690 1890 1590 1290 367.5 -167.5 32.5 0.860712290430208 1
MYBBP1A_uc002fyb.4_S1202 329 162 618 378 580 72 346 301 554.25 -47 -125 -240 0.0237303636495776 1
PPIG_uc002uez.3_S695 856 143 120 340 239 456 116 134 274 -128.5 246 -64.5 0.736902104595082 1
DOCK7_uc001daq.4_S181 2000 1450 1430 971 1130 2170 3410 2700 1767.75 889.75 -440.25 -169.75 0.776228366153519 1
AFTPH_uc002sda.3_S381 841 1670 954 716 1060 599 1040 778 976.5 -176 170.5 -32.9999999999997 0.906781547628426 1
BCCIP_uc001ljc.4_S41 1560 1740 1060 1300 2040 1690 2250 1730 1385 512.5 172.5 -112.5 0.6118185211071 1
ATP1A1_uc010oww.2_S15 214 1080 1160 1160 1970 1170 1810 1910 1083.5 811.5 -401.5 41.5000000000003 0.890082963646509 1
EIF3E_uc003ymt.3_T438 190 90.4 175 35.7 340 98.7 277 291 188.5 128.9 -14.9 -116.55 0.025082470482471 1
CYB5B_uc002exf.3_T21 788 797 770 1050 1100 1820 1680 2000 809.5 798.75 -248.75 332.25 0.0200502176971377 1
OSTM1_uc003psd.3_S324 492 907 514 452 662 478 803 456 574.25 8.50000000000007 78.4999999999999 -44.4999999999999 0.777989192856949 1
KDM5C_uc004dsa.3_S300 1190 1560 1180 1500 918 662 958 899 1336.5 -498.25 -51.7500000000002 93.7500000000003 0.495896848258887 1
MAP7D1_uc001cab.3_S124 662 557 1000 291 459 435 490 340 752 -196.5 -2.00000000000001 -247 0.0700183220550403 1
PTPN12_uc003ugh.2_S331 5120 5340 4720 6720 5370 5860 6630 6430 5512.5 597.5 -702.5 627.5 0.14283014659328 1
FAM53C_uc003lcv.3_S121 838 758 1440 1100 732 794 761 778 1196.25 -267.75 -239.25 -85.2500000000001 0.542670217010208 1
CDK12_uc002hrw.4_S422 620 766 850 919 821 745 924 1020 854.5 88.75 -190.25 58.7500000000001 0.154709222122638 1
LAT2_uc003uai.3_S43 489 333 467 501 172 370 398 516 488 -83.5 -129.5 48.5 0.498050701731106 1
GEMIN5_uc011ddk.1_S776 873 852 1090 888 613 953 964 966 988 -51.75 -154.25 29.75 0.763479299597096 1
MPHOSPH10_uc002sht.2_S119 615 1090 666 1010 963 1120 985 1010 705.5 174.25 29.25 250.25 0.00379876952914422 1
RPRD2_uc010pcc.1_S664 1880 2640 1880 2270 2790 2430 1660 3190 1785 350 185 580 0.0884593426725589 1
DOCK2_uc003maf.3_T134 405 146 359 223 144 207 177 142 329 -115.75 0.249999999999965 -91.75 0.127836156079197 1
TRERF1_uc003osd.2_S490 549 574 276 530 569 570 662 493 430.75 91.2500000000001 75.25 27.7500000000001 0.746951120907492 1
LATS1_uc003qmu.2_T611 2210 530 1590 1250 3140 2390 1700 1680 1487.5 832.5 512.5 -697.5 0.0966585191191821 1
RPRD2_uc010pcc.1_T663 360 62.4 222 460 225 835 212 300 160.25 116.9 72.1 159.6 0.40439279185009 1
EIF4EBP1_uc003xks.3_S111 289 375 212 83.8 205 312 220 262 176.2 9.80000000000001 100.8 26.7000000000001 0.667851709065544 1
CHAMP1_uc001vuv.3_S569 3580 1320 2290 2700 2540 2700 2030 3650 2547.5 257.5 -132.5 -17.4999999999997 0.980199748930461 1
ZNF710_uc002bov.2_S256 851 846 1110 1460 877 1070 703 652 1041 -241.25 -70.2499999999999 121.75 0.542576300743262 1
PRAM1_uc002mkd.3_T295 726 639 455 705 1210 518 631 300 613.5 33.5000000000001 250.5 -215 0.250975261086198 1
INTS3_uc001fcw.3_S535 628 199 1250 522 344 29.5 629 352 1062.375 -311.125 -388.125 -437.125 8.26953175449432e-06 0.0406282095098306
PCDHGC5_uc003lla.2_S67 1430 2330 2190 2850 3500 2540 3350 2330 2367.5 730 -230 -105 0.830200157832476 1
RAB12_uc002knp.3_S20 937 1200 536 1360 709 735 588 153 805.5 -462 236 169.5 0.468944308072157 1
PAPOLG_uc002saj.3_S647 2020 3040 2490 2930 2450 1300 2190 2670 2705 -467.499999999999 -367.500000000001 197.5 0.63511735500882 1
ZC3H15_uc002upo.3_S380 1260 1160 1300 1310 1500 1630 1370 1190 1227.5 165 94.9999999999999 -34.9999999999999 0.753586379395203 1
TBC1D9B_uc003mlj.3_S434 531 402 305 897 710 590 850 691 574.5 176.5 -127.5 46.0000000000001 0.770691889464983 1
ATAD2_uc011lii.2_S1199 616 530 371 222 352 104 128 220 401 -233.75 165.25 -97.75 0.240244689450251 1
NCBP1_uc004axq.3_S21 748 526 199 833 556 1210 493 298 315.5 62.7500000000001 304.25 217.75 0.348076100011854 1
BUD13_uc009yzc.3_S357 1590 2600 2950 2410 1800 2230 1860 2930 2382.5 -182.5 -482.5 492.5 0.132312478000894 1
NFATC2IP_uc002dru.3_S83 278 392 124 152 175 75.9 84.6 325 171.675 -71.375 58.825 70.8250000000001 0.445192097319702 1
REPS1_uc003qij.3_S271 59.1 497 75.2 204 58.3 168 280 97.9 131.375 -57.7749999999999 31.325 123.575 0.31132286039344 1
ZNF280C_uc004evm.3_S79 83.8 251 229 286 250 143 41.5 203 181.575 -53.075 -7.92500000000002 69.6750000000001 0.313083625180216 1
DEK_uc011djf.1_S271 884 170 224 116 188 234 295 112 377.25 -141.25 182.25 -239.75 0.15251221097307 1
TCF12_uc002aec.3_S66 51.8 419 620 336 545 459 734 282 475.7 148.3 -124.3 -113.7 0.488693367428516 1
ATRX_uc004ecp.4_S1923	S1926 117 20 791 160 72.2 142 188 606 476.25 -19.9499999999999 -348.45 -60.05 0.753781080290321 1
CIR1_uc002uim.3_S352 942 967 1180 1430 1410 1220 1350 920 1215.5 95.25 -85.2499999999999 -86.2500000000001 0.637410471286765 1
USP32_uc002iyn.1_S1587 375 258 63.8 307 720 179 328 365 239.65 147.05 117.05 -94.45 0.512023779739331 1
HNRNPA1_uc009znj.1_Y365 509 170 160 466 215 156 60.6 237 299.9 -159.1 31.6 21.1 0.863631969972414 1
TBC1D5_uc003cbf.3_S42 1860 1240 1620 1640 2110 2160 2110 2670 1672.5 672.5 -167.5 2.50000000000025 0.990671259738036 1
LMNA_uc001fni.3_S405 1030 1120 1170 947 1350 375 746 991 1172 -201.25 5.25000000000002 -215.75 0.358354730055417 1
LMNA_uc001fni.3_S406 1920 1840 2340 1640 2050 1360 1280 1420 2040 -407.5 122.5 -332.5 0.128629467274667 1
TBC1D5_uc003cbf.3_T41 248 515 663 460 668 260 518 401 573 -9.74999999999995 -87.7500000000001 -115.25 0.378100492491645 1
MRPL9_uc001eyv.3_S263 348 238 200 338 215 388 216 428 228.5 30.75 1.74999999999995 103.25 0.106199498473619 1
LMNA_uc001fni.3_S402 709 651 705 763 512 610 534 386 701.5 -196.5 23.4999999999999 -12.4999999999999 0.840388239105619 1
LMNA_uc001fni.3_S403 447 481 427 694 470 245 792 260 635.5 -70.5 -132.5 -114 0.44680860243384 1
RALGAPA1_uc001wti.3_S739 1170 1030 1990 806 312 555 1720 760 1780.25 -412.25 -552.25 -510.25 0.108729725328205 1
PHIP_uc003piq.3_S1314 877 567 1420 648 888 561 1090 884 1223.5 -22.2499999999999 -287.25 -403.75 0.000226713579928802 1
YWHAG_uc011kgj.1_S70 1780 1660 1370 1820 2220 1910 2360 2720 1697.5 645 -175 95.0000000000003 0.66426101848643 1
BCL11A_uc002sae.1_S204 1340 604 1310 552 666 459 676 931 1182.25 -268.5 -100 -361.5 0.101777141471201 1
ARMC10_uc011kli.2_S44 445 79.4 277 338 430 184 482 397 408.75 88.4 -88.9 -158.9 0.0572376566908298 1
SLTM_uc002afo.3_S996 805 247 275 406 163 259 84.1 461 396.525 -191.475 61.975 11.475 0.950208816735091 1
MTA1_uc021seq.1_S521 510 445 606 472 906 836 650 464 502 205.75 126.25 -113.75 0.241512439248947 1
RCSD1_uc001gem.3_S350 1560 2050 2620 1940 1800 1370 1410 1800 2195 -447.5 -247.5 -57.4999999999998 0.835926782379092 1
RIC8A_uc001log.3_Y440 974 1170 1080 457 930 888 887 1150 897.5 43.5 97 -51.5 0.799447611839964 1
PHRF1_uc009ybz.1_S1119 2750 3860 2920 2880 2670 2420 1820 1740 2717.5 -940 585 185 0.515563455103461 1
KIAA1551_uc001rks.3_S1195	S1196 1330 215 3470 1220 556 910 691 329 2317.75 -937.25 -674.75 -843.25 0.20046650752516 1
THRAP3_uc001caf.4_S325 854 371 1510 932 819 887 1040 877 1239.75 -10.9999999999999 -357 -289 0.108062033392633 1
THRAP3_uc001caf.4_S938 1040 1830 1260 1940 1270 994 1220 1250 1431.5 -334 -134 306 0.169253090891864 1
FYTTD1_uc003fyi.2_S15 673 1220 876 851 542 689 1050 655 909.25 -171 -77.0000000000002 68.5000000000001 0.714522419121796 1
RAB8A_uc002ndn.4_T191 2220 1470 2510 2380 2360 2980 2920 2790 2390 617.500000000001 -392.5 -97.4999999999997 0.711861444729706 1
HSPB1_uc003uew.3_S81 4430 3730 4960 4140 5360 7020 5660 6040 4282.5 1705 -65.0000000000006 130.000000000001 0.809461420430822 1
LRRFIP2_uc003cgp.2_S291 420 683 679 589 276 501 748 848 653.5 0.500000000000044 -246 124.5 0.244139320202508 1
SRPK2_uc003vct.4_S496 713 490 95.9 445 546 441 678 535 396.7 114.025 109.025 -30.475 0.846504725849559 1
SRPK2_uc003vct.4_T497 760 1160 512 935 1690 972 1710 718 864.25 430.75 176.75 -221.75 0.490663050169711 1
BPTF_uc010wqm.1_S816 370 588 230 465 390 271 489 398 378.25 -26.25 9.24999999999999 60.75 0.555861529513638 1
UIMC1_uc003mfd.2_S676 2260 1280 4300 3860 2170 850 2350 1490 4055 -1210 -1360 -900 0.0720738227003958 1
WDR70_uc003jkv.3_S636 583 625 449 538 541 336 303 507 496.5 -127 72 32.5 0.673237350825536 1
HNRNPM_uc010xke.1_S396 1800 778 1260 828 713 679 924 965 1348.25 -346.25 -1.75000000000011 -361.75 0.138487263459532 1
JADE3_uc004dgx.3_S565 598 645 1400 687 560 1220 393 1270 814.5 28.2500000000001 -181.75 217.75 0.511058955502789 1
ZC3H14_uc010twe.2_S514 896 1110 600 708 1040 1070 488 1560 555.5 211 190 356 0.111751946365226 1
LIG1_uc002pia.1_S46 315 607 880 478 797 1040 445 713 489.5 178.75 60.7500000000001 100.25 0.618474927721592 1
PIAS2_uc010xda.2_S501 500 278 450 272 201 982 686 400 344 192.25 38.25 23.75 0.913836961917666 1
NCOR2_uc010tbc.2_S2192 7000 8770 8710 7690 3240 3000 1840 2210 7737.5 -5470 389.999999999999 220.000000000001 0.722967253576394 1
ATF7IP_uc001rby.4_S558 710 1210 539 981 1060 1260 919 308 607 26.7500000000001 373.25 132.75 0.577409163805835 1
DNTTIP1_uc002xpk.3_S160 2170 1770 2880 2110 2630 1490 2070 2010 2655 -182.5 -252.5 -592.5 0.0149752244626478 1
SRRM1_uc001bjm.3_S413 381 284 142 301 336 273 729 386 355.5 154 -71 -86 0.499260508823723 1
RBBP6_uc002dmk.3_S1237 1030 2010 1090 1290 248 1180 857 1790 1044.25 -336.25 -139.75 761.25 0.00766748632500982 1
NEMF_uc001wxc.3_S416 260 401 247 316 432 502 255 481 205.75 111.5 74 126.5 0.000251797053744164 1
NOP14_uc003ggj.1_S348 91.1 662 509 403 780 834 867 253 386.275 267.225 83.775 -23.775 0.916429842928904 1
CCNY_uc001iyw.4_S98 374 419 537 282 739 298 506 375 484.5 76.5 32.5 -195.5 0.0327178859785168 1
PPP1R9B_uc002iqh.4_S191 544 303 668 558 702 361 544 267 655.25 -49.7499999999999 -31.7500000000001 -242.25 0.00675814802521896 1
SNAPC1_uc001xft.3_S249 877 75 466 282 185 749 769 1070 527.75 268.25 -175.25 -30.25 0.918243258638856 1
UBR4_uc001bbi.3_S180 1760 1130 1690 1380 1670 1790 1890 1550 1655 235 -40 -290 0.0331745237767759 1
EIF4G2_uc001mjc.3_T507 287 740 213 989 695 1130 951 724 380.75 317.75 -6.25000000000002 359.25 0.054456417684938 1
PPM1G_uc002rkl.4_S200 1410 416 1260 776 1410 1440 1290 891 1139 292.25 114.75 -461.75 0.0298074994863572 1
EIF3H_uc003yob.3_S182 3330 2930 2920 2790 3690 3830 3710 2990 2960 562.500000000001 342.499999999999 -277.499999999999 0.0886687965920152 1
NHSL1_uc011edp.2_S309	S310	T313 133 298 20 25.5 466 339 175 316 8.62499999999995 204.875 174.875 46.1250000000001 0.435730318729653 1
CEP55_uc001kiq.4_S427 907 507 504 448 374 417 532 457 619.5 -146.5 65.9999999999999 -122 0.29811649584599 1
DDX20_uc001ebs.3_S677 417 852 830 528 925 798 392 478 549.75 -8.49999999999983 191 23.0000000000001 0.898835839162631 1
SAMD14_uc002iqf.4_S76 824 585 387 372 889 394 625 891 550.25 157.75 104.25 -120.75 0.498712854662537 1
CLASP2_uc021wvb.1_T806 333 239 293 173 501 281 497 524 327 191.25 -33.2500000000001 -101.75 0.0985672565261782 1
ZNF768_uc002dyk.4_T157 590 1450 172 802 348 393 345 93.6 422 -458.6 342.1 320.9 0.184492736075117 1
ZNF768_uc002dyk.4_S150 1590 627 1020 974 1500 1120 1780 1800 1316 497.25 -184.25 -342.25 0.161384486447951 1
ITGA5_uc001sga.3_S126 314 733 440 689 268 597 206 473 373 -158 26 316 2.12844107624484e-11 1.05570677381744e-07
ZNF768_uc002dyk.4_S159 348 286 684 547 604 545 436 730 538.5 112.5 -153.5 9.00000000000006 0.935241300071639 1
INPP5D_uc010zmp.2_S771 1350 1360 1140 838 1180 827 609 719 1062.5 -338.25 352.75 -133.75 0.177165184947088 1
ZC3H18_uc010voz.2_S557 2400 2480 2810 2860 2970 2590 3590 3010 2970 402.5 -457.5 -207.5 0.150404095283598 1
LRRC47_uc001akx.1_S519 198 151 674 227 302 254 397 136 479 -40.2499999999999 -132.25 -200.75 0.0682123017372149 1
ZRANB2_uc001dft.3_S180 503 944 475 939 1260 976 713 601 532.25 172.25 238.75 127.25 0.523242907590658 1
LAT_uc002dsc.3_S223 1640 1900 1080 1720 2320 1870 1950 1900 1400 425 270 100 0.628181154120859 1
ZNF711_uc004eeq.3_S229 631 498 209 483 302 625 403 1040 327.5 137.25 -19.7500000000002 275.25 0.129308962461574 1
PPBP_uc003hhj.3_S51 408 438 519 335 837 2310 1680 1930 287.75 1264.25 -117.75 392.25 0.229285492558907 1
DDX55_uc001ufk.3_S543 398 373 358 413 171 516 257 222 317 -93.9999999999999 51.9999999999999 85.0000000000001 0.295926266733547 1
ZRANB2_uc001dft.3_S187 1260 1430 1950 988 1020 1730 1620 1370 1509.5 28 -122 -82.9999999999999 0.78587204452074 1
MX1_uc010goq.3_S34 364 286 389 391 217 238 170 241 366.25 -141 -21.5000000000001 4.00000000000007 0.907773183811334 1
POLA2_uc009yqf.1_T126 260 304 327 203 238 328 297 264 271.5 8.25000000000001 9.74999999999998 -5.74999999999998 0.887808522611529 1
IGF2BP2_uc003fpp.3_S25 491 405 638 409 659 636 615 384 538.75 87.75 36.25 -142.25 0.0479128598676553 1
C10orf12_uc001kmv.3_S1095 2010 1340 2370 2330 2580 3100 2360 2090 2085 520 -30 -115 0.766756712534385 1
LARP1_uc003lvo.4_S86 2200 2390 2500 2970 3960 2730 2440 2540 2470 402.5 207.5 -117.5 0.798854721202943 1
MCM6_uc002tuw.4_S412 455 480 99.8 84.4 670 129 168 670 194.5 129.45 177.95 -7.34999999999998 0.971993853150407 1
TAF7_uc003ljg.3_S200 532 556 679 564 885 553 597 483 624.5 46.7499999999999 50.7500000000001 -134.25 0.137475760516336 1
TC2N_uc001xzt.4_S155 3990 5030 2830 2380 2180 1820 2190 2430 3100 -1402.5 797.5 117.500000000001 0.851721827192284 1
ZNF652_uc002iow.3_S54 293 84.4 311 71.2 207 144 356 144 299.55 22.85 -38.45 -180.85 3.4778160340743e-06 0.0171108548876456
TOP2B_uc003cdj.3_S1453 437 686 187 308 287 312 263 448 267.5 -76.9999999999999 129 145 0.152448959325919 1
CCDC86_uc001nqa.2_S79	S90 252 320 396 292 192 255 212 213 323.25 -97 -23.5 6.99999999999998 0.856498321189634 1
KRT13_uc002hwu.1_S426 165 437 977 347 68.5 140 65.4 155 597.85 -374.275 -183.475 -49.225 0.799407718025493 1
TCF20_uc003bcj.1_S557 824 521 539 565 343 313 356 359 627.5 -269.5 45.5 -76 0.318287766170898 1
STIM1_uc009yeg.2_S723 667 594 615 568 759 508 769 321 681.5 -21.75 63.75 -204.75 0.01188626970528 1
STIM1_uc009yeg.2_S721 596 539 473 423 1070 157 656 684 616 134 31.5 -248 0.209576957467538 1
SEC16A_uc004chv.4_S1355	S1358 470 360 501 172 1240 906 88 531 206.5 315.5 421 -82.5000000000001 0.723513166283527 1
PITPNC1_uc002jgc.4_S275 434 216 338 68.5 355 399 541 73.4 330.125 77.975 95.775 -227.775 0.0134601274923943 1
EIF2B5_uc003fmq.3_S543 121 168 153 180 151 296 300 244 152.75 92.25 -35.25 40.75 0.262469793830761 1
SSB_uc002ufk.3_S91 1550 500 1220 1110 602 1150 951 745 1225.25 -233 -56.0000000000002 -204.5 0.476191659903583 1
ARHGEF2_uc001fmr.2_S868 496 213 234 167 230 337 223 177 254.25 -35.75 118.75 -72.25 0.313550016186161 1
MAP1A_uc001zrt.3_S2259 162 461 392 626 20 139 541 277 493.5 -166 -263.5 97.0000000000001 0.394685205642555 1
ARHGAP1_uc001ndd.4_S49 1160 1930 191 827 1420 1680 981 1450 417.5 355.75 685.25 533.75 0.00749588368661978 1
AKAP12_uc003qoe.3_T491 532 988 626 725 1170 890 1480 997 774.75 416.5 -62.0000000000001 -51.9999999999999 0.789057599604558 1
COG7_uc002dlo.3_S438 2350 238 1280 869 392 1120 502 1050 1290.25 -418.25 99.7499999999997 -311.75 0.581872308785534 1
CLINT1_uc003lxi.2_S298 1100 956 1140 636 708 411 1090 426 1173.75 -299.25 -29.2500000000001 -402.25 0.00200456309249304 1
DOCK7_uc001daq.4_S179 729 1830 1020 699 2050 1240 2190 1890 1104.5 773 12.5 -82.4999999999999 0.840782010204843 1
NME1_uc002ith.2_S144 976 1020 1240 948 1420 1900 1720 1400 1056 564 1.99999999999988 -21.9999999999999 0.896370045875742 1
ZC3H18_uc010voz.2_S94 83.8 218 130 445 154 64.9 303 410 256.725 13.775 -191.825 116.775 0.128189567194371 1
HDAC7_uc009zkv.1_T205 3720 3430 3640 2950 3550 2610 3190 3780 3632.5 -152.499999999999 -62.5000000000007 -332.499999999999 0.324054775458003 1
USP10_uc010vof.2_S580 86.5 316 20 382 63.5 242 92.8 764 89.8249999999999 89.45 -137.7 360.3 0.00227091231572061 1
SCAP_uc011baz.1_S457 647 213 508 240 822 279 271 856 473.75 155 21.4999999999999 -165 0.458633802371032 1
IL16_uc021ssi.1_S968 820 324 564 675 436 601 187 482 552.25 -169.25 68.2499999999999 18.75 0.908385291444958 1
ADNP_uc002xvu.1_S97 201 252 533 863 208 537 417 741 502.5 13.5000000000001 -339 258.5 0.00380329432468808 1
SNRNP200_uc002svu.3_S224 952 780 955 1180 493 1590 846 949 824.5 2.75000000000014 -28.7500000000002 313.25 0.214979289951355 1
ERMP1_uc003zjm.1_S52 790 541 148 449 397 1100 544 574 244.75 171.75 278.25 196.25 0.278703309610982 1
HP1BP3_uc001bdv.1_S430 219 512 265 162 582 401 178 259 172 65.5 212.5 22.5 0.815271064790986 1
ARHGAP15_uc010zbl.1_S210 7330 6960 11400 10300 5700 7090 7730 6050 10267.5 -2355 -2100 -440 0.656202825095594 1
DDX24_uc001ycj.3_S81 2440 1830 2070 2370 2020 2390 1920 1740 2120 -160 145 -29.9999999999998 0.895793090485594 1
PPP6R3_uc010rqc.2_S616 225 386 263 294 250 264 198 354 244.75 -25.5 3.99999999999996 90.5000000000001 0.0120086198065854 1
PTBP1_uc002lpq.2_S140 2280 1410 1280 1880 2640 2220 2980 1310 1870 575 275 -590 0.150189085348954 1
ATXN10_uc003bgm.2_S365 803 370 420 189 705 513 302 280 405.25 4.49999999999992 300 -219.5 0.00287693882381379 1
RANBP2_uc002tem.4_S20 862 497 458 507 305 452 305 479 534.5 -195.75 91.75 1.24999999999997 0.991714256350255 1
RSF1_uc001oyn.3_S226 429 838 260 320 175 486 550 148 333.25 -122 162.5 94.5 0.601723431516833 1
LARP1_uc003lvo.4_S560	S568 859 718 364 774 1340 399 188 481 537.5 -76.7499999999999 377.25 -94.7499999999999 0.731810891496769 1
SPTAN1_uc004bvl.4_S1216 1650 1840 1900 2290 1080 1160 2040 1240 2155 -540 -435 -35 0.879905579094293 1
NELFE_uc011jok.2_S245 399 456 573 1040 362 1110 1170 1020 661.25 298.5 -369 280.5 0.108612525542376 1
DENND4A_uc002api.3_S1630 184 306 136 317 119 383 347 189 184.25 23.75 0.749999999999972 102.25 0.199761109473254 1
DENND4A_uc002api.3_S1632 439 231 707 139 200 495 206 278 425.75 -84.25 8.74999999999999 -102.25 0.543719990204818 1
HLA-B_uc011imy.2_S398 21.2 464 148 399 70.6 423 69.1 63.5 90.5749999999999 -101.5 74.8 260.15 0.00869037178362964 1
PI4K2A_uc010qoy.1_S461 2510 1590 1630 1600 900 1520 1220 1020 1767.5 -667.5 262.5 -132.5 0.644641889908168 1
MAP7D1_uc001cad.3_S731 723 799 805 1030 987 635 722 840 862.5 -43.25 -63.25 16.75 0.888383281102298 1
TBC1D9B_uc003mlf.3_S1106 213 178 368 250 296 175 224 265 312 -12.25 -61.25 -58.25 0.169903793870099 1
CTR9_uc001mja.3_S969 1770 1880 1760 1590 1790 1820 1770 1960 1707.5 84.9999999999999 45.0000000000001 40 0.638080103512364 1
TPI1_uc001qrk.4_S57 580 769 438 314 607 794 449 886 356.25 158.75 165.75 172.25 0.149786717607739 1
MRPL1_uc003hku.2_S319 389 332 174 286 550 647 387 139 190.75 135.5 233 -24.0000000000001 0.787166206985552 1
NASP_uc010olr.2_S322 428 455 374 377 699 476 461 484 384.5 121.5 90.5 -42.5 0.428855672401125 1
FARSA_uc002mvs.2_T503 820 78.8 1150 333 20 872 923 271 876 -73.95 -221.55 -339.55 0.3278200218032 1
SPIRE1_uc010wzy.2_T508 206 151 104 114 123 107 213 214 158.5 20.5 -14.5 -15 0.732046405204512 1
CCNL2_uc001afj.2_S368 2120 2690 2180 2310 2340 2560 2640 3130 2217.5 342.500000000001 -137.500000000001 352.500000000001 0.0433980859913365 1
PRPF4B_uc003mvv.3_S426	S430 1500 717 1150 700 1240 1130 894 931 1066 31.9999999999999 228 -326.5 0.0415286343930477 1
TRPC6_uc009ywz.1_S814 811 297 1370 867 935 891 1050 783 1144.25 78.5000000000001 -284 -332 0.0512911689549784 1
MIER1_uc001dde.2_S376 1050 1740 815 901 823 1270 886 1750 799.25 55.7500000000002 132.75 521.75 0.0363779251384765 1
NFATC1_uc010xfg.2_S219 2870 2390 1530 1620 1530 1670 1110 1750 1747.5 -587.5 612.5 97.5 0.742834532276069 1
GDAP1_uc003yah.3_S10 1720 804 1030 1060 1400 1660 1680 1060 1215 296.5 188.5 -311.5 0.190782950454685 1
SRRM2_uc002crk.3_S2726	S2728 1600 1980 1820 1880 2100 2140 1950 1910 1732.5 205 65 110 0.2791540153181 1
TRMT12_uc003yra.4_S445 540 403 233 483 653 619 308 172 294.5 23.2500000000001 254.75 -14.25 0.893100497634852 1
BUD13_uc009yzc.3_S234	S238 468 89 515 326 405 357 135 510 400.5 2.25000000000002 -41.75 -60.25 0.682869721617211 1
NCL_uc002vru.3_S618 623 170 364 344 247 437 383 494 410.25 15.0000000000001 -27.0000000000001 -43 0.738740354707067 1
HMGN4_uc003nig.3_S79 572 720 560 630 655 655 802 1010 617.25 160 -100 106.5 0.210824188132234 1
OSBP_uc001noc.1_S192 307 249 220 490 378 242 418 55.8 353.25 -43.05 -1.95000000000001 -71.55 0.548920635644699 1
KIF1B_uc001aqx.4_S1407 984 190 164 609 286 240 1170 531 712.75 69.9999999999998 -193.5 -258.5 0.412582305228092 1
PRPF40B_uc001rur.2_S792 682 993 732 1420 475 1260 1500 498 951.5 -23.4999999999999 -185 195.5 0.584843138128612 1
SRRM1_uc001bjm.3_S383 749 663 1020 595 1040 879 914 952 854.75 189.5 -37.5 -158.5 0.0801528949615688 1
GP1BA_uc021tnz.1_S628	S631 1420 1050 1400 1250 2590 2540 3270 2940 1550 1555 -315 -225 0.0837213462706954 1
CLSPN_uc009vux.3_S809 647 1110 805 1040 916 876 48.9 654 617.475 -276.775 250.275 315.775 0.0986152913386916 1
ATM_uc001pkb.1_S1980 425 92.1 53.5 177 716 522 812 738 249.75 510.1 -6.35000000000001 -119.35 0.287893050777068 1
SAMSN1_uc002yjv.1_S22 3050 5120 3870 3500 1400 2290 2670 3040 3667.5 -1535 -305.000000000001 740.000000000001 0.192055719859132 1
KIF1B_uc001aqx.4_T1405 94.6 299 395 405 373 182 87.2 146 298.7 -101.35 -21.1500000000001 20.5500000000001 0.858539153252936 1
MYCBP2_uc010aev.3_S3598 1140 870 723 704 1000 802 432 354 730 -212.25 399.75 -141.25 0.0534878673331186 1
ARHGEF1_uc002osc.3_S411 356 918 389 836 519 663 582 514 472.25 -55.2499999999999 33.75 271.25 0.0290415656248693 1
SRRM2_uc002crj.1_S1217 3300 2770 3850 4850 2340 2310 1580 3330 3780 -1302.5 -722.5 547.500000000001 0.304540906133615 1
FNBP1_uc004byz.1_T493 681 285 413 363 561 294 618 1220 548.5 237.75 -198.25 -27.75 0.908555792582728 1
LRRFIP1_uc002vxe.3_S833 48.5 848 241 106 106 58.3 360 53.3 234.55 -166.475 75.125 77.5250000000001 0.742256253181545 1
ARHGEF2_uc001fmr.2_S916 1100 1330 1680 1970 1250 1390 798 887 1459.5 -438.75 -66.25 187.25 0.495380992252527 1
ING4_uc001qpy.4_S100 5630 5260 3690 3920 5860 4040 3910 5700 4200 252.5 892.499999999999 -42.4999999999996 0.954644549362916 1
FNBP1_uc004byz.1_S497 471 362 489 640 481 495 873 992 616.75 219.75 -296.25 43.75 0.62648219448761 1
BAG6_uc011gde.2_S1002	S993 104 20 256 179 191 222 88.3 337 165.325 69.825 -80.825 29.675 0.699521565902658 1
HMGA2_uc001ssx.3_S43 1280 942 550 1380 591 619 1000 702 1035.25 -310 -50.0000000000001 55.5 0.827186281116616 1
MCRS1_uc001ruk.1_S192 558 174 618 535 170 447 577 773 614.75 20.5 -288.5 1.49999999999992 0.991168306610332 1
C11orf30_uc010rsc.2_S161 912 533 644 622 1060 690 521 336 663.25 -25.9999999999999 268 -239 0.0388722299729637 1
SMARCC2_uc001skd.3_T377 628 110 307 551 557 288 533 246 509.5 7.00000000000002 -13.5 -207.5 0.141693892185216 1
RSRC2_uc021rfm.1_S31 12200 13700 16200 15000 12500 14100 15000 13500 15125 -499.999999999999 -1800 100 0.905488923100832 1
DDX21_uc001jov.2_T14 717 349 695 499 393 615 837 795 707 95 -188 -96.0000000000001 0.442055974714422 1
NUMA1_uc009ysw.1_S1756 613 845 775 651 1100 1050 959 811 680.75 259 103 -22.4999999999999 0.796543891033977 1
CCDC124_uc010xpz.2_S140 2520 1320 1680 1890 1630 1720 2180 2220 2057.5 85.0000000000002 -195 -215 0.514967160310148 1
RABGEF1_uc010lag.3_S145 1740 1070 1770 2360 2100 2440 2450 2030 1912.5 520 -315 -40 0.898025573209702 1
STAG2_uc004etz.4_S1060 165 543 399 273 700 620 505 948 280.25 348.25 -24.25 153.75 0.240029878205676 1
ERG_uc002yxa.3_S87 519 692 284 486 176 378 204 502 349.75 -180.25 72.2499999999999 218.75 0.0049284424149183 1
MAP1A_uc001zrt.3_S2648 917 1380 922 428 594 509 763 581 860.75 -300 176.5 -74.5 0.743503040251966 1
JADE3_uc004dgx.3_S84 432 137 189 432 127 281 485 26.9 361.5 -67.525 -38.975 -89.025 0.546434560332032 1
SRPR_uc010sbm.2_S268 959 151 617 191 327 157 383 203 652.5 -212 50 -396 0.00438957500108819 1
ANAPC2_uc004clr.1_S531 386 215 355 325 470 166 536 64.2 447.75 -11.2 -10.8 -244.2 0.00321563211910319 1
LARP7_uc003iay.4_S260 474 554 996 1110 1100 1180 1540 675 984 340.25 -253.25 -147.75 0.557133285316669 1
FLNA_uc010nuu.1_S2149 504 1280 627 873 731 648 735 863 679.5 -76.7499999999999 16.2499999999999 266.75 0.117487607706589 1
RMDN3_uc001zmo.1_S45 280 409 403 442 405 422 521 396 406.75 52.5 -61.5000000000001 15.0000000000001 0.745835856080798 1
ERICH1_uc003wph.3_S237 556 1030 298 728 761 730 521 1050 417.75 112.5 120 350.5 0.0106543505030351 1
RMDN3_uc001zmo.1_S43 586 524 735 367 688 943 643 390 530.75 113 151.5 -107 0.441719483354122 1
LARP7_uc003iay.4_S267 1160 2050 2160 1810 1690 1850 2600 1810 2010 192.5 -407.5 -22.4999999999998 0.942653178956883 1
FLNA_uc010nuu.1_S2143 1860 2400 2080 1890 2380 2870 2360 2300 1850 420 220 195 0.240596815605874 1
HP1BP3_uc001bdv.1_S75 550 196 157 122 136 71.7 153 75.2 266.825 -147.275 111.625 -132.775 0.134020863846831 1
YEATS2_uc003fly.2_S447 757 695 572 675 463 283 367 390 665 -299 48.4999999999999 -28.9999999999999 0.623011185884992 1
SCAMP2_uc002azb.1_S361 1000 582 671 782 690 1140 912 697 724 101 87.4999999999997 -17.9999999999997 0.913228543223922 1
PEX1_uc011khr.2_S1153 1740 1380 1260 1370 2000 1690 990 1170 1232.5 25.0000000000002 505 -94.9999999999998 0.592650513787378 1
BMS1_uc001jaj.3_S732 594 164 643 763 603 899 1150 1110 723.5 399.5 -351.5 -13.5 0.920236838518666 1
HNRNPM_uc010xke.1_S497 2230 648 947 1340 833 699 614 260 1344.75 -689.75 312.25 -419.25 0.247003792506419 1
ASH2L_uc003xkt.5_S100 69.1 234 159 72.5 233 98.2 248 104 152.35 37.15 12.7 -50.1 0.434226627654723 1
TCP1_uc003qsr.3_S388 250 371 88.3 424 346 204 220 124 216.65 -59.8249999999999 78.675 54.6750000000001 0.568561204159306 1
POP1_uc011lgv.2_S366 642 369 465 285 663 1010 978 545 456.25 358.75 102.75 -134.75 0.358992597732779 1
ELAVL1_uc002mjb.3_Y199 631 724 92.1 234 263 372 559 348 309.05 -34.7750000000001 189.225 33.225 0.851481576413395 1
PPHLN1_uc001rni.1_T206	T210 2180 2300 3380 3210 2060 2530 3220 2670 3210 -147.499999999999 -852.5 -32.4999999999996 0.87877716446446 1
CDIP1_uc002cwu.3_T14	Y9 634 725 520 594 609 839 1240 1160 667.25 343.75 -176.75 78.7500000000001 0.621243163890249 1
GSE1_uc010cho.3_S1630	S1632 525 752 915 521 1640 958 1450 1230 842 641.25 -60.2500000000001 -267.25 0.105489558436487 1
DYNC1I2_uc002uhg.2_S94 651 671 421 714 604 689 541 579 514.75 -10.9999999999999 89.9999999999999 109 0.0453162978974179 1
GBF1_uc001kux.2_S1350 3350 3270 4410 3370 3510 3270 3360 3600 3907.5 -165 -335 -280 0.291998645503018 1
NOLC1_uc001kur.2_T597 115 330 303 493 864 605 789 491 349.5 377 -40.5 -38 0.78325624209851 1
ZC3H13_uc001vat.1_S670 692 91.5 445 406 865 892 1240 638 584 500.125 -47.125 -303.625 0.0421500542136692 1
NPM1_uc003mbj.3_S226 23300 11000 21300 15300 15000 36400 36400 36400 20300 13325 -5925 774.999999999997 0.90890550177148 1
ALG3_uc003fne.2_S10 538 602 425 580 615 728 896 989 534 270.75 -101.75 106.25 0.217876374161495 1
PCIF1_uc002xqs.3_S158 351 310 520 24 456 118 429 98.4 431.5 -25.9 40.9 -301.4 0.000262403698406939 1
ALG3_uc003fne.2_S12 790 1290 1050 812 827 1280 1440 1190 965.5 198.75 -76.2500000000001 116.25 0.566351314289615 1
RTN1_uc001xen.1_S349 191 536 251 278 347 175 210 229 251.5 -73.75 70.25 54.7500000000001 0.55976414542798 1
SCAMP2_uc002azb.1_T108 515 318 204 531 588 380 759 389 458.25 137 -20.5 -112 0.409502659647078 1
ARFGEF1_uc003xxl.1_S1568 954 296 570 362 851 491 590 297 638.75 11.7500000000001 193.25 -379.75 1.11485676003282e-05 0.0547506154852117
PLEKHA2_uc003xmi.4_S183 2230 1780 2650 2680 1110 1810 2410 2090 2702.5 -480 -725 -9.99999999999992 0.964600325219686 1
RERE_uc010nzx.1_T598 3130 2400 2400 3510 2240 2740 4020 3060 3180 155 -620 -20 0.966711137116527 1
RERE_uc010nzx.1_S599 2750 2870 2620 2560 3180 2830 3920 2780 2910 477.5 -62.5000000000002 -357.5 0.200543709382333 1
SDPR_uc002utb.3_S292 1710 2750 1670 2000 2160 1230 2080 2520 1975 -34.9999999999996 -105 220.000000000001 0.614654208080035 1
HMGCS1_uc003jnr.5_S515 127 20 234 284 20 158 220 175 235.25 -23 -147 9 0.858240475352346 1
ZEB2_uc002tvv.3_S359 256 213 133 88 222 561 595 149 161 209.25 71.75 -48.75 0.729953931163579 1
HDGFRP2_uc002maq.1_S607 865 749 692 795 966 846 1020 1190 804.5 230.25 -67.7500000000001 9.25000000000011 0.920061274617091 1
USP5_uc001qri.4_S782 550 567 413 354 216 539 512 421 425.75 -49 43 47.5000000000001 0.651594274201373 1
MCM2_uc003ejp.4_T24 1520 666 1410 1190 1310 1130 984 1350 1346 -2.99999999999994 -77.0000000000002 -222 0.3251570376644 1
TBC1D4_uc010aes.2_S340 913 1050 742 703 366 746 791 619 786.25 -221.5 54.9999999999999 76.5000000000001 0.598291352663572 1
SRSF11_uc001det.3_S299 339 207 172 246 257 301 265 182 223.25 10.25 59.75 -24.25 0.571881263231728 1
FLNA_uc010nuu.1_S2329 514 546 135 726 578 460 965 1070 503.75 288 -199.5 152.5 0.445702281740461 1
BICD2_uc004asp.1_T566	T572 611 921 1560 879 924 717 992 801 1221.25 -134.25 -264.75 -192.25 0.334095860344221 1
NSUN5_uc003twn.3_S326 422 204 451 167 564 366 516 175 410.25 94.25 61.75 -260.25 1.15234628620071e-10 5.71218054069693e-07
MLLT4_uc021zim.1_T1086 20.2 117 61.2 503 418 103 209 109 187.9 34.4 -56 30.9 0.846784996349686 1
EIF3A_uc010qsu.2_S1261 1810 1050 1550 1430 642 1060 1300 1160 1645 -419.5 -219.5 -150.5 0.500236712679007 1
DMTN_uc022asu.1_S332 151 381 155 78.4 679 365 421 260 148.85 239.9 165.4 -80.4 0.419156629868325 1
DOCK2_uc003maf.3_S1783 208 729 333 450 322 240 471 200 388.75 -121.75 11.25 71.25 0.635854869646357 1
AAK1_uc010yqm.1_S669	S677 900 705 1070 839 561 412 242 68.5 927.25 -557.625 89.6249999999999 -187.125 0.124293142876999 1
CCNE2_uc003yhd.2_T18 177 950 199 306 152 60.8 432 49.8 313.05 -234.35 88.25 101.65 0.671717528766603 1
BIN2_uc010sng.2_T392 771 701 880 1390 878 1150 1150 926 980.249999999999 90.5000000000002 -211.5 122 0.476692266930992 1
BIN2_uc010sng.2_S394 2450 1030 1550 1330 3510 2060 866 1600 1421.5 419 926 -589 0.286482603981951 1
HNRNPC_uc001vzw.3_S240 2260 1950 2770 2390 1860 2910 2630 2510 2477.5 135 -330 60.0000000000002 0.840775283972765 1
TESPA1_uc001sgn.4_S453 763 345 432 457 562 110 447 245 605.25 -158.25 49.75 -261.75 0.00900366785390352 1
CCNE2_uc003yhd.2_S16 363 418 409 239 342 635 209 225 248.5 -4.49999999999996 169 48.5 0.617194291583339 1
DMXL1_uc021ycw.1_S1907 267 676 188 225 159 414 650 66.3 276 -16.6749999999999 96.675 29.3250000000001 0.887236247459224 1
GTPBP1_uc003awg.3_S24 460 341 278 435 372 672 447 164 306.5 35.25 130.25 13.75 0.910218502378799 1
GTPBP1_uc003awg.3_S23 596 206 332 648 724 633 880 173 538.75 157 31.5000000000001 -218 0.27120032709436 1
MATR3_uc003ldz.3_S309	S315 4260 3030 3390 3130 3080 3550 2760 4000 3345 -104.999999999999 159.999999999999 55.0000000000007 0.906777530962447 1
ARHGEF2_uc001fmr.2_S675 697 476 516 406 463 874 301 904 390.5 111.75 95.75 170.75 0.32441468565314 1
EIF2B4_uc002rkb.3_S129 1070 1240 957 1800 2170 1730 898 1190 988 230.25 341.25 216.25 0.551244447763446 1
CDC23_uc003lcl.3_S587 557 431 627 823 945 164 365 482 708.75 -120.5 -50 -148.5 0.484140729787722 1
IL16_uc021ssi.1_S966 999 1250 1330 1240 1310 728 598 257 1192.25 -481.5 215.5 -190.5 0.433474008242417 1
FANCD2_uc003bux.1_S1411 1270 1380 1030 1130 1930 978 772 647 1063.5 -120.75 494.75 -216.75 0.387269606609284 1
MAGED2_uc004dtk.1_S2 115 422 28.9 98.4 461 343 91.7 380 4.97499999999998 152.85 185.5 136.7 0.118776433243166 1
CCDC82_uc009ywr.3_S130 1050 597 1160 1150 1150 1320 1140 932 1085 146.25 -66.2500000000001 -125.25 0.476921581801223 1
ZC3H15_uc002upo.3_S350 195 218 715 481 20 279 401 586 557 -80.7499999999998 -367.75 58.2500000000001 0.54099532342063 1
TAGLN2_uc001fun.2_S162 920 483 779 1260 1580 1410 761 1950 772.25 564.75 -89.2500000000001 265.75 0.427118543853443 1
RCSD1_uc001gem.3_S185 1360 1370 1340 1540 1150 1440 925 1230 1266.25 -216.25 71.2499999999998 201.25 0.031911079026102 1
GSE1_uc010cho.3_S1661 886 685 809 896 1650 872 1290 975 954.5 377.75 30.7499999999999 -301.75 0.0645700889976709 1
BRPF1_uc011ati.2_S461 304 310 514 199 376 472 211 471 317.5 50.75 16.75 11.75 0.914819405113588 1
EIF5B_uc002tab.3_S213 340 783 433 469 684 614 665 557 431.5 123.75 74.2499999999999 75.2500000000001 0.4973577687635 1
SHANK3_uc031ryd.1_S394 326 424 108 402 307 327 338 150 238.75 -34.5 96.5 56.0000000000001 0.520377724253449 1
RANBP10_uc010vju.2_S518 113 155 172 198 308 408 173 231 105 120.5 52.5 56.5 0.291397167440447 1
ARHGEF1_uc002osb.3_T856 512 269 383 480 382 410 679 394 506.75 55.25 -90.7500000000001 -100.75 0.24422079841837 1
C11orf58_uc001mmk.2_S16 1200 1050 2740 1580 1190 668 1030 1510 2155.5 -543 -688 -338 0.326114537327297 1
BCR_uc002zww.3_S300 496 508 543 1080 556 1160 339 633 460.25 15.2500000000001 31.2499999999999 361.75 0.0794695970818173 1
HJURP_uc010zne.2_S468 784 907 1050 1220 1020 817 1640 784 1231.75 75.0000000000001 -291.5 -191.5 0.349834330901805 1
C10orf11_uc001jxi.3_S179 745 1500 597 548 1770 1520 298 829 316.25 256.75 815.75 246.75 0.31271383128814 1
RHBDF2_uc021udh.1_S555	S556	T566 997 621 645 629 675 670 1460 816 926.5 182.25 -146.75 -260.25 0.210747069213769 1
IVNS1ABP_uc001grl.3_S103	S106 252 844 616 180 497 858 390 345 299 49.5000000000001 230 118 0.556056489231589 1
SF3B1_uc002uue.3_T234 1430 1570 796 1010 498 483 814 955 1090.75 -514 101.5 120 0.63291936144558 1
SLTM_uc002afo.3_S355 851 1970 1470 1790 1620 869 227 983 1234.75 -595.499999999999 210 361 0.38010497076328 1
AKAP11_uc001uys.2_S1579 1190 711 952 977 1030 613 791 688 1062.25 -177 34 -243.5 0.0241516530651514 1
SLTM_uc002afo.3_T353 162 286 863 647 1840 1400 1380 1150 628.75 953 -88 -190.5 0.433939405502011 1
BIRC6_uc010ezu.3_S489 1600 2070 1970 1820 1490 1760 2510 1850 2027.5 37.5000000000002 -307.5 -17.4999999999998 0.944073484782831 1
TMPO_uc001tfh.2_S295 1800 355 2260 1920 358 535 1060 1030 2191.25 -838 -805.5 -409.5 0.21386071382881 1
AKAP13_uc002blv.2_S549 222 600 728 357 317 222 651 430 616 -71.75 -201.25 -77.25 0.592868037501309 1
SFSWAP_uc001uja.2_S477 355 271 308 393 436 345 275 394 323.5 30.7500000000001 9.24999999999994 7.25000000000006 0.891567039386209 1
PPIG_uc002uez.3_T357 332 313 411 142 87.5 384 398 164 327.5 -41.125 0.374999999999985 -56.375 0.623490850798791 1
EIF3J_uc010ueg.2_T108 81.3 165 322 371 522 384 254 307 241.575 131.925 -25.425 11.925 0.912257645754507 1
NIPBL_uc003jkl.4_S349 848 433 511 494 478 469 490 583 596.25 -66.5 37.4999999999999 -86.9999999999999 0.426319232168681 1
NASP_uc010olr.2_S432 394 284 368 209 485 278 535 421 399 116 -23 -147.5 0.000403248571922552 1
RFC1_uc003gtx.2_S107 358 187 400 231 432 88.8 283 526 395.8 38.45 -93.55 -110.05 0.320582835738956 1
MCM3_uc003pan.2_S681	T683 426 437 330 444 306 437 696 400 447.25 50.5 -66 -9.99999999999997 0.921870972021802 1
SMARCA4_uc010dxs.3_S694 554 263 404 672 377 393 1020 278 665.25 43.75 -196.75 -187.25 0.327513200328984 1
ATRX_uc004ecr.2_S1318 1370 436 782 688 1610 2060 1050 1180 653 656 444 -112 0.700350098000266 1
ASF1A_uc011ebn.2_S164 642 773 313 314 311 905 275 739 238 47.0000000000001 247.5 297.5 0.0345853549513073 1
CHAMP1_uc001vuv.3_S375 309 419 167 381 106 429 242 292 209.25 -51.7499999999999 45.25 174.25 0.00208506697659009 1
SNTB2_uc002ewu.3_S109 838 537 306 452 551 593 663 361 493 8.75 184.25 -103.75 0.380123492298505 1
GIT1_uc002heg.2_S591 465 1270 621 1360 1000 875 1010 788 800.5 -10.7499999999998 -42.25 299.25 0.213764078358174 1
NCOR1_uc002gpm.3_S2202 4170 2830 2990 2520 1560 1310 910 1580 3067.5 -1787.5 467.5 -347.5 0.364842141181994 1
CHD4_uc001qpo.3_S1530	S1534 1340 1070 793 1520 605 1200 1920 1380 1291.5 95.5000000000002 -349.5 128 0.703924618309919 1
PWWP2A_uc011dec.2_S80 265 1400 1410 1440 350 1060 531 1070 999 -376 -344 603.5 0.0098147256384022 1
TMPO_uc001tfj.3_S344 302 312 842 430 44 364 99.6 444 537.9 -233.6 -198.4 65.6 0.693030262460835 1
PPP1R14A_uc010efv.3_S25 79.4 657 38.2 311 208 516 179 490 32.4499999999998 76.8500000000001 110.55 367.35 6.71541793672998e-07 0.00331674491895094
SYNRG_uc010wde.2_S590 466 659 1020 634 481 286 544 269 849.5 -299.75 -143.75 -165.75 0.183365259926257 1
PTBP3_uc011lwu.2_S456 639 56.7 609 334 196 79.4 139 351 562.65 -218.325 -115.475 -190.475 0.183663100571319 1
TMPO_uc001tfh.2_S158	S167 70.6 426 275 376 146 51.1 164 79.4 277.375 -176.775 -50.175 69.225 0.453449605613753 1
EIF4G1_uc003fnw.3_S1595 961 1030 733 624 1220 1440 940 1170 637.75 355.5 296 102.5 0.14127849446078 1
POLR2A_uc002ghf.4_T1911	S1919 432 429 143 237 573 579 323 195 174.75 107.25 278.75 -7.75000000000002 0.85996516539304 1
POLR2A_uc002ghf.4_T1911	T1918 420 374 340 508 352 732 212 896 272 137.5 -19.5000000000001 296.5 0.027955527615084 1
SPEN_uc010obp.1_S2158 1030 1670 1310 1400 1270 1410 1070 888 1177.5 -193 178 172 0.323716736375667 1
SOS1_uc002rrj.4_S1081 195 786 494 32.8 1600 826 463 612 213.2 498.3 451.3 -123.8 0.666814494091575 1
LRRC16A_uc010jpy.3_S970 514 689 156 769 767 718 239 561 279 39.2500000000002 240.75 265.25 0.0420876091921666 1
MSH6_uc002rwd.4_S37 319 291 441 68.2 643 86.5 478 396 415.175 121.075 -10.9250000000001 -259.825 0.0204993881768044 1
ZKSCAN4_uc011dlb.1_S363 691 335 586 583 524 947 2440 1300 984.75 754 -603 -269 0.491439361920045 1
PML_uc002awm.3_S526 527 905 275 685 385 422 362 397 425.5 -206.5 130 215 0.0390238535324761 1
ZKSCAN4_uc011dlb.1_S366 359 142 481 289 300 387 405 140 407 -9.74999999999992 -31.75 -146.75 0.0872623506927388 1
GPATCH8_uc002igw.2_S956 978 264 697 647 245 667 378 58.6 682.5 -309.35 93.35 -165.35 0.449941521331552 1
DUS3L_uc002mdc.3_T272	S275 348 205 440 558 343 423 1020 916 595.75 287.75 -403.75 -12.2499999999999 0.90865649129461 1
TCEA1_uc003xru.3_S35 667 587 467 141 554 93.4 293 341 485.4 -145.15 164.85 -204.65 0.108167715091109 1
SCRN1_uc011kaa.2_S321 645 282 946 257 270 203 322 650 728.25 -171.25 -193.75 -197.75 0.296704916315327 1
PIEZO1_uc010vpb.2_S1466 241 200 232 414 172 542 190 341 191.75 39.5 -5.50000000000005 165.5 0.0586505728711054 1
HDGF_uc009wsd.3_S132 3660 2650 1860 3200 3940 3920 2800 3100 2365 597.5 802.5 152.5 0.72198009603959 1
TTC7A_uc002rvm.3_S646 345 576 311 477 426 319 571 311 424 -20.4999999999999 -1.00000000000005 7.50000000000006 0.943307335152479 1
AHNAK_uc001ntl.3_S5109 2200 1910 1320 1020 942 817 111 1020 1288.5 -890 599.5 48.5000000000003 0.866541777639745 1
MYO9B_uc002nfi.3_S1114 4040 3630 2810 3640 3760 2490 2850 3810 3415 -302.499999999999 202.499999999999 27.5000000000011 0.956424292018083 1
HCLS1_uc003eeh.4_S274 626 681 603 859 629 394 314 323 652.75 -277.25 57.75 21.25 0.84744989504646 1
SQSTM1_uc003mkw.4_S360 521 791 601 697 644 35.7 277 41 665.325 -403.075 93.9249999999999 -119.575 0.490357478985343 1
SUDS3_uc001twz.3_S233	S235 377 387 384 261 266 511 480 402 343.75 62.5 3.49999999999998 13.5 0.859565338803865 1
HDAC2_uc003pwc.2_S423 865 903 464 385 400 260 364 358 570.5 -308.75 214.25 -46.75 0.713376865099788 1
SLIRP_uc031qpn.1_T98 779 293 629 782 674 716 1470 594 893.25 242.75 -253.25 -291.75 0.167943390246532 1
SORBS3_uc003xbv.3_S529 1690 1790 2030 1530 1160 684 877 1120 1868.25 -799.75 -58.2500000000002 -158.25 0.343633846615182 1
SORBS3_uc003xbv.3_T528 674 929 990 693 492 752 686 721 820.25 -158.75 -60.7500000000002 63.2500000000001 0.578871310793861 1
THRAP3_uc001caf.4_T952 233 450 68.5 250 93.4 206 84.4 389 124.6 -57.175 47.625 203.925 0.0070497442426719 1
THRAP3_uc001caf.4_T953 244 868 388 590 663 748 670 390 383 95.25 121.25 157.75 0.334810364213677 1
XRN1_uc003euv.1_S395 215 319 237 188 196 592 538 201 205.75 142 39.5 28.5 0.829799038932646 1
NEK1_uc003ise.2_T1033 2950 2260 1720 2040 960 1250 769 1840 1987.25 -1037.75 262.75 247.75 0.523998378833665 1
STK10_uc003mbo.1_S967 269 314 94.3 327 198 418 290 560 164.15 115.425 -18.075 191.925 0.00353741935527515 1
DENND5A_uc010rbw.2_S168 1520 882 1090 999 1210 1440 1420 1520 1169.75 274.75 5.74999999999984 -99.7499999999999 0.583405637887122 1
PRKCD_uc003dgm.3_S663 337 724 844 310 169 324 420 609 607.75 -173.25 -157.25 49.25 0.787485622213702 1
DPF2_uc001odm.3_S243	T247 239 551 579 416 74.3 604 706 515 478.75 28.5750000000001 -186.925 121.925 0.446276371450772 1
CHD3_uc002gjf.2_T773 267 543 299 190 205 220 489 267 331 -29.5 -2.50000000000003 -9.99999999999994 0.935385977162228 1
ZC3HC1_uc003vpi.3_S196 1710 2000 842 1850 975 1540 938 525 1160.5 -606 517.5 362.5 0.159930897895714 1
ZC3H18_uc010voz.2_T161 2060 1980 1860 2160 2610 2400 2700 2920 2060 642.5 -147.5 57.5000000000003 0.660898814730393 1
MKI67_uc001lke.3_S1977 1300 818 777 796 1430 1380 1130 427 850 169 449.5 -304 0.0808124385650402 1
PSMB10_uc002eux.2_S229 1100 145 392 445 515 335 189 669 545.75 -93.4999999999999 99.9999999999999 -150.5 0.571230944303086 1
CHAMP1_uc001vuv.3_S571 3250 1770 2460 1870 2780 3020 3790 3510 2702.5 937.5 -202.5 -527.5 0.204100402385165 1
ZNRF2_uc003tat.3_S134 430 647 785 359 493 229 235 394 591.25 -217.5 6.49999999999998 -78.5 0.56983699243899 1
KIAA1429_uc003ygp.3_S172 546 788 427 508 390 600 475 605 445.75 -49.7499999999999 77.2499999999999 165.75 0.0161836164236319 1
SRRM1_uc001bjm.3_S571 850 1420 878 1280 2130 1250 1660 1020 1074 408 203 -137 0.672618632471559 1
TEX2_uc002jed.3_S221 4350 4910 4580 4560 1860 3410 2190 2110 4212.5 -2207.5 272.5 502.500000000001 0.144095597391525 1
MAP1S_uc002nhe.1_S758 519 732 267 500 457 451 501 422 400.75 -46.75 117.25 90.2500000000001 0.326926528565937 1
EIF2A_uc003eyd.3_S505 978 578 1310 601 1220 1340 1540 940 1099.75 393.25 -68.7499999999999 -397.25 0.0182515095357774 1
RCSD1_uc001gem.3_S266 135 321 342 301 239 280 297 224 284.25 -14.75 -47.25 28.25 0.608434294975937 1
PLEC_uc003zab.1_S4225 507 602 327 755 364 417 324 425 455.75 -165.25 14.7499999999999 169.25 0.0245348814133353 1
PLEC_uc003zab.1_S4223 427 72.7 403 332 79 239 494 353 455 -17.425 -191.075 -101.575 0.304160240574214 1
ATAD2_uc011lii.2_S1189 1930 1590 2390 1920 2820 1800 2600 3310 2357.5 675 -520 -280 0.380335324837516 1
EIF2A_uc003eyd.3_S502 333 168 374 389 418 615 381 510 309 165 -30.0000000000001 44.0000000000001 0.605265821908426 1
LASP1_uc002hra.3_S89 827 222 1030 713 691 738 865 959 931.75 115.25 -272.25 -195.25 0.185162678987654 1
KIF11_uc001kic.3_T925 1220 939 1710 1150 1070 1880 965 1170 1218.75 16.5000000000002 28.4999999999999 43.5000000000003 0.892497530383772 1
SRSF11_uc001det.3_Y438 424 558 564 957 262 605 276 976 545 -95.9999999999999 -231 392.5 0.000138673404131416 0.677003558969572
SRRM1_uc001bjm.3_S428	S430 1020 717 818 1080 1220 581 1010 1600 1041.25 194 -242.5 -22.5 0.928985808316056 1
STXBP5_uc003qlz.3_S763	T767 1880 2450 2020 2160 3790 2720 2850 2840 2052.5 922.5 242.5 -92.4999999999999 0.767590922293108 1
PSIP1_uc003zlw.4_T140 2390 1970 2580 2860 3440 2860 2850 2590 2600 485 -55.0000000000005 -244.999999999999 0.400646779290504 1
ARMCX3_uc004eib.1_S109 276 406 165 615 620 303 454 789 343 176 -104.5 149.5 0.315565260606544 1
FKBP5_uc003oky.2_S444 501 126 799 654 1050 712 651 1660 673 498.25 -343.75 37.75 0.894938770945999 1
MTA1_uc021seq.1_S448 1410 1380 2510 1790 1640 1710 1660 2060 2042.5 -5 -470 -70.0000000000002 0.778340978698846 1
FASN_uc002kdu.3_S206 536 486 383 78.2 410 726 65.1 442 179.825 39.975 297.425 84.525 0.543619176995866 1
NPAT_uc001pka.3_S553 294 331 420 216 455 346 202 244 301.5 -3.49999999999996 86 -58.5 0.397320647065169 1
ELF2_uc003ihn.2_S172 440 982 658 631 255 292 330 226 606.25 -402 30.9999999999999 112 0.381027448834786 1
RBM5_uc011bdj.2_S376 139 206 188 114 164 222 317 183 181 59.75 -17.75 -20.75 0.660568173431972 1
C17orf49_uc002ged.3_S95 868 516 375 243 794 537 161 458 371.25 -13 369.5 -111 0.371685627214188 1
ALKBH5_uc010cpw.3_S63 4640 2720 2250 3230 2890 3680 4360 3330 3262.5 355 189.999999999999 -295 0.680904102029126 1
REEP4_uc003xau.1_S218 194 223 156 489 238 93.9 422 142 330.775 -41.5249999999999 -115.025 -15.5249999999999 0.892189434272705 1
UTP11L_uc001ccn.4_S240 493 772 240 473 574 754 867 206 389.75 105.75 201.75 7.75000000000008 0.968677639151595 1
NRBP1_uc002rkp.3_T432 2040 2500 1470 1760 2210 2290 1850 2390 1575 242.5 392.5 342.5 0.030319633550482 1
HNRNPR_uc001bgr.4_T20 577 1080 1260 827 698 756 1210 887 1094.5 -48.2499999999999 -268.25 -48.7500000000001 0.792603382428608 1
ZNF768_uc002dyk.4_S89	S96 365 880 564 398 166 394 233 591 432.5 -205.75 4.74999999999991 233.75 0.103172437186819 1
AHNAK_uc001ntl.3_S5856 704 687 888 1140 120 202 311 368 932.25 -604.5 -248.5 93.4999999999999 0.121703511612886 1
AHNAK_uc001ntl.3_S5850 495 1040 513 470 1000 932 1110 961 542.25 371.25 103.25 71.2500000000001 0.66189960513091 1
U2AF2_uc002qlt.3_S78 1350 1220 2260 1960 2320 1900 1840 2370 1942.5 410 -410 -80 0.772713037044692 1
TRAFD1_uc001ttp.3_T413 1080 2200 986 643 1100 819 473 478 837.25 -509.75 654.75 125.25 0.68298199290344 1
ZNF622_uc003jfq.3_S142 527 980 362 904 484 426 481 694 552.5 -172 -6.0000000000001 287.5 0.0300767728337016 1
CAND1_uc001sto.2_T1228 258 473 278 290 84.6 632 401 314 218.25 33.15 41.15 171.85 0.162283439586245 1
RAD18_uc003brd.3_S470 3100 1620 1550 1990 3250 3190 3230 2380 2057.5 947.5 502.5 -487.5 0.187618225673763 1
MECP2_uc004fjw.2_S79 769 1060 797 913 1010 884 866 809 814.5 7.50000000000002 84.5 56.0000000000001 0.493917415611664 1
PML_uc002awm.3_S35 7850 2270 4770 3130 2620 4310 2630 2580 4710 -1470 984.999999999999 -1395 0.299809669818843 1
RPRD2_uc010pcc.1_T722 721 1250 1710 1300 587 698 586 1050 1332.25 -515 -347.5 173.5 0.397742750053955 1
TAF3_uc010qbd.3_T432 793 851 792 1020 649 575 1070 831 973 -82.7500000000001 -211.25 -6.75000000000011 0.949610026958542 1
SSH1_uc001tnl.3_S935 471 225 312 526 180 250 841 482 553 54.75 -258.75 -80.25 0.590230575636521 1
SSH1_uc001tnl.3_S934 183 134 256 150 96.8 72.5 275 87.2 261.875 -47.875 -70.475 -91.775 0.00696229242081823 1
TRMT1_uc002mwk.2_S595 544 696 373 910 170 597 147 978 437.5 -157.75 -100.25 486.75 0.000140291213964271 0.684761415359607
STAT5A_uc002hzj.2_S748 1570 3960 610 1790 1380 408 302 427 1118.5 -1353.25 1047.25 680.750000000001 0.312989341533759 1
KBTBD11_uc022aqq.1_S309	S313 733 966 324 434 324 309 520 505 506.5 -199.75 137.25 78.25 0.653636120671835 1
AGFG1_uc002vpd.2_S180 1870 2440 2150 2200 1000 775 1190 776 2196.25 -1229.75 -57.75 -4.75000000000002 0.979653581845386 1
PAK2_uc003fwy.4_S140 796 589 694 638 779 651 458 662 657.25 -41.7499999999999 90.7499999999999 -46.7499999999999 0.575901361608588 1
SCAF8_uc011efj.2_S682 566 393 438 386 257 530 657 268 488.75 -17.75 -0.750000000000043 -85.25 0.493544381268031 1
HDAC1_uc001bvb.1_S420 636 392 345 883 541 480 261 599 497.5 -93.7499999999999 -9.75000000000006 142.75 0.377148968424265 1
RRP1B_uc002zdl.3_T514 239 209 261 302 539 535 87.5 322 153.875 118.125 137.375 60.375 0.584369388132256 1
PPIG_uc002uez.3_S686 9930 7040 14300 11200 9670 13200 11600 9850 12032.5 462.5 -1777.5 -1052.5 0.566004933026068 1
KLC4_uc003oty.1_S533 398 507 565 575 80.3 394 1180 584 722.25 48.325 -381.175 -40.8249999999999 0.849141661086556 1
ROCK1_uc002kte.3_S1340 2220 2300 2710 2920 1280 926 1070 806 2676 -1517 -195 -81.9999999999998 0.702414371708967 1
ANP32B_uc004aya.3_T243 3170 2370 4040 3520 2780 5260 4090 4080 3400 777.5 -537.5 287.5 0.677036218533618 1
USP8_uc010ufh.2_Y716 386 372 561 337 494 630 296 358 377.75 30.5 82.5 -10 0.92163628462697 1
USP8_uc010ufh.2_S717 562 678 980 412 178 456 1410 880 972 73.0000000000001 -452 -176 0.508897240830931 1
NUP98_uc001lyh.3_S1449	T1451	Y1457 1150 984 1730 1500 1680 1240 1750 1370 1655 169 -324 -304 0.0149142272412625 1
RUNX1_uc010gmw.1_S226 818 589 1130 754 553 756 1200 658 1069 -30.9999999999999 -256.5 -236 0.088586669968147 1
EZH2_uc011kuh.2_T447 240 292 361 107 440 127 366 498 327 107.75 -58.25 -95.75 0.364686382531483 1
NUCKS1_uc001hdb.3_S13 461 340 773 105 380 627 221 540 426.5 22.2500000000001 42.2499999999999 -55.75 0.779981500370759 1
FUBP1_uc010orm.2_T50 229 383 295 764 130 227 97.9 446 363.475 -192.525 -158.475 267.025 0.00103361826263675 1
MAP4_uc003csb.2_T497 929 1310 468 834 146 243 218 168 668.5 -691.5 235 198.5 0.18049685080968 1
RAD9A_uc001okr.3_S310 241 283 151 138 400 65.1 231 480 211.725 90.775 -2.72500000000003 -14.225 0.906183791011104 1
DEK_uc011djf.1_S242 5810 1420 3040 1440 2660 3180 3870 2880 3505 220 460 -1615 0.106295393671405 1
ZCCHC4_uc003grl.4_T168 1210 597 439 135 988 836 199 1500 396.5 285.5 339.5 58 0.88281715807901 1
C12orf43_uc010szp.1_S209 482 1680 713 862 1260 964 891 512 674.25 -27.4999999999999 352 168 0.594018334227049 1
NCOR1_uc002gpo.3_S156 1650 1590 1430 2260 2980 1320 1830 2830 1820 507.5 -202.5 27.5000000000002 0.958399611041861 1
NCOR1_uc002gpo.3_S157 850 834 513 485 685 845 1550 237 766.5 158.75 107.25 -299.25 0.346198447988922 1
NUCKS1_uc001hdb.3_S18 605 658 725 595 651 466 675 692 714.75 -24.75 -76.75 -61.25 0.26607140819151 1
LENG8_uc002qfv.1_S313 255 62.9 521 656 511 472 502 460 495.75 112.525 -209.525 -34.525 0.781234889680559 1
DENR_uc001uda.3_T85 922 1240 661 1090 776 1420 1180 1700 773.5 290.75 -68.2500000000001 477.75 0.00138379725692965 1
CDK9_uc004bse.2_S346 1260 457 1440 835 1790 1300 497 1600 1043 298.75 108.75 -198.75 0.641242528126086 1
LMNA_uc001fni.3_S21 783 643 644 611 884 1110 850 797 605.5 240 129.5 1.3063169256249e-13 1 1
ABI2_uc002vaa.3_Y234 235 174 290 696 374 370 583 551 431 120.75 -241.75 77.2500000000001 0.431745265425142 1
CPSF4_uc003uqj.3_S199 401 541 262 523 228 261 245 284 358 -177.25 29.25 118.25 0.0242998208104673 1
POGZ_uc021oyq.1_S1304	T1305 505 967 568 824 378 702 774 976 634.25 -8.50000000000007 -147.5 311 0.00323558494838176 1
NUP98_uc001lyk.2_S611 794 839 551 492 197 204 219 129 600.75 -481.75 160.75 -24.2499999999998 0.736951104158884 1
THRAP3_uc001caf.4_S319 1220 1350 1740 2030 720 1190 1380 1260 1730 -447.5 -482.5 192.5 0.118509531135856 1
TOR1AIP1_uc001gnq.4_S241 137 555 536 1120 445 221 491 380 649.75 -202.75 -292.25 166.75 0.393518198943547 1
SMARCA4_uc010dxs.3_S1452 694 784 634 739 465 620 182 350 565.75 -308.5 164.5 129.5 0.0264527587095855 1
KIAA1109_uc010ins.1_S1354 811 713 273 433 705 564 622 589 462 62.5000000000001 219 -27.9999999999999 0.800995261831732 1
ZC3HC1_uc003vpi.3_S372 935 1470 718 1050 1260 380 1060 472 1025.25 -250.25 186.25 -150.25 0.623194126865717 1
CIT_uc001txj.2_S439 1080 713 710 643 677 691 1150 424 900.5 -50.9999999999999 58.4999999999999 -286.5 0.0849120300070064 1
ZEB2_uc002tvv.3_Y1120 679 1160 762 696 554 228 264 282 733.75 -492.25 154.25 26.75 0.855390266896478 1
TCEAL3_uc022cbu.1_S64 1400 2000 1210 1050 1780 801 1780 1460 1462.25 40.2500000000004 120.25 -214.75 0.550579569663913 1
VASP_uc002pci.3_S321 207 348 402 229 332 619 170 493 197.75 107 53 144.5 0.18030852606504 1
MAK16_uc003xjj.3_S198 433 204 234 353 374 163 521 241 403 18.75 -43.75 -150.25 0.0803561927381012 1
RBM12B_uc022aye.1_S637 1440 2000 1310 1230 1140 1130 1490 1360 1412.5 -215 79.9999999999998 85.0000000000003 0.713207714896374 1
RABEP1_uc010clc.1_S363	S366 390 601 723 561 559 277 481 657 650.25 -75.2499999999999 -148.75 -14.2499999999999 0.89326489467211 1
SETX_uc010mzt.3_S946 299 978 640 533 418 545 690 526 564.25 -67.75 -37.2500000000001 133.75 0.437991340403228 1
NCK2_uc002tdg.3_S89 372 427 293 408 712 572 628 626 355.5 259.5 32 7.00000000000004 0.883974806288023 1
SYTL3_uc003qrr.3_S24 2530 1870 1350 2400 2350 1880 1260 1730 1752.5 -232.5 472.5 97.5000000000005 0.78423791557776 1
KANSL1_uc021uge.1_S248 664 718 309 280 525 395 507 322 418.5 -55.4999999999999 221 -72.4999999999999 0.464315787055113 1
LEO1_uc010bfd.3_S204 7640 9670 4780 8000 8940 7470 8880 8710 6652.5 977.500000000001 837.499999999998 902.500000000002 0.43701101488766 1
MAK16_uc003xjj.3_S196 889 164 569 93.1 691 482 130 151 442.025 -65.275 320.725 -347.225 0.0236471823650096 1
TMEM214_uc002rib.4_T96 1050 1260 1190 1810 2230 3180 1880 1950 985 982.5 222.5 462.5 0.164184571882787 1
BCKDK_uc002eaw.5_S30 114 368 236 245 227 111 268 304 247 -13.25 -58.25 45.75 0.529684580202728 1
SON_uc002yse.1_S1781 1720 2740 2390 1880 2150 2520 2820 2720 2170 370 -170 195 0.534413935002659 1
SIRT2_uc010egi.2_S326 28.9 55.2 325 196 113 341 130 160 165.975 34.725 -68.2250000000001 38.825 0.692728731359506 1
ATM_uc009yxr.1_T1878 271 304 437 255 631 812 764 883 338 455.75 -80.2500000000001 37.75 0.587119870694628 1
ABCG4_uc009zar.3_T251	T255	S260 765 314 543 869 1080 330 673 546 765.75 34.5 -35.5000000000001 -250.5 0.233040857598578 1
SYNCRIP_uc003pkz.2_S586 559 202 714 596 290 928 879 1390 633.5 354 -400 168.5 0.439134569189086 1
RANBP2_uc002tem.4_S832	S836 263 440 120 603 187 171 279 475 303.5 -78.4999999999999 -104 210 0.0370247420706156 1
LUC7L3_uc002isr.3_S424 271 347 291 345 306 424 416 324 297.5 54 -7.00000000000005 39.0000000000001 0.323939845598534 1
BRD1_uc003biv.3_S981 1190 237 1000 702 386 710 990 1170 1043 31.7500000000001 -334.75 -186.75 0.486162983402298 1
LBR_uc001hoy.3_S98 1460 1680 2400 2330 1330 1930 1810 2230 2117.5 -142.5 -592.5 292.5 0.0681672433574598 1
PRKCD_uc003dgm.3_T506 99 105 241 92.1 271 143 245 133 193.775 63.725 -23.275 -95.725 0.00869557548755758 1
FLII_uc002gsq.2_S380 2330 2110 2770 2840 2830 2300 2720 2680 2782.5 120 -360 -180 0.260064791947796 1
USP9X_uc004dfc.3_S1848 628 74.1 421 72.2 363 365 474 646 412.8 163.175 -45.775 -182.175 0.258315965740265 1
CDK6_uc011khw.2_S221 5490 993 3100 687 861 1810 708 1620 2818.75 -1317.75 759.75 -1262.25 0.290213926521291 1
RBM12B_uc022aye.1_Y389 1120 895 1150 744 495 1080 1050 1200 1033.5 -20.9999999999999 -138.5 26.0000000000001 0.903504891042327 1
THOC2_uc004etu.3_S1240 744 394 260 699 729 543 976 759 599 227.5 -71.0000000000001 -78.4999999999999 0.648781044142346 1
NCL_uc002vru.3_S579 449 688 866 623 873 1180 645 970 567.25 260.5 21.5 157 0.304131406807072 1
AP3B1_uc003kfj.4_S275 891 2070 304 1730 900 1110 1010 1330 782.249999999999 -161.25 149.25 783.75 0.0106817617237912 1
MYLK_uc003egr.3_S1727 237 245 178 374 818 536 296 364 181.75 245 156 -2.49999999999996 0.984603602082525 1
MYLK_uc003egr.3_S1724 524 964 1210 594 1950 787 1310 1630 1015.25 596.25 -129.75 -254.75 0.443928914211865 1
KRT2_uc001sat.3_S61 1070 1370 359 5700 1750 1660 2090 599 1979.5 -600 -724.5 1015 0.468986368865878 1
NDRG1_uc003yuf.1_S263 982 1400 1140 1280 1270 1050 1140 1220 1158 -30.4999999999998 -19.5000000000002 104.5 0.356419354188491 1
NOL8_uc022bjw.1_S533 216 987 481 123 472 592 68.2 360 194.3 -78.6999999999999 308.7 206.2 0.307187316911499 1
SIPA1_uc010rom.1_S52 570 814 1010 1510 754 1480 782 420 850.5 -117 -26.0000000000001 277 0.413492428102651 1
NSUN2_uc003jdu.3_S742 575 844 399 503 655 534 843 670 546.25 95.2500000000001 48.2499999999999 19.7500000000001 0.885882561302478 1
LIG1_uc002pia.1_S50 398 352 430 467 692 404 568 382 472.25 99.75 -0.249999999999992 -120.75 0.0959378996069753 1
ZBTB7A_uc002lzi.3_S336 1230 850 844 1260 1120 802 617 874 998.25 -192.75 101.75 -6.24999999999989 0.972765427481196 1
BPTF_uc002jgf.3_S1230 304 970 274 394 333 204 1090 302 533 -3.24999999999991 -62.25 -32.7499999999999 0.918146612726717 1
MAP3K7_uc003poc.2_S308 237 291 452 189 477 260 409 257 369.75 58.5000000000001 -10.5 -144.5 0.0257916168538144 1
DOCK11_uc004eqp.2_S126 581 624 541 538 843 829 561 910 483.25 214.75 81.7499999999999 93.7500000000001 0.211565798932359 1
FTH1_uc001nsu.3_S178 1200 1450 779 1220 1640 1360 1640 1830 1064.5 455.25 45.25 150.25 0.43602819361782 1
CTR9_uc001mja.3_S1071 435 503 271 595 254 420 913 198 516.25 -4.74999999999994 -91.2500000000001 -39.2499999999999 0.851879336294337 1
DDX24_uc001ycj.3_T113 2450 1330 2200 1970 1360 2880 1980 2490 1980 190 -155 170 0.726126424877166 1
INTS1_uc003skn.2_S1394 575 442 491 718 117 1290 825 371 452.5 94.2500000000002 4.74999999999988 203.25 0.510539346739441 1
INO80B_uc010yrs.2_S350 205 323 185 260 300 358 232 99.8 177.25 4.20000000000002 102.3 29.7000000000001 0.601152027887135 1
STMN1_uc001bla.3_S24 557 395 221 186 332 264 105 331 256.5 -81.75 176.25 -9.74999999999999 0.910303220163208 1
SCAF11_uc001roy.1_S398 489 565 712 1160 319 502 810 867 845.25 -107 -418.5 191 0.0144926200774209 1
HMGA1_uc011dsp.2_S35 454 1030 313 536 629 352 619 376 470.75 -89.25 155.25 69.7500000000001 0.719405302311562 1
U2SURP_uc003evh.1_T918 987 381 1390 238 783 781 1040 547 1066 38.75 -70.75 -563.25 0.00638570576643719 1
BRD8_uc003lci.3_T263	S267 327 20 459 110 288 215 93.9 185 308.475 -33.5249999999999 0.524999999999986 -159.475 0.130218198792143 1
ZC3H18_uc010voz.2_S45 3290 6720 4080 4930 5090 4840 5030 3940 4142.5 -29.9999999999993 490 735.000000000001 0.387559264585818 1
WDHD1_uc010aom.2_T825 296 20 582 413 651 623 787 347 509.25 274.25 -134.75 -228.25 0.0724930540357755 1
PRR5_uc003bfb.2_S33 322 302 323 234 84.1 203 347 121 336.5 -106.475 -28.475 -54.025 0.436778303236016 1
C17orf59_uc010vut.2_S167 654 177 256 129 67.6 125 393 283 390.75 -86.85 -9.35000000000006 -164.15 0.278575476570847 1
DNPH1_uc003ouo.3_S168 397 451 330 370 434 461 455 439 355.25 60.2500000000001 37.2499999999999 26.2500000000001 0.244709204078716 1
PYGO2_uc001fft.3_T301 348 324 831 269 213 805 765 45.2 559.75 14.05 -55.0499999999999 -178.45 0.507250887267937 1
YWHAQ_uc002qzx.3_S144 372 70.6 581 38.8 133 705 487 346 338.7 152.15 -43.05 -103.15 0.621313783037283 1
RB1_uc010act.1_T372 276 383 238 301 199 383 357 335 256.75 19 2.49999999999999 83 0.0777509132515881 1
ZC3H13_uc010tfw.1_T1463 2120 1690 1210 1940 1790 1120 1640 1860 1750 -137.5 17.4999999999999 -37.4999999999997 0.905606759068137 1
ZC3H13_uc010tfw.1_S1465 51.8 569 521 495 540 296 445 392 434.45 9.05000000000008 -99.0500000000001 48.5500000000001 0.746168908828844 1
CHAF1A_uc002mal.3_S254	T258 338 564 1030 394 399 392 428 994 707 -28.25 -288.25 37.2500000000001 0.865460049352537 1
SRRT_uc003uwy.2_S66	S73 1250 477 952 1060 449 790 731 533 1038.75 -309 -77.5000000000002 -130.5 0.536577096230048 1
ZAK_uc002uhz.3_S634 1270 1410 1550 1050 434 687 688 850 1355.25 -655.25 -84.2500000000001 13.7500000000002 0.932435342989081 1
MECP2_uc004fjw.2_S77 1700 1180 1230 1690 1700 1120 1610 1460 1585 22.5000000000005 -72.5000000000005 -197.5 0.343634674362399 1
ZAK_uc002uhz.3_S636 563 865 848 976 749 221 887 466 975.25 -232.25 -194.75 -129.75 0.461306883326242 1
SYTL1_uc001bnw.2_S430 1050 746 1030 705 364 603 604 550 954 -352.5 -31.5 -111 0.348364964449116 1
ACIN1_uc010tnj.2_S489 633 483 766 436 651 622 368 702 586.75 6.25 29.25 -43.75 0.729954201984932 1
CLN3_uc002dpo.3_S13 835 1100 987 1040 933 894 1070 756 1006.25 -77.2500000000001 -22.75 -8.75 0.933323318703075 1
NAV1_uc001gwu.3_S390 527 955 740 722 906 399 681 834 752.75 -30.9999999999998 -47.5000000000002 14.0000000000002 0.935335970261049 1
CLN3_uc002dpo.3_S11 285 607 273 305 507 388 171 956 229.75 138 20.5 255 0.168832618984508 1
RTKN_uc002sld.3_S55 129 344 505 414 317 47.2 215 319 430.2 -123.45 -153.95 -10.45 0.91591704884397 1
HSPD1_uc002uuk.3_S69 219 655 534 322 482 742 316 328 295.75 34.5 149.5 124 0.380767829153999 1
SMARCD2_uc010wpt.1_T216 811 188 869 233 286 1490 310 664 400.5 162.25 174.75 74.7499999999999 0.851470565445189 1
LBR_uc001hoy.3_S96 3560 2380 3750 3470 2500 2690 3440 3580 3820 -237.5 -777.5 -282.5 0.318444834255778 1
SRRM2_uc002crj.1_S1518 2060 1490 1420 1950 1190 3730 1170 2080 1072.5 312.5 462.5 852.5 0.147164283154583 1
PPIG_uc002uez.3_S355	T357 1060 1510 1240 1450 1150 1410 1530 1290 1277.5 30.0000000000003 -95.0000000000002 170 0.183262205908573 1
FNBP1L_uc010otk.2_T292 525 347 378 487 373 993 582 236 339.25 111.75 138.75 51.25 0.793011985215343 1
PGRMC2_uc003igg.3_Y233 615 559 745 538 860 842 519 789 580 138.25 71.2499999999999 -2.74999999999993 0.979453615046726 1
TCF3_uc002lto.3_S541 637 493 839 464 1560 870 1280 1840 797.25 779.25 -215.75 -162.25 0.496901328348821 1
MKI67_uc001lke.3_S583 612 1160 1130 395 247 323 460 370 851 -474.25 -3.25000000000015 -50.2499999999999 0.83298766096013 1
UHRF1BP1L_uc001tgq.3_S952 347 529 212 379 423 366 298 258 270.5 -30.5 129.5 63 0.262888118036978 1
FASN_uc002kdu.3_S2197 170 405 43.3 394 225 73.9 211 312 196.925 -47.5999999999999 -21.6 133.9 0.196881445968482 1
DDX24_uc001ycj.3_S112 904 245 885 576 781 1080 329 857 624.75 109.25 90.7499999999999 -35.25 0.89477810422618 1
PDAP1_uc003uqe.3_S177 159 98.2 423 168 141 180 126 375 279.75 -6.54999999999999 -128.45 -6.95 0.940338167432318 1
PDAP1_uc003uqe.3_S175 5370 1700 4120 3780 1700 2670 5340 4410 5015 -212.5 -1552.5 -992.5 0.330232947162826 1
PLEKHA5_uc009zin.3_S910 468 806 595 110 734 588 72 351 313 -58.4999999999999 367 -3.49999999999995 0.983807080777088 1
FAM117B_uc010zhx.2_S390 1340 807 1360 632 1300 1160 661 1100 1048.25 20.5000000000001 213.5 -240.5 0.302093002522165 1
SAMSN1_uc002yjv.1_Y171 527 1360 686 355 602 1120 396 508 382.5 -75.4999999999997 416 283 0.195335580724137 1
OGFR_uc002ydl.3_S314 473 384 255 431 191 151 102 432 341.25 -166.75 -5.25000000000005 94.2500000000001 0.325145736718772 1
AKT1S1_uc002pqm.5_T245 1470 906 1290 899 1490 1260 1040 392 1182.25 -95.7499999999998 376.25 -458.25 0.00485743109450367 1
SRRT_uc003uwy.2_S325 597 697 483 915 622 924 1170 691 681 178.75 -104.75 88.75 0.614533370511097 1
SON_uc002yse.1_S1555 894 1090 430 1230 577 347 462 847 774.75 -352.75 -15.2500000000002 287.75 0.160921206380224 1
SRRM2_uc002crj.1_T864 405 561 705 766 776 733 1400 728 812 300 -281 -124.5 0.443713107782034 1
[truncated: 2,974 more rows]

## Sheet: Editing
D1.FLT3.Unstim D1.FLT3.FLT3L D1.AAVS.Unstim D1.AAVS.FLT3L D2.FLT3.Unstim D2.FLT3.FLT3L D2.AAVS.Unstim D2.AAVS.FLT3L (Intercept) Donor Editing Stimulation LRT_Pvalue adj_Pvalue
ATAD5_uc002hfs.1_S816 230 393 406 560 646 354 712 665 490 197 -180 -5.49999999999997 0.0525385229373713 1
CIC_uc002otf.1_S172 907 1080 859 967 826 1190 1130 909 883 60.5 34.5 106 0.749276527708669 1
RB1_uc001vcb.3_S248 1410 1140 932 1190 1130 1620 1200 1670 1011 237 76.9999999999997 237 0.646450223552268 1
PHRF1_uc009ybz.1_S863 97.9 278 111 222 250 206 500 168 208.975 103.775 -42.275 -21.225 0.682907522480186 1
SF3B1_uc002uue.3_T312 1240 875 758 1240 946 2100 1310 859 801.5 275.5 248.5 205 0.468124071841058 1
SPECC1_uc002gwu.3_S49 1110 909 1910 1720 1290 1150 1640 1040 1785 -132.25 -462.75 -282.75 0.0174381014071152 1
STAMBPL1_uc001kfn.4_S241 1350 1000 754 1700 965 921 1430 711 1266.75 -194.25 -89.7500000000003 -41.7499999999997 0.772001879671384 1
HIRIP3_uc002dvf.3_T83 711 677 1270 474 324 833 264 1360 789 -87.7499999999999 -205.75 193.75 0.555414546584944 1
TSEN34_uc002qdv.3_S138 1770 738 1130 1990 1190 1620 1250 1380 1412.5 -47.0000000000001 -108 96.9999999999999 0.766995298838635 1
CDAN1_uc001zql.3_T286 1680 834 644 697 1080 1780 1090 1280 743.75 343.75 415.75 24.2500000000001 0.153697991333852 1
SRSF10_uc021oip.1_S37 2240 2610 1970 2460 2430 2650 2900 3050 2222.5 437.5 -112.5 307.5 0.518475899082389 1
FAM53C_uc003lcv.3_S272 2290 3830 1540 1700 1900 2680 1800 1700 1547.5 -320 990 595.000000000001 0.0107375839695581 1
MTDH_uc003yhz.3_S434 1320 582 1160 1200 1260 1010 1120 1660 1237.5 197 -242 -102 0.29640067101245 1
SRRM1_uc001bjm.3_T380 499 356 395 244 729 288 445 553 422.5 130.25 58.75 -156.75 0.557869195947129 1
AHCTF1_uc001ibv.2_S1317 306 264 194 245 562 493 336 632 195.5 253.5 54.5 59 0.450059301799003 1
EML4_uc002rsj.3_T898 55.2 593 161 268 278 573 259 254 82.7999999999998 71.7000000000001 139.3 233.7 0.180102235078558 1
SSR3_uc003fau.3_S104 1820 2460 2670 2250 3490 3480 4130 3790 2515 1422.5 -397.5 -32.5 0.0612226390356827 1
FERMT3_uc001nym.2_T5 794 353 609 273 1140 743 1090 807 658 437.75 62.7499999999999 -364.25 0.172317257680159 1
CHAMP1_uc001vuv.3_T457 624 946 927 807 954 1030 796 531 762.75 1.74999999999999 123.25 3.24999999999997 0.412918461204862 1
POLR2A_uc002ghf.4_S1814 910 1150 1110 585 1020 821 914 808 952 -48 121 -147.5 0.38634289322655 1
TRIM28_uc002qtg.1_S682 1150 1150 937 1010 995 1260 1180 1370 988.5 139.5 14.5 132 0.87973139794591 1
SET_uc004bvu.4_S14 1350 2320 2000 1630 1500 2600 2310 1590 1672.5 175 59.9999999999999 245 0.881052494633242 1
LARP7_uc003iay.4_T263 1920 1170 1420 1690 1800 1860 2820 1850 1852.5 532.5 -257.5 -347.5 0.373920142958965 1
PRPF40A_uc002tyg.4_S956 830 943 420 474 568 301 571 987 603.5 -60 47.4999999999999 79 0.836699016777328 1
RPL12_uc004bqy.2_S37 4100 1650 3060 1620 1440 2070 1260 912 2757.5 -1187 602 -902 0.298188353325623 1
AHNAK_uc001ntl.3_S3380 9160 11500 9720 11000 6850 4980 8170 7730 10697.5 -3412.5 -1032.5 327.500000000002 0.276365322792142 1
SEC62_uc003fgg.3_S116 5320 5370 4470 5840 8100 6670 6570 7300 5000 1910 320 180.000000000001 0.541498078990265 1
SRFBP1_uc003kst.1_S202 835 1950 1310 926 1400 1410 1200 1080 1042.75 17.25 269.75 155.25 0.345610945642159 1
ACIN1_uc010tnj.2_S1002 5360 3230 4000 3570 3500 4300 3800 3460 4107.5 -275 390 -525 0.458712042789965 1
SRRM2_uc002crj.1_T2380 844 1490 925 789 1050 101 322 630 926 -486.25 204.75 -32.7499999999999 0.499547429229275 1
DOCK11_uc004eqq.2_S295 1750 1460 792 1550 1760 1270 2040 1770 1413.5 322 21.9999999999999 -72.9999999999999 0.94503641023181 1
PSIP1_uc003zlw.4_S205 783 879 604 762 664 540 830 737 760.75 -64.2499999999999 -16.75 9.25000000000009 0.86954931443239 1
ARHGAP17_uc002dnb.3_S673 217 20 500 175 193 176 401 80.7 404.25 -15.325 -137.675 -214.825 0.0651569278493255 1
C12orf43_uc010szp.1_S126 3270 3030 3810 3840 4020 4170 3640 3900 3550 445 -175 50.0000000000002 0.511815755397193 1
TMPO_uc001tfh.2_S158 1250 1730 2860 1820 832 453 250 226 2146.75 -1474.75 -222.75 -240.75 0.594275319219577 1
TMPO_uc001tfh.2_T159 12500 19400 15300 15500 8770 3090 3980 4130 14872.5 -10682.5 1212.5 392.500000000002 0.590133969126322 1
EPS15_uc001csp.3_S765 1740 2120 1680 1850 1470 1560 1250 1800 1660 -327.5 77.5 297.5 0.439053867285176 1
ILF3_uc002mpn.3_S381 5250 6000 5660 4490 7430 7260 6050 6370 4962.5 1427.5 842.499999999999 -67.4999999999989 0.0291554488676078 1
PPP1R12A_uc001sza.3_S444 1030 1520 737 828 653 837 675 871 792.5 -269.75 232.25 240.25 0.121900575343819 1
NUCKS1_uc001hdb.3_S74	S78 1420 1820 2020 2040 2350 1580 1770 2710 1922.5 277.5 -342.5 147.5 0.273936895196972 1
DOCK7_uc001daq.4_S1382 1540 757 1770 1730 2280 2770 3230 2510 1817.5 1248.25 -473.25 -263.25 0.0790439943173533 1
TMPO_uc001tfh.2_S157 1200 2790 2740 2780 1070 461 1470 1090 2617.25 -1354.75 -639.75 160.25 0.1398883378158 1
PEA15_uc001fvl.3_S115 381 238 86 298 133 407 186 259 157.5 -4.49999999999998 82.4999999999999 104 0.314031050508347 1
NCOA2_uc003xyn.1_S697 562 545 686 522 452 108 285 77 658.25 -348.25 24.25 -183.25 0.726346967596903 1
CASC3_uc002hue.3_S362 801 1440 666 996 352 304 382 710 801.75 -538.75 35.75 312.25 0.838884798039335 1
EIF4G3_uc001bec.3_S493 423 753 599 731 324 42.2 800 397 777.45 -235.7 -246.2 -55.7 0.150974366731068 1
CD3EAP_uc002pbr.1_S286 376 335 580 458 379 685 146 464 363.75 -18.7499999999999 31.7499999999999 115.25 0.819765079407419 1
SF3B1_uc002uue.3_T210 358 225 436 472 149 188 423 168 484.25 -140.75 -144.75 -78.25 0.0203553182035171 1
ARHGEF6_uc011mwd.2_S602 702 1300 1290 1200 746 1450 1660 1710 1173 268.5 -415.5 315.5 0.0295465837264289 1
TMPO_uc001tfh.2_S183 1840 2200 1610 2140 1830 3210 2070 2640 1515 490 155 710 0.432454260053446 1
LSM14A_uc002nva.4_T343 91.1 223 37.1 406 256 171 222 99.6 155.575 -2.14999999999996 -5.90000000000003 73.3500000000001 0.954071926826369 1
FAM134A_uc002vjx.3_S384 902 1190 748 1010 429 431 530 332 876.75 -532 82.9999999999998 88.5000000000002 0.44347941364596 1
CASP8AP2_uc011dzz.2_S566 271 216 519 319 272 270 348 67.3 426.5 -91.925 -56.075 -134.425 0.492069463176817 1
DKC1_uc004fmm.3_S488 623 471 711 1380 545 859 1330 1120 974 167.25 -510.75 155.25 0.00451380922554567 1
PLEK_uc002sen.4_S56 157 321 136 539 472 566 464 416 216.5 191.25 -9.75000000000001 153.25 0.91639084738387 1
RPS3A_uc003ilz.4_S237 1410 714 1050 1190 1250 1680 1280 934 1075 195 150 -118 0.532945462367634 1
SRSF7_uc002rqz.3_S191 3290 1790 1690 1720 1890 2390 1720 2510 1930 5.00000000000004 430 -45 0.375890890133562 1
MTCH1_uc003ond.2_S383 448 240 451 355 193 557 1410 394 639.5 265 -293 -239 0.286226222587366 1
ALS2_uc002uyo.3_S465 2490 1470 2050 1360 2470 2260 2400 2830 2022.5 647.5 12.4999999999999 -372.5 0.96706142124321 1
TET2_uc021xql.1_S74 2160 2240 1470 2110 2030 2010 1730 1650 1732.5 -140 370 155 0.0103374351564402 1
TRMT10A_uc003hva.4_S317 2070 2840 1850 2800 2890 3190 2860 2780 2060 540 175 485.000000000001 0.388525788038039 1
CCAR1_uc009xpx.1_S696 10600 10600 5260 12400 11000 9930 12200 12100 8947.5 1592.5 42.4999999999981 1492.5 0.981738610682695 1
PCF11_uc001ozx.4_T1659 137 442 20 526 187 73.7 263 56.7 223.075 -136.15 -6.50000000000002 122.85 0.964754362548303 1
CWC25_uc002hqu.4_S216 265 158 432 237 431 677 216 434 226.25 166.5 53 40.5 0.68593823956616 1
CWC25_uc002hqu.4_S217 1460 912 1770 1140 2120 1270 1930 1150 1700 297 -57.0000000000003 -702 0.639304305558286 1
RANBP3_uc010duq.3_S243 782 885 1500 1310 2090 895 973 1060 1292.5 135.25 -47.7500000000001 -298.75 0.898056255969249 1
GPBP1L1_uc001coq.3_S48 99 294 197 93.9 109 233 335 108 172.225 25.275 0.274999999999981 -2.77499999999997 0.997525880866369 1
DYNC1LI2_uc010vis.1_S116 604 568 230 244 1040 708 196 762 199 265 372 53 0.0221371009193611 1
PCYT1A_uc003fwg.3_S342	S346 1400 2890 2470 2420 1580 2540 2430 2330 2162.5 -74.9999999999993 -310 575 0.359609785257978 1
ALS2_uc002uyo.3_S646 254 1060 475 1090 618 1220 437 395 377.75 -52.2499999999999 188.75 495.25 0.400351583190326 1
MYSM1_uc009wab.2_S339 312 323 283 205 246 281 85.3 631 221.825 30.075 -10.5750000000001 128.425 0.934819514654627 1
C1orf174_uc001alf.3_S147 484 370 512 498 892 456 565 828 528.75 219.25 -50.25 -75.25 0.6893784026394 1
TOR1AIP1_uc001gnq.4_S238 2540 3510 2730 3350 2700 2650 1860 2680 2640 -560 195 590 0.378421822324832 1
NPAT_uc010rvv.2_S1295 956 890 598 691 1190 539 694 801 749.5 22.25 197.75 -129.25 0.215310234544086 1
IKZF1_uc003tox.4_S62 924 1550 764 1630 1430 1300 1140 770 980.5 -56.9999999999997 225 248 0.408668508095075 1
STIM1_uc009yeg.2_S520 73.7 208 371 153 458 86.8 619 156 375.225 128.525 -118.125 -229.475 0.299166583566404 1
NAA10_uc031tkt.1_S170 1090 562 654 635 1090 1060 601 596 643.5 101.5 329 -145.5 0.0132731793197812 1
BRD8_uc003lci.3_S623 532 280 613 773 541 543 982 955 742.5 205.75 -356.75 -29.25 1.15675931895971e-05 0.0568431529336802
PPP4R2_uc003dpi.1_S158 785 1210 478 671 976 569 622 792 616.25 -46.2499999999999 244.25 95.2500000000001 0.168736158912506 1
WDR46_uc003ods.3_S40 226 397 485 242 558 235 293 414 374 37.5000000000001 -4.50000000000003 -68.5 0.967693292144674 1
ZNF318_uc003oux.3_S2034 107 484 152 22 265 66.8 315 347 170.3 57.2 21.7 20.2000000000001 0.881191000608273 1
SNRNP70_uc002pmk.3_S400 841 1320 812 1100 689 835 815 1190 886.25 -136 -58.0000000000001 322 0.59725992517933 1
RPS6_uc003znv.1_S234	S239 931 816 1060 1070 1140 656 1280 655 1186.25 -36.4999999999998 -130.5 -303.5 0.327870590886331 1
PBRM1_uc003deq.2_T171 77.7 200 383 99.6 20 552 264 175 163.825 62.675 -17.975 70.475 0.908907762823702 1
HNRNPF_uc001jar.2_S185 7260 1180 4070 1160 1070 3970 1490 1720 3520 -1355 1260 -1465 0.456379999186388 1
DNMT3A_uc002rgc.4_S87 177 153 390 175 175 762 759 1150 282.25 487.75 -301.75 184.75 0.10158824135711 1
DIDO1_uc002yds.2_S1455 834 403 849 511 224 254 170 243 739.75 -426.5 -14.5000000000001 -166.5 0.897866278016941 1
XRCC6_uc003bap.1_S26 1340 1200 919 756 1390 1030 732 969 909 -23.4999999999998 396 -106.5 0.000299271836542176 1
UPF1_uc002nkh.3_S1095 794 91.8 328 444 173 731 538 270 425.25 13.55 52.4499999999999 -74.05 0.821820200742086 1
LMO7_uc001vjv.3_S886 355 158 38.8 305 112 287 63.5 276 128.525 -29.575 57.175 114.175 0.535634871040389 1
USP8_uc010ufh.2_S715 460 244 492 452 529 443 576 400 507.25 75 -61 -129.5 0.182304881797843 1
LARP1_uc003lvo.4_T222	S227 940 1150 435 1100 1690 1130 925 1490 676.25 402.5 240 220 0.319811480447716 1
GPA33_uc001gea.1_S312 73.7 694 614 313 805 266 613 279 490.425 67.0750000000001 4.925 -138.425 0.982742167689866 1
ARHGAP18_uc003qbr.3_S91 226 261 336 269 242 445 477 424 299.75 124 -83 29.5 0.131892628287769 1
UBE2J1_uc003pnc.3_S265 356 357 461 298 675 109 295 146 440.5 -61.75 74.25 -219.25 0.521515314404127 1
MKI67_uc001lke.3_S1448 1130 681 841 537 296 406 1030 651 993.25 -201.5 -136.5 -255.5 0.510084986349509 1
TMEM40_uc003bxh.1_S136 411 486 171 336 1360 811 750 827 257 586 246 -57.9999999999999 0.0901287485593238 1
AHNAK_uc001ntl.3_S176 647 366 581 162 223 106 193 494 514.5 -185 -22.0000000000001 -129 0.888059111183323 1
ZNF106_uc010udh.1_S663 59.1 81.6 290 108 444 135 110 305 180.525 113.825 -23.3250000000001 -68.375 0.831732651348515 1
PRDM2_uc001avi.3_S1063 430 1280 718 1140 525 544 332 462 698.5 -426.25 31.7499999999998 355.25 0.851105999889838 1
SRSF4_uc001bro.3_S430 572 690 423 1330 198 837 373 974 571 -158.25 -200.75 566.25 0.163144223764068 1
RAD23A_uc002mvw.2_S122 278 249 667 285 761 680 536 964 438.25 365.5 -121 -15.9999999999999 0.425569789568641 1
TOR1AIP1_uc001gnq.4_T219 804 802 1150 773 586 409 751 588 1054.75 -298.75 -165.25 -179.75 0.013095535187553 1
RPL13A_uc010sho.2_T154 1010 670 886 386 407 584 284 567 717 -277.5 137 -95 0.418530884846706 1
THRAP3_uc001caf.4_S697 343 1490 1260 903 406 1450 1170 508 871.5 -115.5 -38 293 0.926193185074048 1
TLN1_uc003zxt.2_S424 651 271 75.9 165 482 689 446 214 181.2 167.025 298.025 -78.975 0.0131854528614514 1
TNS1_uc002vgr.2_S1163 104 240 385 364 322 385 267 166 280 11.75 -32.75 19.25 0.732495182139886 1
TEX2_uc002jed.3_S750 608 666 926 588 888 760 345 156 658.25 -159.75 226.75 -149.25 0.226143617961008 1
H2AFX_uc001pvg.3_S139 1820 335 2040 6450 1580 4480 838 2490 2177 -314.25 -900.75 1869.25 0.565809470840287 1
TSC2_uc010uvv.2_S1453 86.5 101 144 104 127 400 20 504 24.6250000000001 153.875 -14.375 182.875 0.891542145842548 1
MKI67_uc001lke.3_S356 1650 3050 2220 1800 1890 1060 1070 1300 1975 -850 315 95.0000000000004 0.455022714389973 1
MICALL1_uc003aui.3_S619 75 914 894 648 131 81.8 286 250 678.8 -445.55 -219.05 126.95 0.300739579918419 1
ZNF609_uc002ann.3_S466 433 645 466 450 1050 808 627 1050 408.5 385.25 85.7500000000001 94.25 0.490318069005501 1
PDS5B_uc010abf.3_S1282 406 564 257 649 626 716 504 614 339.25 146 72.0000000000001 187.5 0.257174556284868 1
TMX4_uc002wmx.1_S258 1180 1580 899 1730 1480 1040 1370 1260 1259.5 -59.7499999999999 5.24999999999987 170.25 0.982854095618171 1
PDS5B_uc010abf.3_S1280 381 464 339 535 436 686 828 696 434 231.75 -107.75 99.2500000000001 0.214589249498061 1
CTDSPL2_uc010bdv.3_Y26 631 638 431 861 1240 302 430 363 620.5 -56.4999999999998 181.5 -142 0.496079311476477 1
CTDSPL2_uc010bdv.3_S27 1230 1780 2010 2610 1770 2020 1580 1790 1855 -117.5 -297.5 402.5 0.267406869152417 1
BAZ2A_uc009zow.1_S493	T504 377 393 213 629 610 45.5 464 213 462.625 -69.875 -23.375 -95.875 0.896720159966368 1
SOGA1_uc021wcx.1_S1254 1730 2100 2670 2180 1830 2240 877 2050 1971.75 -420.75 30.7499999999997 365.75 0.938670110312565 1
TMX4_uc002wmx.1_S250 3770 3080 2850 4150 4280 4000 3260 3360 3220 262.5 377.5 107.5 0.385471476841106 1
HNRNPK_uc004anm.4_S259 5030 5870 6530 5740 4090 3150 3670 3740 6087.5 -2130 -385 -205 0.321206977194126 1
IMPDH2_uc003cvt.3_S415 581 287 556 571 859 108 957 782 778.25 177.75 -257.75 -301.25 0.0961901975003088 1
PHF10_uc011egy.2_S35 731 610 513 719 656 868 666 640 568.5 64.2500000000001 81.7499999999999 67.7500000000001 0.268431028568308 1
ARHGAP11A_uc010ubx.1_S597 110 251 351 370 347 308 125 366 249.75 16 -49 90.5 0.564510966646847 1
STK11IP_uc002vml.3_S771 166 20 143 112 232 283 257 233 134.5 141 -11 -37.5 0.766930676862673 1
SATB1_uc003cbh.3_S37 2160 2250 3960 3930 1940 2440 2010 1730 3395 -1045 -710 70 0.183601399669518 1
TAF12_uc009vti.2_S92 453 426 642 286 313 329 483 373 544.25 -77.25 -65.75 -119.25 0.379991880023513 1
CASC3_uc002hue.3_S147 386 481 607 713 20 190 448 163 642.75 -341.5 -213.5 21.5000000000001 0.0175122784005255 1
PML_uc010ule.2_T866 883 1550 1950 1400 1110 1330 1090 777 1485.75 -369 -86.0000000000002 6.00000000000031 0.775023176713206 1
RBM15B_uc003dbd.3_T531 3820 4030 3620 3790 2180 2880 3600 2320 3892.5 -1070 -105.000000000001 -49.9999999999991 0.795033897392177 1
IFI16_uc010pit.2_S152 45.2 200 286 572 49.3 99.8 194 317 320.85 -110.775 -243.675 153.575 4.15981320385552e-06 0.0204829202157846
RFC1_uc003gtx.2_S1088 398 210 554 93.8 221 273 350 157 419.2 -63.7 -13.2 -197.3 0.884257084615625 1
TNS1_uc002vgr.2_S1268 836 1730 1910 1080 1050 361 543 409 1479.5 -798.25 8.74999999999988 -189.75 0.980410061529649 1
UBAP2L_uc010pen.2_S619 792 1130 1140 984 619 578 474 722 988 -413.25 -50.25 97.2499999999999 0.630137881500344 1
CDK5_uc003wir.2_Y14 335 342 358 473 291 170 638 141 498 -67 -118 -124 0.314426054000862 1
DCAF8_uc001fvp.4_S128 525 281 170 194 543 385 368 508 260.5 158.5 123.5 -59.5 0.168243863174798 1
LDB1_uc009xwz.3_S373 808 976 595 541 591 572 1010 1120 744.25 93.25 -79.75 51.25 0.699950400901777 1
ELF1_uc001uxs.3_Y159	S167 277 422 244 558 686 711 830 310 360.5 259 38.5 -8.99999999999999 0.812764737861188 1
TNIK_uc003fhh.2_S890 1380 417 1220 1770 944 749 732 1210 1393.25 -288 -360.5 -32.5000000000001 0.270837235196141 1
RASAL3_uc002nbe.2_S981 1150 2310 1320 1660 1230 555 947 940 1460.5 -692 94.4999999999999 204.5 0.780168153032985 1
CLSPN_uc009vux.3_S82 536 760 570 595 792 636 376 483 502.75 -43.4999999999999 175 50.0000000000001 0.0473120149448342 1
NMT1_uc002ihz.3_T95 1120 938 1900 644 994 1000 845 1240 1352.25 -130.75 -144.25 -259.25 0.641622975920133 1
UBR4_uc001bbk.1_T2734 51.8 102 207 128 241 322 493 105 191.2 168.05 -54.05 -83.95 0.567533918206476 1
PBRM1_uc003deq.2_T8 908 207 975 374 1080 720 805 441 829.25 145.5 79.9999999999999 -506.5 0.516898768340978 1
LCOR_uc001kmr.3_S41 662 400 537 1020 967 917 1460 685 824.75 352.5 -189 -151 0.405946079075085 1
SIRT1_uc001jnd.3_S46 907 1070 1080 699 1710 1260 1010 896 879 280 315.5 -195.5 0.052007637502626 1
NMT1_uc002ihz.3_S93 371 328 819 749 401 587 121 486 573 -168 -122 109.5 0.497428544082622 1
MAST4_uc003juw.3_S1174 1510 2130 1320 1540 1740 1670 2000 991 1505 -24.7499999999997 299.75 -59.7499999999998 0.323373735167549 1
SRSF1_uc002ivi.3_S233	S237	S241 134 304 814 604 296 198 183 547 587.75 -158 -304 56.5000000000001 0.0372299461204988 1
UHRF1BP1L_uc001tgq.3_S927 493 227 491 876 868 635 355 901 517.75 168 -100 108 0.63840817126322 1
SLU7_uc003lyg.3_S234 1470 2530 1790 1550 1750 1290 1350 2110 1665 -210 59.9999999999998 280 0.863486175073291 1
CASK_uc004dfm.4_S561 287 283 104 20 347 113 355 538 189.25 164.75 3.24999999999999 -34.75 0.98052617818214 1
SMEK1_uc001xzn.3_S528 91.1 339 419 388 592 219 321 106 354.775 0.225000000000066 1.77499999999997 -92.7749999999999 0.990533346440417 1
TOP2B_uc003cdj.3_S1412 73.4 302 80.7 165 393 290 237 156 86.7 113.725 104.925 32.225 0.134894858468245 1
KLHL22_uc011ahr.2_T652 355 322 615 598 433 629 654 555 552 95.25 -170.75 11.75 0.0204885477626992 1
NELFE_uc011jok.2_S114 921 584 1460 682 770 946 737 892 1078.5 -75.5 -137.5 -196 0.525713155162021 1
FHOD1_uc010vjh.1_S548 63.3 251 57.7 216 415 524 181 284 12.925 204 128.65 139.5 0.0238905209734774 1
NFKB2_uc001kvb.4_S869 1440 646 1980 1200 1220 1830 2670 1640 1860 523.5 -588.5 -498.5 0.0697383002973987 1
SET_uc004bvt.4_S6 4280 5530 6510 5440 3840 3800 5170 4780 6027.5 -1042.5 -1112.5 -62.5 0.00842104893065267 1
NTHL1_uc002col.1_S70 1140 707 952 1880 2180 1440 1590 1290 1268.5 455.25 -61.25 -136.25 0.873180935210995 1
DNAJC2_uc010lix.3_S46 144 409 174 530 561 556 321 376 196.75 139.25 67.25 167.75 0.512838844828857 1
HERC1_uc002amp.3_S4856 432 423 646 556 496 849 477 642 477 101.75 -30.25 104.75 0.785787150786026 1
MCM6_uc002tuw.4_S761 768 373 314 262 437 684 596 717 392.5 179.25 93.2499999999999 -19.7499999999999 0.54303466328068 1
EIF4B_uc010snv.2_S353 108 99.6 209 157 447 265 340 44.5 189.5 130.725 42.275 -134.475 0.610005393504025 1
STARD3NL_uc003tfr.3_S38 3400 3480 2650 3590 3610 4280 4410 3640 3105 705 120 230 0.72629565049494 1
TMEM237_uc021vve.2_S61 1920 3190 2990 2270 2790 2260 2630 2540 2635 -37.5000000000003 -67.4999999999997 -17.5000000000001 0.862189514142555 1
SRRM2_uc002crj.1_S855	T864 1000 885 904 1160 896 711 1010 600 1066.75 -183 -45.5000000000002 -113.5 0.708692500998847 1
ALB_uc011cbf.2_Y161 3570 4540 1690 2140 3340 2020 1460 3280 2132.5 -460 1225 480.000000000001 0.0952334834786201 1
ALB_uc011cbf.2_Y163 1680 2050 478 1080 1910 1320 868 2620 816 357.5 478.5 533.5 0.353449307975678 1
VRK3_uc002prk.2_S58 599 739 415 602 968 389 598 534 560 33.5 136.5 -79 0.370193545770965 1
BRAT1_uc003smi.3_S626 465 412 1060 788 1110 383 1380 798 1092.5 236.5 -414 -408.5 0.00237657095260712 1
C9orf78_uc004byp.3_S260 1370 2020 1250 1770 1370 852 937 1360 1431.25 -472.75 73.7499999999998 268.75 0.755931913795591 1
FOXK1_uc003snc.1_T435	S440 519 1020 659 1130 246 391 662 364 809.5 -416.25 -159.75 204.75 0.32402500471184 1
CSNK1G3_uc011cws.3_S365 275 295 416 331 666 944 615 706 277.25 403.5 28 76.0000000000001 0.750804472680062 1
GNAS_uc010gjq.3_S337 2930 2490 2830 2730 2440 2030 2990 2340 3070 -295 -250 -400 0.0605006020346585 1
TP53BP1_uc001zrr.4_S830 706 557 800 742 297 220 778 229 901.5 -320.25 -192.25 -208.25 0.0625928281445617 1
CDYL_uc003mwj.3_S166 607 434 546 764 429 778 823 559 627 59.5000000000001 -111 32.5000000000001 0.390135505135696 1
INPP5D_uc010zmp.2_S134 760 327 293 363 679 653 286 451 335.5 81.5 256.5 -56 0.0267284469358544 1
NONO_uc004dzq.3_T449 423 168 406 252 565 244 269 303 378 33 42.5 -174 0.581131365326389 1
NFIC_uc010xhj.2_S269 1490 1340 1490 1510 1590 1840 1540 1570 1420 177.5 37.5 37.5 0.689235051338765 1
MARK3_uc001ymw.4_S377 641 611 992 725 839 636 1020 791 933.5 79.2500000000001 -200.25 -182.25 3.23300541678861e-05 0.158384935368474
MARK3_uc001ymw.4_S375 21.2 277 219 60 183 432 213 191 75.05 110.45 57.55 80.95 0.532763122353918 1
HSPB1_uc003uew.3_S14 530 553 447 105 194 250 252 180 382.75 -189.75 135.75 -83.75 0.181424827307414 1
URI1_uc002nsr.3_S423 554 389 321 98.2 536 589 431 132 284.05 81.4500000000001 271.45 -158.45 3.57825847237059e-05 0.175227317391988
PHRF1_uc009ybz.1_S1027 1350 1120 1050 1150 917 2060 894 1530 858.5 182.75 205.75 412.25 0.435549884055111 1
RBM12B_uc022aye.1_S574 1420 985 1400 1060 912 1060 981 933 1300.25 -244.75 0.749999999999952 -168.75 0.994877139077838 1
UFL1_uc003por.3_S430 391 219 309 158 95.2 235 152 74.1 271 -130.175 61.775 -65.275 0.318394079911859 1
ATE1_uc001lfp.3_S161 199 299 162 442 1080 410 397 487 238 318 125 -49.9999999999999 0.538908792368923 1
DCK_uc003hfx.3_T35 538 256 55.2 53.7 276 257 208 189 163.275 6.77500000000007 205.275 -80.375 0.0226549568831412 1
ATP13A1_uc002nne.3_S898 2120 2490 2240 1640 2530 2490 1310 2590 1765 107.5 462.5 252.5 0.181824879469626 1
SRRM2_uc002crj.1_T1491 2470 1350 1970 2470 2100 1760 1570 1670 2172.5 -290 -1.22192445597065e-13 -215 NA NA
BCR_uc002zww.3_S353 2710 2990 2540 2490 1900 2140 3630 3070 2942.5 2.50000000000034 -497.5 -22.4999999999995 0.267608048056494 1
ABCF1_uc011gta.1_T107 243 1160 301 439 186 190 326 203 355 -309.5 127.5 234 0.573885718406001 1
SYTL2_uc001pbb.3_S1775	S1780 2000 1510 1780 1720 2640 2270 2660 2610 1917.5 792.5 -87.5000000000001 -242.5 0.412109307186329 1
MGA_uc010ucz.2_S923 272 468 544 659 295 191 268 79.8 524 -277.3 -81.2 4.70000000000007 0.453977650851724 1
PTBP1_uc002lpq.2_S458 1270 983 1140 1160 550 430 405 1170 1171.25 -499.5 -160.5 94.5000000000001 0.449836899475245 1
NASP_uc001coj.2_T139 813 1040 580 766 975 1010 1670 1160 849.75 404 -84.5000000000001 -15.4999999999999 0.706114334167936 1
EP300_uc003azl.4_S1010 1260 1700 1960 1600 1130 1880 1690 1200 1647.5 -155 -120 85.0000000000002 0.664710751082981 1
EP300_uc003azl.4_S1011 333 626 1300 1020 1180 1300 508 932 790.25 160.25 -80.25 139.25 0.806755669569352 1
BIN1_uc002toc.2_S288 245 201 347 343 491 280 648 315 412.5 149.5 -109 -148 0.100387043959218 1
FOXK2_uc010diu.3_S169 2440 1420 1850 1880 2110 2840 2370 2340 1887.5 517.5 92.4999999999998 -72.4999999999998 0.766838479815575 1
ZC3H13_uc001vat.1_T262	S264 154 540 161 266 256 191 205 304 189 -41.25 51.25 131.25 0.57288016154058 1
STK11IP_uc002vmm.1_S397 1090 1090 868 854 62.9 990 546 872 809 -357.775 23.225 309.775 0.914659419452065 1
ZNF609_uc002ann.3_S575 1120 965 1600 1120 1260 732 910 1220 1404.5 -170.75 -193.25 -213.25 0.278670815624208 1
MAPK8IP3_uc021tah.1_T361 120 436 215 447 266 139 554 407 353 37 -165.5 68.5000000000001 0.161213322894253 1
TOP2B_uc003cdj.3_S1521 608 686 516 455 376 586 552 684 515.25 -16.7499999999999 12.2499999999999 89.7500000000002 0.891152191951737 1
IWS1_uc002ton.2_S252 1040 1480 896 1050 784 1150 1080 1340 952.999999999999 -27.9999999999998 21.9999999999998 305 0.877821407122346 1
ALB_uc011cbf.2_S295 1030 411 663 553 1780 275 413 870 761.75 170.25 249.25 -444.25 0.496987637626218 1
ALB_uc011cbf.2_S293 1000 1240 630 588 1300 519 614 1160 735.75 33.7500000000001 266.75 -9.24999999999985 0.331192019323499 1
MATR3_uc003ldz.3_S207 13500 4810 10500 9850 15500 16200 23300 19400 12862.5 8935 -3260 -3135 0.12538211133721 1
NIN_uc001wyk.3_S836 582 282 663 678 411 398 675 306 715.75 -103.75 -162.25 -166.75 0.0812754886301091 1
PHF8_uc004dsv.3_S879 1240 1190 957 1150 1510 937 763 1970 1032.5 160.75 9.24999999999991 194.25 0.97779235776948 1
HUWE1_uc004dsp.4_T1904 647 592 211 467 606 642 701 945 398.75 244.25 40.75 120.25 0.766567284350774 1
HUWE1_uc004dsp.4_S1906 1460 1340 1830 1400 1630 1440 1860 1800 1735 175 -255 -200 0.000482355572390592 1
GSG2_uc002fwp.3_S219 258 698 313 748 360 936 557 602 313.25 109.5 8.00000000000001 374 0.938454843495786 1
SRRM2_uc002crj.1_S321 665 1340 1390 2100 651 1880 1670 1370 1333.75 19 -498.5 578.5 0.0988534329947274 1
SRRM2_uc002crj.1_S894 508 262 216 234 122 156 717 82.2 433.75 -35.7 -50.3 -207.2 0.769189368841759 1
RPS3_uc031qct.1_T93 1490 628 608 293 1560 998 573 593 643.5 176.25 652.25 -429.75 6.58964241314461e-05 0.321904031882114
SRRM2_uc002crj.1_S891 227 257 318 491 596 597 375 734 283 252.25 -60.2500000000001 140.75 0.49071930710858 1
HMGN5_uc004eee.1_S83 393 422 306 295 156 205 318 627 353.25 -27.4999999999999 -92.5000000000001 94.0000000000001 0.433014075837747 1
PPP1R7_uc002was.3_S23 486 643 453 562 94.3 825 535 661 416 -7.17499999999991 -40.6750000000001 280.675 0.769895004933939 1
DCTN2_uc009zpv.2_T197 1530 1100 983 665 1200 813 1240 881 1147 -35.9999999999998 218.5 -373.5 0.112745105325371 1
GOLIM4_uc011bpe.1_S509 974 579 1480 648 657 979 935 495 1134.5 -153.75 -92.2500000000001 -336.25 0.688245625989141 1
AKAP8_uc002nav.3_S325 1880 1580 1120 1380 1900 1650 2680 2360 1632.5 657.5 -132.5 -152.5 0.686992443123064 1
PPP1R7_uc002was.3_S26 854 1200 1110 741 698 824 937 1170 982 -68.9999999999999 -95.5000000000001 84.0000000000001 0.570354545513718 1
ENO1_uc001api.2_S418 1580 666 61.6 250 99.1 147 433 178 559.8 -425.125 392.375 -233.175 0.272109373627595 1
CHCHD3_uc011kpn.1_Y48 779 2560 877 1040 1660 992 1250 643 957.749999999999 -177.749999999999 545.25 167.25 0.276164548807866 1
DPYSL2_uc003xfb.2_T475 701 600 724 555 730 370 557 790 722.75 -33.2499999999999 -56.2500000000001 -99.2499999999999 0.616061827927782 1
HS1BP3_uc002rdw.1_S248 1320 1410 1160 1570 68 119 351 23.2 1360.5 -1224.7 -46.8000000000001 55.8000000000003 0.724712013611856 1
GPATCH8_uc002igw.2_S935 246 383 371 631 471 692 481 262 352 68.75 11.75 99.7500000000001 0.931683748205313 1
SRSF6_uc010zwg.2_S264 7430 7470 5210 8770 9160 11300 8510 10100 5957.5 2547.5 692.5 1832.5 0.279726041261893 1
FIP1L1_uc003gzz.3_S489 391 571 337 457 795 566 449 999 351.25 263.25 20.2499999999999 155.25 0.886420198976858 1
MCM4_uc011ldi.2_S325 2720 1050 2270 1990 2000 2320 1550 2020 2120 -35 64.9999999999997 -290 0.885124873959321 1
FIP1L1_uc003gzz.3_S485 75 359 198 420 75 405 601 790 271.75 204.75 -273.75 256.25 0.00391155482065562 1
AMPD3_uc009yfx.1_S84 430 571 487 482 625 81 128 508 483.25 -157 25.4999999999999 -6.99999999999995 0.880508756027699 1
ARHGEF7_uc001vrv.4_S775 311 173 510 419 469 261 532 396 505.25 61.25 -160.75 -143.25 1.63108786274814e-05 0.0800864140609338
TNRC6B_uc003ayn.4_S878 1090 742 886 683 1140 271 980 242 1063.5 -192 113 -539.5 0.408648494778396 1
_uc002muu.3_S113 66.1 115 839 361 47.6 175 603 53.7 633.275 -125.45 -363.25 -212.75 0.0309166320535187 1
DDX20_uc001ebs.3_S676 1470 513 894 529 535 713 745 381 954.75 -258 170.5 -377 0.412540872165805 1
IFT22_uc011kkl.2_S104 989 961 380 502 686 862 1690 895 769.75 325.25 7.74999999999995 -131.25 0.981128323562913 1
SPTBN1_uc002rxy.3_S2101 3970 4640 4850 4610 4140 4450 5000 5160 4707.5 170 -605 225 0.00116416415439679 1
AHNAK_uc001ntl.3_S5701 131 1040 591 464 228 120 118 212 443.75 -387 33.4999999999999 192 0.874333655836859 1
MYH9_uc003apg.3_S1713 737 461 620 394 557 724 1040 502 671.75 152.75 -19.2500000000001 -218.25 0.888853107855075 1
NPM1_uc003mbj.3_S124 539 748 444 421 365 359 542 372 507.75 -128.5 57.9999999999999 2.50000000000008 0.569948274654872 1
YTHDC1_uc003hdy.3_T265 420 244 485 810 828 1170 902 521 483 365.5 -14 27.4999999999999 0.948758755737593 1
APBB1IP_uc001iss.3_S524 604 849 1010 695 926 400 1050 897 992.25 28.7500000000001 -218.25 -187.25 0.141806904047579 1
HTT_uc021xkv.1_S1875 942 183 833 579 354 760 35.7 683 615.675 -176.075 27.0749999999999 10.075 0.925472408790915 1
KBTBD11_uc022aqq.1_S106 532 913 574 1150 1310 1170 933 1510 648.25 438.5 -60.5000000000001 348.5 0.69019605433718 1
HSP90AA1_uc001ykv.4_S352 3090 4190 2790 2810 2900 3850 3540 2470 2792.5 -29.9999999999999 605 250 0.178046241807949 1
PPP1R3D_uc002ybb.3_S73	S76 1280 1470 928 896 1720 1600 1320 1980 938 511.5 236.5 174.5 0.210415667112963 1
GATAD2B_uc001fdb.4_S485 658 280 843 450 634 345 370 252 704.75 -157.5 0.500000000000016 -294.5 0.996180953158599 1
PUM2_uc010yjz.1_S125 3820 4960 3660 3300 1620 1180 1060 1340 3580 -2635 555 155.000000000001 0.126363428346445 1
RBM15B_uc003dbd.3_S266 1100 507 1010 1060 601 1000 529 843 927.25 -176 -58.5000000000001 42.5 0.783373221648998 1
FARSA_uc002mvs.2_S300 942 670 890 703 695 597 1180 675 1002 -14.5 -136 -265.5 0.19511400696032 1
ARGLU1_uc001vqk.4_S59 3140 3010 3590 3390 3050 3120 3750 1990 3585 -305 -100 -505 0.801682464649348 1
KDM1B_uc003nco.1_S246 1700 2430 2090 2240 2020 2620 1610 1760 1777.5 -112.5 267.5 407.500000000001 0.235607671005242 1
PLEKHG1_uc003qnz.2_S910 1110 1540 949 1350 3320 2270 1130 2020 804.5 947.75 697.75 167.75 0.119785993246107 1
SLTM_uc002afo.3_S316 1080 489 833 856 1470 2100 1700 1780 800.5 948 -7.50000000000012 35.5 0.972531956574834 1
ABI1_uc010qdk.2_S224 1170 1220 1100 1160 1600 681 810 1010 1164.75 -137.25 147.75 -152.25 0.515344056294819 1
SRRM2_uc002crj.1_S951	S953 1310 1210 980 1530 897 1550 1110 1390 1090 -20.7499999999999 -10.7500000000001 345.75 0.941224904260556 1
RPRD2_uc010pcc.1_S329 1780 433 925 868 1330 1710 743 925 882.75 175.5 448 -210.5 0.210109563833849 1
DNTTIP2_uc001dqf.3_S433 449 220 353 388 514 557 711 561 424.25 233.25 -68.2500000000001 -75.25 0.263158981345779 1
TCOF1_uc003lsa.3_S1264 137 930 963 278 645 470 580 768 612.75 38.7500000000001 -101.75 30.2500000000001 0.705663805897048 1
TCOF1_uc003lsa.3_S1265 1200 1950 1460 1780 1570 1440 1290 1310 1437.5 -195 79.9999999999998 240 0.655443766360967 1
MYCBP2_uc010aev.3_S2881 710 796 643 1080 899 1000 568 644 661 -29.4999999999998 117.5 175 0.387772380464769 1
SLC16A1_uc001ecx.3_S482 647 873 1830 1560 1130 1090 1460 1220 1559.25 -2.49999999999978 -582.5 -80.9999999999999 0.00396098140400488 1
RYBP_uc003dpe.3_S200 198 388 69.1 113 834 566 277 333 40.05 310.475 298.475 5.475 0.0020613762640759 1
DOK1_uc002smr.3_S268 1650 698 2210 1500 1570 1850 2380 1540 2025 320.5 -465.5 -555.5 0.0819521344829516 1
NCOA3_uc002xtl.3_S727 388 697 867 1180 210 517 406 757 797.75 -310.5 -349.5 320 1.39177569888276e-07 0.00068781555038786
HTATSF1_uc004ezx.3_S712 300 447 215 324 406 434 348 331 242 58.25 92.2500000000001 66.75 0.00501571432850993 1
HIRIP3_uc002dvf.3_T83	S86 99 272 179 247 214 216 460 72.2 237 41.3 -39.3 -36.1999999999999 0.711192071943323 1
BCKDHA_uc002oqq.3_S336 1610 1390 1480 1610 1570 1590 1560 1750 1537.5 95.0000000000002 -60.0000000000002 30.0000000000002 0.445830181176444 1
CLTC_uc002ixr.1_S1497 701 427 150 273 359 424 378 180 307 -52.5000000000001 232.5 -71.0000000000001 0.0245432932830518 1
SSR1_uc003mxf.4_S177 353 96.3 325 683 251 344 165 138 376.75 -139.825 -66.675 41.825 0.664176601930043 1
ZC3H13_uc001vat.1_S76 1240 979 1210 1190 1420 772 697 908 1193.75 -205.5 101.5 -179.5 0.584588372115658 1
PHF20_uc010gfo.1_S84 998 779 726 1130 1290 970 1420 1310 1007.5 339.25 -137.25 -61.25 0.352654341180585 1
ESCO2_uc003xgg.3_S74 892 1460 1110 759 631 730 639 744 945 -369.25 115.25 105.25 0.508477608222628 1
MDN1_uc003pnn.1_S4537 817 20 544 538 167 582 427 528 572 -53.75 -112.75 -71.7499999999999 0.613533532032396 1
ZYX_uc011ktd.2_S257 1060 716 667 610 813 789 714 601 732.25 -33.9999999999999 196.5 -134.5 0.00381328704451271 1
ZYX_uc011ktd.2_S258 270 1190 480 892 647 756 434 462 450 -133.25 148.75 367.25 0.415168315868035 1
ZHX3_uc010ggg.1_S945 324 817 520 995 658 1030 700 471 507.25 50.7500000000001 35.75 277.75 0.84701507938373 1
SLIRP_uc031qpn.1_S99 424 798 554 518 787 902 849 1000 499.25 311 -2.49999999999994 151 0.97594859629502 1
CLIP2_uc003uan.3_S293 1360 1020 920 708 789 1060 925 1050 943.25 -46 156.5 -39 0.343240834719371 1
ARFGAP1_uc002yel.3_S357 87.8 142 64.6 75.2 124 300 33.3 174 6.37500000000002 65.425 76.675 95.375 0.0362505610076042 1
SPHK2_uc002pjw.3_S448 619 214 735 385 661 539 355 345 572.5 -13.2499999999999 53.25 -221.75 0.67594596908448 1
DPYSL3_uc003loo.3_T622 467 387 738 558 251 233 184 615 613 -216.75 -189.25 38.25 0.108978140838321 1
SMARCC2_uc001skb.3_S554 123 276 144 335 568 523 371 311 148.5 223.75 82.25 59.75 0.323433277727228 1
PRRC2B_uc004can.4_S1398 94.6 439 121 135 88 122 109 105 114.65 -91.4 68.4 97.1 0.391834280291058 1
FNBP1_uc004byz.1_S295 6670 6810 8880 8630 5460 7240 7130 6810 8237.5 -1087.5 -1317.5 337.500000000001 0.0166367665608115 1
CCDC86_uc001nqa.2_S90 942 1050 656 716 538 938 630 653 665.5 -151.25 203.25 147.75 0.0263854490632166 1
SETD2_uc003cqv.3_S623 1140 1460 1110 1260 590 376 526 534 1192.5 -736 34 66 0.748263657935738 1
BUB3_uc001lhf.4_S210 577 202 183 248 197 94.9 469 205 391.275 -61.025 -8.52500000000002 -169.025 0.944957839942505 1
RSF1_uc001oyn.3_S1344 1000 971 728 737 1180 807 1010 1170 849 182.75 78.2499999999999 -58.2499999999999 0.550036091787266 1
BAZ1B_uc003tyc.3_S715 634 355 162 89.6 219 295 270 94.6 255.65 -90.4999999999999 221.7 -112.7 0.0244092711610324 1
TSNAX_uc001huw.3_S31 385 731 407 381 694 541 620 557 414.75 127 96.5 26 0.339463369648137 1
RBM6_uc003cyc.3_S892 1730 1670 1740 1520 1140 1640 1280 1280 1592.5 -330 89.9999999999997 55.0000000000003 0.50491202570823 1
PRRC2B_uc004can.4_S1394 124 469 353 422 573 54.6 145 818 335.6 55.65 -129.35 142.15 0.555568251374121 1
WHSC1L1_uc003xli.3_S559 1220 997 534 1420 625 1500 849 1070 764.25 -31.75 117.25 439.75 0.616400862338418 1
NDUFV3_uc002zcn.3_S465 286 20 616 269 270 113 241 154 478.75 -103.25 -147.75 -214.25 0.0881842754177389 1
EXOC1_uc003hbg.1_S447 1050 1370 2430 1960 973 1490 1420 890 1950 -509.25 -454.25 -40.75 0.197916487497429 1
TYK2_uc010dxe.3_Y291 1070 1080 1060 1060 559 571 942 635 1155.25 -390.75 -104.25 -71.2499999999999 0.249393470565004 1
PPP2R5A_uc001hjb.3_S40 1300 1290 1070 1390 1170 1350 338 1510 954.5 -170.5 200.5 415.5 0.395621146722425 1
SRRM1_uc001bjm.3_S737	S739 1700 1280 1330 1830 1360 1280 1430 1130 1585 -235 -25 -75 0.889410702080971 1
SFPQ_uc001bys.3_S272 4330 2700 2980 2530 2930 3630 3250 3180 3110 112.5 412.5 -362.5 0.364571167933796 1
ARRB1_uc001owf.2_T401 1120 1710 1250 1420 1580 1240 1670 1590 1367.5 145 -70.0000000000001 85.0000000000001 0.708305862496826 1
NDUFV3_uc002zcn.3_S469 1360 1390 1560 1290 1090 496 1390 977 1666 -411.75 -220.25 -311.75 0.121906318818496 1
POP4_uc002nsf.2_S9 571 187 1140 726 1320 1320 2450 911 1176.75 844.25 -457.25 -584.25 0.116720803935264 1
GOLGA4_uc003cgw.3_S285 588 566 591 722 638 688 618 509 605.5 -3.49999999999983 9.99999999999984 12.5000000000002 0.873820381335693 1
WHSC1_uc003ged.4_T543 3030 3320 3550 3050 2560 2860 2460 2430 3195 -659.999999999999 69.9999999999997 15.0000000000001 0.712225848225804 1
RECQL_uc001rey.3_S602 395 115 776 597 595 447 300 273 599.25 -67 -98.5000000000001 -158.5 0.568006484185906 1
NOC2L_uc001abz.4_S55 1550 612 889 670 1020 1190 20 1080 707 -102.75 428.25 18.25 0.241961284446447 1
PGRMC2_uc003igg.3_T234 756 800 720 562 1040 1110 938 1260 646.5 377.5 56.5 69.5000000000001 0.54879656623029 1
DMTN_uc022asy.1_S200 740 1050 716 700 836 993 556 811 608.75 -2.49999999999998 209 176.5 0.000895970375223823 1
AFF4_uc003kyd.3_S457 1020 680 1180 1040 681 571 1260 763 1277.25 -161.25 -322.75 -271.75 0.000137582087527903 0.670162348348413
NOLC1_uc001kur.2_S433 518 193 84.1 630 669 570 392 147 284.55 88.225 174.225 -30.775 0.365575208213953 1
NAA15_uc003ihu.1_S587 756 471 619 674 467 634 333 674 591.75 -103 6.99999999999995 69.5 0.95190364162285 1
SRRM1_uc001bjm.3_S724	T726 3590 4260 5460 5230 3870 5120 4910 4800 4882.5 40.0000000000001 -890 395 0.0265464911002476 1
BRAP_uc009zvv.3_S137 1240 1080 480 608 968 1610 435 1420 408.25 256.25 488.75 398.75 0.034294397471384 1
TMPO_uc001tfh.2_S166 87.8 166 225 95.9 684 349 837 161 280.425 364.075 -8.02499999999999 -265.475 0.954222117773055 1
ZZEF1_uc002fxj.1_S312 1830 1260 935 1610 1810 1830 1890 1690 1342.5 396.25 151.25 -18.7499999999998 0.518572881206182 1
PTGES3_uc010sqt.2_S79 305 358 325 432 315 413 407 350 345.25 16.25 -30.75 50.25 0.360146287052247 1
VAMP7_uc004fxj.3_S120 221 423 360 488 307 268 497 314 414.5 -26.5 -110 27 0.141441090929501 1
XRCC5_uc002vfz.3_S789 465 217 414 20 133 401 20 476 233 -21.5 71.5 20.5 0.687594312300032 1
HN1_uc002jnb.1_S117 2230 2810 1210 1550 1420 1140 614 1620 1418.5 -751.5 651.5 411.5 0.0533732179237772 1
WDR44_uc004eqo.3_S402 714 922 20 541 729 20 629 680 476 -34.75 128.75 17.75 0.672787716928884 1
ADAM22_uc003ujn.3_S856 828 343 646 495 335 608 828 780 708.75 59.7500000000001 -158.75 -102.75 0.323331554248434 1
NOP56_uc002wgh.3_S568	S569 274 495 393 471 52.3 246 1390 247 668.75 75.575 -358.425 -162.575 0.268654318083359 1
ADAM22_uc003ujn.3_S854 592 687 334 335 145 536 521 505 395 -60.2499999999999 66.2499999999999 117.75 0.646917056667079 1
RNPS1_uc002cpx.3_S101 170 328 356 258 183 428 209 298 230.25 1.50000000000004 -3.00000000000003 98.5 0.965235587015927 1
HN1_uc002jnb.1_S118 7300 11300 5370 5770 5950 3160 3430 6130 6020 -2767.5 1752.5 1077.5 0.28072591549402 1
NEK4_uc003dfr.3_S614 429 292 584 510 269 496 1050 310 665.25 77.5 -242 -181 0.172997326769407 1
AK2_uc009vud.2_S3 174 263 298 276 314 635 722 547 283.25 301.75 -114.25 53.2500000000001 0.220453026822909 1
PML_uc002awm.3_S503 2990 2530 3450 3110 2740 2200 1950 2370 3187.5 -705 -105 -230 0.709652038091133 1
DTD1_uc002wrf.4_S193 569 332 377 453 107 384 167 571 389.75 -125.5 -44 130 0.729756460702738 1
SPECC1_uc002gwu.3_T54 760 1960 2420 1240 1820 779 1290 972 1837.75 -379.75 -150.75 -334.75 0.762359648710178 1
PSIP1_uc003zlw.4_S105 1720 1690 1540 1820 2010 1990 2550 2310 1795 522.5 -202.5 -2.49999999999971 0.167452216450706 1
PSIP1_uc003zlw.4_S104 2640 4090 2490 2390 4300 5230 3880 3660 2165 1365 960 515 0.00621861865630989 1
ARRB1_uc001owf.2_S403 1530 996 2270 1630 1220 1460 2200 1860 2110 78.5 -688.5 -318.5 5.1022388911379e-05 0.249550504165555
CHD4_uc001qpo.3_S1341 2220 1070 1300 2030 2430 2670 3250 3270 1857.5 1250 -365 -39.9999999999998 0.344270144710766 1
RERE_uc010nzx.1_S87 1460 321 2240 1090 1500 1970 1460 1630 1630 362.25 -292.25 -412.25 0.508094704194037 1
RERE_uc010nzx.1_S86 2270 1770 1440 1860 850 1930 1010 2150 1522.5 -350 89.9999999999996 535 0.802002031533949 1
DGCR8_uc002zri.3_S94 167 214 1050 472 258 214 191 73.9 679 -291.525 -233.475 -173.025 0.259692705355947 1
NUMA1_uc001oro.1_S270 2140 1620 1960 1580 2160 1940 2290 2160 1997.5 312.5 -32.5000000000001 -312.5 0.753028040969882 1
PTPLAD1_uc002apc.3_S113 1380 1640 1480 1430 1310 1720 1360 1530 1352.5 -2.49999999999992 62.4999999999999 197.5 0.453638257678855 1
CHD1L_uc001epo.5_S423 474 360 633 572 489 922 798 1060 547 307.5 -204.5 130 0.071980546983555 1
DGCR14_uc002zou.3_T307 1160 1040 744 519 1110 473 701 200 848.75 -244.75 404.75 -370.75 0.000190212306052962 0.925192656641607
MARCKSL1_uc001bvd.4_T147 1000 940 662 939 1170 1110 783 1400 734 230.5 109 193.5 0.44751420192946 1
EIF3H_uc011lhz.1_S14 763 945 361 776 803 945 121 526 359.25 -112.5 418 286 4.39084577899724e-06 0.0216161337700034
ZFPM1_uc002fkv.3_S785 793 987 558 769 1110 1280 696 1050 523.5 257.25 274.25 232.25 1.99265114325167e-10 9.88354967052826e-07
TCF20_uc003bcj.1_S1321 463 660 857 468 886 587 460 860 629.5 86.2500000000001 -12.2500000000001 -22.75 0.942958026129255 1
SHROOM3_uc011cbx.2_S1252 546 335 289 491 202 551 1050 431 528.5 143.25 -156.75 -69.75 0.466872269253395 1
EIF5_uc001ymr.4_T226 2660 809 1920 1160 1570 2840 1170 1970 1497.5 250.25 414.75 -135.25 0.511226277721435 1
EPS15L1_uc010xpe.2_S228 790 910 720 907 1260 1280 617 1390 618.5 305 151.5 275 0.336582727524657 1
KRI1_uc002moy.1_S157 1120 148 1030 1100 1220 1380 956 1750 964 477 -242 13 0.464063107329807 1
C12orf45_uc001tlb.3_S177 246 20 388 380 471 263 763 107 475.5 142.5 -159.5 -274.5 0.208057804204048 1
DMTN_uc022asy.1_S115 3210 3020 3300 2740 2830 1700 1510 1530 3090 -1175 420 -465 0.122695046104266 1
PCYT1A_uc003fwg.3_S342 1950 1570 1560 1560 1450 2010 2560 2060 1795 360 -190 -80 0.503536751601579 1
SLC35B2_uc011dvt.2_S293 1130 1410 868 618 1010 1350 475 388 652.25 -200.75 637.75 70.75 2.4542020402109e-06 0.0120992160582397
SPAG9_uc002itf.3_S575 4650 4300 3840 4960 4900 3490 3540 5740 4335 -19.9999999999994 -185.000000000001 390.000000000001 0.791909527653682 1
FOXK1_uc003snb.1_S100 2120 1860 2590 1440 2320 2240 1790 1990 2072.5 82.5000000000001 182.5 -322.5 0.50385785730072 1
CLASP1_uc010yza.2_S653 193 390 246 289 387 490 285 384 192.25 107 64 110.5 0.060693442100365 1
EIF5_uc001ymr.4_T152 423 1210 1530 1150 1500 605 1220 1160 1312 43.0000000000001 -330.5 -137 0.302268419251868 1
EEF1B2_uc002vbh.1_S89 1900 2050 2270 1800 2230 1550 2220 2980 2227.5 240 -385 -59.9999999999997 0.236377431297172 1
PRKD2_uc002pfg.3_S213 56.4 99.2 174 103 338 256 238 231 122.35 157.6 0.899999999999994 -29.3 0.981975084382356 1
SPAG9_uc002itf.3_S572 2800 2840 2570 2710 2520 2940 2890 3400 2650 207.5 -117.5 277.5 0.507820868538072 1
PHF14_uc003sry.2_S301 463 1450 747 1220 1210 1000 1480 1670 914.25 370 -248.5 360 0.309322173911755 1
SLC16A1_uc001ecx.3_T465 554 991 931 1320 887 237 842 996 1085.25 -208.5 -355 82.5000000000002 0.103638672315774 1
FIP1L1_uc003gzz.3_S485	S493 315 841 421 713 403 604 332 609 399.5 -85.5 21.9999999999999 324 0.718614619372752 1
ZNF691_uc009vwm.3_S70 364 321 608 1050 801 792 515 810 588.25 143.75 -176.25 171.25 0.342686866590459 1
SRSF1_uc002ivi.3_S237	S241 2310 2210 2660 2830 2870 3390 2510 2550 2395 327.500000000001 57.4999999999994 157.5 0.845267151371624 1
ZBTB40_uc001bfu.2_S213 485 565 334 490 546 132 373 522 471 -75.2499999999999 2.24999999999994 -7.24999999999993 0.986261709828022 1
TCEA1_uc003xru.3_S78 406 311 622 462 508 488 547 451 542.75 48.25 -92.25 -92.75 0.075626169108592 1
ETV6_uc001qzz.3_S292 922 496 794 735 481 813 685 261 779.25 -176.75 59.2499999999999 -144.25 0.722200231981373 1
USP10_uc002fii.3_Y367 465 590 346 415 368 406 396 316 390.5 -82.4999999999999 88.9999999999999 38.0000000000001 0.0602944159699519 1
C2orf44_uc002rep.2_S689 821 1060 890 843 1130 974 610 418 770 -120.5 306 -38.9999999999999 0.0330443588715198 1
SLC9A3R1_uc002jlo.4_S287 596 585 304 501 745 332 323 459 424 -31.7499999999999 167.75 -22.7499999999999 0.159546827415926 1
WDR47_uc001dwj.3_S429 404 1180 911 1840 574 568 447 707 986.25 -509.75 -294.75 489.75 0.215711704448575 1
C12orf43_uc010szp.1_S137 643 1780 339 1140 668 1230 1160 1060 597.75 54 155.5 600 0.573486602110812 1
UBN1_uc002cyc.3_S174 321 137 338 307 81.5 311 206 457 299.75 -11.875 -114.375 66.375 0.212410132355058 1
WAC_uc001iuf.3_S465 902 711 999 505 807 382 630 94.9 913.25 -300.775 143.275 -411.275 0.0733166720715922 1
PIEZO1_uc010vpb.2_S1628 945 962 348 994 526 1530 306 320 352.75 -141.75 498.75 420.25 0.0361319757417929 1
SLC9A3R1_uc002jlo.4_S289 739 991 1400 1530 606 909 1140 949 1325 -264 -443.5 123.5 0.000344585385918534 1
TCEA1_uc003xru.3_S75 1670 1140 1570 1730 1760 2130 2340 1810 1687.5 482.5 -187.5 -132.5 0.358554658654443 1
UTP18_uc002its.3_S137	S140 679 628 648 1130 692 924 1230 739 852.75 125 -206 43.0000000000002 0.255856836026022 1
VIM_uc001iou.2_T457 762 229 493 485 310 351 382 495 566 -107.75 -50.75 -96.75 0.698297321748055 1
UBR4_uc001bbk.1_T2883 482 517 253 792 434 737 273 191 329 -102.25 165.25 198.75 0.279779657947255 1
CHD4_uc001qpo.3_T1587 641 447 582 407 762 562 736 405 596.5 97.0000000000001 70.4999999999999 -225 0.030975194616161 1
DBN1_uc003mgz.1_S141 1620 1470 1450 1670 1790 1620 1130 1550 1425 -29.9999999999998 175 80.0000000000002 0.265373494170678 1
TICRR_uc002boe.3_S440 1970 652 1140 1250 1530 2160 1350 1410 1172.5 359.5 290.5 -129.5 0.433844312054012 1
BUD13_uc009yzc.3_S238 689 600 1150 652 404 990 685 621 834 -97.7499999999999 -106.25 -16.25 0.609591854283923 1
SLC39A6_uc002kzj.2_S477 227 873 391 685 20 96.8 744 110 585.3 -301.3 -178.3 95.7000000000001 0.480043529020178 1
EIF4A1_uc002ghr.1_T157 502 108 356 656 322 512 520 206 469.5 -15.4999999999998 -73.5000000000001 -54.4999999999999 0.655055048174779 1
ERCC6L2_uc010mry.1_S1026 1180 765 290 1000 233 539 433 119 663.5 -477.75 218.75 71.7500000000001 0.355088813643798 1
PCF11_uc001ozx.4_S1649 250 648 1100 530 1050 268 253 697 741.25 -65 -91 -127.5 0.768505350384537 1
FAM169A_uc010izm.3_S525 89.3 413 546 455 381 578 54.2 615 278.125 31.2250000000001 -52.2250000000001 247.625 0.733525943287836 1
ZBTB17_uc010obu.2_S119 230 473 73.9 237 258 552 450 359 128.2 151.275 98.275 152.275 0.267834164677756 1
NARF_uc002kff.4_S443 1110 745 779 848 431 1320 1250 1420 861.5 234.75 -172.75 190.75 0.517619056350635 1
NSUN2_uc003jdu.3_S455 1170 1190 1520 1130 1330 1610 1040 1730 1192.5 175 -30.0000000000002 150 0.883436485629983 1
CBX5_uc001sfj.4_S10 572 346 613 801 46 151 1000 370 862 -191.25 -417.25 -140.75 0.0218348018207928 1
DDX10_uc001pkm.3_S830 273 860 751 342 632 867 331 1370 395.25 243.5 -40.5000000000001 363 0.879094681572016 1
CBX5_uc001sfj.4_S12 166 521 590 198 517 411 430 674 390.75 139.25 -69.2500000000001 25.2500000000001 0.639303409500427 1
ELF1_uc001uxs.3_S166 1030 309 876 784 721 971 319 713 728.5 -68.75 84.7499999999999 -42.25 0.731951561546387 1
IWS1_uc002ton.2_S419 359 206 79 217 237 278 166 314 155.5 33.5 76 43.5 0.2577605552082 1
SNX17_uc010eza.2_S408 797 917 759 534 476 1470 222 714 400.25 -31.2499999999999 357.75 345.25 0.132535080684372 1
EPB41L2_uc003qci.3_S38 988 1240 1190 1220 782 643 725 517 1167.5 -492.75 0.250000000000033 -16.25 0.998000530028754 1
SRRM1_uc001bjm.3_S737 4990 5570 7040 6560 6050 7130 6410 6850 6227.5 570.000000000001 -780.000000000001 405.000000000001 0.0935315652677315 1
CENPC_uc003hdd.1_S495 940 1230 842 1020 1020 1250 1310 1340 926 222 -18.0000000000001 182 0.855087902627266 1
PHF14_uc003sry.2_S293 525 428 175 81 289 488 406 378 218.5 88 172.5 -4.99999999999998 0.106211122745927 1
UBE2O_uc002jrn.4_S896 2020 2590 2500 2230 3010 3050 1310 2290 1877.5 80.0000000000003 585 330 0.145812534535284 1
RAB7A_uc003eks.1_S71 1500 1560 2180 1720 313 565 232 434 1811.75 -1354 -157 13.5000000000001 0.41574076214083 1
ZKSCAN8_uc010jqx.2_S176 2340 1470 1270 1510 1070 1040 1460 747 1702.5 -568.25 233.25 -343.25 0.38838394024523 1
RSF1_uc001oyn.3_S1309 31.3 708 261 204 984 1310 247 842 -76.425 544.675 369.825 385.175 0.0450078332087748 1
FAM122B_uc004exr.3_S57 198 95.2 171 121 360 161 104 253 151 73.2000000000001 41.2999999999999 -50.7 0.53588143666386 1
YTHDC2_uc003kqn.3_S1089 215 465 341 156 562 164 259 432 287 60 54.5 -40 0.68255930025612 1
SRRM1_uc001bjm.3_S739 1330 1940 2330 1530 1650 1220 830 924 1782.5 -626.5 131.5 -131.5 0.700060092862368 1
TFAM_uc001jkf.4_S123 99 99.1 175 232 262 467 454 355 167 233.225 -72.225 40.775 0.207697336028559 1
PAF1_uc002old.4_S393 1190 1220 1230 1770 2170 2040 1750 1680 1282.5 557.5 47.5 92.5000000000001 0.826264040126471 1
FASN_uc002kdu.3_T2203 1040 529 474 390 480 181 1020 293 804.25 -114.75 13.25 -405.25 0.949109650058874 1
SRRM2_uc002crj.1_S352 1020 791 659 322 665 916 997 145 685.25 -17.25 317.25 -291.75 0.116232277836449 1
ZEB2_uc002tvv.3_S1166 238 192 168 313 353 155 415 243 286.75 63.75 -50.25 -67.75 0.465994009838337 1
CCDC97_uc002oqg.3_S267 876 600 741 1210 1240 1020 1240 828 947 225.25 -70.7500000000001 -109.75 0.709552069577599 1
PRAM1_uc002mkd.3_S472 122 640 452 227 826 700 288 838 210.25 302.75 120.75 179.25 0.508606903090328 1
ZFYVE26_uc010tta.2_S296 1500 945 838 752 752 718 684 837 973.5 -261 201 -130.5 0.244412939302214 1
ELF1_uc001uxs.3_S162	S167 543 477 585 655 306 596 892 636 666 42.5 -211.5 9.50000000000001 0.0583652740963569 1
ALS2_uc002uyo.3_S463 2170 2860 2870 1780 3300 2380 3030 2270 2585 325.000000000001 189.999999999999 -520 0.591601545422839 1
C11orf58_uc001mmk.2_S86 495 524 840 901 328 614 451 852 728.25 -128.75 -270.75 194.25 0.00254802177870438 1
UTP14A_uc004eva.1_S436 1220 951 610 695 736 707 457 835 721.25 -185.25 254.25 41.25 0.0830623793138766 1
MCM3AP_uc002zir.1_S429 505 336 266 91.7 384 273 124 193 244.925 -56.1749999999999 205.825 -96.325 8.74517611180142e-05 0.426764594255909
PGRMC1_uc004erb.3_Y127 2890 3310 1390 1690 2430 2560 1040 2230 1460 -255 1210 510 6.32311125143293e-06 0.0311223535795529
NOP58_uc002uzb.3_S513 1920 648 1510 1390 559 592 1140 1790 1719.5 -346.75 -527.75 -177.25 0.177775455320746 1
FANCE_uc010jvw.1_S248 1320 1480 1290 1050 1880 1870 1600 1520 1170 432.5 272.5 -42.4999999999999 0.000273269713948197 1
MARCKS_uc003pvy.4_S45 386 399 270 404 416 501 281 184 277.5 -19.2499999999999 140.75 33.7500000000001 0.0207506731818004 1
SRPR_uc010sbm.2_S267 97.9 92 170 90.4 91.7 382 167 91.8 78.325 70.55 36.1 32.4 0.66676953122049 1
TSC22D4_uc010lgx.3_S61 230 778 936 912 310 655 273 785 658 -208.25 -233.25 345.25 0.112061482528566 1
SRBD1_uc002rus.3_S148 613 252 373 307 352 293 382 373 438.75 -36.25 18.75 -123.75 0.811353354656127 1
PGRMC1_uc004erb.3_S128 1390 2890 691 1830 2060 1860 775 1720 879.25 -96.4999999999997 795.999999999999 846 0.0130564815427945 1
DCAF5_uc001xkq.3_S682 1050 815 882 817 1080 729 599 447 875.25 -177.25 232.25 -200.75 0.0110501807258609 1
RPS14_uc003lsi.3_S138 310 20 665 197 204 244 375 458 492 22.25 -229.25 -158.75 0.0485963684336627 1
LDB1_uc001kul.3_T24 463 946 439 552 512 579 766 624 520 20.25 29.75 130.25 0.836226341674083 1
RAPGEF6_uc003kvm.2_S1092 2560 1750 2950 1550 2680 3110 1720 3540 2155 560 85 10.0000000000002 0.891757576803157 1
HNRNPA1_uc001sfm.3_S5 2580 2400 1620 2710 3020 2200 3000 2830 2332.5 435 10.0000000000001 -20.0000000000001 0.979035829403663 1
COIL_uc002iuu.3_T121 843 1110 1090 1020 1180 1230 1310 1080 1030.75 184.25 -34.25 4.25000000000005 0.713617395082975 1
NOP14_uc003ggj.1_S95 108 262 581 429 92.1 801 586 297 371 99.0250000000001 -157.475 105.475 0.449588401841098 1
UTP20_uc001tia.1_S2600 11300 7000 5870 7260 7020 7430 7850 6960 7680 -542.500000000001 1202.5 -847.500000000001 0.346946643039935 1
MAPK14_uc011dti.2_Y181 1500 804 1220 1340 486 1560 1100 765 1205 -238.25 -18.7500000000001 40.75 0.955489439536736 1
EPRS_uc001hlz.1_S879 552 213 529 357 208 356 237 379 462 -117.75 -43.2500000000001 -55.2499999999999 0.67968190640651 1
C17orf85_uc031qxz.1_S279 217 234 88 101 99.8 106 130 149 129.5 -38.8 47.2 13.8 0.260767903582348 1
DEF6_uc003okk.3_S596 1110 1970 904 1660 1520 605 997 510 1242.5 -503 283.499999999999 53.5000000000005 0.461988808648936 1
POLR2A_uc002ghf.4_S1912	S1919 135 663 108 135 794 209 359 643 159 241 139 63.5000000000001 0.524435471391753 1
SSRP1_uc001njt.3_S658 202 169 119 66.1 132 290 140 135 89.025 35.225 83.225 16.775 0.0471570388874631 1
APLF_uc010fdf.2_S115 677 387 157 321 114 484 644 467 368 41.75 18.2499999999999 16.75 0.923640248519931 1
G3BP1_uc011dcu.2_S230 209 593 108 372 393 265 470 20 250.5 -33.4999999999999 122.5 17.5 0.46046438133015 1
CDC5L_uc003oxl.3_T423 1120 1210 1310 1280 1540 845 1400 1420 1393.75 71.2499999999999 -173.75 -153.75 0.27510571218398 1
PHACTR4_uc001bpx.3_S470 241 90.5 91.5 107 69.9 123 301 63.8 177.25 6.92499999999999 -9.725 -79.775 0.890445816721462 1
SEC62_uc003fgg.3_S340 157 315 103 373 337 87.2 445 220 273.45 35.3 -61.2 -11.6999999999999 0.60528235947985 1
GTF3C2_uc002rju.2_S902 361 68.2 330 173 166 192 341 186 335.75 -11.8 -60.7 -144.7 0.294278077614634 1
GTF3C2_uc002rju.2_S903 504 241 208 160 161 336 337 201 270.25 -19.4999999999999 83.9999999999999 -67.9999999999999 0.378849296565498 1
MICALL1_uc003aui.3_S620 978 992 995 493 785 483 600 641 894.5 -237.25 127.25 -187.25 0.314973723656231 1
WAC_uc009xlb.3_S7 1470 1290 1590 1690 1750 728 1160 857 1693 -386.25 -14.75 -351.25 0.951104737295734 1
SH3KBP1_uc004czm.3_S217 609 760 839 686 410 411 180 224 685.5 -417.25 65.2499999999999 10.7500000000001 0.468738366130848 1
CHMP2B_uc003dqp.4_S157 2380 3460 2480 3200 1640 1700 1260 2230 2525 -1172.5 2.49999999999975 707.500000000001 0.990112076517337 1
PARP14_uc003efq.4_S32 201 176 208 291 211 276 298 250 232.5 39.75 -45.75 18.75 0.11615492896042 1
MED1_uc002hrv.4_Y1258 375 114 739 429 187 278 262 90.5 566.5 -209.875 -141.625 -162.875 0.259506865759813 1
KDM1A_uc001bgi.2_S874 678 874 899 745 584 629 778 404 842.5 -200.25 -15.25 -71.7499999999999 0.887887606875434 1
STX7_uc003qdg.2_S128 1070 2430 665 1070 1710 703 1090 1210 964.25 -130.5 469.5 219.5 0.317635831649355 1
IWS1_uc002ton.2_S517 716 281 589 619 610 587 293 489 554.75 -56.5 51 -58 0.715637293751043 1
SRRM2_uc002crj.1_S455 1210 2870 1310 2060 2480 1540 2400 1550 1687.5 130 195 155 0.725380908610656 1
FOXK2_uc002kfn.3_S397 969 893 605 842 763 876 573 710 679.5 -96.75 192.75 102.75 0.000732632041032089 1
SF3B1_uc002uue.3_T76	T80 676 665 1290 972 365 512 439 393 1038.75 -473.5 -219 -56.9999999999999 0.136005265330384 1
FLII_uc002gsq.2_S435 612 577 631 864 1170 1420 993 640 577.75 384.75 162.75 23.7499999999999 0.415481593868383 1
GAPVD1_uc004bpp.3_S901 1270 3500 3270 3940 1590 800 2210 1900 3290 -1370 -1040 450 0.0750669839651621 1
SLX4IP_uc010zre.2_S230 638 1210 474 874 579 560 533 344 608.25 -295 190.5 191 0.223287775716334 1
ATRX_uc004ecr.2_S1059 422 140 373 207 60.6 178 162 113 339.75 -157.1 -13.6000000000001 -94.9 0.853942519966004 1
CTDSPL2_uc010bdv.3_S50 407 451 423 106 446 485 78.4 292 238.1 -21.4 222.4 -5.09999999999995 0.0275051152592144 1
NUCKS1_uc001hdb.3_S53 1470 637 719 2060 1240 1750 2840 2650 1514.5 898.5 -793 207 0.0877921091461157 1
CHD7_uc003xue.3_S788 815 419 936 253 1170 778 578 1270 685 343.25 36.2499999999999 -194.75 0.890282710869345 1
NUCKS1_uc001hdb.3_S57 441 1400 454 814 840 1090 1070 807 535.75 174.5 156.5 326.5 0.489942279922467 1
IRF2BP1_uc002pds.1_S452 395 642 246 725 488 649 476 448 359.75 13.2500000000001 69.75 214.75 0.452769343614837 1
FRMD8_uc001odu.4_S407 2590 2010 1540 2130 2730 2560 2740 3050 1995 702.5 107.5 37.4999999999998 0.707687565801416 1
SMG9_uc010eiy.1_S52 1300 1530 511 1320 904 1080 247 716 702.25 -428.5 505 421 5.24911781914938e-05 0.256681861356405
TP53BP1_uc001zrp.3_S1645 440 426 538 524 178 908 760 565 473 120.75 -108.75 126.75 0.541457756724851 1
STIP1_uc001nyk.1_S527 2530 2310 2600 1620 3190 2490 2290 2610 2287.5 380 350 -395 0.158039808207351 1
ARID1B_uc003qqn.3_S1789 108 246 85.3 600 512 152 323 422 262.4 92.425 -103.075 97.9250000000001 0.514813357435661 1
HUWE1_uc004dsp.4_S3795 70.6 215 122 314 242 370 765 170 255.9 206.35 -118.35 -32.65 0.471012415915186 1
ARHGEF1_uc002osb.3_S857 1570 2170 2420 662 2330 2450 1710 1760 1583 357 492 -247 0.280808321674167 1
HDAC7_uc001rqk.5_S538 420 406 596 546 294 833 793 603 529.5 138.75 -146.25 71.25 0.293060056104464 1
RBM15_uc021orn.1_S127 2430 2910 2930 2260 1800 1250 1760 2100 2765 -905 -165 -99.9999999999999 0.560840358856926 1
ZNF800_uc010lla.2_S594 2710 2490 2410 2540 3110 3670 1340 3570 1935 385 530 675 0.300082373792063 1
HSP90AB1_uc011dvr.2_S254 2380 2590 1710 2930 2070 2660 1720 2460 1947.5 -174.999999999999 220 690.000000000001 0.229324575703121 1
PRKAR2A_uc003cux.1_S98 474 264 820 761 20 407 682 413 787.5 -199.25 -377.75 -37.75 0.00374372384336304 1
USP16_uc002ymx.3_S414 995 752 731 959 1010 1070 1350 1020 924 253.25 -58.25 -71.25 0.629550014506948 1
C11orf58_uc001mmk.2_S14 588 465 698 471 715 229 34.6 302 565.15 -235.35 122.85 -142.15 0.450642745931858 1
IRF2BP1_uc002pds.1_S435 3020 4000 1590 2960 1490 820 1710 1140 2512.5 -1602.5 482.5 277.500000000001 0.413410431982928 1
IFI16_uc010pit.2_T148 339 786 794 872 548 805 1230 573 806 91.2500000000001 -247.75 31.2500000000001 0.236813301527863 1
HN1_uc002jnb.1_S87 759 1440 151 743 786 336 1270 468 684.5 -58.2499999999998 172.25 5.2500000000002 0.668101506178205 1
HN1_uc002jnb.1_S86 705 706 149 252 255 434 219 226 260 -169.5 313.5 72.5000000000001 0.0022420825800221 1
DDX55_uc001ufk.3_S593 101 132 124 42.2 141 112 114 390 98.3 89.45 -46.05 49.05 0.560812744279065 1
PPFIA1_uc001opo.3_S802 1140 1710 1280 724 772 1090 740 611 1018.5 -410.25 339.25 50.75 0.121889271487743 1
SYMPK_uc002pdn.3_T1245 643 1500 1510 1270 2080 706 534 1230 1190.25 -93.2499999999997 96.2499999999999 -15.2499999999998 0.844472067740096 1
ARHGAP5_uc001wrl.3_S1217 295 556 777 412 479 803 639 343 524.25 56.0000000000001 -9.50000000000004 -19 0.95689410235337 1
TTF1_uc004cbl.3_S834 478 195 360 219 419 186 395 284 406.5 8.00000000000002 4.99999999999993 -192 0.901625974612206 1
SRRM2_uc002crj.1_T1002 836 778 844 1020 1040 949 1240 1050 958.749999999999 200.25 -137.75 -40.7499999999998 0.0410387374725858 1
YTHDC1_uc003hdy.3_S292 993 1680 999 1090 1240 1350 895 1560 906.5 70.7499999999999 179.75 388.25 0.244716054830816 1
SRRM2_uc002crj.1_S1555 405 663 1420 1360 1110 1510 1510 1440 1151.25 430.5 -510.5 132 0.0108704010964734 1
MCMBP_uc001leq.2_S153 2040 1380 1730 1710 1760 1880 1530 1820 1715 32.5000000000002 67.4999999999997 -67.4999999999997 0.71337926198843 1
MAP4_uc003csa.3_S2344 479 107 296 514 361 291 302 254 399 -46.9999999999999 -32 -68 0.774830429331357 1
H2AFY_uc003lat.1_T173 840 380 767 878 567 881 698 990 767.25 67.7500000000003 -166.25 64.2500000000001 0.292942991999451 1
NACA_uc001smc.2_T160 389 819 830 812 775 541 564 620 721 -87.4999999999999 -75.5000000000001 58.5000000000001 0.587245522031005 1
HNRNPD_uc003hmo.1_T126 950 824 322 826 1160 1080 713 1120 513.25 287.75 258.25 176.25 0.0720015464193764 1
TANK_uc002ubs.3_S331 233 610 669 322 614 377 631 286 536.75 18.5 -18.5 -138 0.903672943361065 1
SMARCA2_uc010mha.3_S586 317 373 398 204 319 477 504 322 336 82.5 14.5 -40.5 0.851339921340127 1
NACA_uc001smc.2_S165 186 411 548 279 520 467 643 601 434.25 201.75 -121.75 -34.7499999999999 0.164802271954563 1
SEC16A_uc004chv.4_S1221 1920 2810 1600 2270 1710 1600 1320 1630 1777.5 -585 305 440 0.126456184622832 1
SCRIB_uc003yzo.1_S1474 1230 1750 1380 1240 1430 711 1390 1120 1477.25 -237.25 -2.25000000000006 -152.25 0.9925134445003 1
TOP2B_uc003cdj.3_T1402 580 1110 1090 645 894 380 977 675 1000.5 -124.75 -105.75 -182.75 0.620170927816726 1
RSBN1_uc001edq.3_S90 1450 2580 1770 1460 1340 996 876 1050 1582.5 -749.5 302.5 162.5 0.315637507887515 1
MCM6_uc002tuw.4_S757 154 80.3 172 431 283 55.7 126 70.6 249.825 -75.5 -56.65 -24.35 0.603263623940263 1
POGZ_uc021oyq.1_S1301 632 420 1410 861 1050 966 756 700 1025.75 37.25 -164.75 -225.25 0.497785087731005 1
NCBP1_uc004axq.3_S6 1110 604 1070 1410 1750 349 1490 1060 1450.25 113.75 -304.25 -499.25 0.327866296285733 1
STK11IP_uc002vmm.1_S492 3770 2870 2550 1810 2510 1970 2330 2170 2760 -505 565 -585 0.0765543742860965 1
RBM15_uc021orn.1_S740 3110 1890 3510 2420 2750 1960 4200 2240 3697.5 55 -665 -1265 0.00508083891643752 1
NFKB2_uc001kvb.4_S871 670 359 747 609 326 438 302 813 659.25 -126.5 -169.5 43.5 0.272654043312956 1
FANCD2_uc003bux.1_S1434 538 542 494 411 584 657 603 672 470.75 132.75 35.2499999999999 15.7500000000001 0.390161300256303 1
BAZ1B_uc003tyc.3_S1123	S1126	T1129 451 240 592 845 467 352 867 295 748.75 -36.7499999999999 -272.25 -161.25 0.0794537715308604 1
MTFR1L_uc009vrz.3_S223 354 153 386 400 178 510 155 434 292.75 -3.99999999999997 -45.0000000000001 106 0.700792034207054 1
TPR_uc001grv.3_S378 184 563 633 323 461 581 995 456 546.75 197.5 -154.5 -87.5 0.3932688179907 1
NUP155_uc010iuz.1_S932 1270 1700 1260 1070 1020 1290 1450 1210 1255 -82.5 72.5 67.5 0.702945087285773 1
ATRX_uc004ecp.4_S1922	S1926 515 108 269 118 582 145 237 195 315.75 37.2499999999999 132.75 -259.25 0.114529544535774 1
BCL11A_uc002sae.1_S699 662 514 378 429 140 334 515 275 507 -179.75 13.2499999999999 -35.75 0.912369183356648 1
PGM1_uc010ooz.2_S116 838 949 483 996 542 511 628 1010 729.25 -143.75 -69.2500000000001 243.75 0.654904164915982 1
NUCKS1_uc001hdb.3_S112 563 902 897 988 722 912 1280 943 928.25 126.75 -252.25 70.7500000000002 0.0478324844243732 1
TSC2_uc010uvv.2_S1029 5190 5300 6080 6000 6960 6630 6280 5630 5750 732.5 22.4999999999994 -237.499999999999 0.958542089011727 1
CHAMP1_uc001vuv.3_S651 230 157 253 235 652 170 403 468 301 204.5 -37.5 -127 0.722459899585658 1
CDK13_uc003thh.4_S324 241 20 659 115 575 105 87.8 444 414.2 44.2 -91.2000000000001 -219.7 0.640108907677828 1
USP24_uc001cyg.4_S1767 1350 817 1130 1170 910 1560 952 827 1043 -54.5 139.5 7.99999999999994 0.554932809765421 1
NIFK_uc002tnk.3_S246 197 232 182 58.6 235 287 201 188 133.4 60.35 80.35 -12.35 0.0213007226590656 1
HMGA1_uc011dsp.2_S91 324 789 867 768 683 475 396 752 686.75 -110.5 -128 128.5 0.41862884138439 1
HMGA1_uc011dsp.2_S90 322 386 365 369 252 324 538 327 408.75 -0.249999999999957 -78.7500000000001 -17.75 0.233310534490623 1
THRAP3_uc001caf.4_S681 182 284 602 597 262 421 160 1090 430.5 67.0000000000001 -325 296.5 0.0812164730805066 1
SRRM2_uc002crj.1_S1150 341 423 596 353 173 241 378 131 505.75 -197.5 -70 -85 0.3864709303827 1
NEDD1_uc001teu.4_S522 1210 761 465 653 611 1090 389 918 523 -20.2499999999999 311.75 186.75 0.124623042810071 1
SRRM2_uc002crj.1_T2396 369 791 1350 1210 489 965 859 401 1043.25 -251.5 -301.5 75.0000000000001 0.280101401211219 1
LMNB1_uc003kud.2_S22 1740 1220 1690 879 2710 2300 2300 2200 1499.75 995.25 225.25 -460.25 0.0786166511263998 1
HP1BP3_uc001bdv.1_S73 451 105 276 329 231 285 199 228 311.5 -54.5000000000001 10 -52.5 0.908079418457618 1
ZYX_uc011ktd.2_S402 539 521 895 450 866 547 470 459 675.5 -15.7499999999999 49.75 -198.25 0.712136934886096 1
RBM17_uc010qav.2_S221 432 559 612 479 391 414 758 306 619.75 -53.2499999999999 -89.75 -108.75 0.419392363523343 1
SRRM2_uc002crj.1_S1317 1960 1760 1280 1720 704 1020 749 626 1492.25 -905.25 267.25 108.25 0.0652031456176324 1
HSPH1_uc010aaw.3_S732 5180 4230 3790 4040 4680 6770 3210 4840 3310 565 1245 755.000000000001 0.0514590209925671 1
STMN1_uc001bla.3_S62 2460 2750 3050 2700 3540 2760 2750 3000 2812.5 272.5 2.50000000000003 -147.5 0.992348989942504 1
ARRB1_uc001owf.2_S411 472 424 573 521 413 534 626 528 557.75 27.75 -101.25 -19.25 0.0151229241406716 1
MAP4K5_uc001wyb.3_T332 184 228 318 67.3 459 215 363 83 258.825 80.6750000000001 63.675 -182.675 0.365966638518028 1
FAM169A_uc010izm.3_S349 255 295 352 456 200 57 140 285 374.5 -169 -106.5 36.5000000000001 0.0582166429714207 1
SRRM2_uc002crj.1_S1319 3480 4940 4330 5280 1990 1880 1600 2220 4285 -2585 -285 730 0.379596259711912 1
KPNA4_uc003fdn.3_S59 586 632 370 406 564 771 266 583 306.75 47.5000000000001 232 151.5 8.08707466804603e-05 0.394810985294007
PHC3_uc003fgm.2_S262 2400 1790 1530 1550 1190 1750 1630 812 1722.5 -472 402 -212 0.153469206306534 1
CDK11A_uc001ahj.4_T579 1140 1040 469 632 526 950 742 816 625.5 -61.75 249.25 140.25 0.150189002231004 1
DDX20_uc001ebs.3_S713 691 493 902 1070 824 704 784 811 911.25 -8.24999999999985 -213.75 -30.7499999999999 0.0612885539312269 1
SRSF1_uc002ivi.3_S198 5530 2110 7240 3150 6570 6130 5200 5560 5557.5 1357.5 -202.5 -1897.5 0.855717056706764 1
STIM1_uc009yeg.2_S725 260 700 141 334 315 451 477 599 225.5 101.75 43.75 222.75 0.71142041953786 1
CAD_uc010eyw.3_S1858 476 443 302 426 524 390 552 335 417 38.5000000000001 54.4999999999999 -64.9999999999999 0.414373274578053 1
SSBP3_uc001cxf.4_S327 376 642 256 403 727 611 659 684 334.75 251 88.5 80.5000000000001 0.293683483200769 1
KDM2B_uc001uat.3_S405 779 445 304 572 169 346 463 154 519 -242 61.5 -49.4999999999999 0.677984621501413 1
ZDHHC5_uc001nkz.1_S379 1260 1810 1760 2490 667 589 1440 877 2030.25 -936.75 -560.25 159.75 0.0294999012497637 1
KDM2B_uc001uat.3_S407 474 193 553 378 615 47.6 632 361 635.6 14.4 -148.6 -323.6 0.0441310034819165 1
BAG6_uc011gde.2_S1012 225 175 229 460 386 39.7 315 129 354.575 -54.825 -76.825 -87.825 0.489646177705797 1
FNBP4_uc009ylv.3_S498 5140 4600 4420 6130 4510 4830 5900 5180 5295 32.5000000000004 -637.5 192.5 0.196877670691891 1
C17orf85_uc010ckl.2_S24 260 1300 316 262 451 242 257 410 292.25 -194.5 252 232.5 0.350123781951138 1
KDM2B_uc001uat.3_T402 466 582 734 394 226 693 440 814 518.75 -0.749999999999885 -103.75 154.25 0.515935051528631 1
TRIP10_uc002mfs.3_S295 1050 1160 930 800 1700 1460 1510 1450 940 545 170 -79.9999999999999 0.0191071036993675 1
ZSWIM8_uc009xrl.3_S52 460 629 554 254 128 63.3 433 324 547.925 -237.175 -71.1750000000001 -76.1749999999999 0.597437085096077 1
HNRNPH3_uc010qiv.2_T16 638 54.6 418 99.2 392 246 420 171 436.8 4.79999999999991 55.6 -324.3 0.500045973966316 1
PBXIP1_uc001ffr.3_S544 2670 1440 2560 1790 1470 1710 2530 1760 2600 -247.5 -337.5 -632.5 0.244455275207656 1
TECTA_uc010rzo.2_T688 1590 1440 714 1870 1840 1460 2040 988 1367 178.5 179.5 -106.5 0.654377126510042 1
GZF1_uc002wsy.3_S264 655 532 442 460 860 839 435 469 398.75 128.5 270 -22.9999999999999 0.00013380083811859 0.651877683313772
SRRM2_uc002crj.1_S331 2630 5160 1960 4900 3410 2950 3510 3410 3002.5 -342.499999999999 92.4999999999992 1227.5 0.905887195816305 1
GIGYF2_uc002vti.4_S25 916 842 425 674 988 1020 721 673 535.25 136.25 318.25 39.75 5.93063010952812e-07 0.00292973127410689
SRRM2_uc002crj.1_S1178 1980 2490 1650 1830 1850 2120 2510 1700 1875 57.5000000000003 187.5 37.5000000000005 0.525294348962262 1
BCLAF1_uc011ede.1_S758 317 301 606 782 238 906 809 521 553.5 117 -239 135 0.206519488025277 1
RNF219_uc010afb.1_S569 199 435 211 292 273 190 415 477 284.5 54.5 -74.5 74 0.407590036862895 1
PPP1R7_uc002was.3_S11 754 1090 631 555 329 1070 607 852 527 -42.9999999999998 149.5 311.5 0.382314366445489 1
ADRBK1_uc009yrn.1_S669 195 62.1 168 396 574 286 134 83.8 193.75 64.175 83.825 -60.775 0.579177071704259 1
SP100_uc002vqs.3_S121 1890 1140 1620 1850 1420 1310 827 1120 1624.25 -455.75 85.7499999999998 -84.2499999999998 0.738888382762623 1
HNRNPUL1_uc002oqb.4_S422 457 666 759 813 714 806 472 939 613.5 59 -85.0000000000001 205.5 0.425556116419129 1
ILF3_uc002mpn.3_S598 276 496 103 161 156 162 471 344 238 24.2500000000001 2.74999999999998 39.25 0.984345062310124 1
MAF1_uc003zbc.1_S67 291 287 488 75.9 197 412 489 426 354.975 95.525 -72.975 -66.025 0.541180400974091 1
MTA3_uc002rsp.1_S427 1240 533 1060 467 2080 1430 1690 815 1021.75 678.75 312.75 -706.25 0.00395804028106143 1
PBRM1_uc003deq.2_T173 281 297 431 118 514 349 499 602 352.75 209.25 -52.25 -89.75 0.549040635467299 1
OSBPL11_uc003eic.3_S180 269 273 489 560 214 310 357 130 463.5 -145 -117.5 -14 0.207442503556273 1
CLGN_uc011chi.2_S559 278 389 657 237 107 274 1660 25.5 803.75 126.375 -382.875 -444.125 0.321804664567042 1
ABLIM1_uc021pyx.1_S572 1630 2120 1550 1320 2710 1640 2510 2300 1730 635 105 -255 0.745235610250243 1
BPTF_uc002jgf.3_S2398 501 2050 1070 1310 561 508 928 841 1092.75 -523.25 -132.25 412.250000000001 0.706763516731469 1
AFTPH_uc002sda.3_T899 322 136 114 315 79.8 321 482 117 256.5 28.2 -42.3 -27.2 0.747554537992234 1
AFTPH_uc002sda.3_S898 261 93.4 311 286 177 140 276 231 326.25 -31.85 -108.15 -68.65 0.00024947921933438 1
FNTA_uc003xps.3_S372 273 296 56.4 158 396 211 90.8 64.6 105.9 -5.25 201.55 -21.65 0.000177438762209727 0.863239578150321
RFX5_uc001exw.1_S184 1100 931 474 375 660 1060 609 934 493 95.75 339.75 114.25 0.0556532616014731 1
HUWE1_uc004dsp.4_S1394 2720 2740 2320 2080 2590 2250 2580 2470 2442.5 7.50000000000004 212.5 -167.5 0.218282265764584 1
THRAP3_uc001caf.4_S206 1870 1740 692 1330 1510 1620 1020 1860 996 94.5 459.5 364.5 0.0739198239275962 1
SRRM2_uc002crj.1_S901	S907 337 237 650 201 378 308 90 473 405 -43.9999999999999 -38.5000000000001 -59 0.805039993758513 1
RCHY1_uc003hik.3_S256 1980 927 1450 1110 1370 2170 2470 2890 1572.5 858.25 -368.25 -43.25 0.410795494212453 1
FIP1L1_uc003gzz.3_S491 1670 1830 1560 1520 1180 1450 1570 2650 1607.5 67.5000000000001 -292.5 367.5 0.374584180802304 1
NUP98_uc001lyk.2_S622 542 568 726 649 399 427 338 543 638.5 -194.5 -80.0000000000001 45.5000000000001 0.161164513280868 1
PBDC1_uc004ecl.1_S180 1150 1390 1180 797 1640 1130 1750 1210 1231.75 303.25 93.25 -298.25 0.612376194047364 1
C11orf30_uc010rsc.2_S158 432 709 398 267 721 85.8 328 359 434.3 -78.0499999999999 148.95 -114.55 0.38860235496178 1
UPF2_uc001ilc.3_T1087 807 1120 959 1210 686 947 2150 1240 1284.5 231.75 -499.75 -21.2499999999999 0.117319043500947 1
SUB1_uc003jhs.2_S18 1790 3120 997 1940 2370 1020 1990 1560 1673.5 -226.749999999999 453.25 123.25 0.449297925615654 1
SNRNP70_uc002pmk.3_S310 104 210 99.1 241 210 214 135 93.4 116.05 -0.424999999999965 42.375 52.575 0.360424754181389 1
SETD2_uc003cqv.3_T1871 946 1110 736 947 801 492 416 498 822.25 -383 188 37.0000000000001 0.0666768035955752 1
PBDC1_uc004ecl.1_T186 2250 2210 1470 2070 1780 1740 2150 1410 1917.5 -230 220 -54.9999999999997 0.407577498430688 1
RREB1_uc021yky.1_S1442 310 346 320 277 89 474 417 621 292.5 87 -104 145.5 0.326282611982402 1
STK4_uc010ggy.3_S396 279 352 132 489 134 136 678 292 393.5 -2.99999999999995 -172.5 11.5000000000001 0.279608478329682 1
GBF1_uc001kux.2_S692 91.1 267 296 105 322 207 94.9 93.1 169 -10.525 74.525 -32.975 0.375496919133397 1
SUB1_uc003jhs.2_S16 930 1270 701 931 1290 878 915 970 825 55.25 212.75 53.25 0.150441436715214 1
SRSF1_uc002ivi.3_S198	S200 2560 2420 3460 2740 3480 3010 2840 3050 3012.5 300 -155 -280 0.589091878361689 1
C11orf30_uc010rsc.2_T156 1010 154 556 642 450 374 258 187 662 -273.25 86.25 -229.25 0.651487118374217 1
LARP7_uc003iay.4_S298 1910 2730 1870 2080 2690 1710 2080 2990 2025 220.000000000001 4.99999999999955 240 0.990354559192277 1
LARP7_uc003iay.4_S299 329 901 342 404 224 524 43.1 492 234.025 -173.225 174.225 345.725 0.0841407353654165 1
GTF2F1_uc010xjb.1_T444 27.9 458 345 283 76.3 170 1020 457 462.725 152.35 -343.2 -25.3 0.126772295399796 1
GTF2F1_uc010xjb.1_T445 640 648 643 870 623 490 671 699 744.25 -79.4999999999999 -120.5 32.5000000000002 0.0608195188260403 1
HTATSF1_uc004ezx.3_S615 6810 8170 5190 5870 7040 6560 6770 8100 5817.5 607.500000000001 662.499999999999 722.500000000001 0.375921371081491 1
GATAD2B_uc001fdb.4_S128 381 219 421 48.9 311 170 233 349 333.725 -1.72500000000006 7.27500000000004 -139.775 0.936459444093208 1
ARHGEF2_uc001fmr.2_S954	S958 195 337 187 621 513 96.3 113 120 301.675 -124.425 25.075 41.5750000000001 0.885090080627735 1
GTF2F1_uc010xjb.1_S441 3300 2220 3310 3010 1000 710 2180 1740 3600 -1552.5 -752.500000000001 -527.5 0.00168149433736793 1
SPTBN1_uc002rxu.3_S2340 754 1030 549 624 719 674 1110 659 728 51.25 58.75 -36.25 0.745807463260662 1
CCND3_uc003orm.3_S182 248 292 357 171 889 589 917 445 365.25 443 32 -228.5 0.735148602787404 1
MED1_uc002hrv.4_T632 82.2 390 138 333 20 44.5 237 250 220.925 -97.925 -105.325 135.075 0.19446666147165 1
HDGF_uc009wsd.3_S95 2960 1630 2840 2170 2920 3800 4600 4310 2902.5 1507.5 -652.500000000001 -352.5 0.154636945925385 1
LARP7_uc003iay.4_S297 1030 643 1380 1540 1410 1160 1340 1720 1377.5 259.25 -434.25 -24.2499999999999 0.0163299646810591 1
SH3BP5L_uc001iew.1_S361 305 325 198 477 409 442 565 363 325.25 118.5 -30.5 32.5 0.72038084557714 1
AFF4_uc003kyd.3_S519 779 963 536 329 645 853 707 705 508.5 75.7500000000001 240.75 45.7500000000001 0.0628679969140803 1
SF3B1_uc002uue.3_S241 574 552 1210 1520 877 580 639 1490 1143.25 -67.4999999999999 -569 210.5 0.0194668249951251 1
ABI1_uc010qdk.2_S234 214 66.8 239 122 121 116 353 31.3 262.75 -5.12499999999998 -56.875 -147.725 0.321717890332695 1
ALAD_uc011lxe.2_S243 1020 1500 1480 1490 1720 1940 1860 1900 1347.5 482.5 -137.5 187.5 0.182863944757352 1
MTBP_uc003ypc.2_S638 109 20 564 382 269 347 607 581 469.75 182.25 -347.25 -54.75 7.20965984779405e-10 3.57382838655151e-06
PDZD8_uc001lde.1_S966 265 677 232 884 20 81.6 941 609 618.1 -101.6 -405.6 198.4 0.0973039115057263 1
SP100_uc002vqs.3_S230 594 558 973 1040 1010 451 902 558 1007.75 -60.9999999999999 -215 -218 0.190858327352312 1
ADNP_uc002xvu.1_S708 183 133 166 207 90.4 208 353 75.9 216.75 9.575 -46.875 -42.125 0.529785701918947 1
CALD1_uc003vsb.3_S201 2020 2150 1540 1740 3590 3540 3100 3770 1600 1637.5 287.5 237.5 0.0627583147479687 1
GMIP_uc010xrc.2_S233 568 493 792 502 636 421 447 624 670 -56.75 -61.75 -100.75 0.507138049280327 1
PTPRC_uc001gut.2_S927 3200 2850 2900 2990 2080 3830 3190 2380 2837.5 -115 125 170 0.796032542878732 1
SRSF2_uc002jsv.3_S205	S207 154 975 332 392 98.4 90.4 262 942 345.4 -115.05 -152.55 388.25 0.549873627609585 1
HIRIP3_uc002dve.3_S141 478 1210 1120 943 963 1480 1080 1240 815.25 253 -63 308 0.732268064844736 1
CTNNBL1_uc002xhj.3_S517 1970 958 1680 1350 1220 1430 1260 1630 1627.5 -104.5 -85.5000000000003 -190.5 0.752239423675634 1
SSH3_uc001okj.3_S36 978 672 1280 658 372 593 901 398 1126 -331 -155.5 -302.5 0.335367593495399 1
SNAP23_uc001zpz.2_S120 431 396 271 348 285 450 171 370 260.5 -42.5 100.5 101.5 0.0264869113751533 1
TACC1_uc003xmb.4_S109 972 886 487 541 835 68.2 841 439 814.95 -175.7 113.3 -300.2 0.603997957596548 1
USP1_uc001dal.2_S41 410 493 242 396 919 393 129 491 256.5 97.75 239.25 18.25 0.168320555532621 1
PCM1_uc022asj.1_Y87 580 749 1090 819 498 741 588 568 856.5 -210.75 -124.25 30.25 0.33674953376171 1
MCM3_uc003pan.2_S677	S681 157 267 287 655 721 391 942 434 484.25 280.5 -195.5 -90 0.267908399806876 1
NOLC1_uc001kur.2_S547 4510 5050 5740 5050 6530 5780 5870 5280 5282.5 777.5 -17.5000000000004 -372.5 0.965044273082951 1
MCM3_uc003pan.2_S677	T683 273 338 291 553 245 681 326 208 263.25 1.25000000000006 39.7499999999999 161.25 0.759840177571144 1
PIGB_uc002act.3_S38 384 414 516 444 335 230 165 787 448.75 -60.25 -137.25 118.75 0.360353689950497 1
LMNB2_uc002lvy.4_S418 2410 3000 2370 2100 1660 1500 1010 954 2190 -1189 534 26.0000000000004 0.00170260937491356 1
TP53BP1_uc001zrr.4_S378 735 615 743 573 208 342 484 211 734 -355.25 -27.7500000000001 -107.25 0.722615000292905 1
TP53BP1_uc001zrr.4_S379 79.4 166 260 119 392 331 171 124 139.6 98.4 73.6 -40.6 0.364882775247187 1
PRDM2_uc001avi.3_S594 732 539 362 426 103 135 865 160 653 -199 -76 -200.5 0.730987841587924 1
SETD2_uc003cqv.3_S613 268 240 951 474 883 757 328 214 553.75 62.2500000000001 45.2500000000001 -186.25 0.865003436328522 1
PRDM2_uc001avi.3_T592 560 519 552 357 697 722 279 665 394.5 93.75 161.25 43.75 0.154209124829561 1
ZRSR2_uc004cxg.4_S210 3740 2900 3500 3090 3200 2620 3370 2540 3645 -375 -10.0000000000003 -665 0.913308607195313 1
VPS4B_uc010dpx.3_S101 1930 2270 1220 1350 1740 1080 2090 1920 1682.5 15.0000000000003 110 -89.9999999999998 0.783014374914481 1
PIK3R6_uc002glq.1_S221 146 455 578 391 60.8 318 442 483 454.25 -66.5499999999999 -228.55 105.05 0.0231596897346208 1
DPYSL3_uc003loo.3_S635 3000 2330 3100 2850 1060 1640 1280 1410 2922.5 -1472.5 -152.5 -52.4999999999996 0.532040803561389 1
SRRM2_uc002crj.1_S1970	S1973 1280 935 1120 1220 828 1140 1190 836 1197.5 -140.25 -45.7500000000001 -71.75 0.750865492228279 1
CTPS1_uc001cgl.4_S574 515 784 557 831 661 436 743 580 691.75 -66.7499999999999 -78.7500000000001 38.7500000000001 0.505043014772928 1
CHAMP1_uc001vuv.3_S626 565 733 665 601 789 508 663 539 662.75 -16.25 31.75 -75.25 0.695108180857792 1
ZNF609_uc002ann.3_T745 209 747 390 297 309 161 163 430 322 -145 36.5 141 0.805123137479878 1
HSP90AA1_uc001ykv.4_S230 4800 6260 3710 4250 4560 5690 4610 5390 3847.5 307.5 837.5 977.5 0.0347279024987762 1
PELP1_uc010vsf.2_S530 3700 1080 2010 1870 1320 2560 1700 1320 2182.5 -440 440 -475 0.524938060422286 1
ACLY_uc002hyi.3_S534 2920 1860 2890 2500 2240 3010 2620 2400 2702.5 24.9999999999999 -94.9999999999999 -225 0.782284217759404 1
SMARCC1_uc003crq.2_S327	S329 1430 940 1670 1300 1500 1540 1770 1620 1575 272.5 -237.5 -242.5 0.0257541154461086 1
HSPA8_uc009zbc.3_S540 315 191 246 20 599 196 193 181 206 99.25 165.25 -191.25 0.0283411674182716 1
HNRNPC_uc001vzw.3_S219 2950 2450 2710 2470 2720 2830 3610 3300 2905 470 -285 -235 0.207782032021855 1
YTHDC2_uc003kqn.3_S1088 519 793 227 680 1070 463 927 672 529.25 228.25 84.7499999999998 -33.7499999999999 0.698258630363315 1
PTPN2_uc002krn.3_S303 385 401 654 414 360 671 526 319 490.5 5.5000000000001 -24.0000000000001 -29.9999999999999 0.847313881740859 1
DOCK7_uc001daq.4_S899 38.2 294 286 268 326 201 197 82.6 218.55 -19.8999999999999 6.39999999999998 -0.399999999999949 0.947212296858063 1
GSG2_uc002fwp.3_S146 974 757 261 770 836 492 472 345 561.5 -154.25 302.75 -44.7499999999999 0.0683892037968124 1
AHCTF1_uc001ibv.2_S1240 191 766 608 457 557 82.6 195 245 494.1 -235.6 22.9 -0.0999999999999948 0.906225427026118 1
SLU7_uc003lyg.3_S224 1070 927 1150 1520 1030 941 312 1030 1065.25 -338.5 -11.0000000000001 214 0.963439344097534 1
HUWE1_uc004dsp.4_S3796 213 375 145 319 251 162 863 218 380.75 110.5 -136 -99.4999999999999 0.481643213399055 1
RCSD1_uc001gem.3_S85	S89 384 434 277 522 658 359 530 657 407.75 146.75 -37.75 30.7500000000001 0.716734343172749 1
DHX16_uc011ijv.2_S99 644 970 1040 891 919 1060 594 787 787.25 -46.2499999999999 70.25 127.75 0.624536988438147 1
LARP1_uc003lvo.4_T652 640 201 327 229 603 362 955 518 529 260.25 -55.75 -303.75 0.648647247402413 1
ZMYM4_uc009vuu.3_S121 241 494 611 326 277 414 338 199 428.25 -111 -12 -8.49999999999999 0.917496963849726 1
TJP1_uc001zcq.3_S232	S234 1540 2980 2490 2040 3830 2410 1650 2470 1950 327.5 527.5 97.4999999999999 0.391416629180493 1
ACIN1_uc010tnj.2_S364 3600 3290 4430 2790 4050 3050 3790 3690 3997.5 117.5 -177.5 -762.5 0.558239294042561 1
ZC3H4_uc002pgb.2_S1232	S1238 96.3 1520 352 991 519 387 283 390 421.825 -345.075 126.575 509.425 0.671628963585828 1
NOC2L_uc001abz.4_S48 3070 2140 2120 2930 2620 3020 2840 2490 2515 177.5 117.5 -17.4999999999997 0.726675625514996 1
ERC1_uc001qjc.2_S36 1830 3640 2170 1760 1300 1620 1260 2010 1892.5 -802.5 297.5 617.5 0.523349177121648 1
PTPRC_uc001gut.2_S857 1380 1490 1310 1270 1720 1170 1170 1770 1317.5 95.0000000000002 59.9999999999998 30.0000000000002 0.774458423917896 1
TMPO_uc001tfj.3_S221 1830 893 3090 778 48.9 54.2 305 441 2259.7 -1435.475 -446.975 -776.925 0.364696065648731 1
PPIP5K2_uc003kod.5_S37 434 208 75.5 111 303 150 168 38.2 178.5 -42.325 175.575 -118.325 0.00126817345021217 1
TMPO_uc001tfj.3_S223 1900 1670 2880 1880 185 113 540 550 2491.75 -1735.5 -495.500000000001 -323 0.0162745499052526 1
SNAPC4_uc004chh.3_S1195 811 980 968 523 754 782 727 296 803.75 -180.75 203.25 -169.75 0.143728017726915 1
ARHGEF2_uc001fmr.2_S923	S931 536 1290 840 1210 668 1010 775 1260 797.75 -40.75 -145.25 487.75 0.0803963917551886 1
ARL6IP4_uc001ued.3_S129 227 63.8 109 144 415 27.9 136 380 174.275 103.775 -8.82499999999997 -67.825 0.940266944545803 1
PRKD2_uc002pfg.3_S196 757 1210 1290 1340 911 1290 276 729 915.749999999999 -347.75 133.25 333.75 0.589336652162261 1
C2CD5_uc001rfr.3_S893 455 830 763 1060 441 665 1100 1350 869 112 -470.5 286.5 7.07977853155388e-06 0.0348254305967135
PRKACB_uc001djj.3_S308 486 595 724 510 772 987 749 986 551.5 294.75 -32.25 86.75 0.728210479503999 1
MAPK14_uc011dti.2_T179 662 1290 631 593 757 767 424 779 543.5 -112.25 262.25 238.75 0.0700749935452349 1
FKBP5_uc003oky.2_T14 533 507 333 410 396 362 347 379 398.5 -74.7499999999999 82.25 12.2500000000001 0.0403048866582963 1
LRMP_uc010sjb.2_S370 640 679 708 556 587 712 287 732 546.75 -66.25 83.75 114.25 0.452355834015624 1
HIRIP3_uc002dve.3_S195 70.6 154 97.9 381 370 180 81 455 137.1 95.625 -60.075 137.625 0.595881756561368 1
G3BP1_uc011dcu.2_S229 1130 659 1060 478 883 877 961 649 953 10.75 100.25 -342.75 0.358334079479092 1
PHF3_uc010kah.1_S274 585 569 916 532 718 535 584 667 749.5 -24.4999999999998 -73.0000000000001 -125 0.447064104049802 1
CLASP2_uc021wvd.1_S464 294 256 384 360 361 198 466 191 422.5 -19.5 -73 -125 0.163991836407976 1
DPF2_uc001odm.3_S141 199 333 245 164 220 584 89.6 49.3 89.65 0.474999999999988 197.025 94.1750000000001 0.0755213955633881 1
DMAP1_uc010oku.1_T444 140 345 141 318 249 134 122 317 182 -30.5 -7.49999999999999 115.5 0.911542737764533 1
SRP72_uc010ihe.3_S559	T562 212 473 223 213 217 338 171 358 176 -9.24999999999993 68.7499999999999 139.75 0.228473646339354 1
USP42_uc011jwq.2_S753 500 1700 673 707 1190 305 439 694 671.75 -238 295.5 151 0.430762555712949 1
DARS_uc002tux.1_S248 568 452 503 308 477 689 422 563 403.75 80 97.5 10.5 0.252300936215801 1
MEPCE_uc003uuw.3_T212 459 566 599 534 825 220 1030 763 750.25 170 -214 -207.5 0.166704118138288 1
KMT2D_uc001rta.4_T1841 1070 557 712 641 921 474 2100 383 1190.25 224.5 -203.5 -687 0.564114722969596 1
R3HDM2_uc009zpm.1_S398 1060 1040 1980 1550 2220 1490 1210 720 1572.5 2.5000000000001 87.4999999999999 -417.5 0.835390669782424 1
TRAFD1_uc001ttp.3_S325 2560 3070 5150 4430 1540 1040 1410 1430 4415 -2447.5 -1052.5 -172.5 0.042665605853362 1
MCM3_uc003pan.2_S725 369 342 355 455 401 238 665 431 490.25 53.5000000000001 -139 -80.9999999999999 0.075497753079229 1
SRRM1_uc001bjm.3_T592	S594 424 212 756 81.6 693 779 547 904 446.4 362.35 -45.15 -110.85 0.81531557169876 1
SAMHD1_uc002xgh.2_T556 324 378 784 736 879 831 372 276 542.25 34 61.0000000000001 -34.5 0.79653608193748 1
ZC3H13_uc001vat.1_S876 271 126 200 287 110 485 492 270 241.25 118.25 -64.25 23.75 0.581787258587356 1
NFATC2_uc010zyx.3_S215	S219 883 500 331 1020 997 549 1190 834 801.5 209 -111.5 -124.5 0.647573520961942 1
VASP_uc002pci.3_S303 2110 2500 1690 2450 508 864 1150 1580 2056.5 -1162 -222 484 0.359643630374675 1
TCF20_uc003bcj.1_S1334 815 797 413 492 970 720 503 452 479 32.0000000000001 360.5 -59.9999999999999 1.79283844909545e-09 8.88530735371705e-06
ZNF608_uc003ktt.1_S962 665 2080 929 1310 1430 939 1380 1170 1068.5 -16.2499999999998 81.2500000000001 273.75 0.828498252052214 1
SLFN13_uc002hjk.1_S169 1170 641 898 477 677 696 1620 515 1091.75 80.5000000000001 -81.5000000000002 -509 0.744540817373368 1
NOL9_uc001ans.3_S199 1780 780 1140 1080 890 1490 885 1160 1133.75 -88.7500000000001 168.75 -46.2500000000001 0.572529443976085 1
PRR3_uc011eyj.2_S32 214 930 344 951 546 850 300 707 325.75 -8.99999999999991 59.4999999999999 508.5 0.572440130711593 1
EPB41L2_uc003qci.3_S611 353 162 525 478 20 289 280 387 468 -135.5 -211.5 34.5 0.0154163153578777 1
SEC23IP_uc010qtc.2_S925 482 453 241 289 905 514 212 151 237.75 79.2500000000001 365.25 -108.25 0.00178887607846517 1
LRBA_uc010ipj.3_S1099 479 463 803 256 568 464 384 750 565.25 41.25 -54.75 -75.25 0.735916911346017 1
SIK3_uc001ppy.3_T362 415 607 107 246 215 270 396 302 250.25 -47.9999999999999 114 73 0.353165582377415 1
UFL1_uc003por.3_S457 4400 2710 4280 3800 2900 3710 3320 3440 4092.5 -455 -280.000000000001 -310 0.551700140579804 1
NEMF_uc001wxa.3_S533 876 914 784 959 735 1080 1230 1150 888.25 165.5 -129.5 119.5 0.239582432978847 1
WAC_uc009xlb.3_S63 4090 6370 5700 5090 4760 2400 4170 2800 5587.5 -1780 -35.0000000000006 -514.999999999999 0.967794425366639 1
EEF1B2_uc002vbh.1_T92 1350 1300 1190 1440 1120 1400 2120 924 1472.5 71.0000000000001 -126 -179 0.682651991158932 1
PARP2_uc001vxd.3_S33 1300 1310 878 1110 1430 1370 1070 1010 966.5 70.5000000000001 335.5 30.5000000000001 4.07287119719446e-08 0.000201607124261126
HAUS6_uc003znk.4_S516 312 357 477 256 158 401 423 179 386 -60.25 -26.75 -44.25 0.79018816885883 1
EEF1B2_uc002vbh.1_S94 1260 1460 930 1590 1960 1720 1720 2000 1177.5 540 39.9999999999997 225 0.805788243213919 1
SMARCC2_uc001skd.3_S301	S303 2490 2760 2820 2450 2910 2850 3010 2840 2685 272.5 -27.5000000000003 -82.4999999999998 0.813030645342056 1
ZFPM1_uc002fkv.3_S908 800 250 790 770 495 942 687 1190 723.75 176 -237.5 95.0000000000001 0.263169624556411 1
PRRC2B_uc004can.4_S612 577 751 411 787 1110 331 920 830 693.75 166.25 -44.7500000000001 -79.7499999999999 0.842285564440877 1
SF3B1_uc002uue.3_T425 961 1190 1350 942 747 851 466 795 1054.5 -396 49.0000000000001 63.4999999999999 0.750187229670782 1
SMARCC2_uc001skd.3_S301	S305 1270 1480 887 1050 1260 708 1090 1280 1119 -87.2499999999999 102.75 2.75000000000022 0.641776012116856 1
SRRM2_uc002crj.1_S2098	T2102 865 346 891 355 559 571 1190 491 905.25 88.5 -146.5 -435.5 0.324207180915563 1
RING1_uc011izv.1_S37 552 96.5 201 411 277 133 73.9 406 326.475 -92.6499999999999 -8.35000000000007 -14.35 0.957049865573633 1
MTA1_uc021seq.1_T563 1020 1660 658 927 1190 566 893 285 897.5 -332.75 418.25 -80.75 0.139479412071341 1
SQSTM1_uc003mkw.4_S197 217 404 115 513 450 211 62.4 238 202.85 -71.9 88.4 130.4 0.476870620776134 1
TRIM28_uc002qtg.1_S688 599 708 392 685 285 460 532 467 535 -160 -6.00000000000011 128 0.946010310392218 1
SKA3_uc001unu.3_S72 1890 910 955 847 1290 1420 506 942 933.25 -111 565 -130.5 0.0333726855669624 1
TMPO_uc001tfj.3_S179 347 113 272 551 949 351 1450 1340 635.25 701.75 -463.25 -165.75 0.0278638614460749 1
SEC62_uc003fgg.3_S312 5000 3490 2920 3140 4110 1770 3180 4290 3847.5 -300 210 -630 0.804270373198276 1
CPSF7_uc001nrp.3_S47 2650 3790 2070 1940 2090 1920 2160 2860 2242.5 -355 355 385 0.48842576701871 1
WNK1_uc001qio.4_S197 427 129 112 181 111 310 172 299 173.5 10.75 53.25 24.25 0.606948433204729 1
RABGGTA_uc001wof.4_S90	S95	S99 703 1140 898 1060 1110 817 1290 752 1008 42.0000000000001 -57.5000000000001 -57.9999999999999 0.762459637691988 1
MED13_uc002izo.3_Y393 451 134 171 432 516 371 386 296 310 95.25 46.75 -72.75 0.667090691846496 1
SQSTM1_uc003mkw.4_S354 28.9 285 78.2 64.2 281 277 285 209 64.375 148.925 58.875 40.525 0.366102417076063 1
RPS3A_uc003ilz.4_S262 557 217 655 263 428 485 390 481 508.75 22.9999999999999 -25.4999999999999 -146 0.821409259097935 1
FGD3_uc004asw.2_S127 304 346 299 146 217 360 229 223 229.25 -16.5 82.5 6.50000000000002 0.128325767552065 1
TRIP12_uc010fxh.1_S353 844 531 680 1100 664 880 802 1040 806.5 57.75 -175.75 140.25 0.200701625255628 1
TJP2_uc011lru.2_S414 2010 3040 2980 4130 4080 4680 4660 4640 3020 1475 -650 690 0.0289490251467091 1
SVIL_uc001iut.1_Y927 483 185 862 241 409 225 190 357 603.25 -147.5 -87.0000000000001 -234 0.575040349067447 1
MCM2_uc003ejp.4_S25 784 1140 1440 1100 2010 1270 1190 1500 1171 376.5 -6.50000000000005 -103.5 0.981117654748529 1
PI4KA_uc002zsz.5_S264 712 1260 568 777 466 1040 599 872 545.999999999999 -84.9999999999996 165.5 401 0.131241996809537 1
MKI67_uc001lke.3_S600 594 391 912 526 293 197 603 353 837.5 -244.25 -229.75 -233.75 1.02901230982607e-05 0.0505862451510495
SH3BP1_uc003ati.3_S261 1280 768 919 752 734 949 652 567 893.25 -204.25 210.25 -137.25 0.105569890236588 1
LMNA_uc001fni.3_S389	S391 868 1520 1740 798 1630 1150 1570 1610 1391.5 258.5 -137.5 -182.5 0.645202144609816 1
DUT_uc001zws.3_S87 563 728 491 440 1010 344 811 545 613 122 89.5 -204.5 0.575914205760701 1
STK10_uc003mbo.1_T951 903 415 640 508 472 475 492 519 677 -127 26.4999999999999 -147.5 0.804282700568879 1
FLNA_uc010nuu.1_S1458 974 1350 1120 1420 1880 2400 2150 1560 1096 781.5 88.5 151.5 0.710949719027678 1
CHAF1B_uc002yvj.3_S409 2300 2540 2480 2070 2430 2110 2060 2200 2320 -147.5 142.5 -87.4999999999996 0.31143084716842 1
CHAMP1_uc001vuv.3_S541 1240 1630 1680 2340 1720 1430 1790 1370 1825 -145 -290 85.0000000000004 0.278168108516911 1
UPF1_uc002nkh.3_S1115 286 447 830 689 211 75.5 419 340 744.625 -301.625 -314.625 -48.625 1.6806752974428e-05 0.0824875435984927
PRPF40A_uc010zcd.1_S848 808 727 514 613 792 616 1040 791 718.25 144.25 -3.75000000000003 -101.75 0.975602484644409 1
CDK17_uc001tep.2_S179 698 390 1810 547 1480 1110 796 1880 1137.75 455.25 -338.75 -214.25 0.446505313273495 1
BNIP2_uc010uhc.2_S234 1800 2290 2420 2020 2040 2340 3080 1720 2350 162.5 -192.5 -242.5 0.595674629303993 1
CCT4_uc010ypq.3_S350 252 501 311 380 784 462 391 474 295.75 166.75 110.75 19.7500000000001 0.323356977508939 1
ZNF350_uc002pyd.3_S442	S443	T446 11600 14700 12200 13700 19400 15300 18500 17200 13225 4550 -150 -200 0.913752906021897 1
NSFL1C_uc002wfe.3_S139 4080 5270 4760 5060 5160 5810 6510 4600 4840 727.5 -152.5 57.4999999999999 0.796417436050361 1
BOD1L1_uc003gmz.1_S2904 651 774 641 787 800 876 844 888 672 138.75 -14.7499999999999 97.25 0.481601766985952 1
LMNA_uc001fni.3_S605 789 590 2070 737 622 375 375 636 1416.5 -544.5 -360.5 -379.5 0.291577451935134 1
POP5_uc001tyt.3_S153 379 182 176 168 103 180 185 256 226 -45.25 14.75 -14.25 0.838866850233116 1
KLC4_uc003oty.1_S477 3540 3700 3690 2600 2730 3330 3630 2620 3455 -305 190 -335 0.628672614785657 1
HDGF_uc009wsd.3_S131 1620 611 1250 1180 1030 1170 643 1010 1193.25 -202 86.9999999999999 -143 0.75413210062351 1
HNRNPUL2_uc001nuw.3_S160	S167 468 336 267 270 321 88.5 208 177 347.875 -136.625 72.8750000000001 -98.1250000000001 0.18624887652644 1
HS6ST2_uc011mvb.1_S587 1050 878 1000 1120 1340 349 908 890 1182.25 -140.25 -75.2500000000001 -265.25 0.727587508377221 1
FAM117A_uc002ipk.3_S66 504 283 360 478 327 448 309 310 390.75 -57.75 26.25 4.75 0.723416360121156 1
GFPT1_uc002sfh.3_S260 652 754 460 236 708 1050 555 660 328.25 217.75 313.25 81.2500000000001 0.00231343478605458 1
DDX18_uc002tlh.1_S73 467 273 410 332 873 629 904 907 473.5 457.75 -77.7499999999999 -128.25 0.208087730988547 1
SRBD1_uc002rus.3_S150 550 76.3 711 686 457 505 434 277 646.75 -87.575 -129.925 -151.925 0.422940434669435 1
HMGXB4_uc003anl.3_S143 1010 1130 1530 1200 1280 1370 1400 2130 1325 327.5 -367.5 152.5 0.0561257949693078 1
KIAA1598_uc009xyw.4_S505 1040 951 640 846 638 406 246 147 751.5 -510 289 -53.4999999999999 0.000431798262241525 1
KIF13A_uc003ncg.4_S1626 374 376 364 539 601 662 1180 585 539.75 343.75 -163.75 -89.25 0.292365208215368 1
SRSF9_uc001tyi.3_S192 5200 6280 5250 6430 7000 5740 7690 7000 6020 1067.5 -537.5 77.5000000000004 0.353250115557817 1
HNRNPU_uc001iba.1_S58 250 451 180 276 348 306 307 352 221.75 39 60 75 0.265879167331776 1
PCM1_uc022asj.1_T1872 566 172 81.8 454 588 303 438 113 329.65 42.05 135.55 -157.95 0.382562463911112 1
INTS3_uc001fcw.3_S13 531 411 132 94.6 281 187 175 124 219.4 -100.4 221.1 -75.6 0.00165348105954445 1
MAP1A_uc001zrt.3_S904 1590 1920 1800 1670 1260 729 1120 1180 1812.75 -672.749999999999 -67.7500000000004 -67.7499999999996 0.677203192648603 1
CTTNBP2_uc003vjf.3_S1523 439 361 423 171 233 262 381 414 393.75 -26 -23.5000000000001 -67 0.783974445413372 1
RIF1_uc002txl.3_S1009 231 394 170 205 398 181 139 278 183.5 -0.999999999999928 103 30 0.175623193625901 1
CHD4_uc001qpo.3_S1594 1130 1280 426 801 793 1100 1030 1330 678.25 154 179 283 0.394686238911617 1
AKAP17A_uc004cqa.3_S536 536 999 709 988 386 581 266 415 656.75 -396 30.9999999999998 271.5 0.70562770930897 1
LCP1_uc001vba.4_S256 1410 1960 693 2520 1010 1180 994 1080 1282.5 -579.75 68.2499999999999 658.25 0.844765000212926 1
BRF1_uc010axi.1_S525 552 760 955 584 158 298 211 265 739.75 -479.75 -61.75 7.74999999999998 0.59329269282374 1
SP110_uc010fxj.3_S385 3390 4210 5050 6280 2670 2280 1820 3030 4827.5 -2282.5 -907.500000000001 717.500000000001 0.118587228742369 1
SSH3_uc001okj.3_S86 1460 1970 1400 1310 1700 1790 2270 1510 1512.5 282.5 107.5 -62.5000000000001 0.68089417836278 1
RANBP1_uc011ahl.1_S59 343 264 415 194 224 158 48.5 374 314.375 -102.875 -10.6250000000001 -10.125 0.91675878467963 1
NCOR2_uc010tbc.2_S1970 1530 2150 1100 1440 1050 1320 995 1230 1211.25 -406.25 321.25 366.25 0.0273307815267683 1
ARID1A_uc001bmu.1_S1536 238 110 235 265 294 76.6 431 236 331.85 47.4 -112.1 -127.6 0.0299282343770395 1
ZMYND8_uc010ghq.1_T403 750 1100 1210 915 1440 789 988 1570 1071 203 -151 -3.49999999999981 0.540267917128814 1
CLK3_uc002ayg.4_S156 808 1000 1220 868 240 1030 467 409 888.25 -437.5 28.4999999999999 143 0.8998177669033 1
BOD1L1_uc003gmz.1_S3079 2250 2230 2720 2300 2290 1960 2030 2200 2515 -255 -130 -150 0.344825260541892 1
PACRGL_uc003gqa.3_S45 1820 843 2050 1240 1380 845 1260 425 1893.75 -510.75 -21.7500000000003 -789.25 0.895989722298069 1
SART1_uc001ogl.3_T429 422 359 386 316 71.1 412 343 269 360.25 -96.9749999999999 -12.4750000000001 33.4750000000001 0.892711361938933 1
MACF1_uc031pmc.1_S4655 2390 1800 2250 1720 1680 2990 1450 2420 1767.5 95 255 290 0.558132758057678 1
SRRM2_uc002crj.1_S776	S781 1150 821 1170 1380 1720 1090 854 1020 1158.5 40.7500000000001 89.2499999999999 -145.75 0.729469204091941 1
FAM21A_uc001jep.4_S1054 546 924 802 895 443 727 591 830 727.25 -144 -119.5 248.5 0.0203331791001513 1
SRRM1_uc001bjm.3_S615 1800 1680 1950 2090 1700 2220 2140 1950 1927.5 122.5 -182.5 87.5000000000001 0.215848192389574 1
ZRANB2_uc001dfs.3_S306 587 1090 676 805 794 1050 993 1350 671.75 257.25 -75.7499999999999 311.25 0.493591249544182 1
HCFC1_uc004fjp.3_T409 523 531 419 763 970 521 796 327 599.75 94.5 60 -141.5 0.739602093720481 1
STX12_uc001bou.4_S141 1360 1630 1030 1680 1320 2600 1860 1050 1090 282.5 322.5 347.5 0.40890566624715 1
RECQL5_uc010dgl.3_S490 3750 1470 2080 2180 1310 2690 1990 2330 2347.5 -290 160 -115 0.816242644108723 1
EIF6_uc031rsx.1_S242 310 241 210 113 204 168 156 269 207.75 -19.25 43.75 -22.25 0.414508111199583 1
MORC3_uc002yvi.3_T680 898 919 1220 1040 643 2170 1560 1210 942 376.5 -100 254.5 0.791395779407355 1
PPP1R12A_uc001sza.3_T881 807 1120 1080 1080 1130 1380 1150 1330 954.25 225.75 -50.7500000000002 185.75 0.44979625721231 1
FXR1_uc003fks.3_T581 307 270 264 292 136 20 450 108 389.25 -104.75 -95.2500000000001 -116.75 0.276897095090607 1
RANBP3_uc010duq.3_S358 1240 715 1240 1030 691 577 922 846 1273.75 -297.25 -203.75 -231.25 0.0255139716350981 1
PTPN12_uc003ugh.2_S434 2150 1750 1930 2640 872 1760 2000 1050 2222.5 -697 -272 62.0000000000003 0.47839758687567 1
EVI2B_uc010csq.2_S308 701 715 611 400 440 231 323 348 603.75 -271.25 101.25 -95.25 0.185901209419561 1
UIMC1_uc003mfd.2_S349 173 259 71.7 148 101 186 426 255 176.1 79.075 -45.425 19.075 0.627398657320039 1
TRIP12_uc010fxh.1_S351 524 903 322 539 703 317 510 517 475 -60.2499999999999 139.75 54.2500000000002 0.382706221980767 1
MKI67_uc001lke.3_S1860 798 490 720 479 1040 983 934 418 666.999999999999 222 190 -280.5 0.0831657515732259 1
MKI67_uc001lke.3_S1863 153 678 258 698 283 534 433 549 316.5 3.0000000000001 -72.5000000000001 333 0.365098390911519 1
RANBP3_uc010duq.3_S357 904 673 1040 590 444 747 970 582 949.25 -116 -103.5 -191.5 0.499140944304192 1
ZMYND8_uc010ghq.1_T765	S775 957 821 634 418 550 265 605 827 745.75 -145.75 27.2499999999999 -103.75 0.888416819912753 1
RANBP3_uc010duq.3_S352 1170 1480 1130 1030 1070 714 613 1030 1089.75 -345.75 157.75 67.7500000000001 0.329545081719393 1
GRWD1_uc002pjd.2_S20 188 107 124 142 121 49.3 62.9 159 147.9 -42.2 -5.64999999999999 -9.65000000000001 0.880272199397676 1
SRRM1_uc001bjm.3_S637	S639 1490 1400 1650 2010 1010 1590 2000 1530 1802.5 -105 -425 95.0000000000001 0.0371416436085881 1
EIF4B_uc010snv.2_S206 214 112 169 192 92.8 148 310 407 226.5 67.7 -127.8 18.3 0.0545582970825392 1
HNRNPA2B1_uc003sxr.4_T175 705 1020 1610 991 753 399 572 391 1272.25 -552.75 -171.75 -209.75 0.427010101644102 1
EIF4B_uc010snv.2_T204 1380 1060 1230 1260 1640 2110 2790 3040 1445 1162.5 -532.5 107.5 0.0688630688790065 1
ACLY_uc002hyh.3_S454 8420 7690 8940 7920 11400 12100 11000 11400 8280 3232.5 87.4999999999986 -162.499999999999 0.839152333686006 1
ZNF638_uc002shx.3_S124 1800 1110 2350 1570 908 1370 1370 1170 2017.5 -503 -318.000000000001 -302 0.22793373348798 1
FNBP4_uc009ylv.3_T476 570 479 664 872 733 1070 710 1030 602.5 239.5 -106 193.5 0.33494101165824 1
ITSN2_uc002rfe.2_S859	S861 495 508 319 183 421 202 260 457 343.5 -41.2499999999999 101.75 -36.2499999999999 0.348773950613145 1
TLE3_uc010ukd.1_S272	S276 774 847 568 582 694 909 1150 780 683.25 190.5 35.9999999999998 -16.9999999999999 0.806795709910609 1
TPR_uc001grv.3_S1260 616 266 555 639 224 568 743 617 635 19.0000000000002 -220 -11.9999999999999 0.096051638587798 1
FAM65B_uc003neo.1_S48 289 361 399 552 386 99 124 264 416 -182 -51.0000000000001 19.5 0.619357759559141 1
SUPT6H_uc002hby.3_S2 190 68 535 360 220 239 469 471 462.5 61.5000000000001 -279.5 -69 7.16403920717162e-10 3.55193063891569e-06
BRD3_uc004cex.2_S260 707 748 655 726 646 1120 1200 686 705.75 204 -11.5000000000002 18.0000000000002 0.948322092866887 1
TP53BP1_uc001zrp.3_S1677 1050 563 903 1050 938 1020 795 1530 920.25 179.25 -176.75 119.25 0.413983662880763 1
IKZF1_uc003tox.4_S357 11900 8420 12100 11400 10500 8000 11400 11500 12725 -604.999999999998 -1895 -1645 0.00894780951240842 1
IKZF1_uc003tox.4_S354 384 401 725 606 551 763 304 767 495.25 67.2500000000001 -75.7500000000001 143.25 0.607152485956936 1
USP20_uc004byt.2_S93 262 540 664 523 227 415 432 1350 532.5 108.75 -381.25 310.75 0.074574165412641 1
ELF1_uc001uxs.3_S167 1770 819 1240 1200 747 1120 900 1200 1307.5 -265.5 -21.0000000000001 -79.5 0.937465574255496 1
MAP1A_uc001zrt.3_S611	T615 300 297 326 288 235 146 528 218 405.5 -21 -95.5 -110 0.196182648776182 1
AKAP8L_uc010xoh.1_S517 631 736 165 550 691 551 410 726 342.5 74.0000000000001 189.5 166.5 0.123620383275661 1
MYO18A_uc002hdt.1_S2004 243 20 678 208 433 157 224 408 468.5 18.25 -166.25 -196.25 0.233079718710163 1
SYMPK_uc002pdn.3_S1258 754 1120 605 956 988 241 655 454 833.5 -274.25 108.25 -57.7499999999998 0.638905356801642 1
IMPA1_uc011lfq.1_S36 361 132 227 227 148 173 488 81.3 339.25 -14.175 -52.325 -152.675 0.583683874555029 1
NCOA7_uc003qai.3_S210 624 290 826 421 676 766 724 708 663.75 178.25 -80.75 -166.25 0.473214263794361 1
PHF2_uc004aub.3_S870 1260 1460 1070 1610 1140 1210 1110 1670 1227.5 -67.4999999999998 -97.5000000000002 342.5 0.422187314193674 1
FOXK1_uc003snc.1_S415	S419 983 1270 1170 943 731 863 801 925 1051 -261.5 1.9999999999999 79.0000000000002 0.984054827516311 1
FAM208A_uc003die.4_S665 274 359 316 231 457 326 256 751 266.75 152.5 -34.5 91 0.789622522888691 1
SRRM2_uc002crj.1_S1540 937 323 937 853 357 598 1050 141 1029 -226 -191.5 -341.5 0.398619932527836 1
ABCF1_uc011gta.1_S108 205 214 559 336 345 460 274 562 368.25 81.75 -126.75 47.25 0.240463874482122 1
PML_uc002awm.3_S504 25900 18500 25900 36400 18500 18500 16200 15300 27950 -9550 -3100 550.000000000004 0.475146035148507 1
RFTN1_uc010hes.3_S237 487 432 318 38.2 192 245 188 102 276.05 -137.05 177.45 -91.95 0.0254622509248199 1
TPR_uc001grv.3_S2047 304 189 114 154 536 315 248 374 154.75 178 113.5 -42.5 0.0913730329848342 1
MTDH_uc003yhz.3_S322 1450 523 1320 1600 732 1060 1280 1330 1477.5 -122.75 -441.25 -67.25 0.0825926094414949 1
NACA_uc001smc.2_T158 682 204 505 355 185 753 978 595 568 191.25 -152.25 -110.75 0.490602244469251 1
NACA_uc001smc.2_T156 456 775 577 765 841 964 547 634 489.5 103.25 128.25 179.25 0.208452212524107 1
PML_uc002awm.3_S517	S526 659 963 742 1010 677 919 551 787 696.25 -110 32 262.5 0.524808519214173 1
OSBPL3_uc003sxk.1_S18 233 296 345 348 632 115 852 556 502 233.25 -206.25 -186.75 0.119717939251973 1
ACIN1_uc010tnj.2_S560 199 448 145 184 155 175 140 361 159.5 -36.2499999999999 36.75 132.25 0.646259247958905 1
VCPIP1_uc003xwn.3_S996 2080 1510 2060 1750 1030 1360 1340 1500 1982.5 -542.5 -167.5 -97.4999999999998 0.357725044692106 1
PHF6_uc004exk.3_S153 503 401 434 319 654 442 501 555 437.25 123.75 47.7499999999999 -93.7499999999999 0.336006711306277 1
AKAP8_uc002nav.3_S327 86.5 353 367 546 200 204 341 311 375.875 -74.125 -180.375 104.875 0.00745166060715497 1
MYO9B_uc002nfm.1_S1990 61.6 184 285 74.7 113 216 158 80.3 162.075 -9.49999999999997 -5.85000000000001 -15.65 0.936164234800557 1
KDM5C_uc004dsa.3_S1357 604 1040 1080 830 533 457 1170 680 1076.75 -178.5 -281.5 -94.9999999999999 0.12914130393257 1
BCL7A_uc001ubp.3_S113 752 578 1120 791 1290 1230 567 1100 780 236.5 68.0000000000001 -7.50000000000006 0.779066207272262 1
TCEB3_uc001bho.3_S540 771 570 662 96.8 453 171 514 150 633.7 -202.95 135.55 -353.05 0.188601862240257 1
SRRM2_uc002crj.1_S953 1800 820 1700 1410 1180 2420 1700 1480 1472.5 262.5 -17.5000000000003 -62.5 0.966761484421193 1
LIMA1_uc001rwg.4_S202 900 674 772 708 829 1060 831 1140 730.75 201.5 2.99999999999986 62.5000000000001 0.978383128961551 1
CHD8_uc001was.2_S1766 1730 1550 1740 1670 704 541 790 1070 1782.25 -896.25 -186.25 -33.25 0.0929597972226284 1
FAM193A_uc010icl.3_S1367 626 748 756 609 634 605 754 836 724 22.5000000000001 -85.5000000000001 7.00000000000008 0.215556084711775 1
PVRL1_uc001pwv.3_Y435 231 204 140 679 51.1 84.9 159 433 316.025 -131.5 -210 204.95 0.0608199901879265 1
PUF60_uc031tcp.1_S528 252 212 561 209 116 594 898 270 471.75 161 -191 -135.5 0.354443472057536 1
PSMA3_uc021rtt.1_S249 160 71.7 265 184 198 110 68 42.2 208 -65.625 -4.87500000000004 -70.775 0.927405639725228 1
ZNF609_uc002ann.3_S575	S577 543 359 875 800 701 641 866 1060 829.5 172.75 -339.25 -31.25 3.58120860565933e-06 0.0176410335914778
PDS5B_uc010abf.3_S1333 995 879 932 877 575 1300 374 937 702.5 -124.25 157.25 279.25 0.420389113230937 1
TSNAX_uc001huw.3_S32 294 449 842 399 532 217 689 500 712.25 -11.4999999999999 -234.5 -198 0.0356057004881343 1
NDRG2_uc001vzd.3_S370 824 571 879 472 776 706 832 144 795 -72 137.5 -354.5 0.279433774421642 1
UBN2_uc011kqr.2_S249 644 644 562 508 655 842 845 880 569.75 216 -2.50000000000018 42.0000000000002 0.972105406014463 1
RECQL_uc001rey.3_S601 2540 840 1940 1860 1050 1380 832 1030 1933 -722 36.9999999999996 -313 0.930704401466774 1
AHNAK_uc001ntk.2_S92 634 1260 1620 953 530 567 501 396 1190.25 -618.25 -119.75 -27.2499999999999 0.638465604834887 1
HMGA1_uc011dsp.2_S87 109 153 87.5 147 252 232 179 332 94.5 124.625 0.124999999999984 59.125 0.996850493849908 1
TROVE2_uc001gss.3_S18 54.2 56.4 190 233 264 240 143 210 142.55 80.85 -40.35 22.05 0.505153981287473 1
IRF2BPL_uc001xsy.4_S658 427 891 583 1370 539 606 550 1090 726.75 -121.5 -282.5 464.5 0.0304460331348859 1
TP53BP1_uc001zrr.4_S813 2190 1270 2650 2730 2730 2020 1550 2750 2437.5 52.5000000000005 -367.500000000001 -87.4999999999994 0.471636479591717 1
H1FX_uc003elx.3_S32 2140 1920 1920 2680 2560 3060 3040 2730 2160 682.5 -172.5 182.5 0.461218765704149 1
OSBPL3_uc003sxk.1_S436 572 607 940 760 423 285 718 302 911.25 -287.75 -208.25 -174.75 0.0138243973670332 1
TOP2A_uc002huq.3_S1105 3830 2840 2400 2360 3410 3370 2790 2850 2602.5 247.500000000001 762.499999999999 -252.499999999999 0.00114948818491766 1
RBM12B_uc022aye.1_S590 173 779 320 43.1 371 388 214 648 170.525 76.4750000000001 121.475 195.025 0.530499634696764 1
ELF1_uc001uxs.3_S162 370 1190 823 978 931 556 377 1230 703.75 -66.7499999999999 -90.2500000000001 363.25 0.723412575551226 1
TTC33_uc003jma.3_S152 216 614 281 779 159 339 496 577 428.5 -79.7499999999999 -201.25 289.25 0.0317213653993312 1
ATE1_uc001lfp.3_S185 234 401 477 335 476 389 787 655 480.25 215 -188.5 -48.5 0.0191732224918333 1
LMNB1_uc003kud.2_T18 2980 2900 1670 3300 5060 5090 3680 3870 2052.5 1712.5 877.5 442.5 0.0304715459848735 1
NHSL2_uc010nli.2_S611 765 532 338 734 328 389 585 668 592.75 -99.7499999999999 -77.7500000000001 76.7500000000001 0.595366899230209 1
CD82_uc001myc.3_Y260 1820 1720 2050 2160 1480 1170 2010 1410 2230 -420 -360 -225 0.00633086280918825 1
MKI67_uc001lke.3_S247 460 416 757 590 267 244 349 338 667.25 -256.25 -161.75 -61.25 0.000798217620561236 1
POLR2A_uc002ghf.4_T1876 370 1330 752 1170 1220 381 205 1360 717 -114 -46.5000000000001 423.5 0.905090628235601 1
KMT2D_uc001rta.4_S1836 1300 1030 2220 1320 700 1650 1250 750 1665 -380 -215 -180 0.587561164193765 1
ANKRD12_uc002knx.3_S1165 1430 769 2000 2080 1300 1290 1330 1470 1887.5 -222.25 -522.75 -112.75 0.0472020340387912 1
PPIE_uc001cdt.2_T125 1390 637 424 274 1590 1270 821 759 515.75 428.75 652.25 -321.25 9.60268644526297e-07 0.0047398860293818
PHRF1_uc009ybz.1_S1358 714 766 372 215 493 134 119 333 414.5 -247 267 -62.4999999999999 0.0571663471650692 1
AIF1_uc011fez.2_S58 274 323 20 535 146 49.8 538 179 334.3 -59.7999999999999 -119.8 27.2000000000001 0.490095403055239 1
TBC1D5_uc003cbf.3_S383 181 319 373 74.3 126 208 240 585 258.325 52.925 -109.575 66.575 0.415851953731254 1
ARRB1_uc001owf.2_T409 642 577 531 504 813 571 752 686 597.25 142 32.4999999999999 -100 0.526034548754917 1
SDE2_uc001hpu.4_S387 434 599 359 331 582 492 508 457 374.75 79 113 -0.999999999999983 0.0483061340162837 1
ATXN2_uc001tsh.3_T740 654 1320 321 838 402 307 983 1130 702.5 -77.7499999999999 -147.25 308.75 0.640545205992363 1
VPS13C_uc002ahb.2_T732 545 527 369 121 206 300 211 465 328.75 -95 103 20.5 0.431966038536017 1
LIMA1_uc001rwg.4_S330 1110 1420 867 1080 1210 1600 1250 1220 893.5 200.75 230.75 220.75 0.00633357249224533 1
PRKDC_uc003xqi.3_T2637 635 397 490 267 1130 677 986 981 547.75 496.25 28.7499999999999 -229.75 0.764819665011675 1
LEO1_uc010bfd.3_S299 656 841 196 39.7 462 415 436 889 277.175 117.325 203.325 108.675 0.403856161045161 1
VPS13C_uc002ahb.2_S736 67.3 180 82.6 70.6 124 233 111 180 45.275 61.875 40.025 69.675 0.114083619187123 1
VPS13C_uc002ahb.2_S735 355 589 81 181 148 166 513 208 261.25 -42.75 68.7499999999999 11.7500000000001 0.683184814299388 1
GTF2I_uc003ubw.2_S966 2740 795 2110 3300 302 773 491 958 2494.5 -1605.25 -562.250000000001 45.7500000000003 0.366174451832504 1
RPTOR_uc002jyt.1_S562 966 875 1740 820 1250 832 1010 1060 1361 -62.2499999999999 -176.75 -344.75 0.394727379878738 1
PAK4_uc002okj.1_S147 624 877 394 444 972 620 360 812 399 106.25 270.75 100.75 0.0745620293478757 1
FOXK1_uc003snc.1_S440 851 1150 828 633 1760 970 1540 1320 927.5 532 102.5 -226.5 0.625810710588898 1
ZNF609_uc002ann.3_S357 1400 410 1010 682 962 1510 1110 806 925.5 221.5 168.5 -268.5 0.544999050575708 1
RBBP6_uc002dmk.3_S826 552 862 1610 1440 957 1910 1080 1250 1095.5 183.25 -274.75 315.75 0.418308994994597 1
FAM102B_uc010ouy.2_S225 816 1420 545 546 1340 473 513 988 623 -3.24999999999991 364.25 53.2500000000001 0.234853333388487 1
ATRX_uc004ecp.4_S1927 262 171 83 118 231 63.5 442 217 231.125 79.875 -33.125 -112.125 0.709877638066542 1
POLE3_uc004bhn.2_S121 3800 5950 1770 3710 6370 3270 4480 4470 3065 840 1240 245.000000000001 0.278636301259355 1
ZBTB7A_uc002lzi.3_S524 202 438 84.4 404 389 361 204 238 154.45 15.9 114.9 140.4 0.11928745774094 1
POU2F1_uc010plh.2_S226 91.1 616 89.6 109 533 693 603 554 72.325 369.325 144.375 163.825 0.243160197558767 1
KRIT1_uc003uls.1_S21 2620 2410 2190 2610 2770 2880 2610 1660 2335 22.5000000000002 402.5 -157.5 0.168426855646667 1
SNX17_uc010eza.2_T321 315 575 447 516 304 514 494 471 426.25 -17.4999999999999 -55.0000000000001 129 0.333708448531732 1
NUP88_uc010vsx.2_T524 427 457 661 296 133 148 146 199 510.75 -303.75 -34.25 -66.75 0.691700228404266 1
SNW1_uc010tvn.1_S223	S231 178 399 271 383 351 247 349 266 301.25 -4.5 -23.5 36.5 0.730832877015707 1
LARP7_uc003iay.4_T3 1140 684 371 347 751 200 246 875 568.75 -117.5 234 -100.5 0.407029932308358 1
NCKIPSD_uc003cum.3_T180 422 468 531 380 795 606 435 565 423.25 150 95 -41 0.26316987290631 1
MAF1_uc003zbc.1_S74 343 81.8 220 182 499 377 288 155 219 123.05 113.95 -138.55 0.0794197653684495 1
KIAA1033_uc010swr.2_S1096 1060 366 800 700 868 1500 1340 1300 800 520.5 -86.5000000000001 -50.4999999999999 0.7141453400697 1
WDHD1_uc001xbm.2_S259 174 244 428 361 480 195 251 324 361.75 10.7500000000001 -67.75 -52.2499999999999 0.469660341525667 1
RBM34_uc001hwn.3_S27 1040 1420 781 1480 1140 319 604 737 1091.75 -480.25 79.2499999999999 97.7500000000002 0.780012168868655 1
CANX_uc003mkl.3_S553 1440 2640 2060 2400 1990 1860 2310 2120 2102.5 -64.9999999999996 -240 305 0.389869118000769 1
SNW1_uc010tvn.1_S223 269 411 444 346 413 572 406 126 334.25 11.75 85.75 -19.25 0.455460817250309 1
PAICS_uc003hbu.1_S26 400 700 211 350 962 347 600 451 356.25 174.75 199.25 -81.25 0.261152413701117 1
TLE3_uc010ukd.1_S285 1350 2260 1770 2430 2060 1810 1800 1650 1827.5 -122.5 -42.5000000000001 292.5 0.879693342622136 1
PPP1R12C_uc002qiy.4_S449 465 529 534 661 222 640 327 237 470.25 -190.75 24.25 129.75 0.827418310747025 1
ALB_uc011cbf.2_S442 933 1610 526 565 858 854 826 975 630.5 -30.25 340.75 215.25 0.148613313763334 1
HIST1H1B_uc003njx.3_S17 1790 1190 1600 932 2580 1140 1970 1630 1688 452 142 -762 0.497128976144588 1
DHX36_uc003ezz.4_S1007 321 294 202 322 488 533 397 606 227.75 221.25 27.25 86.75 0.542716269282293 1
NUSAP1_uc001znu.4_S123 1770 1340 1540 1340 3350 4620 3480 3710 1262.5 2292.5 252.5 217.5 0.448663868588134 1
NPM1_uc003mbj.3_S105 267 187 204 80.7 132 196 145 165 176.175 -25.175 46.825 -29.825 0.265237199109952 1
NCOA5_uc002xre.3_S28	S33 901 702 2230 1480 2390 2890 2580 2190 1632.75 1184.25 -399.25 -209.75 0.316358367601437 1
SPAG9_uc002itf.3_S816 245 271 190 393 596 299 595 383 328.5 193.5 -37.5 -70 0.70365972119592 1
ARGLU1_uc001vqk.4_S75 213 158 970 911 225 840 634 604 714.5 12.7500000000001 -420.75 117.75 0.0562337028041056 1
ARGLU1_uc001vqk.4_S76 709 130 1130 560 603 1080 148 543 649.25 -38.7500000000001 35.2500000000001 -69.2500000000001 0.917956428401563 1
ACIN1_uc010tnj.2_S709 317 254 52.7 520 670 322 141 264 190.35 63.325 146.325 44.8250000000001 0.376038970262033 1
CDK12_uc002hrw.4_Y891 7090 9060 9850 6530 10100 11400 8710 9010 7657.5 1672.5 887.499999999999 62.5000000000014 0.435097324587802 1
RIPK3_uc001wpa.3_S315 622 608 687 547 327 595 70.6 748 504.65 -180.85 24.8499999999999 197.85 0.874615611322509 1
CDK12_uc002hrw.4_T892 2780 4680 4730 4070 5200 4650 6000 4200 4415 947.5 -422.5 -277.5 0.53784784742537 1
HUWE1_uc004dsp.4_S2361 1410 1170 1450 1140 2450 1650 2080 2250 1470 815 -60.0000000000002 -295 0.730806523195681 1
WDR7_uc002lgk.1_S934 756 383 1060 1150 97.3 408 735 559 1088.25 -387.425 -464.925 -37.0750000000001 0.000543472451482468 1
MTDH_uc003yhz.3_S307 164 146 632 518 367 680 178 546 361 77.7500000000001 -129.25 137.25 0.468883795524101 1
DOCK10_uc010fwz.1_S1244 103 67.3 203 186 72.7 109 112 173 174.5 -23.15 -80.5000000000001 11.15 0.000915924377885956 1
SEPT6_uc011mtw.1_S415 477 192 711 799 270 392 660 624 741.5 -58.2499999999999 -365.75 -27.7499999999999 1.47820557473882e-05 0.0726094578311708
SRRM2_uc002crj.1_S1100	S1109 210 82.2 679 151 349 353 400 206 441.5 46.45 -110.45 -211.45 0.381023783207289 1
HMHA1_uc002lqz.2_S22 161 595 371 360 74.7 149 185 105 324.75 -243.325 -10.325 104.325 0.91749347235333 1
SLC26A11_uc002jyd.2_S508 1180 1640 1630 1130 3190 1460 1740 1490 1462.5 575 370 -505 0.389604811887892 1
RAI1_uc002grn.1_S1481 590 883 1340 707 863 757 1490 1050 1177.5 160 -373.5 -221.5 0.0392258421539336 1
NOLC1_uc001kuo.2_S272 581 315 413 290 466 391 900 607 551.5 191.25 -114.25 -189.25 0.320658684060491 1
LRWD1_uc003uzn.3_S263 268 164 336 253 306 469 255 245 244.75 63.5 29.5 -8.49999999999999 0.695262124165593 1
RYBP_uc003dpe.3_S226 315 1330 807 401 518 696 844 1300 619.5 126.25 -123.25 310.75 0.688819934449681 1
SP100_uc002vqs.3_S227 322 510 704 244 521 275 344 444 510.75 -49 -27.0000000000001 -104.5 0.837593449930811 1
ADD1_uc003gfq.3_T10 255 576 880 310 517 796 1030 893 639.75 303.75 -242.25 -26.75 0.186241408287802 1
ANK1_uc003xoi.3_S1685 1390 986 1020 351 573 892 705 947 898.5 -157.5 204.5 -128 0.427067991497049 1
LRRFIP1_uc002vxe.3_S602 910 1110 819 419 580 1090 595 699 618 -73.4999999999999 289.5 103.5 0.0909478062420236 1
SNX17_uc010eza.2_S322 1220 1790 1020 806 1520 1430 1160 895 949 42.2500000000002 519.75 0.250000000000203 0.00242253892205068 1
DDX17_uc003avy.4_S672 32.1 484 233 206 95.9 360 115 350 114.775 -8.54999999999998 17 231 0.843295904095229 1
DNTTIP2_uc001dqf.3_S120 239 273 87.8 306 123 41 626 232 326.4 29.05 -143.95 -55.95 0.33930912943631 1
TLE3_uc010ukd.1_T284 661 987 524 727 993 468 455 529 605.75 -113.5 218.5 19.5000000000001 0.181905368261757 1
NPM1_uc003mbj.3_S241 4560 2790 3500 4110 3260 2640 3310 3250 4085 -625 -230.000000000001 -460 0.600516509424028 1
SMARCA4_uc010dxs.3_T1454 470 612 426 936 530 484 862 260 659 -77 -97 0.999999999999928 0.630906566312869 1
DBNL_uc011kbp.2_S231 235 260 381 393 150 505 84.9 113 242.475 -104.025 44.525 105.025 0.703468189238727 1
PPFIBP1_uc001rif.2_T812 571 20 786 289 613 201 894 631 781.25 168.25 -298.75 -430.75 1.11866116827284e-06 0.00552059286542646
EIF5B_uc002tab.3_T300 424 593 856 612 821 568 728 560 727 48.0000000000001 -87.5000000000002 -124 0.428016818800988 1
SETD1B_uc001ubi.3_S1297 459 789 533 606 555 517 490 420 526 -101.25 67.7499999999999 73.7500000000001 0.390315280559081 1
ATXN2L_uc002dqz.4_S502 560 794 679 389 20 103 93.1 502 574.275 -425.975 -46.525 108.975 0.771088446592571 1
ZNF687_uc009wmp.3_S265	S270 830 710 1850 1260 1030 1120 1470 833 1535 -49.25 -430.75 -314.25 0.0667639334174936 1
HSH2D_uc002ndp.4_S240 639 1830 2370 1590 2100 1360 226 1320 1458.75 -355.75 105.75 191.25 0.868460002287759 1
TCOF1_uc003lsa.3_S1394 7390 7020 7640 8560 6770 6610 4830 6080 7362.5 -1580 169.999999999999 410.000000000001 0.788666315646171 1
RBL2_uc002ehi.4_S1111 601 412 728 662 818 585 968 703 775.5 167.75 -161.25 -188.25 5.94724189295987e-05 0.290760656146808
RAB29_uc001hdf.4_S184 322 474 236 204 261 459 314 260 213.25 14.5 125.5 66 0.0401706214107821 1
RPL7_uc003xzg.3_T16 524 133 593 188 830 289 390 438 499.75 127.25 41.75 -322.25 0.732956600408091 1
RAB29_uc001hdf.4_S182 173 338 78.8 267 301 20 700 72 319.4 59.05 -71.45 -138.95 0.70091352554392 1
TWISTNB_uc003sup.1_S315 470 1070 326 243 703 365 460 496 365 -21.2499999999999 270.75 53.7500000000001 0.180958696378313 1
CENPC_uc003hdd.1_S612 686 874 579 819 642 886 1050 1070 706.75 172.5 -107.5 173 0.304402953982645 1
HTATSF1_uc004ezx.3_S578 2030 1410 2540 1630 2010 1750 1930 2100 2230 45.0000000000004 -250.000000000001 -405 0.2339255508872 1
AFF4_uc003kyd.3_S619 4680 6510 5280 5370 6040 5340 5250 5050 5130 -39.9999999999998 405 255.000000000001 0.399664451642076 1
DNAJC2_uc010lix.3_S48 256 307 295 403 438 361 426 326 328.5 72.5 -22 -4.49999999999995 0.653353600045499 1
ACAP2_uc003fun.4_S390 2580 1560 1500 2400 989 2350 1560 1890 1797.5 -312.75 32.25 392.75 0.942738341419748 1
SLTM_uc002afo.3_S534 274 472 795 359 597 927 311 804 401.75 184.75 0.249999999999956 146.25 0.999019775152911 1
TCOF1_uc003lsa.3_T532 54.2 203 302 470 483 223 381 459 321.55 129.2 -162.2 33.7 0.100189748991253 1
PHACTR2_uc010khi.3_S570 596 850 372 701 849 937 848 474 488 147.25 209.25 74.2500000000001 0.126725978892061 1
SRRM1_uc001bjm.3_S710	S712 1360 1690 1820 1340 1240 875 1280 1800 1686.25 -253.75 -268.75 1.24999999999985 0.263855741058246 1
EIF2S2_uc002xaf.3_T30 386 145 660 530 917 1370 244 901 277.5 427.75 120.75 184.75 0.681633524568345 1
GAK_uc003gbl.4_S643 356 561 672 217 563 338 569 555 537 54.75 -48.75 -122.25 0.699850464792469 1
RPS3_uc031qct.1_T94 2570 1620 1480 1420 2000 1450 1560 1380 1765 -175 450 -435 0.024026227786247 1
SUPT5H_uc002olo.4_S799 940 599 466 616 383 1280 848 1040 514 232.5 57.9999999999999 224.5 0.80627009325884 1
NOP58_uc002uzb.3_S501	S513 756 885 1050 748 1020 1440 953 623 779.25 149.25 181.75 -20.75 0.371701381733752 1
PCM1_uc022asj.1_S530 300 217 314 489 218 422 479 487 368.5 71.5 -153 76 0.0100260018561708 1
CWF19L2_uc010rvp.2_S478 2740 4040 5390 4540 3690 3360 3890 4320 4647.5 -362.499999999999 -1077.5 137.500000000001 0.0235085855031722 1
RBM25_uc010ttu.2_S682 1060 562 950 929 982 474 1300 512 1178.75 -58.2499999999999 -153.25 -453.75 0.268066876976937 1
NUB1_uc003wjw.4_S463 521 1250 772 781 1080 1160 266 1040 488 55.5000000000002 288 398 0.147168415581466 1
ZNF326_uc009wda.1_S271 310 307 297 333 397 368 545 578 353.5 160.25 -92.7500000000001 9.2500000000001 0.040049649882543 1
RAP1GAP2_uc010ckd.3_S598 2250 891 2340 2310 2220 3020 2590 2180 2202.5 554.75 -259.75 -249.75 0.572289397099234 1
RAP1GAP2_uc010ckd.3_S599 1960 1030 1920 1660 966 1470 2200 1680 2047.5 -63.5000000000002 -508.5 -301.5 0.0717199720180535 1
NSUN5_uc003txv.3_S431 929 315 639 739 724 669 1510 998 946.75 319.75 -312.25 -270.25 0.107043279808022 1
SRRM2_uc002crj.1_S294	S296 552 695 1600 903 945 915 679 868 1104.75 -85.7499999999999 -235.75 -98.75 0.37275502652878 1
DUS3L_uc002mdc.3_T272	S276 70.6 542 353 304 298 32.8 232 202 319.95 -126.2 -36.9 31.8000000000001 0.784981204662338 1
BOD1L1_uc010idr.1_S1530 550 678 1080 1040 1060 1310 2100 1870 1135 748 -623 26.9999999999999 8.33623429558517e-07 0.0041155988717304
HDGFRP2_uc002map.3_S369 1680 1040 1450 1810 2880 2990 3200 3830 1650 1730 -425 115.000000000001 0.0877556265432545 1
SLC4A7_uc011aww.3_S246 409 463 430 761 281 480 243 321 448.25 -184.5 -30.5 165.5 0.719220656796663 1
TNKS1BP1_uc001njr.3_S242 709 222 632 576 217 839 571 623 570.25 27.7500000000001 -103.75 32.7500000000001 0.601203035464549 1
TNKS1BP1_uc001njr.3_S243 593 482 836 766 496 623 945 449 838.25 -40.9999999999999 -200.5 -137.5 0.0870146663003603 1
SAAL1_uc001mnq.3_S5 1740 1340 1630 1320 2260 2960 2910 2490 1567.5 1147.5 -12.5 -107.5 0.957974249031823 1
RNASEH1_uc002qxt.3_S73 3390 3620 2270 2300 1870 1900 963 2050 2323.25 -1199.25 799.25 344.25 0.00837614511102904 1
FKBP5_uc003oky.2_T442 1350 565 882 1310 931 792 1370 1420 1250.5 101.5 -336 -111.5 0.162858935462625 1
EML3_uc001ntt.1_S887 63.3 992 194 271 488 550 107 335 69.8249999999999 -10.0749999999999 296.575 323.925 0.0948960797093045 1
ARMCX3_uc004eib.1_S42	S52 397 825 371 384 279 887 885 245 380.25 79.75 125.75 102.25 0.609037350359963 1
SH3GL1_uc010xig.2_S286 3650 5560 3580 3620 3520 2150 1520 2360 3450 -1715 949.999999999999 355.000000000001 0.112725308557383 1
TRPM7_uc010bew.2_S1403 83.8 684 178 108 387 172 166 140 135.45 -47.1999999999998 183.7 72.3 0.247786963385717 1
POLR3C_uc001eog.3_S86 1350 894 1300 1520 352 1690 1130 1090 1227.5 -200.5 -188.5 265.5 0.574734786377653 1
DSN1_uc002xga.3_S57 1530 2460 2710 2730 2400 2000 2260 1460 2485 -327.5 -192.5 -62.4999999999999 0.644445863366647 1
RAPGEF2_uc003iqg.4_T1175 1120 2920 1790 1320 1680 2200 2870 2320 1672.5 480 -95 325 0.863224869547856 1
PRPF4B_uc003mvv.3_S365	S367 1570 2350 1310 2130 1810 2010 3350 2210 1915 505 -315 165 0.514906324493292 1
INTS1_uc003skn.2_S81 1350 2180 2050 2210 1630 1300 1060 1780 1855 -505 -160 345 0.52905404492293 1
INTS1_uc003skn.2_S80 500 853 878 890 339 838 1360 967 917 95.7500000000001 -391.25 117.75 0.0447068766506097 1
TOR4A_uc022bqh.1_T104 626 1230 1230 1070 1290 1690 1380 2070 961.499999999999 568.5 -228.5 383.5 0.167455740739023 1
BRIP1_uc002izk.2_S1030 912 341 348 394 296 348 300 76.3 488.5 -243.675 194.675 -174.175 0.137101814276039 1
KMT2D_uc001rta.4_S1670 594 759 675 532 354 719 689 553 611.5 -61.2499999999999 -5.75000000000008 62.7500000000001 0.959822561272203 1
SEC16A_uc004chv.4_S568 79.4 421 103 327 99 89.3 137 215 165.025 -97.5249999999999 -23.325 158.475 0.750774047451863 1
DENND4C_uc031tcw.1_S1045 2840 1850 2880 2780 1900 2040 1570 1960 2727.5 -720 -140 -140 0.653842389449314 1
RBL2_uc002ehi.4_S1067 1910 2540 1680 1710 2200 1670 1130 1090 1610 -437.5 677.5 22.5000000000004 0.0019496267875295 1
TRIM28_uc002qtg.1_S815 360 113 609 46 287 154 452 281 480.5 11.5 -118.5 -278.5 0.167058094528772 1
TJP2_uc011lru.2_S173 361 414 785 443 1230 1450 1610 1060 633.5 836.75 -110.75 -154.75 0.4985520103713 1
SMARCAD1_uc003htb.4_S210 336 391 251 207 528 243 758 605 390 237.25 -80.75 -106.75 0.517728691521026 1
DDB2_uc001nee.2_S23 1490 1210 1550 1600 1720 1330 1670 1680 1632.5 137.5 -187.5 -152.5 0.0494305084073961 1
SF3B1_uc002uue.3_S321 390 417 546 338 609 532 334 740 405.5 131 -2.50000000000002 37 0.982772308484468 1
IRF8_uc002fjh.3_S171	S173 722 478 1050 990 593 547 362 282 906.75 -364 -86.0000000000001 -107.5 0.616443912527491 1
RGS14_uc003mgf.3_S287 1740 1060 2120 1550 2650 1830 1850 1380 1887.5 310 95 -635 0.72772354666955 1
SF3B1_uc002uue.3_T325 966 1290 750 503 1670 674 817 335 778 -3.24999999999991 548.75 -350.25 0.021289294934336 1
SLC9A3R1_uc002jlo.4_S289	S301 656 655 249 287 464 432 569 760 394.5 94.5 85.5 49.0000000000001 0.585932813150944 1
SMARCC2_uc001skd.3_S301 4840 1470 4220 1710 2680 3300 2690 3100 3595 -117.500000000001 142.5 -1212.5 0.87108853144912 1
SET_uc004bvu.4_S23 3470 4850 2640 4570 5120 5300 4620 4710 3160 1055 550 895.000000000001 0.161208650352828 1
EIF4ENIF1_uc003alc.1_S76 642 426 481 224 636 362 301 197 441.75 -69.25 215.75 -212.75 7.16563632453577e-09 3.55057279880748e-05
MATR3_uc003ldz.3_S477 888 722 455 801 1260 679 808 781 682 165.5 176 -107 0.288418479964192 1
PPHLN1_uc001rni.1_T129 2780 2800 1870 2470 2530 1730 1780 1840 2260 -510 470 -29.9999999999999 0.0718001673113023 1
SSBP4_uc002niz.3_S318 798 525 737 447 114 267 282 389 683.5 -363.75 -37.7500000000001 -75.75 0.745566215431703 1
ACD_uc002etr.4_S109 377 329 308 524 222 409 458 319 391.5 -32.5 -68 54 0.369030051862517 1
USP11_uc004dhp.3_S674 297 243 58.6 57.7 280 287 148 48.9 83.225 26.9 198.45 -36.75 1.15921049463419e-18 5.75895773734266e-15
FLCN_uc002grc.2_S61 1480 1270 988 665 1450 980 2180 1520 1330.25 431.75 -43.2500000000002 -415.75 0.888194165587693 1
TCF4_uc010dpi.3_S186 82.2 94.6 280 249 294 177 80.7 253 198.725 24.725 -53.725 9.17500000000002 0.50528683531655 1
RRP1B_uc002zdk.3_S457 1050 706 1010 1240 936 558 1200 952 1238 -89.9999999999999 -288 -185 0.0200577157206564 1
APOBR_uc010byg.2_T636 1100 453 408 1000 603 1100 988 729 701 114.75 32.7499999999999 45.7499999999999 0.899739822744677 1
RRP1B_uc002zdk.3_T453 135 206 375 401 1170 442 823 523 416.75 460.25 -42.25 -232.75 0.816745503223349 1
MKI67_uc001lke.3_S1615 2980 3200 2630 3450 4320 3170 4780 2790 3325 700 4.99999999999958 -525 0.992797759105492 1
GAB2_uc001ozh.3_S404 868 787 872 1320 586 763 430 1180 899.75 -222 -199.5 323.5 0.207906049033831 1
SCAF11_uc001roy.1_S730 798 691 483 846 731 865 726 582 617.75 21.5 112 61.5 0.278467804092548 1
DENND4C_uc031tcw.1_S535 733 1500 277 722 422 1040 492 775 365.25 -125.75 357.25 528.25 0.0242101490531363 1
TRA2A_uc003swi.3_S85	Y86 1310 1600 2090 1550 1740 918 1340 1210 1865.5 -335.5 -155.5 -300.5 0.507932527056268 1
EXOC2_uc003mte.4_S430 4070 3150 5900 4170 2740 3190 3970 3880 5205 -877.5 -1192.5 -572.5 0.00552350106902913 1
REPS1_uc003qij.3_S142 879 694 648 850 1870 1370 1360 1460 753.75 747.25 123.75 -95.75 0.387500745395135 1
CCAR2_uc003xci.3_S568 1780 1570 1600 1580 2560 1270 2090 1460 1845 212.5 112.5 -537.5 0.644807800994969 1
TXLNG_uc004cxq.2_S78 884 536 561 753 587 607 523 197 668.75 -205 145 -115.5 0.241420077322652 1
NCBP1_uc004axq.3_T20 209 129 47.2 189 620 106 225 150 152.85 131.7 113.2 -131.8 0.357704980528625 1
EIF4B_uc010snv.2_S218 2990 1700 3180 3160 2550 4470 4330 5520 3092.5 1460 -1120 450 0.0743988538324919 1
SEC22B_uc031poa.1_S136 647 398 1610 495 2560 2290 2750 2400 1205.5 1712.5 -340 -496 0.0943616363697603 1
TJAP1_uc011dvj.3_S299 574 566 541 544 446 543 377 292 508.5 -141.75 93.7499999999999 1.75000000000008 0.0427384018858852 1
ATRX_uc004ecr.2_S583 996 782 598 1570 734 844 1630 555 1137 -45.7499999999999 -249.25 -51.7499999999998 0.497472273215746 1
EXOC1_uc003hbg.1_S469 711 301 648 403 485 150 339 232 649.75 -214.25 6.24999999999997 -274.25 0.914007939507812 1
ATRX_uc004ecr.2_S581 241 256 559 526 474 806 899 831 494.5 357 -259.5 61.5 0.00141637005236375 1
RBBP6_uc002dmk.3_S1238 454 860 1050 628 920 737 435 730 720 -42.4999999999999 31.9999999999999 24.0000000000002 0.873303743861482 1
PCK2_uc001wlu.4_S303 744 748 665 527 634 437 1310 727 868.5 106 -166.5 -228.5 0.385748249811817 1
STX7_uc003qdg.2_S44 191 93.6 110 339 78.2 147 320 206 230.75 4.40000000000001 -116.3 21.6 0.105192292095458 1
PML_uc002awm.3_S35	S39 711 596 1050 958 748 1080 853 644 885.5 2.50000000000008 -92.5000000000001 -20.9999999999999 0.577020926024573 1
IGF2BP2_uc003fpp.3_S27 405 654 484 536 313 142 510 294 569.25 -205 -77.5000000000001 -21.4999999999999 0.4604425931479 1
IGF2BP2_uc003fpp.3_S24 277 81.5 387 86 726 461 561 84.6 309.25 250.275 106.725 -309.475 0.271078635014558 1
GOLPH3_uc003jhp.1_S41 299 289 456 490 909 944 484 239 310.25 260.5 193 -46.5 0.321898669986565 1
CBX3_uc003sxt.3_S92 554 331 278 551 451 392 321 86 397.5 -116 123 -61 0.2762306014135 1
SQSTM1_uc003mkw.4_S187 848 872 1070 1020 608 701 588 712 973.75 -300.25 -90.25 47.75 0.119930134305281 1
SQSTM1_uc003mkw.4_T184 606 1250 639 260 757 479 340 807 501.25 -92.9999999999999 261.5 113.5 0.293275430274531 1
NOLC1_uc001kuo.2_S90 469 65.1 200 226 255 97.6 178 460 293.85 7.62499999999998 -44.325 -63.325 0.742310051185149 1
CBX3_uc003sxt.3_S96 2790 3290 1590 2200 2160 2300 2690 2800 2140 20.0000000000002 315 340 0.462964789087407 1
CBX3_uc003sxt.3_S94 1100 1020 1220 1110 1290 1490 1310 1120 1117.5 190 34.9999999999999 -44.9999999999999 0.730274307934341 1
SQSTM1_uc003mkw.4_S181 2610 1850 2170 1890 1310 1730 1560 1310 2167.5 -652.5 142.5 -217.5 0.501414896258532 1
TRIP12_uc002vpy.1_S1082 1910 2030 1960 1210 2900 1200 2460 993 2075 110.75 354.25 -949.25 0.318582153490621 1
TOR1AIP1_uc001gnq.4_S142 108 857 493 202 281 403 269 401 290.5 -76.4999999999999 71 178 0.70621149700136 1
TCEA1_uc003xru.3_S52 1120 1470 1340 1170 1870 1730 1240 1120 1120 215 330 -19.9999999999997 0.0672262073209497 1
TGOLN2_uc021vjx.1_S297 527 543 287 330 519 629 243 410 261.25 28.5000000000001 237 84.0000000000001 2.29016488300303e-15 1.13729588089931e-11
ARHGEF6_uc011mwd.2_S634 161 178 335 430 241 463 52.7 561 212.675 53.4250000000001 -83.925 210.575 0.459783607034545 1
TGOLN2_uc021vjx.1_T295 503 892 324 510 618 398 862 263 531.25 -22 113 -60.9999999999999 0.586466824856241 1
ARID1B_uc003qqn.3_S1541 341 439 536 691 20 526 342 418 480 -175.25 -165.25 208.75 0.071707674714986 1
DOCK2_uc003maf.3_S587 415 674 583 497 349 358 316 411 509 -183.75 -2.75000000000007 69.2500000000001 0.965482130833955 1
SDAD1_uc003hjf.4_S547 1210 1640 1140 1130 933 925 1120 1070 1203.75 -268 62 90.5000000000002 0.680508114498206 1
NDE1_uc002dds.3_S313 789 1290 787 530 736 714 1310 1110 872.25 118.5 -52.0000000000002 5.50000000000017 0.843311670473631 1
RING1_uc011izv.1_S228 535 405 191 338 148 364 454 204 336.25 -74.75 66.25 -4.24999999999995 0.576518895530699 1
KIAA0947_uc003jdm.5_S924 404 1080 793 701 256 707 183 480 541.75 -338 72.5 333 0.617659296279996 1
SPIRE1_uc010wzy.2_S507 832 1640 1100 1030 643 1250 559 950 842.75 -300 181.5 434 0.26606058159651 1
TBC1D10B_uc002dxu.2_S131 781 725 443 945 718 484 389 641 629.25 -165.5 72.5 116 0.608365297315486 1
RBM15_uc021orn.1_T567 756 441 470 550 619 570 686 556 590.5 53.5 30.9999999999999 -103.5 0.687926033442342 1
MGA_uc010ucz.2_S448 320 376 540 77 135 215 537 264 449.75 -40.5 -93 -150 0.480994798760853 1
SRRM2_uc002crj.1_S230	T232 805 1170 826 585 1170 452 1210 892 950 84.5 21 -228 0.92834424363531 1
DUT_uc001zws.3_S98 180 542 360 619 209 859 105 299 191.25 -57.2499999999999 101.75 366.25 0.481128503533563 1
TMPO_uc001tfh.2_S65 545 530 407 451 787 422 577 844 491.25 174.25 1.24999999999992 -17.2499999999999 0.992045036468046 1
LEO1_uc010bfd.3_S629 722 1190 991 946 1150 1970 1160 1310 710 435.25 156.25 348.25 0.397102978903611 1
LEO1_uc010bfd.3_T628 1930 2270 1890 2170 2430 2530 2090 2280 1860 267.5 182.5 227.5 0.0116275994451773 1
KARS_uc002fer.3_T586 42.2 169 245 214 214 453 517 160 202.55 168.45 -64.45 -5.54999999999996 0.578770396213995 1
ZFR_uc003jhr.1_S1009 537 820 578 621 994 1030 844 947 532 314.75 97.75 116.25 0.0540441669749059 1
SRRM2_uc002crj.1_T854	T864 829 316 984 693 688 777 596 545 827.25 -54 -52.0000000000001 -191.5 0.74063877396886 1
AGAP3_uc003wjg.1_S227 1050 712 518 829 491 256 820 876 869.75 -166.5 -133.5 -51.5 0.530231225318932 1
LARP1_uc003lvo.4_S311	S315 1440 1270 1250 1310 1240 791 1070 1420 1382.25 -187.25 -77.2500000000001 -52.25 0.640726132654027 1
LARP1_uc003lvo.4_S560 1510 983 1210 1040 1150 1530 820 1190 1065 -13.2499999999999 228.25 13.2500000000001 0.251085804355988 1
SRSF7_uc002rqz.3_S232 896 580 543 402 721 1040 730 957 518.5 256.75 151.25 22.2500000000001 0.287286043510406 1
NOB1_uc002exs.4_S183 479 813 193 260 699 708 361 821 194.5 211 266 217.5 0.0274226869325695 1
DMAP1_uc010oku.1_S453 2310 3170 2780 2940 3680 3610 3100 3320 2575 627.5 157.5 292.5 0.476851030951784 1
PRPF40A_uc010zcd.1_S852 1720 954 542 707 1930 1400 1270 1190 845.250000000001 466.75 573.75 -302.75 0.00334124828299127 1
NUP93_uc002eka.3_T642 615 798 372 163 271 536 1000 401 496.5 65.0000000000001 70.9999999999999 -90 0.778077416158909 1
TMPO_uc001tfh.2_S66 512 437 1310 906 1550 1030 970 1570 994.5 488.75 -306.75 -99.7500000000002 0.259977042975777 1
LARP1_uc003lvo.4_S568 396 478 117 686 145 328 606 170 398.5 -107 -58 99.5000000000002 0.754289258028697 1
MIEF1_uc003axx.3_S58 2660 1380 2300 1330 2310 2970 1180 1680 1700 117.5 707.5 -272.5 0.155920821603731 1
HNRNPA2B1_uc003sxr.4_S258 186 169 206 264 236 131 231 114 240.5 -28.25 -23.25 -45.25 0.555371163545263 1
BUD13_uc009yzc.3_S324 146 177 113 102 404 192 353 367 158.75 194.5 -4.00000000000003 -44.5 0.943931673033894 1
SRSF9_uc001tyi.3_S188 9720 11800 10900 10400 12800 12200 13200 11800 10730 1795 54.9999999999998 -105 0.933080708887485 1
SRRM1_uc001bjm.3_S573 1410 2200 1840 1790 2060 2070 1430 2320 1560 160 89.9999999999999 410 0.684773705090105 1
CAP1_uc001cey.4_S423 229 216 36.3 131 20 88 159 181 125.9 -41.075 11.425 42.925 0.864598759643869 1
CHD3_uc002gjf.2_S771 1110 529 599 461 585 901 697 541 641.25 6.25000000000013 206.75 -139.75 0.207285452912259 1
LMNA_uc001fni.3_S413 838 1280 996 866 948 1460 1180 1620 854 307 -34.0000000000002 316 0.823913224000235 1
SNRNP27_uc002sfw.3_S131 611 689 531 603 312 439 440 387 569.25 -214 22.4999999999999 56.0000000000001 0.616546978880382 1
RBM10_uc004dhh.3_S153 199 256 132 335 166 219 402 185 245.25 12.5 -53.5 24 0.500875775382758 1
RALGPS2_uc001glz.3_S328 447 261 58.3 48 511 365 245 982 122.9 322.175 62.675 98.675 0.777506629260378 1
LMNA_uc001fni.3_S389 3690 3580 2900 3410 4810 3290 2880 2270 3122.5 -82.4999999999995 977.5 -432.499999999999 0.0287459723975733 1
LYST_uc001hxj.3_T2121 3020 3270 2690 1820 1790 1960 2120 2090 2595 -709.999999999999 329.999999999999 -119.999999999999 0.35609645539058 1
CDK13_uc003thh.4_S524 370 552 288 739 172 180 353 269 464.5 -243.75 -93.75 139.25 0.367121907045411 1
PHF14_uc011jxj.2_S529 2300 1300 1750 1270 1680 1740 1870 2360 1800 257.5 -57.4999999999999 -232.5 0.861615967415076 1
SESN2_uc001bps.3_S248 1430 810 874 1360 1440 1150 934 1640 1080.5 172.5 5.49999999999986 70.5 0.983864214637499 1
STK10_uc003mbo.1_S449	S453 993 2670 1200 1490 796 833 344 979 1098.5 -850.249999999999 319.75 659.75 0.32247976101703 1
NAA10_uc031tkt.1_S189 1780 3020 2030 1920 2410 1890 2050 1380 1980 -255 430 -14.9999999999997 0.25343033428053 1
SYK_uc004aqz.3_T383 899 295 415 837 336 928 880 143 629.5 -39.75 45.7499999999999 -81.7499999999999 0.878463475389339 1
EHBP1_uc002sby.3_S963 515 836 497 1020 411 766 843 544 651.5 -75.9999999999999 -94.0000000000001 225 0.547109373747506 1
ADD3_uc001kys.4_S678 827 467 668 974 620 714 1080 951 875.75 107.25 -261.25 -22.2499999999999 0.0471584652655986 1
LRWD1_uc003uzn.3_S250	S258 512 272 685 424 681 312 565 437 639.75 25.5 -83.4999999999999 -249.5 0.151495459423141 1
PRKDC_uc003xqi.3_T2619 1550 1150 1220 1320 496 1490 907 1480 1181.75 -216.75 -60.25 316.75 0.823220575493 1
MRE11A_uc001peu.2_S649 554 347 569 759 57 282 103 195 568 -398 -96.5000000000001 75 0.349592997717072 1
KLC1_uc010tyf.2_S459 286 179 331 327 426 203 465 369 384.25 85 -99.5 -107.5 0.0105478629270233 1
RAB8A_uc002ndn.4_S180 401 698 675 467 91.8 452 173 728 484.75 -199.05 -100.05 251.05 0.493653378529965 1
RB1CC1_uc003xrf.4_S236 703 642 726 779 394 812 664 313 696.5 -166.75 17.2499999999999 14.7500000000001 0.90599749534938 1
PHF14_uc003sry.2_S83 433 183 124 270 315 266 231 428 229 57.4999999999999 36 11 0.707268169103975 1
PRKDC_uc003xqi.3_S2611 460 242 242 269 370 506 190 548 224.25 100.25 82.25 75.75 0.428497759658083 1
EIF4B_uc010snv.2_S449 3580 4830 4650 5170 7540 9490 5470 5340 3507.5 2402.5 1202.5 897.5 0.243158459337178 1
EEF2_uc002lze.3_T434 1010 573 559 894 1020 1020 894 1020 724 229.5 63.9999999999999 6.00000000000007 0.650327803173623 1
EXOSC10_uc001asb.3_S820 1920 1080 1690 1110 2280 1940 2340 2420 1702.5 795 -85.0000000000001 -420 0.659453762032351 1
IWS1_uc002ton.2_S442 547 364 346 89.9 693 760 486 519 263.725 277.775 230.775 -84.775 0.00081855993496701 1
ACIN1_uc010tnj.2_S409 554 863 1270 693 1600 808 762 1000 935.25 197.5 25 -205.5 0.9300732905606 1
PBRM1_uc003deq.2_T521 243 518 389 62.4 442 527 609 386 291.35 187.9 70.9 -47.4 0.576921564433719 1
FLII_uc002gsq.2_S855 721 572 655 685 727 838 931 443 702.25 76.5000000000001 35.9999999999999 -124 0.762075097703955 1
RBL1_uc002xgi.3_S868 493 1020 1020 1170 717 582 326 506 861.75 -393 -52.5000000000001 180.5 0.776599313351941 1
GPATCH2_uc001hlg.4_S283 252 130 226 327 168 333 296 287 248.5 37.25 -63.25 33.75 0.256983605646351 1
MEN1_uc001obk.3_S547 111 557 593 346 527 478 523 455 422 94 -61 20.5 0.649047304326882 1
RNF213_uc021uen.2_S87 339 685 64.2 214 68.2 322 289 84.9 162.1 -134.525 190.525 136.375 0.168908793287539 1
RBMX_uc011mwg.2_S331 1270 2260 1480 2210 1910 1120 1620 1320 1735 -312.5 -17.4999999999999 157.5 0.961866126815109 1
HDAC1_uc001bvb.1_S405 662 555 1490 1050 1890 1840 1590 705 1110.5 567 28.0000000000001 -370.5 0.941675146271787 1
POLR2A_uc002ghf.4_S1919 628 460 856 571 402 338 889 274 865.5 -153 -190.5 -283 0.0670877900351352 1
TOP2B_uc003cdj.3_S1335 304 536 455 250 986 1120 642 915 246.5 529.5 171 108.5 0.110896605588153 1
ANXA2_uc002agm.3_S17 380 189 276 97.6 352 84.6 79.4 473 256.1 11.6 19.8999999999999 -60.8 0.885237736613682 1
LIG1_uc002pia.1_S75 702 1010 1140 1290 1620 1090 1310 1140 1123 254.5 -114.5 -60.4999999999999 0.570468232712974 1
MKI67_uc001lke.3_S307 792 1020 1350 640 1280 436 669 1020 1091.25 -99.2499999999998 -37.7500000000001 -243.75 0.88871484616077 1
CDKN2AIP_uc003ivq.1_S400 1190 336 1330 799 750 1110 1210 1350 1187.25 191.25 -325.75 -221.25 0.185160895040199 1
ACCS_uc001mxx.2_S490 1060 460 499 1090 743 1570 1730 917 827 462.75 -100.75 1.25000000000021 0.779487129332881 1
ZZEF1_uc002fxe.3_S1058 1270 1710 324 1310 1370 1470 1750 1160 877 284 319 234 0.342388066198592 1
FCHO1_uc002nhg.3_S371 611 630 721 1100 687 594 530 568 772.25 -170.75 -99.2500000000001 85.7500000000001 0.445040848781905 1
TRMT10C_uc021xbw.1_S72 1070 1530 843 1250 1470 916 1600 2250 1172.5 385.75 -239.25 240.75 0.481211110930752 1
GAPVD1_uc004bpp.3_S965 4080 3540 1830 4660 4290 3390 4060 3930 3267.5 390 205 315 0.787444632172938 1
TAB2_uc003qmj.3_T448 918 1630 2240 1680 1740 1510 702 768 1567.5 -437 102 -3 0.823900343521746 1
TRMT10C_uc021xbw.1_S71 2040 958 1420 1390 955 950 2300 1790 1905 46.75 -499.25 -406.75 0.175979640153438 1
NOL8_uc022bjw.1_S198 1930 2100 2040 1680 830 1640 1360 1210 1852.5 -677.5 52.4999999999999 117.5 0.817037716647013 1
RBM17_uc010qav.2_S154 278 293 520 638 231 345 468 384 519.75 -75.2499999999999 -215.75 40.75 0.000148216432324783 0.721665808989369
ZFR_uc003jhr.1_S1053 748 399 869 1140 726 1450 926 784 775.5 182.5 -99.0000000000001 126 0.707890034650814 1
ZNF800_uc010lla.2_S358 223 159 163 71.1 205 143 649 66.8 281.525 111.925 -54.975 -200.025 0.667353326628613 1
KDM5B_uc001gyf.3_S1382 5260 3430 4560 3040 5150 5200 4900 4070 4280 757.5 617.5 -1032.5 0.0888629515506856 1
PHF2_uc004aub.3_Y869 1610 1820 1890 1870 1380 2130 1930 2070 1765 80.0000000000004 -205 270 0.16049699416551 1
RGCC_uc001uyi.2_S90 319 51.8 279 242 165 46.6 308 87.8 345.1 -71.1 -83.6 -160.7 0.062640735990264 1
MTMR9_uc011kxa.2_S440 87.8 79.8 346 129 229 252 235 79 222.95 38.1 -35.1 -89.5 0.650857171822921 1
KIAA0930_uc003bfw.1_S328 268 1030 507 752 551 585 519 922 492 5.0000000000002 -66.5000000000001 361 0.634210185062732 1
RCSD1_uc001gem.3_S218 2670 1990 1130 3090 2460 3560 540 2690 1250 92.5 807.5 1132.5 0.201221816380435 1
NCOR1_uc002gpo.3_S1404 3430 1840 3160 3160 2850 1790 1320 2510 3110 -780 -60.0000000000004 -365 0.91773958292344 1
UBR4_uc001bbk.1_T2754	S2757 48.5 336 240 120 322 198 188 84.1 159.625 11.9 68.1 -15.1 0.458117727423464 1
IFI16_uc010pit.2_T160 1590 1720 873 1750 1560 1380 850 1790 1139 -88.2499999999997 246.75 441.75 0.313487680462734 1
EIF5B_uc010yvq.2_S1167 756 293 589 260 398 523 177 572 462 -57 92.9999999999999 -68 0.5897421545651 1
TARS2_uc031por.1_T659 89.3 298 146 196 20 488 414 190 125.825 95.675 -12.675 125.675 0.920347612989 1
THRAP3_uc001caf.4_S378 890 1780 2130 1620 2140 1930 2620 2300 1865 642.5 -482.5 -37.4999999999998 0.0788778995001262 1
EZH2_uc011kuh.2_T338 2310 1730 1730 1630 1710 2070 841 1960 1542.75 -204.75 414.75 199.75 0.188410498591288 1
DDA1_uc002ngd.3_S94 445 718 654 600 501 532 831 579 663 6.50000000000013 -117 -0.499999999999894 0.245449718654702 1
LAT_uc002dsc.3_Y219 1150 910 698 715 1430 856 1270 1310 918.75 348.25 88.2499999999999 -189.25 0.605495275378593 1
DOCK10_uc010fwz.1_S1269 534 444 366 385 316 348 467 189 442.5 -102.25 58.7499999999999 -79.25 0.386488054788942 1
ZMYND8_uc010ghq.1_S501 1460 639 1570 1420 1190 1690 1580 1420 1477.5 197.75 -252.75 -157.75 0.317094984042694 1
KAT7_uc010wmb.2_S98 191 112 301 188 20 189 335 298 281.75 12.5 -152.5 -15 0.014450810118164 1
THRAP3_uc001caf.4_S376 220 265 275 427 319 619 342 628 230 180.25 -62.25 195.75 0.275823525531193 1
HSP90AB1_uc011dvr.2_S225 3870 3130 2900 2250 3460 2790 3200 2630 3082.5 -17.4999999999998 567.5 -657.5 0.00174677961702198 1
AIP_uc001olv.3_S42 815 266 429 321 184 514 218 263 424.5 -163 137 -70.5 0.39055954746795 1
TCF3_uc002ltt.4_T526 107 197 286 104 375 306 218 240 173.75 111.25 34.25 -34.75 0.592465572025533 1
TOP2A_uc002huq.3_S1373 862 53.5 1090 808 813 1010 700 578 885 71.8750000000001 -109.375 -253.875 0.678281231084026 1
GPI_uc010xrv.2_T147 522 253 283 652 395 211 236 350 441.25 -129.5 -35.0000000000001 7.50000000000006 0.78495851918872 1
PPP6R3_uc010rqc.2_T732 381 603 379 471 636 80.7 307 538 459.075 -68.0749999999999 1.42499999999992 -2.57499999999994 0.993117482417991 1
SRRM2_uc002crj.1_S1231 538 344 131 300 167 104 49.3 172 261.325 -205.175 125.175 8.67500000000004 0.157018364570043 1
TOP2B_uc003cdj.3_S1423 896 920 757 1050 1110 769 782 958 868.25 -0.99999999999984 36.9999999999998 38.0000000000002 0.758705179015255 1
TOP2B_uc003cdj.3_T1421 609 858 376 931 952 1050 644 841 471.499999999999 178.25 169.25 274.75 0.0787994794938584 1
MAP4K3_uc002rro.4_S23	T25	Y26 170 73.9 550 265 114 167 244 300 403 -58.475 -208.525 -68.025 0.00888476399982139 1
TOP2A_uc002huq.3_S1379 70.6 607 615 210 760 94.6 469 360 471.25 45.2500000000001 -30.45 -160.75 0.892381875401225 1
TOP2A_uc002huq.3_S1378 474 811 711 513 730 1010 399 552 449.5 45.5 212.5 143 0.12395165991945 1
POLD3_uc031qcr.1_S306 3050 4410 3390 4360 3830 3660 3860 4510 3597.5 162.500000000001 -292.500000000001 702.5 0.314823107858242 1
STXBP5_uc003qlz.3_S763 99 83 267 191 64.9 146 732 99.1 352.5 100.5 -224.05 -160.95 0.123841208963596 1
NOP2_uc021qua.2_S727 2320 3930 2740 2630 1350 1040 878 960 2567 -1848 357.999999999999 318.000000000001 0.348115757503826 1
BUB1_uc010yxh.2_Y41 710 960 556 489 935 520 236 926 506.75 -24.4999999999999 229.5 114.5 0.269246808187784 1
TAF7_uc003ljg.3_S212 599 429 674 631 974 899 885 594 641 254.75 29.25 -144.75 0.762431570289174 1
POLR2A_uc002ghf.4_T1876	S1881 117 66.1 135 43.3 445 177 215 589 117.075 266.15 -44.3 -9.14999999999997 0.712413657337361 1
UBXN7_uc003fwm.4_S287 193 554 276 172 105 152 350 107 278.75 -120.25 24.75 15.2500000000001 0.847129250198325 1
DCK_uc003hfx.3_S34 773 851 298 284 554 438 471 270 421.5 -118.25 323.25 -63.2500000000001 0.00388646757451027 1
SRRM2_uc002crk.3_S2701	S2705 322 505 319 300 474 515 366 275 277.75 46 139 28.5 0.00911717993441851 1
TRIP12_uc002vpy.1_S1076 2090 716 1720 1970 1520 1800 1020 1370 1680 -196.5 11.4999999999999 -123.5 0.978497877330429 1
CD2BP2_uc002dxs.3_S48 616 662 539 655 701 754 720 640 578.75 85.7500000000001 44.7499999999999 33.7500000000001 0.208489956118769 1
FTSJ3_uc002jca.3_S687 860 1220 1260 1530 1480 830 2470 1940 1637.5 462.5 -702.5 -137.5 0.0142056009107108 1
RANBP3_uc010duq.3_T362 841 1340 933 517 844 1070 803 684 739.25 -57.4999999999999 289.5 47.5000000000002 0.101961992219343 1
HTT_uc021xkv.1_S418	S433 701 916 96.3 427 466 242 204 235 320.65 -248.325 340.675 88.1750000000001 0.0204598490282238 1
TP53BP1_uc001zrr.4_T1060 4980 5190 5200 4770 6130 6260 4650 5030 4635 482.500000000001 727.499999999999 72.5000000000011 0.0368929556698791 1
LRWD1_uc003uzn.3_S252	S258 494 631 714 840 274 600 636 536 699.5 -158.25 -181.75 122.25 0.0186042581172264 1
CD2BP2_uc002dxs.3_S45 523 752 851 660 1110 754 794 796 731.25 167 9.50000000000012 -79.0000000000001 0.94009953520557 1
ATG2B_uc001yfi.3_S1571 350 418 202 456 377 204 313 593 329.75 15.2500000000001 -53.7500000000001 107.25 0.61109760339237 1
RAPGEF2_uc003iqg.4_S1176 1630 2430 2180 2310 3800 3410 3840 4580 2182.5 1770 -410 320 0.117742736626333 1
LAS1L_uc004dwc.2_S257 2360 1600 1950 1390 1540 2120 962 2020 1623 -164.5 324.5 79.4999999999999 0.394371976026377 1
POU2F1_uc010plh.2_S459 1780 1890 2410 1560 2070 2820 2440 1770 1945 365 95.0000000000001 -165 0.781511294998713 1
HDAC1_uc001bvb.1_S422 1080 649 341 411 392 902 704 435 493.75 -12.0000000000001 283 -30.0000000000001 0.17247064230827 1
BAZ2A_uc009zow.1_T496 507 753 74.1 41 501 549 230 65.4 94.2999999999999 -7.42499999999995 474.875 24.075 9.56092614154567e-08 0.000472692188438018
DCAF8_uc001fvp.4_S98 268 106 233 213 389 88.3 273 81.8 282.925 3.025 12.625 -168.475 0.820517542385658 1
IQGAP2_uc003kel.3_S853 177 522 393 171 177 215 250 365 292.25 -63.9999999999999 -22 69.0000000000001 0.842431386459809 1
RTF1_uc001zny.3_S257 2920 640 3050 1930 1160 1520 1240 1330 2667.5 -822.5 -327.5 -737.5 0.557980384893389 1
AKAP12_uc003qoe.3_S1586 1300 681 446 1060 431 433 485 1270 826 -217 -104 195.5 0.74896789993769 1
SPTBN1_uc002rxu.3_S2164 831 520 1020 694 1380 555 1470 1540 1120 470 -359.5 -348 0.0484183954300969 1
MYO18A_uc010wbd.1_S725 879 458 1320 860 502 718 312 608 993.25 -344.25 -135.75 -92.25 0.547688696613584 1
GPN1_uc010ezg.1_S242 342 237 238 368 499 315 383 351 313.5 90.75 13.25 -47.75 0.823628908188027 1
MIER1_uc001dde.2_S565 591 188 221 254 345 262 261 443 321.5 14.2500000000001 51.7499999999999 -67.75 0.662797313439326 1
LCP1_uc001vba.4_S4 1410 1650 1580 1420 1940 1860 999 1020 1282.25 -60.2499999999999 460.25 5.25000000000009 0.0433539146330475 1
PCM1_uc022asj.1_S64 592 227 865 659 391 1030 152 779 525.75 2.24999999999998 -53.75 173.75 0.845249175186618 1
IMMT_uc002srb.4_S375 377 148 241 175 200 610 172 534 149 143.75 53.25 119.25 0.696913377214948 1
ZNF521_uc002kvl.2_S272 714 397 567 462 572 372 800 637 684.5 60.25 -102.75 -196.25 0.20827279083167 1
SPTBN1_uc002rxu.3_S2168 479 513 731 516 473 855 819 542 605.25 112.5 -72 -19.0000000000001 0.586864347131184 1
SRRM2_uc002crj.1_T1855	S1856 865 1290 788 1330 1070 1610 1670 1490 957.75 391.75 -110.75 331.75 0.496790851087405 1
RIF1_uc002txl.3_S1839 697 899 321 626 500 459 633 566 534.75 -96.25 102.25 99.7500000000001 0.453551076870395 1
TP53BP1_uc001zrr.4_S775 176 366 585 793 395 304 336 524 542.75 -90.2499999999999 -249.25 123.75 0.0173621943356188 1
NFX1_uc003zsr.3_S149 4290 6450 3940 5200 3670 2070 2530 3250 4457.5 -2090 390 635.000000000001 0.590206707741805 1
MAP1A_uc001zrt.3_S1409 343 707 215 668 162 281 254 440 353.5 -199 -21.0000000000001 280.5 0.804715329789536 1
SHANK3_uc031ryd.1_S374 2810 3780 4190 3720 2490 4030 1960 3680 3210 -584.999999999999 -110 940 0.829349345475998 1
CCDC179_uc021qfb.1_S53 877 504 54.2 255 479 691 318 504 216.85 75.4500000000001 354.95 56.4500000000001 0.0207938357380977 1
HNRNPK_uc004anm.4_S378 691 301 198 462 657 1620 694 1260 155.75 644.75 163.75 350.75 0.507640489249968 1
STRIP2_uc003vow.3_S353 1300 1730 827 1480 744 1240 1060 962 1063.5 -332.75 171.25 370.25 0.314271713909508 1
UNG_uc001tnz.2_S22 206 88.5 224 139 126 486 79 225 96.5 64.625 59.875 75.875 0.576983684312557 1
FAM120A_uc004atx.3_S512 1120 636 1010 811 1130 1070 1610 1390 1122.75 405.75 -216.25 -240.75 0.0707149952963655 1
NBN_uc003yei.1_S349 779 647 638 895 395 313 574 74.3 802.75 -400.675 -11.8250000000001 -114.175 0.930567713211377 1
KRT1_uc001sau.1_S65 1390 1080 1590 7190 2760 1380 2640 758 3255 -928 -1392 506.999999999999 0.423065328455484 1
NFKB1_uc011cer.2_S907 848 438 509 541 815 797 542 758 538 144 137 -44.9999999999999 0.231147250931124 1
CEP41_uc003vpz.4_S104 43.1 482 262 281 339 626 549 341 192.775 196.725 14.275 134.225 0.908846507417311 1
RBM15_uc021orn.1_S655 331 936 512 1430 155 882 950 905 713.25 -79.2499999999998 -373.25 551.25 0.040081573425229 1
CEP41_uc003vpz.4_S102 313 491 386 324 405 579 384 406 303.5 65 72 78 0.171942778488143 1
PJA2_uc003kos.4_S252 828 499 404 483 815 194 631 1160 639 146.5 -85.5 -85.5 0.7470150230322 1
DDX20_uc001ebs.3_S504 838 762 423 346 412 194 425 735 565.25 -150.75 69.2499999999999 -15.25 0.72791761682221 1
RPS6KA1_uc001bms.1_S346 181 272 84.9 341 275 162 122 158 162.95 -40.475 46.025 67.5250000000001 0.498302999221493 1
RREB1_uc021yky.1_S1529 1200 1940 1530 1610 257 438 181 356 1403.25 -1262 39.4999999999998 294 0.76438528042384 1
ZNF267_uc031qvx.1_S229 550 253 728 914 700 423 648 477 786.25 -49.2500000000001 -210.25 -139.75 0.140641573935577 1
EHMT2_uc011hvc.2_S96 51.8 462 185 153 508 206 275 327 160.95 116.05 71.95 32.0500000000001 0.572544214589369 1
TNIP1_uc010jhp.2_S265 11200 9490 8000 6570 6430 7540 7020 7470 8312.5 -1700 1400 -394.999999999998 0.171881579047317 1
TP53BP1_uc001zrr.4_S1117 333 180 196 102 134 191 129 166 191.25 -47.75 61.25 -38.25 0.218066912512452 1
PGRMC2_uc003igg.3_S113 563 1210 1070 437 495 1090 555 950 651.25 -47.4999999999998 86.4999999999999 251 0.739875114960101 1
SHANK3_uc031ryd.1_S387 174 338 243 316 77.3 611 309 568 168.5 123.575 -58.9250000000001 257.425 0.503433062894638 1
UBE4B_uc001aqr.4_S104 294 381 573 352 566 195 388 437 496.25 -3.49999999999993 -78.5 -114 0.422292741875045 1
SRRM1_uc001bjm.3_S388	S392 510 366 483 317 342 610 534 231 429.25 10.25 65.75 -86.25 0.541165488595301 1
NSL1_uc010pti.2_S23 481 494 97.6 199 735 462 880 372 323.3 294.35 155.85 -166.65 0.303079431311903 1
RAP1GAP2_uc010ckd.3_S608	S612 329 199 217 482 57.7 864 331 604 178 157.425 -46.0750000000001 303.575 0.783367075308304 1
TP53BP1_uc001zrr.4_S1118 164 352 469 52.3 470 270 427 451 327.825 145.175 -35.8250000000001 -101.175 0.756192289457964 1
TMEM192_uc003iqz.4_S228 247 480 286 262 81 359 71.7 152 198.425 -152.825 98.8249999999999 141.825 0.102145989630351 1
LARP7_uc003iay.4_T337 945 1580 592 1280 967 1010 1240 1460 909.75 70.0000000000002 -17.5000000000002 396.5 0.936472298942559 1
CLGN_uc011chi.2_S553 1220 1100 986 1700 1410 1780 2110 1340 1305.5 408.5 -156.5 48.5000000000002 0.575141482251678 1
CBFA2T3_uc002fmm.2_Y265 189 348 264 392 526 426 695 124 344.5 144.5 3.49999999999997 -95.9999999999999 0.981298957567163 1
CUL4B_uc004esv.3_T48 793 476 449 261 338 45.2 410 313 579.2 -218.2 54.7999999999999 -223.7 0.6495852888272 1
UBAP2L_uc010pen.2_S477 1420 1740 1250 1740 1350 1050 980 1040 1397.5 -432.5 137.5 142.5 0.363220193197024 1
LARP7_uc003iay.4_S336 231 300 378 146 109 383 343 306 273.25 21.5 -37.5 18.5 0.6889048059833 1
TRIM25_uc002iut.3_S99 184 178 403 421 218 725 99.2 51.8 196.3 -23 82.5 117.9 0.669356193774263 1
THRAP3_uc001caf.4_S247	S252 1480 1350 1720 1180 2350 1280 1510 1340 1582.5 187.5 177.5 -477.5 0.412589079128059 1
ADAR_uc021pag.1_S518 182 53.7 682 574 59.1 340 252 673 508 -41.9 -386.55 116.4 0.00416503377291106 1
BIN2_uc010sng.2_S303 498 495 233 1010 718 750 678 477 475.5 96.7500000000001 15.75 151.25 0.936881063105941 1
CCDC93_uc010fld.2_S366 1280 965 1110 888 932 1240 889 1300 1009.25 29.5000000000001 57.4999999999999 45.5000000000001 0.723119965219079 1
PPP1R12C_uc002qiy.4_S451 720 731 674 701 197 363 512 456 729.5 -324.5 -83.0000000000001 37.0000000000001 0.253771234666513 1
SIRT1_uc001jnd.3_S26 1200 2520 1920 3100 2150 2630 2220 3420 1932.5 420 -540 1045 0.00193532581161752 1
AMPD2_uc001dyb.2_T69 384 128 160 154 113 174 252 330 234 10.75 -24.25 -30.75 0.789759130172908 1
CANX_uc003mkl.3_T561 285 109 245 41.5 400 255 200 377 190.375 137.875 46.375 -86.875 0.546795475787387 1
RNF213_uc021uen.2_S1306 348 521 316 404 309 589 358 397 288.25 16 73 145 0.110646284211393 1
PHF2_uc004aub.3_S645 665 613 391 528 447 470 580 733 521.25 8.25000000000001 -9.25000000000008 65.2500000000001 0.928680594134464 1
SETD2_uc003cqv.3_T1852 677 780 468 986 725 379 607 425 706.75 -193.75 18.7499999999999 23.2500000000001 0.90902570611458 1
ZYX_uc011ktd.2_S339 386 526 289 311 627 538 439 245 294 84.25 198.25 -30.25 0.00255917199343769 1
NAB2_uc001smz.3_T7 725 803 626 200 880 401 200 362 494 -127.75 355.25 -166.25 0.0137641675502369 1
NPM1_uc003mbj.3_S111 66.1 319 243 294 288 137 244 366 238.275 28.225 -84.225 68.725 0.249597760600144 1
CAMK2G_uc010qkv.2_S322 942 802 1340 1190 1320 987 1230 1600 1263.75 215.75 -327.25 -63.2499999999999 0.0152735970969422 1
WDR44_uc004eqo.3_S548 186 547 188 152 668 359 193 625 137 193 150.5 112 0.323640375321666 1
SUZ12_uc002hgt.2_S556 256 523 418 459 306 381 406 516 394 -11.7499999999999 -83.2500000000001 123.25 0.0735226328274403 1
YTHDC1_uc003hdy.3_S278 5690 1910 2180 918 1440 2460 1140 1170 2412 -1122 1523 -998 0.116437997627989 1
TOPORS_uc003zrc.3_S97 1060 1120 1400 897 1710 983 666 728 1110 -97.4999999999999 295.5 -277 0.233270310612539 1
PRKAR2B_uc003vdx.3_S113 252 680 114 60.8 247 443 423 467 130.2 118.3 139.3 153.7 0.353682468826915 1
SUZ12_uc002hgt.2_S558 992 614 687 719 650 693 615 808 751.75 -61.5 30 -27.5 0.788230067462742 1
NAGK_uc002shp.4_S24 235 272 224 115 112 60.6 462 243 299.85 7.89999999999998 -91.1 -85.6 0.35802994088009 1
ZC3H13_uc001vat.1_S197 1950 2470 2050 2060 2270 2370 1970 1920 1927.5 1.60777467769219e-13 265 145 0.0330445514579279 1
SRF_uc011dvf.2_S19 203 139 212 164 189 381 378 50.5 197 70.125 26.875 -61.875 0.776127311156802 1
POLR2A_uc002ghf.4_T1911 624 818 642 514 153 307 266 341 595.25 -382.75 34.7499999999999 73.7500000000001 0.673001245352021 1
TTC33_uc003jma.3_T149 468 1110 812 726 359 687 570 1150 675.25 -87.5 -158.5 366 0.347356263351362 1
MRTO4_uc001bbs.3_S32 2350 2180 1870 924 1380 1750 1990 1130 1813.5 -268.5 436.5 -401.5 0.205302093934179 1
TMF1_uc011bfx.2_S343 718 654 874 635 823 953 798 514 736.5 51.75 81.75 -114.25 0.461121914521054 1
SIPA1L3_uc002ohk.3_S169 199 634 524 312 189 285 578 382 463 -58.7499999999999 -122.25 30.75 0.399129240230072 1
ALB_uc011cbf.2_S296 4910 10100 2460 3320 6080 3880 3660 5020 3232.5 -537.499999999998 2627.5 1302.5 0.110549881420339 1
SRRM2_uc002crj.1_S993 1030 1410 1200 1740 1530 1200 780 1500 1187.5 -92.4999999999996 -12.5000000000004 327.5 0.956999283342572 1
TCF12_uc010bft.3_S563 529 808 594 917 456 1680 662 415 404 91.2500000000001 221.25 394.75 0.469647044732429 1
SERBP1_uc001ddv.3_S227 2690 4780 2430 4290 3200 2510 3100 3590 3107.5 -447.499999999999 -57.5000000000006 937.500000000001 0.9237617269734 1
PDHA1_uc011mjd.2_T199 1620 1110 1660 1300 2410 1920 3090 1930 1852.5 915 -230 -630 0.165792637087676 1
NUCKS1_uc001hdb.3_Y12 266 387 342 387 366 316 406 324 356.75 7.50000000000006 -31.0000000000001 8.50000000000006 0.440093599250196 1
GIMAP4_uc003whl.3_Y18 582 212 690 617 487 530 509 288 639.5 -71.75 -73.2500000000001 -155.25 0.541963478332231 1
PRAM1_uc002mkd.3_S24 417 57.7 507 482 314 42.6 438 384 577.1 -71.275 -244.925 -177.425 0.000575614231132906 1
SEC31A_uc003hnm.3_S526 534 434 422 258 437 540 319 321 353.75 -7.74999999999999 156.25 -39.75 0.0022328307921857 1
CDK7_uc003jvs.4_T112 3800 3270 3650 1720 4060 3530 3280 2900 3142.5 332.5 777.5 -842.5 0.0143325492165861 1
MYCBP2_uc010aev.3_S2871 859 456 974 789 780 690 670 731 894 -51.7499999999999 -94.7500000000002 -154.25 0.371829791250097 1
HIRIP3_uc002dve.3_S226 1470 1440 1240 1080 1800 1410 1220 1520 1210 180 265 -69.9999999999997 0.0349392951872426 1
PRKAA1_uc003jmb.3_S237 4780 4500 4030 4000 4380 5770 6560 7330 4407.5 1682.5 -622.500000000001 462.500000000001 0.377885733071734 1
TPMT_uc003ncm.3_Y12 114 351 263 140 130 465 582 318 224.25 156.75 -60.75 46.2500000000001 0.645086806971657 1
MGMT_uc001lkh.2_S139 401 622 560 750 930 751 957 1200 619.25 376.25 -190.75 118.75 0.0333336597663718 1
TUBB_uc011fyf.2_S47 620 309 136 133 319 308 354 256 267.75 9.74999999999994 169.25 -105.75 0.0956676800111127 1
ZNF800_uc010lla.2_S596 2630 2560 1880 2010 2420 3150 2520 2210 1942.5 305 534.999999999999 120 0.00775989067084313 1
BCLAF1_uc011ede.1_S174 2880 3300 3330 3070 3300 3840 4260 3800 3257.5 655 -285 60.0000000000004 0.217700191997609 1
DNTTIP2_uc001dqf.3_S116 914 800 951 392 850 695 336 944 712.25 -58 159 -55 0.450333236653599 1
TP53BP1_uc001zrr.4_T359 1320 296 1010 1240 1130 915 645 1260 1077.5 21 -123.5 -98.5000000000001 0.699410804556733 1
TXLNA_uc001bui.3_S513 1570 1920 1920 1570 3170 1920 3310 1850 2092.5 817.5 -17.5000000000004 -677.5 0.961512849963491 1
L3MBTL3_uc003qbu.3_S658 1490 504 1690 805 1000 1020 1140 978 1448.75 -87.7500000000001 -149.75 -503.25 0.505596689611386 1
MRGBP_uc002ydi.3_S190	S193 744 996 350 1040 405 237 541 638 697 -327.25 -46.7500000000001 217.75 0.806731823511581 1
IWS1_uc002ton.2_S254 1410 1140 1200 810 1040 670 1510 865 1365 -118.75 -31.2500000000001 -418.75 0.850448353563266 1
NOLC1_uc001kur.2_S563 18500 23300 11300 21300 21300 23300 21300 23300 15100 3700 2300 4700 0.249551183213353 1
MRGBP_uc002ydi.3_S190	S194 333 658 269 506 510 80.3 437 770 433.425 7.82500000000011 -100.175 116.325 0.597694819963487 1
CDS1_uc011ccv.2_T127 1160 1040 1580 1590 1080 1440 1090 888 1390 -218 -107 12.0000000000001 0.622513607794843 1
STRIP1_uc001dza.2_Y71 94.6 117 76.6 190 222 92.3 299 604 161.125 184.775 -160.925 77.775 0.118716028348533 1
DMXL1_uc021ycw.1_S1894 1070 1150 1900 892 895 1020 1600 1880 1585.5 95.75 -534.25 -130.75 0.0603587202670312 1
CCDC86_uc001nqa.2_T41 319 99.8 89 45.5 164 145 365 100 190.625 55.175 32.075 -136.675 0.676047434618387 1
CCDC86_uc001nqa.2_S46 733 382 755 583 428 518 711 687 754.75 -27.25 -168.75 -114.25 0.0536462143730098 1
DDB2_uc001nee.2_S25 214 735 548 636 364 292 548 463 550.5 -116.5 -147.5 113 0.232426581140849 1
CDS2_uc002wls.3_S32 1950 1620 1650 2060 2130 1950 1940 1920 1825 165 19.9999999999999 -30 0.890649652232346 1
LIG3_uc002hij.3_T217 733 827 1120 1020 1770 1040 748 1260 925.25 279.5 55.5 -56 0.844365287980737 1
TWISTNB_uc003sup.1_S303 170 218 495 444 543 647 869 549 456.5 320.25 -194.75 -54.75 0.0321613800366978 1
TWISTNB_uc003sup.1_Y301 543 650 295 517 288 342 150 497 364.5 -182 91 182.5 0.226118388782049 1
EML3_uc001ntt.1_S893 1680 3350 1210 1600 1400 1220 1740 1800 1555 -420 325 485 0.540036500183323 1
BACH1_uc002ynk.3_S444 1220 1160 834 2120 1250 795 1040 1410 1313.25 -209.75 -244.75 285.25 0.45046295804306 1
HDGFRP2_uc002mao.3_S632 219 645 405 211 427 327 495 1020 352 197.25 -128.25 164.25 0.525010515156084 1
ACAP2_uc003fun.4_S385 2570 561 2040 1400 1220 1950 1460 1480 1890 -115.25 -19.7500000000002 -474.75 0.969066356760321 1
ACAP2_uc003fun.4_S384 1250 1550 2170 1790 2130 1290 2010 1970 2025 160 -430 -240 0.0546589020310209 1
RASAL3_uc002nbe.2_S840 525 1460 1750 2180 1010 1380 1080 1580 1476.25 -216.25 -553.75 558.75 0.0194599616967248 1
SET_uc004bvu.4_T22 1650 2160 1040 1720 3270 3750 2660 2130 1090 1310 820 285 0.00343857743246034 1
HMGN1_uc002yxo.3_S85 1640 1800 1050 1510 1920 703 1940 1730 1621.75 73.2500000000001 -41.7500000000001 -201.75 0.916347707528784 1
SNRPA1_uc002bww.3_S196 414 76.6 550 218 118 378 531 71.2 471.25 -40.1 -95.9 -217.3 0.498722531573364 1
ARID1B_uc003qqn.3_S1827 760 365 1570 944 580 754 1420 762 1377.5 -30.7499999999999 -559.25 -376.25 0.00188371573168634 1
BAZ1A_uc001wsl.3_S681 603 353 453 198 1050 697 555 334 391.25 257.25 290.75 -269.75 7.57819887737253e-05 0.370043451182101
AFF4_uc003kyd.3_S664 280 364 305 577 202 38.2 524 445 488.2 -79.1999999999999 -241.7 28.3000000000001 0.0194346873963277 1
ANKS1A_uc003ojx.4_S667 251 128 250 230 491 317 145 53.5 202.25 36.875 127.125 -102.125 0.172075299717592 1
KDM2B_uc001uao.3_S351 563 364 373 570 512 444 443 448 469.5 -5.74999999999999 12.25 -16.25 0.865461199186999 1
SRPK1_uc003olj.3_S308 2870 1700 2640 2880 4340 2510 3210 2160 2932.5 532.5 132.5 -952.5 0.783620472183359 1
PCDHA4_uc003lhh.1_S4 1750 916 2310 1350 822 1310 986 1260 1849 -487 -277 -258 0.416261969727645 1
HMGN1_uc002yxo.3_S88 1210 1630 1350 1160 912 1110 1350 1460 1327.5 -129.5 -114.5 134.5 0.518808561961038 1
HNRNPC_uc001vzw.3_S232 1910 2120 1380 1700 1560 2060 2050 1770 1590 82.5000000000001 187.5 187.5 0.357688694341084 1
PROSER2_uc001ikx.3_S42 981 1370 701 1350 918 1100 919 797 887.999999999999 -167 150.5 274.5 0.286584011800824 1
ACIN1_uc010tnj.2_T362 2150 2300 3240 2650 2080 1460 2260 1700 3020 -710 -465 -405 0.0233319242394911 1
HNRNPC_uc001vzw.3_S237 1110 549 1030 1060 1790 1110 1680 1060 1200 472.75 -67.7500000000001 -457.75 0.672727988075334 1
CARHSP1_uc002czh.2_S40 51.1 224 253 423 152 255 334 293 264.775 20.725 -155.225 101.225 0.00150615157720331 1
NEK4_uc003dfr.3_S676 445 587 756 803 383 395 51.1 779 604.025 -245.725 -144.775 232.225 0.355628104796127 1
HNRNPC_uc001vzw.3_S238 1280 515 1920 974 1650 1740 1830 1340 1546 467.75 -219.75 -527.75 0.390813655460505 1
HNRNPC_uc001vzw.3_S239 322 830 1110 1130 796 1290 465 1290 711.75 112.25 -189.25 461.75 0.407054627854643 1
FOXJ2_uc001qtu.3_S45 214 215 194 358 637 226 510 244 311 159 -3.50000000000004 -128 0.975884604683633 1
MVB12A_uc002ngo.1_S79	S86 838 428 871 828 282 565 264 1110 776.75 -186 -240 169 0.298806725693707 1
TBC1D10A_uc003ahk.4_S17 2090 1540 1520 2870 1300 1450 1610 2160 2040 -375 -445 375 0.19710098229528 1
PGAM5_uc001uku.3_S79 656 602 470 631 130 802 683 686 527 -14.4999999999999 -70.0000000000001 195.5 0.664108434967058 1
ARID2_uc009zkg.1_S1495 468 671 448 525 251 503 453 445 459.75 -115 5.49999999999993 131 0.931801491514931 1
NUFIP2_uc002hdy.4_S651 1430 2190 1540 1620 1150 521 1260 1800 1717.25 -512.25 -232.25 187.75 0.509645794514319 1
NOC3L_uc001kjq.1_S786 917 585 915 762 593 675 804 433 909.5 -168.5 -36.0000000000002 -193.5 0.699153538404628 1
SRRM2_uc002crj.1_S322 501 617 798 920 1140 935 943 576 756.25 189.5 -11.0000000000001 -83.4999999999998 0.950931534875065 1
NUDC_uc001bng.2_T144 1080 854 342 842 833 646 940 866 725 41.7500000000001 105.75 3.25000000000015 0.594509205853731 1
CDC23_uc003lcl.3_T595 259 405 424 50.5 688 334 260 159 270.875 75.625 198.125 -170.625 0.0930334409205153 1
LSM14A_uc002nva.4_S215 557 581 1150 877 707 596 1050 377 1047 -108.75 -253.25 -258.25 0.117982159368922 1
FANCD2_uc003bux.1_S1403 265 116 605 152 278 531 335 270 357.75 69 -43 -103.5 0.766975189360233 1
MTDH_uc003yhz.3_S509 924 980 696 353 296 472 807 748 751 -157.5 16.9999999999999 -42.4999999999999 0.940215203895836 1
DCPS_uc001qdp.3_S23	T24 10500 20 36400 6610 6720 10400 4730 3430 21060 -7062.5 -5882.5 -9472.5 0.474631730905072 1
SRRM2_uc002crj.1_S875 782 810 1050 826 922 1120 1250 798 959.5 155.5 -72.5000000000002 -112.5 0.571864618424722 1
TP53BP1_uc001zrr.4_S221 818 1010 407 941 347 338 594 344 707.25 -388.25 56.75 116.75 0.739056106480259 1
CD99_uc010nda.3_S151 900 177 587 343 464 215 702 687 726 15.2499999999998 -140.75 -307.75 0.400931396148817 1
SRRM2_uc002crj.1_S893 125 84.6 226 33.8 251 43.3 369 120 234.125 78.475 -61.225 -172.325 0.15841703179391 1
ZC3HAV1_uc003vup.3_S326 477 581 782 796 321 100 109 360 711.5 -436.5 -142 37.0000000000001 0.1721545024141 1
IFI16_uc010pis.2_S105 2500 2570 2580 3320 2210 2670 2540 2410 2712.5 -285 -225 285 0.245474723209072 1
MCM3_uc003pan.2_S755 392 320 467 337 394 364 344 233 410.75 -45.25 22.25 -85.75 0.569824311733746 1
ZC3HAV1_uc003vup.3_T325 879 2430 2120 2110 960 1340 3030 2070 2229.75 -34.7499999999998 -930.25 240.25 0.0668872073747499 1
LMNB1_uc003kud.2_T19	S22 1190 1310 872 1270 1290 1950 1380 1170 908.499999999999 287 262 242 0.116507935885983 1
GSE1_uc010cho.3_Y1653 190 353 619 657 784 1220 958 731 455.75 468.5 -104.5 102.5 0.55529021603167 1
C2CD5_uc001rfq.3_S322 1690 2840 1540 2210 3790 3650 4040 2790 1842.5 1497.5 347.5 107.5 0.445168671446956 1
STAT5A_uc002hzj.2_S126 705 341 179 232 323 750 372 447 229.25 108.75 222.25 47.75 0.133158022226898 1
DDX5_uc002jek.2_S479 471 20 946 26.9 320 342 991 475 759.725 166.025 -321.475 -466.025 0.0612771595261615 1
C2CD5_uc001rfr.3_T329 1160 197 1220 1040 323 1270 518 1230 972 -68.9999999999998 -264.5 129 0.497927082342527 1
DOCK2_uc003maf.3_S1684 865 405 690 573 593 702 599 399 678.75 -60.0000000000001 76 -167 0.481634927875348 1
ELMSAN1_uc010tud.1_S460 1090 575 1450 946 1370 254 498 607 1295 -333 -53 -506.5 0.842680322306385 1
CHAMP1_uc001vuv.3_S631 264 799 1050 426 529 999 824 380 653.75 48.25 -22.2499999999999 -15.7499999999999 0.935998949819102 1
DOCK11_uc004eqq.2_S408 981 882 558 520 817 747 673 758 635.75 13.5000000000001 229.5 -30.4999999999999 0.00968318738207821 1
DUS3L_uc002mdc.3_T272 168 156 35.7 345 391 739 718 422 140.85 391.325 -16.675 87.325 0.898710280502758 1
CLASP1_uc010yza.2_S599 697 867 902 476 1530 594 552 1310 733.75 261 112 -108.5 0.724475451781053 1
CLASP1_uc010yza.2_S597 770 1100 1370 1080 1650 1310 963 1300 1060.75 225.75 29.25 9.25 0.897783220833168 1
DCUN1D5_uc001phm.3_S8 318 167 294 396 323 498 246 257 262.5 37.2500000000001 28.2499999999999 34.2500000000001 0.751783570710446 1
RPS6KA3_uc004czv.3_S384 425 491 529 278 830 210 234 411 446.25 -9.50000000000004 126 -157 0.428349455985645 1
MCM4_uc011ldi.2_T18 1810 2360 3200 2460 1490 1280 1350 1120 2685 -1147.5 -297.5 -157.5 0.354070527063419 1
PRRC2A_uc011ffc.2_S1217 794 1520 1110 1130 1140 441 556 870 1064.75 -386.75 57.2499999999999 90.2500000000002 0.825890227712938 1
BIRC6_uc010ezu.3_S479 853 901 285 487 56.7 724 503 174 422.25 -267.075 271.425 147.075 0.195348347732348 1
PAN3_uc001ury.3_S353 1440 2040 2060 2210 1700 666 752 1380 1964 -813 -139 86.0000000000003 0.699758532297102 1
TNIK_uc003fhh.2_S684 870 1060 1040 1120 1640 1730 1650 1710 997.5 660 -55.0000000000002 105 0.159864197547973 1
GRAMD1A_uc002nxi.1_S32 451 657 354 307 223 670 381 370 294.25 -31.2499999999999 147.25 148.75 0.164256755307906 1
EIF4G3_uc001bec.3_S1581 164 306 68 145 296 243 44 446 61.5 86.5 76.5 142 0.378369358212163 1
MIOS_uc010ktq.3_S765 664 481 757 746 187 1110 198 506 503 -161.75 58.75 259.25 0.80824856177574 1
ZC3H4_uc002pga.4_S91	S93 104 421 107 278 157 449 473 372 155 135.25 -24.75 169.75 0.795455868535297 1
PATL1_uc009yms.1_S176 2320 3240 1760 849 583 1630 568 711 1406.75 -1169.25 971.25 299.75 0.0364907552689042 1
SMC4_uc003fdg.1_S40 944 1640 1080 1530 1390 1390 1450 1470 1173.5 126.5 -41.5000000000001 291.5 0.779231521865064 1
UBAP2L_uc010pen.2_S487 1030 1570 1010 798 565 1170 1590 903 1067 -44.9999999999998 8.49999999999983 61.5000000000002 0.979553879750078 1
ABCF1_uc011gta.1_S21 457 365 748 290 741 913 522 809 463 281.25 26.7499999999999 -22.7499999999999 0.865776688083935 1
PACS1_uc010rou.2_S494 609 2510 2130 1890 2250 1780 1880 1180 1714.75 -12.2499999999997 17.2499999999998 122.75 0.975854371747142 1
SF3A3_uc001cci.3_S241 601 250 218 146 164 444 795 171 383.5 89.75 32.25 -191.75 0.870647696301148 1
PRPF4B_uc003mvv.3_S365 476 322 173 578 523 320 638 306 429.5 59.5 -13.5 -71 0.924475864464787 1
SLC4A7_uc011aww.3_S83 836 404 567 706 1440 1180 684 876 545 416.75 256.75 -90.25 0.176178679274147 1
FAM53B_uc001lhv.1_S267 312 280 260 243 681 175 139 319 259.75 54.7500000000001 121.75 -93.7499999999999 0.356069768636243 1
FAM114A1_uc011byh.2_S410	T414 581 281 529 615 787 863 154 984 386.25 195.5 57.4999999999999 173 0.800683116158757 1
CCNB2_uc002afz.3_S91 322 584 340 506 518 450 860 472 479.5 137 -76 -6.99999999999993 0.576398112510191 1
BCKDHA_uc002oqq.3_S346 759 444 1290 868 1310 1950 855 1090 778 461 90 34.5000000000001 0.800310817554225 1
PPP1R21_uc002rwm.3_S100 1610 981 1230 964 1130 1770 2880 1520 1536 628.75 -275.75 -403.75 0.522379521565712 1
MLLT4_uc003qwb.1_S215 288 898 263 165 274 459 247 295 191.75 -84.7499999999999 237.25 186.25 0.113649917095309 1
ITSN2_uc002rfe.2_S861 502 443 571 586 469 541 438 339 531.75 -78.75 5.24999999999999 -17.75 0.935308150485444 1
CAMK2G_uc010qkv.2_T286 4230 4330 3140 3290 3880 2310 3620 3210 3777.5 -492.5 372.5 -432.5 0.446771541633031 1
ZC3H11A_uc001haf.3_S289 1320 1240 527 731 567 120 394 420 844.75 -579.25 293.75 -74.2499999999999 0.171085249290218 1
INTS12_uc010ilr.3_S377 2290 3420 3830 2450 2460 3050 2880 3080 3057.5 -130 -255 135 0.585612433414281 1
XRCC6_uc003bap.1_S305 1310 841 502 454 997 1230 1120 444 664.5 171 464.5 -240 0.0141814214627642 1
PPIG_uc002uez.3_S412	S414 2550 1400 2540 1880 2010 2350 2250 1440 2352.5 -80 49.9999999999999 -570 0.872581561322438 1
PDCD4_uc001kzh.3_S456 449 516 745 914 723 1430 694 465 529.25 172 75.0000000000001 178.5 0.781531949427156 1
EIF5B_uc002tab.3_S112 1090 1320 1390 1090 1190 1690 1890 1590 1290 367.5 -167.5 32.5 0.365819064972055 1
MYBBP1A_uc002fyb.4_S1202 329 162 618 378 580 72 346 301 554.25 -47 -125 -240 0.238857482248469 1
PPIG_uc002uez.3_S695 856 143 120 340 239 456 116 134 274 -128.5 246 -64.5 0.200077646000221 1
DOCK7_uc001daq.4_S181 2000 1450 1430 971 1130 2170 3410 2700 1767.75 889.75 -440.25 -169.75 0.461015538191032 1
AFTPH_uc002sda.3_S381 841 1670 954 716 1060 599 1040 778 976.5 -176 170.5 -32.9999999999997 0.545171119331623 1
BCCIP_uc001ljc.4_S41 1560 1740 1060 1300 2040 1690 2250 1730 1385 512.5 172.5 -112.5 0.436489428106162 1
ATP1A1_uc010oww.2_S15 214 1080 1160 1160 1970 1170 1810 1910 1083.5 811.5 -401.5 41.5000000000003 0.181210910945311 1
EIF3E_uc003ymt.3_T438 190 90.4 175 35.7 340 98.7 277 291 188.5 128.9 -14.9 -116.55 0.774584783527712 1
CYB5B_uc002exf.3_T21 788 797 770 1050 1100 1820 1680 2000 809.5 798.75 -248.75 332.25 0.0816847951485996 1
OSTM1_uc003psd.3_S324 492 907 514 452 662 478 803 456 574.25 8.50000000000007 78.4999999999999 -44.4999999999999 0.618938325047534 1
KDM5C_uc004dsa.3_S300 1190 1560 1180 1500 918 662 958 899 1336.5 -498.25 -51.7500000000002 93.7500000000003 0.706998765257928 1
MAP7D1_uc001cab.3_S124 662 557 1000 291 459 435 490 340 752 -196.5 -2.00000000000001 -247 0.988295148878054 1
PTPN12_uc003ugh.2_S331 5120 5340 4720 6720 5370 5860 6630 6430 5512.5 597.5 -702.5 627.5 0.100907032629906 1
FAM53C_uc003lcv.3_S121 838 758 1440 1100 732 794 761 778 1196.25 -267.75 -239.25 -85.2500000000001 0.0875414103151431 1
CDK12_uc002hrw.4_S422 620 766 850 919 821 745 924 1020 854.5 88.75 -190.25 58.7500000000001 4.05781878088411e-06 0.0199847574958542
LAT2_uc003uai.3_S43 489 333 467 501 172 370 398 516 488 -83.5 -129.5 48.5 0.0704269096497198 1
GEMIN5_uc011ddk.1_S776 873 852 1090 888 613 953 964 966 988 -51.75 -154.25 29.75 0.118711107210579 1
MPHOSPH10_uc002sht.2_S119 615 1090 666 1010 963 1120 985 1010 705.5 174.25 29.25 250.25 0.73513172586282 1
RPRD2_uc010pcc.1_S664 1880 2640 1880 2270 2790 2430 1660 3190 1785 350 185 580 0.586865658751892 1
DOCK2_uc003maf.3_T134 405 146 359 223 144 207 177 142 329 -115.75 0.249999999999965 -91.75 0.996689570151539 1
TRERF1_uc003osd.2_S490 549 574 276 530 569 570 662 493 430.75 91.2500000000001 75.25 27.7500000000001 0.381592009596466 1
LATS1_uc003qmu.2_T611 2210 530 1590 1250 3140 2390 1700 1680 1487.5 832.5 512.5 -697.5 0.222218935309482 1
RPRD2_uc010pcc.1_T663 360 62.4 222 460 225 835 212 300 160.25 116.9 72.1 159.6 0.706416235491662 1
EIF4EBP1_uc003xks.3_S111 289 375 212 83.8 205 312 220 262 176.2 9.80000000000001 100.8 26.7000000000001 0.105239470381907 1
CHAMP1_uc001vuv.3_S569 3580 1320 2290 2700 2540 2700 2030 3650 2547.5 257.5 -132.5 -17.4999999999997 0.85094613324984 1
ZNF710_uc002bov.2_S256 851 846 1110 1460 877 1070 703 652 1041 -241.25 -70.2499999999999 121.75 0.72532645939726 1
PRAM1_uc002mkd.3_T295 726 639 455 705 1210 518 631 300 613.5 33.5000000000001 250.5 -215 0.181048200367319 1
INTS3_uc001fcw.3_S535 628 199 1250 522 344 29.5 629 352 1062.375 -311.125 -388.125 -437.125 7.54691037007179e-05 0.368591102474306
PCDHGC5_uc003lla.2_S67 1430 2330 2190 2850 3500 2540 3350 2330 2367.5 730 -230 -105 0.638543378624006 1
RAB12_uc002knp.3_S20 937 1200 536 1360 709 735 588 153 805.5 -462 236 169.5 0.313299615515837 1
PAPOLG_uc002saj.3_S647 2020 3040 2490 2930 2450 1300 2190 2670 2705 -467.499999999999 -367.500000000001 197.5 0.37723716163765 1
ZC3H15_uc002upo.3_S380 1260 1160 1300 1310 1500 1630 1370 1190 1227.5 165 94.9999999999999 -34.9999999999999 0.394185117250003 1
TBC1D9B_uc003mlj.3_S434 531 402 305 897 710 590 850 691 574.5 176.5 -127.5 46.0000000000001 0.419160363720615 1
ATAD2_uc011lii.2_S1199 616 530 371 222 352 104 128 220 401 -233.75 165.25 -97.75 0.0471083037838703 1
NCBP1_uc004axq.3_S21 748 526 199 833 556 1210 493 298 315.5 62.7500000000001 304.25 217.75 0.189833078804514 1
BUD13_uc009yzc.3_S357 1590 2600 2950 2410 1800 2230 1860 2930 2382.5 -182.5 -482.5 492.5 0.140350831719229 1
NFATC2IP_uc002dru.3_S83 278 392 124 152 175 75.9 84.6 325 171.675 -71.375 58.825 70.8250000000001 0.526014575764235 1
REPS1_uc003qij.3_S271 59.1 497 75.2 204 58.3 168 280 97.9 131.375 -57.7749999999999 31.325 123.575 0.797452235197848 1
ZNF280C_uc004evm.3_S79 83.8 251 229 286 250 143 41.5 203 181.575 -53.075 -7.92500000000002 69.6750000000001 0.908651041017465 1
DEK_uc011djf.1_S271 884 170 224 116 188 234 295 112 377.25 -141.25 182.25 -239.75 0.276779985490357 1
TCF12_uc002aec.3_S66 51.8 419 620 336 545 459 734 282 475.7 148.3 -124.3 -113.7 0.449086778253893 1
ATRX_uc004ecp.4_S1923	S1926 117 20 791 160 72.2 142 188 606 476.25 -19.9499999999999 -348.45 -60.05 0.0687513897146604 1
CIR1_uc002uim.3_S352 942 967 1180 1430 1410 1220 1350 920 1215.5 95.25 -85.2499999999999 -86.2500000000001 0.641317244466023 1
USP32_uc002iyn.1_S1587 375 258 63.8 307 720 179 328 365 239.65 147.05 117.05 -94.45 0.41645707078003 1
HNRNPA1_uc009znj.1_Y365 509 170 160 466 215 156 60.6 237 299.9 -159.1 31.6 21.1 0.79700738604148 1
TBC1D5_uc003cbf.3_S42 1860 1240 1620 1640 2110 2160 2110 2670 1672.5 672.5 -167.5 2.50000000000025 0.433409124734864 1
LMNA_uc001fni.3_S405 1030 1120 1170 947 1350 375 746 991 1172 -201.25 5.25000000000002 -215.75 0.982168258557399 1
LMNA_uc001fni.3_S406 1920 1840 2340 1640 2050 1360 1280 1420 2040 -407.5 122.5 -332.5 0.575597877401538 1
TBC1D5_uc003cbf.3_T41 248 515 663 460 668 260 518 401 573 -9.74999999999995 -87.7500000000001 -115.25 0.502163927630034 1
MRPL9_uc001eyv.3_S263 348 238 200 338 215 388 216 428 228.5 30.75 1.74999999999995 103.25 0.978155383440481 1
LMNA_uc001fni.3_S402 709 651 705 763 512 610 534 386 701.5 -196.5 23.4999999999999 -12.4999999999999 0.704965484454627 1
LMNA_uc001fni.3_S403 447 481 427 694 470 245 792 260 635.5 -70.5 -132.5 -114 0.376587844500814 1
RALGAPA1_uc001wti.3_S739 1170 1030 1990 806 312 555 1720 760 1780.25 -412.25 -552.25 -510.25 0.0825722431474544 1
PHIP_uc003piq.3_S1314 877 567 1420 648 888 561 1090 884 1223.5 -22.2499999999999 -287.25 -403.75 0.00870839597592867 1
YWHAG_uc011kgj.1_S70 1780 1660 1370 1820 2220 1910 2360 2720 1697.5 645 -175 95.0000000000003 0.423975479552918 1
BCL11A_uc002sae.1_S204 1340 604 1310 552 666 459 676 931 1182.25 -268.5 -100 -361.5 0.650807025533909 1
ARMC10_uc011kli.2_S44 445 79.4 277 338 430 184 482 397 408.75 88.4 -88.9 -158.9 0.287405681666035 1
SLTM_uc002afo.3_S996 805 247 275 406 163 259 84.1 461 396.525 -191.475 61.975 11.475 0.735924679957945 1
MTA1_uc021seq.1_S521 510 445 606 472 906 836 650 464 502 205.75 126.25 -113.75 0.193628476405273 1
RCSD1_uc001gem.3_S350 1560 2050 2620 1940 1800 1370 1410 1800 2195 -447.5 -247.5 -57.4999999999998 0.372683577668975 1
RIC8A_uc001log.3_Y440 974 1170 1080 457 930 888 887 1150 897.5 43.5 97 -51.5 0.632276826238415 1
PHRF1_uc009ybz.1_S1119 2750 3860 2920 2880 2670 2420 1820 1740 2717.5 -940 585 185 0.0397790645590924 1
KIAA1551_uc001rks.3_S1195	S1196 1330 215 3470 1220 556 910 691 329 2317.75 -937.25 -674.75 -843.25 0.305643260329746 1
THRAP3_uc001caf.4_S325 854 371 1510 932 819 887 1040 877 1239.75 -10.9999999999999 -357 -289 0.0471361852383562 1
THRAP3_uc001caf.4_S938 1040 1830 1260 1940 1270 994 1220 1250 1431.5 -334 -134 306 0.547205819696932 1
FYTTD1_uc003fyi.2_S15 673 1220 876 851 542 689 1050 655 909.25 -171 -77.0000000000002 68.5000000000001 0.680941255620437 1
RAB8A_uc002ndn.4_T191 2220 1470 2510 2380 2360 2980 2920 2790 2390 617.500000000001 -392.5 -97.4999999999997 0.137041284664444 1
HSPB1_uc003uew.3_S81 4430 3730 4960 4140 5360 7020 5660 6040 4282.5 1705 -65.0000000000006 130.000000000001 0.904039199514836 1
LRRFIP2_uc003cgp.2_S291 420 683 679 589 276 501 748 848 653.5 0.500000000000044 -246 124.5 0.0213723951733407 1
SRPK2_uc003vct.4_S496 713 490 95.9 445 546 441 678 535 396.7 114.025 109.025 -30.475 0.488600176359266 1
SRPK2_uc003vct.4_T497 760 1160 512 935 1690 972 1710 718 864.25 430.75 176.75 -221.75 0.582742409771274 1
BPTF_uc010wqm.1_S816 370 588 230 465 390 271 489 398 378.25 -26.25 9.24999999999999 60.75 0.92853907031234 1
UIMC1_uc003mfd.2_S676 2260 1280 4300 3860 2170 850 2350 1490 4055 -1210 -1360 -900 0.00656853235161858 1
WDR70_uc003jkv.3_S636 583 625 449 538 541 336 303 507 496.5 -127 72 32.5 0.35017604040903 1
HNRNPM_uc010xke.1_S396 1800 778 1260 828 713 679 924 965 1348.25 -346.25 -1.75000000000011 -361.75 0.994281893628776 1
JADE3_uc004dgx.3_S565 598 645 1400 687 560 1220 393 1270 814.5 28.2500000000001 -181.75 217.75 0.583322303969724 1
ZC3H14_uc010twe.2_S514 896 1110 600 708 1040 1070 488 1560 555.5 211 190 356 0.395997181327708 1
LIG1_uc002pia.1_S46 315 607 880 478 797 1040 445 713 489.5 178.75 60.7500000000001 100.25 0.762813385827381 1
PIAS2_uc010xda.2_S501 500 278 450 272 201 982 686 400 344 192.25 38.25 23.75 0.861661828324682 1
NCOR2_uc010tbc.2_S2192 7000 8770 8710 7690 3240 3000 1840 2210 7737.5 -5470 389.999999999999 220.000000000001 0.529725823858089 1
ATF7IP_uc001rby.4_S558 710 1210 539 981 1060 1260 919 308 607 26.7500000000001 373.25 132.75 0.117210488515186 1
DNTTIP1_uc002xpk.3_S160 2170 1770 2880 2110 2630 1490 2070 2010 2655 -182.5 -252.5 -592.5 0.299811090160012 1
SRRM1_uc001bjm.3_S413 381 284 142 301 336 273 729 386 355.5 154 -71 -86 0.576976070874317 1
RBBP6_uc002dmk.3_S1237 1030 2010 1090 1290 248 1180 857 1790 1044.25 -336.25 -139.75 761.25 0.62449373112786 1
NEMF_uc001wxc.3_S416 260 401 247 316 432 502 255 481 205.75 111.5 74 126.5 0.0322517549694158 1
NOP14_uc003ggj.1_S348 91.1 662 509 403 780 834 867 253 386.275 267.225 83.775 -23.775 0.711573035350436 1
CCNY_uc001iyw.4_S98 374 419 537 282 739 298 506 375 484.5 76.5 32.5 -195.5 0.722581284203225 1
PPP1R9B_uc002iqh.4_S191 544 303 668 558 702 361 544 267 655.25 -49.7499999999999 -31.7500000000001 -242.25 0.722598377611095 1
SNAPC1_uc001xft.3_S249 877 75 466 282 185 749 769 1070 527.75 268.25 -175.25 -30.25 0.552062026065249 1
UBR4_uc001bbi.3_S180 1760 1130 1690 1380 1670 1790 1890 1550 1655 235 -40 -290 0.768919720935239 1
EIF4G2_uc001mjc.3_T507 287 740 213 989 695 1130 951 724 380.75 317.75 -6.25000000000002 359.25 0.973309047896193 1
PPM1G_uc002rkl.4_S200 1410 416 1260 776 1410 1440 1290 891 1139 292.25 114.75 -461.75 0.589248824123185 1
EIF3H_uc003yob.3_S182 3330 2930 2920 2790 3690 3830 3710 2990 2960 562.500000000001 342.499999999999 -277.499999999999 0.0356201775094921 1
NHSL1_uc011edp.2_S309	S310	T313 133 298 20 25.5 466 339 175 316 8.62499999999995 204.875 174.875 46.1250000000001 0.00312618528120935 1
CEP55_uc001kiq.4_S427 907 507 504 448 374 417 532 457 619.5 -146.5 65.9999999999999 -122 0.573514452470879 1
[truncated: 3,423 more rows]
