# Supplementary material for: Epitope editing enables targeted immunotherapy of acute myeloid leukaemia
Source: Nature. 2023 Aug 30;621(7978):404–14. doi: 10.1038/s41586-023-06496-5 (PMC10499609; doi:10.1038/s41586-023-06496-5)
Supplement: Supplementary file 4 — Supplementary Tables 1–24. [file 41586_2023_6496_MOESM4_ESM.zip › Supplementary Table 14 - CD34-Phospho-IL-3_Stimulation.xlsx]

## Sheet: Stimulation
D1.CD123.Unstim D1.CD123.IL3 D1.AAVS.Unstim D1.AAVS.IL3 D2.CD123.Unstim D2.CD123.IL3 D2.AAVS.Unstim D2.AAVS.IL3 (Intercept) Donor Editing Stimulation LRT_Pvalue adj_Pvalue
PCM1_uc022asj.1_S1619 230 194 237 169 205 227 222 263 217 21.75 -8.75000000000002 -10.25 0.664295687022986 1
CIC_uc002otf.1_S172 485 877 622 636 629 499 371 707 559.25 -103.5 38.4999999999999 153 0.161134831128692 1
FNBP4_uc009ylv.3_T476 567 365 595 868 1470 717 986 1350 723.5 532 -170 -79.5 0.726423926837939 1
PHRF1_uc009ybz.1_S863 211 362 516 481 92.7 336 251 283 409.75 -151.825 -132.325 97.825 0.142967212099375 1
SF3B1_uc002uue.3_T312 509 265 92.2 420 646 731 524 282 226.6 224.2 208.2 -18.2999999999999 0.884820447507341 1
MYBBP1A_uc002fyb.4_S10 798 661 468 176 343 222 655 546 585.75 -84.25 44.7499999999999 -164.75 0.373496229845073 1
GSE1_uc010cho.3_S918 206 395 335 279 279 236 288 340 301.75 -17.9999999999999 -31.5000000000001 35.5000000000001 0.482422852449235 1
STAMBPL1_uc001kfn.4_S241 778 962 457 380 690 586 224 393 427.5 -171 390.5 43.0000000000001 0.55901100125233 1
LRBA_uc010ipj.3_S1750 72.4 117 705 111 184 58.6 259 229 448.45 -68.6999999999999 -218 -176.2 0.185674972080685 1
PHF2_uc004aub.3_S538 492 823 1140 1110 537 845 894 803 982.75 -121.5 -312.5 129.5 0.292970428806364 1
LMNA_uc001fni.3_S21 267 592 813 500 393 940 171 996 406 82.0000000000001 -72.0000000000001 346 0.121931432992684 1
ORC2_uc002uwr.3_S279 282 76.2 360 360 377 158 524 292 432 68.2 -160.7 -164.2 0.000744413280198732 1
ZNF217_uc002xwq.4_S406 763 152 49.6 616 138 412 397 438 365.8 -48.9000000000001 -8.90000000000001 67.6 0.765794362868652 1
PAK1_uc001oyg.4_T291 173 129 340 247 226 360 151 224 222.75 18 -18.5 17.5 0.819541999749622 1
AHCTF1_uc001ibv.2_S1317 569 355 120 385 349 381 305 554 279.5 40.0000000000001 72.4999999999999 83.0000000000001 0.485493452874933 1
EPB41L3_uc010dkr.2_S447 249 1030 642 520 517 355 294 1050 498 -56.2499999999999 -88.7500000000001 313.25 0.190675701973843 1
TRIM28_uc002qtg.1_S688 280 438 981 464 550 387 1100 868 854.75 185.5 -439.5 -188.5 0.134342191976032 1
CEP250_uc021wco.1_S2321 393 348 479 496 635 562 390 530 418.75 100.25 10.75 9.75000000000005 0.897769615146287 1
CHAMP1_uc001vuv.3_T457 120 783 722 1100 128 769 66.8 537 490.45 -306.05 -156.45 538.05 0.000946241280080356 1
POLR2A_uc002ghf.4_S1814 194 500 362 752 426 262 351 468 439.75 -75.2499999999999 -137.75 162.25 0.148637727658409 1
CLSPN_uc009vux.3_Y80 731 530 396 427 689 405 452 575 499.25 9.24999999999998 126.25 -82.75 0.383341373666328 1
ATG2B_uc001yfi.3_S254 1060 933 587 1100 1020 1250 566 955 662.5 27.75 263.75 251.25 0.0575622196454179 1
TRIM28_uc002qtg.1_S682 1410 853 1340 965 1100 1230 1260 1120 1271.25 35.5000000000003 -23.0000000000003 -235.5 0.0675480505632779 1
PML_uc002awm.3_S517 274 215 674 321 611 63.9 555 281 608.525 6.72500000000006 -166.775 -308.275 0.00156741277402344 1
FLNA_uc010nuu.1_S2149 1370 1700 1050 1290 1820 2220 1800 2210 1085 660 190 345 0.000237753361385706 1
PRPF40A_uc002tyg.4_S956 517 414 460 540 836 419 1180 914 684.5 354.5 -227 -176.5 0.186223706070704 1
RPL12_uc004bqy.2_S37 4890 1670 1930 1460 1960 1820 2370 1390 2690 -602.5 797.499999999999 -1202.5 0.0943242156701597 1
PHRF1_uc009ybz.1_S913 591 364 520 177 753 449 323 568 420.5 110.25 142.25 -157.25 0.183269374365654 1
SNX17_uc010eza.2_S420 223 154 540 120 187 31.7 465 358 464.075 1.175 -221.825 -187.825 0.0183199757842853 1
SRFBP1_uc003kst.1_S202 1110 1180 1210 1230 1150 1310 805 1350 1063.75 -28.7499999999998 38.7499999999998 198.75 0.0913095433698988 1
ACIN1_uc010tnj.2_S1002 2870 1780 2300 1910 2550 2240 2650 2270 2447.5 212.5 77.4999999999999 -542.5 0.00182761975604723 1
CHAMP1_uc001vuv.3_S431	S435 827 1200 728 864 990 485 775 963 859.25 -101.5 43 48.0000000000001 0.797612450331153 1
VPS26A_uc001jpb.3_S317 529 84.5 312 34.9 203 78.6 284 195 348.325 -49.9499999999999 17.2999999999999 -233.75 0.0103613008067122 1
GYS1_uc010xzz.2_S709 65.9 110 20.1 135 215 33.5 420 87.3 156.9 106.2 -59.5 -88.8 0.353861330845969 1
C12orf43_uc010szp.1_S126 2570 2990 2980 2680 2590 2650 3290 2340 2962.5 -87.4999999999997 -122.5 -192.5 0.451371483288101 1
TMPO_uc001tfh.2_S158 469 683 853 781 492 704 445 549 674.25 -149 -69.9999999999999 114.5 0.268419473489028 1
SLC9A3R1_uc002jlo.4_T292 675 402 484 261 953 654 797 400 511.75 245.5 185.5 -298 2.4290886904047e-19 1.19073927603639e-15
EPS15_uc001csp.3_S765 364 250 434 376 693 148 371 343 457.75 32.75 -17.25 -186.25 0.0969790177533197 1
LARP7_uc003iay.4_S267 1010 1150 1390 1960 1340 1300 2500 1480 1737.5 277.5 -632.5 -87.4999999999998 0.764209839212916 1
PPP1R12A_uc001sza.3_S444 813 720 698 953 715 780 678 825 765 -46.5 -31.5 93.5 0.150194524512537 1
DOCK10_uc010fwz.1_T195 227 343 989 346 576 339 176 526 597 -71.9999999999999 -138 -103.5 0.64384256537538 1
EZH2_uc011kuh.2_S340 843 1150 1560 785 784 741 1130 1270 1284.25 -103.25 -306.75 -92.75 0.668425676838313 1
RANBP3_uc002mdz.3_S56 215 329 234 254 178 416 364 247 221.25 43.25 9.74999999999999 63.75 0.330979382070015 1
ZNF22_uc001jbw.3_S48 1830 1210 1350 1640 1360 1840 620 1290 1237.5 -230 335 205 0.482625094224655 1
KIAA0930_uc003bfw.1_S366 3830 2820 3200 3370 1710 1840 2130 1670 3472.5 -1467.5 -42.5000000000001 -292.5 0.233036085789299 1
PEA15_uc001fvl.3_S115 73.9 186 265 220 178 400 141 177 141.225 37.775 8.72500000000002 81.275 0.298001096189627 1
TRMT1_uc002mwk.2_T384 664 320 299 409 704 560 516 586 406.75 168.5 109.5 -77 0.402931168074901 1
HDGF_uc009wsd.3_T183 232 98.4 377 405 1030 437 606 230 390 297.65 44.8500000000001 -268.65 0.134651838432983 1
CASC3_uc002hue.3_S362 162 323 244 724 20.1 82 159 140 362.75 -262.975 -169.975 170.975 0.0913098851054181 1
EIF4G3_uc001bec.3_S493 1000 2360 1160 1780 640 856 533 1150 1194.25 -780.249999999999 58.2499999999996 703.25 0.0013987438162408 1
POLDIP3_uc011apq.2_S401 576 1140 932 1380 484 1020 845 1060 911.25 -154.75 -249.25 440.75 1.40677513863249e-09 6.84396104944708e-06
CTDSPL2_uc010bdv.3_S103 768 854 622 1340 719 750 1040 857 910.5 -54.4999999999998 -192 163 0.332700664745509 1
CD3EAP_uc002pbr.1_S286 468 152 688 645 498 269 650 401 717.5 -33.7499999999999 -249.25 -209.25 0.00454753027717011 1
NCOA2_uc003xyn.1_S698 548 435 1020 525 63.9 785 629 412 739.25 -159.525 -188.525 -25.975 0.910605309692016 1
ARHGEF6_uc011mwd.2_S602 624 512 758 773 997 686 1280 681 876.75 244.25 -168.25 -251.75 0.0311021416608702 1
CD3EAP_uc002pbr.1_T283 825 303 1120 207 596 491 823 150 901 -98.7499999999999 -21.2500000000001 -553.25 0.000275427624940952 1
TMPO_uc001tfj.3_S183 234 461 194 409 569 241 513 249 325.75 68.5 35 -37.4999999999999 0.772786203246448 1
DDX59_uc009wzk.3_S159 483 356 59.2 329 347 107 579 78.7 350.6 -28.875 61.775 -149.375 0.353471029548492 1
DDX10_uc001pkm.3_S828 123 248 72 209 315 354 263 353 96.2499999999999 158.25 35.75 97.75 6.00277429043492e-07 0.0029053427565705
FAM134A_uc002vjx.3_S384 715 580 591 530 435 564 458 387 580.25 -143 82 -34.5 0.484498291549587 1
PBDC1_uc004ecl.1_S180 1300 1930 2330 1910 1750 1730 1760 1920 1975 -77.4999999999996 -302.5 87.5000000000003 0.682621452619844 1
ANKIB1_uc003ulw.2_S736 1200 787 949 951 955 835 1080 844 1073.5 -43.2499999999999 -11.7500000000001 -191.75 0.0183752079204391 1
SKA2_uc002ixd.2_S100 1160 446 890 376 766 851 756 1100 805.25 150.25 25.2499999999999 -199.75 0.378680415353499 1
RGS14_uc003mgf.3_S19 96.8 64.3 224 104 209 275 67.2 109 110.25 42.775 35.225 -11.175 0.872348567564245 1
PLEK_uc002sen.4_S56 616 631 600 732 567 684 571 134 608.75 -155.75 115.25 -43.2499999999999 0.757661990847092 1
SRSF7_uc002rqz.3_S191 5970 2700 3040 2980 4030 3570 3490 3530 3737.5 -17.5000000000001 807.5 -937.5 0.197442278196978 1
MSH6_uc002rwd.4_S7 399 421 325 335 546 425 321 369 320 45.25 110.25 -10.25 0.776030349718005 1
MTCH1_uc003ond.2_S380 360 259 349 47.8 438 20.1 520 86.1 401.425 12.1 18.55 -313.5 0.000108580336525572 0.516408080515622
TET2_uc021xql.1_S74 1480 1950 1810 1430 2080 1770 1940 1800 1675 230 75.0000000000001 -90.0000000000001 0.591587404240417 1
FERMT3_uc001nym.2_S7 281 505 784 397 501 660 654 220 560 17.0000000000001 -27.0000000000001 -109.5 0.528073406241733 1
TRMT10A_uc003hva.4_S317 2900 2610 1420 2950 3790 3990 2330 3820 1757.5 1012.5 692.5 732.5 0.0691416022443189 1
CCAR1_uc009xpx.1_S696 7060 4110 6210 2920 4340 6210 5970 5930 5540 537.5 172.499999999999 -1102.5 0.336293384605424 1
RBMX_uc004fad.1_S87 238 133 461 120 310 386 382 350 319 119 -61.5 -100.5 0.206512135448099 1
PCF11_uc001ozx.4_T1659 499 268 242 383 192 227 274 430 353.25 -67.25 -35.75 25.25 0.788559209620855 1
HSD17B4_uc010jcn.2_S317 1860 534 452 1340 798 1330 109 1370 720.75 -144.75 312.75 338.75 0.496008649918185 1
CWC25_uc002hqu.4_S216 443 434 417 590 709 893 364 852 334.5 233.5 63.9999999999999 209 0.057594140459882 1
EPB41L3_uc010dkr.2_T525 721 488 522 692 275 504 245 496 549.5 -225.75 8.24999999999996 104.25 0.290481633680346 1
RANBP3_uc010duq.3_S243 624 349 879 1000 247 923 487 679 736.5 -129 -225.5 178.5 0.380795265444143 1
ZRANB2_uc001dft.3_S142 215 289 184 83.7 99.7 267 268 382 166.925 61.25 -11.75 63.7500000000001 0.437276972533246 1
HSP90AB1_uc011dvr.2_S254 7610 5680 9980 8540 6840 6330 8000 6520 9445 -1030 -1645 -1340 0.0147347369638589 1
DYNC1LI2_uc010vis.1_S116 320 208 283 308 283 182 339 298 337.75 -4.24999999999994 -58.7500000000001 -57.25 0.0607447287826337 1
EVL_uc001ygt.3_S305 404 765 310 307 296 234 454 493 387.75 -77.2499999999999 33.75 83.75 0.566969218127217 1
MYSM1_uc009wab.2_S339 278 115 303 30 285 120 330 290 281 74.75 -38.75 -160.25 0.00283445543697683 1
TOR1AIP1_uc001gnq.4_S238 1380 1860 1820 1180 1670 1570 1520 1500 1537.5 5.00000000000036 115 -69.9999999999996 0.724451970080761 1
ZC3HC1_uc003vpi.3_S322 529 1160 600 956 418 421 483 215 686.75 -427 68.4999999999999 180.5 0.290432390289384 1
USP24_uc001cyg.4_S1767 1640 1640 1010 456 899 1410 885 1000 897.75 -138 559.5 18.0000000000001 0.944325684785812 1
IKZF1_uc003tox.4_S62 141 519 408 304 98.2 432 470 152 324.75 -54.9499999999999 -35.95 72.4500000000001 0.622064385455091 1
IKZF1_uc003tox.4_T60 863 1500 1010 991 724 817 615 864 918 -336 106 240 0.064117101091141 1
NAA10_uc031tkt.1_S170 652 274 771 740 503 756 441 807 654.75 17.4999999999999 -143.5 52.5 0.745789878797653 1
BRD8_uc003lci.3_S623 1430 674 1480 845 2300 1790 2270 2240 1428.75 1042.75 -160.25 -482.75 0.000562825671387219 1
PPP4R2_uc003dpi.1_S158 133 77.8 289 171 421 404 178 128 164 115.05 67.4500000000001 -60.05 0.538986259843275 1
ZNF318_uc003oux.3_S2034 288 496 269 72.4 420 262 101 165 184.35 -44.35 214.65 -20.6499999999999 0.802837121790949 1
MPHOSPH8_uc001umi.3_S402 477 1300 783 542 247 526 569 509 657 -312.749999999999 36.7499999999998 200.25 0.370409854917824 1
RPS6_uc003znv.1_S234	S239 759 2070 573 2270 658 2160 848 2240 715.75 58.5000000000001 -71.0000000000002 1475.5 1.33827319921124e-77 6.5722596813264e-74
SETX_uc010mzt.3_S1365 768 909 1130 1660 455 1260 598 1740 1006.5 -103.5 -434 654.5 0.00072171797423695 1
MTA1_uc021seq.1_S561 410 384 161 163 123 174 133 267 213.5 -105.25 91.7499999999999 40.25 0.604898325235727 1
MTA1_uc021seq.1_T563 659 1230 1410 1440 766 879 799 811 1209.75 -371 -231.5 181.5 0.28237100756812 1
UPF1_uc002nkh.3_S1095 550 499 551 549 503 639 299 574 465.25 -33.4999999999999 54.5 89.5 0.23347761591188 1
PDZD8_uc001lde.1_S966 621 264 197 577 54.5 360 353 278 396.25 -153.375 -26.3750000000001 63.3750000000001 0.681517177789452 1
UBE2J1_uc003pnc.3_S267 283 518 590 356 501 191 438 554 516.5 -15.7499999999999 -111.25 -48.2499999999999 0.678106761377669 1
NCOA6_uc002xaw.3_T1877 259 630 455 380 64.6 117 274 69.6 426.5 -299.7 -27.0000000000001 36.0000000000001 0.743889544926192 1
MKI67_uc001lke.3_S1448 2170 1480 2640 2670 678 294 377 725 2550.75 -1721.5 -447.5 -174 0.526857272320194 1
LARP4B_uc031ptb.1_T789	S793 130 442 376 205 446 379 314 765 255.5 187.75 -65.75 131.25 0.321617430647315 1
AHNAK_uc001ntl.3_S175 71 113 82.8 399 84.2 157 325 74.3 200.9 -6.32499999999998 -113.975 45.075 0.658730399598584 1
AHNAK_uc001ntl.3_S176 1120 1650 1090 1770 844 1080 1430 992 1355 -321 -147 252 0.253255260734833 1
ZNF106_uc010udh.1_S663 549 808 281 559 236 375 405 307 425 -218.5 104 144.5 0.179299293214557 1
ZNF185_uc011myh.2_S465 506 294 502 419 81.2 524 302 84.2 426.75 -182.4 24.4999999999999 -17.4999999999999 0.90197683249039 1
SRSF4_uc001bro.3_S430 1080 667 1190 324 1310 873 524 1060 858.75 126.5 208 -295 0.257102945972656 1
NELFB_uc004cmm.4_S556 385 365 436 638 372 535 543 581 475.75 51.7500000000001 -135.25 95.7500000000001 0.041808550092501 1
G3BP1_uc011dcu.2_S229 246 557 323 254 350 211 305 394 310 -29.9999999999999 21.9999999999999 48.0000000000001 0.623108934464325 1
RPL13A_uc010sho.2_T154 667 432 257 479 392 294 310 257 419 -145.5 120.5 -41 0.642855548482408 1
ZNF740_uc001scb.4_S71 2300 1830 772 1630 1730 1820 2250 1020 1476 72 502 -188 0.656609013345041 1
TLN1_uc003zxt.2_S424 594 570 767 611 1150 361 1000 713 844.5 170.5 -104 -314 0.0301154561954288 1
NCAPD2_uc001qoo.2_S1332 354 421 170 449 289 212 215 313 286.5 -91.25 32.2499999999999 91.7500000000001 0.1730679094168 1
CLASP2_uc003cfw.2_S375 3040 3320 3730 4130 1430 2710 2370 2000 3572.5 -1427.5 -432.5 397.500000000001 0.233999848684926 1
MPDZ_uc003zlb.4_S229 427 497 495 162 384 229 481 81.8 457.75 -101.3 79.3 -204.3 0.0312616525153714 1
H2AFX_uc001pvg.3_S139 2230 1340 1610 2080 3240 2890 3060 2690 1925 1155 64.9999999999998 -285 0.256650951561398 1
SRSF2_uc002jsv.3_S188	S190 747 1220 932 910 923 1170 1110 1420 865.25 203.5 -78.0000000000001 252 0.0264560243900934 1
ASUN_uc001rhj.4_S625 779 448 1090 233 859 733 363 806 705.5 52.7500000000001 81.75 -217.75 0.367408579060276 1
TUBB_uc011fyf.2_T54 445 20.1 937 294 616 695 528 681 611.5 205.975 -165.975 -208.975 0.29504831177384 1
SOGA1_uc021wcx.1_Y1253 824 1390 766 652 406 1560 1150 969 649.5 113.25 160.75 356.25 0.230991908627523 1
PDS5B_uc010abf.3_S1282 1630 1020 815 1510 1890 1480 1600 902 1222.5 224.25 298.25 -255.75 0.373701015770611 1
TMX4_uc002wmx.1_S258 1420 977 1500 1020 1080 1220 1060 1150 1320 -101.75 -8.25000000000018 -173.25 0.238490775634945 1
PDS5B_uc010abf.3_S1280 360 616 474 618 698 626 793 517 523.25 141.5 -25.5 13 0.899983082427203 1
CTDSPL2_uc010bdv.3_S27 1020 5500 1040 4970 1100 3200 2690 2150 1890 -847.5 -7.50000000000008 2492.5 0.0117075900544043 1
SNTB2_uc002ewu.3_S94 289 230 378 289 306 421 516 345 357.25 100.5 -70.5000000000001 -51 0.328094595540879 1
SOGA1_uc021wcx.1_S1254 1300 1530 1630 1070 1130 880 992 812 1435.5 -429 84 -190 0.178050699639536 1
EPB41L3_uc010dkr.2_S523 934 1430 1740 806 632 1140 1020 963 1275 -288.75 -98.2500000000001 3.25000000000015 0.991170052170249 1
TMX4_uc002wmx.1_S250 1950 1240 1390 1320 1660 1650 2060 1620 1615 272.5 27.5000000000001 -307.5 0.0835091016057794 1
CEP170_uc021plp.1_S1173 342 496 382 422 331 411 368 315 371.25 -54.2499999999999 23.25 55.2500000000001 0.140405212958389 1
PHF10_uc011egy.2_S35 277 150 342 477 465 69.6 301 28 417.35 -95.6 -46.6 -165.1 0.182557434330527 1
STK11IP_uc002vml.3_S771 335 332 397 216 217 280 194 54.5 314.75 -133.625 75.625 -65.125 0.237786236046104 1
SRRM2_uc002crj.1_S1401	T1411 94.1 514 313 91.3 68.4 411 340 149 185.1 -10.9999999999999 48.55 87.45 0.559957356481199 1
ARFGEF1_uc003xxo.2_S51 3600 1670 2420 1920 2560 2480 3000 1970 2720 99.9999999999998 250 -885 0.0144365876733338 1
TAF12_uc009vti.2_S92 1350 964 1280 895 803 1670 832 853 991.75 -82.7499999999999 231.75 29.2500000000001 0.913166948766691 1
VPS13D_uc001atv.3_S2433 152 649 551 528 20.1 327 177 246 408 -277.475 -88.4750000000001 212.475 0.042846124240303 1
AGTPBP1_uc004aod.4_T1166 324 93.8 20.1 164 285 158 361 82.6 182.8 71.175 58.2749999999999 -122.925 0.156839262346438 1
RPRD2_uc010pcc.1_S666 430 999 584 891 900 1420 137 805 301.5 89.5000000000001 333 516 0.00656278557772936 1
IFI16_uc010pit.2_S152 188 347 296 186 156 259 465 178 293 10.25 -43.75 -33.75 0.723439754156358 1
DKC1_uc004fmm.3_S445	S449 186 610 271 349 407 144 626 281 389.75 10.5000000000001 -45.0000000000001 -26.4999999999999 0.873323107604132 1
DYNC1I2_uc002uhg.2_S94 322 177 316 356 802 395 521 373 359 230 32.5 -165 0.0967495633908979 1
UBAP2L_uc010pen.2_S619 782 2340 855 918 582 621 412 889 800.25 -597.75 312.75 534.25 0.13480642457557 1
CDK5_uc003wir.2_Y14 1340 766 916 1390 759 854 778 1150 1121.5 -217.75 -128.75 91.7500000000002 0.654180224729805 1
DCAF8_uc001fvp.4_S128 750 572 284 430 149 1120 237 441 216.25 -22.25 299.75 285.75 0.175221284415406 1
CHAMP1_uc001vuv.3_S458 852 1100 595 456 701 1040 1250 471 677 114.75 230.25 -82.7499999999998 0.736711126236788 1
LDB1_uc009xwz.3_S373 181 335 201 223 230 182 287 168 227.75 -18.2499999999999 12.25 2.25000000000004 0.966234059103829 1
SART3_uc001tmy.1_T674 740 363 119 594 362 436 1150 1120 571.5 313 -270.5 35.5 0.898359726524111 1
IFI16_uc010pit.2_S159 259 350 139 372 144 434 560 291 258.75 77.25 -43.75 86.25 0.46572116760809 1
PBRM1_uc003deq.2_S9 1270 1290 735 1590 1670 1470 1130 1550 997.5 233.75 173.75 273.75 0.177944119413072 1
PHF2_uc004aub.3_S473 472 274 266 269 471 360 504 424 354.25 119.5 28.5 -96.5 0.0669731303224567 1
NMT1_uc002ihz.3_S97 562 558 832 457 419 716 169 481 534 -156 79.0000000000001 57.5 0.722633936311867 1
LCOR_uc001kmr.3_S41 960 594 890 896 613 323 521 160 958.5 -430.75 5.74999999999991 -252.75 0.00955116728803222 1
SIRT1_uc001jnd.3_S46 395 620 148 676 606 826 475 460 254 132 172 239.5 0.0208920471099537 1
NCOA5_uc002xre.3_S28	S33 103 280 322 377 187 411 102 404 203.75 5.50000000000005 -56 189.5 0.00523900880328708 1
UHRF1BP1L_uc001tgq.3_S925 1950 1430 1780 1650 1290 1500 882 1270 1635.5 -467 147 -13.0000000000001 0.946459203991529 1
MTDH_uc003yhz.3_S307 342 440 291 357 254 352 199 205 282 -105 83.9999999999999 67.0000000000001 0.00115414190060594 1
ABCC4_uc001vmd.4_S628 81.5 60 145 109 265 192 251 364 134.875 169.125 -67.625 -4.375 0.902238358818765 1
HSPH1_uc010aaw.3_S611 256 44.3 250 473 166 80.8 228 418 344.05 -32.625 -205.475 29.0250000000001 0.751723702050186 1
SON_uc002yse.1_S151 423 672 719 811 366 93.3 787 329 841.425 -262.425 -272.925 -97.4249999999999 0.496822315314308 1
TOP2B_uc003cdj.3_S1412 91.9 401 471 291 183 190 165 269 324.975 -111.975 -82.5250000000001 60.025 0.513799932327159 1
KLHL22_uc011ahr.2_T652 472 443 326 403 475 454 359 452 358 24 76 30.0000000000001 0.300191051642868 1
NELFE_uc011jok.2_S114 395 747 471 687 411 343 891 463 643 -47.9999999999999 -154 18.0000000000001 0.91379175886125 1
NELFE_uc011jok.2_S112 1300 1040 1600 1270 1130 696 364 821 1359.5 -549.75 27.75 -141.75 0.535209766098644 1
FHOD1_uc010vjh.1_S548 668 523 670 592 251 485 446 571 640.25 -175 -88 34 0.67306934696036 1
BAZ2B_uc002uap.3_S1650 478 774 462 182 469 332 375 651 406.75 -17.25 95.75 38.75 0.8128070513464 1
MTFR1L_uc009vrz.3_S237 272 1080 802 724 407 481 396 396 628.75 -299.5 -19.5 201 0.265352650955249 1
MTFR1L_uc009vrz.3_S236 416 95.6 55.1 247 222 243 105 375 158.8 32.825 48.6249999999999 40.625 0.728303581033104 1
NTHL1_uc002col.1_S70 719 633 803 912 660 1150 887 1110 743.5 185 -137.5 184 0.0839994147635214 1
DNAJC2_uc010lix.3_S46 1810 2100 842 2170 1370 1820 1460 1900 1326 -92.9999999999998 182 627 0.0103325289662772 1
HERC1_uc002amp.3_S4856 353 142 221 201 555 753 542 592 196.25 381.25 61.75 4.25000000000001 0.954584081428868 1
MATR3_uc003ldz.3_S477 1280 1330 1170 889 1450 2160 512 1630 715.25 270.75 504.75 399.25 0.17836015609162 1
TMEM237_uc021vve.2_S61 2620 4080 4180 4380 1670 2450 2080 1810 3747.5 -1812.5 -407.5 542.5 0.192108046969711 1
SRRM2_uc002crj.1_S855	T864 386 328 492 461 511 217 467 634 520.25 40.5 -153 -54 0.517669806041696 1
GRSF1_uc010iia.1_Y116 2210 678 1650 2210 1470 2270 2180 3110 1907.5 570.5 -630.5 189.5 0.708327645690851 1
COPB2_uc003etf.4_T860 800 1050 1350 1180 1400 1580 1100 1500 1050 300 -75.0000000000001 165 0.32827711766782 1
NUP50_uc003bfs.3_S220 441 476 385 617 460 260 372 422 485 -101.25 -39.7500000000001 29.2500000000001 0.702985376232618 1
ALB_uc011cbf.2_Y163 1110 1500 1300 1670 1770 2070 1640 1900 1237.5 450 -15.0000000000004 330 0.000137790835431628 0.654230886629372
TRIP12_uc002vpy.1_S1082 1500 813 1520 842 1140 744 1410 1490 1512 27.2500000000002 -266.25 -420.25 0.033081498064119 1
RIF1_uc002txl.3_S1009 191 487 321 327 312 194 352 265 329.5 -50.7499999999999 -20.2500000000001 24.2500000000001 0.7717014172636 1
CDK12_uc002hrw.4_T892 1060 760 967 607 876 863 730 630 867 -73.7499999999999 156.25 -193.25 0.007946087748507 1
AHNAK_uc001ntl.3_S3380 2490 2940 2370 2570 2230 2250 2150 2210 2425 -382.499999999999 152.499999999999 182.500000000001 0.0573337045166577 1
ORC6_uc002eeh.3_T194 1780 1490 1180 1830 2050 2370 949 1820 1137.25 227.25 477.75 387.75 0.16535694335503 1
CSNK1G3_uc011cws.3_S365 337 260 486 416 678 217 386 338 473.5 30 -33.5 -164 0.116549430976428 1
SEC62_uc003fgg.3_S116 4030 3660 3190 3580 4730 3480 2770 5310 3320 457.5 262.5 327.5 0.643876178794172 1
TP53BP1_uc001zrr.4_S830 103 285 228 133 206 303 260 354 162.25 93.5 -19.5 69.5 0.192130585403661 1
DBR1_uc003ert.3_S513 584 928 688 439 928 519 564 603 611 -6.24999999999989 166.25 -68.7499999999999 0.633675345080876 1
CDYL_uc003mwj.3_S166 873 1020 1240 1450 1100 746 1400 849 1364.25 -122 -300 -137 0.418269587818693 1
CBFB_uc002erb.3_S133 125 131 671 325 979 576 568 242 446 278.25 1.25000000000006 -267.25 0.186229196261629 1
NONO_uc004dzq.3_T449 597 30.7 356 425 421 311 699 483 530.5 126.325 -150.825 -205.825 0.0906465013275771 1
MARK3_uc001ymw.4_S373 356 603 823 1290 293 807 599 968 771 -101.25 -405.25 399.25 6.48486336107793e-05 0.309263133689807
GATAD2B_uc001fdb.4_S133 152 187 135 103 318 113 204 282 154 85 11.5 -31 0.588730942805728 1
MARK3_uc001ymw.4_S377 252 470 182 272 357 203 425 506 277.5 78.75 -25.75 58.75 0.573376127293929 1
MYO18A_uc010wbd.1_S725 1370 829 1970 1290 1230 995 1540 703 1786.25 -247.75 -269.75 -573.25 0.000806712486248621 1
GATAD2B_uc001fdb.4_S134 1210 578 427 273 558 437 1010 89 727.5 -98.5 246 -457 0.041715778968378 1
PHRF1_uc009ybz.1_S1029 1350 1160 1150 685 458 1250 555 713 910 -342.25 278.75 73.75 0.755385719011458 1
USP10_uc002fii.3_Y367 953 733 445 484 835 574 1020 595 693.25 102.25 137.75 -216.75 0.138535156546279 1
URI1_uc002nsr.3_S421 329 364 466 569 505 70 548 351 577 -63.4999999999999 -166.5 -123.5 0.242882282396759 1
UFL1_uc003por.3_S430 180 539 640 872 415 372 374 214 583.5 -214 -148.5 97.0000000000002 0.548676453029496 1
ATE1_uc001lfp.3_S161 370 284 446 343 358 572 509 470 385.5 116.5 -46 -3.49999999999999 0.956905253201966 1
SERPINB1_uc021ykq.2_S298 351 145 127 66 294 507 173 102 84.2499999999999 96.75 207.25 -31.25 0.699802079299838 1
BCLAF1_uc011ede.1_S280	S281 91.1 80.6 118 54.5 270 140 104 322 86.4 122.95 -4.2 3.49999999999999 0.957363894945624 1
SRRM2_uc002crj.1_T1491 451 697 404 703 629 439 519 533 510.5 -33.75 14.25 92.2500000000001 0.3444330692689 1
SYTL2_uc001pbb.3_S1775	S1780 1050 1770 1820 1750 2160 1430 2230 1840 1810 317.5 -307.5 -117.5 0.664089512896458 1
SRRM2_uc002crj.1_S1328 2700 3970 2750 2420 426 726 604 561 2624.5 -2380.75 371.75 299.250000000001 0.400573427971285 1
BCLAF1_uc011ede.1_S280	S289 223 372 353 595 543 514 835 209 461.25 139.5 -85 -66 0.705937809384625 1
PTBP1_uc002lpq.2_S458 181 410 278 263 228 160 316 777 289 87.25 -163.75 151.75 0.283409780169434 1
ZNF692_uc010pzr.2_S185 502 471 542 440 445 456 433 349 500.75 -67.9999999999999 27.4999999999999 -51.4999999999999 0.0603475286836665 1
NASP_uc001coj.2_T139 340 464 451 369 511 607 564 607 392 166.25 -17.25 45.25 0.25530629098585 1
EP300_uc003azl.4_S1010 614 1070 633 510 841 1070 606 517 481.5 51.7500000000001 332.25 118.25 0.337040783414043 1
EP300_uc003azl.4_S1011 51.7 95.2 192 119 167 133 359 118 195.175 79.775 -85.275 -76.125 0.143467563744071 1
BIN1_uc002toc.2_S288 363 691 494 468 571 883 552 846 372 209 37 227 0.00198947130523036 1
FOXK2_uc010diu.3_S169 1910 1840 1410 1700 1850 1210 1630 1470 1712.5 -175 150 -145 0.436539233107617 1
ADAR_uc021pag.1_S518 341 171 334 365 285 275 187 533 321.5 17.25 -86.75 49.25 0.598742531876519 1
ZNF609_uc002ann.3_S575 593 679 360 755 267 610 380 596 459.5 -133.5 14.4999999999999 260 0.000127815911581601 0.607253395924188
SDPR_uc002utb.3_S292 891 1580 1290 1190 882 1120 1260 1230 1200.25 -114.75 -124.25 199.25 0.229983801695068 1
ACAP1_uc002ggd.2_T664 2540 2200 3220 2480 1970 2970 4230 2670 3180 350 -730.000000000001 -410 0.392241028718374 1
IWS1_uc002ton.2_S252 540 739 575 608 542 651 681 469 582 -29.7499999999999 34.75 32.2500000000001 0.674029594943275 1
ALB_uc011cbf.2_S295 843 1390 747 1780 1170 2060 774 1630 707.75 218.5 133 831.500000000001 5.19686859276452e-07 0.00251632377261658
CANX_uc003mkl.3_S582 1970 2890 2820 3230 2200 2300 2540 2880 2770 -247.5 -527.5 442.5 0.00385226401465779 1
ALB_uc011cbf.2_S293 885 929 317 643 743 969 1030 1260 555.75 307 69 206.5 0.267225454153718 1
ADAR_uc021pag.1_T515 131 412 266 486 217 400 635 381 346 84.5 -152 107.5 0.321547165581353 1
EIF3K_uc002oiz.1_S215 896 359 381 463 221 178 474 120 604.25 -276.5 53.9999999999999 -213 0.139580974138775 1
HUWE1_uc004dsp.4_S1902 212 283 285 377 191 314 365 210 302.5 -19.25 -59.25 32.75 0.560788326907343 1
PHF8_uc004dsv.3_S879 407 365 519 768 566 637 780 509 589 108.25 -150.25 1.75000000000005 0.987127659005489 1
HUWE1_uc004dsp.4_T1904 567 537 855 558 651 588 497 607 686 -43.4999999999999 -43.5000000000001 -69.9999999999999 0.445789521053135 1
HUWE1_uc004dsp.4_S1906 559 570 583 520 936 445 691 381 622.75 55.2500000000001 83.7499999999999 -213.25 0.0440147727574139 1
ZZEF1_uc002fxj.1_S1518 669 648 242 734 311 393 716 262 552.5 -152.75 16.7500000000001 24.7500000000001 0.893559154707104 1
FCHO2_uc003kcl.3_S353 331 424 617 150 580 326 315 332 426 7.75000000000005 61.75 -152.75 0.189209102037359 1
SRRM2_uc002crj.1_S321 276 654 1110 315 669 701 586 931 674 133 -160.5 -9.99999999999992 0.966822554149702 1
SRRM2_uc002crj.1_S894 93.8 147 166 272 280 169 386 251 228.7 101.8 -96.3 -21.7 0.674624471644591 1
ZNF609_uc002ann.3_S378 166 657 20.1 537 238 166 434 274 252.8 -67.0249999999999 -9.52500000000004 193.975 0.257601920964812 1
PPP6R2_uc003blc.3_S288 405 420 264 127 318 533 230 610 189.25 118.75 111.25 118.25 0.28829674732884 1
RPS3_uc031qct.1_T93 682 351 142 272 191 264 356 383 332.5 -63.25 83.75 -25.25 0.861229476360546 1
LIMA1_uc001rwg.4_S374 952 1150 747 940 1010 880 667 986 793.25 -61.4999999999998 163 145 0.0926085249170693 1
HMGN5_uc004eee.1_S83 852 356 653 477 199 40.4 713 44.3 826.9 -335.325 -109.975 -374.825 0.004326401320673 1
CDIP1_uc002cwu.3_S2	S3 1340 1300 706 1490 1300 1370 1800 1020 1168 163.5 73.4999999999999 8.50000000000007 0.976368890365166 1
PPP1R7_uc002was.3_S23 915 532 661 816 819 560 492 600 746.25 -113.25 64.2499999999999 -94.7499999999999 0.437878046104778 1
RNASEH2A_uc002mvg.1_S232 1040 1620 1410 1190 1200 1250 1830 1120 1407.5 35.0000000000002 -110 -74.9999999999998 0.75790593318426 1
GOLIM4_uc011bpe.1_S509 149 114 566 383 59.6 89.3 599 149 543.425 -78.775 -321.275 -159.575 0.0858962405061117 1
KDM5C_uc004dsa.3_S1357 1650 1350 1360 1930 1410 1580 1230 1140 1487.5 -232.5 82.4999999999997 87.5000000000004 0.658811468674745 1
PPP1R12A_uc001sza.3_T442 1570 1450 1250 1700 1800 945 1300 1250 1531.25 -168.75 66.2499999999999 -143.75 0.537978918832053 1
ENO1_uc001api.2_S418 255 83.3 66.3 190 364 403 153 385 81.9 177.6 77.75 55.75 0.464863155735569 1
ZEB2_uc002tvv.3_S359 374 77.1 548 237 704 551 926 691 520.5 408.975 -173.975 -248.975 2.08683362877161e-15 1.02129637792082e-11
CHCHD3_uc011kpn.1_Y48 1480 1950 1040 1330 1730 1240 1210 1410 1215 -52.4999999999998 352.5 117.5 0.561688477969522 1
NUFIP2_uc002hdy.4_S571 446 820 449 846 115 255 496 97.3 607.75 -399.425 -63.075 128.075 0.429167783040799 1
SRRM1_uc001bjm.3_S425	S430 177 175 191 687 64.9 399 439 448 321.5 30.2250000000001 -237.275 209.275 0.0517465710528506 1
TMPO_uc001tfh.2_T159 1140 2140 1880 2120 275 678 942 516 1821 -1217.25 -306.25 304.250000000001 0.233347057748161 1
ATAD2B_uc002rej.4_S1341 133 479 353 225 214 194 179 188 262.25 -103.75 18.75 51.7500000000001 0.559602514148316 1
SRSF6_uc010zwg.2_S264 4940 4660 2550 4250 5500 5160 4290 6840 3355 1347.5 582.5 907.500000000001 0.22538767031102 1
DUT_uc001zws.3_S159 1450 1150 1510 470 1540 1240 1330 1820 1257.5 337.5 62.5 -287.5 0.333850789443753 1
POLDIP3_uc011apq.2_S41 812 955 922 838 1160 365 262 1140 847.75 -150 32.5 35.5 0.905434728059815 1
FIP1L1_uc003gzz.3_S485 661 465 533 456 477 570 577 680 547.5 47.2500000000001 -18.2500000000001 -19.25 0.79983985113401 1
AMPD3_uc009yfx.1_S84 329 1260 726 841 428 463 1110 372 817.25 -195.75 -142.25 85.7500000000001 0.778740886211279 1
ARHGEF7_uc001vrv.4_S775 1320 829 1220 539 727 373 815 689 1185.25 -326 -3.50000000000001 -413 0.00356677646916827 1
PAG1_uc003ybz.3_S297 431 154 265 613 146 156 350 36.3 442 -193.675 -94.325 -58.175 0.667640736030487 1
TNRC6B_uc003ayn.4_S878 393 334 84.5 399 252 413 130 141 169.5 -68.625 159.375 106.875 0.150495576002534 1
FYTTD1_uc003fyi.2_S15 1270 1150 1170 1390 1320 708 1260 764 1388 -232 -34 -252 0.126225901386698 1
_uc002muu.3_S113 572 384 745 748 232 373 213 106 662.5 -381.25 -62.7500000000001 -37.7499999999999 0.753033958523506 1
DDX20_uc001ebs.3_S676 1000 379 749 345 569 584 587 519 711.5 -53.5 82.9999999999999 -269.5 0.0406627288537592 1
PANK2_uc002wkc.3_S167 151 907 212 433 171 259 486 335 308.75 -113 5.49999999999992 228.5 0.239447118944423 1
TCEB3_uc001bho.3_S148 658 651 488 799 454 938 205 689 425 -77.4999999999998 130 318 0.006374022289419 1
AHNAK_uc001ntl.3_S5701 419 1270 191 1060 217 210 476 270 531.75 -441.75 29.7499999999999 376.75 0.150262753849704 1
HSH2D_uc002ndp.4_S193 812 1870 1030 1220 407 1050 962 957 1001 -389 -7.50000000000008 471.5 0.0443194949811883 1
MYH9_uc003apg.3_S1713 328 775 463 556 914 834 820 780 449 306.5 58 105 0.313134949555115 1
CASS4_uc010zze.1_S248 274 692 651 371 140 378 234 279 450.75 -239.25 -12.7500000000001 105.25 0.416443670528321 1
HTT_uc021xkv.1_S1875 1320 764 819 726 394 791 269 574 790.5 -400.25 220.25 13.25 0.944394418385388 1
KBTBD11_uc022aqq.1_S106 219 671 717 1080 433 826 760 806 666.75 34.5000000000001 -303.5 313.5 0.00396921855548596 1
SPTBN1_uc002rxu.3_S2339 351 237 563 471 405 209 20.1 546 439.775 -110.475 -99.525 30.9749999999999 0.843443272654382 1
HSP90AA1_uc001ykv.4_S352 383 355 1130 1090 1820 938 1150 576 986.249999999999 381.5 -112.5 -381 0.29400944528728 1
GATAD2B_uc001fdb.4_S485 318 652 988 981 781 513 242 1200 751 -50.7499999999998 -286.75 254.25 0.314813622506592 1
SPTAN1_uc004bvl.4_S1216 2050 1750 2030 1610 1300 1270 967 1440 1854.25 -615.75 80.7499999999999 -69.2499999999999 0.686761674729712 1
KIAA1468_uc002lil.3_S169 929 1110 1230 1520 1070 1040 1140 1150 1252.25 -97.2499999999998 -222.75 112.75 0.223888891224128 1
DOCK7_uc001daq.4_S1382 231 274 474 280 530 520 561 326 375 169.5 -21.5 -99 0.205977233348596 1
NF1_uc010wbt.1_S2539 761 585 608 624 661 699 1020 653 730.5 113.75 -49.7500000000002 -122.25 0.211492774699902 1
ARGLU1_uc001vqk.4_S59 1200 2080 895 1250 1520 1510 770 2080 874.999999999999 113.75 328.75 633.75 0.0227107160816647 1
KDM1B_uc003nco.1_S246 2940 1870 1810 1910 1950 885 2860 2030 2611.25 -201.25 -241.25 -716.25 0.120171103053288 1
CWC22_uc002unp.2_S865 486 92.2 308 162 247 359 211 268 279 9.19999999999992 58.8 -92.7000000000001 0.350749659220435 1
CTTNBP2NL_uc001ebx.3_S487 817 855 1470 806 329 370 412 443 1151.25 -598.5 -190 -138.5 0.391752338937042 1
HNRNPL_uc021uui.1_T486 928 214 736 590 82.8 787 639 338 710.5 -155.3 -72.8 -114.2 0.658313758737138 1
ARHGAP29_uc001dqk.3_T405	S407	T408 226 310 308 113 309 257 323 461 255.25 98.25 -25.75 -6.25000000000003 0.935147528115591 1
SRRM2_uc002crj.1_S951	S953 564 598 539 733 647 604 604 889 593.75 77.5000000000002 -88.0000000000002 117.5 0.0777461504148529 1
RPRD2_uc010pcc.1_S329 1520 496 1170 775 582 329 866 859 1293 -331.25 -185.75 -419.75 0.054064556917029 1
DNTTIP2_uc001dqf.3_S433 1310 812 1370 1080 960 514 800 675 1354 -405.75 -82.2500000000002 -339.75 4.76178303962019e-05 0.227613229293845
DNTTIP2_uc001dqf.3_T432 681 751 1400 604 188 180 103 259 1002 -676.5 -141.5 -144.5 0.477764719408671 1
RASAL3_uc002nbe.2_S981 1200 1680 1410 1300 1210 1080 617 1170 1214.25 -378.25 168.25 198.25 0.229615049248381 1
TCOF1_uc003lsa.3_S1265 987 1130 1010 1240 1500 1330 1010 879 981.75 88.0000000000001 202 18.0000000000001 0.910085644804685 1
PHKB_uc002eeu.4_S692 48.6 475 409 281 558 342 404 250 302.4 85.1000000000001 19.9 -17.8999999999999 0.897644988190111 1
MYCBP2_uc010aev.3_S2881 484 726 409 624 492 523 506 503 477.25 -54.75 45.75 121.25 0.0373384793364169 1
WDR74_uc001nvl.2_S360 375 438 339 319 306 383 484 295 368.25 -0.749999999999926 16.2499999999999 -17.25 0.777882592736821 1
PARD3_uc001ixr.2_S848 181 499 160 194 331 355 203 268 135.75 30.7500000000001 135.25 110.25 0.075454590872058 1
DMTN_uc022asy.1_S331 418 117 329 262 1150 424 547 1050 365.25 511.25 -19.7500000000001 -147.75 0.505592269479552 1
DOK1_uc002smr.3_S268 1400 1310 842 1060 1080 646 1160 1110 1164.5 -154 65.9999999999999 -88.9999999999999 0.66403486458926 1
NCOA3_uc002xtl.3_S727 604 588 1230 1040 1130 379 903 593 1157 -114.25 -266.25 -316.75 0.0998203482276879 1
PIEZO1_uc010vpb.2_S1618 949 699 985 744 463 261 546 359 987 -437 -65.5000000000001 -220 6.440767681795e-34 3.16048470145681e-30
HIRIP3_uc002dvf.3_T83	S86 78.6 103 344 123 135 92.2 164 176 240.35 -20.35 -99.55 -56.85 0.288671634294946 1
BCKDHA_uc002oqq.3_S336 241 247 82.6 269 642 779 763 509 164.8 463.35 71.35 18.8500000000001 0.825301223071031 1
CLTC_uc002ixr.1_S1497 783 784 289 412 376 457 314 445 407.5 -169 235 84.0000000000001 0.411580232064547 1
TCP1_uc003qsr.3_S395 175 155 430 404 292 305 302 192 359 -18.25 -100.25 -35.75 0.651681349398588 1
ARHGAP30_uc001fxm.3_S529 1240 997 944 2240 1230 2030 2350 1510 1422 424.75 -386.75 253.25 0.549021284450015 1
RBM39_uc002xed.3_S179 192 141 130 174 427 350 324 111 150 143.75 92.75 -74.25 0.218580241203835 1
MDN1_uc003pnn.1_S4537 465 194 484 462 638 462 439 646 468 145 -68 -65.5 0.503518422476184 1
DDX20_uc001ebs.3_S504 548 195 978 552 370 229 385 270 803 -254.75 -210.75 -258.75 0.0222500474057153 1
NKTR_uc003clm.1_S125 4820 8100 4670 5040 5730 5970 4380 6600 4402.5 12.5000000000005 982.5 1527.5 0.0317884664065811 1
ZYX_uc011ktd.2_S258 1530 1850 1410 1830 1030 1390 1760 1670 1637.5 -192.5 -217.5 252.5 0.149931007270749 1
ZHX3_uc010ggg.1_S945 314 214 233 268 305 351 534 568 307.75 182.25 -104.75 3.75000000000003 0.954908268473529 1
SLIRP_uc031qpn.1_S99 1180 663 609 872 1210 1350 1260 921 795 354.25 185.25 -113.25 0.484425091608297 1
CLIP2_uc003uan.3_S293 1230 1090 1300 1040 798 1570 928 720 1057 -161 175 41.0000000000002 0.859356099075375 1
SPECC1L_uc011ajq.2_S388 270 506 245 75.6 161 409 180 196 151.65 -37.65 162.35 82.6500000000001 0.369847326616077 1
DPYSL3_uc003loo.3_T622 873 524 817 880 636 258 668 344 949.25 -297 -104.5 -247 0.00779524808836067 1
DPYSL3_uc003loo.3_T621 1230 569 751 1080 332 369 283 496 931.5 -537.5 -27.5000000000002 -20.4999999999999 0.915037058605138 1
FNBP1_uc004byz.1_S295 3700 4460 4460 4230 3910 4890 4110 4420 4017.5 120 -65.0000000000002 455 0.0713817729941373 1
CCDC86_uc001nqa.2_S90 416 394 400 263 463 307 235 510 351.75 10.5 43 -9.99999999999997 0.909024245777172 1
FASN_uc002kdu.3_S206 430 296 227 311 310 392 205 439 252 20.5 61.5 66.5 0.324957503971742 1
RSF1_uc001oyn.3_S1344 898 1340 1280 1500 1320 1390 1190 1440 1189.5 80.5000000000001 -115.5 245.5 0.0161986601308171 1
SRRM2_uc002crj.1_T1002 1060 832 1130 772 1380 1270 1370 1270 1048 374 6.81027603954087e-14 -199 0.000146340736003435 0.694386792336298
DTX3L_uc003efk.3_S220 1060 1080 799 1140 496 517 457 802 934.5 -451.75 -11.2500000000001 181.75 0.063915896560657 1
TSNAX_uc001huw.3_S31 511 745 279 475 378 526 879 1050 474.25 205.75 -130.75 187.25 0.328270032101036 1
FIP1L1_uc003gzz.3_S553 192 114 319 346 291 186 408 491 349.5 101.25 -195.25 -18.25 0.640171407321157 1
PEA15_uc001fvl.3_S110 146 196 388 349 297 338 257 329 297.5 35.5 -86.5 31 0.601338212238334 1
NDUFV3_uc002zcn.3_S465 567 614 788 799 132 640 214 601 629 -295.25 -112.25 238.25 0.0403373108834836 1
TOP2A_uc002huq.3_S1212 1710 1160 1460 1010 1790 1420 1460 2310 1420 410 -40.0000000000001 -130 0.673915527404933 1
SRRM1_uc001bjm.3_S737	S739 389 303 347 298 396 343 387 604 356.25 98.25 -51.25 7.25000000000002 0.919253228379988 1
FTSJ3_uc002jca.3_S583 245 329 237 313 179 386 187 323 208.25 -12.25 19.75 125.75 1.93260289105488e-06 0.009332539360904
CRKL_uc002ztf.2_S40 350 199 488 85.8 822 619 193 188 246.45 174.8 258.8 -190.3 0.213941405169396 1
IRS2_uc001vqv.3_S1099 369 420 467 501 199 244 59.2 337 404.8 -229.45 -33.05 101.95 0.0796282144134066 1
NDUFV3_uc002zcn.3_S469 726 1180 1110 1050 1240 956 682 1010 930.5 -44.4999999999998 62.4999999999998 109.5 0.533018019797665 1
TOE1_uc010olm.2_T360 571 2050 511 1520 760 1430 826 1830 627.249999999999 48.5000000000003 30.9999999999998 1040.5 1.00393565219223e-07 0.000486808397748013
GOLGA4_uc003cgw.3_S285 183 388 314 311 213 334 479 253 316.75 20.75 -59.75 24.25 0.769613629220288 1
UTP14A_uc004eva.1_S444 973 561 305 371 793 729 612 561 459.25 121.25 301.75 -115.25 0.293309806130883 1
NOC2L_uc001abz.4_S55 2660 1530 1330 2190 2000 2630 921 2320 1450.25 40.2499999999998 514.75 439.75 0.362176744565025 1
ATG16L2_uc001ote.3_S303 261 93.4 282 166 294 121 437 609 326.75 164.65 -181.15 -71.1499999999999 0.466875417611034 1
PGRMC2_uc003igg.3_T234 725 494 616 450 860 929 664 1140 535.5 327 34.4999999999999 37.0000000000001 0.791635698419479 1
DHX29_uc003jpx.3_T197 655 318 20.1 478 476 152 765 235 446.55 39.2250000000001 25.7249999999998 -183.275 0.398544081169271 1
DMTN_uc022asy.1_S200 604 423 639 612 283 542 666 427 654.5 -90 -123 -47 0.626623082430011 1
NOLC1_uc001kur.2_S431 520 224 410 87.3 663 305 418 266 385.075 102.675 132.675 -282.175 8.2903035119143e-13 4.04649714416537e-09
PGRMC2_uc003igg.3_S231 463 611 157 205 347 150 266 141 274.5 -133 200.5 -31.5 0.760861559520104 1
NOLC1_uc001kur.2_S433 587 513 590 517 445 666 918 627 634 112.25 -110.25 -54.25 0.607153059070764 1
PGRMC2_uc003igg.3_Y233 346 457 696 549 823 787 863 748 590.75 293.25 -110.75 -46.75 0.529216956918149 1
SRRM1_uc001bjm.3_S724	T726 684 1450 960 1220 1350 1300 1150 1330 918.5 204 30.9999999999999 289 0.0563097745746462 1
WDR55_uc003lgr.4_S13 209 616 505 281 489 432 272 254 335 -41 108.5 27.0000000000001 0.828366804092845 1
TCOF1_uc003lsa.3_S1267 1870 2120 1690 1550 1490 2190 1900 1920 1627.5 67.5000000000003 152.5 207.5 0.28325019935404 1
ZZEF1_uc002fxj.1_S312 720 461 627 670 373 422 1630 333 963 70 -321 -366 0.231075974207607 1
PTGES3_uc010sqt.2_S79 356 342 343 320 440 383 503 416 370.5 95.25 -15.25 -45.25 0.0384182982331473 1
POP1_uc011lgv.2_S370 219 20.1 43.8 193 300 307 121 228 78.4 120.025 65.075 16.075 0.82900235700447 1
VAMP7_uc004fxj.3_S120 1160 1040 542 878 1310 1420 1080 1170 695.5 340 315 104 0.242581852298686 1
PTPN11_uc001ttx.3_S547 165 382 371 258 96.3 118 291 400 334.5 -67.675 -139.675 58.6750000000001 0.452001876794572 1
FAM133B_uc003umb.3_S71 292 101 216 267 666 414 265 177 210.5 161.5 137 -120 0.26472346837687 1
WDR44_uc004eqo.3_S402 877 797 731 827 732 773 960 856 838.25 22.25 -48.75 -11.75 0.862034689553508 1
PEAK1_uc021sqy.1_S567 332 786 308 1070 336 698 732 696 513 -8.49999999999983 -163.5 385.5 0.00719353741367895 1
ADAM22_uc003ujn.3_S856 896 909 812 881 989 777 1050 1110 918.5 107 -70.5000000000002 -17.4999999999998 0.837338605691258 1
ADAM22_uc003ujn.3_S854 616 854 886 1010 955 615 935 654 929.5 -51.7499999999999 -111.25 -64.7499999999999 0.631270072313285 1
HN1_uc002jnb.1_S118 892 1140 1230 988 883 451 1420 442 1327.25 -263.5 -178.5 -351 0.116391957000581 1
ATP11C_uc004fba.3_S444 211 497 170 289 499 281 498 365 264.25 119 41.5 13.5000000000001 0.900885588455586 1
RRN3_uc002dde.3_S43 733 1010 176 817 528 778 856 1300 495 181.5 -25.0000000000001 403 0.0605255774363119 1
PML_uc002awm.3_S503 3640 3580 3420 3960 2660 2140 1930 2450 3557.5 -1355 65.0000000000002 120 0.605263228877869 1
PSIP1_uc003zlw.4_S101 451 552 364 415 642 825 622 674 347.75 245.25 98.75 96.75 0.000472532630998922 1
SPECC1_uc002gwu.3_T54 589 832 651 870 465 569 315 934 626.75 -164.75 -78.7500000000001 296.25 0.00246856685175369 1
RBBP6_uc002dmk.3_S1144 1420 722 1070 942 1050 765 404 921 1035.25 -253.5 155 -148.5 0.505630861332289 1
PSIP1_uc003zlw.4_S104 333 178 925 615 892 580 596 752 703.5 192.25 -226.25 -155.25 0.368947120304732 1
ARRB1_uc001owf.2_S403 383 335 393 421 525 719 436 528 326.75 169 46 66.5000000000001 0.303548376574342 1
CHD4_uc001qpo.3_S1341 834 821 347 1140 1580 1020 876 1070 631 351 205.5 103.5 0.678335190115508 1
HCLS1_uc003eeh.4_T307 581 338 312 264 92.2 338 419 417 387.5 -57.2 -15.7000000000001 -11.8 0.926443934815788 1
RERE_uc010nzx.1_S86 2280 1250 1640 2110 1530 2110 2350 1920 1977.5 157.5 -212.5 -102.5 0.760112434942287 1
ILKAP_uc002vxv.3_T12 1020 466 514 383 717 1180 482 926 433.25 230.5 269.5 55.5 0.794409435599319 1
NUMA1_uc001oro.1_S270 1000 657 961 580 1170 1030 1160 903 908 266.25 63.2499999999999 -280.25 1.5105302895005e-09 7.34721932813042e-06
PTPLAD1_uc002apc.3_S113 356 362 216 258 315 418 514 227 285.5 70.5000000000001 58.9999999999999 -33.9999999999999 0.676194565950509 1
SP140L_uc010fxn.2_S179 218 311 228 273 355 114 577 743 352.5 189.75 -205.75 15.7500000000001 0.906625442183544 1
CHD1L_uc001epo.5_S423 934 366 578 778 969 1120 1150 803 724.5 346.5 19.9999999999999 -141 0.392762632170903 1
DGCR14_uc002zou.3_T307 241 860 852 740 533 47.8 261 531 724.55 -330.05 -175.55 72.9500000000001 0.727694605948618 1
MARCKSL1_uc001bvd.4_T147 675 1370 719 563 550 432 630 1070 718.5 -161.25 11.2499999999998 215.25 0.406931152081152 1
AKAP13_uc002blv.2_T1116 1500 1130 1850 1760 1760 2720 946 1890 1296.5 269 166 361 0.416449212830241 1
TCF20_uc003bcj.1_S1321 263 839 747 1160 707 512 188 1130 648.25 -118 -226 434 0.0521105140174391 1
MAP1A_uc001zrt.3_S611 400 857 893 511 267 248 342 417 697.75 -346.75 -97.75 32.7500000000001 0.826890187880893 1
TCF20_uc003bcj.1_T581 2190 1640 1910 2410 1280 1980 674 1410 1778.5 -701.5 171.5 346.5 0.301283470195297 1
TOP2A_uc002huq.3_S1341 1560 701 764 120 581 519 743 712 858 -147.5 255.5 -399 0.156804476369134 1
TRIM56_uc003uxq.3_T441 429 393 209 320 419 65.4 181 176 320.65 -127.4 105.1 -70.9 0.423255339300556 1
CHAMP1_uc001vuv.3_S444 782 362 529 845 442 377 1430 643 934.5 93.5 -371 -239 0.3224379496336 1
NONO_uc004dzq.3_S261 876 549 438 485 154 424 534 218 586.75 -254.5 81.9999999999999 -81.5 0.591783625016603 1
EPS15L1_uc010xpe.2_S228 380 723 404 418 353 524 1160 429 560.5 135.25 -107.75 -50.7499999999999 0.832175575612324 1
PCYT1A_uc003fwg.3_T341 681 579 827 269 1700 980 1760 974 846 764.5 27.4999999999999 -541.5 7.04462277654839e-05 0.335676275302531
XRCC6_uc003bap.1_S509 1060 382 693 585 1150 517 742 408 814 24.25 170.25 -438.25 0.000414222090467614 1
DMTN_uc022asy.1_S115 354 1030 554 799 1070 957 364 896 417 137.5 199.5 335 0.0579151109667631 1
PCYT1A_uc003fwg.3_S342 1530 472 837 817 1390 1550 903 1870 843.5 514.25 128.75 12.25 0.972949007888715 1
SAFB2_uc002mcd.3_T200 64.6 598 202 389 341 232 165 116 197.65 -99.8999999999999 90.9 140.6 0.276270793039531 1
STAT5B_uc002hzi.3_S126 383 558 213 329 286 393 838 501 395.75 133.75 -65.2500000000001 15.2500000000001 0.927427906472455 1
SLC35B2_uc011dvt.2_S293 662 541 666 537 547 540 476 878 616.75 8.75000000000009 -66.7500000000001 36.2500000000001 0.749073847556089 1
SPAG9_uc002itf.3_S575 760 810 599 557 857 774 836 705 644.25 111.5 126 -51.5 0.325786563443509 1
FOXK1_uc003snb.1_S100 1600 1630 1710 859 1510 1000 2060 1770 1734.75 135.25 -164.75 -405.25 0.169691462781275 1
CLASP1_uc010yza.2_S653 205 194 53.6 457 139 229 325 324 216.3 26.85 -98.15 120.35 0.164961556221546 1
EIF5_uc001ymr.4_T152 751 869 638 782 713 648 1600 671 940.25 148 -177.5 -183 0.48038903577737 1
IRF2BPL_uc001xsy.4_S657 192 415 631 285 773 529 929 350 534.75 264.5 -71.5 -236.5 0.11891805606353 1
PRKD2_uc002pfg.3_S213 392 287 274 199 98.9 130 265 77.5 318.5 -145.15 23.1 -84.1 0.132542258885087 1
SPAG9_uc002itf.3_S572 419 614 285 431 81.5 403 497 476 378.5 -72.8749999999999 -42.875 160.375 0.173809307400754 1
PHF14_uc003sry.2_S301 571 415 753 178 556 126 470 426 649.75 -84.75 -39.75 -301.25 0.00661316309977733 1
ARHGEF2_uc001fmr.2_T679 254 387 208 313 335 323 290 318 237.5 26 42.5 63.5 0.0364157857323787 1
SLC16A1_uc001ecx.3_S466 1320 1160 1760 756 588 960 1090 726 1431.5 -408 -76 -289 0.243841480498081 1
KMT2D_uc001rta.4_S2273 339 289 396 408 262 182 286 226 410.75 -119 -61 -44.5 0.0416920203978915 1
SRSF1_uc002ivi.3_S237	S241 441 582 20.1 693 338 306 215 695 270.8 -45.5249999999999 10.975 315.475 0.0430247765012355 1
TBC1D9B_uc003mlf.3_S976 1650 1290 1450 1420 1530 1270 1350 1370 1512.5 -72.4999999999999 37.5 -157.5 0.0455818982989672 1
TCEA1_uc003xru.3_S78 7240 7940 9180 8100 8100 8750 9180 7510 8532.5 270.000000000001 -485.000000000001 -349.999999999999 0.556035966576609 1
PIEZO1_uc010vpb.2_S1620 159 370 539 428 570 160 247 639 438 30.0000000000001 -148.5 20.5 0.896428649014246 1
SRRM2_uc002crj.1_S776	S780 849 1750 1430 1180 275 431 704 784 1290.5 -753.75 -198.25 221.75 0.337974770595342 1
RBM10_uc004dhh.3_S593 480 314 436 677 600 468 828 272 597.25 65.2500000000001 -87.7500000000001 -153.25 0.292307342790784 1
SLC9A3R1_uc002jlo.4_S287 642 876 577 773 299 1010 734 826 573.25 0.250000000000062 -20.7500000000001 308.25 0.0178537785860404 1
HNRNPA0_uc003lbt.3_Y179	S187 273 245 590 795 558 594 269 779 480.75 74.2500000000001 -190.75 180.75 0.258394513504638 1
TMPO_uc001tfh.2_S167 441 207 371 286 589 728 690 767 357.75 367.25 -37.25 -25.75 0.729710122749157 1
WAC_uc001iuf.3_S465 301 726 707 526 561 462 395 378 543.5 -116 11 32 0.80590190314587 1
PIEZO1_uc010vpb.2_S1628 748 852 800 438 1250 803 523 635 626.5 93.2500000000001 314.25 -148.25 0.307247784446609 1
SLC9A3R1_uc002jlo.4_S289 1260 1750 1830 1370 1390 1690 1540 1420 1535 -42.4999999999999 -17.5 52.5000000000001 0.780727080639826 1
GPS1_uc002kdn.1_T504 379 243 410 154 364 50.2 62.9 682 341.425 -6.72500000000001 -68.175 -21.675 0.911003514568128 1
EMD_uc004fkl.3_S59 197 157 652 184 70.3 82.8 135 187 434.3 -178.725 -162.725 -110.875 0.319912875871028 1
VIM_uc001iou.2_T457 315 98.9 582 285 261 427 718 403 513.75 132.025 -221.525 -165.525 0.0896671358828534 1
SRRM2_uc002crj.1_S455 1940 1400 1540 1300 2100 1150 1340 1560 1627.5 -7.49999999999984 212.5 -377.5 0.0783295640383754 1
CHD4_uc001qpo.3_T1587 747 361 924 916 438 1350 598 460 689.75 -25.5 -0.500000000000008 95 0.756207783020105 1
MYO18A_uc002hdt.1_S2040 490 610 850 802 823 1050 345 479 571.75 -13.75 124.25 108.25 0.599552283582295 1
TICRR_uc002boe.3_S440 854 667 1120 897 581 430 766 207 1081.75 -388.5 -114.5 -280 0.00788099176052114 1
VIM_uc001iou.2_S458 1000 467 1070 751 585 507 950 525 1083.5 -180.25 -184.25 -338.75 5.88583378976998e-05 0.280989705123619
LIPN_uc010qmw.2_Y298	S300 378 741 739 563 387 433 512 708 624.5 -95.2499999999999 -145.75 107.25 0.296748611691301 1
SEPT7_uc011kav.2_S422 415 459 766 544 625 297 365 384 639.75 -128.25 -65.7500000000001 -121.75 0.267124879723165 1
FAM169A_uc010izm.3_S525 112 598 210 637 80.8 302 328 64.8 298.75 -195.35 -36.75 217.75 0.141575518936472 1
ZBTB17_uc010obu.2_S119 1010 1400 165 628 483 1270 113 388 202.75 -237.25 717.25 478.75 5.63992448716224e-06 0.0271787961036349
CHAF1A_uc002mal.3_S950 106 254 94.1 95.8 198 243 266 440 103.25 149.275 -23.725 92.175 0.156018155433964 1
NSUN2_uc003jdu.3_S455 1060 969 1300 1070 1170 1290 1570 1220 1252.5 212.75 -167.75 -137.75 0.11499215510477 1
DDX10_uc001pkm.3_S830 263 191 109 393 301 457 72 84.3 122.25 -10.425 138.425 95.075 0.36965001761471 1
CBX5_uc001sfj.4_S12 417 193 490 90.1 258 464 402 348 356.275 70.4750000000001 0.474999999999952 -117.975 0.292072855555586 1
ELF1_uc001uxs.3_S166 2580 970 968 1450 1430 1970 787 1310 1195.75 -117.75 608.75 -16.2499999999999 0.971862087866675 1
EPB41L2_uc003qci.3_S38 694 963 209 1340 563 639 573 846 596.5 -146.25 -27.2500000000001 437.25 0.0357064696856156 1
SEPT7_uc011kav.2_S421 474 501 718 401 352 507 440 582 561 -53.25 -76.75 1.74999999999997 0.985357858007044 1
TEX2_uc002jed.3_S264 532 362 263 354 315 664 269 123 254.25 -35 216 31 0.781825417031386 1
UBE2O_uc002jrn.4_S896 3470 3150 4250 2560 3160 2980 2440 3420 3497.5 -357.5 22.4999999999999 -302.5 0.525970684918697 1
KIF21B_uc001gvr.2_S1148 1020 1450 981 1650 735 1280 800 909 1038 -344.25 36.25 438.25 0.000238614002440822 1
CASP2_uc003wco.3_S339 726 1010 534 754 676 944 901 428 626.25 -18.75 184.75 74.75 0.639883754849538 1
SF1_uc010rnn.2_S83	S85 563 485 491 561 589 588 443 513 490.25 8.24999999999991 54.2500000000001 15.2499999999999 0.713541664151397 1
DDX41_uc003mho.3_S492 853 768 969 1020 579 985 874 855 925 -79.25 -133.25 88.25 0.368640695222899 1
YTHDC2_uc003kqn.3_S1089 245 504 727 327 413 451 727 418 575.5 51.5000000000001 -146.5 -103 0.437610476121478 1
SRRM1_uc001bjm.3_S739 371 478 736 501 463 552 362 549 538.5 -40 -71 37.0000000000001 0.715269049096701 1
TFAM_uc001jkf.4_S123 180 261 704 60 649 657 576 618 391.75 323.75 -52.75 -128.25 0.419976952044831 1
PAF1_uc002old.4_S393 997 623 572 840 1820 611 1340 1210 927.5 487.25 22.25 -361.25 0.186217651615122 1
FASN_uc002kdu.3_T2203 191 433 240 183 660 642 718 573 232.5 386.5 53 5.50000000000007 0.942199350731847 1
SRRM2_uc002crj.1_S352 1670 1400 1040 1560 1270 1510 964 1460 1191 -116.5 206.5 246.5 0.122269392764438 1
SH3BP1_uc003ati.3_S543 1140 1360 911 667 1230 1490 1290 1430 857.249999999999 340.5 230.5 94.0000000000002 0.537751245074852 1
ZFYVE26_uc010tta.2_S296 309 211 104 182 221 464 353 213 147 111.25 88.25 20.75 0.788705755146917 1
PAK2_uc003fwy.4_T168 144 94.4 63.9 171 165 205 548 213 196.45 164.425 -96.875 -59.375 0.543152690856517 1
DDX54_uc001tuq.4_S781 1020 1270 973 1620 1150 1180 1040 975 1111.5 -134.5 2.99999999999978 215.5 0.170722026538496 1
DDX18_uc002tlh.1_T67 83.7 162 132 481 203 484 1120 754 366.175 425.575 -388.575 85.575 0.621088882632246 1
MCM3AP_uc002zir.1_S429 642 338 190 264 225 218 437 108 376.25 -111.5 106 -141.5 0.232455170302321 1
PGRMC1_uc004erb.3_Y127 2160 993 1730 970 1120 648 1470 2010 1853 -151.25 -314.75 -464.75 0.263293655398865 1
AP3D1_uc002lva.4_S828 3450 4340 2880 4490 1250 2220 1440 1590 3230 -2165 215 905 0.000470570324236846 1
ASPH_uc003xun.3_S28 523 1090 237 529 806 555 434 561 351.25 -5.74999999999985 303.25 183.75 0.250247796591677 1
NOP58_uc002uzb.3_S513 3410 852 1490 1170 766 431 988 1250 2029.25 -871.75 140.25 -737.75 0.243267135001067 1
KAT6B_uc001jwm.2_S370 203 334 283 409 486 248 507 589 359.25 150.25 -129.25 25.2500000000001 0.754784087488163 1
FANCE_uc010jvw.1_S248 1300 2040 1070 909 1500 1780 1740 1100 1077.25 200.25 450.25 54.7500000000001 0.845410447317878 1
ZNF362_uc001bxc.1_T394 631 297 690 528 273 724 694 152 627.25 -75.7499999999999 -34.7500000000001 -146.75 0.447593163103401 1
TP53BP1_uc001zrp.3_T1637 586 348 386 389 214 375 379 204 437.75 -134.25 41.2499999999999 -62.25 0.439055950665596 1
SPEN_uc010obp.1_S622 1070 1070 841 712 700 1020 469 1160 728.25 -85.9999999999999 169.5 220.5 0.195163003623004 1
GMIP_uc002nnd.3_S436 110 522 76.2 243 333 336 160 273 82.35 37.7 137.2 173.7 0.0213594109509653 1
PGRMC1_uc004erb.3_S128 1160 981 811 863 1130 1050 1010 967 901.25 85.5 167.5 -62.5 0.237510864030479 1
DCAF5_uc001xkq.3_S682 691 1400 390 520 433 830 288 888 362.25 -140.5 317 459 0.00897312380709721 1
RPS14_uc003lsi.3_S138 1710 557 725 557 599 680 254 540 822.75 -369 367.5 -238.5 0.399279632761532 1
RIF1_uc002txl.3_S1385 1730 1090 986 837 1410 1080 1520 922 1244.75 72.2500000000001 261.25 -429.25 0.00574378287017526 1
ZNF362_uc001bxc.1_S396 492 983 1220 458 410 1020 647 271 754.25 -201.25 77.2499999999999 -9.24999999999996 0.975593718961095 1
HNRNPA1_uc001sfm.3_S5 920 634 678 596 1340 1080 1130 1190 730.5 478 94.9999999999999 -142 0.0543686381958634 1
WBP4_uc010tfd.2_S307 443 242 493 275 795 493 356 193 391.75 96.0000000000001 164 -221 0.0368038496460548 1
UTP20_uc001tia.1_S2600 649 246 250 20.1 474 221 51.7 297 249.95 -30.35 242.8 -160.15 0.205705364540717 1
BCL7A_uc001ubp.3_S113 452 288 20.1 746 314 785 98.2 367 137.85 14.525 151.925 325.425 0.0746387048845396 1
EPRS_uc001hlz.1_S879 504 157 258 187 269 461 412 190 289.5 56.5 85.9999999999999 -112 0.267676663047257 1
VPS4A_uc002eww.3_S94 350 305 433 167 325 232 249 421 350 -6.99999999999995 -14.5000000000001 -58 0.47319690360309 1
DEF6_uc003okk.3_S596 1500 695 1100 745 1130 181 412 664 1169 -413.25 146.25 -464.25 0.0476696858154576 1
POLR2A_uc002ghf.4_S1912	S1919 545 456 392 668 571 418 337 406 479 -82.25 46.7499999999999 25.75 0.777508439676781 1
SSRP1_uc001njt.3_S658 148 44.6 211 91.6 403 222 332 302 192.9 190.95 -29.75 -108.45 0.000260713476705817 1
APLF_uc010fdf.2_S115 643 433 476 653 487 432 643 439 614.75 -50.9999999999999 -54.0000000000001 -72.9999999999999 0.360044889128495 1
G3BP1_uc011dcu.2_S230 197 589 475 444 467 547 781 717 456.25 201.75 -154.25 94.25 0.346522270248256 1
GSE1_uc010cho.3_S1661 463 709 689 327 784 483 855 791 635 181.25 -55.75 -120.25 0.379823605361649 1
ATP8A1_uc003gws.2_S28 1140 1810 1640 1150 1260 1430 1740 1860 1470 137.5 -187.5 117.5 0.632031547861084 1
PHACTR4_uc001bpx.3_S470 226 248 542 256 367 419 204 294 337.75 3.00000000000002 -8.99999999999999 -30.5 0.775497988003114 1
AHNAK_uc001ntl.3_S5602 1290 1110 1570 1290 639 824 831 760 1431.75 -551.5 -147 -86.5000000000001 0.36795081345018 1
PDLIM1_uc001kkh.4_S89 267 450 447 37.8 680 287 297 577 302.2 159.8 81.3 -84.8000000000001 0.596229691643967 1
LMNB2_uc002lvy.4_S423 748 810 996 774 201 529 769 310 938.5 -379.75 -140.25 -72.7499999999998 0.625222612877672 1
GTF3C2_uc002rju.2_S902 225 105 441 77.5 143 276 88.7 276 249.3 -16.2 -33.55 -40.8 0.720064561465875 1
MICALL1_uc003aui.3_S620 991 940 1450 1020 801 1390 746 1120 1066.75 -85.9999999999999 -53.5000000000002 120.5 0.590619816376309 1
SH3BP1_uc003ati.3_S549 740 840 519 658 768 747 1260 744 737.25 190.5 -21.5 -74.5 0.664710140053519 1
SH3KBP1_uc004czm.3_S217 675 1570 694 1730 259 751 49.1 551 772.775 -764.725 57.725 731.225 1.97924997762984e-07 0.000959144539159423
PARP14_uc003efq.4_S32 524 377 243 363 258 682 263 241 238.5 -15.75 182.75 93.75 0.384674045434332 1
MKI67_uc001lke.3_T327 1210 976 623 661 918 1220 1950 855 961.75 368.25 58.7499999999998 -247.25 0.450435341930986 1
KDM1A_uc001bgi.2_S874 309 452 515 528 1330 282 459 204 511 117.75 166.75 -286.75 0.301797857307489 1
STX7_uc003qdg.2_S128 442 290 233 541 166 402 245 337 323 -88.9999999999999 -14.0000000000001 121 0.168883653501792 1
FOXK2_uc002kfn.3_S397 2300 1980 1930 1780 1180 2100 899 1180 1684.75 -657.75 442.75 182.75 0.468362491890459 1
DCP1A_uc021wzi.1_S59 926 778 369 717 468 826 649 1150 551 75.75 28.2499999999999 264.75 0.155943949357911 1
FLII_uc002gsq.2_S435 1140 1570 1230 1500 1520 1860 1350 1690 1147.5 245 79.9999999999998 345 8.94374452870841e-11 4.35470921102812e-07
CWC25_uc002hqu.4_S217 699 448 296 727 352 441 94.4 421 417.85 -215.4 100.4 148.9 0.260823708837853 1
SLX4IP_uc010zre.2_S230 1350 1140 923 777 554 945 536 370 891 -446.25 345.75 -32.7499999999998 0.793830596258797 1
SAP30BP_uc002jpe.3_S112 151 376 252 181 249 300 222 28.5 189.5 -40.1249999999999 98.125 2.87500000000003 0.971840426417312 1
CTDSPL2_uc010bdv.3_S50 1440 677 1020 792 1150 871 782 709 1045.75 -104.25 208.75 -335.75 0.011013487842207 1
NUCKS1_uc001hdb.3_S53 1910 1170 1710 2150 2820 1970 2660 2370 2042.5 720 -255 -360 0.170202639581597 1
MSL3_uc011mih.2_S232 285 541 824 438 716 469 1070 637 743 201 -239.5 -202.5 0.139742532275456 1
MARK2_uc001nxx.3_S421 847 1570 669 1340 230 376 871 614 1005 -583.75 -117.75 320.75 0.213331904334776 1
NUCKS1_uc001hdb.3_S57 449 404 466 483 526 683 493 603 418.5 125.75 4.24999999999999 59.75 0.205918294580308 1
RPRD1A_uc002kzg.3_S155 155 84 263 218 141 118 306 97.1 271.75 -14.475 -96.525 -86.975 0.0228657995887423 1
SMG9_uc010eiy.1_S52 618 894 811 922 529 484 638 178 829 -354 -6.00000000000004 -29.4999999999999 0.840166256651932 1
CLASP2_uc003cfw.2_S559 2950 2140 1310 2370 942 1590 660 1530 1752.5 -1012 438 442 0.259662625695424 1
STIP1_uc001nyk.1_S527 3370 1210 1470 1540 2080 1650 1340 1540 1885 -245 605 -580 0.226477643729056 1
ARID1B_uc003qqn.3_S1789 286 278 188 65.5 189 474 105 200 89.625 37.625 167.125 62.375 0.406434739329609 1
CENPA_uc002rhr.3_S16 429 736 461 1060 780 272 716 653 713.75 -66.2499999999999 -168.25 83.7500000000002 0.686174090331803 1
C11orf58_uc001mmk.2_S16 241 495 136 465 308 205 365 137 284.5 -80.5 36.5 63.0000000000001 0.593853895280191 1
HDAC7_uc001rqk.5_S538 354 580 535 365 249 401 347 372 433.75 -116.25 -8.75000000000002 58.2500000000001 0.444318115307756 1
RBM15_uc021orn.1_S127 1730 1100 2190 1730 640 2270 1210 1930 1695 -175 -330 315 0.50496718840831 1
FKBP15_uc004bgs.2_S1150 1280 635 553 1050 345 666 211 113 745.25 -545.75 249.75 18.75 0.93356312939488 1
ARHGEF6_uc004fab.3_S224 8270 6210 6330 7690 7610 8000 6890 7130 6877.5 282.500000000001 512.499999999999 -17.4999999999985 0.978296687633183 1
USP16_uc002ymx.3_S414 703 839 960 844 1260 1210 898 1450 788.75 368 -35 130.5 0.346841720079051 1
DENND4C_uc031tcw.1_S1231 1370 1020 1380 1770 1380 398 1250 731 1688 -445.25 -240.75 -365.25 0.154363363088605 1
RCSD1_uc001gem.3_S236 129 74.8 225 306 147 228 201 179 214.5 5.05000000000001 -83.05 21.45 0.670455762290903 1
C11orf84_uc001nxt.3_S81 96.8 227 20.1 556 374 131 698 392 315 173.775 -209.325 29.2750000000001 0.86592941078405 1
IRF2BP1_uc002pds.1_S435 934 1930 863 1400 1020 235 367 947 1048 -639.5 135.5 332 0.335459468669251 1
HEMGN_uc004axy.4_S122 2180 4510 4710 3100 871 1100 1300 739 3725 -2622.5 -297 97.0000000000001 0.894906657567752 1
SEC31A_uc003hnm.3_S798 1820 1260 2270 1970 2340 1870 2190 1970 2162.5 262.5 -277.5 -387.5 0.0192197999841075 1
HN1_uc002jnb.1_S87 857 1240 536 1030 866 810 1050 1190 799.75 63.25 -8.25 240.25 0.166444323712707 1
TNIK_uc003fhh.2_S887 413 317 549 479 466 643 601 769 487 180.25 -139.75 44.7500000000001 0.485958462839089 1
DDX55_uc001ufk.3_S593 562 421 495 204 368 282 222 111 424 -174.75 150.25 -157.25 8.56175804566549e-05 0.407539682973677
TTF1_uc004cbl.3_S834 857 680 277 252 325 718 186 310 282.75 -131.75 388.75 78.7500000000002 0.511390952610748 1
SRRM2_uc002crj.1_S1551 428 601 499 396 436 475 233 406 395 -93.4999999999999 101.5 70.5000000000001 0.236992269216512 1
FAM76B_uc001pfn.2_S192 2100 3480 2800 3450 1700 2630 1480 3080 2500 -735 -225 1140 4.14941794243857e-09 2.0162021782309e-05
YTHDC1_uc003hdy.3_S292 3250 2370 1730 2500 2460 2230 2050 2490 2257.5 -155 385 24.9999999999999 0.943567425692842 1
SERBP1_uc001ddv.3_S329 163 264 597 358 545 393 472 581 448.5 152.25 -160.75 -45.25 0.624529300131266 1
MAP4_uc003csa.3_S2344 646 192 1410 247 570 395 939 971 1064.25 95 -441 -440 0.0519304530809268 1
TCF12_uc002aec.3_S66 249 376 412 446 205 347 384 378 389 -42.25 -110.75 74.25 0.017285637179805 1
NACA_uc001smc.2_T160 1060 1170 1300 1190 1510 850 1580 1180 1395 100 -165 -265 0.07063598307553 1
NKTR_uc003clm.1_T891 983 1900 3150 2540 2690 1580 3130 2550 2843.25 344.25 -1054.25 -345.75 0.407783988813916 1
TANK_uc002ubs.3_S331 172 737 683 640 529 339 458 340 574.25 -141.5 -86 53.5000000000001 0.74070952281702 1
SMARCA2_uc010mha.3_S586 259 700 487 342 313 225 885 490 558.75 31.2500000000001 -176.75 -46.7499999999999 0.809900406737145 1
FBXL20_uc010cvu.3_T386	S390 43.8 508 732 199 381 310 588 614 496.2 102.55 -222.55 -28.45 0.872945340072207 1
CIC_uc002otf.1_S1243 170 337 141 146 368 88.5 297 142 201.625 25.375 59.375 -65.625 0.454328764842486 1
ZNF768_uc002dyk.4_S89	S96 843 781 621 619 172 392 220 308 633 -443 105 61 0.374169768487126 1
SUPT5H_uc002olo.4_S788 451 297 335 214 604 773 784 405 336.5 317.25 96.75 -121.25 0.213173036545356 1
SMARCC1_uc003crq.2_T397 363 1140 1050 1430 937 962 630 1130 890.25 -80.9999999999998 -209.5 420.5 0.0302854350912311 1
RBM15_uc021orn.1_S740 1490 1070 1720 1810 1550 2010 1820 1830 1637.5 280 -265 35.0000000000004 0.854753002168781 1
SCML2_uc010nfc.2_S510 896 1480 1220 1600 1240 1360 1120 907 1174 -142.25 32.2499999999999 217.75 0.266379552576736 1
MORC2_uc003aje.1_S742 393 525 554 367 1040 623 1100 698 586.25 405.5 -34.5 -218.5 0.0513990137335985 1
CHD8_uc001was.2_T1713 1880 2510 2610 2870 1040 1900 604 1210 2168.5 -1279 8.99999999999965 589.000000000001 0.0473468072167073 1
TPR_uc001grv.3_S378 523 557 414 605 578 444 726 970 559.5 154.75 -153.25 83.7500000000001 0.477213498745827 1
NUP155_uc010iuz.1_S932 730 1320 885 1170 1190 1270 1830 1110 1057.5 323.75 -121.25 58.7500000000001 0.813909337271175 1
ATRX_uc004ecp.4_S1922	S1926 310 68.8 204 510 88.7 360 276 417 286 12.2250000000001 -144.875 119.275 0.27429440427203 1
BCL11A_uc002sae.1_S699 864 437 786 776 1050 977 245 499 620 -22.9999999999999 255.5 -63.9999999999999 0.778955987812683 1
PGM1_uc010ooz.2_S116 1180 244 1840 1020 1190 1610 1020 730 1322.5 66.5 -96.4999999999999 -406.5 0.321771841295313 1
NUCKS1_uc001hdb.3_S112 515 479 680 179 246 774 43.1 347 330.775 -110.725 191.225 73.725 0.717206485915363 1
API5_uc001mxg.3_T459 746 835 840 867 971 569 1160 626 971 9.50000000000007 -93.0000000000001 -205 0.128430993273387 1
CDK13_uc003thh.4_S324 200 450 276 443 371 267 293 76.8 305.25 -90.2999999999999 49.8 24.2 0.81650719819672 1
ZNF318_uc003oux.3_S135 841 1350 785 550 715 426 1750 632 1071.25 -0.749999999999885 -96.25 -283.25 0.466986068308113 1
NIFK_uc002tnk.3_S246 303 377 184 389 714 236 642 505 366.5 211 -22.5 -83.9999999999999 0.532410600427627 1
RBM14_uc001oit.3_S570 154 325 752 231 141 82.4 185 176 497.9 -219.4 -160.4 -104.4 0.441324442519989 1
DNAJA1_uc003zsd.1_S334 582 590 312 381 332 393 91.1 377 321.275 -167.975 183.975 105.975 0.0775958937094571 1
HMGA1_uc011dsp.2_S90 510 225 297 189 516 104 426 210 403.75 8.75000000000001 58.25 -255.25 7.27278810682463e-05 0.346402897528057
PFKFB3_uc001ijd.3_S440 783 702 428 532 380 1020 903 459 513.5 79.25 140.75 54.7500000000001 0.789262050247768 1
THRAP3_uc001caf.4_S681 368 475 815 601 312 790 675 577 621 23.75 -180.75 68.25 0.630144537644424 1
ERICH3_uc001dgi.4_Y495	Y497 537 264 563 392 137 448 1030 573 659.25 108 -293 -147.5 0.408222343855112 1
NFATC3_uc002evo.2_T342 392 672 591 517 519 293 705 383 625.75 -67.9999999999999 -80.0000000000001 -85.4999999999999 0.468778870191843 1
PRPF4B_uc003mvv.3_S31 214 285 522 130 488 540 247 308 273.75 108 80 -52 0.678791019286504 1
PFKFB3_uc001ijd.3_T442 1200 1020 1050 1210 1690 1140 1020 1900 1097.5 317.5 -32.5000000000001 77.5000000000002 0.768727055507899 1
NHSL2_uc010nli.2_S609 405 218 882 280 85.2 429 189 478 552.25 -150.95 -172.95 -39.0499999999999 0.844023402443533 1
SUN2_uc003awh.2_S84 471 387 336 201 920 623 568 401 322.25 279.25 223.75 -170.75 0.000716845082806832 1
RNF219_uc010afb.1_S383 323 451 195 230 56.7 122 450 189 317.75 -95.325 -27.825 -8.17499999999998 0.948213013255619 1
SRRM2_uc002crj.1_T2396 1090 2150 1900 1700 812 918 1140 1420 1703 -637.5 -297.5 311.5 0.194008980584111 1
LMNB1_uc003kud.2_S22 3910 2830 3310 2560 3330 3050 3600 3220 3410 147.5 107.5 -622.5 0.00629552916061767 1
ZYX_uc011ktd.2_S402 882 1820 1100 1560 1230 846 1800 1620 1399 33.5000000000002 -325.5 208.5 0.506698859693514 1
RBM17_uc010qav.2_S221 710 524 625 304 548 487 911 761 672 136 -83 -179.5 0.156538388866162 1
EIF4EBP1_uc003xks.3_S111 655 776 675 228 125 162 113 358 546 -394 85.9999999999999 -11 0.944680344271894 1
GPATCH8_uc002igw.2_S574 318 321 288 489 507 71.6 388 394 424.85 -13.85 -85.35 -56.35 0.629574626243048 1
MCM2_uc003ejp.4_S40 1820 901 2280 1490 2020 1970 1730 1630 1907.5 214.75 -104.75 -464.75 0.105909071984612 1
RPL22L1_uc003fhc.4_S117 267 442 151 122 224 222 354 366 205.75 46 40.4999999999999 39 0.688627340496704 1
STMN1_uc001bla.3_S62 3480 3960 3880 3900 4670 4730 3960 5420 3592.5 890 -80.0000000000004 505.000000000001 0.0853237408021465 1
ARRB1_uc001owf.2_S411 712 464 529 518 681 658 922 620 638 164.5 -18.5 -146 0.0589860567264427 1
ARHGAP27_uc002iix.3_S397 403 235 198 678 335 594 346 61.3 307.25 -44.4249999999999 70.9249999999999 71.575 0.694276481396121 1
USP1_uc001dal.2_S474 518 561 547 578 683 446 412 612 539 -12.75 14.75 9.25000000000004 0.90880443514192 1
FAM169A_uc010izm.3_S349 579 880 322 895 1260 960 329 1100 371.75 243.25 258.25 336.25 0.114558984007448 1
MAP4K5_uc001wyb.3_S334 110 235 443 587 80.6 178 340 172 436.25 -151.1 -234.6 49.6 0.55115318823692 1
CDK11A_uc001ahj.4_T579 203 50.2 739 356 228 349 825 418 628.25 117.95 -376.95 -205.45 0.0588585897231372 1
CDK11A_uc001ahj.4_Y578 515 272 444 571 777 1290 1120 674 451 514.75 11.25 -12.2499999999999 0.949535821692727 1
NUMA1_uc009ysw.1_S1144 1320 784 549 534 1060 604 1180 574 882 57.7499999999999 232.75 -403.25 0.0254145016954025 1
CAD_uc010eyw.3_S1858 425 884 396 879 89 697 279 840 419.5 -169.75 -74.75 527.75 5.38319842278478e-22 2.63992050653366e-18
HDGF_uc009wsd.3_S254 898 508 1190 824 2190 803 1160 613 1114.75 336.5 153 -672.5 0.0299383596637594 1
KDM2B_uc001uat.3_S407 1320 1100 531 1130 759 828 400 690 770.999999999999 -351 314 184.5 0.229421959688945 1
KIF13A_uc003ncg.4_S1626 205 216 440 439 607 386 150 631 322 118.5 -61.5000000000001 67.5000000000001 0.658991412773855 1
PAN2_uc001skz.3_S1187 1130 629 844 958 698 1420 1250 1300 901.5 276.75 -118.75 96.2500000000002 0.664611230208395 1
FBXO4_uc003jmq.3_S11 793 713 809 384 274 802 773 334 691.5 -129 70.4999999999999 -104 0.604429792154267 1
ZSWIM8_uc009xrl.3_S52 173 156 233 64.3 62.9 152 161 368 178.075 29.4 -70.6 27.6 0.735002571739541 1
HNRNPH3_uc010qiv.2_T16 825 111 64.3 337 75.2 203 87 128 293.65 -211.025 149.475 -68.1250000000001 0.733223291664524 1
NAV1_uc001gwu.3_S1538 230 156 110 238 222 208 430 323 227.5 112.25 -71.25 -16.75 0.792650434006918 1
RPRD1B_uc002xho.4_S133 696 747 908 917 986 955 880 1190 838.5 185.75 -127.75 84.7500000000002 0.250465864491052 1
SRRM2_uc002crj.1_S331 783 1610 885 1060 1040 1550 332 1630 598.75 53.5000000000003 269 702.5 0.000740265197743903 1
SRRM2_uc002crj.1_S330 3130 2280 3160 2420 2580 2960 2060 2850 2742.5 -134.999999999999 114.999999999999 -104.999999999999 0.774772173647729 1
GIGYF2_uc002vti.4_S25 1670 1580 1390 1640 1380 1530 2150 1690 1677.5 117.5 -177.5 -37.4999999999998 0.850071460664732 1
SRRM2_uc002crj.1_S1178 557 442 446 513 456 445 444 602 490.25 -2.7499999999999 -26.2500000000001 24.7500000000001 0.654390950725211 1
SRRM2_uc002crj.1_S376	S397 238 568 772 294 714 342 124 184 464.5 -127 122 -115 0.577094661649642 1
BCLAF1_uc011ede.1_S758 457 364 176 166 365 187 143 77.8 232.75 -97.55 202.55 -86.55 0.0148112176103843 1
RERE_uc010nzx.1_S87 2950 3250 2920 3530 3900 4680 2560 3240 2550 432.5 632.5 592.5 0.127942049296178 1
PPP1R7_uc002was.3_S11 157 102 571 405 227 349 419 512 443.5 68 -268 -1.49999999999997 0.98375811604022 1
ADRBK1_uc009yrn.1_S669 349 322 364 488 479 380 580 638 441.25 138.5 -135 14.0000000000001 0.769146468635521 1
ILF3_uc002mpn.3_T595 237 176 64.6 242 367 199 253 103 165.55 50.6 79.1 -50.4 0.471633414249803 1
HNRNPUL1_uc002oqb.4_S422 350 234 545 317 196 456 1040 711 585.25 239.25 -344.25 -103.25 0.495492614722803 1
ALDOA_uc002dwc.3_T8 153 151 471 705 338 492 851 359 539.75 140 -313 -26.5 0.863160246858968 1
OCIAD1_uc010igk.3_S107 2390 1570 1580 1850 1870 1140 2310 2700 2142.5 157.5 -367.500000000001 -222.5 0.596932708311239 1
PPP1R7_uc002was.3_S19 1100 312 1110 328 1030 608 236 252 819 -181 281 -494 0.0252997749643436 1
CLGN_uc011chi.2_S559 371 882 488 373 631 523 520 544 429.25 26 120.5 78.0000000000001 0.558966520966883 1
ABLIM1_uc021pyx.1_S572 1230 1610 830 965 1270 1340 812 1010 831.75 -50.7499999999998 458.25 195.75 0.00307521878551814 1
AFTPH_uc002sda.3_S898 1350 434 694 536 1170 855 231 1600 662.5 210.5 187 -5 0.990580209040636 1
ABLIM1_uc021pyx.1_Y576 841 1900 2020 2250 3440 2410 2900 2650 1905.25 1097.25 -307.25 2.24999999999998 0.995943735330479 1
RFX5_uc001exw.1_S184 446 374 507 638 530 525 124 539 424.25 -61.7499999999999 16.7499999999999 117.25 0.365074566961212 1
ZNF687_uc009wmp.3_S312 290 651 781 575 300 806 516 691 534.25 4.00000000000019 -129 209 0.132814814986216 1
NUP98_uc001lyk.2_S624 572 488 385 155 431 515 403 269 346.25 4.50000000000008 198.5 -91 0.159564393214253 1
FIP1L1_uc003gzz.3_S491 874 1510 812 1110 826 683 1560 951 1121.25 -71.4999999999998 -135 45.5000000000001 0.878277084769585 1
NUP98_uc001lyk.2_S622 443 678 381 416 534 403 493 288 427.75 -49.9999999999999 120 -16.4999999999999 0.849884619373442 1
YTHDC1_uc003hdy.3_S278 1560 510 1080 744 1620 1010 432 1220 971.5 97.0000000000004 306 -302 0.390333161222856 1
C11orf30_uc010rsc.2_S158 905 161 845 786 733 1160 728 796 737.25 180 -49 -77.0000000000001 0.750516712319156 1
SMARCAD1_uc003htb.4_S210 201 236 548 255 736 335 920 849 534.25 400 -266 -182.5 0.0571201426958374 1
SETD2_uc003cqv.3_T1871 387 1660 825 1020 553 1060 147 1090 536 -260.5 144.5 729.5 0.000417285119484343 1
POLR2A_uc002ghf.4_Y1908 188 697 294 354 496 383 450 242 299.25 9.50000000000008 106 62.0000000000001 0.652838324608379 1
STK4_uc010ggy.3_S396 274 546 223 352 635 251 20.1 845 210.275 89.025 66.475 210.475 0.332232769746309 1
SRSF1_uc002ivi.3_S198	S204 950 613 273 201 601 648 788 542 459.25 135.5 252 -152 0.35454636043721 1
SRSF1_uc002ivi.3_S198	S200 513 560 584 709 928 717 590 916 565.75 196.25 -20.25 71.75 0.499053767005733 1
ACAP2_uc003fun.4_S520 192 524 356 297 145 344 546 199 350.75 -33.75 -48.25 31.25 0.818055568762956 1
AMBRA1_uc001ncw.3_S548 707 603 530 745 670 663 704 560 638.25 3.00000000000014 25.9999999999999 -9.99999999999986 0.885906879432363 1
LARP7_uc003iay.4_S299 1000 1310 374 905 706 838 663 453 619.5 -232.25 364.75 190.75 0.218781864183946 1
GTF2F1_uc010xjb.1_T444 1560 1760 1490 1110 1720 2200 2220 1240 1417.5 365 295 -170 0.547264543843324 1
GTF2F1_uc010xjb.1_T445 551 449 492 327 661 298 322 757 471.5 54.7500000000001 15.2499999999999 -48.7499999999999 0.749108372952216 1
HTATSF1_uc004ezx.3_S615 2890 2940 1480 2430 1880 4340 1670 3970 1402.5 530 625 1440 0.00603950046103875 1
GTF2F1_uc010xjb.1_S441 2770 2880 3680 2310 1610 1650 2040 1800 3207.5 -1135 -230 -365 0.222070336601773 1
SPTBN1_uc002rxu.3_S2340 281 446 370 514 469 415 511 465 407.75 62.2500000000001 -62.25 52.2500000000001 0.314233262518159 1
CDK12_uc002hrw.4_S888 197 827 453 517 337 694 827 626 438.25 122.5 -92 212.5 0.202522686486433 1
ZNF687_uc009wmp.3_S314 449 918 754 779 799 62.9 584 789 814.275 -166.275 -169.275 -9.27499999999992 0.967592779002637 1
MED1_uc002hrv.4_T632 459 263 245 593 54 258 99.8 240 345.95 -227.05 -35.9500000000001 124.05 0.216481468838417 1
GRWD1_uc002pjd.2_S341 686 230 482 99.7 172 578 749 444 480.175 111.325 -27.1750000000001 -184.325 0.351823139040197 1
LARP7_uc003iay.4_S297 376 1360 1250 1370 1070 1300 509 1050 863.75 -106.75 -18.2499999999999 468.75 0.0827003583419414 1
BCLAF1_uc011ede.1_S195 189 802 332 569 926 1090 769 596 275.25 372.25 185.25 210.25 0.178430440141415 1
RBM25_uc010ttu.2_S582 78.6 20.1 493 184 536 32.4 572 446 447.05 202.675 -256.975 -249.275 0.0046288188336487 1
ALB_uc011cbf.2_S442 4080 6330 2350 4710 4680 6730 4160 5660 2730 940.000000000001 1235 2040 1.26085608932223e-13 6.16054285242841e-10
DMXL1_uc021ycw.1_S1907 132 93.3 231 165 219 179 452 91.3 258 80 -79 -126.35 0.0629393267408108 1
SP100_uc002vqs.3_S230 630 192 306 300 261 150 312 167 426 -134.5 36.9999999999999 -175 0.045844315427706 1
BCLAF1_uc011ede.1_S197 199 283 770 374 630 544 698 792 566.75 259.5 -244.5 -76 0.481975127075613 1
PTPRC_uc001gut.2_S927 1650 2400 1740 1870 1540 2230 1380 2860 1537.5 87.5000000000002 -7.50000000000021 762.5 0.00407067200619469 1
SRSF2_uc002jsv.3_S205	S207 381 544 416 502 630 481 732 528 491.5 132 -35.5 -26 0.743681049628119 1
HNRNPC_uc001vzw.3_S239 787 1180 1010 1410 1330 1780 2360 861 1199.25 486 -141 -63.9999999999998 0.87790396730189 1
ANAPC2_uc004clr.1_S217 526 532 426 609 404 817 81.8 412 312.95 -94.55 187.55 233.05 0.0467973849998523 1
BRD4_uc002nat.3_Y598 1800 1440 1860 1940 1720 2190 1870 1970 1785 177.5 -122.5 72.5 0.663795049984602 1
C2CD5_uc001rfq.3_S294 254 688 296 165 522 381 454 308 271 65.5000000000001 155.5 4.00000000000003 0.975683974302992 1
SNAP23_uc001zpz.2_S120 353 208 470 558 791 744 185 666 323 199.25 54.2499999999999 94.25 0.613779175983567 1
C2CD5_uc001rfq.3_S296 1050 1490 743 1510 856 807 480 1050 929.75 -400 105 432 0.00442561367727802 1
SNTB2_uc002ewu.3_S109 739 611 496 979 1610 1450 1540 953 700 682 110.5 -98 0.639678830131508 1
CWC22_uc002unp.2_S828 585 992 1010 731 1020 1960 569 1270 486.25 375.25 244.25 442.25 0.115312033993656 1
LMNB2_uc002lvy.4_S419 902 759 1110 787 1230 662 503 403 937.5 -190 187.5 -283.5 0.112035232015874 1
NOLC1_uc001kur.2_S547 3080 3260 3930 3730 4460 4320 4590 4590 3735 990 -430.000000000001 -39.9999999999994 0.769146468635522 1
PIGB_uc002act.3_S38 954 1260 1340 1330 774 928 1100 484 1284 -399.5 -84.5000000000001 -41.4999999999999 0.826328158318808 1
LARP1_uc003lvo.4_T309 599 753 635 852 1160 963 1260 895 754.5 359.75 -41.7500000000001 -47.7499999999999 0.69442391631865 1
TOMM20_uc001hwl.3_S137 391 78.6 65.5 351 412 318 238 409 198.25 122.725 34.025 12.525 0.914309293356785 1
BCLAF1_uc011ede.1_S286 366 530 81.5 196 263 231 240 554 183.5 28.625 79.625 140.125 0.282501848271253 1
PRDM2_uc001avi.3_S594 3270 2670 2170 2340 2400 3150 2250 1820 2262.5 -207.5 727.5 -27.4999999999997 0.917723934396498 1
SETD2_uc003cqv.3_S613 177 706 798 408 830 469 190 282 475.5 -79.5 126 -32.4999999999999 0.890832122045794 1
UBE2J1_uc003pnc.3_S265 787 474 864 442 980 435 809 494 832.75 37.75 16.75 -398.75 9.8932358898036e-15 4.83779235011396e-11
SCAF11_uc001roy.1_S532 507 398 420 713 519 275 597 385 595.5 -65.5 -104 -67.9999999999999 0.526141564869403 1
PRKAR1A_uc002jhi.4_S76 541 737 693 747 637 805 1050 756 729.75 132.5 -131.5 31 0.758273209583124 1
VPS4B_uc010dpx.3_S101 507 514 462 399 287 248 574 547 539 -56.5 -106.5 -30.5 0.745843876486837 1
PIK3R6_uc002glq.1_S221 350 408 370 244 496 388 574 259 380 86.25 48.75 -122.75 0.0673124423579359 1
NUP35_uc002upf.3_S306 936 532 732 588 402 484 529 515 758.25 -214.5 -2.50000000000015 -120 0.225266228163886 1
DPYSL3_uc003loo.3_S635 484 276 401 337 361 296 341 196 417 -75.9999999999999 35.4999999999999 -120.5 0.000211886801894226 1
CTPS1_uc001cgl.4_S574 318 522 293 290 127 426 583 258 337.75 -7.24999999999996 -7.75000000000004 43.75 0.750646067976676 1
CHAMP1_uc001vuv.3_S626 344 500 456 457 440 430 517 430 450 15.0000000000001 -36.5 15.0000000000001 0.733774811890462 1
ZNF609_uc002ann.3_T745 389 599 514 447 472 415 678 745 531.75 90.25 -127.25 38.25 0.670976434258176 1
HSP90AA1_uc001ykv.4_S230 2950 1650 2480 1210 1920 1780 2030 2360 2342.5 -49.9999999999999 54.9999999999997 -595 0.144135531418862 1
PELP1_uc010vsf.2_S530 1870 1630 1280 1370 2110 1350 2400 1870 1712.5 395 9.99999999999973 -360 0.1687269848852 1
CTPS1_uc001cgl.4_S572 303 62 85 110 602 332 611 481 215.5 366.5 3.00000000000003 -154 0.0299612355998112 1
RPL24_uc003dvh.1_S85 821 508 280 286 379 308 587 312 486.5 -77.25 137.75 -163.25 0.24065821611886 1
HSPA8_uc009zbc.3_S540 374 228 373 251 112 361 321 141 332.75 -72.75 -2.75000000000004 -49.75 0.567221296040065 1
NOP58_uc002uzb.3_S501	T507 411 516 561 384 181 387 692 193 555.5 -104.75 -83.7500000000001 -91.2499999999999 0.520616355286103 1
YTHDC2_uc003kqn.3_S1088 516 120 681 397 377 329 194 210 535 -151 -35 -178 0.155829250197983 1
PTPN2_uc002krn.3_S303 657 849 830 1120 960 1070 535 827 725.5 -15.9999999999999 55.9999999999999 221 0.125036198212062 1
HNRNPA3_uc002ule.3_S307 731 323 546 662 695 591 389 714 570.75 31.7500000000001 7.24999999999989 -17.7499999999999 0.900656558582654 1
DOCK7_uc001daq.4_S899 353 549 325 242 187 196 438 327 371.75 -80.2499999999999 -11.7500000000001 2.75000000000002 0.979662524657173 1
ACIN1_uc010tnj.2_T325 1770 557 605 1110 937 1190 580 1450 870 28.7499999999997 177.25 103.75 0.795757119033629 1
DOCK7_uc001daq.4_S895 559 539 221 296 310 382 646 411 390.25 33.5 53.9999999999999 -27 0.840300028002628 1
PPP1CB_uc010yml.2_S310 1600 652 1210 907 1140 1730 268 1530 866.249999999999 74.7500000000005 301.75 150.25 0.73118952466986 1
AHCTF1_uc001ibv.2_S1240 1030 1090 1170 1150 543 530 373 630 1090.75 -591 -32.5000000000001 71.0000000000001 0.277097404830924 1
SLU7_uc003lyg.3_S224 1330 2050 2050 1630 1060 1410 1310 1170 1740 -527.5 -77.5000000000001 127.5 0.566817666790576 1
SACS_uc001uon.3_S4116 358 176 237 282 177 60.3 111 266 291.175 -109.675 -31.175 -24.675 0.720924703990695 1
RCSD1_uc001gem.3_S85	S89 69.4 410 188 468 252 300 188 136 200.35 -64.8499999999999 12.85 154.15 0.105740479607714 1
PPP1CB_uc010yml.2_T315 2030 439 1550 1270 1130 1980 1010 2220 1357.5 262.75 -117.75 47.25 0.931259660485063 1
ZMYM4_uc009vuu.3_S121 378 776 770 820 456 668 292 292 590.5 -259 25.9999999999999 165 0.254223908006064 1
ACIN1_uc010tnj.2_T363 288 660 319 104 490 35.4 614 401 402.15 42.35 8.85 -127.65 0.519639166573654 1
ACIN1_uc010tnj.2_S364 162 469 314 41.3 287 245 146 363 183.075 13.675 74.675 52.3250000000001 0.65723413980983 1
RTF1_uc001zny.3_S257 380 206 207 561 285 266 439 553 382 47.2500000000001 -155.75 68.7500000000001 0.500747446676956 1
C11orf58_uc001mmk.2_S14 270 228 199 267 245 233 261 190 240.75 -8.74999999999998 14.75 -14.25 0.582784052496582 1
ERC1_uc001qjc.2_T37 468 1260 800 797 751 763 278 396 595 -284.25 242.75 229.75 0.217718320991309 1
TAF3_uc010qbd.3_S182 1030 565 844 929 501 631 309 589 831.25 -334.5 14 7.49999999999999 0.960175463369353 1
PTPRC_uc001gut.2_S857 1310 1220 1480 1630 1030 1250 1110 1740 1440 -127.5 -287.5 227.5 0.079280826642289 1
SCRIB_uc003yzo.1_S852 914 607 891 1030 366 378 781 848 1032.25 -267.25 -321.25 -22.2499999999999 0.831535173526129 1
ABL2_uc010pnh.2_S583 374 643 405 626 622 321 379 385 467 -85.25 41.25 48.75 0.671662101038141 1
TMPO_uc001tfj.3_S221 1100 815 881 877 459 479 498 522 939.5 -428.75 18.7499999999999 -61.25 0.390757215619775 1
TMPO_uc001tfj.3_Y222 1720 1090 1710 2900 516 712 311 251 1909.75 -1407.5 -283.5 174 0.699628458358204 1
TMPO_uc001tfj.3_S223 2380 1760 2100 2350 410 327 520 555 2280.75 -1694.5 -162 -104.5 0.514664104229038 1
MBD2_uc002lfh.2_S180 589 96.8 137 562 472 434 404 259 348.75 46.05 57.45 -62.55 0.707960287931385 1
PRKDC_uc003xqi.3_T2637 555 397 585 493 435 1110 490 1250 399.5 313.75 -80.2500000000001 296.25 0.161614443911452 1
ANKLE2_uc001ukx.2_S661 659 155 419 311 102 195 230 371 460.75 -161.5 -55.0000000000001 -94.5 0.487286477554734 1
LARP4B_uc031ptb.1_S541 285 737 491 264 486 470 613 294 418.5 21.5000000000001 79 -27.5 0.855857973486252 1
INCENP_uc009ynw.1_S262 1160 1670 1850 1110 990 1200 918 978 1422 -426 40.9999999999999 10.0000000000001 0.966367152561534 1
DDX10_uc001pkm.3_S538 494 268 463 426 576 731 624 469 434.75 187.25 21.7499999999999 -65.75 0.432508222042509 1
CPSF7_uc001nrp.3_S416 287 620 403 735 20.1 281 230 288 444.25 -306.475 -111.975 245.975 1.21542198905377e-05 0.0584253350138148
LRRC16A_uc010jpy.3_T919 646 453 532 732 1040 664 846 1060 656 311.75 -91.75 -38.75 0.760587600606686 1
CLASP2_uc021wvd.1_S460 524 105 74.4 97.9 692 67.2 228 79.2 232.875 66.275 227.175 -292.275 0.0186397220345302 1
ZNF84_uc011mfz.1_S125 201 89.1 189 111 102 282 73.2 217 120.3 21.025 20.975 33.475 0.612511354695265 1
NASP_uc010olr.2_S479 1490 1100 1210 1180 1750 1700 1550 1530 1235 387.5 142.5 -122.5 0.12699917674545 1
PPHLN1_uc001rni.1_T206	T210 483 59.2 418 540 551 337 593 368 528.75 87.2 -122.2 -185.2 0.0834036087164229 1
DPF2_uc001odm.3_S141 510 641 875 460 816 422 582 685 720 4.75000000000011 -53.2500000000001 -143.75 0.275972304532978 1
DMAP1_uc010oku.1_T444 421 283 737 451 319 297 417 399 616.5 -115 -171 -116 0.0751552373366724 1
SRP72_uc010ihe.3_S559	T562 101 1010 237 628 571 447 283 247 259.75 -107 183.5 285 0.168567710550142 1
USP42_uc011jwq.2_S753 1160 1200 1070 918 876 534 429 638 1028.25 -467.75 178.75 -61.25 0.553015083707393 1
SRC_uc002xgx.3_S74 459 965 495 45.6 995 293 56.2 671 314.45 12.6500000000001 361.05 -7.64999999999992 0.979024522768499 1
DARS_uc002tux.1_S248 285 196 278 211 111 209 234 189 269.25 -56.75 -27.75 -25.75 0.502945183762299 1
URI1_uc002nsr.3_S353 331 429 68.8 427 536 231 153 563 204.4 56.8 78.8 140.3 0.329822795199671 1
TRAFD1_uc001ttp.3_S326 543 673 370 581 401 256 256 126 466 -282 135 16.5 0.833256705873049 1
SH3GL1_uc010xig.2_S287 868 1640 1590 2660 991 1250 451 734 1477.25 -832.999999999999 -171.5 596 0.125743492409267 1
MARCKSL1_uc001bvd.4_S150 739 113 409 492 599 284 486 595 562.75 52.7500000000001 -61.7500000000001 -187.25 0.221392739275349 1
THRAP3_uc001caf.4_S697 1270 1790 2120 1570 2040 2510 2100 2190 1667.5 522.5 -92.5 132.5 0.582543636283008 1
MCM3_uc003pan.2_S725 193 408 389 370 272 44.3 651 504 486.925 27.8250000000001 -249.175 -44.675 0.708158415162237 1
SRRM1_uc001bjm.3_T592	S594 509 328 481 762 311 671 756 739 579.5 99.25 -229.75 110.75 0.316275061471577 1
PPHLN1_uc001rni.1_S139 1230 2220 1500 1180 1680 1500 1130 1380 1260 -110 360 185 0.468706432207554 1
MAP4K4_uc010yvy.2_S602 293 805 582 349 567 235 312 451 470.75 -116 51.5 21.5 0.897789048393474 1
RRP12_uc009xvn.3_S63 466 351 304 542 609 327 764 425 513.25 115.5 -70.5000000000001 -124.5 0.282656089050024 1
CEP170_uc021plp.1_T643 322 553 61.3 69.4 444 283 985 54 304 190.075 108.075 -213.225 0.403685628626892 1
ATG9A_uc002vkf.1_S653 161 438 318 183 248 108 196 266 267 -70.4999999999999 -2.00000000000003 18 0.840850451506028 1
TCF20_uc003bcj.1_S1334 426 841 1000 758 908 681 1040 799 885.75 100.75 -185.25 -73.7499999999999 0.609291127623202 1
PPHLN1_uc001rni.1_S130 2450 3310 1680 3160 1940 1210 559 1610 2079.75 -1320.25 475.25 665.25 0.111662972389525 1
ZNF608_uc003ktt.1_S962 706 344 428 397 655 508 367 556 454.5 52.7500000000001 116.25 -87.75 0.378107066038295 1
NEXN_uc001did.1_S364 185 249 302 203 761 445 680 385 306.75 333 17.5 -161.5 0.0490003808600862 1
SLFN13_uc002hjk.1_S169 885 562 352 386 448 580 547 545 485.5 -16.25 161.25 -39.75 0.757852342618623 1
NOL9_uc001ans.3_S199 2510 1190 1610 1090 1540 1210 1520 1440 1782.5 -172.5 197.5 -562.5 0.0423570620268551 1
HIST1H1B_uc003njx.3_S17 527 773 933 890 825 1270 1290 1320 825.75 395.5 -259.5 169.5 0.0763825778201626 1
BAZ1A_uc001wsl.3_T730 726 732 573 1110 504 740 1240 580 870.5 -19.2499999999999 -200.25 29.7500000000002 0.894611789977372 1
PGRMC2_uc003igg.3_S113 956 454 404 185 951 512 1450 314 721.75 307 130 -574 0.00933026429365476 1
LRBA_uc010ipj.3_S1099 537 820 541 301 319 374 778 749 581 5.25000000000008 -79.7500000000001 17.2500000000001 0.928741418391696 1
NSFL1C_uc002wfe.3_S139 694 1640 873 848 1030 849 1810 869 1062.25 125.75 -46.7500000000001 -50.2499999999999 0.894625081682217 1
HIST1H1B_uc003njx.3_T10 389 645 1080 790 1060 1080 992 544 812.75 193 -58 -115.5 0.60899268004975 1
HTT_uc021xkv.1_S641 703 1250 874 938 1110 1390 1500 1410 874.75 411.25 -67.25 200.25 0.147153912339152 1
NEMF_uc001wxa.3_S533 529 570 84.8 363 93.4 425 417 452 263.4 -39.85 75.1499999999999 171.45 0.227968255369921 1
ZNF618_uc004bic.3_S175 606 20.1 339 129 859 164 558 43.8 451.75 132.675 144.825 -501.275 1.69849844522342e-07 0.000823262196399791
GPSM1_uc004chd.2_S470 1620 1500 1280 1490 985 869 1160 1150 1490.25 -431.5 -26.5000000000001 -8.99999999999996 0.940693358643882 1
EVL_uc001ygt.3_S284 1770 1350 2870 1960 2070 2420 1850 896 2225 -178.5 8.49999999999985 -483.5 0.338598280925054 1
DDX20_uc001ebs.3_S713 665 618 957 825 563 541 629 993 873 -84.7499999999999 -254.25 40.75 0.669742522026854 1
AIF1_uc011fez.2_S59 517 431 1570 313 734 559 693 493 1026 -87.9999999999999 -207 -429.5 0.115531260105218 1
EEF1B2_uc002vbh.1_S94 683 580 775 400 872 565 803 702 717.75 126 4.99999999999999 -221.5 0.000537400731666666 1
SMARCC2_uc001skd.3_S301	S303 1240 1130 1340 1390 1520 1620 1630 1400 1330 267.5 -62.5000000000002 -47.4999999999998 0.589046957606062 1
FTSJ3_uc002jca.3_T600 666 815 530 760 1220 1040 581 1100 506.75 292.5 192.5 179.5 0.179115384560165 1
EXOC1_uc003hbg.1_S472 733 1540 1440 1360 585 937 1070 665 1276.5 -454 -185 168.5 0.46648553735235 1
SRRM2_uc002crj.1_S855 570 341 541 70.3 470 316 499 214 476.325 -5.82500000000005 93.1750000000001 -284.675 1.19407485728088e-05 0.0574111191380646
PRRC2B_uc004can.4_S612 859 543 1220 531 627 592 434 826 918 -168.5 -97.5000000000001 -162 0.420902464471419 1
SF3B1_uc002uue.3_T425 1510 2580 1960 2220 1290 1900 1070 1500 1705 -627.499999999999 132.5 592.5 0.00072161600797115 1
C10orf11_uc001jxi.3_S180 270 449 750 378 450 794 460 311 453.5 42.0000000000001 16 0.500000000000044 0.997755426553838 1
RING1_uc011izv.1_S37 192 261 335 151 547 236 272 400 262.25 129 19.5 -74.5 0.416825557954724 1
U2AF2_uc002qlt.3_S78 928 934 1160 1230 1400 1670 1460 1390 1067 417 -77.0000000000001 69 0.540721491732971 1
TMPO_uc001tfh.2_S176 497 1100 1080 1490 1290 1080 773 820 959.999999999999 -50.9999999999997 -49.0000000000002 212.5 0.430591110677963 1
TCOF1_uc003lsa.3_S1264 892 996 1040 1210 1120 695 1200 871 1171.75 -63 -154.5 -120 0.35896303978135 1
SKA3_uc001unu.3_S72 2160 1930 2200 2650 2570 1670 1880 1840 2355 -245 -60.0000000000004 -180 0.535016183236683 1
PEA15_uc001fvl.3_S136 143 231 487 441 681 653 101 782 251.5 228.75 -25.75 173.75 0.372031697493935 1
CENPC_uc003hdd.1_S537 600 590 279 581 874 20.1 832 660 637.725 84.025 -66.975 -183.475 0.446799828605114 1
SEC62_uc003fgg.3_S312 20.5 766 72.7 210 247 343 348 448 95.2249999999999 79.2 74.4499999999999 269.7 0.0994800297363065 1
MKI67_uc001lke.3_T1192 141 347 695 469 129 717 193 389 369 -55.9999999999999 -103 191 0.304087960674782 1
SVIL_uc001iut.1_T929 53.6 743 253 1040 248 285 529 702 460.9 -81.4 -298.6 421.6 0.00969636609745823 1
MED13_uc002izo.3_S394 625 743 410 634 488 762 264 606 395.25 -73 176 239.5 7.52604294965039e-09 3.65464645635023e-05
STARD8_uc004dxb.3_S312 189 175 587 132 157 65.9 101 211 382.525 -137.025 -111.025 -112.525 0.307635551874506 1
RING1_uc011izv.1_T219 424 85.2 229 96.3 250 443 114 262 162.325 58.625 125.225 -32.625 0.765670906007774 1
CHD4_uc001qpo.3_S1594 278 164 375 553 337 362 693 397 478 104.75 -219.25 -51.75 0.557377406720166 1
MED13_uc002izo.3_Y393 511 266 172 366 438 427 183 860 244.25 148.25 15.25 153.75 0.386818268252677 1
RPS3A_uc003ilz.4_S262 644 540 580 625 648 707 703 457 606.25 31.5000000000001 43.4999999999999 -61.4999999999999 0.363788613290133 1
TRIP12_uc010fxh.1_S351 1020 1260 943 1010 552 1110 635 947 860.25 -247.25 101.75 294.25 0.00163914860368512 1
TRIP12_uc010fxh.1_S353 587 765 667 837 595 678 752 575 708 -64 -51.5 63.5000000000001 0.383844892797475 1
TJP2_uc011lru.2_S414 706 1440 1240 670 1430 1460 1980 1670 1094 621 -131 -28.9999999999998 0.915852016620876 1
BCL2L13_uc031rwh.1_S263 1190 1580 860 1290 624 231 1540 1200 1377.25 -331.25 -316.25 21.7500000000003 0.952947112928268 1
PI4KA_uc002zsz.5_S264 357 465 47.3 433 76.8 268 327 267 235.9 -90.8749999999999 23.1249999999999 156.225 0.151952011490494 1
LMNA_uc001fni.3_S389	S391 677 659 256 923 521 797 54.5 600 342.375 -135.625 205.125 367.625 0.0119825564368624 1
HCLS1_uc003eeh.4_S274 347 724 523 614 308 806 80.4 355 320.35 -164.65 153.15 310.15 0.00931905179726781 1
STK10_uc003mbo.1_S950 1140 1540 1330 1210 695 948 377 679 1109.75 -630.25 181.75 208.75 0.0653227924620605 1
FAM117A_uc002ipk.3_S192 373 85.4 209 131 173 223 111 164 202.5 -31.85 59.85 -65.65 0.343561215555275 1
FLNA_uc010nuu.1_S1458 353 1180 262 887 508 1010 344 740 274.5 -19.9999999999999 204.5 587.5 2.68994910217336e-13 1.31323315168103e-09
CHAMP1_uc001vuv.3_S541 1260 1520 1260 1860 1090 1600 1490 1510 1382.5 -52.4999999999999 -162.5 347.5 0.00215675130937185 1
MIS18BP1_uc001wwf.3_T652 389 275 629 440 408 443 525 465 542.25 27 -136 -82.0000000000001 0.119290202894612 1
TOMM70A_uc003dtw.3_S90 530 640 845 841 840 1200 684 896 636.25 191 -14 169.5 0.223241526318261 1
CDK17_uc001tep.2_S179 105 492 302 262 169 507 91.9 484 138.975 22.725 33.275 269.275 0.00286148442697607 1
BNIP2_uc010uhc.2_S234 729 874 1010 1030 1330 730 1180 478 1057.25 18.7500000000001 -8.75000000000008 -284.25 0.182372647632457 1
ZNF350_uc002pyd.3_S442	S443	T446 756 451 512 484 400 292 348 676 580 -121.75 -30.2500000000001 -28.2499999999999 0.831951936020327 1
MYO18A_uc002hdt.1_S1989 2740 1600 1520 1770 1190 989 1730 1310 2072.75 -602.75 47.2499999999997 -377.75 0.275643640200286 1
LMNA_uc001fni.3_S605 510 430 385 344 242 433 210 199 350.25 -146.25 119.25 14.75 0.779883974137944 1
SKIV2L_uc011dov.1_S255 1080 551 454 543 546 655 925 721 700.25 54.75 47.25 -133.75 0.474956828141542 1
MYO9B_uc002nfi.3_S1289 110 462 451 304 249 46.1 430 237 424.975 -91.2249999999999 -138.725 -47.7249999999999 0.686518874675027 1
SCRIB_uc003yzo.1_S1447 628 634 660 276 543 589 289 275 481 -125.5 223.5 -86.4999999999999 0.345483835160384 1
SEC16A_uc004chv.4_S1216 826 1300 1450 1230 483 486 436 527 1226.5 -718.5 -137 87.0000000000001 0.544342848362315 1
AKNA_uc004bis.3_S341	S342 731 377 777 74.3 1030 633 740 1060 616.575 375.925 29.925 -283.425 0.142149116635037 1
FAM117A_uc002ipk.3_S66 315 279 214 352 779 565 191 662 180.25 259.25 129.75 89.75 0.518628403240182 1
GFPT1_uc002sfh.3_S260 1040 1120 1180 1150 1220 967 1150 1260 1183.25 26.75 -98.25 -23.25 0.745278607478471 1
ARFGAP2_uc010rhb.2_S381 520 414 698 541 152 339 193 302 577.75 -296.75 -77.25 8.24999999999998 0.918926970568138 1
HMGXB4_uc003anl.3_S144 1740 2010 1630 747 1980 2290 2580 1780 1509.25 625.75 320.75 -275.75 0.413539167521373 1
HMGXB4_uc003anl.3_S143 606 560 735 568 651 699 585 596 632.5 15.5 7.99999999999999 -38.5 0.490615866531993 1
TMPO_uc001tfh.2_S157 894 1430 920 1490 92.8 503 537 246 1064.5 -838.8 -68.3000000000002 306.3 0.0808153232144582 1
CLASP1_uc010yza.2_S1077 625 715 470 475 692 404 1310 587 736.5 177 -101.5 -229 0.2939050032555 1
KIAA1598_uc009xyw.4_S505 344 576 247 1320 20.1 71.3 471 358 639.425 -391.65 -346.15 310.8 0.173983862124141 1
SRSF9_uc001tyi.3_Y191 2350 2740 2330 2160 2540 3620 2700 3740 2062.5 755.000000000001 79.9999999999994 585.000000000001 0.0366295773949264 1
HNRNPU_uc001iba.1_S58 270 314 283 353 387 384 397 403 300.5 87.7500000000001 -20.2500000000001 29.2500000000001 0.0508857412163912 1
INTS3_uc001fcw.3_S13 1420 948 362 254 356 328 177 614 561.75 -377.25 411.25 -42.7499999999999 0.879995088418962 1
FAM122B_uc004exv.3_S80 238 41.3 233 175 565 26.8 399 90.1 312.8 98.4 -6.50000000000003 -275.45 0.00291620311061756 1
CTTNBP2_uc003vjf.3_S1523 449 616 631 948 426 706 611 619 641 -70.5 -153 193 0.0151889996669213 1
FAM122B_uc004exv.3_S84 173 66 71.6 198 172 396 173 66.3 72.8 74.675 74.525 34.175 0.688899134426264 1
EP300_uc003azl.4_T863 779 297 570 74.8 349 170 541 372 591.2 -72.2 9.29999999999992 -331.3 0.0106668159165107 1
CHERP_uc010xpg.1_S770	S772	S774 223 467 442 747 62 394 223 881 420.75 -79.7499999999999 -286.75 384.75 3.19471388513467e-06 0.0154081050680045
AKAP17A_uc004cqa.3_S536 1870 1590 2660 1980 705 450 522 837 2310.5 -1396.5 -346 -225 0.295681783681207 1
C3orf17_uc003dzu.3_T156 709 199 340 537 97.1 322 680 148 571 -134.475 -94.4750000000001 -155.025 0.41741709673801 1
ARFGEF1_uc003xxo.2_T399 1330 927 1460 1040 789 414 943 1160 1454.75 -362.75 -285.75 -245.25 0.11801250637098 1
GTF2F1_uc010xjb.1_T388	S390 572 650 394 871 1200 1200 730 578 440.25 305.25 262.25 100.75 0.582768950185304 1
BRD3_uc004cex.2_S262 1150 1060 1230 1100 1390 901 1170 972 1244.75 -26.7499999999999 7.2499999999999 -226.75 0.00767863073539877 1
RANBP1_uc011ahl.1_S59 147 233 168 70 182 149 209 97.7 153.25 4.92500000000001 41.575 -39.075 0.348822286765745 1
STIM1_uc009yeg.2_S256 361 286 353 46.6 371 447 250 635 229.15 164.1 45.1 19.9 0.879705878037002 1
ARID1A_uc001bmu.1_S1536 972 871 626 955 1270 468 834 559 886.25 -73.2499999999999 151.75 -212.25 0.295559344661007 1
TLK1_uc010zdn.1_S133 929 798 973 366 247 351 681 553 892.75 -308.5 -62.0000000000001 -190.5 0.295149411598506 1
BOD1L1_uc003gmz.1_S3079 318 909 249 108 313 356 503 358 267.75 -13.4999999999999 169.5 87.0000000000001 0.664476581555841 1
SRSF1_uc002ivi.3_S233	S237 2200 1970 2140 1650 3380 2330 1780 1950 1895 370 590 -400 0.180045558996623 1
SRRM2_uc002crj.1_S776	S781 457 727 1040 976 1030 1370 631 908 693.5 184.75 7.25000000000001 205.75 0.362418343999513 1
ACSS2_uc002xbd.2_S266 791 659 568 696 622 732 771 979 665.5 97.5 -52.5000000000001 78.5000000000001 0.416272935293876 1
FAM21A_uc001jep.4_S1054 652 527 126 574 112 264 551 278 441.25 -168.5 6.49999999999997 50.5000000000001 0.779571926070626 1
SRRM1_uc001bjm.3_S615 800 1030 1110 958 1280 1120 770 1120 907 98.0000000000001 68 67.0000000000001 0.648679176679977 1
SRRM1_uc001bjm.3_Y614 1600 1450 3070 2380 2610 2340 2230 2040 2502.5 180 -430 -325 0.416204190072955 1
ZRANB2_uc001dfs.3_S306 689 380 336 279 514 918 206 507 232 115.25 293.25 84.75 0.561773097173679 1
HCFC1_uc004fjp.3_T409 874 625 462 644 1270 505 916 871 713.25 239.25 95.25 -219.25 0.228819591172935 1
ZRANB2_uc001dfs.3_S304 566 691 838 795 698 926 1280 980 847.75 248.5 -253 2.50000000000018 0.981000935542749 1
RECQL5_uc010dgl.3_S490 2340 175 1040 978 1050 860 1750 918 1572 11.2499999999998 -65.2500000000001 -812.25 0.0682084544921875 1
MAP4K2_uc001obi.3_S283 493 836 1350 1640 535 682 1410 886 1390.25 -201.5 -685 64.0000000000002 0.733700706716733 1
MORC3_uc002yvi.3_T680 603 363 697 298 1040 730 615 580 545 251 136.5 -246 0.014880657604404 1
PPP1R12A_uc001sza.3_T881 500 430 700 598 542 610 712 618 650 63.5 -136.5 -49.5 0.236599178459446 1
RANBP3_uc010duq.3_S358 732 260 552 435 729 265 370 446 594 -42.25 45.75 -244.25 0.0400394853975227 1
PTPN12_uc003ugh.2_S434 2680 3160 4200 3750 3040 2840 2390 2650 3595 -717.5 -317.5 22.5000000000002 0.956433399604061 1
EVI2B_uc010csq.2_S308 1140 1030 1270 1380 636 884 1030 849 1301.5 -355.25 -209.75 16.7500000000001 0.84726514127838 1
MKI67_uc001lke.3_S1860 457 651 407 572 321 627 474 407 422.5 -64.4999999999999 49 149.5 0.02850782076677 1
RANBP3_uc010duq.3_S357 805 20.1 1190 554 738 496 376 213 904.75 -186.525 -68.475 -456.475 0.0520916897926885 1
RANBP3_uc010duq.3_S352 533 444 63.3 241 296 373 496 137 255.9 5.17499999999999 177.175 -48.325 0.707978982006078 1
SRRM1_uc001bjm.3_S637	S639 1570 1710 1770 1590 2240 1990 2390 2140 1775 530 -95.0000000000002 -135 0.113164240645608 1
NDRG1_uc003yuf.1_S263 902 3450 1260 2570 381 1880 949 1860 1265.25 -778 -6.50000000000011 1567 2.15081992479506e-06 0.010379856957061
MORC3_uc002yvi.3_S513 323 558 340 175 103 126 69 89.3 280.25 -252.175 109.175 28.325 0.722749401420818 1
EIF4B_uc010snv.2_T204 1180 587 1310 774 1690 1070 1220 1010 1181 284.75 53.25 -489.75 0.000257848785425912 1
ACLY_uc002hyh.3_S454 499 217 1080 455 1040 880 968 432 800.5 267.25 -74.75 -400.75 0.0367145383526152 1
TADA3_uc003bsx.2_S297 273 249 105 159 63.3 292 578 298 232 111.325 -65.675 -5.325 0.968211642984746 1
RB1_uc001vcb.3_S248 253 163 244 212 285 262 296 306 246.75 69.25 -23.7500000000001 -33.75 0.0625122425251236 1
SYTL3_uc003qrr.3_S202 213 112 253 95.2 251 390 319 429 185.8 178.95 -32.5500000000001 -2.44999999999998 0.970077433253302 1
MDM1_uc001stz.2_T582 329 69 354 138 541 104 469 124 385 87 -10.5 -314.5 8.56923872734096e-12 4.17493310796051e-08
FAM60A_uc001rkd.3_S216 57.6 70.3 67.2 285 47.8 162 378 299 173.25 101.675 -172.875 66.4250000000001 0.293524481877812 1
TLE3_uc010ukd.1_S272	S276 542 615 505 472 610 432 361 283 488.25 -112 144.5 -54 0.305336762379006 1
TPR_uc001grv.3_S1260 434 838 405 91.1 764 1230 450 699 138.775 343.725 405.225 201.275 0.191568579628663 1
SUPT6H_uc002hby.3_S2 2250 3370 2970 1970 3260 4130 2840 4760 2217.5 1107.5 117.5 727.5 0.183128458136113 1
DOCK11_uc004eqq.2_S294 366 197 894 78 416 861 333 855 426 232.5 -80.0000000000001 -4.50000000000004 0.987034226647205 1
BRD3_uc004cex.2_S260 301 184 537 372 849 416 480 398 452.75 187.25 -9.24999999999999 -199.25 0.104308271325233 1
TP53BP1_uc001zrp.3_S1672 631 626 166 347 409 365 168 658 278.25 -42.5 173 155.5 0.283609344510226 1
TP53BP1_uc001zrp.3_S1677 1470 1180 1310 757 858 1240 599 1600 1051.5 -105 120.5 135 0.667673531394591 1
IKZF1_uc003tox.4_S357 2080 1350 2310 1610 2790 1650 2020 1600 2170 177.5 82.5000000000001 -747.5 0.00032815422875187 1
IKZF1_uc003tox.4_S354 1560 703 783 1150 938 940 571 668 976.75 -269.75 242.25 -97.75 0.674047118206021 1
RAI1_uc002grn.1_S804 180 340 76 81.5 114 105 156 75.4 116.125 -56.775 87.525 18.975 0.767494781820152 1
ELF1_uc001uxs.3_S167 1550 940 719 992 797 1100 814 913 923.5 -144.25 237.25 16.2500000000002 0.935238239551669 1
ARID1B_uc003qqn.3_S1794 1200 1630 1420 1530 1960 1830 1510 2010 1312.5 382.5 37.5 227.5 0.0937911200529602 1
MYO18A_uc002hdt.1_S2004 994 1780 1140 1490 809 608 1100 838 1314 -512.25 -94.2500000000001 168.25 0.464530438420515 1
TTK_uc003pjc.3_S434 347 205 262 598 454 237 48.6 322 320.15 -87.6 3.09999999999997 62.6000000000001 0.666659384974238 1
SYMPK_uc002pdn.3_S1258 1650 3910 4320 2830 977 1190 1360 1110 3322.5 -2018.25 -473.250000000001 183.25 0.791863026258547 1
CASC3_uc002hue.3_S147 1460 426 1820 1210 1280 740 948 804 1629.5 -286 -219 -582 0.0139772801577423 1
IMPA1_uc011lfq.1_S36 338 473 511 363 564 545 1040 607 554.5 267.75 -150.25 -116.25 0.332595435078713 1
NCOA7_uc003qai.3_S210 564 367 509 577 569 271 671 411 639.75 -23.7499999999999 -99.2500000000001 -171.75 0.0175920379536241 1
RCSD1_uc001gem.3_S146 801 354 594 840 294 968 995 518 714 46.5 -132.5 -0.999999999999847 0.996712247183036 1
THRAP3_uc001caf.4_T952 200 247 83 428 185 466 345 198 168.25 59 11 131.5 0.188552713376341 1
FAM208A_uc003die.4_S665 147 119 478 270 330 330 181 135 306 -9.49999999999997 -34.5 -70.5 0.525041650139557 1
SRRM2_uc002crj.1_S1540 373 178 160 719 20.1 350 328 387 347.5 -86.225 -168.225 188.225 0.184009982046333 1
ABCF1_uc011gta.1_S108 446 298 673 155 385 325 743 902 591.25 195.75 -254.75 -141.75 0.381507566813017 1
OSBPL3_uc003sxk.1_S17 267 336 491 148 479 345 294 180 336.5 14.0000000000001 78.5 -130.5 0.135833039075552 1
OSBPL3_uc003sxk.1_S16 209 593 280 481 322 406 406 391 312.5 -9.49999999999988 -7.00000000000006 163.5 0.0303718488226167 1
ZNF609_uc002ann.3_S803 122 241 256 714 58.6 126 252 160 368.5 -184.1 -208.6 138.1 0.212904204955537 1
MTDH_uc003yhz.3_S322 1010 331 903 897 907 721 890 918 970.5 73.75 -159.75 -210.75 0.147209882914013 1
ZMYND8_uc010ghq.1_T1014 411 384 478 258 439 546 187 117 316.5 -60.5 185 -52.5 0.589122440314395 1
NACA_uc001smc.2_T156 401 480 655 574 362 545 658 447 599.5 -24.5 -136.5 -7.50000000000003 0.922950464099549 1
PML_uc002awm.3_S517	S526 821 922 753 901 450 658 736 519 826.5 -258.5 -14.5000000000002 60.0000000000002 0.491976428625177 1
TPR_uc001grv.3_S2049 312 1250 285 635 880 518 1130 320 532.25 91.5000000000001 147.5 29.0000000000001 0.933047736465764 1
OSBPL3_uc003sxk.1_S18 511 986 964 762 453 568 1030 550 915.75 -155.5 -197 -23 0.899921387906515 1
ABCF1_uc011gta.1_T107 882 1200 1010 1060 1320 1660 1720 1210 1005.5 439.5 15.5000000000001 49.5 0.772697445299025 1
CFL1_uc001oft.3_S2 747 320 638 693 468 545 888 471 764.75 -6.49999999999993 -152.5 -178 0.146221036926919 1
PHF6_uc004exk.3_S153 465 242 570 336 447 594 217 568 391 53.2499999999999 14.2500000000001 10.25 0.940392287347929 1
RALBP1_uc002koc.3_S28 764 731 403 1360 196 835 242 297 584.25 -422 55.9999999999998 404.5 0.0736561903653658 1
RECQL4_uc003zdj.3_S250 875 704 655 780 499 385 315 791 723.75 -256 -19.5000000000002 79.0000000000002 0.559339858895159 1
TFDP2_uc003eun.4_S23 1020 1960 239 1110 142 552 703 557 689.75 -593.75 266.25 518.75 0.138498687473946 1
RBM15_uc021orn.1_T736 3000 1880 2920 4030 4530 3350 3570 3200 3272.5 705 -240 -390 0.521965657310458 1
EVL_uc001ygt.3_S371 2740 2320 2490 2220 1810 1510 2560 1430 2747.5 -615 -80.0000000000004 -530 0.01454272125979 1
LRRC16A_uc010jpy.3_S1313 115 444 116 176 91.3 216 80.6 72.9 96.8999999999999 -97.55 105.2 126.5 0.0499900646222496 1
LRRC16A_uc010jpy.3_S1314 61.7 407 186 387 338 367 464 237 229.425 91.075 -25.075 87.0750000000001 0.417571091565461 1
UBTF_uc002ige.2_S326 624 466 192 465 321 311 140 185 325.5 -197.5 185 37.5000000000001 0.63519202111325 1
LIMA1_uc001rwg.4_S202 776 955 621 999 724 721 1220 809 879 30.75 -118.25 35.7500000000001 0.832920896728343 1
CHD8_uc001was.2_S1766 1360 1640 1010 1110 1400 888 1200 805 1200.5 -206.75 290.75 -131.75 0.467549241379144 1
FAM193A_uc010icl.3_S1367 440 408 317 552 391 247 485 256 466 -84.4999999999999 -31.0000000000001 -42.4999999999999 0.629097563080004 1
PSMA3_uc021rtt.1_S249 196 944 637 458 452 650 141 572 354.75 -105 108.5 299.5 0.0861299013974424 1
PDS5B_uc010abf.3_S1333 953 437 908 452 712 553 682 362 837.5 -110.25 62.7499999999998 -362.75 6.12056864603558e-07 0.00296174316781661
TSNAX_uc001huw.3_S32 630 816 679 974 747 886 1110 1280 796.5 231 -241 197.5 0.00825313223726255 1
NDRG2_uc001vzd.3_S370 609 1140 664 1000 415 151 432 326 804.5 -522.25 -26.7500000000001 124.25 0.450190891421453 1
PCGF6_uc001kwt.3_S114 329 567 513 331 210 850 474 549 327.5 85.7500000000001 22.25 192.75 0.196563992750953 1
UBN2_uc011kqr.2_S249 240 212 78.6 370 65.2 427 60 436 100.05 21.9 -0.0999999999999946 250.3 0.0022486951081409 1
RECQL_uc001rey.3_S601 714 187 625 557 478 787 605 386 584.75 43.25 -1.75000000000005 -126.25 0.445974247461286 1
NOL8_uc022bjw.1_S972 1040 515 884 907 182 439 637 405 978.25 -420.75 -164.25 -119.25 0.418550625239497 1
CFL1_uc001oft.3_S7 112 372 256 700 54.8 159 414 134 394.75 -169.55 -201.55 132.05 0.325828075771344 1
TROVE2_uc001gss.3_S18 72.4 337 79 214 191 325 529 172 162.1 128.65 -17.15 44.15 0.723171063521312 1
TP53BP1_uc001zrr.4_S813 201 257 221 337 164 224 217 555 243.25 36 -121 142.5 0.0353551823546284 1
EVPL_uc002jqi.2_T1903 511 382 266 303 222 224 145 536 316.75 -83.75 22.25 75.2500000000001 0.52696380351315 1
RBBP6_uc002dmk.3_S553 318 570 662 428 119 323 295 231 510.5 -252.5 -71.5000000000001 39.5000000000001 0.693941079360526 1
KHSRP_uc002mer.4_S98 952 509 412 511 658 258 676 443 676.25 -87.25 83.75 -244.25 0.0836524991841185 1
SPTBN1_uc002rxy.3_S2101 3180 3410 3720 3150 4130 3700 4820 4730 3722.5 980 -500 -215 0.365803613128143 1
SRSF3_uc003omj.3_S137	S139 1360 678 2160 1790 2290 1730 2300 1270 2010 400.5 -365.5 -660.5 0.0382875991124125 1
THRAP3_uc001caf.4_S147 14200 11200 12700 11200 9980 10900 15600 9180 13875 -910 -600 -2500 0.0937503567761725 1
TOP2A_uc002huq.3_S1105 1760 939 931 398 1190 772 1860 144 1277 -15.5000000000002 332 -872 0.00486520563582886 1
KSR1_uc031qzi.1_S69 541 462 189 209 256 584 249 473 198.25 40.25 180.75 123.25 0.221948292136747 1
PRPF31_uc002qdh.2_S449 314 405 610 362 61.3 617 285 565 391 -40.675 -106.175 169.675 0.246844863056165 1
ELF1_uc001uxs.3_S162 332 392 603 757 512 836 931 908 597.5 275.75 -281.75 128.75 0.0545615831465799 1
VIM_uc001iou.2_S213 1010 1170 1270 829 1240 1290 198 552 821.75 -249.75 465.25 30.7499999999999 0.905160792122586 1
YEATS2_uc003fly.2_S465 343 447 252 379 383 42.6 602 410 446.35 4.15000000000001 -106.85 -75.35 0.579510185052594 1
TTC33_uc003jma.3_S152 2720 1740 2090 2700 3470 2730 3020 2780 2472.5 687.5 17.5000000000001 -337.5 0.288143928656484 1
ATE1_uc001lfp.3_S185 493 164 365 315 345 479 184 411 310.75 20.5 51.5 -4.50000000000002 0.96757039642465 1
FUBP1_uc010orm.2_T152 880 511 456 655 577 537 622 901 633 33.75 -32.2500000000001 17.2500000000001 0.910010950248884 1
TLK1_uc010zdn.1_S132 601 724 695 603 815 670 905 667 707.25 108.5 -15.0000000000001 -87.9999999999998 0.194265847310669 1
CD82_uc001myc.3_Y260 1020 1330 641 470 638 410 59.6 757 605.4 -399.1 367.6 152.1 0.502960353660347 1
MKI67_uc001lke.3_S247 707 587 898 749 845 652 505 515 776.25 -106 30.9999999999999 -113 0.306157181973798 1
TOM1L1_uc010dbz.2_S245 193 103 78.3 323 74.8 56.4 313 99.8 232.3 -38.325 -96.725 -19.225 0.824366031473197 1
ARRB1_uc001owf.2_T401 1650 1580 2030 1720 2720 2190 1270 2340 1627.5 385 195 40.0000000000002 0.916847305810838 1
ANKRD12_uc002knx.3_S1165 990 1620 1490 2490 1060 1110 1500 456 1712.5 -616 -289 159 0.714177563940054 1
PPIE_uc001cdt.2_T125 992 273 494 239 971 662 324 542 470.25 125.25 324.75 -266.25 0.114463856562143 1
L1CAM_uc031tks.1_T850	S856 76 347 84.2 100 399 356 91.6 600 20 209.85 75.55 188.05 0.0927786662781145 1
PHRF1_uc009ybz.1_S1358 382 518 586 479 357 477 536 340 523 -63.7499999999999 -51.75 -11.75 0.872662831410695 1
C10orf11_uc001jxi.3_S179 689 1230 1370 1150 416 1110 774 949 1060.75 -297.5 -199.5 297.5 0.105403488448236 1
TBC1D5_uc003cbf.3_S383 20.5 185 482 252 168 264 454 41.3 356.625 -3.04999999999993 -147.95 -95.5499999999999 0.467786895464278 1
RANBP2_uc002tem.4_S836 421 215 947 101 710 358 265 228 580.75 -30.7499999999999 40.7499999999999 -360.25 0.0645624148669636 1
ATXN2_uc001tsh.3_T740 445 981 395 1130 136 579 514 866 575 -214 -191 516.5 2.54776508782531e-07 0.00123439218505137
VPS13C_uc002ahb.2_T732 335 323 279 404 124 278 87.3 427 276.575 -106.175 -34.325 151.675 0.0171263886999072 1
LIMA1_uc001rwg.4_S330 878 900 793 810 573 918 437 910 698.25 -135.75 79.7499999999999 214.25 0.0322367207873156 1
CHAF1B_uc002yvj.3_S409 1750 2240 2440 2970 2470 2330 1760 2050 2257.5 -197.5 -107.5 292.5 0.374336449278017 1
TNIK_uc003fhh.2_S890 701 330 500 659 668 916 1240 1080 671 428.5 -216 -31 0.83125047974512 1
NOL4L_uc002wxu.5_S293 161 280 198 39.1 680 625 449 503 105.025 394.725 139.225 -10.225 0.855567537178869 1
VPS13C_uc002ahb.2_S735 309 283 323 85 242 155 252 222 284.25 -32.25 26.75 -95.25 0.077346454067764 1
SSR3_uc003fau.3_S104 1760 2690 2380 3260 4380 2800 2920 2600 2475 652.5 117.5 -22.4999999999998 0.971320632502345 1
RPTOR_uc002jyt.1_S563 1590 1020 1330 1090 591 794 938 1190 1371 -379.25 -138.25 -88.75 0.665284994268458 1
RPTOR_uc002jyt.1_S562 739 718 1320 1590 584 1040 447 534 1094 -440.5 -202.5 198 0.475211465709754 1
PAK4_uc002okj.1_S147 774 193 942 1260 625 1020 1020 454 979.5 -12.4999999999998 -266 -108.5 0.710002151327559 1
LRRFIP1_uc002vxe.3_S602 652 511 373 417 1140 750 493 1080 389.5 377.5 172.5 25.0000000000001 0.889364997325252 1
ZNRF2_uc003tat.3_S134 326 342 80.8 336 72 80.6 322 373 266.25 -59.2999999999999 -72.8000000000001 82.7000000000001 0.457400404200485 1
RANBP2_uc002tem.4_T1395 452 618 690 360 473 479 784 342 624.25 -10.4999999999999 -38.5000000000001 -150 0.231316114705305 1
ARID1B_uc003qqn.3_S1827 537 549 754 779 544 809 968 832 745.75 133.5 -223.5 41.5000000000001 0.563544759008287 1
ZMYM3_uc004dzh.2_S463 3560 1900 2400 2740 2730 2920 3180 3260 2840 372.5 -117.5 -262.5 0.540711024517762 1
ZBTB7A_uc002lzi.3_S524 103 295 392 128 232 227 52.6 198 210.15 -52.0999999999999 21.6 17.1 0.861562375122137 1
POU2F1_uc010plh.2_S226 110 99.5 131 223 171 554 552 323 148.25 259.125 -73.625 58.875 0.592728333317293 1
SENP6_uc003pie.4_S862 837 424 1400 364 552 374 104 427 932.75 -392 -27 -326 0.225271381938744 1
SNW1_uc010tvn.1_S223	S231 164 305 348 83.3 304 530 287 176 175.075 99.175 102.175 -2.17499999999999 0.983689286214195 1
NCKIPSD_uc003cum.3_T180 505 554 566 613 539 529 443 431 541 -73.9999999999999 18.5 18.5 0.659082572029187 1
MAF1_uc003zbc.1_S74 423 446 361 573 310 371 479 602 456.5 -10.25 -116.25 104.75 0.0570670667951196 1
KIAA1033_uc010swr.2_S1096 1130 343 470 639 814 870 981 967 705 262.5 25 -144 0.480609735105855 1
WDHD1_uc001xbm.2_S259 269 503 490 464 455 504 482 608 422.75 80.7500000000001 -78.2500000000001 95.7500000000001 0.0485080347749325 1
RBM34_uc001hwn.3_S27 1040 1110 829 1020 643 576 660 449 950.5 -417.75 102.75 -4.24999999999989 0.957006749198696 1
CANX_uc003mkl.3_S553 1340 1200 1460 1560 1700 1400 1830 1350 1562.5 180 -140 -205 0.0817282550465303 1
SNW1_uc010tvn.1_S223 447 124 91.3 216 421 240 420 276 256.4 119.675 57.175 -130.825 0.142337852706609 1
ALB_uc011cbf.2_T445 3770 4780 1630 2280 3100 3790 3180 4290 2175 475 1015 865.000000000001 0.190003603215534 1
MARCKS_uc003pvy.4_S100 480 1420 449 2700 74.4 673 334 966 934.75 -750.4 -450.4 1105.4 0.0015091064891959 1
PAICS_uc003hbu.1_S26 580 415 515 494 710 555 709 591 564.5 140.25 -12.2500000000001 -114.75 5.88919049858903e-05 0.281091062497655
RYBP_uc003dpe.3_S192 143 141 294 176 147 333 78.7 362 163.175 41.675 -36.675 87.325 0.294378518514748 1
PPP1R12C_uc002qiy.4_S449 428 932 663 780 464 203 715 177 761.5 -311 -77 -44.5 0.821492496939395 1
SRRM2_uc002crj.1_S1401 774 1590 711 912 536 1170 20.1 888 489.525 -343.225 384.725 629.725 1.63377355800189e-06 0.00789276005870712
KATNA1_uc003qms.3_S169 1010 1130 1860 1080 1230 1930 1800 1420 1420 325 -215 -85 0.771057577465724 1
RICTOR_uc003jlo.2_S1099 46.1 266 240 192 471 115 221 82.8 206.025 36.425 40.575 -80.575 0.482843978107561 1
RYBP_uc003dpe.3_S199 551 421 623 278 560 311 190 842 488.5 7.50000000000006 -22.5000000000001 -18 0.928016938135379 1
DHX36_uc003ezz.4_S1007 410 276 638 347 549 560 329 471 450.5 59.5 2.49999999999996 -68 0.539830097952861 1
INPP5D_uc010zmp.2_S970 660 877 905 780 538 531 339 497 764.5 -329.25 21.2499999999999 60.7500000000002 0.462238197444581 1
ATG9A_uc002vkf.1_S655 227 152 329 203 549 380 518 304 306.5 210 -11.5 -146 0.000428244776513945 1
NLK_uc010crj.3_T297 299 82.4 506 864 668 857 20.1 534 334.525 81.925 -4.42499999999998 211.075 0.451341072736647 1
RPS6_uc003znv.1_S235	S239 272 437 304 232 63.8 260 152 261 251 -127.05 20.95 99.5500000000001 0.104978774815607 1
ARGLU1_uc001vqk.4_S75 386 413 341 317 361 111 519 635 448.25 42.2500000000001 -135.25 -32.7499999999999 0.790140003856508 1
ACIN1_uc010tnj.2_S709 344 345 272 606 199 303 634 222 456.25 -52.25 -135.75 6.75000000000003 0.96060148900588 1
CDK12_uc002hrw.4_Y891 2240 3930 4110 2890 4110 3750 3990 3390 3397.5 517.5 -87.5000000000002 -122.5 0.829911407251536 1
RIPK3_uc001wpa.3_S315 519 360 305 386 74.6 268 889 563 534 56.1499999999999 -230.35 -52.65 0.783093925941472 1
TMPO_uc001tfh.2_T159	S167 256 82 625 181 196 76 319 190 482.5 -90.75 -176.25 -216.75 0.00275586234397399 1
DCK_uc003hfx.3_S10 179 891 149 199 526 434 353 202 148.75 24.2500000000002 281.75 129.75 0.462286557809832 1
WDR7_uc002lgk.1_S934 845 625 401 736 759 489 374 870 567 -28.75 84.25 85.25 0.621686280412768 1
AK2_uc009vud.2_S3 530 375 149 188 379 511 489 691 248.5 207 69.4999999999999 54.5000000000001 0.666529534594504 1
DOCK10_uc010fwz.1_S1244 274 389 168 767 20.1 473 589 95 373.25 -105.225 -115.725 168.225 0.424408866518711 1
SEPT6_uc011mtw.1_S415 706 533 363 791 482 715 424 359 483 -103.25 124.75 105.75 0.401252453378842 1
SIPA1L3_uc002ohk.3_S170 224 92.3 102 54 273 291 318 223 127.25 158.175 45.825 -64.1750000000001 0.0505573623739766 1
SRRM2_uc002crj.1_S1100	S1109 87 227 287 20.1 616 216 501 140 241.525 212.975 49.475 -221.975 0.0430204803585178 1
SEPT6_uc011mtw.1_S410 933 592 630 920 520 676 550 743 746.75 -146.5 -30.5000000000001 74.5000000000001 0.543884213900199 1
HMHA1_uc002lqz.2_S22 2540 3530 2740 2760 1220 1130 1240 1260 2722.5 -1680 105 235 0.321141179278635 1
USP24_uc001cyg.4_S543 534 811 765 1190 855 1060 965 631 789.75 52.75 -72.75 143.25 0.437486365194 1
ZNF618_uc004bic.3_S183 46.1 279 550 92.2 542 242 165 187 290.325 42.175 28.725 -125.725 0.443855769764066 1
MSH6_uc010yoj.2_T218 671 73.2 368 23.1 785 996 963 886 349.275 623.675 71.275 -202.175 0.205267938307781 1
HECTD4_uc021reb.1_T2367 529 463 541 396 1400 321 1080 388 691.5 315 77 -495.5 0.0175304568514504 1
HECTD4_uc021reb.1_T2364 447 37.6 89.7 173 166 186 549 288 290.6 110.425 -65.775 -141.775 0.290295733105548 1
ADD1_uc003gfq.3_T10 755 1090 1110 1110 1350 1250 1190 1380 1006.25 276.25 -86.2500000000001 106.25 0.279081284251787 1
KIF11_uc001kic.3_T924 2030 946 858 949 1620 1110 1180 1610 1191.25 184.25 277.25 -268.25 0.413012658629985 1
DDX17_uc003avy.4_S677 216 205 443 392 680 416 228 192 326.5 65 65.5 -90.5 0.533495357750282 1
RPL31_uc010yvu.1_S97 1080 2110 1400 1100 2480 2690 2120 1880 1102.5 870 465 175 0.520671943502093 1
SNX17_uc010eza.2_S322 1020 1060 1170 719 1370 902 1230 901 1101.75 108.5 82.9999999999999 -302 0.00321329470907703 1
SNX17_uc010eza.2_T321 477 391 399 564 579 801 577 940 403.75 266.5 -58.0000000000001 166 0.0412996369051679 1
SNX17_uc010eza.2_S320 574 513 267 474 560 642 493 457 358.25 81 149.5 48 0.378757609852338 1
TLE3_uc010ukd.1_T284 1120 1230 333 923 593 1000 508 728 554.25 -194.25 362.75 331.75 0.0106274327460893 1
TLE3_uc010ukd.1_S285 1060 589 701 1440 908 445 1540 699 1249.25 -49.5 -344.5 -259 0.391239759598604 1
ZMYM2_uc009zzn.2_S304 270 657 780 328 396 330 409 356 559.25 -136 -55.0000000000001 -45.9999999999999 0.758385523322244 1
DBNL_uc011kbs.2_S231 258 893 679 763 468 877 181 913 420.75 -38.4999999999998 -10.0000000000001 465 0.00104474707595783 1
NKAP_uc004esh.3_S148 629 604 561 862 583 629 372 427 589 -161.25 55.75 94.25 0.333133148177349 1
MED1_uc002hrv.4_S995 1980 3350 2960 2610 1300 1870 1510 1580 2537.5 -1160 -40 415 0.198398981931175 1
MAP4_uc003csb.2_T497 361 715 1340 289 148 345 249 537 808.5 -356.5 -211.5 -53 0.855608669113639 1
TCOF1_uc003lsa.3_S1394 2380 2140 2650 2390 2380 2010 1930 1550 2497.5 -422.5 97.4999999999997 -312.5 0.0851195480528823 1
RBL2_uc002ehi.4_S1111 1450 2160 1600 1570 1000 1130 1270 1810 1590 -392.5 -127.5 337.5 0.140971655490605 1
TCOF1_uc003lsa.3_S1396 1210 1190 945 1970 1810 871 526 1250 1181.25 -214.5 97.4999999999997 197.5 0.637144802705083 1
CDC26_uc004bgw.2_S81 926 681 337 587 49.1 170 413 344 607.5 -388.725 36.275 14.225 0.936726250463208 1
ZC3H13_uc001vat.1_S76 405 427 422 554 572 389 543 397 489.25 23.25 -30.75 -43.75 0.513880153633156 1
TWISTNB_uc003sup.1_S315 953 1410 406 828 1350 2090 638 593 285.25 268.5 834.5 393.5 0.0436638081436482 1
ANK1_uc003xoi.3_S833 1050 1240 691 820 2420 1420 2530 1780 1090.5 1087.25 77.25 -357.75 0.241588957124366 1
HTATSF1_uc004ezx.3_S578 2440 1540 2630 1950 1690 2200 2890 2250 2585 117.5 -462.5 -427.5 0.13616432042949 1
HDGFRP2_uc002maq.1_S624 315 281 265 88.5 678 400 177 660 177.625 241.375 120.875 -1.37500000000005 0.992505737002944 1
PRMT6_uc010ous.2_T20 116 346 501 377 637 202 285 319 394.5 25.75 -45.25 -73.75 0.614392843477557 1
ACAP2_uc003fun.4_S390 3610 2480 5040 3690 3560 2250 2910 4460 4510 -409.999999999999 -1050 -560 0.370451745185647 1
SRPK1_uc003olj.3_S310 932 694 807 420 885 1320 1250 1210 724 453 36 -57.5 0.742718069931348 1
ZNF800_uc010lla.2_S461 114 227 144 175 252 233 572 537 229 233.5 -150.5 22.5 0.792995330352343 1
EIF4B_uc010snv.2_S449 3120 5570 4030 4110 7240 5660 4890 7020 3630 1995 384.999999999999 770.000000000001 0.346833706569878 1
CDK6_uc011khw.2_S221 1210 173 327 505 359 239 231 216 590.25 -292.5 175.5 -248.5 0.298650240100277 1
RAB29_uc001hdf.4_S184 1170 563 472 924 507 442 1410 1160 1001.5 97.5 -321 -117.5 0.705129044798983 1
MGA_uc010ucz.2_S2176 526 885 897 548 239 513 932 220 821.75 -238 -108.5 -107 0.636546297208722 1
BAZ2B_uc002uap.3_S1652 714 384 465 406 467 601 551 716 500 91.5 6.9999999999999 -22.4999999999999 0.84086134501699 1
HNRNPC_uc001vzw.3_S237	S240 1250 804 896 1460 1490 775 1110 1140 1209.25 26.25 -71.7500000000001 -141.75 0.565594829572838 1
SMG1_uc002dfm.3_S3503 551 41.9 213 210 212 71.2 190 255 326.45 -71.925 2.02499999999996 -146.975 0.214524169793383 1
NOP58_uc002uzb.3_S501	S513 409 510 571 648 494 851 574 632 480.5 103.25 -40.2500000000001 148.25 0.0701301565560418 1
RBM25_uc010ttu.2_S682 656 303 618 492 643 370 217 505 557.75 -83.5 35 -116 0.39131196425828 1
NFKB2_uc001kvb.4_S869 494 176 203 915 308 580 1130 360 591.25 147.5 -262.5 -25.9999999999999 0.926706452385492 1
HIRIP3_uc002dve.3_S222 610 417 435 649 895 445 444 787 532 115 12.9999999999999 -21.5 0.892928434405768 1
RAP1GAP2_uc010ckd.3_S599 1700 1660 1710 1800 1380 1160 1440 1510 1800 -345 -140 -24.9999999999998 0.719264027855481 1
NAP1L4_uc010qxm.2_S124 558 629 558 141 165 245 499 64.6 517.25 -228.1 83.6 -175.1 0.239324836592175 1
ACLY_uc002hyi.3_S534 1340 1370 1900 1320 1850 1520 1200 1540 1535 45.0000000000003 29.9999999999997 -135 0.549441306711808 1
HDGFRP2_uc002map.3_S365 543 307 360 449 1220 1050 1420 584 520.5 653.75 76.75 -288.25 0.0931988794097418 1
ACCS_uc001mxx.2_S492 453 223 241 184 591 509 404 557 253.5 240 97.5 -54 0.438560361129407 1
ARID4A_uc001xdo.3_S883 572 321 534 480 755 317 927 498 682.5 147.5 -118.5 -293 0.000458016837283677 1
ACCS_uc001mxx.2_S490 805 221 523 332 987 669 1260 899 693.5 483.5 -83 -363.5 0.000963581261239546 1
CEP170_uc021plp.1_S880 211 809 231 479 187 363 598 384 346.75 -49.5 -30.5 202 0.238714131352152 1
KIAA1598_uc009xyw.4_S492 646 601 804 1120 582 436 282 240 805 -407.75 -45.25 20.75 0.903352466879232 1
TNKS1BP1_uc001njr.3_S242 403 182 277 229 250 392 359 1120 288.25 257.5 -189.5 158.5 0.46698765374462 1
TNKS1BP1_uc001njr.3_S243 834 275 406 257 686 393 145 40.4 413.75 -126.9 334.9 -276.4 0.008399126278598 1
SAAL1_uc001mnq.3_S5 640 751 359 796 799 1330 1350 750 543.5 420.75 66.2499999999999 119.75 0.591954068004041 1
KAT7_uc010wmb.2_S99 360 352 115 539 217 593 674 365 302.5 120.75 -42.75 120.75 0.432690111371136 1
DUS3L_uc002mdc.3_T270	S276 235 136 161 95.6 282 45.2 359 155 241.6 53.4 -18.1 -151.3 0.00347181976692314 1
ALKBH5_uc010cpw.3_S68 829 801 222 425 554 738 601 578 390.25 48.5 274 84.0000000000001 0.49042491508006 1
OSBPL3_uc003sxk.1_S302 583 312 434 494 513 611 447 444 445.25 48 49.9999999999999 -29 0.715080292501055 1
OSBPL3_uc003sxk.1_S303 550 690 445 380 457 387 378 453 452.75 -97.4999999999999 107 20.0000000000001 0.767392350646616 1
POLR3C_uc001eog.3_S86 1890 1310 1080 1070 1420 1450 1210 1590 1220 79.9999999999998 280 -45.0000000000001 0.831286932352996 1
POLR3C_uc001eog.3_S87 375 660 1100 390 419 539 1010 730 859 43.2500000000001 -309.25 -146.25 0.457257758950541 1
PHACTR4_uc001bpx.3_S134 294 543 588 335 604 702 685 630 447 215.25 -23.7499999999999 9.74999999999998 0.916908714899704 1
PRPF4B_uc003mvv.3_S60 3280 1820 3030 1560 3760 3900 5660 3150 3165 1695 -160.000000000001 -1325 0.0103990202481393 1
TRMT10C_uc021xbw.1_S71 491 613 748 748 429 717 777 338 698.75 -84.75 -90.2500000000001 -7.24999999999998 0.960043448842393 1
FANCD2_uc003bux.1_S1434 1820 1110 579 402 819 904 991 1360 866.75 40.7500000000001 330.25 -108.25 0.774879141681694 1
TOR4A_uc022bqh.1_T104 2330 1450 2180 2730 1870 2680 2010 1320 2187.5 -202.5 22.4999999999998 -52.4999999999999 0.911609522498708 1
BRIP1_uc002izk.2_S1030 988 329 286 570 455 653 569 329 511.5 -41.75 167.75 -104.25 0.585299285354762 1
NASP_uc010olr.2_T463 222 35.8 62.7 249 462 359 496 91.1 183.35 209.65 45 -126.95 0.256381960561724 1
KMT2D_uc001rta.4_S1670 264 359 240 78.7 229 358 137 329 150.425 27.825 106.325 63.675 0.370026757213958 1
DOCK10_uc010fwz.1_S1450 1050 1450 927 1170 927 379 1120 599 1203.75 -393 -2.50000000000018 -106.5 0.655520273649996 1
CEP78_uc004akx.2_S324 20.1 79 389 110 832 261 212 439 214.775 286.475 10.525 -141.025 0.449553986528835 1
TRIM28_uc002qtg.1_S815 445 209 292 394 533 220 459 384 415.5 64 -30.5000000000001 -130.5 0.102861098528843 1
DDB2_uc001nee.2_S23 678 415 893 668 1100 455 702 769 844.75 93 -96.0000000000001 -266.5 0.0644620839733222 1
SIPA1L1_uc001xms.3_S254 223 133 115 84 276 143 230 242 156 84 26 -60.5 0.112706712802434 1
RSF1_uc001oyn.3_S523 442 183 691 904 827 1170 531 1930 522.25 559.5 -358.5 424 0.170640776448342 1
RGS14_uc003mgf.3_S287 3050 1900 1970 1890 2300 2180 2580 3140 2320 347.5 -37.4999999999999 -197.5 0.640290952121638 1
SF3B1_uc002uue.3_T325 616 458 262 466 176 892 381 629 273.75 68.9999999999999 101 252.5 0.113142183251079 1
SMARCC2_uc001skd.3_S301 2150 1630 1020 1270 1990 1780 1560 1730 1310 247.5 492.5 -77.4999999999999 0.697689042225446 1
SET_uc004bvu.4_S23 699 580 857 751 1380 1080 1210 1310 823.5 523.25 -97.25 -106.25 0.175313781991003 1
EIF4ENIF1_uc003alc.1_S76 2470 3770 3290 2790 2210 1900 2410 2940 3087.5 -715 -270 255 0.522733557852635 1
EIF4ENIF1_uc003alc.1_S77 209 141 456 169 549 46.9 224 314 366.775 39.725 -54.275 -191.775 0.108000411229316 1
SRRM1_uc001bjm.3_S674 3740 3470 4890 3420 3540 4970 4660 3790 4157.5 360 -260.000000000001 -295 0.598571891759466 1
PTPLAD1_uc010uiw.2_S134 358 433 160 342 146 236 712 158 374 -10.2499999999999 -49.7500000000001 -51.7499999999999 0.768361270624065 1
ALKBH5_uc010cpw.3_S63 386 247 485 311 537 517 556 492 426.5 168.25 -39.25 -99.25 0.00721156168233924 1
PPHLN1_uc001rni.1_T129 1240 1500 1050 1920 1210 1370 1450 1090 1335 -147.5 -47.5000000000002 232.5 0.292858282188707 1
GTF2E2_uc003xig.3_S27 837 87.9 833 673 834 1090 1020 233 776.5 186.525 22.4749999999999 -360.025 0.178380851175488 1
SSBP4_uc002niz.3_S318 898 1380 330 613 632 292 293 436 543 -392 382.5 142 0.494951445969286 1
INPP5D_uc010zmp.2_S1038 1510 2520 2600 3010 1990 1240 1050 1370 2382.5 -997.5 -192.5 247.5 0.56992055262714 1
FLCN_uc002grc.2_S61 1540 1130 1710 1150 1920 679 1420 863 1712.75 -162 31.4999999999998 -692 6.52866837074633e-05 0.311286907917185
IRF2BP2_uc009xfw.3_S443 712 471 112 332 796 37.8 463 44.6 423.3 -71.4 266.3 -299.4 0.103301568295383 1
SMC4_uc003fdg.1_S40 913 873 786 770 802 669 907 762 873.25 -50.4999999999999 7.99999999999994 -83.4999999999999 0.167220060516292 1
ARHGEF12_uc001pxl.2_S289 763 1350 1340 1080 824 728 1100 1360 1223.75 -130.25 -303.75 122.75 0.495529679477397 1
APOBR_uc010byg.2_T636 501 298 213 766 593 221 310 406 445.5 -62 -20.5 18.5 0.917676761226142 1
MKI67_uc001lke.3_S1615 721 499 799 1060 727 715 340 938 751 -89.7499999999999 -118.75 156.25 0.394467407121864 1
SCAF11_uc001roy.1_S730 991 754 526 412 562 64.6 744 441 783.6 -217.85 62.15 -287.85 0.118174934757531 1
DENND4C_uc031tcw.1_S535 1140 870 437 1140 899 388 766 725 883 -202.25 57.2499999999999 -29.7499999999999 0.901677443230783 1
ADD3_uc001kys.4_S678 1430 1410 982 1540 806 1170 1170 1150 1233.5 -266.5 -6.49999999999994 220.5 0.141417963365825 1
RIF1_uc002txl.3_S1836 146 178 454 467 20.1 102 67.9 60 371.725 -248.75 -150.7 29.75 0.694501205601882 1
SLC16A7_uc001sqt.4_S218 895 1020 1380 542 1400 1160 1080 1100 1029.25 225.75 93.25 -233.25 0.226721078680949 1
CCAR2_uc003xci.3_S568 715 542 486 791 732 749 916 557 661.25 105 -3.00000000000004 -52.5 0.669008723497663 1
NCBP1_uc004axq.3_T20 101 190 98.4 415 237 387 145 383 117.7 86.9 -31.6 198.4 0.000730309795471707 1
EIF4B_uc010snv.2_S218 2620 1020 2900 2160 3770 2710 3400 2160 2817.5 835 -125.000000000001 -1160 0.000461414101884248 1
PPP1R3D_uc002ybb.3_S45 83.7 561 459 384 704 1050 689 958 256.175 478.325 -22.825 254.325 0.0196341810002078 1
PPP2R5D_uc011dva.3_S597 470 123 340 36.3 457 59.6 44.6 125 292.825 -70.775 140.925 -241.925 0.0116516464164558 1
ATRX_uc004ecr.2_S583 703 466 524 575 1160 541 635 847 605 228.75 72.25 -148.25 0.35114516511122 1
ATRX_uc004ecr.2_T580 499 363 180 73.2 106 165 185 153 238.05 -126.55 135.45 -53.95 0.559788682353397 1
RBBP6_uc002dmk.3_S1238 736 1230 215 1300 850 858 1320 346 732 -26.75 123.25 153.25 0.687214322719295 1
RBBP6_uc002dmk.3_T1239 1230 976 622 1320 1060 830 1310 1120 1068.5 43 -69.0000000000001 6.00000000000009 0.978622179950927 1
PCK2_uc001wlu.4_S303 911 980 801 734 1170 1210 1010 1170 761.75 283.5 139 50.5000000000001 0.261274294720427 1
PML_uc002awm.3_S35	S39 691 650 513 541 357 846 409 434 455.25 -87.25 161.75 125.25 0.238686713117525 1
NIPBL_uc003jkl.4_T2666 434 322 603 98.9 276 169 241 404 452.725 -91.975 -36.475 -140.025 0.255269610043084 1
IGF2BP2_uc003fpp.3_S25 369 247 389 294 365 241 338 213 384.5 -35.5 -3.00000000000005 -116.5 1.52738737740045e-12 7.4505956269594e-09
CBX3_uc003sxt.3_S92 3450 2870 2020 3310 3450 3120 2300 3250 2495 117.5 502.5 332.5 0.406738198938319 1
SQSTM1_uc003mkw.4_S187 1160 1290 1060 1390 752 1130 706 930 1061.5 -345.5 61.4999999999998 265.5 3.22529755314218e-06 0.0155523848012516
SQSTM1_uc003mkw.4_T184 262 734 324 535 406 474 592 206 390.75 -44.2499999999999 54.7499999999999 91.25 0.558084378964846 1
CBX3_uc003sxt.3_S96 612 535 608 563 933 705 799 615 621.25 183.5 50 -133.5 0.00607581414681688 1
CBX3_uc003sxt.3_S94 3900 3300 2730 2980 3570 3760 3410 3330 2997.5 290 520 -60 0.766484807975015 1
SQSTM1_uc003mkw.4_S181 1110 1210 992 919 506 681 689 558 1005.25 -449.25 87.25 17.75 0.835456949044761 1
FEN1_uc021qkj.1_S348 116 225 213 194 91.9 197 596 93.3 283.75 57.55 -116.6 -76.9 0.561239365840087 1
AHCTF1_uc001ibv.2_S1845 234 316 133 56.4 621 766 1180 318 242.6 536.4 62.4 -177.9 0.396938435647522 1
TCEA1_uc003xru.3_S52 919 935 483 900 821 588 727 939 731 -40.5 53.5 103 0.49434708735646 1
TGOLN2_uc021vjx.1_S297 372 1330 1190 2010 533 2390 1450 1200 955.5 167.75 -306.25 846.25 0.05145882614165 1
ARHGEF6_uc011mwd.2_S634 467 298 413 269 479 456 409 529 378.75 106.5 19.9999999999999 -53.9999999999999 0.354446633337576 1
TGOLN2_uc021vjx.1_T295 423 244 479 361 100 275 186 327 413.25 -154.75 -77.7500000000001 4.75000000000009 0.951276392828767 1
SPIRE1_uc010wzy.2_T508 591 227 449 441 362 233 242 523 484.75 -87 -60.5 -55 0.637863084442801 1
WNK1_uc001qio.4_S182 1480 1360 1690 1640 1750 1760 1490 1500 1557.5 82.5000000000001 7.49999999999994 -37.5 0.771384363090762 1
SPP1_uc003hrd.3_S177 903 1250 529 488 330 261 197 284 596.25 -524.5 311.5 81 0.5949426461433 1
ATM_uc001pkb.1_S1980 426 397 401 188 1380 682 1400 835 533.5 721.25 15.2499999999999 -376.25 0.00857206142345763 1
ADD1_uc003gfq.3_S354 2990 2410 2160 2450 2670 2380 2780 2730 2540 137.5 82.4999999999998 -157.5 0.480796120985687 1
SCML2_uc010nfc.2_S498	S510 593 670 643 738 635 623 784 545 694.5 -14.2499999999998 -47.2500000000002 -19.7499999999998 0.767197892553578 1
DHX16_uc011ijv.2_S287 1720 983 1720 1630 929 892 1080 1270 1744.5 -470.5 -294 -168.5 0.329954193865666 1
ARHGEF6_uc011mwd.2_S639 196 398 99.5 346 809 210 1290 656 455.25 481.375 -194.625 -196.125 0.432202645576624 1
SPIRE1_uc010wzy.2_S506 937 992 1030 868 796 886 1840 663 1204.75 89.5 -197.5 -298.5 0.285113789184302 1
RBM15_uc021orn.1_T567 598 973 69.4 605 48.2 710 383 247 253.7 -214.3 256.2 359.1 0.0454907933863279 1
PRKCD_uc003dgm.3_S644 15600 18400 24100 15600 18400 18400 18400 18400 19850 -24.9999999999988 -1425 -1425 0.524176168940221 1
BUD13_uc009yzc.3_S247 253 484 305 89.7 519 712 402 364 160.675 216.325 201.825 42.675 0.642088571065343 1
DUT_uc001zws.3_S98 606 206 281 227 721 507 281 285 292.25 118.5 241.5 -166 0.0660983000556906 1
LEO1_uc010bfd.3_S629 567 386 1110 574 926 809 573 873 781.25 136 -110.5 -133.5 0.495056590838511 1
LEO1_uc010bfd.3_T628 264 128 426 357 422 331 451 571 398.25 150 -165 -43.9999999999999 0.389975166272473 1
KARS_uc002fer.3_T586 67.9 224 44.6 491 105 223 218 214 160.775 -16.875 -86.925 179.125 0.0339209768900739 1
ATAD2_uc003yqj.3_S86 923 401 890 923 653 644 872 707 963.5 -65.2499999999998 -192.75 -165.75 0.139875199354964 1
PTPN11_uc001ttx.3_Y541 1600 3830 2010 3990 1930 2790 2270 2680 2272.5 -439.999999999999 -200 1370 0.00032313017477181 1
PML_uc002awm.3_S529 405 441 106 205 332 391 229 153 165 -13 219 29.5 0.466694213614317 1
DMAP1_uc010oku.1_S459 2470 2300 3300 2960 3000 3260 4640 2490 3352.5 590 -590 -600 0.198945479785512 1
DOCK2_uc003maf.3_S586 552 292 406 493 497 635 369 356 397.75 28.5 88 -12 0.900426432687997 1
LARP1_uc003lvo.4_S560 278 991 102 606 512 212 93.4 542 242.35 -154.4 162.4 341.4 0.0886155427444962 1
SRSF7_uc002rqz.3_S232 2690 711 1450 1220 3420 1830 2940 2210 1980 1082.25 207.75 -1132.25 0.00136975429520902 1
PPFIA1_uc001opo.3_S802 539 486 699 642 839 914 471 884 534 185.5 20.5 94.5 0.470197196593674 1
MSH3_uc003kgz.4_S32 641 433 727 519 378 187 488 465 728.75 -200.5 -140 -157.5 0.000895501491052261 1
ZBTB21_uc002yzz.4_S342 586 502 158 378 219 200 303 310 345.75 -148 89.4999999999999 31 0.77670333761626 1
TFPT_uc010yej.1_T86 511 1270 344 952 811 1310 195 1430 259 167.25 245.25 775.25 3.45111732893946e-08 0.000167482723973432
NUP93_uc002eka.3_T642 960 1220 787 1360 897 1410 1720 1480 1051 295 -215 276.5 0.161902071934461 1
LARP1_uc003lvo.4_S568 334 449 219 776 312 488 306 365 341.5 -76.75 -20.75 226.75 0.0331788717777042 1
C11orf58_uc001mmk.2_S86 815 257 655 162 466 213 281 248 588.75 -170.25 101.25 -334.25 0.00140987146233971 1
HNRNPA2B1_uc003sxr.4_S258 238 135 264 311 322 145 523 180 363.75 55.5 -109.5 -144 0.0406100313429378 1
BUD13_uc009yzc.3_S324 1050 1250 872 1010 1130 661 1360 798 1125.75 -58.2499999999998 12.7499999999998 -173.25 0.382172298465955 1
PNN_uc001wuw.4_S442 658 477 430 787 1220 1310 886 892 470.25 489 167.5 68 0.632616129333959 1
NUP88_uc010vsx.2_S48 128 318 95 523 159 131 493 160 300.75 -30.2499999999999 -133.75 64.2500000000001 0.651408476842767 1
SRRM1_uc001bjm.3_S573 712 419 826 648 1090 1040 133 1340 526.25 249.5 78.5 171.5 0.599781326854585 1
CHD3_uc002gjf.2_S770 1580 637 1100 536 912 542 465 422 1059.75 -378 287 -480 0.00321153189752758 1
CHD3_uc002gjf.2_S771 1370 396 235 689 644 767 880 686 660.5 71.7500000000001 171.75 -147.75 0.613447928392369 1
RBM10_uc004dhh.3_S153 39.1 289 143 97.7 205 221 77.1 159 69.725 23.325 69.325 75.625 0.181330801539325 1
SRSF9_uc001tyi.3_S186 1520 1560 1930 1320 2530 1860 1730 1750 1642.5 385 185 -305 0.156824814686432 1
LMNA_uc001fni.3_T415 653 453 729 259 721 734 616 352 563 82.25 151.25 -230.25 0.01844572709062 1
RALGPS2_uc001glz.3_S328 294 121 365 120 241 91.5 91.1 203 285.9 -68.35 -7.90000000000003 -113.9 0.0981187848827951 1
LYST_uc001hxj.3_S2123 1950 1960 1890 1750 458 1550 1710 1260 1910 -643 -173 128 0.696961192488981 1
LMNA_uc001fni.3_S389 1390 1280 1230 1310 1300 546 1240 1170 1463.5 -238.5 -108.5 -213.5 0.240770284919489 1
PHF14_uc011jxj.2_S529 1760 634 602 599 1780 1090 897 773 842.5 236.25 598.25 -485.75 0.0314354960219271 1
STK10_uc003mbo.1_S449	S453 692 1610 980 1670 431 227 260 422 1088.75 -903 -93.0000000000001 391.5 0.079942907457495 1
PHF12_uc002hdi.1_S130 731 599 692 924 791 551 648 995 784 9.75000000000008 -146.75 51.7500000000001 0.671730706952574 1
LARP7_uc003iay.4_S336 595 572 949 713 502 390 231 933 761.75 -193.25 -191.75 82.7500000000001 0.654369627350607 1
SMC3_uc001kze.3_S1082 231 222 579 215 1190 784 325 769 286.25 455.25 134.75 -83.7500000000001 0.714597534531592 1
BCR_uc002zww.3_S353 945 862 813 1010 940 1190 1030 1330 855.25 215 -61.5 166 0.035218557638888 1
RBM34_uc001hwn.3_T224 908 423 153 631 420 217 327 129 488.75 -255.5 182 -102 0.57733058349108 1
CENPE_uc003hxc.1_S1339 201 252 113 40.4 71.3 409 298 58.2 89.1 57.525 105.925 19.075 0.859447527973692 1
LRWD1_uc003uzn.3_S250	S258 768 250 592 284 513 1130 224 642 332.5 153.75 229.75 52.2500000000001 0.83513627529169 1
MICALL1_uc003aui.3_S619 752 973 712 1270 708 581 761 906 906.5 -187.75 -158.75 199.25 0.105359722701035 1
MRE11A_uc001peu.2_S649 477 712 1160 563 301 337 795 380 954.5 -274.75 -267.75 -185.25 0.268198759228262 1
ZCCHC8_uc009zxp.3_S422 282 702 672 608 363 920 543 611 464.25 43.2500000000001 -41.7500000000001 245.25 0.0732536950494727 1
SRRM2_uc002crj.1_T2408 152 684 578 374 277 294 116 208 376 -223.25 32.7499999999999 109.25 0.438801824257464 1
RB1CC1_uc003xrf.4_S236 753 597 557 571 456 743 557 590 563 -32.9999999999999 68.4999999999999 44.5000000000001 0.586843530110716 1
PHF14_uc003sry.2_S83 621 352 551 34.2 443 568 637 334 456.55 105.95 106.95 -240.95 0.0514623681695713 1
PRKDC_uc003xqi.3_S2611 515 225 66.6 177 565 736 668 144 189.3 282.35 246.35 -133.15 0.353273240919463 1
EEF2_uc002lze.3_T434 852 632 521 545 486 656 804 481 646.75 -30.7499999999999 68.7499999999999 -87.2499999999999 0.467208733437081 1
EXOSC10_uc001asb.3_S820 1350 794 1430 1230 1420 1700 1530 1810 1317.5 414 -184 -48.9999999999998 0.78541804122514 1
RAD18_uc003brd.3_S470 342 386 270 335 609 265 599 475 387.75 153.75 -19.2500000000001 -89.7499999999999 0.326255333155541 1
LIN54_uc010ijv.2_T279 1600 907 1850 1090 1420 1190 1470 2050 1667.5 170.75 -335.75 -275.75 0.313960050507965 1
FLII_uc002gsq.2_S855 581 573 858 623 674 822 472 831 642.5 41 -33.5 66 0.602003722288995 1
RBL1_uc002xgi.3_S868 123 1190 490 1350 497 689 100 205 466 -415.5 88.4999999999999 556 0.041053332705328 1
GPATCH2_uc001hlg.4_S283 98.4 400 115 98.7 20.1 254 138 245 77.775 -13.7499999999999 43.95 156.55 0.0455591802064925 1
MEN1_uc001obk.3_S547 939 372 406 356 493 535 636 409 552 1.20583100826914e-13 133 -200.5 0.140835173118185 1
CD3EAP_uc002pbr.1_S310 306 319 469 340 1080 989 806 1050 350.25 622.75 7.25000000000004 9.25000000000002 0.916212506042185 1
RNF213_uc021uen.2_S87 502 179 277 195 343 198 182 269 308.75 -40.25 74.7499999999999 -115.75 0.121907235675942 1
PACS1_uc001oha.2_S429 539 644 614 836 199 177 337 101 690.75 -454.75 -82.25 17.2500000000001 0.845756154806791 1
ABLIM1_uc021pyx.1_S419 1050 483 632 369 827 1140 795 673 584.5 225.25 257.75 -159.75 0.313356644499379 1
TOP2B_uc003cdj.3_S1335 918 937 1440 854 958 1400 1820 846 1268 218.75 -186.75 -274.75 0.313745636217449 1
RIF1_uc002txl.3_S1615 962 1540 1110 1430 1480 1360 1280 1150 1133 57.0000000000004 92.9999999999997 162 0.313289709741659 1
RREB1_uc003mxd.3_S174 1030 1620 1470 1230 1550 1800 1790 1700 1297.5 372.5 -47.5 127.5 0.42760303643192 1
LIG1_uc002pia.1_S75 438 20.1 524 90.6 271 392 817 104 500.4 127.825 -103.625 -360.825 0.0172408212508128 1
MKI67_uc001lke.3_S307 837 912 629 528 578 649 630 934 651 -28.7499999999999 63.7499999999999 87.2500000000001 0.523028925990142 1
PAPOLA_uc001yfq.3_T543 1210 1570 604 1350 736 1280 1660 985 1037 -18.2499999999999 49.25 243.75 0.45843050594506 1
FNBP4_uc009ylv.3_S465 979 1080 1130 933 1450 1890 1380 1540 915.5 534.5 104 126 0.313115489465965 1
FNBP4_uc009ylv.3_T464 466 498 651 770 977 924 1110 632 681 314.5 -74.5000000000001 -94.9999999999999 0.491579454397634 1
NOL8_uc022bjw.1_S199 222 375 256 669 537 417 607 467 398.25 126.5 -112 76.5000000000001 0.50967329457478 1
RPRD2_uc010pcc.1_T722 2000 1340 1350 1130 560 941 1230 480 1529.75 -652.25 162.75 -312.25 0.231002136008032 1
PAPOLA_uc001yfq.3_S544 965 1360 881 881 1170 1080 1460 1730 997 338.25 -94.2500000000002 143.75 0.497734904700174 1
RBM17_uc010qav.2_S154 281 367 287 305 488 489 284 133 238.75 38.5 154 -11.4999999999999 0.880418668503787 1
ZFR_uc003jhr.1_S1053 644 490 560 396 601 550 755 605 591.25 105.25 -7.75000000000001 -129.75 0.0153197459043451 1
SF3B2_uc001ogy.1_S777 39.9 762 148 323 144 140 624 161 285.725 -50.9749999999999 -42.5250000000001 107.525 0.649047312260882 1
SNRNP70_uc002pmk.3_S400 338 966 564 360 696 505 222 212 385.75 -148.25 286.75 55.7500000000001 0.751902238218607 1
FBL_uc002omm.1_S114 1590 793 472 722 934 404 484 818 834 -234.25 306.25 -185.75 0.512099042929204 1
PHF2_uc004aub.3_Y869 752 691 849 351 941 403 643 471 760.25 -46.25 118.25 -317.25 0.00197373839005013 1
RAI1_uc002grn.1_S1106 295 165 206 343 572 549 602 521 275.75 308.75 -22.75 -24.25 0.637186830184015 1
UBR4_uc001bbk.1_T2754	S2757 61.7 159 116 108 95 675 171 150 -25.575 161.575 111.425 162.075 0.230596324696514 1
HSPB1_uc003uew.3_S14 350 515 460 524 185 94.6 82.8 253 445.55 -308.4 -43.8 77.2 0.148187066491259 1
EIF5B_uc010yvq.2_S1167 774 686 573 611 890 569 859 474 705.25 37 100.5 -189 0.031248124561443 1
NCOA7_uc003qai.3_S207 98.4 183 570 257 492 711 358 476 285.6 232.15 -44.1499999999999 27.15 0.858900810185126 1
DDA1_uc002ngd.3_S94 457 537 732 733 737 575 580 406 664.75 -40.2499999999999 -36.2500000000001 -63.75 0.573734279089879 1
VPS54_uc002sco.3_S528 143 250 118 201 118 274 170 270 119 30 6.49999999999999 111.5 4.69117825566846e-08 0.000227569057182477
ZMYND8_uc010ghq.1_S501 1710 2010 2060 1790 2620 1780 1920 1470 1940 55.0000000000003 220 -315 0.207442014313165 1
SPECC1L_uc011ajq.2_S830 542 640 383 631 1160 844 335 611 357.5 188.5 306.5 76.5000000000001 0.637509144450994 1
NCOA7_uc003qai.3_T209 244 300 212 432 507 706 383 420 194.25 207 77.5 128 0.0913997341889007 1
TCOF1_uc003lrz.3_T1071 989 1190 861 856 970 1040 1190 1070 929.25 93.5 53 36.5 0.731562840724443 1
HSP90AB1_uc011dvr.2_S225 1840 1250 1330 1050 1510 1350 1410 1530 1402.5 82.5000000000003 157.5 -227.5 0.158025422000306 1
TCF3_uc002ltt.4_S527 642 855 223 745 442 611 500 639 430.5 -68.2499999999999 110.75 260.75 0.0162434946635502 1
TCF3_uc002ltt.4_T526 317 462 680 905 356 919 840 843 625.75 148.5 -303.5 234 0.04071736021793 1
LIMK1_uc003uaa.2_S309 201 549 102 212 62.2 271 72.4 490 104.6 -42.1 51.7 271.1 0.00812141341443137 1
MKI67_uc001lke.3_T2356 387 624 231 287 688 924 578 621 197.5 320.5 226.5 143 0.00281095730069265 1
HSP90AB1_uc011dvr.2_S177 364 196 1760 645 221 356 437 457 1152.5 -373.5 -540.5 -282 0.365795205154416 1
SSH2_uc002heo.1_S513 299 493 427 245 277 448 262 634 303 39.25 -12.75 138.75 0.193949982423586 1
TOP2B_uc003cdj.3_S1423 1330 1260 1170 2010 1070 1890 1820 2800 1402.5 452.5 -562.5 642.5 0.00936738653231156 1
MEPCE_uc003uuw.3_T212 1590 2480 2210 1760 1310 2260 2590 1610 2025 -67.4999999999997 -132.5 102.5 0.811288707913765 1
TOP2B_uc003cdj.3_T1421 1460 2070 1170 1400 1500 1400 1900 2030 1425 182.5 -17.5000000000003 217.5 0.43697435627419 1
UBE2E3_uc002unr.1_S7 356 79.2 158 123 468 206 339 316 232 153.2 43.3 -149.2 0.017015583551673 1
POLD3_uc031qcr.1_S306 327 457 348 378 257 355 256 387 325.5 -63.7499999999999 6.74999999999991 97.2500000000001 3.08733134920844e-05 0.148099284821529
FKBP15_uc004bgt.2_S310 281 439 313 448 170 317 193 195 307.75 -151.5 14.4999999999999 110.5 0.00221163747263091 1
DOCK2_uc003maf.3_S1824 542 499 660 589 165 435 425 340 610.25 -231.25 -93.2500000000001 17.75 0.808932723441847 1
NOP2_uc021qua.2_S727 866 1090 856 1020 455 537 270 619 832.75 -487.75 45.7499999999999 204.75 2.67827676089927e-05 0.128530501755556
BUB1_uc010yxh.2_Y41 548 280 278 494 441 732 317 394 295.75 71 129.5 78.9999999999999 0.505608558248982 1
TAF7_uc003ljg.3_S212 536 432 411 259 774 453 767 640 482.75 249 29.5 -176 0.0165594194701595 1
RBAK_uc003sns.1_S98 1090 1970 1630 1510 1530 1410 1380 1140 1457.5 -185 84.9999999999998 100 0.670396300019281 1
UBXN7_uc003fwm.4_S287 206 422 511 488 254 270 257 609 425.75 -59.25 -178.25 140.25 0.0656466213775903 1
SRSF9_uc001tyi.3_S186	S192 168 292 600 377 545 510 236 319 367.75 43.25 -4.25000000000003 -12.75 0.929378730868269 1
DCK_uc003hfx.3_S34 232 409 281 326 477 508 453 231 266.25 105.25 83.75 7.75000000000007 0.922363628251167 1
SRRM2_uc002crk.3_S2701	S2705 231 145 137 263 454 198 145 418 178.75 109.75 16.25 14.25 0.888643869652216 1
PRPF31_uc002qdh.2_S449	T454 573 770 588 787 474 612 624 431 637 -144.25 -0.250000000000156 85.2500000000003 0.296347081215062 1
CD2BP2_uc002dxs.3_S48 364 284 255 501 869 306 654 257 430.75 170.5 39 -198.5 0.219675990657521 1
ATRX_uc004ecr.2_S888 528 841 635 931 861 1140 603 976 548 161.25 56.2499999999999 315.25 7.14271429725384e-05 0.340278909121173
WDR3_uc010oxe.1_S725 498 224 417 228 298 265 138 345 358.25 -80.2499999999999 39.2499999999999 -72.2499999999999 0.429580663179313 1
PIK3C3_uc010xcl.2_S243 981 101 426 726 356 297 393 430 663.75 -189.5 -60.0000000000001 -150.5 0.495789690659641 1
PIK3C3_uc010xcl.2_S242 848 450 238 250 400 367 645 525 463 37.75 101.75 -134.75 0.431374837051187 1
TP53BP1_uc001zrr.4_T1060 2240 1110 2660 3400 1830 2830 1470 1690 2400 -397.5 -302.5 207.5 0.755952370845945 1
DSN1_uc002xga.3_S56 1440 1800 1440 1260 974 1340 973 1430 1303.25 -305.75 112.75 250.75 0.0910193653999629 1
LRWD1_uc003uzn.3_S252	S258 1400 568 1150 1780 1130 1180 915 1880 1303.75 51.7500000000001 -361.75 203.25 0.556816870081632 1
CD2BP2_uc002dxs.3_S45 1110 1500 848 576 2930 831 1790 814 1085.25 582.75 585.75 -739.25 0.108722218382957 1
RAPGEF2_uc003iqg.4_S1176 231 549 309 610 387 687 1250 491 505.5 279 -201.5 40 0.867596887063183 1
LMO7_uc001vjv.3_S1317 344 495 961 262 859 659 519 529 597 126 21.5000000000001 -184.5 0.339775343173845 1
POU2F1_uc010plh.2_S459 1520 927 1370 1280 1940 1850 1970 1900 1415 640.75 -70.7500000000002 -210.75 0.0587101139734249 1
DCAF8_uc001fvp.4_S98 655 551 732 511 655 655 729 759 676 87.25 -53.75 -73.75 0.158530413752571 1
IQGAP2_uc003kel.3_S851 500 169 211 429 213 489 342 212 301 -13.25 44.25 8.25000000000005 0.947734524747316 1
ZMYM4_uc009vuu.3_S1243 110 479 436 283 604 433 547 552 344.75 207 -48 12.5000000000001 0.908524840964906 1
SAE1_uc010ekx.3_S220 401 213 447 68.3 191 187 289 53.6 366.325 -102.175 33.525 -201.525 0.00280027475247386 1
GIGYF2_uc002vti.4_S198 656 993 1410 691 827 307 679 450 1134.75 -371.75 -111.75 -282.75 0.172022508397887 1
DOCK11_uc004eqq.2_S408 513 273 254 425 857 593 830 373 420.75 297 88.4999999999999 -197.5 0.087879041063915 1
AKAP12_uc003qoe.3_S187 369 404 561 218 423 1180 128 824 164.25 250.75 161.25 286.25 0.241699315455782 1
RCHY1_uc003hik.3_S256 1290 1200 636 346 1640 1070 1480 1880 829.5 649.5 214.5 -137.5 0.669998750055076 1
LCP1_uc001vba.4_S4 2000 5060 2270 4660 1210 2490 318 3030 2257 -1735.5 120.5 2360.5 1.78474085204057e-12 8.7023963945498e-09
SPTBN1_uc002rxu.3_S2163 567 435 455 497 771 610 1130 576 623.5 283.25 -68.75 -201.25 0.0898045867206212 1
PCM1_uc022asj.1_S64 738 151 439 401 163 245 431 233 550.75 -164.25 -51.75 -185.25 0.159851504340677 1
NCK1_uc003erh.3_S84 149 383 157 71 99.3 137 292 72 172.25 -39.9249999999999 44.075 -8.57499999999995 0.931293699727493 1
CPSF7_uc001nrp.3_S113 611 322 277 715 758 312 49.6 185 404.4 -155.1 194.1 -40.4 0.845315081436823 1
GCFC2_uc002sno.3_S181 806 996 707 547 829 296 364 85 708.75 -370.5 306 -195.5 0.135794616548267 1
DDX51_uc001ujy.4_S82 742 827 856 861 1060 1130 1020 1330 801.25 313.5 -77 117.5 0.0413129202656619 1
BABAM1_uc010xpl.1_T26 237 446 279 525 689 357 467 494 357.5 130 -9.00000000000009 37.5000000000001 0.749192935706121 1
RIF1_uc002txl.3_S1839 391 359 456 375 551 164 250 191 441 -106.25 48.25 -139.75 0.09812494084093 1
MGA_uc010ucz.2_S923 1700 1000 866 1530 320 104 798 170 1414 -926 -60.0000000000001 -220 0.450178125361409 1
BMP2K_uc003hlk.3_S13 203 584 423 390 379 237 114 131 329 -184.75 86.25 55.75 0.612349430990074 1
PHRF1_uc009ybz.1_S1366 322 873 978 764 703 289 605 361 839.5 -244.75 -130.25 -80.2499999999998 0.687460332367518 1
SHANK3_uc031ryd.1_S374 3790 2400 2700 3630 2410 2170 2160 2370 3202.5 -852.5 -22.5000000000001 -122.5 0.77153461493492 1
HNRNPK_uc004anm.4_S378 519 256 274 379 1010 496 776 516 431.5 342.5 83.9999999999999 -233 0.0357209193717681 1
USP8_uc010ufh.2_Y716 2110 636 1360 716 1870 734 744 965 1389 -127.25 391.25 -758.25 0.0178536151304001 1
SMARCA4_uc010dxs.3_T608 361 43.8 1380 462 372 346 281 379 879.5 -217.2 -344.8 -290.8 0.283081301476067 1
FAM120A_uc004atx.3_S512 1940 605 1080 1330 1780 1180 1860 901 1527.5 191.5 83.5 -661 0.0242867407435927 1
CCP110_uc002dgl.4_S169 335 122 133 227 221 337 331 428 205.5 125 -26 23.5 0.762865977907929 1
LARP1_uc021ygi.1_T136 787 655 464 987 295 308 278 577 668 -358.75 -65.2500000000002 175.75 0.177464504779614 1
ARID3A_uc002lql.3_S100 1610 1950 1660 2940 2150 2160 1480 2930 1797.5 140 -285 770 0.0183655969268314 1
TOPBP1_uc003eps.3_S887 694 330 298 555 317 361 433 349 479.25 -104.25 16.7499999999999 -36.7499999999999 0.754534287827633 1
SNTB1_uc003ype.3_S86 2020 1910 1730 2330 2660 1720 2330 1370 2105 22.5 137.5 -352.5 0.299152133697714 1
PJA2_uc003kos.4_S252 546 209 305 551 94.1 499 69.4 594 319.35 -88.625 -42.8250000000001 209.625 0.205010763693478 1
BRIP1_uc002izk.2_T988 1180 686 818 981 355 775 546 1080 892 -227.25 -107.25 155.75 0.461061820439276 1
RREB1_uc021yky.1_S1529 1490 1460 2270 1450 125 95.2 230 129 1903.7 -1522.7 -227.2 -245.2 0.183388178195646 1
AKT2_uc010egu.2_T450 1140 452 439 714 188 599 468 88.7 650.25 -350.325 167.325 -95.3249999999998 0.676713729334306 1
GOLPH3_uc003jhp.1_S35 118 618 91.6 145 363 109 391 98.2 182.05 -2.85000000000005 120.55 1.65000000000007 0.992317238359814 1
SHANK3_uc031ryd.1_S387 426 754 400 1400 408 444 165 339 586.75 -406 -68.0000000000001 384.5 0.0820071447359278 1
UBE4B_uc001aqr.4_S104 270 333 357 413 548 256 450 267 397.75 37 -20 -89 0.283762660953423 1
SRRM1_uc001bjm.3_S388	S392 924 459 1350 969 816 643 1160 694 1277.5 -97.25 -332.75 -371.25 3.89954286886565e-05 0.186671117132599
NSL1_uc010pti.2_S23 457 155 207 263 668 225 691 594 400 274 -62.5 -196.5 0.0914243554746279 1
UBR5_uc003ykr.2_S320 159 210 356 73.3 184 386 44.3 291 150.65 26.75 43.6 54.25 0.622395294561269 1
TP53BP1_uc001zrr.4_S1118 850 670 588 666 805 1100 909 890 625.25 232.5 93.0000000000001 43.5 0.622199147916791 1
TMEM192_uc003iqz.4_S228 506 455 301 271 760 356 604 510 406.75 174.25 97.7499999999999 -144.75 0.10719833627858 1
MAPK8IP3_uc021tah.1_S364 307 591 595 757 259 737 547 563 516 -35.9999999999999 -142 235 0.0131301447134068 1
HMGXB4_uc003anl.3_S522 193 359 536 367 346 414 428 238 411.5 -7.24999999999998 -64.25 -31.25 0.740492165725139 1
CBFA2T3_uc002fmm.2_Y265 580 222 303 420 629 130 808 385 571 106.75 -88.7500000000001 -290.75 0.0329673374783606 1
CHAF1A_uc002mal.3_T258 354 547 276 548 174 377 20.1 333 274.275 -205.225 68.725 245.225 2.80682116860648e-17 1.37478100838345e-13
PACS2_uc001yqt.3_S377 880 1480 1760 1100 1990 1640 1170 1590 1257.5 292.5 92.4999999999997 2.5000000000003 0.993619441211153 1
PAK1_uc001oyg.4_T211 112 81.5 44.3 330 275 144 472 110 214.65 108.3 -85.95 -59.45 0.609466594335318 1
TRIM25_uc002iut.3_S99 987 657 959 885 602 764 748 851 943.5 -130.75 -108.25 -34.75 0.716644811689889 1
SLC35F2_uc001pjq.3_T358 364 385 547 480 440 275 348 341 502.75 -92.9999999999999 -63 -54.5 0.295511109891409 1
THRAP3_uc001caf.4_S247	S252 1140 1380 1160 1180 1020 1250 1480 1320 1217.5 52.5 -87.5 82.5000000000001 0.496312040124127 1
CUL4B_uc004esv.3_T47 599 217 386 444 586 802 736 643 437.25 280.25 -1.2500000000001 -50.2499999999999 0.64866781232813 1
APOBR_uc010byg.2_S938 94.1 151 576 137 767 218 98.4 354 315.875 119.825 16.175 -168.875 0.419072325676553 1
ZFYVE19_uc001zmu.1_S143 780 581 695 523 750 493 762 455 740.5 -29.75 42.25 -233.75 5.92655549628249e-15 2.8992709487814e-11
CANX_uc003mkl.3_S563 7840 6290 7840 7060 7060 6840 7430 6440 7792.5 -315 -185 -885 0.000608363419989911 1
SRRM2_uc002crj.1_T1206 1490 1830 1870 1680 305 657 457 458 1677.5 -1248.25 -45.7500000000002 125.75 0.295863531606876 1
CANX_uc003mkl.3_T561 1050 1940 1460 1710 1650 2430 1530 1300 1195 187.5 267.5 422.5 0.140262051844042 1
HPS5_uc001mof.1_S419 1250 712 1060 1400 626 215 349 560 1226 -668 -141.5 -99.5 0.61468988507354 1
SETD2_uc003cqv.3_T1852 871 1560 1840 508 1020 1540 861 858 1095 -125 231 -31.4999999999999 0.938408990885964 1
RYBP_uc003dpe.3_S188 808 452 640 699 684 700 847 743 733.5 93.7500000000001 -71.2500000000002 -96.2499999999999 0.24196754753371 1
ZYX_uc011ktd.2_S339 2690 1470 2130 2150 1140 1570 1270 1690 2200 -692.5 -92.5000000000002 -87.4999999999999 0.79550103057249 1
TCF20_uc003bcj.1_T1761 298 417 226 575 547 320 257 354 315.5 -9.49999999999996 42.5 84.5000000000001 0.447012278263297 1
NAB2_uc001smz.3_S5 278 282 269 508 338 515 303 220 278 9.75000000000005 28.25 84.2500000000001 0.370762461372859 1
FNBP1_uc004byz.1_S487 193 196 513 367 573 578 515 555 380.75 238 -102.5 -24.5 0.759351665428061 1
NUMA1_uc009ysw.1_S1768 170 270 180 406 160 182 113 87.9 216.75 -120.775 -1.22500000000002 80.7250000000001 0.175198509539283 1
PHRF1_uc009ybz.1_S1357 501 319 579 316 210 169 528 62 583.5 -186.5 -71.5 -238 0.0025033332191332 1
C12orf43_uc010szp.1_S203 407 149 298 469 606 354 455 76.6 393.25 42.1499999999999 54.35 -179.35 0.17211050648734 1
TOPORS_uc003zrc.3_S97 387 979 975 709 671 876 806 438 744 -64.7499999999999 -3.74999999999999 40.75 0.844256735976411 1
PRKAR2B_uc003vdx.3_S113 792 88.7 518 393 639 570 970 473 655.25 215.075 -66.0750000000001 -348.575 0.00917516728349592 1
_uc001nxt.3_S307 726 789 1060 645 339 511 993 840 993.25 -134.25 -293.25 -83.2499999999999 0.578195383283054 1
MAPK8IP3_uc021tah.1_S363 329 247 332 88.7 319 454 120 337 186.925 58.325 117.825 6.67499999999999 0.942600538820453 1
NAGK_uc002shp.4_S24 442 234 250 486 95.6 303 541 238 416.5 -58.6 -110.1 -16.9 0.894186515027558 1
IMPACT_uc002kvh.4_S296 344 367 206 681 159 361 546 825 405.5 73.25 -256.75 244.75 0.0364795622727002 1
MIIP_uc001ato.2_S302 835 450 472 94.8 669 349 201 191 431.45 -110.45 336.05 -273.05 0.000450532344436637 1
MTBP_uc003ypc.2_S638 1090 220 1090 483 284 409 134 245 869.5 -452.75 12.75 -310.25 0.178669855995721 1
ELF1_uc001uxs.3_S375 73.9 852 763 392 514 345 221 167 466.975 -208.475 60.475 46.0250000000001 0.84516033327165 1
ARID1A_uc001bmu.1_S1183 637 595 643 392 154 399 178 625 523.5 -227.75 -13.2500000000001 99.7500000000001 0.490431083196064 1
LARP7_uc003iay.4_S271 220 462 913 659 709 749 748 928 676 220 -277 52.0000000000001 0.682846359996205 1
TMF1_uc011bfx.2_S343 418 769 584 301 472 502 452 558 459.25 -21.9999999999999 66.4999999999999 51 0.672956142853471 1
ALB_uc011cbf.2_S296 194 281 123 117 113 310 728 166 243.75 150.5 -59 -71 0.677616918455025 1
SRRM2_uc002crj.1_S993 802 356 1170 1250 1130 1060 1180 1160 1128 238 -353 -114 0.50494501319007 1
TCF12_uc010bft.3_S563 835 694 892 660 1590 783 1760 1070 1064 530.5 -120 -467.5 0.00222736135773565 1
SERBP1_uc001ddv.3_S227 1370 1860 1680 2210 790 1490 1330 1110 1695 -600 -205 375 0.0449059901819159 1
NFX1_uc003zsr.3_S149 1560 2270 1260 1540 515 1450 697 1020 1216.75 -736.999999999999 319.5 562 0.000810917768752112 1
CAMSAP1_uc010nbg.3_S562 995 1510 1060 1280 757 439 624 751 1145 -568.5 -3.50000000000003 136 0.381542708150053 1
STX17_uc004bal.4_S287 211 177 221 277 306 400 172 185 175.5 44.25 59.75 32.25 0.603841136920326 1
PRAM1_uc002mkd.3_S24 614 294 647 403 493 295 395 405 602.75 -92.4999999999999 -38.5000000000001 -188 0.00297338338617335 1
CDK7_uc003jvs.4_Y111 933 1000 1310 918 803 1110 1470 1560 1207.75 195.5 -353 18.0000000000001 0.912378535077909 1
HIRIP3_uc002dve.3_S226 533 557 559 656 670 693 715 570 582.25 85.75 -11.75 -0.249999999999992 0.996099347122951 1
PRKAA1_uc003jmb.3_S235 2400 1840 2730 3620 2400 3400 2700 3080 2695 247.5 -522.500000000001 427.5 0.293814117656774 1
TAF1D_uc001ped.3_S39 470 455 580 68.8 288 103 536 474 532.95 -43.1999999999999 -85.7000000000001 -193.3 0.191551368121264 1
IL16_uc021ssi.1_S142 387 500 533 617 310 489 214 235 448.75 -197.25 21.75 99.25 0.224544233902261 1
HSP90AA1_uc001ykv.4_S384 576 1250 667 890 1130 1370 895 1460 581.25 368 103.5 425.5 2.14991133832559e-05 0.103238742466395
TUBB_uc011fyf.2_S47 347 174 545 706 276 77.8 656 303 680.3 -114.8 -333.8 -140.8 0.138226867916217 1
RTN1_uc001xen.1_S351 787 269 316 757 218 349 371 543 549.5 -162 -91 56.5 0.754884483776344 1
BCLAF1_uc011ede.1_S174 1270 1230 2390 3480 2390 2050 2880 1530 2590 120 -835 -159.999999999999 0.792442186379167 1
DNTTIP2_uc001dqf.3_S116 366 1030 543 468 914 806 1130 922 561 341.25 13.2499999999999 68.2500000000002 0.726970937597985 1
SRRM1_uc001bjm.3_S873 1210 1280 2460 1730 997 1190 1040 1730 1927.5 -430.75 -570.75 55.75 0.847834296949897 1
TXLNA_uc001bui.3_S513 927 2060 707 1360 1100 1400 821 1230 780.5 -125.75 342.25 623.75 0.0002595646036208 1
SAMHD1_uc002xgh.2_S32 1400 1100 1030 1030 1310 1100 1390 1110 1195 87.4999999999999 87.5000000000001 -197.5 0.0264584113790216 1
NOLC1_uc001kur.2_S563 1130 1220 1990 1880 1110 1630 1860 2110 1805 122.5 -687.5 187.5 0.120639903668314 1
OGFR_uc002ydl.3_S377 2290 1970 2580 1760 1130 1150 1670 1510 2432.5 -785 -245 -320 0.0869811054487333 1
DDB2_uc001nee.2_S25 2900 2010 3250 2260 3830 1990 2790 2060 3115 62.5000000000006 92.4999999999995 -1112.5 0.000132887505174347 0.631215649578148
CDS2_uc002wls.3_S32 3150 4710 5500 4440 3700 4270 5130 5040 4862.5 85.0000000000002 -1070 245 0.60816423267304 1
NIN_uc001wyk.3_S836 700 756 603 698 606 833 483 907 563.5 17.9999999999999 51.0000000000001 200.5 0.00608437535148812 1
LIG3_uc002hij.3_S218 1920 2130 1310 1990 1450 1940 1900 1930 1622.5 -32.4999999999999 77.4999999999998 352.5 0.0697525507675853 1
CCDC86_uc001nqa.2_S57 2890 4190 3320 4010 3000 4020 3230 4380 3187.5 55.0000000000004 -210 1040 5.33119230034245e-18 2.6122842271678e-14
BACH1_uc002ynk.3_S444 123 571 275 548 298 195 487 154 378.25 -95.7499999999999 -69.25 71.25 0.642314074027094 1
ACAP2_uc003fun.4_S385 2520 1340 2070 1920 2230 2110 1810 2090 2070 97.5000000000007 77.4999999999994 -292.5 0.294701313034116 1
ACAP2_uc003fun.4_S384 863 460 682 587 810 608 652 1010 714.5 122 -47.5000000000002 -85.4999999999999 0.553625676345568 1
SET_uc004bvu.4_T22 1250 1310 1680 768 1040 1500 1530 1940 1352 250.5 -204.5 4.50000000000004 0.988220459314479 1
HMGN1_uc002yxo.3_S85 1930 2470 1640 1550 1550 1230 1380 1640 1727.5 -447.499999999999 242.499999999999 97.5000000000004 0.690185740903639 1
NOP2_uc021qua.2_S785 631 382 201 332 296 359 95.6 186 275.4 -152.35 213.35 8.84999999999997 0.907996391553516 1
DIP2B_uc001rwu.3_T55 123 403 48.2 91.5 104 364 20.1 170 -8.25000000000005 -1.89999999999999 166.05 183.3 0.000200731700331046 0.950464601067501
BAZ1A_uc001wsl.3_S681 438 379 610 277 493 668 576 926 460.75 239.75 -102.75 33.25 0.802041687909105 1
FLNA_uc010nuu.1_S2330 328 386 320 475 847 871 625 686 299.25 380 81.5000000000001 74.5 0.256671238955611 1
AFF4_uc003kyd.3_S664 294 489 384 454 179 828 381 170 267.25 -15.75 100.25 175.75 0.294853293152442 1
ZCCHC7_uc010mlt.3_S480 175 41.5 703 407 222 407 119 39.9 425 -134.65 -105.85 -80.9 0.672123470647285 1
NUCKS1_uc001hdb.3_S18 283 308 334 295 245 237 344 293 338.25 -25.25 -48.25 -18.25 0.379535186670067 1
SMARCC2_uc001skd.3_S303 2170 1260 1260 588 1650 1560 1150 2010 1217 273 408 -203 0.603871294380717 1
KDM2B_uc001uao.3_S353 493 575 288 454 297 175 703 453 512.75 -45.4999999999999 -89.5000000000001 -30.9999999999999 0.836904290748786 1
HMGN1_uc002yxo.3_S88 1460 1230 1510 1510 1440 1510 1390 1640 1467.5 67.5000000000002 -102.5 22.5000000000002 0.805718573186917 1
HNRNPC_uc001vzw.3_S232 651 1080 857 1060 1110 1140 816 1220 775.25 159.5 6.99999999999994 266.5 0.00516141843689881 1
PROSER2_uc001ikx.3_S42 767 630 632 1170 606 855 588 412 733.5 -184.5 14 118.5 0.515981131452634 1
BICD2_uc004asp.1_T566	T572 1020 382 1000 1080 607 791 756 439 1016.25 -222.25 -118.75 -172.75 0.381119327990006 1
MED24_uc010wes.2_S849 778 1380 868 850 1080 1040 667 1680 747.75 147.75 53.2499999999998 389.25 0.0999293158419769 1
FTSJ3_uc002jca.3_S598 2020 1600 2080 1200 1560 1910 1300 1820 1692.5 -77.4999999999999 172.5 -107.5 0.705803474675985 1
CARHSP1_uc002czh.2_S40 290 301 135 439 422 279 213 547 233.25 74 -10.5 126.5 0.208660820746763 1
SRSF10_uc021oip.1_S130	S132 225 293 421 543 491 448 873 451 508.75 195.25 -207.75 -68.7499999999999 0.518564691655445 1
HNRNPC_uc001vzw.3_S238 1180 846 938 927 1050 1530 1870 1060 1080.75 404.75 -47.2500000000002 -168.75 0.488498402303937 1
EEF2_uc002lze.3_T53 357 416 859 532 676 857 485 497 558.75 87.7500000000001 -16.7500000000001 -18.7499999999999 0.914110568720505 1
APTX_uc003zrp.3_S117 357 300 56.7 222 464 168 20.1 556 136.125 68.1 108.55 87.0500000000001 0.582436236717964 1
PIAS2_uc010xda.2_S502 877 859 290 1510 455 571 664 629 765 -304.25 -82.7499999999999 320.75 0.221677618608589 1
EEF2_uc002lze.3_T56 1140 179 519 876 827 595 853 703 828 65.9999999999999 -52.5 -246.5 0.294613150640237 1
DMAP1_uc010oku.1_S453 3060 4100 2110 3970 2540 2740 1600 3010 2527.5 -837.499999999999 437.5 1127.5 0.00026169401808776 1
PGAM5_uc001uku.3_S79 716 308 339 337 640 577 865 776 504.75 289.5 -19.0000000000001 -140.5 0.259476192120647 1
GAB2_uc001ozh.3_S242 383 339 540 632 93.8 787 531 343 459.75 -34.7999999999999 -110.8 138.3 0.434897799292435 1
NEDD1_uc001teu.4_S522 591 436 595 411 450 504 557 147 561.25 -93.75 67.75 -173.75 0.0459431266614286 1
ORC1_uc010oni.2_S272 1190 665 572 694 392 364 272 470 734 -405.75 150.75 -58.2499999999999 0.712427050001544 1
SRRM2_uc002crk.3_S2691 1480 998 1940 1050 462 573 983 538 1705 -728 -249.5 -426.5 0.0166133077844187 1
RPS6KC1_uc010pts.2_S99 116 177 230 92.3 111 128 308 27.3 212.075 -10.25 -31.4 -85.1 0.210559203843104 1
RPS3_uc031qct.1_T94 2580 1340 1470 1240 2130 1710 2230 1750 1820 297.5 267.5 -592.5 0.0206503789523513 1
NUDC_uc001bng.2_T144 428 529 272 750 771 689 418 675 362.75 143.5 75.4999999999999 188.5 0.104716439939351 1
MED1_uc002hrv.4_S1260 308 537 543 674 232 222 456 337 575.5 -203.75 -177.75 57.7500000000001 0.38529480558611 1
PLEKHO2_uc002anv.3_T181 626 270 512 617 399 205 467 510 632.25 -111 -151.5 -100.5 0.285630414699633 1
LSM14A_uc002nva.4_S215 513 834 694 959 439 396 558 547 755.5 -265 -144 133 0.100316302492641 1
FANCD2_uc003bux.1_S1403 452 118 100 218 190 176 221 166 228.75 -33.75 57.75 -71.25 0.423916920091453 1
MTDH_uc003yhz.3_S509 791 157 445 914 641 527 594 664 665.5 29.75 -125.25 -52.25 0.796167905365783 1
NASP_uc010olr.2_S452 623 774 1400 560 566 1230 802 1050 888.75 72.75 -154.75 55.75 0.843902855626762 1
TP53BP1_uc001zrr.4_S221 290 262 242 695 316 368 393 539 373.5 31.7500000000001 -158.25 155.75 0.0931422773474436 1
RSL1D1_uc002dbp.1_S89 130 317 230 65.4 197 90.1 125 77.1 172.575 -63.3 59.15 -33.1 0.622941894477646 1
PTPN12_uc003ugh.2_S640 289 286 329 508 101 205 237 269 371.75 -150 -115.5 78.0000000000001 0.029383283056443 1
SCAF1_uc002poq.3_S964 1360 1160 1850 1230 1470 777 686 1020 1549.75 -411.75 -4.74999999999999 -294.75 0.231689608011726 1
GSE1_uc010cho.3_S1654 768 734 642 641 1030 845 721 788 642.25 149.75 146.25 -38.2500000000001 0.44094552599302 1
ZC3HAV1_uc003vup.3_T325 943 1130 1500 1240 1840 1880 2220 1310 1380.75 609.25 -119.25 -235.75 0.318483160968725 1
USP10_uc002fii.3_S368 727 360 440 841 574 528 983 790 725.75 126.75 -216.25 -51.2499999999998 0.739876748012053 1
C2CD5_uc001rfq.3_S322 617 326 544 227 286 911 492 524 378.25 124.75 88.25 12.25 0.948532472254545 1
SF3B1_uc002uue.3_T243 1150 1630 1860 1400 986 888 1210 945 1648 -502.75 -190.25 -85.7499999999999 0.628417647006296 1
DOCK2_uc003maf.3_S1684 172 349 204 150 152 142 378 78 241.5 -31.25 1.25 -46.75 0.620535163280775 1
BAG4_uc003xky.2_S138 396 1320 448 561 293 303 109 399 414.75 -405.25 198.75 334.25 0.0842443227435166 1
FAM65A_uc002etk.3_S366 357 621 814 388 598 1050 394 982 429.25 211 11.9999999999999 219.5 0.28343028255934 1
DUS3L_uc002mdc.3_T272 100 210 166 455 278 467 137 279 139.25 57.5 4.49999999999998 182.5 0.0356081248851353 1
MAGI1_uc003dmn.3_S932 434 659 343 539 567 263 252 161 412 -183 157 6.50000000000003 0.953659484938091 1
CLASP1_uc010yza.2_S599 880 1080 413 919 810 542 408 1230 622.75 -75.4999999999998 85.4999999999998 315 0.17311356019126 1
TJP2_uc011lru.2_Y323 630 530 596 1170 2070 1720 1210 1550 620.5 906 106 116 0.670956931867676 1
CLASP1_uc010yza.2_S597 964 1460 1140 1240 1210 1670 1220 1550 1008.5 211.5 38.4999999999999 346.5 8.91125132167584e-06 0.0428720301085825
SACS_uc001uon.3_S3446 435 132 417 150 434 157 192 467 363.5 29 -17 -143 0.237833939771461 1
RPS6KA3_uc004czv.3_S384 492 290 353 247 434 482 314 561 319.25 102.25 55.75 -3.25000000000002 0.970099172477041 1
MCM4_uc011ldi.2_T18 980 2380 1760 1470 368 609 675 199 1509 -1184.75 58.2499999999999 218.75 0.549517864100473 1
PRRC2A_uc011ffc.2_S1217 1450 3560 2060 2940 1160 1020 1290 1060 2195 -1370 -40.0000000000002 655 0.166790443792082 1
HIRIP3_uc002dve.3_S159 1040 388 748 434 836 840 168 144 574.5 -155.5 402.5 -246.5 0.200675087153638 1
DCTN2_uc009zpv.2_T197 2600 1570 1870 1520 2090 1630 2370 1580 2150 27.5000000000003 137.5 -657.5 0.000366852541251746 1
PAN3_uc001ury.3_T352 1460 1210 1590 1850 1450 895 947 857 1635.5 -490.25 -57.2500000000002 -158.75 0.470746201827807 1
TNIK_uc003fhh.2_S684 716 1560 702 1260 1200 1930 1390 1710 710 498 85.9999999999998 613 5.11874787170872e-09 2.4866877160761e-05
FAM53C_uc003lcv.3_S233 137 310 157 176 534 291 307 321 160.75 168.25 77.75 -9.24999999999999 0.902335850652024 1
UBAP2L_uc010pen.2_S480 85.4 237 210 341 193 118 199 218 231.85 -36.35 -83.65 56.6500000000001 0.23910115579911 1
UBAP2L_uc010pen.2_S481 400 1140 565 373 393 494 234 470 410.75 -221.75 196.25 221.25 0.210012975759208 1
MIOS_uc010ktq.3_S765 1590 699 377 515 904 750 469 829 644.5 -57.2499999999999 438.25 -136.75 0.61190145939835 1
KBTBD11_uc022aqq.1_S309	S313 523 270 514 411 353 341 258 152 469.75 -153.5 37.9999999999999 -118.5 0.0795614586026022 1
HIRIP3_uc002dve.3_S405 4640 949 1250 628 1250 703 1090 359 2038.75 -1016.25 1053.75 -1397.75 0.0711597320724805 1
UBAP2L_uc010pen.2_S485 273 307 851 425 43.1 320 291 356 592.75 -211.475 -244.975 -12.525 0.927760077112689 1
EIF4A3_uc010wuc.2_T162 78.6 209 295 178 280 173 518 445 297.9 163.85 -173.85 -41.65 0.519419730426856 1
MBD3_uc002ltk.3_S55 978 669 368 707 529 395 189 157 553.75 -363 287.5 -33.9999999999998 0.774218184068935 1
ZBTB21_uc002yzz.4_S806 609 1040 988 1030 821 1140 1150 1440 906.25 221 -249.5 270.5 0.000533575475175009 1
SLX4IP_uc010zre.2_S129 691 446 481 544 903 479 269 724 496.75 53.2500000000001 125.25 -37.75 0.82461789094864 1
SCAF11_uc001roy.1_S728 361 167 92.8 490 670 51.3 449 194 358.575 63.375 5.87499999999999 -167.625 0.359420197140099 1
FAM53B_uc001lhv.1_S267 522 314 366 35.4 428 500 353 505 285.6 137.15 126.15 -78.65 0.469678743317195 1
PPP1R7_uc002was.3_S26 425 383 759 534 976 1010 619 298 521.5 200.5 146 -138.5 0.502820042237152 1
DLGAP4_uc002xfg.3_S265 635 416 415 155 968 1130 501 290 247.75 317 447 -132 0.324505723098855 1
CCNB2_uc002afz.3_S91 456 725 349 547 328 560 326 506 366.75 -89.25 85.2499999999999 219.75 4.11985809382957e-11 2.006370891695e-07
BCKDHA_uc002oqq.3_S346 910 604 917 791 2300 1400 1170 1580 826.25 807 189 -230.5 0.400420598941856 1
PPP1R21_uc002rwm.3_S100 1090 173 840 1480 1010 1920 1220 1410 887.5 494.25 -189.25 205.75 0.595687408523586 1
PRRC2A_uc011ffc.2_T609 80.4 368 918 437 584 319 153 423 546.85 -81.0999999999999 -144.9 -47.0999999999999 0.83604932172696 1
ITSN2_uc002rfe.2_S861 727 817 370 501 261 572 421 501 454.25 -165 146 153 0.149056919914529 1
CENPC_uc003hdd.1_T733 250 252 87.5 274 235 85.8 293 186 226.55 -15.9249999999999 -4.42500000000005 -16.925 0.821123781406886 1
INTS12_uc010ilr.3_S375 1020 1420 1750 1860 1750 1610 1960 2420 1682.5 422.5 -547.5 207.5 0.0880081259760243 1
INTS12_uc010ilr.3_S377 623 796 606 775 822 793 764 536 645.25 28.75 88.2500000000001 21.2499999999999 0.812700606247024 1
TRIP12_uc010fxh.1_S116 1110 474 801 622 844 639 500 695 798.75 -82.25 112.25 -206.25 0.163443544103395 1
PNISR_uc011eag.2_T547 472 720 301 595 727 1290 1020 1240 349.75 547.25 13.2499999999999 331.25 0.000549312558944649 1
EIF5B_uc002tab.3_S112 306 398 352 267 479 468 697 570 376.5 222.75 -58.75 -32.75 0.617103283063459 1
MYBBP1A_uc002fyb.4_S1202 122 180 295 136 152 122 282 289 252 28 -106.5 -31 0.493588257723678 1
DOCK7_uc001daq.4_S181 583 912 1020 403 818 783 1160 777 850.75 155 -66 -176.5 0.342796187092521 1
ZC3H18_uc010voz.2_S555 1790 753 1600 1320 1790 1620 1080 1750 1442.5 194.25 50.7499999999997 -204.25 0.530146560297734 1
VIM_uc001iou.2_S429 1280 1920 2000 1550 880 815 616 1250 1657.75 -797.25 -130.25 189.75 0.419059079765637 1
ATP1A1_uc010oww.2_S15 793 1300 662 1700 1510 1740 290 932 591.75 4.25000000000003 439.75 604.25 0.0605168069112484 1
VIM_uc001iou.2_T425 1800 918 1510 761 351 345 593 652 1457.25 -762 -25.5000000000001 -394.5 0.108728884980349 1
CLTC_uc002ixr.1_T393 102 170 461 85.4 369 410 147 388 211.6 123.9 -7.60000000000005 -6.40000000000001 0.960885577044393 1
RPL7_uc003xzg.3_T16 603 339 436 149 331 309 298 555 403.25 -8.50000000000005 36 -79 0.546679739260078 1
OSTM1_uc003psd.3_S324 209 406 233 341 279 215 311 74.6 278 -77.3499999999999 37.3499999999999 1.15000000000008 0.989012914506971 1
CYB5B_uc002exf.3_S22 455 149 374 618 427 1350 597 1080 267 464.5 -72.0000000000001 336 0.144037501234193 1
EIF4ENIF1_uc003akx.2_S992 176 82.8 264 287 521 224 224 66.8 247.75 56.5 40.5 -131.1 0.232202257349122 1
KDM5C_uc004dsa.3_S300 387 167 74.3 359 373 273 471 444 273.15 143.425 -37.075 -15.575 0.882337428854744 1
ARID1B_uc003qqn.3_S1084 333 207 902 407 535 427 650 838 691.75 150.25 -323.75 -135.25 0.278772269556888 1
DAXX_uc011jaz.2_S388	Y390 2230 3290 3200 3910 3340 3520 3770 3330 3197.5 332.5 -457.5 377.500000000001 0.252226399927906 1
CDK12_uc002hrw.4_S422 1300 1160 1510 1100 1130 1010 1400 1260 1452.5 -67.5 -167.5 -202.5 0.00754133548912073 1
HRNR_uc001ezt.2_S658 504 506 382 350 792 181 127 246 391 -98.9999999999999 219.5 -130.5 0.375063102486651 1
GEMIN5_uc011ddk.1_S776 449 570 791 403 929 663 1130 684 725.25 298.25 -99.25 -244.75 0.026934183464038 1
MPHOSPH10_uc002sht.2_S119 618 199 477 424 258 757 351 593 397.5 60.25 -3.25000000000003 67.25 0.695960490953933 1
RPRD2_uc010pcc.1_S664 881 1330 999 1870 1300 1730 897 1450 979 74.25 6.25000000000001 575.75 0.00237960122564669 1
DOCK2_uc003maf.3_T134 1340 625 328 244 688 334 392 372 574.5 -187.75 412.75 -293.25 0.136954168363517 1
TRERF1_uc003osd.2_S490 1160 1180 1250 781 1010 654 801 808 1147 -274.5 90.9999999999999 -199.5 0.0773151303482354 1
SPTBN1_uc002rxx.3_S6 368 239 248 513 201 326 175 266 306.5 -100 -17.0000000000001 88 0.251421991873841 1
MAP4_uc003csb.2_S1072 232 635 871 814 174 135 704 369 839.25 -292.5 -395.5 -6.99999999999995 0.957794868062245 1
ZNF711_uc004eeq.3_S229 280 315 379 398 140 459 259 321 309 -48.25 -40.75 108.75 0.100109780751639 1
LATS1_uc003qmu.2_S612 535 200 371 153 328 192 64.6 338 325.65 -84.1 82.1 -103.9 0.366726892488249 1
PRAM1_uc002mkd.3_S297 628 627 565 766 430 660 357 1020 555.25 -29.75 -90.75 273.25 0.0273373088141274 1
PRAM1_uc002mkd.3_S296 434 481 846 555 784 1020 1320 742 745.25 387.5 -186 -146.5 0.356446190671477 1
PRAM1_uc002mkd.3_T295 750 506 385 1280 1030 627 748 1060 730.25 136 -140 140 0.586241101368832 1
GOLPH3_uc003jhp.1_S34 514 237 379 416 365 473 818 343 508.25 113.25 -91.75 -151.75 0.217936598700045 1
RAB12_uc002knp.3_S20 926 2200 1140 2360 483 768 1590 717 1597 -767 -357.5 476.5 0.283847264055852 1
LARP1_uc003lvo.4_Y574 149 646 532 138 225 556 144 79.5 234.75 -115.125 170.625 92.3750000000001 0.611299037073297 1
TMEM206_uc010pte.2_S112 322 192 717 397 582 511 257 271 474.75 -1.74999999999995 -8.74999999999999 -126.75 0.422519654676497 1
PDHA1_uc011mjd.2_S200 2960 4270 5280 3790 6050 4510 5570 4180 4592.5 1002.5 -257.500000000001 -777.499999999999 0.258565062675161 1
TBC1D9B_uc003mlj.3_S434 139 314 184 172 707 418 279 301 135 224 160.5 -26 0.79625709916067 1
PDCD4_uc001kzh.3_S456 1510 2660 1330 2610 1610 2820 1580 2300 1385 50.0000000000004 195 1090 7.37632624305433e-21 3.61661275696954e-17
ANKRD12_uc002knx.3_S849 938 335 724 418 634 616 581 314 692.25 -67.5 121.5 -298.5 0.00550244002113254 1
BUD13_uc009yzc.3_S356 403 152 303 209 110 43.1 253 285 356.975 -93.975 -85.4750000000001 -94.975 0.197830194722284 1
ZNF644_uc001dnw.3_S999 329 221 171 108 513 238 394 164 233.75 120 116 -169 0.000137421126322104 0.65261292890367
PRPF4B_uc003mvv.3_S430	S436 538 525 944 594 776 399 1460 264 1020.25 74.5000000000001 -256 -484 0.0263246327045898 1
ZNF280C_uc004evm.3_S79 233 355 400 619 134 186 766 349 558 -43 -306.5 -5.99999999999998 0.96332413381718 1
SON_uc002yse.1_S1765 495 2390 894 1580 1270 2670 1840 2360 758.25 695.25 37.7499999999998 1125.25 0.000100858606967228 0.479885251950072
VDAC2_uc010qle.2_S114 343 210 85.2 125 575 524 474 319 147.1 282.2 162.2 -74.8 0.0527344137133088 1
SKAP2_uc003syc.3_S7 165 684 336 670 366 747 589 434 337.25 70.25 -16.75 269.75 0.0393780122829375 1
API5_uc001mxg.3_T460 891 1000 950 392 1460 394 1240 980 1007.25 210.25 45.75 -443.75 0.068422541122538 1
SERINC1_uc003pyy.1_S363 520 893 979 657 461 636 592 720 772.75 -160 -109.5 88.5000000000001 0.486272059038751 1
LMNA_uc001fni.3_S405 480 1090 539 433 752 454 688 601 556.25 -11.75 128.75 29.7500000000001 0.877098315022031 1
LMNA_uc001fni.3_S406 258 494 697 493 460 417 734 534 615.5 50.75 -207.25 -52.75 0.55624745945654 1
TBC1D5_uc003cbf.3_T41 692 780 599 948 1250 1050 1990 810 944.5 520.25 -143.75 -235.75 0.422931563156308 1
LMNA_uc001fni.3_S402 227 545 592 741 424 635 378 591 473.75 -19.25 -117.75 222.75 0.0103271210517953 1
RALGAPA1_uc001wti.3_S739 2800 3820 4730 4670 2230 3270 3530 2630 4297.5 -1090 -860.000000000001 275 0.570353614109115 1
TFPT_uc010yej.1_S59 157 36.9 158 200 432 454 166 169 96.25 167.275 96.725 -13.275 0.888644784622601 1
HAUS6_uc003znk.4_S224 475 819 424 655 701 483 733 683 557 56.75 -4.25000000000004 76.7500000000001 0.537674815313677 1
ZRANB2_uc001dfs.3_S306	S309 290 214 133 412 478 133 268 235 275.75 16.25 16.7499999999999 -43.75 0.69673486915607 1
LYST_uc001hxj.3_S1896 771 415 508 175 406 527 290 84.9 431.25 -140.275 265.275 -193.275 0.0428073410008691 1
ARMC10_uc011kli.2_S44 614 683 608 376 1200 520 591 658 569.25 172 196 -194 0.208788727836959 1
ARHGAP25_uc002sex.3_S379 411 544 582 423 202 172 149 97.9 493.75 -334.775 19.275 -26.775 0.636822123811367 1
LMNA_uc001fni.3_S391 3330 3150 2540 3350 2740 3100 3040 3050 2925 -110 84.9999999999995 250.000000000001 0.246505084637531 1
RCSD1_uc001gem.3_S350 1300 2460 1900 2280 608 1600 1460 1070 1810 -800.5 -185.5 535.5 0.0784404808192667 1
HTATSF1_uc004ezx.3_S641 2270 1300 2260 1360 1810 2270 1790 1950 1917.5 157.5 72.5 -312.5 0.328357348038552 1
SRRM2_uc002crj.1_S322 9390 14200 9020 11600 12700 14200 8270 10400 8275 340.000000000001 2800 2755 0.00236176297932954 1
KIAA1551_uc001rks.3_S1195	S1196 125 379 109 445 1270 99.5 436 678 281.125 356.375 51.375 -84.625 0.78904845655802 1
TJAP1_uc011dvj.3_S299 546 636 556 849 301 420 549 339 659 -244.5 -97.5 73 0.421001119553047 1
ZHX1_uc022bak.1_S647 1440 1320 794 1690 1750 1100 1810 1260 1357 169 14 -106 0.734154056057177 1
PRKDC_uc003xqi.3_T2608 86.1 102 586 312 143 230 83 160 355.775 -117.525 -144.975 -23.5249999999999 0.85440587289518 1
RAPGEF1_uc022bos.1_S336 88.3 282 152 107 523 74.8 183 93.8 151.875 61.325 108.075 -97.175 0.408972855277844 1
RB1CC1_uc003xrf.4_S221 1150 517 375 783 1160 1650 1080 764 528.25 457.25 368.75 -12.7500000000001 0.958458794523183 1
HSPB1_uc003uew.3_S81 9020 6600 5570 6260 8210 7940 6730 8100 6302.5 882.499999999999 1277.5 -157.5 0.839764811938298 1
LRRFIP2_uc003cgp.2_S291 103 231 394 197 200 428 593 375 313.25 167.75 -149.25 -14.75 0.881085311558444 1
SETD1A_uc002ead.1_S914 382 568 169 458 515 232 677 230 405.75 19.25 40.75 -63.7499999999999 0.700688236951796 1
MAPRE2_uc002kyg.4_S215 1520 1180 1510 1390 2840 1630 1470 2160 1442.5 625 160 -245 0.498923985347577 1
TERT_uc003jcb.1_T248 1420 1230 1430 874 1850 1970 306 2600 872.499999999999 443 315 417 0.456019153178922 1
UIMC1_uc003mfd.2_S676 849 1320 1650 1040 853 824 386 530 1187.75 -566.5 59.9999999999999 -5.99999999999979 0.981099075990516 1
WDR70_uc003jkv.3_S636 417 598 756 627 248 602 534 393 622 -155.25 -111.25 66.25 0.551694324472617 1
HNRNPM_uc010xke.1_S396 1090 335 1210 307 1100 1170 581 905 807 203.5 173 -316 0.265334785112223 1
ZC3H14_uc010twe.2_S514 1290 1470 1290 1330 1040 1010 1910 689 1525 -182.75 -102.25 -257.75 0.379908331699975 1
MDC1_uc011jhd.1_T1296 294 411 61 394 135 188 350 124 243 -90.75 24.75 69.2500000000001 0.535128717221809 1
LRRFIP2_uc003cgp.2_S292 1140 1620 2630 2130 2450 3130 3370 2430 2192.5 965 -555 -69.9999999999998 0.86211273310375 1
CD84_uc001fwg.4_Y164 401 307 265 415 224 183 98.9 529 315.475 -88.2749999999999 -48.2250000000001 111.275 0.299385987309276 1
PAPOLA_uc001yfo.3_T22 773 769 403 288 666 932 20.1 1250 238.775 158.775 294.725 344.225 0.207085085416108 1
ATF7IP_uc001rby.4_S558 166 643 817 700 282 570 398 897 582 -44.7499999999998 -287.75 286.75 0.0249851062387322 1
DNTTIP1_uc002xpk.3_S160 1310 2030 2670 1610 870 895 1150 842 2128.75 -965.75 -291.75 -155.75 0.639355553134133 1
SRRM1_uc001bjm.3_S413 359 531 359 356 326 501 464 224 349 -22.4999999999999 78.4999999999999 26.0000000000001 0.759530862223294 1
SMARCA4_uc010dxs.3_T1362 967 245 424 57.6 314 463 970 249 594.9 75.5999999999999 72.1 -415.1 0.0720392877357866 1
LMO7_uc001vjv.3_S861 170 821 202 236 632 267 459 364 250.5 73.2500000000001 157.25 56.2500000000001 0.773541791442751 1
CCNY_uc001iyw.4_S99 409 835 1060 719 414 1140 1620 1260 932 352.75 -465.25 112.75 0.661350543020936 1
CCNY_uc001iyw.4_S98 263 136 89.1 179 185 370 52 133 75.5500000000001 18.225 125.225 57.225 0.373621859449671 1
PPP1R9B_uc002iqh.4_S191 290 574 410 455 327 644 242 268 290.75 -61.9999999999998 115 168 0.0566549906184232 1
TRMT2A_uc002zrl.2_T594 169 105 20.1 612 299 689 244 408 94.05 183.475 -5.52500000000007 270.475 0.0718553786007165 1
ANK1_uc003xoi.3_S855 63.3 498 405 272 370 112 188 204 305.325 -91.0749999999999 -6.42500000000003 14.9250000000001 0.910671921136744 1
ADD1_uc003gfq.3_S463 226 740 626 452 427 1000 419 634 337.25 109 65.5 282 0.0781225080563164 1
PPM1G_uc002rkl.4_S200 735 248 694 430 918 718 739 698 643.5 241.5 14.5 -248 0.00621335098111187 1
EIF3H_uc003yob.3_S182 839 978 870 682 1720 1030 1420 1630 912.75 607.75 -8.75 -132.25 0.489058452170515 1
NHSL1_uc011edp.2_S309	S310	T313 179 407 182 317 87 331 163 329 173 -43.75 3.24999999999996 193.25 1.17994520520287e-10 5.74397325892757e-07
CEP55_uc001kiq.4_S427 649 143 419 507 46.6 385 136 114 436.25 -259.1 11.9 -25.4 0.872547461264382 1
ATP8A1_uc003gws.2_T27 1080 521 1200 535 1070 769 608 698 963.5 -47.7500000000001 99.75 -358.75 0.0323877111286765 1
CCNY_uc001iyw.4_Y97 374 330 217 301 239 317 430 298 305.5 15.5 3.49999999999999 -3.49999999999999 0.956036198428975 1
SAMD14_uc002iqf.4_S76 237 317 90.5 118 281 274 349 616 152.75 189.375 -16.125 91.875 0.395951340148466 1
BCL11A_uc002sae.1_S445 79.5 375 486 708 352 53.6 273 92.5 494.725 -219.35 -174.85 9.65000000000001 0.951918388064223 1
EPS15_uc009vyz.1_S323 610 1150 432 968 978 1170 1380 854 663 305.5 68.4999999999999 185.5 0.408097938213218 1
ZMYM3_uc004dzh.2_T816 630 726 336 611 657 179 798 743 633 18.5 -74 -40.4999999999999 0.83699877574427 1
ZNF768_uc002dyk.4_S159 303 680 749 491 369 631 735 652 599 41.0000000000001 -161 74.5000000000001 0.563584256279588 1
ZC3H18_uc010voz.2_S557 8100 6950 5420 6520 6380 5870 6990 7430 6645 -79.9999999999994 234.999999999999 -29.9999999999992 0.969657103282545 1
LRRC47_uc001akx.1_S519 794 668 715 784 711 1310 663 420 590.25 35.75 225.25 74.75 0.711541572879797 1
MDC1_uc011jhd.1_T1181 189 153 399 248 193 74.6 144 357 326.1 -55.1 -134.6 -23.1 0.747877787494169 1
RIPK2_uc003yef.3_S362 78.6 380 678 252 46.9 84.5 327 344 482.275 -146.55 -252.75 -17.5 0.893609560063458 1
CLSPN_uc009vux.3_S82 172 240 154 245 279 332 426 279 204.75 126.25 -20.25 16.25 0.742460093984042 1
PPBP_uc003hhj.3_S51 443 463 106 89.1 1500 2560 1550 2160 -66.4749999999996 1667.225 265.225 418.275 0.0661468898774595 1
ZRANB2_uc001dft.3_S187 2230 2000 2400 2240 2830 2290 1890 2790 2217.5 232.5 7.49999999999982 -7.49999999999977 0.979480623380471 1
POLA2_uc009yqf.1_T126 624 214 285 255 491 499 264 328 303.5 50.9999999999999 174 -92 0.328447740151817 1
GPSM1_uc004chd.2_S468 376 573 604 910 623 942 578 407 532.5 21.7500000000001 3.74999999999997 162.75 0.350026544972824 1
SETD2_uc003cqv.3_S623 1610 1950 1690 1170 724 613 899 748 1611.5 -859 97.4999999999999 -110.5 0.576801962438842 1
RB1_uc001vcb.3_S787	S793 477 1570 418 1900 280 1040 538 227 677.749999999999 -570 70.9999999999999 756 0.0303350805887183 1
TCF20_uc003bcj.1_S558 2320 2130 1810 2390 1800 1800 3110 2840 2410 225 -525 29.9999999999999 0.934497275238035 1
COBLL1_uc002uco.3_S255 119 335 312 98.4 242 704 349 271 121.6 175.4 92.4 96.6 0.476390305600679 1
MCM6_uc002tuw.4_S412 290 121 80 84.2 257 203 159 155 122.55 49.7 98.2 -55.7 0.129891250763377 1
ZC3H14_uc001xwx.3_T132 1190 1480 1340 1270 2570 2020 1540 1340 1165 547.5 442.5 -132.5 0.603597798835796 1
HNRNPH1_uc003mkf.5_S22 808 349 179 172 121 82.3 403 343 414.675 -139.675 65.825 -141.175 0.462555582767209 1
TOP2B_uc003cdj.3_S1453 181 454 538 398 307 474 485 386 416.5 20.25 -97.75 50.25 0.581315859556445 1
GAB2_uc001ozh.3_S403 219 299 345 411 180 415 369 197 318.5 -28.25 -52.25 52.25 0.513813375931542 1
BPTF_uc010wqm.1_S697 1270 624 920 390 1160 722 1070 841 962 147.25 138.75 -460.75 2.05606327138078e-05 0.098752718924419
RBMX2_uc004evt.3_S312 446 958 585 685 466 350 444 657 598.75 -189.25 -37.7500000000001 177.25 0.155518729504767 1
STIM1_uc009yeg.2_S723 183 645 354 175 150 265 270 306 267.75 -91.4999999999999 34.4999999999999 108.5 0.399911379764076 1
DENND4C_uc031tcw.1_S1434 126 358 75.5 60.5 283 247 112 678 50.625 175 22 186.75 0.192541309337336 1
POLD3_uc031qcr.1_T310 1890 2080 1840 2270 3120 2940 3350 2410 2062.5 935.000000000001 39.9999999999997 -125 0.637037345934384 1
PITPNC1_uc002jgc.4_S275 453 445 320 268 803 305 558 548 403.5 182 77.9999999999999 -142 0.197118844516887 1
EIF2B5_uc003fmq.3_S543 3120 3180 1740 2860 2150 2680 1480 3380 2065 -302.499999999999 417.499999999999 902.500000000001 0.0262711283009714 1
SSB_uc002ufk.3_S91 1580 626 632 188 1130 406 732 550 839.5 -52 410 -576 0.00450064684101652 1
TP53RK_uc002xsk.3_T7 415 125 486 211 774 397 532 375 433.25 210.25 26.75 -274.75 2.81446828891188e-05 0.135038188501992
TP53RK_uc002xsk.3_T6 158 311 393 240 200 178 90.6 57.1 274.15 -144.075 16.575 -13.875 0.850342584806278 1
SRSF2_uc002jsv.3_S219 346 222 126 308 185 125 389 366 292.5 15.75 -77.75 -6.24999999999996 0.946008253004244 1
PURB_uc003tme.3_S303 72.4 60.3 196 112 630 335 96.3 88.3 84.4249999999999 177.225 151.275 -99.775 0.452972095630941 1
NME1_uc002ith.2_S144 262 2180 1010 662 1600 1000 1470 1550 853.5 376.5 87.5000000000001 262.5 0.610298782176607 1
NIFK_uc002tnk.3_S217 265 336 133 429 103 153 189 363 249 -88.75 -64.25 147.75 0.0215888538206108 1
ZC3H14_uc001xwx.3_S134 48.6 63.7 444 58.6 449 372 63.9 485 171.775 188.75 -29.55 -6.54999999999998 0.968548223567838 1
RBBP6_uc002dmk.3_T1021 59.6 441 301 170 217 277 543 309 274.4 93.6000000000001 -82.1 19.1 0.880227664411641 1
SETX_uc010mzt.3_S2050	S2053 689 844 2080 533 609 1030 720 937 1268 -212.5 -274.5 -188.5 0.651192874706836 1
TP53BP1_uc001zrr.4_T1059 685 739 791 1010 658 1330 1350 1310 824.25 355.75 -262.25 226.25 0.110224820079738 1
TFDP1_uc001vtw.3_S22 1850 2280 1960 1120 126 751 532 254 1667.75 -1386.75 285.25 -15.7499999999998 0.960119087625347 1
CDCA2_uc003xeq.1_S760 308 347 267 414 162 210 308 195 338.5 -115.25 -39.25 30.25 0.530972185313303 1
MAP3K7_uc003poc.2_T313 227 71.3 193 35.5 159 103 128 365 168.375 57.05 -40.3 -33.05 0.710234743719199 1
ANAPC2_uc004clr.1_S533 639 248 432 368 361 421 612 187 515.5 -26.5 17.4999999999999 -205 0.0505032807019786 1
KHSRP_uc002mer.4_S124 205 217 111 186 310 185 486 173 228.5 108.75 -9.75000000000005 -87.75 0.288692412623628 1
SNRNP200_uc002svu.3_S224 489 466 493 395 505 616 415 480 417.25 43.25 73.25 13.75 0.759377328647096 1
ERMP1_uc003zjm.1_S52 467 409 79.2 539 345 348 776 46.6 398.1 5.35000000000003 32.05 -81.1499999999999 0.709271515865197 1
FAM193A_uc010icl.3_S392 85.6 190 248 20.1 224 286 64.3 388 94.9999999999999 104.65 16.3 65.55 0.505289572031092 1
AKAP12_uc003qoe.3_T190 181 1410 256 562 254 1130 424 1300 137.25 174.75 108.25 821.75 0.000143519439809178 0.681143261334361
FAM192A_uc021tiy.1_S166 561 211 421 339 1110 662 808 674 472 430.5 75.5 -253.5 0.00224940923826921 1
NPAT_uc010rvv.2_S1295 830 1240 1350 591 905 832 702 983 997.75 -147.25 45.2499999999999 -35.2500000000001 0.876634093533134 1
DDX24_uc001ycj.3_S81 684 689 984 642 717 774 692 622 803 -48.5 -19 -87.5 0.3508413615097 1
PPP6R3_uc010rqc.2_S616 126 366 130 684 415 827 386 359 157.25 170.25 43.75 294.75 0.047892753188145 1
LRRC40_uc001der.2_S374 996 283 331 578 474 716 1230 526 687.5 189.5 -49.0000000000002 -232 0.382096896845598 1
RSF1_uc001oyn.3_S222 384 316 176 493 354 441 677 299 366.25 100.5 -37.5 -10.4999999999999 0.935140307403253 1
STMN1_uc001bla.3_S15 254 638 779 736 290 166 613 626 748.75 -178 -351.5 57.5000000000001 0.562871236827156 1
NUCKS1_uc001hdb.3_S60 1370 1110 1110 717 1270 1280 1510 1730 1134.25 370.75 -9.25000000000023 -105.75 0.607111421865181 1
RSF1_uc001oyn.3_S226 168 180 448 291 136 354 462 660 365.75 131.25 -255.75 67.75 0.408890721179013 1
LARP1_uc003lvo.4_S560	S568 384 982 216 483 544 853 226 709 168 66.7500000000001 282.25 414.25 6.8285367637421e-09 3.31662030614954e-05
RNF219_uc001vkw.1_S132 1340 447 1520 852 1080 1430 1940 1590 1435.5 470.25 -401.25 -390.25 0.104915913192536 1
CTR9_uc001mja.3_S1071 859 545 480 373 969 521 772 324 610.75 82.25 236.25 -329.25 5.51256849620376e-06 0.0265705801517021
DENND4A_uc002api.3_S1630 203 622 444 579 1000 754 1100 436 504 360.5 5 -89 0.671962455288087 1
NF1_uc010cso.3_S2816 821 647 470 885 664 275 937 645 827 -75.5 -132.5 -110 0.54693374510679 1
DENND4A_uc002api.3_S1632 28.5 51.7 632 202 306 257 162 69 349.875 -30.05 -105.45 -137.2 0.394799066362019 1
TCF4_uc010dpi.3_S187 1000 514 730 410 579 511 87.5 345 611.625 -282.875 257.875 -154.125 0.286521178481357 1
HLA-B_uc011imy.2_S394 486 1040 436 896 507 63.8 448 515 659.55 -331.05 -49.5500000000002 159.45 0.447050425456546 1
CHEK1_uc010sbh.2_S285 750 468 403 1020 539 98.2 20.1 472 624.475 -377.925 -14.9750000000001 86.5250000000002 0.708900229173645 1
FKBP15_uc004bgt.2_S275 72.4 410 107 590 168 245 248 65.5 219.85 -113.225 -28.775 178.775 0.179120189878711 1
WDR44_uc004eqo.3_S161 597 682 1310 1590 134 349 620 551 1269.5 -631.25 -577.25 127.75 0.341796924123995 1
PSMD1_uc010fxu.2_T272 789 656 499 728 807 552 733 799 674 54.75 11.25 -23.25 0.824351262497094 1
CTR9_uc001mja.3_S969 1220 1080 1330 1180 1350 1540 1740 1260 1315 270 -80.0000000000002 -145 0.223471499316792 1
ZC3H4_uc002pgb.2_S1232 543 690 844 606 835 684 622 745 693.75 50.7500000000001 -16.2500000000001 -29.7499999999999 0.756020094319055 1
TPI1_uc001qrk.4_S57 425 265 469 475 501 210 689 391 579.25 39.2500000000001 -155.75 -185.75 0.0034171087932424 1
BOD1L1_uc010idr.1_S1658 227 546 79.8 251 301 193 471 241 228.9 25.55 56.05 38.0500000000001 0.780681498928169 1
CUL4B_uc004esv.3_T84 1180 743 53 477 782 949 616 569 357.5 115.75 484.75 26.7500000000002 0.888010542643811 1
NASP_uc010olr.2_S322 27.3 104 775 446 1020 508 835 185 587.575 298.925 -145.425 -353.575 0.143967343660591 1
ZC3H4_uc002pgb.2_S1238 1060 2270 758 2170 1370 1270 1610 719 1271.5 -322.25 178.25 407.75 0.389920714904722 1
KRT1_uc001sau.1_S370 440 607 73 351 568 52 675 47.8 390 -32.05 130.05 -174.55 0.427609452071563 1
EHBP1_uc002sby.3_S390	S400 235 104 236 96 124 403 426 474 206.5 189 -91.5000000000001 14 0.885869889493402 1
ARID1B_uc003qqn.3_S1541 489 704 261 821 518 398 719 520 538.25 -29.9999999999999 -53.0000000000001 114 0.475794660041917 1
CCNL2_uc001afj.2_S368 1390 1850 2300 1210 2380 2360 2360 2150 1800 625 -10.0000000000002 -215 0.454445634393631 1
PACS1_uc010rou.2_S494 1670 2370 2670 1310 872 2400 834 1530 1688.5 -595.999999999999 242 391.000000000001 0.471923958325994 1
TRPC6_uc009ywz.1_S814 1530 1010 1710 770 2170 1690 1930 2630 1490 850 -160 -310 0.332079029382434 1
MIER1_uc001dde.2_S376 564 144 392 791 938 709 20.1 704 362.525 120.025 111.975 108.475 0.703231227312567 1
MYLK_uc003egr.3_S1720 487 731 20.1 585 494 598 20.1 527 133.575 -46 289.45 354.95 0.000179259325382959 0.849689202315225
GDAP1_uc003yah.3_S10 452 612 578 304 754 687 677 706 475.5 219.5 59.9999999999999 -37.9999999999999 0.637523342259585 1
SRRM2_uc002crk.3_S2726	S2728 744 988 984 1000 1030 937 362 1050 784.25 -84.2499999999999 75.7499999999999 213.75 0.23658001106165 1
ZC3HAV1_uc003vup.3_S274 756 1000 661 911 761 845 580 447 681 -173.75 190.75 111.25 0.228036961037994 1
NCL_uc002vru.3_S618 606 373 347 220 259 359 372 343 383.25 -53.25 78.7499999999999 -72.25 0.413969178458724 1
SLC9A1_uc001bnl.3_S702 302 773 368 453 745 817 242 771 229 169.75 200.75 289.25 0.00989434107967808 1
KIF1B_uc001aqx.4_S1407 130 237 65.4 110 291 272 446 417 136.2 220.9 -27.1 25.9 0.700167750137969 1
ZNF687_uc009wmp.3_S432 879 556 696 693 386 590 986 380 840 -120.5 -86 -182 0.265924440713084 1
PUM2_uc010yjz.1_S79 1450 2020 1990 1440 601 659 588 1170 1699.75 -970.499999999999 -114.5 165 0.494413752539764 1
WDR75_uc002uqm.1_S795 187 167 120 420 394 516 194 311 131.25 130.25 54.75 129.75 0.16383101754089 1
GP1BA_uc021tnz.1_S628	S631 177 305 328 419 945 671 935 783 379 526.25 -91.75 -51.75 0.548085709668628 1
USP16_uc002ymx.3_S549 600 400 736 219 526 167 415 616 634.75 -57.7499999999999 -73.2500000000001 -218.75 0.122982415333793 1
ACIN1_uc010tnj.2_S728 6260 5970 8270 5220 6210 5420 6380 3850 7245 -964.999999999999 34.9999999999991 -1665 0.0123866496116647 1
HIST1H1B_uc003njx.3_T38 240 662 919 622 411 254 445 306 722.75 -256.75 -181.25 -42.75 0.781307102924073 1
SLC12A6_uc001zia.3_T998 835 519 644 672 1360 744 582 929 658.25 236.25 157.75 -139.25 0.472070391797959 1
MYCBP2_uc010aev.3_S3598 196 118 395 219 182 153 359 222 352.75 -2.99999999999995 -136.5 -105 0.000270529343144226 1
SRRM2_uc002crj.1_S1217 4130 3160 3370 2520 421 799 834 564 3356.25 -2640.5 305.5 -428 0.198027047263792 1
EVL_uc001ygt.3_S288 7510 5870 5680 6120 3730 4610 6120 4610 6625 -1527.5 -202.5 -457.5 0.542772776007164 1
LRRFIP1_uc002vxe.3_S833 1140 1550 1390 1930 1270 966 1620 1160 1626 -248.5 -293.5 46.5000000000001 0.830710165463812 1
LRRFIP1_uc002vxe.3_T830 546 138 962 353 354 681 104 493 561.5 -91.75 -48.2500000000001 -75.25 0.769869602697354 1
ING4_uc001qpy.4_S100 1080 1300 1710 1760 1830 919 2550 1640 1972.75 272.25 -632.75 -387.75 0.146025196439652 1
FNBP1_uc004byz.1_S497 613 172 308 629 349 658 907 665 526.75 214.25 -179.25 -13.25 0.939860829407305 1
HMGA2_uc001ssx.3_S43 356 243 302 384 188 282 358 357 355 -24.9999999999999 -83.0000000000001 15.5000000000001 0.735221964300839 1
PTPN12_uc003ugh.2_S331 3040 2540 4060 1930 4310 2620 4080 3190 3637.5 657.500000000001 -187.5 -1302.5 5.0003456670758e-05 0.238916515972882
MFAP1_uc001zth.1_S79 266 264 42.6 246 58.5 245 700 338 263.05 130.725 -123.275 6.47500000000005 0.969033818118733 1
RSRC2_uc021rfm.1_S31 1710 2490 2170 2260 2670 2390 2260 2150 2045 210 105 120 0.601120249920077 1
SLC9A3R1_uc002jlo.4_S290 1880 327 1360 1050 1280 847 873 507 1419 -277.5 136 -665.5 0.0187853877297772 1
NUMA1_uc009ysw.1_S1756 357 509 465 156 120 227 482 305 424.5 -88.25 -48.75 -56.75 0.65971227548896 1
CCDC124_uc010xpz.2_S140 2270 672 823 640 1180 1030 619 1190 1036.25 -96.4999999999999 470 -340 0.413318647202315 1
XRCC6_uc003bap.1_S305 689 639 332 382 631 626 410 513 379.75 34.5 237 24.5 0.588616162847055 1
UIMC1_uc003mfd.2_S349 318 160 305 340 303 99.7 455 288 405.825 5.675 -126.825 -123.325 0.0161838455800269 1
ERG_uc002yxa.3_S87 555 282 596 187 160 253 191 92.7 468 -230.825 45.825 -171.825 0.069569912741052 1
JADE3_uc004dgx.3_S84 311 568 264 191 67.9 323 50.7 165 189.425 -181.85 149.8 138.35 0.0627498728121067 1
LARP7_uc003iay.4_S260 1060 292 433 542 741 688 567 513 586.75 45.5 181.5 -191.5 0.259211455273191 1
LARP7_uc003iay.4_T263 1110 960 1590 721 1370 798 1450 1340 1415.75 144.25 -215.75 -425.25 0.00947706120535604 1
RMDN3_uc001zmo.1_S45 150 213 128 310 208 151 336 254 225.25 37 -76.5 26.5 0.636614090084039 1
ERICH1_uc003wph.3_S237 219 502 341 584 339 475 634 693 411 123.75 -179.25 180.25 0.00211453207232891 1
RMDN3_uc001zmo.1_S43 285 408 588 762 794 713 561 310 517.75 83.7500000000001 -5.25000000000008 -8.74999999999995 0.961749977226617 1
ILF3_uc002mpn.3_S381 9180 7610 7130 7480 9700 8210 8540 8540 7812.5 897.5 752.5 -677.5 0.143226347378106 1
SRRM1_uc001bjm.3_Y614	S617 1880 1930 2090 2250 2380 2360 2520 2290 2117.5 350 -150 -9.9999999999997 0.912954657197576 1
FLNA_uc010nuu.1_S2143 1730 3330 1930 3140 2660 2950 2000 3600 1945 270 -1.26510199858445e-13 1175 1.1293546681543e-05 0.0543106659915405
NOL8_uc022bjw.1_S533 137 361 661 309 405 220 433 307 495.25 -25.7499999999999 -146.75 -109.75 0.33560356490316 1
ELAVL1_uc002mjb.3_S201 768 498 166 884 45.6 530 102 322 389 -329.1 91.8999999999999 288.1 0.116998919204172 1
YEATS2_uc003fly.2_S447 696 494 859 774 248 623 237 578 700.5 -284.25 -96.7500000000001 107.25 0.449059734703627 1
SCAMP2_uc002azb.1_S361 431 508 1290 663 381 758 1110 330 1006.5 -78.25 -328.75 -238.25 0.352268574603327 1
BMS1_uc001jaj.3_T736 526 392 230 361 860 719 829 542 364.25 360.25 133.75 -107.75 0.160829271272435 1
AGTRAP_uc001asv.3_S125 539 138 201 352 267 354 196 606 283.75 48.25 -14.2500000000001 61.75 0.683590040600446 1
IWS1_uc002ton.2_S442	S444 392 728 1940 735 886 843 611 250 1193.75 -301.25 -171.75 -318.25 0.443498501139013 1
TRIM24_uc003vub.3_S810 220 501 229 581 97.9 363 351 448 311.75 -67.7749999999999 -106.775 248.775 9.52189435462993e-06 0.04580031184577
HNRNPM_uc010xke.1_S497 419 971 131 686 428 656 371 541 270.5 -52.7499999999999 186.25 376.25 0.000236294009542504 1
RBM27_uc003lny.2_S829	S832	T833 421 510 46.6 434 537 469 351 295 207.55 60.1 202.6 88.1000000000001 0.340624278218393 1
WDTC1_uc001bno.4_S352 88.3 257 248 343 451 173 513 362 316.825 140.675 -124.175 -41.325 0.647562901952702 1
POP1_uc011lgv.2_S366 644 284 584 494 512 510 540 404 584 -9.99999999999992 -18.0000000000001 -147 0.0409599667970094 1
ZNF609_uc002ann.3_S466 513 1010 607 672 975 1090 640 409 487.25 78.0000000000001 315 111.5 0.489821987519978 1
TBC1D4_uc010aes.2_S745 340 388 316 79.5 245 243 133 71.2 235.375 -107.825 154.075 -63.075 0.243201046700355 1
FRY_uc010tdw.3_S2506 229 374 20.1 759 285 409 198 20.1 204.3 -117.5 74.95 207.5 0.262229598144438 1
RBM15B_uc003dbd.3_T531 1110 186 743 405 400 874 869 228 749 -18.2499999999999 81.2499999999999 -357.25 0.171725349183294 1
HNRNPA1_uc009znj.1_S367 81.5 92.5 446 241 229 332 20.1 303 225.65 5.775 -68.775 47.975 0.709073375621883 1
GBF1_uc001kux.2_S1350 2750 2580 3090 3360 3500 3230 4030 3500 3272.5 620 -480 -175 0.242492735551094 1
NOLC1_uc001kur.2_T597 278 481 318 151 177 333 45.2 308 194.3 -91.1999999999999 111.7 113.7 0.180298766611598 1
ZC3H13_uc001vat.1_S670 307 316 487 538 657 643 426 670 400.5 187 -49.5000000000001 72.5000000000001 0.426845595265475 1
NPM1_uc003mbj.3_S226 21800 12700 21800 21800 30100 21800 24100 21800 22375 4925 -775.000000000005 -4925 0.0685310104877359 1
ALG3_uc003fne.2_S10 169 179 310 214 346 708 621 1030 229 458.25 -193.25 171.25 0.157327957706028 1
PCIF1_uc002xqs.3_S158 246 236 181 271 188 252 306 324 233.25 34 -40 40.5 0.229294277111598 1
PHKB_uc002eeu.4_S693 1260 771 807 1450 735 1090 902 1570 1034 2.2500000000001 -218.25 294.25 0.220482459859534 1
GTF2I_uc003uat.3_S209 986 1090 902 868 1860 1210 754 1590 800.5 392 258 64.0000000000001 0.812207599431609 1
PPHLN1_uc001rni.1_S207	S211 3320 2870 2040 3110 1970 1680 2100 2230 2732.5 -840 89.9999999999998 115 0.752905807400705 1
SRRM1_uc001bjm.3_T692 640 349 544 314 225 497 350 269 473.75 -126.5 58.5 -82.5 0.450311510024531 1
ARFGEF1_uc003xxl.1_S1568 71 369 360 383 295 273 390 545 322.75 80 -167.5 113.5 0.071237444386206 1
GRIA4_uc001piw.2_T291 1150 654 865 952 611 691 815 775 989 -182.25 -75.2500000000003 -92.2499999999998 0.457303240602988 1
EIF4E_uc011cec.1_S51 583 658 675 237 266 757 397 612 452.5 -30.2500000000001 85.75 85.75 0.620606667949666 1
RERE_uc010nzx.1_T598 135 926 151 118 618 164 305 402 174 39.75 216.75 100.25 0.677644351557736 1
RERE_uc010nzx.1_S599 358 678 579 431 404 288 85.6 332 436.15 -234.1 75.1 75.6000000000001 0.489020612316607 1
NOB1_uc002exs.4_S200 456 340 361 271 383 372 648 188 431.25 40.75 20.75 -169.25 0.0640991103302048 1
SON_uc002yse.1_S2012 1440 358 190 630 308 611 426 823 566.25 -112.5 162 14.5000000000001 0.96761320337916 1
HMGCS1_uc003jnr.5_S515 137 74.4 205 462 163 294 79.7 20.1 198.675 -80.4 -24.6 66.4500000000001 0.586006935316592 1
RWDD2B_uc002yms.3_S172 318 67.2 219 162 334 82.6 184 55.1 254.85 -27.625 45.425 -172.025 0.000240129104146016 1
HDGFRP2_uc002maq.1_T606 692 822 1270 1280 1240 1180 1320 970 1163 161.5 -226.5 -67.4999999999999 0.692069820613953 1
HDGFRP2_uc002maq.1_S607 1150 918 806 1020 1040 1330 1500 1160 988 284 -12.0000000000001 -16.9999999999999 0.910859226286969 1
ARID1A_uc001bmu.1_S381 536 745 664 1030 330 542 532 138 721 -358.25 -52.75 98.2500000000001 0.550697360055372 1
MCM2_uc003ejp.4_T24 619 470 721 610 590 761 332 538 560.5 -49.7499999999999 59.7499999999999 29.2500000000001 0.808665630824191 1
TBC1D4_uc010aes.2_S340 211 503 308 545 294 495 377 732 313.5 82.75 -114.75 271.25 1.8644406465317e-13 9.10592811766084e-10
SRSF11_uc001det.3_S299 101 74 442 386 432 649 468 488 297.5 258.5 -132 38.5000000000001 0.728448248358986 1
FAM122B_uc004exv.3_S80	S84 363 89.5 461 325 344 279 391 393 430.5 42.1250000000001 -123.625 -118.125 0.0330702832915531 1
AFF4_uc003kyd.3_S679 405 393 623 769 351 200 265 285 621.25 -272.25 -148.25 0.750000000000107 0.993440641353095 1
NSUN5_uc003twn.3_S326 514 397 414 180 104 58.5 441 230 476.125 -167.875 -47.875 -151.875 0.166866160970167 1
FAM129B_uc004brh.3_S678	S682 516 461 162 590 298 592 362 278 300 -49.7499999999999 118.75 145.75 0.1866266014998 1
AHNAK_uc001ntl.3_T5695 791 212 916 198 399 345 179 245 663.75 -237.25 52.25 -321.25 0.0668632406954815 1
DMTN_uc022asu.1_S332 607 306 510 369 720 411 442 598 506.75 94.75 31.25 -148.75 0.115114990003147 1
DOCK2_uc003maf.3_S1783 634 468 352 145 201 79 349 146 438.25 -206 97.5 -174.5 0.0931244486692677 1
SLTM_uc002afo.3_S996 292 256 193 36.9 469 301 396 243 202.475 157.775 112.275 -128.275 0.00030917440561763 1
C11orf30_uc010rsc.2_S237 545 490 543 266 602 216 333 523 503.5 -42.4999999999999 46.9999999999999 -132 0.25213349899007 1
BIN2_uc010sng.2_S394 2130 4380 1970 3940 2050 3140 1670 3640 2135 -479.999999999999 119.999999999999 1820 1.29415639005079e-14 6.32713059095831e-11
HNRNPC_uc001vzw.3_S240 1690 1820 2000 1990 1990 2260 2210 2400 1907.5 340 -210 145 0.00654633891171234 1
NSRP1_uc002heu.4_T274 401 654 587 187 166 192 202 275 443 -248.5 40.5 -12 0.9263227721421 1
TESPA1_uc001sgn.4_S453 289 464 599 496 271 365 677 759 573.75 56.0000000000001 -285.5 62.0000000000001 0.418230961212281 1
GTPBP1_uc003awg.3_S24 320 431 105 571 422 372 309 379 259.5 13.7500000000001 45.25 149.25 0.120722299909581 1
GTPBP1_uc003awg.3_S23 358 225 266 252 236 246 311 302 301.75 -1.50000000000002 -16.5 -36.5 0.328672741654456 1
CBX1_uc002ine.4_S171 658 865 348 453 1470 1490 2070 971 596.75 919.25 160.25 -191.75 0.497172167968367 1
ARHGEF2_uc001fmr.2_S675 596 465 292 410 354 591 536 485 383.75 50.75 70.75 43.25 0.630936484461055 1
EIF2B4_uc002rkb.3_S129 906 1050 198 382 566 459 580 512 451.25 -104.75 327.25 38.25 0.841500623082082 1
CDC23_uc003lcl.3_S587 199 418 666 323 131 632 234 281 364 -81.9999999999999 -31 106 0.536256766435019 1
SF3A3_uc001cci.3_S238 959 63.3 358 454 1060 511 1650 339 817 431.425 -51.9250000000002 -664.925 0.013604134550255 1
IL16_uc021ssi.1_S966 314 465 1120 286 277 353 743 73.2 807.5 -184.7 -203.3 -319.2 0.156962323337517 1
FANCD2_uc003bux.1_S1411 1120 641 970 514 350 953 430 833 762.75 -169.75 79.2499999999999 17.7500000000001 0.942712421019253 1
PRAM1_uc002mkd.3_S472 222 431 431 334 703 888 923 935 363.25 507.75 -94.7500000000001 77.2500000000002 0.241476784685882 1
CDS2_uc002wls.3_T30 860 729 492 1510 804 833 1430 1260 987.75 184 -366.5 186.5 0.465855533358297 1
CCDC82_uc009ywr.3_S130 981 432 764 549 1300 994 1300 899 841 441.75 48.7499999999999 -367.75 2.67176348633684e-09 1.29901140705697e-05
ZC3H15_uc002upo.3_S350 583 217 340 806 1560 925 927 1040 517.75 626.5 42.9999999999999 -105.5 0.658077808137281 1
NCL_uc002vru.3_S457 561 583 441 609 375 362 634 264 581 -139.75 -16.75 -48.25 0.642366914928554 1
MELK_uc011lpp.3_S284 1190 1120 904 822 448 699 789 655 977.5 -361.25 71.7499999999998 -8.74999999999987 0.947847341089531 1
AAK1_uc010yqm.1_S19 409 523 136 242 199 65.2 462 339 329.95 -61.2 4.29999999999997 -9.19999999999999 0.950708384991332 1
WAC_uc009xlb.3_S7 3920 3570 3280 3820 2040 2120 2420 2280 3650 -1432.5 -37.5000000000006 32.5000000000007 0.872104969488241 1
EIF5B_uc002tab.3_S213 777 981 755 834 1050 1120 976 1050 744.25 212.25 78.2500000000001 106.75 0.000161198744473959 0.764404446295515
AGAP3_uc003wjg.1_S227 731 1090 1100 1110 718 606 678 887 1028.25 -285.5 -157.5 116.5 0.20702143913002 1
SCAF1_uc002poq.3_T975 211 481 410 534 396 481 296 465 345 0.500000000000084 -34 162 0.00485842820548555 1
BOD1L1_uc003gmz.1_S2904 667 998 1080 1170 1310 901 1510 1520 1151.5 331.5 -351 5.50000000000002 0.967886084471119 1
RBM12B_uc022aye.1_S253 363 109 156 61.3 401 272 182 105 161.575 67.675 160.175 -138.675 0.000291188374908322 1
DDX21_uc001jov.2_S12 478 895 662 544 518 628 682 737 600 -3.49999999999991 -26.5000000000001 116 0.296464769929578 1
BCR_uc002zww.3_S300 186 185 387 583 424 317 473 265 424.75 34.5000000000001 -149 -29.9999999999999 0.777376269816555 1
RANBP3_uc002mdz.3_T59 280 182 205 283 55.6 401 382 448 238.5 84.15 -99.8500000000001 97.8500000000001 0.279920973869379 1
IVNS1ABP_uc001grl.3_S103	S107 554 252 318 485 855 471 628 878 458 305.75 -44.25 -67.25 0.634055022954034 1
HNRNPD_uc003hmo.1_T126 1040 517 708 390 585 549 721 688 754.5 -28 46 -227.5 0.0992386015088397 1
SF3B1_uc002uue.3_T234 658 820 368 497 238 456 772 550 551.75 -81.7499999999999 -3.75000000000007 71.7500000000001 0.686053203226392 1
SLTM_uc002afo.3_S355 522 525 207 76.2 430 510 136 24.6 159.55 -57.3999999999999 385.8 -39.8 0.355218184112595 1
ARHGAP15_uc010zbl.1_S42 2110 2610 2530 2020 1140 1010 1030 1490 2302.5 -1150 -50.0000000000004 80.0000000000003 0.718124840970839 1
PLEKHG3_uc001xhn.1_S763 924 623 325 517 411 1120 310 652 320.25 26.0000000000001 318.5 235.5 0.195642228414682 1
VIPAS39_uc001xtv.2_S120 1250 1470 1690 986 303 214 231 830 1408.25 -954.5 -125 6.50000000000005 0.979226213398656 1
SFSWAP_uc001uja.2_S477 221 362 772 182 192 177 292 221 515.5 -163.75 -128.75 -133.75 0.340145147793849 1
PPIG_uc002uez.3_T357 106 76.6 205 164 44.6 193 72.7 248 139.925 1.67500000000003 -67.375 63.325 0.21605925876517 1
EIF3J_uc010ueg.2_T108 870 486 573 565 619 751 763 604 648.25 60.7500000000001 55.2499999999999 -104.75 0.291666558813571 1
TRAFD1_uc001ttp.3_S325 639 583 1610 626 891 574 863 644 1193.5 -121.5 -264 -394 0.0660379199041207 1
SLC12A6_uc001zhw.3_S22 613 560 887 471 510 382 571 624 761.75 -111 -122 -136 0.123216907027766 1
NIPBL_uc003jkl.4_S349 828 534 528 718 516 754 232 726 520 -95 107 157 0.277356190471361 1
SRSF7_uc002rqz.3_S230 460 176 178 226 782 346 563 311 314.75 240.5 121.5 -231 0.00848603543419057 1
SCRN2_uc002imd.3_T51 379 378 205 215 422 309 274 290 242.25 29.5 126 -22 0.516674325977823 1
KIAA1429_uc003ygp.3_S172 931 816 924 716 838 891 919 1280 880.75 135.25 -90.7500000000001 22.75 0.861176408387547 1
MCM3_uc003pan.2_S681	T683 81.5 319 579 261 292 365 174 178 327.375 -57.8749999999999 -33.625 -0.874999999999997 0.994913686755822 1
ESCO2_uc003xgg.3_S74 1130 1390 1100 1120 222 206 353 674 1149.25 -821.25 -74.7500000000001 146.25 0.275502248186886 1
RAPGEF2_uc003iqg.4_T1175 1510 1920 639 1420 2120 2770 3920 2610 1339.5 1482.75 -67.25 132.75 0.81433407370283 1
PCYT1A_uc003fwg.3_T341	S346 425 415 674 454 690 443 218 508 500.5 -27.25 29.7500000000001 -46.7500000000001 0.735168470463706 1
CHAMP1_uc001vuv.3_S375 361 405 232 459 51.7 561 501 275 306 -17.0749999999999 -22.0750000000001 138.575 0.312589746010436 1
MTDH_uc003yhz.3_T469 231 663 77.8 335 224 243 214 762 173.15 34.0500000000001 -6.95000000000004 314.05 0.0481282546899497 1
ZC3H18_uc010voz.2_S45 33.5 654 225 315 807 484 62.7 691 94.2999999999999 204.3 171.2 253.95 0.215370063716242 1
FAM122A_uc004agw.1_S75 76 136 141 57.1 185 142 149 50.4 105.525 29.075 35.375 -41.375 0.224868663435684 1
CHD4_uc001qpo.3_S1530	S1534 507 521 355 277 344 375 538 473 414.25 17.5 26 -24.5 0.783653139495533 1
PWWP2A_uc011dec.2_S80 832 838 1190 1430 1230 976 1290 860 1239 16.5000000000002 -223.5 -109.5 0.540495520610422 1
TMPO_uc001tfj.3_S344 159 341 186 324 271 244 107 244 179.5 -36 38.5 107.5 0.0179468182367476 1
PPP1R14A_uc010efv.3_S25 59.6 78.3 277 234 212 619 74.8 261 75.8499999999999 129.475 30.525 142.225 0.306959806553972 1
SYNRG_uc010wde.2_S590 794 982 677 329 260 462 516 475 632.75 -267.25 125.25 0.250000000000123 0.998834693727622 1
PTBP3_uc011lwu.2_S456 120 64.9 75.6 206 155 183 322 358 154.05 137.875 -109.675 34.825 0.438374431812828 1
PPHLN1_uc001rni.1_T206	S216 548 1040 847 646 939 609 1440 1040 929.75 236.75 -209.25 -109.75 0.616154489443947 1
EIF4G1_uc003fnw.3_S1595 1970 1380 2110 2110 2360 2580 2510 2380 2057.5 565 -205 -125 0.504985075093847 1
GPATCH8_uc002igw.2_S1028 786 603 412 164 696 344 192 572 405.5 -40.2500000000001 272.25 -100.75 0.521267947046721 1
PFDN4_uc002xwx.3_S124 232 205 84.3 302 20.1 250 74.3 543 131.725 16.025 -74.125 222.325 0.027389426979326 1
SPEN_uc010obp.1_S2158 675 676 891 635 275 504 609 659 799.25 -207.5 -166 6.00000000000009 0.949741991927597 1
ATXN2L_uc002dqz.4_S305 195 230 71.3 64.9 394 562 332 405 43.1250000000001 282.95 126.95 67.4 0.0436949435308835 1
LRRC16A_uc010jpy.3_S970 369 936 274 583 611 591 358 892 316.75 72.5 100 347.5 0.00873765856853117 1
LRRC16A_uc010jpy.3_S971 477 1780 556 644 558 843 817 1030 551.75 -52.25 152.75 472.25 0.123587059647513 1
MATR3_uc003ldz.3_S315 5160 2440 3500 2910 3880 2900 2760 3160 3732.5 -327.5 512.5 -972.5 0.0853144455808789 1
PML_uc002awm.3_S526 941 714 863 688 664 550 354 511 789.75 -281.75 113.25 -89.7500000000001 0.262346200075185 1
PARP1_uc001hqd.4_S256 180 171 155 134 159 185 110 277 137.25 22.75 4.74999999999998 40.75 0.304522603034298 1
HDGF_uc009wsd.3_S131 720 814 284 437 1090 289 1230 590 666.5 236 93 -298.5 0.259260649962261 1
SCRN1_uc011kaa.2_S321 314 106 80.6 208 195 397 254 182 135.05 79.85 71.85 12.35 0.878844390916906 1
HDGF_uc009wsd.3_S132 1100 1120 1170 1160 1770 1210 1550 1170 1235 287.5 37.5 -232.5 0.0769567335225582 1
TTC7A_uc002rvm.3_S646 796 707 706 355 751 584 344 470 580.75 -103.75 240.75 -120.25 0.162516592282281 1
FAM122B_uc004exv.3_S62 258 331 165 208 238 231 167 73.9 183 -63.025 111.025 3.97499999999999 0.899556005235747 1
MYO9B_uc002nfi.3_S1114 764 989 769 962 919 1090 662 450 709 -90.7499999999999 229.75 94.2500000000002 0.503743625481673 1
ZC3H14_uc001xwx.3_S296 1030 1010 1340 541 1560 1230 820 389 960.25 19.5000000000001 435 -395 0.0800686702458605 1
CLIP2_uc003uan.3_T292 270 995 924 720 1070 546 171 803 615.75 -79.7499999999999 65.75 157.25 0.595387919987582 1
SUDS3_uc001twz.3_S233	S235 299 289 124 350 371 322 200 257 193.75 22 87.5 56 0.3065994307236 1
PLXDC2_uc001iqh.1_S456 675 412 426 290 233 438 122 219 375.25 -197.75 175.25 -24.2499999999999 0.793393231924841 1
SORBS3_uc003xbv.3_T528 757 1810 1060 1190 783 748 506 598 956.25 -545.5 186 310 0.153290740777287 1
FAM53C_uc003lcv.3_S119 1180 1380 1980 972 2490 1700 1210 1300 1405.5 297 322 -377 0.308533263887967 1
THRAP3_uc001caf.4_T953 1440 894 764 1180 562 845 881 503 1046 -371.75 103.25 -56.2499999999999 0.790192519177251 1
XRN1_uc003euv.1_S395 123 105 391 225 400 209 298 285 304.75 87 -90.5000000000001 -97 0.141778097531861 1
GTF3C2_uc002rju.2_S166 255 880 381 943 617 480 344 321 456 -174.25 60.75 256.75 0.16936894088545 1
STK10_uc003mbo.1_S963 88.3 346 149 197 198 262 481 312 200.575 118.175 -61.175 50.1750000000001 0.58583704761607 1
DPF2_uc001odm.3_S243	T247 101 331 145 294 151 148 372 127 227.25 -18.2499999999999 -51.75 32.75 0.72640167971117 1
DDX6_uc001puc.2_S15 306 89.7 223 303 308 300 651 197 351.5 133.575 -92.5750000000001 -149.575 0.150167939103271 1
ZC3HC1_uc003vpi.3_S196 155 250 361 333 333 294 154 244 267.5 -18.4999999999999 -15 29.5000000000001 0.682165445652674 1
ZC3H18_uc010voz.2_T161 678 566 1020 549 828 637 754 799 846 51.25 -103.25 -182.25 0.0632793090648627 1
PSMB10_uc002eux.2_S229 562 371 338 273 751 207 261 310 391.25 -3.75000000000003 177.25 -187.75 0.0923591267984434 1
SRRM2_uc002crj.1_S350	S352 738 489 568 847 682 917 835 925 659.75 179.25 -87.25 88.75 0.391792078911169 1
CHAMP1_uc001vuv.3_S571 2280 511 1510 1940 2440 2400 1950 1650 1697.5 549.75 145.25 -419.75 0.376380467796432 1
SRRT_uc003uwy.2_S25 556 158 490 729 483 310 281 301 559 -139.5 -73.5 -78 0.597765887108256 1
ITSN1_uc010gmj.3_T893 479 203 141 288 201 89.7 455 172 353.575 -48.325 -20.825 -130.825 0.25191681659524 1
SRRM1_uc001bjm.3_S571 411 59 137 472 363 87.5 488 118 389.375 -5.62499999999998 -73.625 -165.625 0.255371709987694 1
EPB41L3_uc010dkr.2_S817 449 425 586 713 358 487 231 586 519.5 -127.75 -99.2500000000001 146.75 0.0962303502673943 1
KDM1A_uc001bgi.2_S165 339 58.5 446 196 76.2 199 745 51.3 493.25 8.00000000000004 -191.4 -275.35 0.0638972826783457 1
MAD1L1_uc003sli.1_Y426 340 236 196 140 134 60.5 380 325 297.875 -3.12500000000001 -67.625 -72.125 0.444529368430469 1
MAD1L1_uc003sli.1_S427 57.1 321 208 289 168 64.9 455 325 288.05 34.45 -166.5 27.9500000000001 0.770174789550648 1
EIF2A_uc003eyd.3_S505 663 959 1030 670 931 1060 1100 1010 858.25 194.75 -49.25 -6.24999999999997 0.959487649778709 1
CEP95_uc002jem.3_S170 110 102 271 222 143 89.5 327 286 277.875 35.125 -165.375 -37.875 0.0133030020106951 1
PLEC_uc003zab.1_S4225 462 787 271 657 305 381 370 237 412.5 -221 100 163.5 0.129203502048099 1
PLEC_uc003zab.1_S4223 384 584 275 346 391 287 476 280 367.25 -38.7499999999999 67.2499999999999 -7.24999999999987 0.938048513758083 1
ATAD2_uc011lii.2_S1189 1200 911 520 1270 845 1170 959 1750 824.75 205.75 -93.2500000000001 394.25 0.117177439859247 1
EIF2A_uc003eyd.3_S502 53.6 250 203 338 321 782 68.4 157 20.9999999999999 120.95 160.05 220.25 0.16041843944296 1
LASP1_uc002hra.3_S89 771 790 1320 1310 1140 1130 1660 1050 1312.75 197.25 -377.25 -152.75 0.320478565907578 1
KIF11_uc001kic.3_T925 2340 1710 821 1420 1760 1900 2160 1220 1415.5 187.25 522.25 -207.75 0.563612298136916 1
PRRC2B_uc004can.4_S555 393 1230 665 1010 1150 877 909 1520 691.25 289.5 -113.5 380 0.0733327742967018 1
CENPC_uc003hdd.1_S612 552 850 420 484 748 685 541 1260 433 232 32.4999999999999 254.5 0.16683028066616 1
PSIP1_uc003zlw.4_T140 294 324 394 316 389 582 487 528 325.75 164.5 -34 46.5 0.338990214870808 1
FKBP5_uc003oky.2_S444 3850 960 2620 2660 4080 3500 4020 3530 3067.5 1260 -110 -980 0.0841364296776672 1
ATRX_uc004ecr.2_S819 393 115 401 283 362 981 424 250 230.25 206.25 123.25 12.25 0.952705130769582 1
NPAT_uc001pka.3_S553 392 357 611 461 568 421 435 425 522.25 7.00000000000013 -48.5000000000001 -85.4999999999999 0.187297238472933 1
ELF2_uc003ihn.2_S172 941 420 1110 686 868 680 1610 755 1194.25 189 -313 -497 0.000116041254471212 0.551660123756143
C17orf49_uc002ged.3_S95 1010 1070 970 1260 1080 1520 442 1130 783 -34.4999999999998 219.5 369.5 0.0473513246446337 1
FOXK1_uc003snb.1_S212 736 582 518 709 236 801 683 606 590.75 -54.75 -40.2500000000001 131.25 0.372011812545034 1
CDC25B_uc002wjq.3_S288 558 851 671 1330 565 773 617 396 768.5 -264.75 -66.7500000000001 234.75 0.226201667331624 1
UTP11L_uc001ccn.4_S240 491 434 186 680 142 471 450 267 380.5 -115.25 -11.25 145.75 0.295586911594815 1
TRIO_uc003jfh.1_S1943 39.9 138 227 270 72.7 168 71.3 186 166.8 -44.225 -83.925 87.775 0.0287320007738598 1
ETV6_uc001qzz.3_S202 1090 1240 629 1410 124 616 250 507 848 -718 68.4999999999998 420 0.000956281449868206 1
FNBP1_uc004byz.1_S298 1450 1720 2160 1240 715 867 1430 1470 1893.25 -522 -387 -114.5 0.674273759304314 1
ELP2_uc002kzk.2_T176 1590 1630 1190 1300 1950 1550 1530 1340 1312.5 165 340 -110 0.277110197016102 1
DUT_uc001zws.3_S87 438 715 552 698 631 772 653 367 530.25 5.0000000000001 71.4999999999999 69.5000000000001 0.568784021212688 1
AHNAK_uc001ntl.3_S5856 781 924 773 1160 423 160 201 264 882 -647.5 -27.5000000000001 82.5000000000001 0.505882232667613 1
SPP1_uc003hrd.3_S173 251 202 549 110 89.7 102 387 112 436 -105.325 -128.325 -187.675 0.0392325341982802 1
PML_uc002awm.3_S39 6380 2210 2620 1020 1050 638 1350 1240 3338 -1988 1012 -1573 0.146685679614596 1
TRAFD1_uc001ttp.3_T413 321 253 428 287 328 349 148 378 315.75 -21.5 2.50000000000003 10.5 0.893660956205412 1
ZNF622_uc003jfq.3_S142 351 772 558 493 316 450 503 156 503.25 -187.25 44.7499999999999 35.7500000000001 0.79889384163359 1
TRAFD1_uc001ttp.3_S414 363 916 420 251 68.3 359 453 258 387 -202.925 81.0749999999999 119.925 0.535097131441909 1
ASH2L_uc010lwa.4_S589 356 232 609 417 681 907 287 459 342.75 180 101 20.5 0.91121721607355 1
XPO4_uc001unq.4_S233 522 401 1120 814 770 457 1250 813 1092.25 108.25 -461.75 -294.25 1.14645148729892e-06 0.00553965358662838
DOCK7_uc001daq.4_S29 296 345 836 490 557 391 486 339 638.25 -48.4999999999999 -140.5 -152.5 0.214475111817409 1
SF3B1_uc002uue.3_T203 183 726 382 815 131 354 176 432 396 -253.25 -102.75 363.75 1.11140274744335e-07 0.000538808051960536
MAP1S_uc002nhe.1_S728 103 115 64.9 254 71.2 166 108 168 107.2 -5.92499999999998 -34.925 88.9750000000001 0.0076190398935529 1
PML_uc002awm.3_S35 244 72 173 59.6 505 281 243 369 152.9 212.35 64.35 -95.85 0.158148287521869 1
LEO1_uc010bfd.3_S153 1310 1100 343 1380 2050 1350 1360 1000 846.5 406.75 431.75 -58.2500000000001 0.860452801635913 1
PML_uc002awm.3_S37 308 683 443 321 315 424 495 315 396.5 -51.4999999999999 39 45.5000000000001 0.693806858051554 1
HMGN4_uc003nig.3_S79 2370 1390 1350 1550 3930 4380 2030 3370 1067.5 1762.5 942.5 252.500000000001 0.60409428139673 1
TRMT1_uc002mwk.2_S595 702 548 114 822 365 112 540 607 545 -140.5 -89 91.9999999999999 0.681069865101065 1
STAT5A_uc002hzj.2_S748 2230 4890 3160 4100 1030 1970 1280 2070 2990 -2007.5 -122.5 1332.5 0.000544098115465647 1
PRPF4B_uc003mvv.3_S92 181 199 62 291 2100 2810 2640 1360 106.5 2044.25 234.25 -80.7499999999999 0.833611111906495 1
RBM6_uc003cyc.3_S892 989 1070 1440 1330 1190 1830 1340 1290 1177.25 205.25 -80.2500000000001 140.25 0.488243906122436 1
ZAK_uc002uhz.3_S635 637 1270 947 1170 575 581 660 437 945 -442.75 -37.75 159.75 0.321930911684165 1
AGFG1_uc002vpd.2_S180 570 1080 1480 834 236 149 60.3 493 1068.825 -756.425 -208.075 52.4250000000001 0.827185149078759 1
PAK2_uc003fwy.4_S140 835 1370 1000 1290 820 980 752 1060 974.25 -220.75 -24.2500000000001 323.25 2.0537274164422e-06 0.00991334223916652
SCAF8_uc011efj.2_S682 961 1050 1000 937 1480 1070 1060 999 972 165.25 141.25 -111.25 0.291100983374025 1
STRN_uc002rpn.3_S335 379 600 297 325 496 553 478 252 305.75 44.5000000000001 169 20.0000000000001 0.802880283780303 1
PPIG_uc002uez.3_S686 5420 5040 6950 5800 7690 7430 7840 5970 6382.5 1430 -245.000000000001 -914.999999999999 0.0990173316243906 1
KLC4_uc003oty.1_S533 387 244 343 157 268 436 274 224 267 17.75 84.25 -52.75 0.444181662131058 1
ANP32B_uc004aya.3_T243 2130 1990 3110 2700 3220 2550 3380 2420 2970 410 -430 -545 0.0341409806064669 1
PRDM2_uc001avi.3_S445 601 433 782 509 561 393 608 522 722.25 -60.2499999999999 -108.25 -173.75 5.49123900670461e-07 0.0026583088031457
USP8_uc010ufh.2_S717 247 82.3 162 299 211 69.4 225 312 256.4 6.77500000000001 -97.075 -20.575 0.764877247579647 1
MAVS_uc002wjx.4_S221 1020 637 1280 402 427 220 592 328 1088.5 -443 -74.5000000000001 -433 0.00144271236865065 1
USP8_uc010ufh.2_S715 940 680 639 647 643 406 1480 828 984.75 112.75 -231.25 -285.25 0.217989439646804 1
USP8_uc010ufh.2_S718 112 112 94.6 69 359 152 208 195 106.55 131.6 42.1 -61.4 0.150362646666206 1
ATXN7_uc003dlw.4_S345 1310 856 1260 998 604 470 904 1010 1315.5 -359 -233 -186 0.178240473530149 1
NAA10_uc031tkt.1_S189 2250 1650 1690 1440 1610 1900 1850 1550 1755 -29.9999999999994 219.999999999999 -215 0.233293409271395 1
EZH2_uc011kuh.2_T447 2280 1330 783 1070 1620 1240 1230 1340 1226.5 -8.25000000000011 511.75 -233.25 0.440298689045279 1
DEK_uc011djf.1_S242 1820 690 435 470 824 848 1400 553 928 52.4999999999999 331 -479.5 0.171305847790627 1
C12orf43_uc010szp.1_S209 572 701 874 694 1170 1190 615 693 609.75 206.75 189.25 11.75 0.947453219425935 1
NCOR1_uc002gpo.3_S156 339 610 993 345 581 651 727 1080 686.5 188 -241 11.5000000000001 0.95382047327415 1
NCOR1_uc002gpo.3_S157 193 65.5 198 288 255 464 247 208 165 107.375 9.12499999999997 33.125 0.708458943043081 1
CCDC137_uc002kbc.4_S18 1550 1720 1040 1650 877 1380 518 798 1104.5 -596.75 380.25 390.75 6.90015442244797e-05 0.32886135977387
MCM6_uc002tuw.4_S270 619 592 998 695 697 796 1520 954 1008.5 265.75 -365.75 -199.25 0.162841440828867 1
DENR_uc001uda.3_T85 635 1020 473 836 1480 992 1550 726 743.75 446 135.5 -141 0.594610577114185 1
RANBP3_uc002mdz.3_T55 750 253 20.1 279 225 139 196 486 281.55 -64.025 96.4749999999998 -8.52500000000001 0.966678168737919 1
CDK9_uc004bse.2_S346 509 102 338 416 318 690 591 396 375.5 157.5 -30.5000000000001 -38 0.796976871504483 1
IFI16_uc010pis.2_S105 2550 1880 2100 2800 2320 2210 2340 2520 2420 15.0000000000004 -200.000000000001 25.0000000000005 0.91977459827669 1
IFI16_uc010pis.2_T104 2180 2180 2050 2460 1540 2280 3620 1720 2520 72.5000000000002 -417.5 -187.5 0.728107955371299 1
CDK13_uc003thh.4_T493 278 169 178 408 369 691 1200 545 387.75 443 -206 -52.9999999999999 0.794247280181771 1
CPSF4_uc003uqj.3_S199 495 676 231 594 550 351 517 385 429.25 -48.25 86.25 53.25 0.663925843036851 1
KIAA0930_uc003bfw.1_S328 1010 1170 1670 404 1330 576 46.6 1630 1056.15 -167.85 83.85 -69.15 0.898355038692665 1
PRRC2A_uc011ffc.2_T608 423 99.8 314 269 605 110 570 446 445 156.3 -90.3 -246.8 0.00781486753142489 1
SF1_uc010rnn.2_S83 939 609 667 376 551 956 853 1080 636.5 212.25 19.7499999999998 2.75000000000018 0.988905628433124 1
NUP98_uc001lyk.2_S611 76 367 114 364 205 343 377 215 175.5 54.7500000000001 -19.75 129.25 0.144727301518635 1
THRAP3_uc001caf.4_S319 288 1170 508 805 1450 1480 396 804 256.25 339.75 468.75 404.25 0.107252621227692 1
TOR1AIP1_uc001gnq.4_S241 2570 2230 3820 2850 2270 2850 2100 2960 3077.5 -322.5 -452.5 32.5000000000003 0.940754071812359 1
BMS1_uc001jaj.3_S488 235 168 192 345 194 258 192 329 224.5 8.25000000000005 -50.7500000000001 71.7500000000001 0.104351277033705 1
THRAP3_uc001caf.4_S314 56.2 266 532 265 464 166 84.8 143 326 -65.35 -18.15 -74.25 0.628921408380636 1
SFPQ_uc001bys.3_S32 411 535 442 142 257 849 378 398 241.5 88 173 109 0.495382595259509 1
ZC3HC1_uc003vpi.3_S372 587 2390 1850 2690 1280 1440 1450 1180 1746.75 -541.75 -368.25 633.25 0.15248043650126 1
CIT_uc001txj.2_S439 744 813 833 626 983 523 415 1090 732 -1.24999999999997 24.75 19.2500000000001 0.927478886099596 1
STK10_uc003mbo.1_S513 318 1100 828 1150 692 580 351 700 723.75 -268.25 -84.7500000000001 335.25 0.0712074006579424 1
RBM12B_uc022aye.1_S637 2400 1700 1670 1530 1660 1630 1320 1650 1740 -260 305 -135 0.496496664464815 1
TAF12_uc009vti.2_S102 1150 706 888 594 1680 803 383 1800 775 332 168.5 -49.4999999999998 0.90976545920783 1
RANBP2_uc002tem.4_S3240 297 422 20.1 114 110 651 317 50.2 29.2999999999999 68.775 244.675 123.275 0.395403613825278 1
KANSL1_uc021uge.1_S248 1120 732 909 700 853 701 785 1080 930.5 -10.5 -17.0000000000001 -113.5 0.429033186243309 1
TP53BP1_uc001zrr.4_S1032 891 1220 1540 1420 691 514 431 668 1327 -691.75 -185.75 67.2500000000001 0.678106152654114 1
NCOA2_uc003xyn.1_S28 692 506 581 499 719 887 648 742 528.5 179.5 83.5 -1.50000000000001 0.98315664377538 1
TMEM214_uc002rib.4_T96 609 373 574 490 624 483 628 714 598 100.75 -79.2500000000002 -93.7499999999999 0.128068049115159 1
BCKDK_uc002eaw.5_S30 493 406 60.5 365 84.3 399 272 446 213 -30.8 59.6999999999999 176.55 0.141144570256142 1
TOP2B_uc003cdj.3_S1549	S1551 436 1290 647 793 374 383 1190 968 832.5 -62.7499999999999 -278.75 196.75 0.499243600722856 1
MDC1_uc011jhd.1_S1173 142 412 297 102 304 127 397 588 277 115.75 -99.7500000000001 22.2500000000001 0.871433234353813 1
SSH3_uc001okj.3_S585 232 239 415 368 233 225 456 196 415.25 -36 -126.5 -77 0.167048617522969 1
LUC7L3_uc002isr.3_S424 209 276 290 397 208 194 187 270 294.75 -78.2499999999999 -64.25 60.75 0.037626701069808 1
BRD1_uc003biv.3_S981 1410 243 357 249 503 270 535 686 659.5 -66.2500000000002 149.75 -339.25 0.275577765095876 1
LBR_uc001hoy.3_S98 310 825 313 454 210 719 155 362 206.5 -114 195 343 6.01091137366161e-05 0.286780581637395
FLII_uc002gsq.2_S380 1010 1230 935 980 764 707 293 1130 861.5 -315.25 93.2499999999998 261.25 0.139612831386595 1
USP9X_uc004dfc.3_S1848 329 170 88.5 184 996 219 627 454 274.5 381.125 90.125 -253.375 0.114958189232056 1
PRKCD_uc003dgm.3_S505 515 419 383 643 627 761 464 432 406.75 81 99.9999999999999 66.5000000000001 0.510471673343093 1
RBM12B_uc022aye.1_Y389 598 255 718 530 488 541 1090 445 778.25 115.75 -225.25 -280.75 0.0275261602933869 1
AP3B1_uc003kfj.4_Y273 1300 1190 1550 1450 1460 2000 1310 1530 1290 202.5 27.4999999999999 137.5 0.479754131822649 1
NCL_uc002vru.3_S579 972 756 545 598 1410 727 972 546 726.25 196 301 -318 0.0188225182708942 1
AP3B1_uc003kfj.4_S275 1520 1380 1540 1480 1450 1300 1680 1830 1615 85 -220 -50 0.617733502905955 1
MYLK_uc003egr.3_S1727 493 361 533 498 925 747 665 531 493.75 245.75 74.75 -119.75 0.162352739601919 1
MYLK_uc003egr.3_S1724 439 327 708 418 747 683 672 694 565.5 226 -74 -111 0.153738123812709 1
KRT2_uc001sat.3_S61 431 370 483 308 296 1010 1690 2440 596.25 961 -703.5 307 0.457968677512793 1
ATRX_uc004ecp.4_S538	S542 247 261 254 410 301 420 530 796 318.75 218.75 -190.25 138.75 0.0538230804226654 1
GIGYF1_uc003uwg.1_S227 444 779 741 667 417 480 453 330 641.5 -237.75 -17.75 50.25 0.602622596544572 1
NSUN2_uc003jdu.3_S742 449 393 516 309 649 522 218 599 371.5 80.25 92.75 -2.25000000000003 0.985208005605311 1
LIG1_uc002pia.1_S50 525 632 491 711 592 539 385 535 516 -76.9999999999998 41.4999999999998 106 0.0747106860148826 1
ZBTB7A_uc002lzi.3_S336 2210 1570 2210 1440 1440 939 1010 1350 2035.25 -672.75 37.2499999999996 -392.75 0.0706355916245484 1
BPTF_uc002jgf.3_S1230 948 936 479 305 442 704 1070 102 644.25 -87.5 268.5 -223 0.406368775478965 1
CHD4_uc001qpo.3_T1539 645 529 500 385 353 607 235 773 414.5 -22.7500000000001 60.2500000000001 140.25 0.329037829721864 1
FTH1_uc001nsu.3_S178 1450 1570 1470 1320 2140 1860 1610 2120 1365 480 125 50 0.740886086560643 1
RBM12B_uc022aye.1_S709 276 197 372 355 98.7 285 490 522 395 48.925 -220.575 30.575 0.652015005147613 1
DDX24_uc001ycj.3_T113 871 688 916 704 652 698 686 716 848.75 -106.75 -28.2500000000002 -79.7499999999998 0.177763859599887 1
INTS1_uc003skn.2_S1394 495 653 206 338 614 489 765 301 380.25 119.25 160.25 -74.7499999999999 0.603449971900359 1
INO80B_uc010yrs.2_S350 213 296 303 281 309 514 347 389 233.25 116.5 2.99999999999998 77.0000000000001 0.0948812631557039 1
STMN1_uc001bla.3_S24 791 1940 520 1720 293 1300 212 1410 615.749999999999 -438.999999999999 115.5 1138.5 8.84350235008844e-51 4.34215965389342e-47
THOC2_uc004etu.3_S1243 1170 944 618 739 542 1260 1750 718 908.75 199.75 22.75 -104.75 0.772928243030977 1
SCAF11_uc001roy.1_S398 196 328 996 250 198 266 71.2 381 560.8 -213.45 -177.55 -59.05 0.791106442652052 1
USP10_uc010vof.2_S551 1750 1040 808 1050 1240 988 1290 1290 1179.5 40.0000000000002 145 -180 0.450074109693842 1
HMGA1_uc011dsp.2_S35 299 762 365 449 254 201 204 467 370.25 -187.25 7.74999999999994 189.25 0.0935182248507717 1
U2SURP_uc003evh.1_T918 455 876 454 977 598 1040 445 907 436.25 57 46.5 462 5.26371020019284e-19 2.57974436911451e-15
BRD8_uc003lci.3_T263	S267 546 748 839 696 349 211 469 489 794.5 -327.75 -159.75 -14.7499999999999 0.840541254722397 1
PSEN1_uc001xnv.3_S362 481 721 332 511 757 533 311 376 358.5 -16.9999999999999 240.5 65.0000000000001 0.490253803829949 1
ERC1_uc001qjc.2_S20 884 1910 912 699 337 692 302 645 754.25 -607.25 316.25 377.75 0.14483404361728 1
PRR5_uc003bfb.2_S33 581 329 640 412 311 290 484 237 616.75 -160 -65.5 -187 0.000104849774909396 0.498770379243996
C17orf59_uc010vut.2_S167 421 423 337 230 637 333 699 296 422.75 138.5 63 -203 0.0212412353465083 1
PCM1_uc022asj.1_S1283 438 352 341 725 631 446 665 310 516 49.0000000000001 -43.5000000000001 -60.5 0.676402939212467 1
ERG_uc010gnv.3_S183 166 687 993 997 623 525 1090 980 928.5 93.7500000000001 -514.75 79.2500000000002 0.548834564255434 1
PYGO2_uc001fft.3_T301 278 399 994 473 559 697 1280 504 830.5 224 -329.5 -259.5 0.199682298660596 1
YWHAQ_uc002qzx.3_S144 822 20.1 682 20.1 1200 748 645 644 525.775 423.2 199.75 -479.2 0.0036295049447847 1
ZCCHC11_uc001ctx.2_T216	S235 784 641 335 765 763 636 1110 635 673.25 154.75 -5.25000000000004 -78.75 0.666674373799445 1
ACOT12_uc003khm.3_S81 520 338 602 350 2110 1710 1990 2110 588.5 1527.5 -93.5 -178.5 0.0672500325597571 1
ZC3H13_uc001vas.1_S1465 553 368 951 575 1210 774 952 892 802 345.25 -116.25 -264.25 0.0271013815046127 1
RIF1_uc002txl.3_S1517 687 493 136 291 316 243 460 280 366.75 -77 143 -72.9999999999999 0.591572299309426 1
MECP2_uc004fjw.2_S79 742 689 793 582 878 596 807 758 780.25 58.2500000000001 -8.7500000000001 -148.75 0.00561148916540077 1
MECP2_uc004fjw.2_S77 1940 2410 2650 2230 2860 2520 2530 2660 2370 335 -85 -40 0.843045705169603 1
ACIN1_uc010tnj.2_S489 818 1290 1320 1140 958 969 1340 1070 1242.25 -57.7499999999998 -208.75 8.25000000000012 0.954343570851241 1
SUB1_uc003jhs.2_S57 183 336 435 265 385 295 225 155 312 -39.75 29.75 -44.25 0.602208903152308 1
NAV1_uc001gwu.3_S390 256 452 20.1 516 245 608 517 281 180.3 101.725 56.7249999999999 204.725 0.139783243443574 1
CLN3_uc002dpo.3_S11 314 595 976 264 502 92.5 160 519 649.375 -218.875 -103.875 -120.375 0.59926939201723 1
HSPD1_uc002uuk.3_S69 633 475 485 853 429 443 747 433 690 -98.4999999999999 -134.5 -22.4999999999999 0.859543223551715 1
MECP2_uc004fjw.2_S228 500 420 174 302 444 311 270 195 277.25 -43.9999999999999 183.5 -39.9999999999999 0.453828923125707 1
SMARCD2_uc010wpt.1_T216 1700 825 948 1120 1610 1270 1450 937 1224 168.5 237.5 -389 0.0391363892484487 1
LBR_uc001hoy.3_S96 293 586 328 940 828 1290 980 623 394.75 393.5 31.5 252.5 0.24369187768222 1
PSMG1_uc002yxi.4_T17 208 242 66 99.8 699 927 452 375 -8.80000000000002 459.3 270.8 54.7 0.51787835646434 1
SRRM2_uc002crj.1_S1518 568 857 360 339 1180 756 957 377 457 286.5 332 -184 0.282277571175662 1
SRRM2_uc002crj.1_S1516 1470 679 648 1110 1760 1800 2440 2430 1129 1130.75 -229.75 -74.7499999999999 0.809711348360213 1
FNBP1L_uc010otk.2_T292 252 774 456 382 841 609 778 558 428.75 230.5 75.5 -0.999999999999963 0.994833197539873 1
SLBP_uc003gdl.1_S110 787 564 792 823 239 318 53 277 732.25 -519.75 -9.25000000000007 27.7500000000001 0.78420211835202 1
TCF3_uc002lto.3_S541 1360 436 1010 1050 719 1000 1470 1490 1225 205.75 -376.25 -145.75 0.576281984456944 1
MKI67_uc001lke.3_S583 322 251 245 273 141 134 228 106 294.75 -120.5 -1.00000000000001 -43 0.182027990974498 1
NOP56_uc002wgh.3_S569 659 575 496 558 738 902 656 672 490.75 170 123 39.5 0.406081914404912 1
NUB1_uc003wjw.4_S463 1260 685 107 1090 733 509 262 1010 579.25 -157 179.5 233 0.492121894331738 1
FAM73A_uc001dhy.1_T317 2120 2400 1790 2390 2730 2570 2470 2810 1997.5 470 89.9999999999999 265 0.062692137101867 1
TUSC1_uc003zpx.3_S152 591 552 619 230 392 227 72.9 405 476.225 -223.775 108.775 -65.225 0.6214658226175 1
PDAP1_uc003uqe.3_S177 110 365 438 179 175 141 169 342 298.25 -66.2499999999999 -84.25 33.75 0.735211391892954 1
PDAP1_uc003uqe.3_S175 496 285 364 480 691 420 315 477 399.75 69.5 64 -51 0.634134857243233 1
ACIN1_uc010tnj.2_S215 7020 8210 7240 7310 7840 8270 7310 7940 6962.5 395.000000000001 384.999999999999 580.000000000001 0.00445056220089809 1
SAMSN1_uc002yjv.1_Y171 992 1710 974 2170 898 1420 1280 1650 1242.5 -149.5 -263.5 701.5 7.83895747958286e-06 0.0377210633917527
OGFR_uc002ydl.3_S314 83.7 244 67.9 438 89.3 184 222 91.9 173.875 -61.6 -54.7 123.75 0.173125593169521 1
RBM15B_uc003dbd.3_T630 314 554 79.5 232 155 20.1 492 156 294.225 -89.1 20.9 -19.5999999999999 0.909463549745755 1
MSH6_uc002rwd.4_S37 268 621 247 243 388 252 661 439 353.5 90.2500000000001 -15.25 -2.24999999999996 0.988302855024252 1
SRRM2_uc002crj.1_S862 125 403 251 309 387 538 269 184 166.75 72.5 110 100.5 0.271726526141847 1
ADAR_uc001ffi.3_T595 455 270 583 183 846 536 568 518 459 244.25 63.75 -236.25 0.00253365695842374 1
UBN1_uc002cyc.3_S492 501 56.2 409 278 514 242 264 151 404.75 -18.2999999999999 52.7999999999999 -240.2 0.00688061877444416 1
SRRM2_uc002crj.1_T864 141 432 349 403 197 609 849 834 370.5 291 -264 185.5 0.131251741016519 1
CERS2_uc009wmh.3_S340 675 242 236 338 511 581 114 789 254.5 126 133 103.5 0.599481354574814 1
RBL1_uc002xgi.3_T212 404 851 620 730 215 436 731 348 667.25 -218.75 -130.75 98.7500000000001 0.530283441201334 1
MTA1_uc001yqy.3_S385 183 107 84.9 241 221 204 342 240 182.95 97.775 -48.225 -9.725 0.853082153316002 1
EIF4B_uc010snv.2_S508 779 1140 523 1630 923 1070 1350 1300 933.75 142.75 -222.75 391.25 0.0824895989597387 1
ARID4A_uc001xdo.3_S672 440 275 393 520 947 468 483 630 440.25 225 26 -92.5 0.514818686301031 1
SUB1_uc003jhs.2_S54 288 178 458 161 88.3 125 340 183 395 -87.1749999999999 -115.675 -131.825 0.0355582399778095 1
ZC3H11A_uc001haf.3_S107 3000 1190 1370 879 1420 1420 1410 1430 1652.25 -189.75 485.25 -570.25 0.199343381152025 1
ARID4A_uc001xdo.3_S675 815 551 1360 743 1410 1510 1460 1560 1057 617.75 -209.25 -170.25 0.313167015386405 1
LIMA1_uc001rwg.4_S566 843 610 646 929 892 974 768 1030 714.5 159 -13.5000000000001 98.5 0.353010913878781 1
MTDH_uc003yhz.3_S392 1200 356 425 864 1350 614 913 585 803.25 154.25 183.25 -367.25 0.146737015438969 1
[truncated: 2,912 more rows]

## Sheet: editing
D1.CD123.Unstim D1.CD123.IL3 D1.AAVS.Unstim D1.AAVS.IL3 D2.CD123.Unstim D2.CD123.IL3 D2.AAVS.Unstim D2.AAVS.IL3 (Intercept) Donor Editing Stimulation LRT_Pvalue adj_Pvalue
PCM1_uc022asj.1_S1619 230 194 237 169 205 227 222 263 217 21.75 -8.75000000000002 -10.25 0.711025407078729 1
CIC_uc002otf.1_S172 485 877 622 636 629 499 371 707 559.25 -103.5 38.4999999999999 153 0.724383907087904 1
FNBP4_uc009ylv.3_T476 567 365 595 868 1470 717 986 1350 723.5 532 -170 -79.5 0.454348678720679 1
PHRF1_uc009ybz.1_S863 211 362 516 481 92.7 336 251 283 409.75 -151.825 -132.325 97.825 0.0475427458670563 1
SF3B1_uc002uue.3_T312 509 265 92.2 420 646 731 524 282 226.6 224.2 208.2 -18.2999999999999 0.0993335488841227 1
MYBBP1A_uc002fyb.4_S10 798 661 468 176 343 222 655 546 585.75 -84.25 44.7499999999999 -164.75 0.808989599929274 1
GSE1_uc010cho.3_S918 206 395 335 279 279 236 288 340 301.75 -17.9999999999999 -31.5000000000001 35.5000000000001 0.53310963931124 1
STAMBPL1_uc001kfn.4_S241 778 962 457 380 690 586 224 393 427.5 -171 390.5 43.0000000000001 1.11835716052325e-07 0.000547212158644025
LRBA_uc010ipj.3_S1750 72.4 117 705 111 184 58.6 259 229 448.45 -68.6999999999999 -218 -176.2 0.101535891510531 1
PHF2_uc004aub.3_S538 492 823 1140 1110 537 845 894 803 982.75 -121.5 -312.5 129.5 0.0111579940799363 1
LMNA_uc001fni.3_S21 267 592 813 500 393 940 171 996 406 82.0000000000001 -72.0000000000001 346 0.747558572132111 1
ORC2_uc002uwr.3_S279 282 76.2 360 360 377 158 524 292 432 68.2 -160.7 -164.2 0.000964142444387864 1
ZNF217_uc002xwq.4_S406 763 152 49.6 616 138 412 397 438 365.8 -48.9000000000001 -8.90000000000001 67.6 0.968716585697544 1
PAK1_uc001oyg.4_T291 173 129 340 247 226 360 151 224 222.75 18 -18.5 17.5 0.809423111396886 1
AHCTF1_uc001ibv.2_S1317 569 355 120 385 349 381 305 554 279.5 40.0000000000001 72.4999999999999 83.0000000000001 0.54235400964917 1
EPB41L3_uc010dkr.2_S447 249 1030 642 520 517 355 294 1050 498 -56.2499999999999 -88.7500000000001 313.25 0.710825438152906 1
TRIM28_uc002qtg.1_S688 280 438 981 464 550 387 1100 868 854.75 185.5 -439.5 -188.5 0.000481557801859255 1
CEP250_uc021wco.1_S2321 393 348 479 496 635 562 390 530 418.75 100.25 10.75 9.75000000000005 0.887351136790974 1
CHAMP1_uc001vuv.3_T457 120 783 722 1100 128 769 66.8 537 490.45 -306.05 -156.45 538.05 0.336398823958598 1
POLR2A_uc002ghf.4_S1814 194 500 362 752 426 262 351 468 439.75 -75.2499999999999 -137.75 162.25 0.220101059271057 1
CLSPN_uc009vux.3_Y80 731 530 396 427 689 405 452 575 499.25 9.24999999999998 126.25 -82.75 0.183511403475392 1
ATG2B_uc001yfi.3_S254 1060 933 587 1100 1020 1250 566 955 662.5 27.75 263.75 251.25 0.0462072019190619 1
TRIM28_uc002qtg.1_S682 1410 853 1340 965 1100 1230 1260 1120 1271.25 35.5000000000003 -23.0000000000003 -235.5 0.858305379078486 1
PML_uc002awm.3_S517 274 215 674 321 611 63.9 555 281 608.525 6.72500000000006 -166.775 -308.275 0.0871601868574183 1
FLNA_uc010nuu.1_S2149 1370 1700 1050 1290 1820 2220 1800 2210 1085 660 190 345 0.0429732553702129 1
PRPF40A_uc002tyg.4_S956 517 414 460 540 836 419 1180 914 684.5 354.5 -227 -176.5 0.0891243902678848 1
RPL12_uc004bqy.2_S37 4890 1670 1930 1460 1960 1820 2370 1390 2690 -602.5 797.499999999999 -1202.5 0.267194384106808 1
PHRF1_uc009ybz.1_S913 591 364 520 177 753 449 323 568 420.5 110.25 142.25 -157.25 0.228660833921901 1
SNX17_uc010eza.2_S420 223 154 540 120 187 31.7 465 358 464.075 1.175 -221.825 -187.825 0.00533418806734452 1
SRFBP1_uc003kst.1_S202 1110 1180 1210 1230 1150 1310 805 1350 1063.75 -28.7499999999998 38.7499999999998 198.75 0.741996781124616 1
ACIN1_uc010tnj.2_S1002 2870 1780 2300 1910 2550 2240 2650 2270 2447.5 212.5 77.4999999999999 -542.5 0.656123349915408 1
CHAMP1_uc001vuv.3_S431	S435 827 1200 728 864 990 485 775 963 859.25 -101.5 43 48.0000000000001 0.818304737785572 1
VPS26A_uc001jpb.3_S317 529 84.5 312 34.9 203 78.6 284 195 348.325 -49.9499999999999 17.2999999999999 -233.75 0.849521635544945 1
GYS1_uc010xzz.2_S709 65.9 110 20.1 135 215 33.5 420 87.3 156.9 106.2 -59.5 -88.8 0.534457573963942 1
C12orf43_uc010szp.1_S126 2570 2990 2980 2680 2590 2650 3290 2340 2962.5 -87.4999999999997 -122.5 -192.5 0.63175020391935 1
TMPO_uc001tfh.2_S158 469 683 853 781 492 704 445 549 674.25 -149 -69.9999999999999 114.5 0.498665450227161 1
SLC9A3R1_uc002jlo.4_T292 675 402 484 261 953 654 797 400 511.75 245.5 185.5 -298 2.17677502731355e-08 0.000106618440837818
EPS15_uc001csp.3_S765 364 250 434 376 693 148 371 343 457.75 32.75 -17.25 -186.25 0.877834260465891 1
LARP7_uc003iay.4_S267 1010 1150 1390 1960 1340 1300 2500 1480 1737.5 277.5 -632.5 -87.4999999999998 0.0301387807998715 1
PPP1R12A_uc001sza.3_S444 813 720 698 953 715 780 678 825 765 -46.5 -31.5 93.5 0.627857613280566 1
DOCK10_uc010fwz.1_T195 227 343 989 346 576 339 176 526 597 -71.9999999999999 -138 -103.5 0.5376015544083 1
EZH2_uc011kuh.2_S340 843 1150 1560 785 784 741 1130 1270 1284.25 -103.25 -306.75 -92.75 0.156617753398138 1
RANBP3_uc002mdz.3_S56 215 329 234 254 178 416 364 247 221.25 43.25 9.74999999999999 63.75 0.881805588332599 1
ZNF22_uc001jbw.3_S48 1830 1210 1350 1640 1360 1840 620 1290 1237.5 -230 335 205 0.251252523889993 1
KIAA0930_uc003bfw.1_S366 3830 2820 3200 3370 1710 1840 2130 1670 3472.5 -1467.5 -42.5000000000001 -292.5 0.862431308133283 1
PEA15_uc001fvl.3_S115 73.9 186 265 220 178 400 141 177 141.225 37.775 8.72500000000002 81.275 0.911042278411434 1
TRMT1_uc002mwk.2_T384 664 320 299 409 704 560 516 586 406.75 168.5 109.5 -77 0.234273333481334 1
HDGF_uc009wsd.3_T183 232 98.4 377 405 1030 437 606 230 390 297.65 44.8500000000001 -268.65 0.802779032921592 1
CASC3_uc002hue.3_S362 162 323 244 724 20.1 82 159 140 362.75 -262.975 -169.975 170.975 0.0932198278013552 1
EIF4G3_uc001bec.3_S493 1000 2360 1160 1780 640 856 533 1150 1194.25 -780.249999999999 58.2499999999996 703.25 0.791291802858382 1
POLDIP3_uc011apq.2_S401 576 1140 932 1380 484 1020 845 1060 911.25 -154.75 -249.25 440.75 0.000617032374357469 1
CTDSPL2_uc010bdv.3_S103 768 854 622 1340 719 750 1040 857 910.5 -54.4999999999998 -192 163 0.253856700099574 1
CD3EAP_uc002pbr.1_S286 468 152 688 645 498 269 650 401 717.5 -33.7499999999999 -249.25 -209.25 0.000725240245964967 1
NCOA2_uc003xyn.1_S698 548 435 1020 525 63.9 785 629 412 739.25 -159.525 -188.525 -25.975 0.415137714497705 1
ARHGEF6_uc011mwd.2_S602 624 512 758 773 997 686 1280 681 876.75 244.25 -168.25 -251.75 0.149657135358775 1
CD3EAP_uc002pbr.1_T283 825 303 1120 207 596 491 823 150 901 -98.7499999999999 -21.2500000000001 -553.25 0.888889519099798 1
TMPO_uc001tfj.3_S183 234 461 194 409 569 241 513 249 325.75 68.5 35 -37.4999999999999 0.787557615836542 1
DDX59_uc009wzk.3_S159 483 356 59.2 329 347 107 579 78.7 350.6 -28.875 61.775 -149.375 0.701178702900118 1
DDX10_uc001pkm.3_S828 123 248 72 209 315 354 263 353 96.2499999999999 158.25 35.75 97.75 0.0679407339141486 1
FAM134A_uc002vjx.3_S384 715 580 591 530 435 564 458 387 580.25 -143 82 -34.5 0.0965938674032347 1
PBDC1_uc004ecl.1_S180 1300 1930 2330 1910 1750 1730 1760 1920 1975 -77.4999999999996 -302.5 87.5000000000003 0.157483456739543 1
ANKIB1_uc003ulw.2_S736 1200 787 949 951 955 835 1080 844 1073.5 -43.2499999999999 -11.7500000000001 -191.75 0.885112799411426 1
SKA2_uc002ixd.2_S100 1160 446 890 376 766 851 756 1100 805.25 150.25 25.2499999999999 -199.75 0.911393681441983 1
RGS14_uc003mgf.3_S19 96.8 64.3 224 104 209 275 67.2 109 110.25 42.775 35.225 -11.175 0.61252605462537 1
PLEK_uc002sen.4_S56 616 631 600 732 567 684 571 134 608.75 -155.75 115.25 -43.2499999999999 0.410956228041855 1
SRSF7_uc002rqz.3_S191 5970 2700 3040 2980 4030 3570 3490 3530 3737.5 -17.5000000000001 807.5 -937.5 0.266934744342423 1
MSH6_uc002rwd.4_S7 399 421 325 335 546 425 321 369 320 45.25 110.25 -10.25 0.00221288206138115 1
MTCH1_uc003ond.2_S380 360 259 349 47.8 438 20.1 520 86.1 401.425 12.1 18.55 -313.5 0.818850053540274 1
TET2_uc021xql.1_S74 1480 1950 1810 1430 2080 1770 1940 1800 1675 230 75.0000000000001 -90.0000000000001 0.654792572249337 1
FERMT3_uc001nym.2_S7 281 505 784 397 501 660 654 220 560 17.0000000000001 -27.0000000000001 -109.5 0.876366738337622 1
TRMT10A_uc003hva.4_S317 2900 2610 1420 2950 3790 3990 2330 3820 1757.5 1012.5 692.5 732.5 0.0857520119258831 1
CCAR1_uc009xpx.1_S696 7060 4110 6210 2920 4340 6210 5970 5930 5540 537.5 172.499999999999 -1102.5 0.880416623361202 1
RBMX_uc004fad.1_S87 238 133 461 120 310 386 382 350 319 119 -61.5 -100.5 0.439515395257425 1
PCF11_uc001ozx.4_T1659 499 268 242 383 192 227 274 430 353.25 -67.25 -35.75 25.25 0.704165696661342 1
HSD17B4_uc010jcn.2_S317 1860 534 452 1340 798 1330 109 1370 720.75 -144.75 312.75 338.75 0.529655980482128 1
CWC25_uc002hqu.4_S216 443 434 417 590 709 893 364 852 334.5 233.5 63.9999999999999 209 0.560941999484509 1
EPB41L3_uc010dkr.2_T525 721 488 522 692 275 504 245 496 549.5 -225.75 8.24999999999996 104.25 0.933332584173553 1
RANBP3_uc010duq.3_S243 624 349 879 1000 247 923 487 679 736.5 -129 -225.5 178.5 0.268206981717729 1
ZRANB2_uc001dft.3_S142 215 289 184 83.7 99.7 267 268 382 166.925 61.25 -11.75 63.7500000000001 0.886152099213258 1
HSP90AB1_uc011dvr.2_S254 7610 5680 9980 8540 6840 6330 8000 6520 9445 -1030 -1645 -1340 0.00275398577040909 1
DYNC1LI2_uc010vis.1_S116 320 208 283 308 283 182 339 298 337.75 -4.24999999999994 -58.7500000000001 -57.25 0.0542938486904879 1
EVL_uc001ygt.3_S305 404 765 310 307 296 234 454 493 387.75 -77.2499999999999 33.75 83.75 0.817534412717594 1
MYSM1_uc009wab.2_S339 278 115 303 30 285 120 330 290 281 74.75 -38.75 -160.25 0.470394997727157 1
TOR1AIP1_uc001gnq.4_S238 1380 1860 1820 1180 1670 1570 1520 1500 1537.5 5.00000000000036 115 -69.9999999999996 0.562500104620098 1
ZC3HC1_uc003vpi.3_S322 529 1160 600 956 418 421 483 215 686.75 -427 68.4999999999999 180.5 0.688273745562454 1
USP24_uc001cyg.4_S1767 1640 1640 1010 456 899 1410 885 1000 897.75 -138 559.5 18.0000000000001 0.0299555652827118 1
IKZF1_uc003tox.4_S62 141 519 408 304 98.2 432 470 152 324.75 -54.9499999999999 -35.95 72.4500000000001 0.806772100092761 1
IKZF1_uc003tox.4_T60 863 1500 1010 991 724 817 615 864 918 -336 106 240 0.413536458389688 1
NAA10_uc031tkt.1_S170 652 274 771 740 503 756 441 807 654.75 17.4999999999999 -143.5 52.5 0.375544834258035 1
BRD8_uc003lci.3_S623 1430 674 1480 845 2300 1790 2270 2240 1428.75 1042.75 -160.25 -482.75 0.252259551247172 1
PPP4R2_uc003dpi.1_S158 133 77.8 289 171 421 404 178 128 164 115.05 67.4500000000001 -60.05 0.490160846221351 1
ZNF318_uc003oux.3_S2034 288 496 269 72.4 420 262 101 165 184.35 -44.35 214.65 -20.6499999999999 0.00945053269838044 1
MPHOSPH8_uc001umi.3_S402 477 1300 783 542 247 526 569 509 657 -312.749999999999 36.7499999999998 200.25 0.869431625517215 1
RPS6_uc003znv.1_S234	S239 759 2070 573 2270 658 2160 848 2240 715.75 58.5000000000001 -71.0000000000002 1475.5 0.369572092636769 1
SETX_uc010mzt.3_S1365 768 909 1130 1660 455 1260 598 1740 1006.5 -103.5 -434 654.5 0.0249565521246869 1
MTA1_uc021seq.1_S561 410 384 161 163 123 174 133 267 213.5 -105.25 91.7499999999999 40.25 0.238260776475112 1
MTA1_uc021seq.1_T563 659 1230 1410 1440 766 879 799 811 1209.75 -371 -231.5 181.5 0.170327000908116 1
UPF1_uc002nkh.3_S1095 550 499 551 549 503 639 299 574 465.25 -33.4999999999999 54.5 89.5 0.468133793289691 1
PDZD8_uc001lde.1_S966 621 264 197 577 54.5 360 353 278 396.25 -153.375 -26.3750000000001 63.3750000000001 0.864384956712855 1
UBE2J1_uc003pnc.3_S267 283 518 590 356 501 191 438 554 516.5 -15.7499999999999 -111.25 -48.2499999999999 0.338579384048928 1
NCOA6_uc002xaw.3_T1877 259 630 455 380 64.6 117 274 69.6 426.5 -299.7 -27.0000000000001 36.0000000000001 0.806433039469895 1
MKI67_uc001lke.3_S1448 2170 1480 2640 2670 678 294 377 725 2550.75 -1721.5 -447.5 -174 0.103633649283046 1
LARP4B_uc031ptb.1_T789	S793 130 442 376 205 446 379 314 765 255.5 187.75 -65.75 131.25 0.619532002615806 1
AHNAK_uc001ntl.3_S175 71 113 82.8 399 84.2 157 325 74.3 200.9 -6.32499999999998 -113.975 45.075 0.264087403491267 1
AHNAK_uc001ntl.3_S176 1120 1650 1090 1770 844 1080 1430 992 1355 -321 -147 252 0.505126275990845 1
ZNF106_uc010udh.1_S663 549 808 281 559 236 375 405 307 425 -218.5 104 144.5 0.333780285205458 1
ZNF185_uc011myh.2_S465 506 294 502 419 81.2 524 302 84.2 426.75 -182.4 24.4999999999999 -17.4999999999999 0.863099247544226 1
SRSF4_uc001bro.3_S430 1080 667 1190 324 1310 873 524 1060 858.75 126.5 208 -295 0.424262620432765 1
NELFB_uc004cmm.4_S556 385 365 436 638 372 535 543 581 475.75 51.7500000000001 -135.25 95.7500000000001 0.00403901713880214 1
G3BP1_uc011dcu.2_S229 246 557 323 254 350 211 305 394 310 -29.9999999999999 21.9999999999999 48.0000000000001 0.821786781381807 1
RPL13A_uc010sho.2_T154 667 432 257 479 392 294 310 257 419 -145.5 120.5 -41 0.172928235032442 1
ZNF740_uc001scb.4_S71 2300 1830 772 1630 1730 1820 2250 1020 1476 72 502 -188 0.235158212162807 1
TLN1_uc003zxt.2_S424 594 570 767 611 1150 361 1000 713 844.5 170.5 -104 -314 0.472601921340605 1
NCAPD2_uc001qoo.2_S1332 354 421 170 449 289 212 215 313 286.5 -91.25 32.2499999999999 91.7500000000001 0.632019766742486 1
CLASP2_uc003cfw.2_S375 3040 3320 3730 4130 1430 2710 2370 2000 3572.5 -1427.5 -432.5 397.500000000001 0.195351717021105 1
MPDZ_uc003zlb.4_S229 427 497 495 162 384 229 481 81.8 457.75 -101.3 79.3 -204.3 0.40316678420127 1
H2AFX_uc001pvg.3_S139 2230 1340 1610 2080 3240 2890 3060 2690 1925 1155 64.9999999999998 -285 0.795859258360742 1
SRSF2_uc002jsv.3_S188	S190 747 1220 932 910 923 1170 1110 1420 865.25 203.5 -78.0000000000001 252 0.492099693590853 1
ASUN_uc001rhj.4_S625 779 448 1090 233 859 733 363 806 705.5 52.7500000000001 81.75 -217.75 0.735069420901182 1
TUBB_uc011fyf.2_T54 445 20.1 937 294 616 695 528 681 611.5 205.975 -165.975 -208.975 0.405605946151716 1
SOGA1_uc021wcx.1_Y1253 824 1390 766 652 406 1560 1150 969 649.5 113.25 160.75 356.25 0.588862992997529 1
PDS5B_uc010abf.3_S1282 1630 1020 815 1510 1890 1480 1600 902 1222.5 224.25 298.25 -255.75 0.299555173631606 1
TMX4_uc002wmx.1_S258 1420 977 1500 1020 1080 1220 1060 1150 1320 -101.75 -8.25000000000018 -173.25 0.955236823140584 1
PDS5B_uc010abf.3_S1280 360 616 474 618 698 626 793 517 523.25 141.5 -25.5 13 0.805270834660423 1
CTDSPL2_uc010bdv.3_S27 1020 5500 1040 4970 1100 3200 2690 2150 1890 -847.5 -7.50000000000008 2492.5 0.993947889536791 1
SNTB2_uc002ewu.3_S94 289 230 378 289 306 421 516 345 357.25 100.5 -70.5000000000001 -51 0.176412260492991 1
SOGA1_uc021wcx.1_S1254 1300 1530 1630 1070 1130 880 992 812 1435.5 -429 84 -190 0.55156337950887 1
EPB41L3_uc010dkr.2_S523 934 1430 1740 806 632 1140 1020 963 1275 -288.75 -98.2500000000001 3.25000000000015 0.737955788630013 1
TMX4_uc002wmx.1_S250 1950 1240 1390 1320 1660 1650 2060 1620 1615 272.5 27.5000000000001 -307.5 0.876997805006085 1
CEP170_uc021plp.1_S1173 342 496 382 422 331 411 368 315 371.25 -54.2499999999999 23.25 55.2500000000001 0.534994510467742 1
PHF10_uc011egy.2_S35 277 150 342 477 465 69.6 301 28 417.35 -95.6 -46.6 -165.1 0.706752273572682 1
STK11IP_uc002vml.3_S771 335 332 397 216 217 280 194 54.5 314.75 -133.625 75.625 -65.125 0.170414092436433 1
SRRM2_uc002crj.1_S1401	T1411 94.1 514 313 91.3 68.4 411 340 149 185.1 -10.9999999999999 48.55 87.45 0.74623040780102 1
ARFGEF1_uc003xxo.2_S51 3600 1670 2420 1920 2560 2480 3000 1970 2720 99.9999999999998 250 -885 0.489552667428167 1
TAF12_uc009vti.2_S92 1350 964 1280 895 803 1670 832 853 991.75 -82.7499999999999 231.75 29.2500000000001 0.387604140320826 1
VPS13D_uc001atv.3_S2433 152 649 551 528 20.1 327 177 246 408 -277.475 -88.4750000000001 212.475 0.399060650439265 1
AGTPBP1_uc004aod.4_T1166 324 93.8 20.1 164 285 158 361 82.6 182.8 71.175 58.2749999999999 -122.925 0.502106333030015 1
RPRD2_uc010pcc.1_S666 430 999 584 891 900 1420 137 805 301.5 89.5000000000001 333 516 0.0793926985432413 1
IFI16_uc010pit.2_S152 188 347 296 186 156 259 465 178 293 10.25 -43.75 -33.75 0.646439261513605 1
DKC1_uc004fmm.3_S445	S449 186 610 271 349 407 144 626 281 389.75 10.5000000000001 -45.0000000000001 -26.4999999999999 0.786586955759514 1
DYNC1I2_uc002uhg.2_S94 322 177 316 356 802 395 521 373 359 230 32.5 -165 0.743568616064739 1
UBAP2L_uc010pen.2_S619 782 2340 855 918 582 621 412 889 800.25 -597.75 312.75 534.25 0.381347866081427 1
CDK5_uc003wir.2_Y14 1340 766 916 1390 759 854 778 1150 1121.5 -217.75 -128.75 91.7500000000002 0.529602907525858 1
DCAF8_uc001fvp.4_S128 750 572 284 430 149 1120 237 441 216.25 -22.25 299.75 285.75 0.155016615606102 1
CHAMP1_uc001vuv.3_S458 852 1100 595 456 701 1040 1250 471 677 114.75 230.25 -82.7499999999998 0.349529744609326 1
LDB1_uc009xwz.3_S373 181 335 201 223 230 182 287 168 227.75 -18.2499999999999 12.25 2.25000000000004 0.817723415543688 1
SART3_uc001tmy.1_T674 740 363 119 594 362 436 1150 1120 571.5 313 -270.5 35.5 0.330406832049316 1
IFI16_uc010pit.2_S159 259 350 139 372 144 434 560 291 258.75 77.25 -43.75 86.25 0.711371131475794 1
PBRM1_uc003deq.2_S9 1270 1290 735 1590 1670 1470 1130 1550 997.5 233.75 173.75 273.75 0.39254207980069 1
PHF2_uc004aub.3_S473 472 274 266 269 471 360 504 424 354.25 119.5 28.5 -96.5 0.588497957106908 1
NMT1_uc002ihz.3_S97 562 558 832 457 419 716 169 481 534 -156 79.0000000000001 57.5 0.625792243841109 1
LCOR_uc001kmr.3_S41 960 594 890 896 613 323 521 160 958.5 -430.75 5.74999999999991 -252.75 0.952984107961901 1
SIRT1_uc001jnd.3_S46 395 620 148 676 606 826 475 460 254 132 172 239.5 0.0971348032432591 1
NCOA5_uc002xre.3_S28	S33 103 280 322 377 187 411 102 404 203.75 5.50000000000005 -56 189.5 0.409335126499496 1
UHRF1BP1L_uc001tgq.3_S925 1950 1430 1780 1650 1290 1500 882 1270 1635.5 -467 147 -13.0000000000001 0.447640006787275 1
MTDH_uc003yhz.3_S307 342 440 291 357 254 352 199 205 282 -105 83.9999999999999 67.0000000000001 4.60938008457871e-05 0.224015872110525
ABCC4_uc001vmd.4_S628 81.5 60 145 109 265 192 251 364 134.875 169.125 -67.625 -4.375 0.0576083496553062 1
HSPH1_uc010aaw.3_S611 256 44.3 250 473 166 80.8 228 418 344.05 -32.625 -205.475 29.0250000000001 0.0251142395682934 1
SON_uc002yse.1_S151 423 672 719 811 366 93.3 787 329 841.425 -262.425 -272.925 -97.4249999999999 0.0569706109861539 1
TOP2B_uc003cdj.3_S1412 91.9 401 471 291 183 190 165 269 324.975 -111.975 -82.5250000000001 60.025 0.369356218869907 1
KLHL22_uc011ahr.2_T652 472 443 326 403 475 454 359 452 358 24 76 30.0000000000001 0.00867524548575914 1
NELFE_uc011jok.2_S114 395 747 471 687 411 343 891 463 643 -47.9999999999999 -154 18.0000000000001 0.354342282669024 1
NELFE_uc011jok.2_S112 1300 1040 1600 1270 1130 696 364 821 1359.5 -549.75 27.75 -141.75 0.903382184036229 1
FHOD1_uc010vjh.1_S548 668 523 670 592 251 485 446 571 640.25 -175 -88 34 0.274798772110389 1
BAZ2B_uc002uap.3_S1650 478 774 462 182 469 332 375 651 406.75 -17.25 95.75 38.75 0.558453068276927 1
MTFR1L_uc009vrz.3_S237 272 1080 802 724 407 481 396 396 628.75 -299.5 -19.5 201 0.9139496720697 1
MTFR1L_uc009vrz.3_S236 416 95.6 55.1 247 222 243 105 375 158.8 32.825 48.6249999999999 40.625 0.677563117548535 1
NTHL1_uc002col.1_S70 719 633 803 912 660 1150 887 1110 743.5 185 -137.5 184 0.196614330686443 1
DNAJC2_uc010lix.3_S46 1810 2100 842 2170 1370 1820 1460 1900 1326 -92.9999999999998 182 627 0.456634744890731 1
HERC1_uc002amp.3_S4856 353 142 221 201 555 753 542 592 196.25 381.25 61.75 4.25000000000001 0.407972303145126 1
MATR3_uc003ldz.3_S477 1280 1330 1170 889 1450 2160 512 1630 715.25 270.75 504.75 399.25 0.0888588076969453 1
TMEM237_uc021vve.2_S61 2620 4080 4180 4380 1670 2450 2080 1810 3747.5 -1812.5 -407.5 542.5 0.327195252876399 1
SRRM2_uc002crj.1_S855	T864 386 328 492 461 511 217 467 634 520.25 40.5 -153 -54 0.0668024350873886 1
GRSF1_uc010iia.1_Y116 2210 678 1650 2210 1470 2270 2180 3110 1907.5 570.5 -630.5 189.5 0.213239472230978 1
COPB2_uc003etf.4_T860 800 1050 1350 1180 1400 1580 1100 1500 1050 300 -75.0000000000001 165 0.656782967068616 1
NUP50_uc003bfs.3_S220 441 476 385 617 460 260 372 422 485 -101.25 -39.7500000000001 29.2500000000001 0.604340868896624 1
ALB_uc011cbf.2_Y163 1110 1500 1300 1670 1770 2070 1640 1900 1237.5 450 -15.0000000000004 330 0.862433469944521 1
TRIP12_uc002vpy.1_S1082 1500 813 1520 842 1140 744 1410 1490 1512 27.2500000000002 -266.25 -420.25 0.176965644804349 1
RIF1_uc002txl.3_S1009 191 487 321 327 312 194 352 265 329.5 -50.7499999999999 -20.2500000000001 24.2500000000001 0.808555244159331 1
CDK12_uc002hrw.4_T892 1060 760 967 607 876 863 730 630 867 -73.7499999999999 156.25 -193.25 0.0318614178101756 1
AHNAK_uc001ntl.3_S3380 2490 2940 2370 2570 2230 2250 2150 2210 2425 -382.499999999999 152.499999999999 182.500000000001 0.112217452072297 1
ORC6_uc002eeh.3_T194 1780 1490 1180 1830 2050 2370 949 1820 1137.25 227.25 477.75 387.75 0.0873996466374054 1
CSNK1G3_uc011cws.3_S365 337 260 486 416 678 217 386 338 473.5 30 -33.5 -164 0.748526166937614 1
SEC62_uc003fgg.3_S116 4030 3660 3190 3580 4730 3480 2770 5310 3320 457.5 262.5 327.5 0.71098416667935 1
TP53BP1_uc001zrr.4_S830 103 285 228 133 206 303 260 354 162.25 93.5 -19.5 69.5 0.714398447776405 1
DBR1_uc003ert.3_S513 584 928 688 439 928 519 564 603 611 -6.24999999999989 166.25 -68.7499999999999 0.249152978610389 1
CDYL_uc003mwj.3_S166 873 1020 1240 1450 1100 746 1400 849 1364.25 -122 -300 -137 0.0763169289184235 1
CBFB_uc002erb.3_S133 125 131 671 325 979 576 568 242 446 278.25 1.25000000000006 -267.25 0.995067116848776 1
NONO_uc004dzq.3_T449 597 30.7 356 425 421 311 699 483 530.5 126.325 -150.825 -205.825 0.215024848012225 1
MARK3_uc001ymw.4_S373 356 603 823 1290 293 807 599 968 771 -101.25 -405.25 399.25 5.02493112171457e-05 0.244111153892894
GATAD2B_uc001fdb.4_S133 152 187 135 103 318 113 204 282 154 85 11.5 -31 0.841032202492192 1
MARK3_uc001ymw.4_S377 252 470 182 272 357 203 425 506 277.5 78.75 -25.75 58.75 0.805063380052161 1
MYO18A_uc010wbd.1_S725 1370 829 1970 1290 1230 995 1540 703 1786.25 -247.75 -269.75 -573.25 0.114885027260497 1
GATAD2B_uc001fdb.4_S134 1210 578 427 273 558 437 1010 89 727.5 -98.5 246 -457 0.273012958925975 1
PHRF1_uc009ybz.1_S1029 1350 1160 1150 685 458 1250 555 713 910 -342.25 278.75 73.75 0.238981009975359 1
USP10_uc002fii.3_Y367 953 733 445 484 835 574 1020 595 693.25 102.25 137.75 -216.75 0.34650883535939 1
URI1_uc002nsr.3_S421 329 364 466 569 505 70 548 351 577 -63.4999999999999 -166.5 -123.5 0.115390454559413 1
UFL1_uc003por.3_S430 180 539 640 872 415 372 374 214 583.5 -214 -148.5 97.0000000000002 0.358532113817853 1
ATE1_uc001lfp.3_S161 370 284 446 343 358 572 509 470 385.5 116.5 -46 -3.49999999999999 0.477575344394823 1
SERPINB1_uc021ykq.2_S298 351 145 127 66 294 507 173 102 84.2499999999999 96.75 207.25 -31.25 0.010551327910429 1
BCLAF1_uc011ede.1_S280	S281 91.1 80.6 118 54.5 270 140 104 322 86.4 122.95 -4.2 3.49999999999999 0.948847391629472 1
SRRM2_uc002crj.1_T1491 451 697 404 703 629 439 519 533 510.5 -33.75 14.25 92.2500000000001 0.883886696061446 1
SYTL2_uc001pbb.3_S1775	S1780 1050 1770 1820 1750 2160 1430 2230 1840 1810 317.5 -307.5 -117.5 0.255745614510276 1
SRRM2_uc002crj.1_S1328 2700 3970 2750 2420 426 726 604 561 2624.5 -2380.75 371.75 299.250000000001 0.296369230487566 1
BCLAF1_uc011ede.1_S280	S289 223 372 353 595 543 514 835 209 461.25 139.5 -85 -66 0.627010444068466 1
PTBP1_uc002lpq.2_S458 181 410 278 263 228 160 316 777 289 87.25 -163.75 151.75 0.247061342201528 1
ZNF692_uc010pzr.2_S185 502 471 542 440 445 456 433 349 500.75 -67.9999999999999 27.4999999999999 -51.4999999999999 0.315886501781619 1
NASP_uc001coj.2_T139 340 464 451 369 511 607 564 607 392 166.25 -17.25 45.25 0.66453999563139 1
EP300_uc003azl.4_S1010 614 1070 633 510 841 1070 606 517 481.5 51.7500000000001 332.25 118.25 0.00698797611970329 1
EP300_uc003azl.4_S1011 51.7 95.2 192 119 167 133 359 118 195.175 79.775 -85.275 -76.125 0.10124501979593 1
BIN1_uc002toc.2_S288 363 691 494 468 571 883 552 846 372 209 37 227 0.614296717733792 1
FOXK2_uc010diu.3_S169 1910 1840 1410 1700 1850 1210 1630 1470 1712.5 -175 150 -145 0.420889020535919 1
ADAR_uc021pag.1_S518 341 171 334 365 285 275 187 533 321.5 17.25 -86.75 49.25 0.353990430339186 1
ZNF609_uc002ann.3_S575 593 679 360 755 267 610 380 596 459.5 -133.5 14.4999999999999 260 0.83083462552602 1
SDPR_uc002utb.3_S292 891 1580 1290 1190 882 1120 1260 1230 1200.25 -114.75 -124.25 199.25 0.454124891574337 1
ACAP1_uc002ggd.2_T664 2540 2200 3220 2480 1970 2970 4230 2670 3180 350 -730.000000000001 -410 0.127679989245447 1
IWS1_uc002ton.2_S252 540 739 575 608 542 651 681 469 582 -29.7499999999999 34.75 32.2500000000001 0.650382688754904 1
ALB_uc011cbf.2_S295 843 1390 747 1780 1170 2060 774 1630 707.75 218.5 133 831.500000000001 0.42210059214285 1
CANX_uc003mkl.3_S582 1970 2890 2820 3230 2200 2300 2540 2880 2770 -247.5 -527.5 442.5 0.000570729380480283 1
ALB_uc011cbf.2_S293 885 929 317 643 743 969 1030 1260 555.75 307 69 206.5 0.710845825064222 1
ADAR_uc021pag.1_T515 131 412 266 486 217 400 635 381 346 84.5 -152 107.5 0.161026131579955 1
EIF3K_uc002oiz.1_S215 896 359 381 463 221 178 474 120 604.25 -276.5 53.9999999999999 -213 0.708002411326103 1
HUWE1_uc004dsp.4_S1902 212 283 285 377 191 314 365 210 302.5 -19.25 -59.25 32.75 0.292645404200598 1
PHF8_uc004dsv.3_S879 407 365 519 768 566 637 780 509 589 108.25 -150.25 1.75000000000005 0.165991063034174 1
HUWE1_uc004dsp.4_T1904 567 537 855 558 651 588 497 607 686 -43.4999999999999 -43.5000000000001 -69.9999999999999 0.635635225652583 1
HUWE1_uc004dsp.4_S1906 559 570 583 520 936 445 691 381 622.75 55.2500000000001 83.7499999999999 -213.25 0.428978003839433 1
ZZEF1_uc002fxj.1_S1518 669 648 242 734 311 393 716 262 552.5 -152.75 16.7500000000001 24.7500000000001 0.927847889498916 1
FCHO2_uc003kcl.3_S353 331 424 617 150 580 326 315 332 426 7.75000000000005 61.75 -152.75 0.595587971972812 1
SRRM2_uc002crj.1_S321 276 654 1110 315 669 701 586 931 674 133 -160.5 -9.99999999999992 0.504401907250732 1
SRRM2_uc002crj.1_S894 93.8 147 166 272 280 169 386 251 228.7 101.8 -96.3 -21.7 0.0624585384310194 1
ZNF609_uc002ann.3_S378 166 657 20.1 537 238 166 434 274 252.8 -67.0249999999999 -9.52500000000004 193.975 0.955668569001526 1
PPP6R2_uc003blc.3_S288 405 420 264 127 318 533 230 610 189.25 118.75 111.25 118.25 0.31779146590731 1
RPS3_uc031qct.1_T93 682 351 142 272 191 264 356 383 332.5 -63.25 83.75 -25.25 0.562040701400081 1
LIMA1_uc001rwg.4_S374 952 1150 747 940 1010 880 667 986 793.25 -61.4999999999998 163 145 0.0586817709099418 1
HMGN5_uc004eee.1_S83 852 356 653 477 199 40.4 713 44.3 826.9 -335.325 -109.975 -374.825 0.402493354262405 1
CDIP1_uc002cwu.3_S2	S3 1340 1300 706 1490 1300 1370 1800 1020 1168 163.5 73.4999999999999 8.50000000000007 0.797843388097789 1
PPP1R7_uc002was.3_S23 915 532 661 816 819 560 492 600 746.25 -113.25 64.2499999999999 -94.7499999999999 0.598848188974628 1
RNASEH2A_uc002mvg.1_S232 1040 1620 1410 1190 1200 1250 1830 1120 1407.5 35.0000000000002 -110 -74.9999999999998 0.651216140218966 1
GOLIM4_uc011bpe.1_S509 149 114 566 383 59.6 89.3 599 149 543.425 -78.775 -321.275 -159.575 0.000544648337659015 1
KDM5C_uc004dsa.3_S1357 1650 1350 1360 1930 1410 1580 1230 1140 1487.5 -232.5 82.4999999999997 87.5000000000004 0.677173660611527 1
PPP1R12A_uc001sza.3_T442 1570 1450 1250 1700 1800 945 1300 1250 1531.25 -168.75 66.2499999999999 -143.75 0.776535513175559 1
ENO1_uc001api.2_S418 255 83.3 66.3 190 364 403 153 385 81.9 177.6 77.75 55.75 0.308072628891488 1
ZEB2_uc002tvv.3_S359 374 77.1 548 237 704 551 926 691 520.5 408.975 -173.975 -248.975 2.93199982124847e-08 0.000143580031246538
CHCHD3_uc011kpn.1_Y48 1480 1950 1040 1330 1730 1240 1210 1410 1215 -52.4999999999998 352.5 117.5 0.0816825061602649 1
NUFIP2_uc002hdy.4_S571 446 820 449 846 115 255 496 97.3 607.75 -399.425 -63.075 128.075 0.697004906862794 1
SRRM1_uc001bjm.3_S425	S430 177 175 191 687 64.9 399 439 448 321.5 30.2250000000001 -237.275 209.275 0.0274190683932128 1
TMPO_uc001tfh.2_T159 1140 2140 1880 2120 275 678 942 516 1821 -1217.25 -306.25 304.250000000001 0.230288742321252 1
ATAD2B_uc002rej.4_S1341 133 479 353 225 214 194 179 188 262.25 -103.75 18.75 51.7500000000001 0.832584200230359 1
SRSF6_uc010zwg.2_S264 4940 4660 2550 4250 5500 5160 4290 6840 3355 1347.5 582.5 907.500000000001 0.436474947359899 1
DUT_uc001zws.3_S159 1450 1150 1510 470 1540 1240 1330 1820 1257.5 337.5 62.5 -287.5 0.833602086743716 1
POLDIP3_uc011apq.2_S41 812 955 922 838 1160 365 262 1140 847.75 -150 32.5 35.5 0.913393246712226 1
FIP1L1_uc003gzz.3_S485 661 465 533 456 477 570 577 680 547.5 47.2500000000001 -18.2500000000001 -19.25 0.810033576295217 1
AMPD3_uc009yfx.1_S84 329 1260 726 841 428 463 1110 372 817.25 -195.75 -142.25 85.7500000000001 0.64115626921402 1
ARHGEF7_uc001vrv.4_S775 1320 829 1220 539 727 373 815 689 1185.25 -326 -3.50000000000001 -413 0.980297410272078 1
PAG1_uc003ybz.3_S297 431 154 265 613 146 156 350 36.3 442 -193.675 -94.325 -58.175 0.486297049557942 1
TNRC6B_uc003ayn.4_S878 393 334 84.5 399 252 413 130 141 169.5 -68.625 159.375 106.875 0.0320278652612608 1
FYTTD1_uc003fyi.2_S15 1270 1150 1170 1390 1320 708 1260 764 1388 -232 -34 -252 0.836545151394368 1
_uc002muu.3_S113 572 384 745 748 232 373 213 106 662.5 -381.25 -62.7500000000001 -37.7499999999999 0.600965101198296 1
DDX20_uc001ebs.3_S676 1000 379 749 345 569 584 587 519 711.5 -53.5 82.9999999999999 -269.5 0.528422537061944 1
PANK2_uc002wkc.3_S167 151 907 212 433 171 259 486 335 308.75 -113 5.49999999999992 228.5 0.977410719525614 1
TCEB3_uc001bho.3_S148 658 651 488 799 454 938 205 689 425 -77.4999999999998 130 318 0.264774792459199 1
AHNAK_uc001ntl.3_S5701 419 1270 191 1060 217 210 476 270 531.75 -441.75 29.7499999999999 376.75 0.909555584156655 1
HSH2D_uc002ndp.4_S193 812 1870 1030 1220 407 1050 962 957 1001 -389 -7.50000000000008 471.5 0.9744806373604 1
MYH9_uc003apg.3_S1713 328 775 463 556 914 834 820 780 449 306.5 58 105 0.577412812963795 1
CASS4_uc010zze.1_S248 274 692 651 371 140 378 234 279 450.75 -239.25 -12.7500000000001 105.25 0.921583489789693 1
HTT_uc021xkv.1_S1875 1320 764 819 726 394 791 269 574 790.5 -400.25 220.25 13.25 0.246296355785145 1
KBTBD11_uc022aqq.1_S106 219 671 717 1080 433 826 760 806 666.75 34.5000000000001 -303.5 313.5 0.00529179939178647 1
SPTBN1_uc002rxu.3_S2339 351 237 563 471 405 209 20.1 546 439.775 -110.475 -99.525 30.9749999999999 0.525719587660371 1
HSP90AA1_uc001ykv.4_S352 383 355 1130 1090 1820 938 1150 576 986.249999999999 381.5 -112.5 -381 0.756673255705574 1
GATAD2B_uc001fdb.4_S485 318 652 988 981 781 513 242 1200 751 -50.7499999999998 -286.75 254.25 0.256936762262523 1
SPTAN1_uc004bvl.4_S1216 2050 1750 2030 1610 1300 1270 967 1440 1854.25 -615.75 80.7499999999999 -69.2499999999999 0.638197919493895 1
KIAA1468_uc002lil.3_S169 929 1110 1230 1520 1070 1040 1140 1150 1252.25 -97.2499999999998 -222.75 112.75 0.0162683226336929 1
DOCK7_uc001daq.4_S1382 231 274 474 280 530 520 561 326 375 169.5 -21.5 -99 0.783578944854629 1
NF1_uc010wbt.1_S2539 761 585 608 624 661 699 1020 653 730.5 113.75 -49.7500000000002 -122.25 0.611119554374583 1
ARGLU1_uc001vqk.4_S59 1200 2080 895 1250 1520 1510 770 2080 874.999999999999 113.75 328.75 633.75 0.237276114593361 1
KDM1B_uc003nco.1_S246 2940 1870 1810 1910 1950 885 2860 2030 2611.25 -201.25 -241.25 -716.25 0.6006660878296 1
CWC22_uc002unp.2_S865 486 92.2 308 162 247 359 211 268 279 9.19999999999992 58.8 -92.7000000000001 0.553922772719993 1
CTTNBP2NL_uc001ebx.3_S487 817 855 1470 806 329 370 412 443 1151.25 -598.5 -190 -138.5 0.240032776958525 1
HNRNPL_uc021uui.1_T486 928 214 736 590 82.8 787 639 338 710.5 -155.3 -72.8 -114.2 0.778004936861296 1
ARHGAP29_uc001dqk.3_T405	S407	T408 226 310 308 113 309 257 323 461 255.25 98.25 -25.75 -6.25000000000003 0.73744003443412 1
SRRM2_uc002crj.1_S951	S953 564 598 539 733 647 604 604 889 593.75 77.5000000000002 -88.0000000000002 117.5 0.186481235610714 1
RPRD2_uc010pcc.1_S329 1520 496 1170 775 582 329 866 859 1293 -331.25 -185.75 -419.75 0.393967203546539 1
DNTTIP2_uc001dqf.3_S433 1310 812 1370 1080 960 514 800 675 1354 -405.75 -82.2500000000002 -339.75 0.324828288894865 1
DNTTIP2_uc001dqf.3_T432 681 751 1400 604 188 180 103 259 1002 -676.5 -141.5 -144.5 0.486952623500268 1
RASAL3_uc002nbe.2_S981 1200 1680 1410 1300 1210 1080 617 1170 1214.25 -378.25 168.25 198.25 0.30793826808399 1
TCOF1_uc003lsa.3_S1265 987 1130 1010 1240 1500 1330 1010 879 981.75 88.0000000000001 202 18.0000000000001 0.205036846765922 1
PHKB_uc002eeu.4_S692 48.6 475 409 281 558 342 404 250 302.4 85.1000000000001 19.9 -17.8999999999999 0.886282514080266 1
MYCBP2_uc010aev.3_S2881 484 726 409 624 492 523 506 503 477.25 -54.75 45.75 121.25 0.432104287149807 1
WDR74_uc001nvl.2_S360 375 438 339 319 306 383 484 295 368.25 -0.749999999999926 16.2499999999999 -17.25 0.790449456191683 1
PARD3_uc001ixr.2_S848 181 499 160 194 331 355 203 268 135.75 30.7500000000001 135.25 110.25 0.0291985276266418 1
DMTN_uc022asy.1_S331 418 117 329 262 1150 424 547 1050 365.25 511.25 -19.7500000000001 -147.75 0.929091847137315 1
DOK1_uc002smr.3_S268 1400 1310 842 1060 1080 646 1160 1110 1164.5 -154 65.9999999999999 -88.9999999999999 0.747375672448181 1
NCOA3_uc002xtl.3_S727 604 588 1230 1040 1130 379 903 593 1157 -114.25 -266.25 -316.75 0.166559293955064 1
PIEZO1_uc010vpb.2_S1618 949 699 985 744 463 261 546 359 987 -437 -65.5000000000001 -220 0.000300850223711264 1
HIRIP3_uc002dvf.3_T83	S86 78.6 103 344 123 135 92.2 164 176 240.35 -20.35 -99.55 -56.85 0.0631708840573689 1
BCKDHA_uc002oqq.3_S336 241 247 82.6 269 642 779 763 509 164.8 463.35 71.35 18.8500000000001 0.40343495816593 1
CLTC_uc002ixr.1_S1497 783 784 289 412 376 457 314 445 407.5 -169 235 84.0000000000001 0.0216090971462783 1
TCP1_uc003qsr.3_S395 175 155 430 404 292 305 302 192 359 -18.25 -100.25 -35.75 0.20555190886845 1
ARHGAP30_uc001fxm.3_S529 1240 997 944 2240 1230 2030 2350 1510 1422 424.75 -386.75 253.25 0.360134773954338 1
RBM39_uc002xed.3_S179 192 141 130 174 427 350 324 111 150 143.75 92.75 -74.25 0.124328930425282 1
MDN1_uc003pnn.1_S4537 465 194 484 462 638 462 439 646 468 145 -68 -65.5 0.487370575281468 1
DDX20_uc001ebs.3_S504 548 195 978 552 370 229 385 270 803 -254.75 -210.75 -258.75 0.0626046310286514 1
NKTR_uc003clm.1_S125 4820 8100 4670 5040 5730 5970 4380 6600 4402.5 12.5000000000005 982.5 1527.5 0.167277062659977 1
ZYX_uc011ktd.2_S258 1530 1850 1410 1830 1030 1390 1760 1670 1637.5 -192.5 -217.5 252.5 0.214900538126147 1
ZHX3_uc010ggg.1_S945 314 214 233 268 305 351 534 568 307.75 182.25 -104.75 3.75000000000003 0.114228618472621 1
SLIRP_uc031qpn.1_S99 1180 663 609 872 1210 1350 1260 921 795 354.25 185.25 -113.25 0.252735780662818 1
CLIP2_uc003uan.3_S293 1230 1090 1300 1040 798 1570 928 720 1057 -161 175 41.0000000000002 0.449460140478731 1
SPECC1L_uc011ajq.2_S388 270 506 245 75.6 161 409 180 196 151.65 -37.65 162.35 82.6500000000001 0.0781519499506991 1
DPYSL3_uc003loo.3_T622 873 524 817 880 636 258 668 344 949.25 -297 -104.5 -247 0.260280612542629 1
DPYSL3_uc003loo.3_T621 1230 569 751 1080 332 369 283 496 931.5 -537.5 -27.5000000000002 -20.4999999999999 0.886197692912626 1
FNBP1_uc004byz.1_S295 3700 4460 4460 4230 3910 4890 4110 4420 4017.5 120 -65.0000000000002 455 0.79673315965432 1
CCDC86_uc001nqa.2_S90 416 394 400 263 463 307 235 510 351.75 10.5 43 -9.99999999999997 0.623172993973659 1
FASN_uc002kdu.3_S206 430 296 227 311 310 392 205 439 252 20.5 61.5 66.5 0.362657841627745 1
RSF1_uc001oyn.3_S1344 898 1340 1280 1500 1320 1390 1190 1440 1189.5 80.5000000000001 -115.5 245.5 0.257971635865756 1
SRRM2_uc002crj.1_T1002 1060 832 1130 772 1380 1270 1370 1270 1048 374 6.81027603954087e-14 -199 0.999999949703129 1
DTX3L_uc003efk.3_S220 1060 1080 799 1140 496 517 457 802 934.5 -451.75 -11.2500000000001 181.75 0.908696463409804 1
TSNAX_uc001huw.3_S31 511 745 279 475 378 526 879 1050 474.25 205.75 -130.75 187.25 0.494843019323737 1
FIP1L1_uc003gzz.3_S553 192 114 319 346 291 186 408 491 349.5 101.25 -195.25 -18.25 5.69826636522077e-07 0.00278702207922948
PEA15_uc001fvl.3_S110 146 196 388 349 297 338 257 329 297.5 35.5 -86.5 31 0.144873746944762 1
NDUFV3_uc002zcn.3_S465 567 614 788 799 132 640 214 601 629 -295.25 -112.25 238.25 0.334056352891289 1
TOP2A_uc002huq.3_S1212 1710 1160 1460 1010 1790 1420 1460 2310 1420 410 -40.0000000000001 -130 0.896985083052985 1
SRRM1_uc001bjm.3_S737	S739 389 303 347 298 396 343 387 604 356.25 98.25 -51.25 7.25000000000002 0.473613292251397 1
FTSJ3_uc002jca.3_S583 245 329 237 313 179 386 187 323 208.25 -12.25 19.75 125.75 0.454671931032521 1
CRKL_uc002ztf.2_S40 350 199 488 85.8 822 619 193 188 246.45 174.8 258.8 -190.3 0.0909980637579411 1
IRS2_uc001vqv.3_S1099 369 420 467 501 199 244 59.2 337 404.8 -229.45 -33.05 101.95 0.569875099694036 1
NDUFV3_uc002zcn.3_S469 726 1180 1110 1050 1240 956 682 1010 930.5 -44.4999999999998 62.4999999999998 109.5 0.721971540593712 1
TOE1_uc010olm.2_T360 571 2050 511 1520 760 1430 826 1830 627.249999999999 48.5000000000003 30.9999999999998 1040.5 0.873921168619259 1
GOLGA4_uc003cgw.3_S285 183 388 314 311 213 334 479 253 316.75 20.75 -59.75 24.25 0.470520167880673 1
UTP14A_uc004eva.1_S444 973 561 305 371 793 729 612 561 459.25 121.25 301.75 -115.25 0.00593305202962227 1
NOC2L_uc001abz.4_S55 2660 1530 1330 2190 2000 2630 921 2320 1450.25 40.2499999999998 514.75 439.75 0.286136262881295 1
ATG16L2_uc001ote.3_S303 261 93.4 282 166 294 121 437 609 326.75 164.65 -181.15 -71.1499999999999 0.0639654419480427 1
PGRMC2_uc003igg.3_T234 725 494 616 450 860 929 664 1140 535.5 327 34.4999999999999 37.0000000000001 0.805421615243899 1
DHX29_uc003jpx.3_T197 655 318 20.1 478 476 152 765 235 446.55 39.2250000000001 25.7249999999998 -183.275 0.905673300064254 1
DMTN_uc022asy.1_S200 604 423 639 612 283 542 666 427 654.5 -90 -123 -47 0.202967466286698 1
NOLC1_uc001kur.2_S431 520 224 410 87.3 663 305 418 266 385.075 102.675 132.675 -282.175 0.000766036785982086 1
PGRMC2_uc003igg.3_S231 463 611 157 205 347 150 266 141 274.5 -133 200.5 -31.5 0.0527197553187834 1
NOLC1_uc001kur.2_S433 587 513 590 517 445 666 918 627 634 112.25 -110.25 -54.25 0.296083877118735 1
PGRMC2_uc003igg.3_Y233 346 457 696 549 823 787 863 748 590.75 293.25 -110.75 -46.75 0.136074702155677 1
SRRM1_uc001bjm.3_S724	T726 684 1450 960 1220 1350 1300 1150 1330 918.5 204 30.9999999999999 289 0.837781524350701 1
WDR55_uc003lgr.4_S13 209 616 505 281 489 432 272 254 335 -41 108.5 27.0000000000001 0.383644168798081 1
TCOF1_uc003lsa.3_S1267 1870 2120 1690 1550 1490 2190 1900 1920 1627.5 67.5000000000003 152.5 207.5 0.430331434333024 1
ZZEF1_uc002fxj.1_S312 720 461 627 670 373 422 1630 333 963 70 -321 -366 0.293558650954737 1
PTGES3_uc010sqt.2_S79 356 342 343 320 440 383 503 416 370.5 95.25 -15.25 -45.25 0.485335502596892 1
POP1_uc011lgv.2_S370 219 20.1 43.8 193 300 307 121 228 78.4 120.025 65.075 16.075 0.38193431270911 1
VAMP7_uc004fxj.3_S120 1160 1040 542 878 1310 1420 1080 1170 695.5 340 315 104 0.000401065488243106 1
PTPN11_uc001ttx.3_S547 165 382 371 258 96.3 118 291 400 334.5 -67.675 -139.675 58.6750000000001 0.0734024899533223 1
FAM133B_uc003umb.3_S71 292 101 216 267 666 414 265 177 210.5 161.5 137 -120 0.202912807561507 1
WDR44_uc004eqo.3_S402 877 797 731 827 732 773 960 856 838.25 22.25 -48.75 -11.75 0.470896274810115 1
PEAK1_uc021sqy.1_S567 332 786 308 1070 336 698 732 696 513 -8.49999999999983 -163.5 385.5 0.254311140422578 1
ADAM22_uc003ujn.3_S856 896 909 812 881 989 777 1050 1110 918.5 107 -70.5000000000002 -17.4999999999998 0.408202334097631 1
ADAM22_uc003ujn.3_S854 616 854 886 1010 955 615 935 654 929.5 -51.7499999999999 -111.25 -64.7499999999999 0.409594575464791 1
HN1_uc002jnb.1_S118 892 1140 1230 988 883 451 1420 442 1327.25 -263.5 -178.5 -351 0.424598131507854 1
ATP11C_uc004fba.3_S444 211 497 170 289 499 281 498 365 264.25 119 41.5 13.5000000000001 0.70182838635126 1
RRN3_uc002dde.3_S43 733 1010 176 817 528 778 856 1300 495 181.5 -25.0000000000001 403 0.907307149044546 1
PML_uc002awm.3_S503 3640 3580 3420 3960 2660 2140 1930 2450 3557.5 -1355 65.0000000000002 120 0.779509276059026 1
PSIP1_uc003zlw.4_S101 451 552 364 415 642 825 622 674 347.75 245.25 98.75 96.75 0.000359540722299287 1
SPECC1_uc002gwu.3_T54 589 832 651 870 465 569 315 934 626.75 -164.75 -78.7500000000001 296.25 0.420998453694529 1
RBBP6_uc002dmk.3_S1144 1420 722 1070 942 1050 765 404 921 1035.25 -253.5 155 -148.5 0.487185229970609 1
PSIP1_uc003zlw.4_S104 333 178 925 615 892 580 596 752 703.5 192.25 -226.25 -155.25 0.190422105676201 1
ARRB1_uc001owf.2_S403 383 335 393 421 525 719 436 528 326.75 169 46 66.5000000000001 0.476657783749368 1
CHD4_uc001qpo.3_S1341 834 821 347 1140 1580 1020 876 1070 631 351 205.5 103.5 0.410245719700916 1
HCLS1_uc003eeh.4_T307 581 338 312 264 92.2 338 419 417 387.5 -57.2 -15.7000000000001 -11.8 0.902239885036486 1
RERE_uc010nzx.1_S86 2280 1250 1640 2110 1530 2110 2350 1920 1977.5 157.5 -212.5 -102.5 0.52672858979293 1
ILKAP_uc002vxv.3_T12 1020 466 514 383 717 1180 482 926 433.25 230.5 269.5 55.5 0.205734116528164 1
NUMA1_uc001oro.1_S270 1000 657 961 580 1170 1030 1160 903 908 266.25 63.2499999999999 -280.25 0.172597097209084 1
PTPLAD1_uc002apc.3_S113 356 362 216 258 315 418 514 227 285.5 70.5000000000001 58.9999999999999 -33.9999999999999 0.46859579139328 1
SP140L_uc010fxn.2_S179 218 311 228 273 355 114 577 743 352.5 189.75 -205.75 15.7500000000001 0.125449350849513 1
CHD1L_uc001epo.5_S423 934 366 578 778 969 1120 1150 803 724.5 346.5 19.9999999999999 -141 0.903514867806542 1
DGCR14_uc002zou.3_T307 241 860 852 740 533 47.8 261 531 724.55 -330.05 -175.55 72.9500000000001 0.402082053447249 1
MARCKSL1_uc001bvd.4_T147 675 1370 719 563 550 432 630 1070 718.5 -161.25 11.2499999999998 215.25 0.965427691353627 1
AKAP13_uc002blv.2_T1116 1500 1130 1850 1760 1760 2720 946 1890 1296.5 269 166 361 0.708657650301108 1
TCF20_uc003bcj.1_S1321 263 839 747 1160 707 512 188 1130 648.25 -118 -226 434 0.311831587762344 1
MAP1A_uc001zrt.3_S611 400 857 893 511 267 248 342 417 697.75 -346.75 -97.75 32.7500000000001 0.513926232292044 1
TCF20_uc003bcj.1_T581 2190 1640 1910 2410 1280 1980 674 1410 1778.5 -701.5 171.5 346.5 0.608915693870565 1
TOP2A_uc002huq.3_S1341 1560 701 764 120 581 519 743 712 858 -147.5 255.5 -399 0.364579490630924 1
TRIM56_uc003uxq.3_T441 429 393 209 320 419 65.4 181 176 320.65 -127.4 105.1 -70.9 0.235203442968559 1
CHAMP1_uc001vuv.3_S444 782 362 529 845 442 377 1430 643 934.5 93.5 -371 -239 0.124552955256901 1
NONO_uc004dzq.3_S261 876 549 438 485 154 424 534 218 586.75 -254.5 81.9999999999999 -81.5 0.589512223044585 1
EPS15L1_uc010xpe.2_S228 380 723 404 418 353 524 1160 429 560.5 135.25 -107.75 -50.7499999999999 0.652766796034621 1
PCYT1A_uc003fwg.3_T341 681 579 827 269 1700 980 1760 974 846 764.5 27.4999999999999 -541.5 0.840027494936543 1
XRCC6_uc003bap.1_S509 1060 382 693 585 1150 517 742 408 814 24.25 170.25 -438.25 0.170170936403782 1
DMTN_uc022asy.1_S115 354 1030 554 799 1070 957 364 896 417 137.5 199.5 335 0.258765870679673 1
PCYT1A_uc003fwg.3_S342 1530 472 837 817 1390 1550 903 1870 843.5 514.25 128.75 12.25 0.721541143264695 1
SAFB2_uc002mcd.3_T200 64.6 598 202 389 341 232 165 116 197.65 -99.8999999999999 90.9 140.6 0.481505393527334 1
STAT5B_uc002hzi.3_S126 383 558 213 329 286 393 838 501 395.75 133.75 -65.2500000000001 15.2500000000001 0.696751762860772 1
SLC35B2_uc011dvt.2_S293 662 541 666 537 547 540 476 878 616.75 8.75000000000009 -66.7500000000001 36.2500000000001 0.555871284060217 1
SPAG9_uc002itf.3_S575 760 810 599 557 857 774 836 705 644.25 111.5 126 -51.5 0.0162114762433384 1
FOXK1_uc003snb.1_S100 1600 1630 1710 859 1510 1000 2060 1770 1734.75 135.25 -164.75 -405.25 0.576668278752015 1
CLASP1_uc010yza.2_S653 205 194 53.6 457 139 229 325 324 216.3 26.85 -98.15 120.35 0.257450777193201 1
EIF5_uc001ymr.4_T152 751 869 638 782 713 648 1600 671 940.25 148 -177.5 -183 0.493679616664359 1
IRF2BPL_uc001xsy.4_S657 192 415 631 285 773 529 929 350 534.75 264.5 -71.5 -236.5 0.63733679976176 1
PRKD2_uc002pfg.3_S213 392 287 274 199 98.9 130 265 77.5 318.5 -145.15 23.1 -84.1 0.67949677118067 1
SPAG9_uc002itf.3_S572 419 614 285 431 81.5 403 497 476 378.5 -72.8749999999999 -42.875 160.375 0.71615466190161 1
PHF14_uc003sry.2_S301 571 415 753 178 556 126 470 426 649.75 -84.75 -39.75 -301.25 0.720088929383769 1
ARHGEF2_uc001fmr.2_T679 254 387 208 313 335 323 290 318 237.5 26 42.5 63.5 0.161415242821746 1
SLC16A1_uc001ecx.3_S466 1320 1160 1760 756 588 960 1090 726 1431.5 -408 -76 -289 0.759237579211465 1
KMT2D_uc001rta.4_S2273 339 289 396 408 262 182 286 226 410.75 -119 -61 -44.5 0.00524290014773307 1
SRSF1_uc002ivi.3_S237	S241 441 582 20.1 693 338 306 215 695 270.8 -45.5249999999999 10.975 315.475 0.943879992556433 1
TBC1D9B_uc003mlf.3_S976 1650 1290 1450 1420 1530 1270 1350 1370 1512.5 -72.4999999999999 37.5 -157.5 0.634066817671511 1
TCEA1_uc003xru.3_S78 7240 7940 9180 8100 8100 8750 9180 7510 8532.5 270.000000000001 -485.000000000001 -349.999999999999 0.41460030161189 1
PIEZO1_uc010vpb.2_S1620 159 370 539 428 570 160 247 639 438 30.0000000000001 -148.5 20.5 0.345696854818479 1
SRRM2_uc002crj.1_S776	S780 849 1750 1430 1180 275 431 704 784 1290.5 -753.75 -198.25 221.75 0.391648420147848 1
RBM10_uc004dhh.3_S593 480 314 436 677 600 468 828 272 597.25 65.2500000000001 -87.7500000000001 -153.25 0.546519789902849 1
SLC9A3R1_uc002jlo.4_S287 642 876 577 773 299 1010 734 826 573.25 0.250000000000062 -20.7500000000001 308.25 0.873317542700143 1
HNRNPA0_uc003lbt.3_Y179	S187 273 245 590 795 558 594 269 779 480.75 74.2500000000001 -190.75 180.75 0.232978283533768 1
TMPO_uc001tfh.2_S167 441 207 371 286 589 728 690 767 357.75 367.25 -37.25 -25.75 0.617203859584303 1
WAC_uc001iuf.3_S465 301 726 707 526 561 462 395 378 543.5 -116 11 32 0.932686764275052 1
PIEZO1_uc010vpb.2_S1628 748 852 800 438 1250 803 523 635 626.5 93.2500000000001 314.25 -148.25 0.0304433045799057 1
SLC9A3R1_uc002jlo.4_S289 1260 1750 1830 1370 1390 1690 1540 1420 1535 -42.4999999999999 -17.5 52.5000000000001 0.926069958920545 1
GPS1_uc002kdn.1_T504 379 243 410 154 364 50.2 62.9 682 341.425 -6.72500000000001 -68.175 -21.675 0.725166499472547 1
EMD_uc004fkl.3_S59 197 157 652 184 70.3 82.8 135 187 434.3 -178.725 -162.725 -110.875 0.14435256006355 1
VIM_uc001iou.2_T457 315 98.9 582 285 261 427 718 403 513.75 132.025 -221.525 -165.525 0.023126779652937 1
SRRM2_uc002crj.1_S455 1940 1400 1540 1300 2100 1150 1340 1560 1627.5 -7.49999999999984 212.5 -377.5 0.32169127038713 1
CHD4_uc001qpo.3_T1587 747 361 924 916 438 1350 598 460 689.75 -25.5 -0.500000000000008 95 0.998696238484563 1
MYO18A_uc002hdt.1_S2040 490 610 850 802 823 1050 345 479 571.75 -13.75 124.25 108.25 0.546742092831801 1
TICRR_uc002boe.3_S440 854 667 1120 897 581 430 766 207 1081.75 -388.5 -114.5 -280 0.277224744399476 1
VIM_uc001iou.2_S458 1000 467 1070 751 585 507 950 525 1083.5 -180.25 -184.25 -338.75 0.0288831186698883 1
LIPN_uc010qmw.2_Y298	S300 378 741 739 563 387 433 512 708 624.5 -95.2499999999999 -145.75 107.25 0.156191845301805 1
SEPT7_uc011kav.2_S422 415 459 766 544 625 297 365 384 639.75 -128.25 -65.7500000000001 -121.75 0.548980924265733 1
FAM169A_uc010izm.3_S525 112 598 210 637 80.8 302 328 64.8 298.75 -195.35 -36.75 217.75 0.80406820220973 1
ZBTB17_uc010obu.2_S119 1010 1400 165 628 483 1270 113 388 202.75 -237.25 717.25 478.75 1.0397548495474e-11 5.09791802733088e-08
CHAF1A_uc002mal.3_S950 106 254 94.1 95.8 198 243 266 440 103.25 149.275 -23.725 92.175 0.715012547633542 1
NSUN2_uc003jdu.3_S455 1060 969 1300 1070 1170 1290 1570 1220 1252.5 212.75 -167.75 -137.75 0.0549326797723369 1
DDX10_uc001pkm.3_S830 263 191 109 393 301 457 72 84.3 122.25 -10.425 138.425 95.075 0.191491223792456 1
CBX5_uc001sfj.4_S12 417 193 490 90.1 258 464 402 348 356.275 70.4750000000001 0.474999999999952 -117.975 0.996615363331656 1
ELF1_uc001uxs.3_S166 2580 970 968 1450 1430 1970 787 1310 1195.75 -117.75 608.75 -16.2499999999999 0.186374958215635 1
EPB41L2_uc003qci.3_S38 694 963 209 1340 563 639 573 846 596.5 -146.25 -27.2500000000001 437.25 0.895861819874268 1
SEPT7_uc011kav.2_S421 474 501 718 401 352 507 440 582 561 -53.25 -76.75 1.74999999999997 0.420890930485509 1
TEX2_uc002jed.3_S264 532 362 263 354 315 664 269 123 254.25 -35 216 31 0.0536498031725361 1
UBE2O_uc002jrn.4_S896 3470 3150 4250 2560 3160 2980 2440 3420 3497.5 -357.5 22.4999999999999 -302.5 0.962378073686114 1
KIF21B_uc001gvr.2_S1148 1020 1450 981 1650 735 1280 800 909 1038 -344.25 36.25 438.25 0.761195614010842 1
CASP2_uc003wco.3_S339 726 1010 534 754 676 944 901 428 626.25 -18.75 184.75 74.75 0.24753682524059 1
SF1_uc010rnn.2_S83	S85 563 485 491 561 589 588 443 513 490.25 8.24999999999991 54.2500000000001 15.2499999999999 0.191577624188742 1
DDX41_uc003mho.3_S492 853 768 969 1020 579 985 874 855 925 -79.25 -133.25 88.25 0.174639058851658 1
YTHDC2_uc003kqn.3_S1089 245 504 727 327 413 451 727 418 575.5 51.5000000000001 -146.5 -103 0.269566311549964 1
SRRM1_uc001bjm.3_S739 371 478 736 501 463 552 362 549 538.5 -40 -71 37.0000000000001 0.483927196046115 1
TFAM_uc001jkf.4_S123 180 261 704 60 649 657 576 618 391.75 323.75 -52.75 -128.25 0.740114004338532 1
PAF1_uc002old.4_S393 997 623 572 840 1820 611 1340 1210 927.5 487.25 22.25 -361.25 0.935111867542034 1
FASN_uc002kdu.3_T2203 191 433 240 183 660 642 718 573 232.5 386.5 53 5.50000000000007 0.484744079086461 1
SRRM2_uc002crj.1_S352 1670 1400 1040 1560 1270 1510 964 1460 1191 -116.5 206.5 246.5 0.195473315836943 1
SH3BP1_uc003ati.3_S543 1140 1360 911 667 1230 1490 1290 1430 857.249999999999 340.5 230.5 94.0000000000002 0.130777497952962 1
ZFYVE26_uc010tta.2_S296 309 211 104 182 221 464 353 213 147 111.25 88.25 20.75 0.254381440975385 1
PAK2_uc003fwy.4_T168 144 94.4 63.9 171 165 205 548 213 196.45 164.425 -96.875 -59.375 0.321155785762529 1
DDX54_uc001tuq.4_S781 1020 1270 973 1620 1150 1180 1040 975 1111.5 -134.5 2.99999999999978 215.5 0.984784976870019 1
DDX18_uc002tlh.1_T67 83.7 162 132 481 203 484 1120 754 366.175 425.575 -388.575 85.575 0.0247983489309982 1
MCM3AP_uc002zir.1_S429 642 338 190 264 225 218 437 108 376.25 -111.5 106 -141.5 0.371060371327559 1
PGRMC1_uc004erb.3_Y127 2160 993 1730 970 1120 648 1470 2010 1853 -151.25 -314.75 -464.75 0.448693816213387 1
AP3D1_uc002lva.4_S828 3450 4340 2880 4490 1250 2220 1440 1590 3230 -2165 215 905 0.406102175231983 1
ASPH_uc003xun.3_S28 523 1090 237 529 806 555 434 561 351.25 -5.74999999999985 303.25 183.75 0.057765302102755 1
NOP58_uc002uzb.3_S513 3410 852 1490 1170 766 431 988 1250 2029.25 -871.75 140.25 -737.75 0.824449437766505 1
KAT6B_uc001jwm.2_S370 203 334 283 409 486 248 507 589 359.25 150.25 -129.25 25.2500000000001 0.10986580242446 1
FANCE_uc010jvw.1_S248 1300 2040 1070 909 1500 1780 1740 1100 1077.25 200.25 450.25 54.7500000000001 0.108836154374982 1
ZNF362_uc001bxc.1_T394 631 297 690 528 273 724 694 152 627.25 -75.7499999999999 -34.7500000000001 -146.75 0.85728459489332 1
TP53BP1_uc001zrp.3_T1637 586 348 386 389 214 375 379 204 437.75 -134.25 41.2499999999999 -62.25 0.608125278785501 1
SPEN_uc010obp.1_S622 1070 1070 841 712 700 1020 469 1160 728.25 -85.9999999999999 169.5 220.5 0.319334380550468 1
GMIP_uc002nnd.3_S436 110 522 76.2 243 333 336 160 273 82.35 37.7 137.2 173.7 0.0690739365022426 1
PGRMC1_uc004erb.3_S128 1160 981 811 863 1130 1050 1010 967 901.25 85.5 167.5 -62.5 0.00154710375008664 1
DCAF5_uc001xkq.3_S682 691 1400 390 520 433 830 288 888 362.25 -140.5 317 459 0.0711257597399578 1
RPS14_uc003lsi.3_S138 1710 557 725 557 599 680 254 540 822.75 -369 367.5 -238.5 0.194005284834158 1
RIF1_uc002txl.3_S1385 1730 1090 986 837 1410 1080 1520 922 1244.75 72.2500000000001 261.25 -429.25 0.0927542885144146 1
ZNF362_uc001bxc.1_S396 492 983 1220 458 410 1020 647 271 754.25 -201.25 77.2499999999999 -9.24999999999996 0.79833915150586 1
HNRNPA1_uc001sfm.3_S5 920 634 678 596 1340 1080 1130 1190 730.5 478 94.9999999999999 -142 0.198056615487645 1
WBP4_uc010tfd.2_S307 443 242 493 275 795 493 356 193 391.75 96.0000000000001 164 -221 0.121281609578946 1
UTP20_uc001tia.1_S2600 649 246 250 20.1 474 221 51.7 297 249.95 -30.35 242.8 -160.15 0.0550423679990316 1
BCL7A_uc001ubp.3_S113 452 288 20.1 746 314 785 98.2 367 137.85 14.525 151.925 325.425 0.405270575181342 1
EPRS_uc001hlz.1_S879 504 157 258 187 269 461 412 190 289.5 56.5 85.9999999999999 -112 0.394705480094444 1
VPS4A_uc002eww.3_S94 350 305 433 167 325 232 249 421 350 -6.99999999999995 -14.5000000000001 -58 0.857685030369838 1
DEF6_uc003okk.3_S596 1500 695 1100 745 1130 181 412 664 1169 -413.25 146.25 -464.25 0.532730769931196 1
POLR2A_uc002ghf.4_S1912	S1919 545 456 392 668 571 418 337 406 479 -82.25 46.7499999999999 25.75 0.607943768737501 1
SSRP1_uc001njt.3_S658 148 44.6 211 91.6 403 222 332 302 192.9 190.95 -29.75 -108.45 0.316498534756196 1
APLF_uc010fdf.2_S115 643 433 476 653 487 432 643 439 614.75 -50.9999999999999 -54.0000000000001 -72.9999999999999 0.498370354877744 1
G3BP1_uc011dcu.2_S230 197 589 475 444 467 547 781 717 456.25 201.75 -154.25 94.25 0.123407273595196 1
GSE1_uc010cho.3_S1661 463 709 689 327 784 483 855 791 635 181.25 -55.75 -120.25 0.683891390865263 1
ATP8A1_uc003gws.2_S28 1140 1810 1640 1150 1260 1430 1740 1860 1470 137.5 -187.5 117.5 0.444775902721276 1
PHACTR4_uc001bpx.3_S470 226 248 542 256 367 419 204 294 337.75 3.00000000000002 -8.99999999999999 -30.5 0.932933470524518 1
AHNAK_uc001ntl.3_S5602 1290 1110 1570 1290 639 824 831 760 1431.75 -551.5 -147 -86.5000000000001 0.126011549878397 1
PDLIM1_uc001kkh.4_S89 267 450 447 37.8 680 287 297 577 302.2 159.8 81.3 -84.8000000000001 0.611479873090922 1
LMNB2_uc002lvy.4_S423 748 810 996 774 201 529 769 310 938.5 -379.75 -140.25 -72.7499999999998 0.346359454461132 1
GTF3C2_uc002rju.2_S902 225 105 441 77.5 143 276 88.7 276 249.3 -16.2 -33.55 -40.8 0.768229847286324 1
MICALL1_uc003aui.3_S620 991 940 1450 1020 801 1390 746 1120 1066.75 -85.9999999999999 -53.5000000000002 120.5 0.811233089683924 1
SH3BP1_uc003ati.3_S549 740 840 519 658 768 747 1260 744 737.25 190.5 -21.5 -74.5 0.900459619561831 1
SH3KBP1_uc004czm.3_S217 675 1570 694 1730 259 751 49.1 551 772.775 -764.725 57.725 731.225 0.681363187985398 1
PARP14_uc003efq.4_S32 524 377 243 363 258 682 263 241 238.5 -15.75 182.75 93.75 0.090153678588823 1
MKI67_uc001lke.3_T327 1210 976 623 661 918 1220 1950 855 961.75 368.25 58.7499999999998 -247.25 0.857682839969194 1
KDM1A_uc001bgi.2_S874 309 452 515 528 1330 282 459 204 511 117.75 166.75 -286.75 0.548195649044908 1
STX7_uc003qdg.2_S128 442 290 233 541 166 402 245 337 323 -88.9999999999999 -14.0000000000001 121 0.873524353074511 1
FOXK2_uc002kfn.3_S397 2300 1980 1930 1780 1180 2100 899 1180 1684.75 -657.75 442.75 182.75 0.0789489443451829 1
DCP1A_uc021wzi.1_S59 926 778 369 717 468 826 649 1150 551 75.75 28.2499999999999 264.75 0.8796624344248 1
FLII_uc002gsq.2_S435 1140 1570 1230 1500 1520 1860 1350 1690 1147.5 245 79.9999999999998 345 0.132712436275668 1
CWC25_uc002hqu.4_S217 699 448 296 727 352 441 94.4 421 417.85 -215.4 100.4 148.9 0.448337549205511 1
SLX4IP_uc010zre.2_S230 1350 1140 923 777 554 945 536 370 891 -446.25 345.75 -32.7499999999998 0.00579734848150832 1
SAP30BP_uc002jpe.3_S112 151 376 252 181 249 300 222 28.5 189.5 -40.1249999999999 98.125 2.87500000000003 0.228277239381771 1
CTDSPL2_uc010bdv.3_S50 1440 677 1020 792 1150 871 782 709 1045.75 -104.25 208.75 -335.75 0.113960985961832 1
NUCKS1_uc001hdb.3_S53 1910 1170 1710 2150 2820 1970 2660 2370 2042.5 720 -255 -360 0.331291043663 1
MSL3_uc011mih.2_S232 285 541 824 438 716 469 1070 637 743 201 -239.5 -202.5 0.080710825399661 1
MARK2_uc001nxx.3_S421 847 1570 669 1340 230 376 871 614 1005 -583.75 -117.75 320.75 0.647778824503998 1
NUCKS1_uc001hdb.3_S57 449 404 466 483 526 683 493 603 418.5 125.75 4.24999999999999 59.75 0.928311244638205 1
RPRD1A_uc002kzg.3_S155 155 84 263 218 141 118 306 97.1 271.75 -14.475 -96.525 -86.975 0.0115520045077898 1
SMG9_uc010eiy.1_S52 618 894 811 922 529 484 638 178 829 -354 -6.00000000000004 -29.4999999999999 0.967280088608571 1
CLASP2_uc003cfw.2_S559 2950 2140 1310 2370 942 1590 660 1530 1752.5 -1012 438 442 0.263999418397352 1
STIP1_uc001nyk.1_S527 3370 1210 1470 1540 2080 1650 1340 1540 1885 -245 605 -580 0.207087335016143 1
ARID1B_uc003qqn.3_S1789 286 278 188 65.5 189 474 105 200 89.625 37.625 167.125 62.375 0.0261241766507409 1
CENPA_uc002rhr.3_S16 429 736 461 1060 780 272 716 653 713.75 -66.2499999999999 -168.25 83.7500000000002 0.416950339189721 1
C11orf58_uc001mmk.2_S16 241 495 136 465 308 205 365 137 284.5 -80.5 36.5 63.0000000000001 0.757358050966536 1
HDAC7_uc001rqk.5_S538 354 580 535 365 249 401 347 372 433.75 -116.25 -8.75000000000002 58.2500000000001 0.908522470547642 1
RBM15_uc021orn.1_S127 1730 1100 2190 1730 640 2270 1210 1930 1695 -175 -330 315 0.484900800514073 1
FKBP15_uc004bgs.2_S1150 1280 635 553 1050 345 666 211 113 745.25 -545.75 249.75 18.75 0.266830381921834 1
ARHGEF6_uc004fab.3_S224 8270 6210 6330 7690 7610 8000 6890 7130 6877.5 282.500000000001 512.499999999999 -17.4999999999985 0.425624719525213 1
USP16_uc002ymx.3_S414 703 839 960 844 1260 1210 898 1450 788.75 368 -35 130.5 0.800806204048239 1
DENND4C_uc031tcw.1_S1231 1370 1020 1380 1770 1380 398 1250 731 1688 -445.25 -240.75 -365.25 0.347832829358619 1
RCSD1_uc001gem.3_S236 129 74.8 225 306 147 228 201 179 214.5 5.05000000000001 -83.05 21.45 0.0994478908965442 1
C11orf84_uc001nxt.3_S81 96.8 227 20.1 556 374 131 698 392 315 173.775 -209.325 29.2750000000001 0.227357596841433 1
IRF2BP1_uc002pds.1_S435 934 1930 863 1400 1020 235 367 947 1048 -639.5 135.5 332 0.694243227438772 1
HEMGN_uc004axy.4_S122 2180 4510 4710 3100 871 1100 1300 739 3725 -2622.5 -297 97.0000000000001 0.685870460530477 1
SEC31A_uc003hnm.3_S798 1820 1260 2270 1970 2340 1870 2190 1970 2162.5 262.5 -277.5 -387.5 0.0936148484916872 1
HN1_uc002jnb.1_S87 857 1240 536 1030 866 810 1050 1190 799.75 63.25 -8.25 240.25 0.962102085200623 1
TNIK_uc003fhh.2_S887 413 317 549 479 466 643 601 769 487 180.25 -139.75 44.7500000000001 0.0295636314534651 1
DDX55_uc001ufk.3_S593 562 421 495 204 368 282 222 111 424 -174.75 150.25 -157.25 0.000174559625942454 0.843821231805823
TTF1_uc004cbl.3_S834 857 680 277 252 325 718 186 310 282.75 -131.75 388.75 78.7500000000002 0.00118830132489387 1
SRRM2_uc002crj.1_S1551 428 601 499 396 436 475 233 406 395 -93.4999999999999 101.5 70.5000000000001 0.0886580545677823 1
FAM76B_uc001pfn.2_S192 2100 3480 2800 3450 1700 2630 1480 3080 2500 -735 -225 1140 0.245985267870663 1
YTHDC1_uc003hdy.3_S292 3250 2370 1730 2500 2460 2230 2050 2490 2257.5 -155 385 24.9999999999999 0.275661630997614 1
SERBP1_uc001ddv.3_S329 163 264 597 358 545 393 472 581 448.5 152.25 -160.75 -45.25 0.0820816555269074 1
MAP4_uc003csa.3_S2344 646 192 1410 247 570 395 939 971 1064.25 95 -441 -440 0.0513997272302317 1
TCF12_uc002aec.3_S66 249 376 412 446 205 347 384 378 389 -42.25 -110.75 74.25 0.000384026926221963 1
NACA_uc001smc.2_T160 1060 1170 1300 1190 1510 850 1580 1180 1395 100 -165 -265 0.260327278710618 1
NKTR_uc003clm.1_T891 983 1900 3150 2540 2690 1580 3130 2550 2843.25 344.25 -1054.25 -345.75 0.011599475880035 1
TANK_uc002ubs.3_S331 172 737 683 640 529 339 458 340 574.25 -141.5 -86 53.5000000000001 0.594770072295592 1
SMARCA2_uc010mha.3_S586 259 700 487 342 313 225 885 490 558.75 31.2500000000001 -176.75 -46.7499999999999 0.363098835694955 1
FBXL20_uc010cvu.3_T386	S390 43.8 508 732 199 381 310 588 614 496.2 102.55 -222.55 -28.45 0.210948663115545 1
CIC_uc002otf.1_S1243 170 337 141 146 368 88.5 297 142 201.625 25.375 59.375 -65.625 0.498431962630847 1
ZNF768_uc002dyk.4_S89	S96 843 781 621 619 172 392 220 308 633 -443 105 61 0.126088007780082 1
SUPT5H_uc002olo.4_S788 451 297 335 214 604 773 784 405 336.5 317.25 96.75 -121.25 0.320542647349852 1
SMARCC1_uc003crq.2_T397 363 1140 1050 1430 937 962 630 1130 890.25 -80.9999999999998 -209.5 420.5 0.28045191794107 1
RBM15_uc021orn.1_S740 1490 1070 1720 1810 1550 2010 1820 1830 1637.5 280 -265 35.0000000000004 0.165745125713605 1
SCML2_uc010nfc.2_S510 896 1480 1220 1600 1240 1360 1120 907 1174 -142.25 32.2499999999999 217.75 0.869250702019208 1
MORC2_uc003aje.1_S742 393 525 554 367 1040 623 1100 698 586.25 405.5 -34.5 -218.5 0.758386722716811 1
CHD8_uc001was.2_T1713 1880 2510 2610 2870 1040 1900 604 1210 2168.5 -1279 8.99999999999965 589.000000000001 0.9758251401184 1
TPR_uc001grv.3_S378 523 557 414 605 578 444 726 970 559.5 154.75 -153.25 83.7500000000001 0.193380952164471 1
NUP155_uc010iuz.1_S932 730 1320 885 1170 1190 1270 1830 1110 1057.5 323.75 -121.25 58.7500000000001 0.627111708818483 1
ATRX_uc004ecp.4_S1922	S1926 310 68.8 204 510 88.7 360 276 417 286 12.2250000000001 -144.875 119.275 0.184222492306468 1
BCL11A_uc002sae.1_S699 864 437 786 776 1050 977 245 499 620 -22.9999999999999 255.5 -63.9999999999999 0.262489479013621 1
PGM1_uc010ooz.2_S116 1180 244 1840 1020 1190 1610 1020 730 1322.5 66.5 -96.4999999999999 -406.5 0.814042710824151 1
NUCKS1_uc001hdb.3_S112 515 479 680 179 246 774 43.1 347 330.775 -110.725 191.225 73.725 0.347501533628542 1
API5_uc001mxg.3_T459 746 835 840 867 971 569 1160 626 971 9.50000000000007 -93.0000000000001 -205 0.490379480859867 1
CDK13_uc003thh.4_S324 200 450 276 443 371 267 293 76.8 305.25 -90.2999999999999 49.8 24.2 0.633003890058758 1
ZNF318_uc003oux.3_S135 841 1350 785 550 715 426 1750 632 1071.25 -0.749999999999885 -96.25 -283.25 0.804775175912387 1
NIFK_uc002tnk.3_S246 303 377 184 389 714 236 642 505 366.5 211 -22.5 -83.9999999999999 0.867188005078206 1
RBM14_uc001oit.3_S570 154 325 752 231 141 82.4 185 176 497.9 -219.4 -160.4 -104.4 0.236823718278541 1
DNAJA1_uc003zsd.1_S334 582 590 312 381 332 393 91.1 377 321.275 -167.975 183.975 105.975 0.00218582829959814 1
HMGA1_uc011dsp.2_S90 510 225 297 189 516 104 426 210 403.75 8.75000000000001 58.25 -255.25 0.365284803835375 1
PFKFB3_uc001ijd.3_S440 783 702 428 532 380 1020 903 459 513.5 79.25 140.75 54.7500000000001 0.492026765855693 1
THRAP3_uc001caf.4_S681 368 475 815 601 312 790 675 577 621 23.75 -180.75 68.25 0.202223123063083 1
ERICH3_uc001dgi.4_Y495	Y497 537 264 563 392 137 448 1030 573 659.25 108 -293 -147.5 0.100416451127179 1
NFATC3_uc002evo.2_T342 392 672 591 517 519 293 705 383 625.75 -67.9999999999999 -80.0000000000001 -85.4999999999999 0.497857813971126 1
PRPF4B_uc003mvv.3_S31 214 285 522 130 488 540 247 308 273.75 108 80 -52 0.524061256572783 1
PFKFB3_uc001ijd.3_T442 1200 1020 1050 1210 1690 1140 1020 1900 1097.5 317.5 -32.5000000000001 77.5000000000002 0.901863798501099 1
NHSL2_uc010nli.2_S609 405 218 882 280 85.2 429 189 478 552.25 -150.95 -172.95 -39.0499999999999 0.38354007088289 1
SUN2_uc003awh.2_S84 471 387 336 201 920 623 568 401 322.25 279.25 223.75 -170.75 9.2871271932976e-06 0.0452747450673258
RNF219_uc010afb.1_S383 323 451 195 230 56.7 122 450 189 317.75 -95.325 -27.825 -8.17499999999998 0.825036561512465 1
SRRM2_uc002crj.1_T2396 1090 2150 1900 1700 812 918 1140 1420 1703 -637.5 -297.5 311.5 0.214813815379193 1
LMNB1_uc003kud.2_S22 3910 2830 3310 2560 3330 3050 3600 3220 3410 147.5 107.5 -622.5 0.637078535840662 1
ZYX_uc011ktd.2_S402 882 1820 1100 1560 1230 846 1800 1620 1399 33.5000000000002 -325.5 208.5 0.299930022586675 1
RBM17_uc010qav.2_S221 710 524 625 304 548 487 911 761 672 136 -83 -179.5 0.512386130118674 1
EIF4EBP1_uc003xks.3_S111 655 776 675 228 125 162 113 358 546 -394 85.9999999999999 -11 0.587479420922531 1
GPATCH8_uc002igw.2_S574 318 321 288 489 507 71.6 388 394 424.85 -13.85 -85.35 -56.35 0.46505403995763 1
MCM2_uc003ejp.4_S40 1820 901 2280 1490 2020 1970 1730 1630 1907.5 214.75 -104.75 -464.75 0.715541808998531 1
RPL22L1_uc003fhc.4_S117 267 442 151 122 224 222 354 366 205.75 46 40.4999999999999 39 0.677314280077478 1
STMN1_uc001bla.3_S62 3480 3960 3880 3900 4670 4730 3960 5420 3592.5 890 -80.0000000000004 505.000000000001 0.785183753289219 1
ARRB1_uc001owf.2_S411 712 464 529 518 681 658 922 620 638 164.5 -18.5 -146 0.810895806487564 1
ARHGAP27_uc002iix.3_S397 403 235 198 678 335 594 346 61.3 307.25 -44.4249999999999 70.9249999999999 71.575 0.696914662521567 1
USP1_uc001dal.2_S474 518 561 547 578 683 446 412 612 539 -12.75 14.75 9.25000000000004 0.855068306030358 1
FAM169A_uc010izm.3_S349 579 880 322 895 1260 960 329 1100 371.75 243.25 258.25 336.25 0.225522685278095 1
MAP4K5_uc001wyb.3_S334 110 235 443 587 80.6 178 340 172 436.25 -151.1 -234.6 49.6 0.00481525249415896 1
CDK11A_uc001ahj.4_T579 203 50.2 739 356 228 349 825 418 628.25 117.95 -376.95 -205.45 0.000527667045196685 1
CDK11A_uc001ahj.4_Y578 515 272 444 571 777 1290 1120 674 451 514.75 11.25 -12.2499999999999 0.953650503402341 1
NUMA1_uc009ysw.1_S1144 1320 784 549 534 1060 604 1180 574 882 57.7499999999999 232.75 -403.25 0.197038738431296 1
CAD_uc010eyw.3_S1858 425 884 396 879 89 697 279 840 419.5 -169.75 -74.75 527.75 0.172097173330768 1
HDGF_uc009wsd.3_S254 898 508 1190 824 2190 803 1160 613 1114.75 336.5 153 -672.5 0.621376065060664 1
KDM2B_uc001uat.3_S407 1320 1100 531 1130 759 828 400 690 770.999999999999 -351 314 184.5 0.0408131172468154 1
KIF13A_uc003ncg.4_S1626 205 216 440 439 607 386 150 631 322 118.5 -61.5000000000001 67.5000000000001 0.687625969297109 1
PAN2_uc001skz.3_S1187 1130 629 844 958 698 1420 1250 1300 901.5 276.75 -118.75 96.2500000000002 0.592714735362356 1
FBXO4_uc003jmq.3_S11 793 713 809 384 274 802 773 334 691.5 -129 70.4999999999999 -104 0.725459390538726 1
ZSWIM8_uc009xrl.3_S52 173 156 233 64.3 62.9 152 161 368 178.075 29.4 -70.6 27.6 0.386589769287868 1
HNRNPH3_uc010qiv.2_T16 825 111 64.3 337 75.2 203 87 128 293.65 -211.025 149.475 -68.1250000000001 0.454551298871995 1
NAV1_uc001gwu.3_S1538 230 156 110 238 222 208 430 323 227.5 112.25 -71.25 -16.75 0.263490010384089 1
RPRD1B_uc002xho.4_S133 696 747 908 917 986 955 880 1190 838.5 185.75 -127.75 84.7500000000002 0.0832196420467372 1
SRRM2_uc002crj.1_S331 783 1610 885 1060 1040 1550 332 1630 598.75 53.5000000000003 269 702.5 0.196340462675273 1
SRRM2_uc002crj.1_S330 3130 2280 3160 2420 2580 2960 2060 2850 2742.5 -134.999999999999 114.999999999999 -104.999999999999 0.753984683255484 1
GIGYF2_uc002vti.4_S25 1670 1580 1390 1640 1380 1530 2150 1690 1677.5 117.5 -177.5 -37.4999999999998 0.370931985467427 1
SRRM2_uc002crj.1_S1178 557 442 446 513 456 445 444 602 490.25 -2.7499999999999 -26.2500000000001 24.7500000000001 0.634928007749061 1
SRRM2_uc002crj.1_S376	S397 238 568 772 294 714 342 124 184 464.5 -127 122 -115 0.554134260382915 1
BCLAF1_uc011ede.1_S758 457 364 176 166 365 187 143 77.8 232.75 -97.55 202.55 -86.55 1.17620492464757e-08 5.76340413077307e-05
RERE_uc010nzx.1_S87 2950 3250 2920 3530 3900 4680 2560 3240 2550 432.5 632.5 592.5 0.104154740545903 1
PPP1R7_uc002was.3_S11 157 102 571 405 227 349 419 512 443.5 68 -268 -1.49999999999997 0.000275593811360005 1
ADRBK1_uc009yrn.1_S669 349 322 364 488 479 380 580 638 441.25 138.5 -135 14.0000000000001 0.00465339012916463 1
ILF3_uc002mpn.3_T595 237 176 64.6 242 367 199 253 103 165.55 50.6 79.1 -50.4 0.258592686469074 1
HNRNPUL1_uc002oqb.4_S422 350 234 545 317 196 456 1040 711 585.25 239.25 -344.25 -103.25 0.0230535268648495 1
ALDOA_uc002dwc.3_T8 153 151 471 705 338 492 851 359 539.75 140 -313 -26.5 0.0417791674989078 1
OCIAD1_uc010igk.3_S107 2390 1570 1580 1850 1870 1140 2310 2700 2142.5 157.5 -367.500000000001 -222.5 0.382424065209855 1
PPP1R7_uc002was.3_S19 1100 312 1110 328 1030 608 236 252 819 -181 281 -494 0.203249976150219 1
CLGN_uc011chi.2_S559 371 882 488 373 631 523 520 544 429.25 26 120.5 78.0000000000001 0.366638447569896 1
ABLIM1_uc021pyx.1_S572 1230 1610 830 965 1270 1340 812 1010 831.75 -50.7499999999998 458.25 195.75 4.21962482491662e-12 2.06930401413911e-08
AFTPH_uc002sda.3_S898 1350 434 694 536 1170 855 231 1600 662.5 210.5 187 -5 0.658812660422368 1
ABLIM1_uc021pyx.1_Y576 841 1900 2020 2250 3440 2410 2900 2650 1905.25 1097.25 -307.25 2.24999999999998 0.487543904930781 1
RFX5_uc001exw.1_S184 446 374 507 638 530 525 124 539 424.25 -61.7499999999999 16.7499999999999 117.25 0.897048160605986 1
ZNF687_uc009wmp.3_S312 290 651 781 575 300 806 516 691 534.25 4.00000000000019 -129 209 0.353538826116148 1
NUP98_uc001lyk.2_S624 572 488 385 155 431 515 403 269 346.25 4.50000000000008 198.5 -91 0.00215418836624043 1
FIP1L1_uc003gzz.3_S491 874 1510 812 1110 826 683 1560 951 1121.25 -71.4999999999998 -135 45.5000000000001 0.649532304632838 1
NUP98_uc001lyk.2_S622 443 678 381 416 534 403 493 288 427.75 -49.9999999999999 120 -16.4999999999999 0.168673872189685 1
YTHDC1_uc003hdy.3_S278 1560 510 1080 744 1620 1010 432 1220 971.5 97.0000000000004 306 -302 0.384086768344214 1
C11orf30_uc010rsc.2_S158 905 161 845 786 733 1160 728 796 737.25 180 -49 -77.0000000000001 0.839653292492048 1
SMARCAD1_uc003htb.4_S210 201 236 548 255 736 335 920 849 534.25 400 -266 -182.5 0.00555764241415198 1
SETD2_uc003cqv.3_T1871 387 1660 825 1020 553 1060 147 1090 536 -260.5 144.5 729.5 0.484546831712408 1
POLR2A_uc002ghf.4_Y1908 188 697 294 354 496 383 450 242 299.25 9.50000000000008 106 62.0000000000001 0.441862662746298 1
STK4_uc010ggy.3_S396 274 546 223 352 635 251 20.1 845 210.275 89.025 66.475 210.475 0.759421744702882 1
SRSF1_uc002ivi.3_S198	S204 950 613 273 201 601 648 788 542 459.25 135.5 252 -152 0.124810770722955 1
SRSF1_uc002ivi.3_S198	S200 513 560 584 709 928 717 590 916 565.75 196.25 -20.25 71.75 0.848696686577032 1
ACAP2_uc003fun.4_S520 192 524 356 297 145 344 546 199 350.75 -33.75 -48.25 31.25 0.722445809200608 1
AMBRA1_uc001ncw.3_S548 707 603 530 745 670 663 704 560 638.25 3.00000000000014 25.9999999999999 -9.99999999999986 0.709102364236345 1
LARP7_uc003iay.4_S299 1000 1310 374 905 706 838 663 453 619.5 -232.25 364.75 190.75 0.0186949052788967 1
GTF2F1_uc010xjb.1_T444 1560 1760 1490 1110 1720 2200 2220 1240 1417.5 365 295 -170 0.296295098046918 1
GTF2F1_uc010xjb.1_T445 551 449 492 327 661 298 322 757 471.5 54.7500000000001 15.2499999999999 -48.7499999999999 0.920308777558331 1
HTATSF1_uc004ezx.3_S615 2890 2940 1480 2430 1880 4340 1670 3970 1402.5 530 625 1440 0.233387023173443 1
GTF2F1_uc010xjb.1_S441 2770 2880 3680 2310 1610 1650 2040 1800 3207.5 -1135 -230 -365 0.441642024119178 1
SPTBN1_uc002rxu.3_S2340 281 446 370 514 469 415 511 465 407.75 62.2500000000001 -62.25 52.2500000000001 0.23053280891668 1
CDK12_uc002hrw.4_S888 197 827 453 517 337 694 827 626 438.25 122.5 -92 212.5 0.581127171833584 1
ZNF687_uc009wmp.3_S314 449 918 754 779 799 62.9 584 789 814.275 -166.275 -169.275 -9.27499999999992 0.458401777585897 1
MED1_uc002hrv.4_T632 459 263 245 593 54 258 99.8 240 345.95 -227.05 -35.9500000000001 124.05 0.720210086417646 1
GRWD1_uc002pjd.2_S341 686 230 482 99.7 172 578 749 444 480.175 111.325 -27.1750000000001 -184.325 0.890820681460988 1
LARP7_uc003iay.4_S297 376 1360 1250 1370 1070 1300 509 1050 863.75 -106.75 -18.2499999999999 468.75 0.946137310492523 1
BCLAF1_uc011ede.1_S195 189 802 332 569 926 1090 769 596 275.25 372.25 185.25 210.25 0.235779103078072 1
RBM25_uc010ttu.2_S582 78.6 20.1 493 184 536 32.4 572 446 447.05 202.675 -256.975 -249.275 0.00350859897700035 1
ALB_uc011cbf.2_S442 4080 6330 2350 4710 4680 6730 4160 5660 2730 940.000000000001 1235 2040 7.25414589896795e-06 0.0353857236951657
DMXL1_uc021ycw.1_S1907 132 93.3 231 165 219 179 452 91.3 258 80 -79 -126.35 0.244942169199402 1
SP100_uc002vqs.3_S230 630 192 306 300 261 150 312 167 426 -134.5 36.9999999999999 -175 0.672889532158943 1
BCLAF1_uc011ede.1_S197 199 283 770 374 630 544 698 792 566.75 259.5 -244.5 -76 0.0236948570495291 1
PTPRC_uc001gut.2_S927 1650 2400 1740 1870 1540 2230 1380 2860 1537.5 87.5000000000002 -7.50000000000021 762.5 0.977458449878604 1
SRSF2_uc002jsv.3_S205	S207 381 544 416 502 630 481 732 528 491.5 132 -35.5 -26 0.655267163718848 1
HNRNPC_uc001vzw.3_S239 787 1180 1010 1410 1330 1780 2360 861 1199.25 486 -141 -63.9999999999998 0.735017207915941 1
ANAPC2_uc004clr.1_S217 526 532 426 609 404 817 81.8 412 312.95 -94.55 187.55 233.05 0.109604617217254 1
BRD4_uc002nat.3_Y598 1800 1440 1860 1940 1720 2190 1870 1970 1785 177.5 -122.5 72.5 0.462669321986795 1
C2CD5_uc001rfq.3_S294 254 688 296 165 522 381 454 308 271 65.5000000000001 155.5 4.00000000000003 0.236047841371237 1
SNAP23_uc001zpz.2_S120 353 208 470 558 791 744 185 666 323 199.25 54.2499999999999 94.25 0.771436936522412 1
C2CD5_uc001rfq.3_S296 1050 1490 743 1510 856 807 480 1050 929.75 -400 105 432 0.489085429251345 1
SNTB2_uc002ewu.3_S109 739 611 496 979 1610 1450 1540 953 700 682 110.5 -98 0.597596066861192 1
CWC22_uc002unp.2_S828 585 992 1010 731 1020 1960 569 1270 486.25 375.25 244.25 442.25 0.384451872375983 1
LMNB2_uc002lvy.4_S419 902 759 1110 787 1230 662 503 403 937.5 -190 187.5 -283.5 0.293258755303104 1
NOLC1_uc001kur.2_S547 3080 3260 3930 3730 4460 4320 4590 4590 3735 990 -430.000000000001 -39.9999999999994 0.0016047940011611 1
PIGB_uc002act.3_S38 954 1260 1340 1330 774 928 1100 484 1284 -399.5 -84.5000000000001 -41.4999999999999 0.655050466340326 1
LARP1_uc003lvo.4_T309 599 753 635 852 1160 963 1260 895 754.5 359.75 -41.7500000000001 -47.7499999999999 0.731226723307215 1
TOMM20_uc001hwl.3_S137 391 78.6 65.5 351 412 318 238 409 198.25 122.725 34.025 12.525 0.770045578676319 1
BCLAF1_uc011ede.1_S286 366 530 81.5 196 263 231 240 554 183.5 28.625 79.625 140.125 0.54139852329765 1
PRDM2_uc001avi.3_S594 3270 2670 2170 2340 2400 3150 2250 1820 2262.5 -207.5 727.5 -27.4999999999997 0.00628011368801417 1
SETD2_uc003cqv.3_S613 177 706 798 408 830 469 190 282 475.5 -79.5 126 -32.4999999999999 0.5946477803426 1
UBE2J1_uc003pnc.3_S265 787 474 864 442 980 435 809 494 832.75 37.75 16.75 -398.75 0.745064056113291 1
SCAF11_uc001roy.1_S532 507 398 420 713 519 275 597 385 595.5 -65.5 -104 -67.9999999999999 0.332293430672537 1
PRKAR1A_uc002jhi.4_S76 541 737 693 747 637 805 1050 756 729.75 132.5 -131.5 31 0.191738953695964 1
VPS4B_uc010dpx.3_S101 507 514 462 399 287 248 574 547 539 -56.5 -106.5 -30.5 0.257727551154255 1
PIK3R6_uc002glq.1_S221 350 408 370 244 496 388 574 259 380 86.25 48.75 -122.75 0.467461140908316 1
NUP35_uc002upf.3_S306 936 532 732 588 402 484 529 515 758.25 -214.5 -2.50000000000015 -120 0.979844865586982 1
DPYSL3_uc003loo.3_S635 484 276 401 337 361 296 341 196 417 -75.9999999999999 35.4999999999999 -120.5 0.275123532969203 1
CTPS1_uc001cgl.4_S574 318 522 293 290 127 426 583 258 337.75 -7.24999999999996 -7.75000000000004 43.75 0.955107757147156 1
CHAMP1_uc001vuv.3_S626 344 500 456 457 440 430 517 430 450 15.0000000000001 -36.5 15.0000000000001 0.407898553094784 1
ZNF609_uc002ann.3_T745 389 599 514 447 472 415 678 745 531.75 90.25 -127.25 38.25 0.157581904396335 1
HSP90AA1_uc001ykv.4_S230 2950 1650 2480 1210 1920 1780 2030 2360 2342.5 -49.9999999999999 54.9999999999997 -595 0.892603981184077 1
PELP1_uc010vsf.2_S530 1870 1630 1280 1370 2110 1350 2400 1870 1712.5 395 9.99999999999973 -360 0.969503730925688 1
CTPS1_uc001cgl.4_S572 303 62 85 110 602 332 611 481 215.5 366.5 3.00000000000003 -154 0.966271930456488 1
RPL24_uc003dvh.1_S85 821 508 280 286 379 308 587 312 486.5 -77.25 137.75 -163.25 0.322142616599072 1
HSPA8_uc009zbc.3_S540 374 228 373 251 112 361 321 141 332.75 -72.75 -2.75000000000004 -49.75 0.974770065241119 1
NOP58_uc002uzb.3_S501	T507 411 516 561 384 181 387 692 193 555.5 -104.75 -83.7500000000001 -91.2499999999999 0.555461559220837 1
YTHDC2_uc003kqn.3_S1088 516 120 681 397 377 329 194 210 535 -151 -35 -178 0.780195774922442 1
PTPN2_uc002krn.3_S303 657 849 830 1120 960 1070 535 827 725.5 -15.9999999999999 55.9999999999999 221 0.697498718099973 1
HNRNPA3_uc002ule.3_S307 731 323 546 662 695 591 389 714 570.75 31.7500000000001 7.24999999999989 -17.7499999999999 0.959335309401438 1
DOCK7_uc001daq.4_S899 353 549 325 242 187 196 438 327 371.75 -80.2499999999999 -11.7500000000001 2.75000000000002 0.913265634354761 1
ACIN1_uc010tnj.2_T325 1770 557 605 1110 937 1190 580 1450 870 28.7499999999997 177.25 103.75 0.658334012743243 1
DOCK7_uc001daq.4_S895 559 539 221 296 310 382 646 411 390.25 33.5 53.9999999999999 -27 0.686933919949739 1
PPP1CB_uc010yml.2_S310 1600 652 1210 907 1140 1730 268 1530 866.249999999999 74.7500000000005 301.75 150.25 0.490228550634921 1
AHCTF1_uc001ibv.2_S1240 1030 1090 1170 1150 543 530 373 630 1090.75 -591 -32.5000000000001 71.0000000000001 0.618831098919255 1
SLU7_uc003lyg.3_S224 1330 2050 2050 1630 1060 1410 1310 1170 1740 -527.5 -77.5000000000001 127.5 0.72773591230886 1
SACS_uc001uon.3_S4116 358 176 237 282 177 60.3 111 266 291.175 -109.675 -31.175 -24.675 0.651755635423946 1
RCSD1_uc001gem.3_S85	S89 69.4 410 188 468 252 300 188 136 200.35 -64.8499999999999 12.85 154.15 0.892732883054724 1
PPP1CB_uc010yml.2_T315 2030 439 1550 1270 1130 1980 1010 2220 1357.5 262.75 -117.75 47.25 0.829794114361191 1
ZMYM4_uc009vuu.3_S121 378 776 770 820 456 668 292 292 590.5 -259 25.9999999999999 165 0.857419525650427 1
ACIN1_uc010tnj.2_T363 288 660 319 104 490 35.4 614 401 402.15 42.35 8.85 -127.65 0.96439279648887 1
ACIN1_uc010tnj.2_S364 162 469 314 41.3 287 245 146 363 183.075 13.675 74.675 52.3250000000001 0.526556550558817 1
RTF1_uc001zny.3_S257 380 206 207 561 285 266 439 553 382 47.2500000000001 -155.75 68.7500000000001 0.127168676169951 1
C11orf58_uc001mmk.2_S14 270 228 199 267 245 233 261 190 240.75 -8.74999999999998 14.75 -14.25 0.569629580189471 1
ERC1_uc001qjc.2_T37 468 1260 800 797 751 763 278 396 595 -284.25 242.75 229.75 0.192792148609681 1
TAF3_uc010qbd.3_S182 1030 565 844 929 501 631 309 589 831.25 -334.5 14 7.49999999999999 0.925737518107124 1
PTPRC_uc001gut.2_S857 1310 1220 1480 1630 1030 1250 1110 1740 1440 -127.5 -287.5 227.5 0.0265754187228866 1
SCRIB_uc003yzo.1_S852 914 607 891 1030 366 378 781 848 1032.25 -267.25 -321.25 -22.2499999999999 0.0021299826255788 1
ABL2_uc010pnh.2_S583 374 643 405 626 622 321 379 385 467 -85.25 41.25 48.75 0.719851313029112 1
TMPO_uc001tfj.3_S221 1100 815 881 877 459 479 498 522 939.5 -428.75 18.7499999999999 -61.25 0.792760196526642 1
TMPO_uc001tfj.3_Y222 1720 1090 1710 2900 516 712 311 251 1909.75 -1407.5 -283.5 174 0.52959532982227 1
TMPO_uc001tfj.3_S223 2380 1760 2100 2350 410 327 520 555 2280.75 -1694.5 -162 -104.5 0.312435780806051 1
MBD2_uc002lfh.2_S180 589 96.8 137 562 472 434 404 259 348.75 46.05 57.45 -62.55 0.730805513666205 1
PRKDC_uc003xqi.3_T2637 555 397 585 493 435 1110 490 1250 399.5 313.75 -80.2500000000001 296.25 0.704577183885317 1
ANKLE2_uc001ukx.2_S661 659 155 419 311 102 195 230 371 460.75 -161.5 -55.0000000000001 -94.5 0.686004854911886 1
LARP4B_uc031ptb.1_S541 285 737 491 264 486 470 613 294 418.5 21.5000000000001 79 -27.5 0.601789510116676 1
INCENP_uc009ynw.1_S262 1160 1670 1850 1110 990 1200 918 978 1422 -426 40.9999999999999 10.0000000000001 0.862748458819143 1
DDX10_uc001pkm.3_S538 494 268 463 426 576 731 624 469 434.75 187.25 21.7499999999999 -65.75 0.795136871891423 1
CPSF7_uc001nrp.3_S416 287 620 403 735 20.1 281 230 288 444.25 -306.475 -111.975 245.975 0.0464217696781417 1
LRRC16A_uc010jpy.3_T919 646 453 532 732 1040 664 846 1060 656 311.75 -91.75 -38.75 0.470618620760281 1
CLASP2_uc021wvd.1_S460 524 105 74.4 97.9 692 67.2 228 79.2 232.875 66.275 227.175 -292.275 0.0674537932589082 1
ZNF84_uc011mfz.1_S125 201 89.1 189 111 102 282 73.2 217 120.3 21.025 20.975 33.475 0.750969498645502 1
NASP_uc010olr.2_S479 1490 1100 1210 1180 1750 1700 1550 1530 1235 387.5 142.5 -122.5 0.0758660613684386 1
PPHLN1_uc001rni.1_T206	T210 483 59.2 418 540 551 337 593 368 528.75 87.2 -122.2 -185.2 0.253313094476668 1
DPF2_uc001odm.3_S141 510 641 875 460 816 422 582 685 720 4.75000000000011 -53.2500000000001 -143.75 0.686539213941821 1
DMAP1_uc010oku.1_T444 421 283 737 451 319 297 417 399 616.5 -115 -171 -116 0.00870948941833929 1
SRP72_uc010ihe.3_S559	T562 101 1010 237 628 571 447 283 247 259.75 -107 183.5 285 0.375359331520891 1
USP42_uc011jwq.2_S753 1160 1200 1070 918 876 534 429 638 1028.25 -467.75 178.75 -61.25 0.0833954066847518 1
SRC_uc002xgx.3_S74 459 965 495 45.6 995 293 56.2 671 314.45 12.6500000000001 361.05 -7.64999999999992 0.214652244629752 1
DARS_uc002tux.1_S248 285 196 278 211 111 209 234 189 269.25 -56.75 -27.75 -25.75 0.470361433413515 1
URI1_uc002nsr.3_S353 331 429 68.8 427 536 231 153 563 204.4 56.8 78.8 140.3 0.584162290506137 1
TRAFD1_uc001ttp.3_S326 543 673 370 581 401 256 256 126 466 -282 135 16.5 0.0849807512931428 1
SH3GL1_uc010xig.2_S287 868 1640 1590 2660 991 1250 451 734 1477.25 -832.999999999999 -171.5 596 0.659518549524395 1
MARCKSL1_uc001bvd.4_S150 739 113 409 492 599 284 486 595 562.75 52.7500000000001 -61.7500000000001 -187.25 0.686758892676921 1
THRAP3_uc001caf.4_S697 1270 1790 2120 1570 2040 2510 2100 2190 1667.5 522.5 -92.5 132.5 0.701175591695288 1
MCM3_uc003pan.2_S725 193 408 389 370 272 44.3 651 504 486.925 27.8250000000001 -249.175 -44.675 0.0368131593469293 1
SRRM1_uc001bjm.3_T592	S594 509 328 481 762 311 671 756 739 579.5 99.25 -229.75 110.75 0.0376232825814003 1
PPHLN1_uc001rni.1_S139 1230 2220 1500 1180 1680 1500 1130 1380 1260 -110 360 185 0.158538508333155 1
MAP4K4_uc010yvy.2_S602 293 805 582 349 567 235 312 451 470.75 -116 51.5 21.5 0.75831510223341 1
RRP12_uc009xvn.3_S63 466 351 304 542 609 327 764 425 513.25 115.5 -70.5000000000001 -124.5 0.542936006207555 1
CEP170_uc021plp.1_T643 322 553 61.3 69.4 444 283 985 54 304 190.075 108.075 -213.225 0.672108416989012 1
ATG9A_uc002vkf.1_S653 161 438 318 183 248 108 196 266 267 -70.4999999999999 -2.00000000000003 18 0.982199274353766 1
TCF20_uc003bcj.1_S1334 426 841 1000 758 908 681 1040 799 885.75 100.75 -185.25 -73.7499999999999 0.19921974996612 1
PPHLN1_uc001rni.1_S130 2450 3310 1680 3160 1940 1210 559 1610 2079.75 -1320.25 475.25 665.25 0.255776675534276 1
ZNF608_uc003ktt.1_S962 706 344 428 397 655 508 367 556 454.5 52.7500000000001 116.25 -87.75 0.242946887493756 1
NEXN_uc001did.1_S364 185 249 302 203 761 445 680 385 306.75 333 17.5 -161.5 0.831081642887356 1
SLFN13_uc002hjk.1_S169 885 562 352 386 448 580 547 545 485.5 -16.25 161.25 -39.75 0.211058501763838 1
NOL9_uc001ans.3_S199 2510 1190 1610 1090 1540 1210 1520 1440 1782.5 -172.5 197.5 -562.5 0.475998149654973 1
HIST1H1B_uc003njx.3_S17 527 773 933 890 825 1270 1290 1320 825.75 395.5 -259.5 169.5 0.0066678022621928 1
BAZ1A_uc001wsl.3_T730 726 732 573 1110 504 740 1240 580 870.5 -19.2499999999999 -200.25 29.7500000000002 0.37256753963676 1
PGRMC2_uc003igg.3_S113 956 454 404 185 951 512 1450 314 721.75 307 130 -574 0.556005888353244 1
LRBA_uc010ipj.3_S1099 537 820 541 301 319 374 778 749 581 5.25000000000008 -79.7500000000001 17.2500000000001 0.679280941202235 1
NSFL1C_uc002wfe.3_S139 694 1640 873 848 1030 849 1810 869 1062.25 125.75 -46.7500000000001 -50.2499999999999 0.901926163061726 1
HIST1H1B_uc003njx.3_T10 389 645 1080 790 1060 1080 992 544 812.75 193 -58 -115.5 0.797284454872206 1
HTT_uc021xkv.1_S641 703 1250 874 938 1110 1390 1500 1410 874.75 411.25 -67.25 200.25 0.626372461939295 1
NEMF_uc001wxa.3_S533 529 570 84.8 363 93.4 425 417 452 263.4 -39.85 75.1499999999999 171.45 0.597192019672117 1
ZNF618_uc004bic.3_S175 606 20.1 339 129 859 164 558 43.8 451.75 132.675 144.825 -501.275 0.130811524686082 1
GPSM1_uc004chd.2_S470 1620 1500 1280 1490 985 869 1160 1150 1490.25 -431.5 -26.5000000000001 -8.99999999999996 0.826601719034553 1
EVL_uc001ygt.3_S284 1770 1350 2870 1960 2070 2420 1850 896 2225 -178.5 8.49999999999985 -483.5 0.986577727053625 1
DDX20_uc001ebs.3_S713 665 618 957 825 563 541 629 993 873 -84.7499999999999 -254.25 40.75 0.00778962782786074 1
AIF1_uc011fez.2_S59 517 431 1570 313 734 559 693 493 1026 -87.9999999999999 -207 -429.5 0.448147493180573 1
EEF1B2_uc002vbh.1_S94 683 580 775 400 872 565 803 702 717.75 126 4.99999999999999 -221.5 0.937720559117043 1
SMARCC2_uc001skd.3_S301	S303 1240 1130 1340 1390 1520 1620 1630 1400 1330 267.5 -62.5000000000002 -47.4999999999998 0.477200329734953 1
FTSJ3_uc002jca.3_T600 666 815 530 760 1220 1040 581 1100 506.75 292.5 192.5 179.5 0.149645882277994 1
EXOC1_uc003hbg.1_S472 733 1540 1440 1360 585 937 1070 665 1276.5 -454 -185 168.5 0.42399039477365 1
SRRM2_uc002crj.1_S855 570 341 541 70.3 470 316 499 214 476.325 -5.82500000000005 93.1750000000001 -284.675 0.151814663234527 1
PRRC2B_uc004can.4_S612 859 543 1220 531 627 592 434 826 918 -168.5 -97.5000000000001 -162 0.62809889292552 1
SF3B1_uc002uue.3_T425 1510 2580 1960 2220 1290 1900 1070 1500 1705 -627.499999999999 132.5 592.5 0.44956497516578 1
C10orf11_uc001jxi.3_S180 270 449 750 378 450 794 460 311 453.5 42.0000000000001 16 0.500000000000044 0.928270448345296 1
RING1_uc011izv.1_S37 192 261 335 151 547 236 272 400 262.25 129 19.5 -74.5 0.831700255128719 1
U2AF2_uc002qlt.3_S78 928 934 1160 1230 1400 1670 1460 1390 1067 417 -77.0000000000001 69 0.494830150453737 1
TMPO_uc001tfh.2_S176 497 1100 1080 1490 1290 1080 773 820 959.999999999999 -50.9999999999997 -49.0000000000002 212.5 0.855782723880278 1
TCOF1_uc003lsa.3_S1264 892 996 1040 1210 1120 695 1200 871 1171.75 -63 -154.5 -120 0.23757140258484 1
SKA3_uc001unu.3_S72 2160 1930 2200 2650 2570 1670 1880 1840 2355 -245 -60.0000000000004 -180 0.836174643188384 1
PEA15_uc001fvl.3_S136 143 231 487 441 681 653 101 782 251.5 228.75 -25.75 173.75 0.89475049266572 1
CENPC_uc003hdd.1_S537 600 590 279 581 874 20.1 832 660 637.725 84.025 -66.975 -183.475 0.781238639842661 1
SEC62_uc003fgg.3_S312 20.5 766 72.7 210 247 343 348 448 95.2249999999999 79.2 74.4499999999999 269.7 0.649285524887408 1
MKI67_uc001lke.3_T1192 141 347 695 469 129 717 193 389 369 -55.9999999999999 -103 191 0.579436395530622 1
SVIL_uc001iut.1_T929 53.6 743 253 1040 248 285 529 702 460.9 -81.4 -298.6 421.6 0.0669691799663708 1
MED13_uc002izo.3_S394 625 743 410 634 488 762 264 606 395.25 -73 176 239.5 2.17046178860227e-05 0.105636375251272
STARD8_uc004dxb.3_S312 189 175 587 132 157 65.9 101 211 382.525 -137.025 -111.025 -112.525 0.314128798508006 1
RING1_uc011izv.1_T219 424 85.2 229 96.3 250 443 114 262 162.325 58.625 125.225 -32.625 0.252631993649706 1
CHD4_uc001qpo.3_S1594 278 164 375 553 337 362 693 397 478 104.75 -219.25 -51.75 0.0129240240536497 1
MED13_uc002izo.3_Y393 511 266 172 366 438 427 183 860 244.25 148.25 15.25 153.75 0.931596306595493 1
RPS3A_uc003ilz.4_S262 644 540 580 625 648 707 703 457 606.25 31.5000000000001 43.4999999999999 -61.4999999999999 0.520636948858589 1
TRIP12_uc010fxh.1_S351 1020 1260 943 1010 552 1110 635 947 860.25 -247.25 101.75 294.25 0.276218127735567 1
TRIP12_uc010fxh.1_S353 587 765 667 837 595 678 752 575 708 -64 -51.5 63.5000000000001 0.480022233281966 1
TJP2_uc011lru.2_S414 706 1440 1240 670 1430 1460 1980 1670 1094 621 -131 -28.9999999999998 0.633153992279462 1
BCL2L13_uc031rwh.1_S263 1190 1580 860 1290 624 231 1540 1200 1377.25 -331.25 -316.25 21.7500000000003 0.390911927421039 1
PI4KA_uc002zsz.5_S264 357 465 47.3 433 76.8 268 327 267 235.9 -90.8749999999999 23.1249999999999 156.225 0.832053070312633 1
LMNA_uc001fni.3_S389	S391 677 659 256 923 521 797 54.5 600 342.375 -135.625 205.125 367.625 0.160916348229588 1
HCLS1_uc003eeh.4_S274 347 724 523 614 308 806 80.4 355 320.35 -164.65 153.15 310.15 0.199168870266232 1
STK10_uc003mbo.1_S950 1140 1540 1330 1210 695 948 377 679 1109.75 -630.25 181.75 208.75 0.108568421866153 1
FAM117A_uc002ipk.3_S192 373 85.4 209 131 173 223 111 164 202.5 -31.85 59.85 -65.65 0.387876970531493 1
FLNA_uc010nuu.1_S1458 353 1180 262 887 508 1010 344 740 274.5 -19.9999999999999 204.5 587.5 0.0109534974829584 1
CHAMP1_uc001vuv.3_S541 1260 1520 1260 1860 1090 1600 1490 1510 1382.5 -52.4999999999999 -162.5 347.5 0.15141236471763 1
MIS18BP1_uc001wwf.3_T652 389 275 629 440 408 443 525 465 542.25 27 -136 -82.0000000000001 0.0097774666962197 1
TOMM70A_uc003dtw.3_S90 530 640 845 841 840 1200 684 896 636.25 191 -14 169.5 0.919869620357 1
CDK17_uc001tep.2_S179 105 492 302 262 169 507 91.9 484 138.975 22.725 33.275 269.275 0.712483368830916 1
BNIP2_uc010uhc.2_S234 729 874 1010 1030 1330 730 1180 478 1057.25 18.7500000000001 -8.75000000000008 -284.25 0.967257346331521 1
ZNF350_uc002pyd.3_S442	S443	T446 756 451 512 484 400 292 348 676 580 -121.75 -30.2500000000001 -28.2499999999999 0.820251328893932 1
MYO18A_uc002hdt.1_S1989 2740 1600 1520 1770 1190 989 1730 1310 2072.75 -602.75 47.2499999999997 -377.75 0.891536764969069 1
LMNA_uc001fni.3_S605 510 430 385 344 242 433 210 199 350.25 -146.25 119.25 14.75 0.0238556661593918 1
SKIV2L_uc011dov.1_S255 1080 551 454 543 546 655 925 721 700.25 54.75 47.25 -133.75 0.800739635462155 1
MYO9B_uc002nfi.3_S1289 110 462 451 304 249 46.1 430 237 424.975 -91.2249999999999 -138.725 -47.7249999999999 0.240747715385844 1
SCRIB_uc003yzo.1_S1447 628 634 660 276 543 589 289 275 481 -125.5 223.5 -86.4999999999999 0.014787854640401 1
SEC16A_uc004chv.4_S1216 826 1300 1450 1230 483 486 436 527 1226.5 -718.5 -137 87.0000000000001 0.339737751209542 1
AKNA_uc004bis.3_S341	S342 731 377 777 74.3 1030 633 740 1060 616.575 375.925 29.925 -283.425 0.87683778461509 1
FAM117A_uc002ipk.3_S66 315 279 214 352 779 565 191 662 180.25 259.25 129.75 89.75 0.350751911287261 1
GFPT1_uc002sfh.3_S260 1040 1120 1180 1150 1220 967 1150 1260 1183.25 26.75 -98.25 -23.25 0.169801309587138 1
ARFGAP2_uc010rhb.2_S381 520 414 698 541 152 339 193 302 577.75 -296.75 -77.25 8.24999999999998 0.340548529564744 1
HMGXB4_uc003anl.3_S144 1740 2010 1630 747 1980 2290 2580 1780 1509.25 625.75 320.75 -275.75 0.341543554830808 1
HMGXB4_uc003anl.3_S143 606 560 735 568 651 699 585 596 632.5 15.5 7.99999999999999 -38.5 0.886102754848831 1
TMPO_uc001tfh.2_S157 894 1430 920 1490 92.8 503 537 246 1064.5 -838.8 -68.3000000000002 306.3 0.697036145024588 1
CLASP1_uc010yza.2_S1077 625 715 470 475 692 404 1310 587 736.5 177 -101.5 -229 0.641779014881921 1
KIAA1598_uc009xyw.4_S505 344 576 247 1320 20.1 71.3 471 358 639.425 -391.65 -346.15 310.8 0.129989554194952 1
SRSF9_uc001tyi.3_Y191 2350 2740 2330 2160 2540 3620 2700 3740 2062.5 755.000000000001 79.9999999999994 585.000000000001 0.775035874383633 1
HNRNPU_uc001iba.1_S58 270 314 283 353 387 384 397 403 300.5 87.7500000000001 -20.2500000000001 29.2500000000001 0.176474290774069 1
INTS3_uc001fcw.3_S13 1420 948 362 254 356 328 177 614 561.75 -377.25 411.25 -42.7499999999999 0.146399839235041 1
FAM122B_uc004exv.3_S80 238 41.3 233 175 565 26.8 399 90.1 312.8 98.4 -6.50000000000003 -275.45 0.944004881299884 1
CTTNBP2_uc003vjf.3_S1523 449 616 631 948 426 706 611 619 641 -70.5 -153 193 0.0542717155814716 1
FAM122B_uc004exv.3_S84 173 66 71.6 198 172 396 173 66.3 72.8 74.675 74.525 34.175 0.38264283196334 1
EP300_uc003azl.4_T863 779 297 570 74.8 349 170 541 372 591.2 -72.2 9.29999999999992 -331.3 0.942858250610644 1
CHERP_uc010xpg.1_S770	S772	S774 223 467 442 747 62 394 223 881 420.75 -79.7499999999999 -286.75 384.75 0.00051761199695818 1
AKAP17A_uc004cqa.3_S536 1870 1590 2660 1980 705 450 522 837 2310.5 -1396.5 -346 -225 0.107810340104559 1
C3orf17_uc003dzu.3_T156 709 199 340 537 97.1 322 680 148 571 -134.475 -94.4750000000001 -155.025 0.621176737289818 1
ARFGEF1_uc003xxo.2_T399 1330 927 1460 1040 789 414 943 1160 1454.75 -362.75 -285.75 -245.25 0.0685599446345696 1
GTF2F1_uc010xjb.1_T388	S390 572 650 394 871 1200 1200 730 578 440.25 305.25 262.25 100.75 0.152736577091093 1
BRD3_uc004cex.2_S262 1150 1060 1230 1100 1390 901 1170 972 1244.75 -26.7499999999999 7.2499999999999 -226.75 0.932072396324447 1
RANBP1_uc011ahl.1_S59 147 233 168 70 182 149 209 97.7 153.25 4.92500000000001 41.575 -39.075 0.318853342544334 1
STIM1_uc009yeg.2_S256 361 286 353 46.6 371 447 250 635 229.15 164.1 45.1 19.9 0.731604973046217 1
ARID1A_uc001bmu.1_S1536 972 871 626 955 1270 468 834 559 886.25 -73.2499999999999 151.75 -212.25 0.454550945597275 1
TLK1_uc010zdn.1_S133 929 798 973 366 247 351 681 553 892.75 -308.5 -62.0000000000001 -190.5 0.733313822129494 1
BOD1L1_uc003gmz.1_S3079 318 909 249 108 313 356 503 358 267.75 -13.4999999999999 169.5 87.0000000000001 0.398084607877865 1
SRSF1_uc002ivi.3_S233	S237 2200 1970 2140 1650 3380 2330 1780 1950 1895 370 590 -400 0.0479956674093697 1
SRRM2_uc002crj.1_S776	S781 457 727 1040 976 1030 1370 631 908 693.5 184.75 7.25000000000001 205.75 0.974398182704262 1
ACSS2_uc002xbd.2_S266 791 659 568 696 622 732 771 979 665.5 97.5 -52.5000000000001 78.5000000000001 0.586674014751526 1
FAM21A_uc001jep.4_S1054 652 527 126 574 112 264 551 278 441.25 -168.5 6.49999999999997 50.5000000000001 0.9712634107283 1
SRRM1_uc001bjm.3_S615 800 1030 1110 958 1280 1120 770 1120 907 98.0000000000001 68 67.0000000000001 0.643796050893673 1
SRRM1_uc001bjm.3_Y614 1600 1450 3070 2380 2610 2340 2230 2040 2502.5 180 -430 -325 0.2820643367538 1
ZRANB2_uc001dfs.3_S306 689 380 336 279 514 918 206 507 232 115.25 293.25 84.75 0.0446827465673957 1
HCFC1_uc004fjp.3_T409 874 625 462 644 1270 505 916 871 713.25 239.25 95.25 -219.25 0.601112053118861 1
ZRANB2_uc001dfs.3_S304 566 691 838 795 698 926 1280 980 847.75 248.5 -253 2.50000000000018 0.0159533280963903 1
RECQL5_uc010dgl.3_S490 2340 175 1040 978 1050 860 1750 918 1572 11.2499999999998 -65.2500000000001 -812.25 0.883529558231812 1
MAP4K2_uc001obi.3_S283 493 836 1350 1640 535 682 1410 886 1390.25 -201.5 -685 64.0000000000002 0.000271288844611625 1
MORC3_uc002yvi.3_T680 603 363 697 298 1040 730 615 580 545 251 136.5 -246 0.176606336629837 1
PPP1R12A_uc001sza.3_T881 500 430 700 598 542 610 712 618 650 63.5 -136.5 -49.5 0.00109977809460854 1
RANBP3_uc010duq.3_S358 732 260 552 435 729 265 370 446 594 -42.25 45.75 -244.25 0.700528285639574 1
PTPN12_uc003ugh.2_S434 2680 3160 4200 3750 3040 2840 2390 2650 3595 -717.5 -317.5 22.5000000000002 0.440773832791064 1
EVI2B_uc010csq.2_S308 1140 1030 1270 1380 636 884 1030 849 1301.5 -355.25 -209.75 16.7500000000001 0.0158685229614459 1
MKI67_uc001lke.3_S1860 457 651 407 572 321 627 474 407 422.5 -64.4999999999999 49 149.5 0.472839389371306 1
RANBP3_uc010duq.3_S357 805 20.1 1190 554 738 496 376 213 904.75 -186.525 -68.475 -456.475 0.770766640354402 1
RANBP3_uc010duq.3_S352 533 444 63.3 241 296 373 496 137 255.9 5.17499999999999 177.175 -48.325 0.169658920737754 1
SRRM1_uc001bjm.3_S637	S639 1570 1710 1770 1590 2240 1990 2390 2140 1775 530 -95.0000000000002 -135 0.264954210674284 1
NDRG1_uc003yuf.1_S263 902 3450 1260 2570 381 1880 949 1860 1265.25 -778 -6.50000000000011 1567 0.984317450068402 1
MORC3_uc002yvi.3_S513 323 558 340 175 103 126 69 89.3 280.25 -252.175 109.175 28.325 0.171475280871632 1
EIF4B_uc010snv.2_T204 1180 587 1310 774 1690 1070 1220 1010 1181 284.75 53.25 -489.75 0.69112261458405 1
ACLY_uc002hyh.3_S454 499 217 1080 455 1040 880 968 432 800.5 267.25 -74.75 -400.75 0.696804871208982 1
TADA3_uc003bsx.2_S297 273 249 105 159 63.3 292 578 298 232 111.325 -65.675 -5.325 0.623072925638508 1
RB1_uc001vcb.3_S248 253 163 244 212 285 262 296 306 246.75 69.25 -23.7500000000001 -33.75 0.189942200800339 1
SYTL3_uc003qrr.3_S202 213 112 253 95.2 251 390 319 429 185.8 178.95 -32.5500000000001 -2.44999999999998 0.61822842186215 1
MDM1_uc001stz.2_T582 329 69 354 138 541 104 469 124 385 87 -10.5 -314.5 0.81965794513026 1
FAM60A_uc001rkd.3_S216 57.6 70.3 67.2 285 47.8 162 378 299 173.25 101.675 -172.875 66.4250000000001 0.00626111866082124 1
TLE3_uc010ukd.1_S272	S276 542 615 505 472 610 432 361 283 488.25 -112 144.5 -54 0.00608855169930743 1
TPR_uc001grv.3_S1260 434 838 405 91.1 764 1230 450 699 138.775 343.725 405.225 201.275 0.00855703437914342 1
SUPT6H_uc002hby.3_S2 2250 3370 2970 1970 3260 4130 2840 4760 2217.5 1107.5 117.5 727.5 0.829765576066735 1
DOCK11_uc004eqq.2_S294 366 197 894 78 416 861 333 855 426 232.5 -80.0000000000001 -4.50000000000004 0.772654131045281 1
BRD3_uc004cex.2_S260 301 184 537 372 849 416 480 398 452.75 187.25 -9.24999999999999 -199.25 0.939890557872647 1
TP53BP1_uc001zrp.3_S1672 631 626 166 347 409 365 168 658 278.25 -42.5 173 155.5 0.232901766640626 1
TP53BP1_uc001zrp.3_S1677 1470 1180 1310 757 858 1240 599 1600 1051.5 -105 120.5 135 0.701550347882545 1
IKZF1_uc003tox.4_S357 2080 1350 2310 1610 2790 1650 2020 1600 2170 177.5 82.5000000000001 -747.5 0.691779660046307 1
IKZF1_uc003tox.4_S354 1560 703 783 1150 938 940 571 668 976.75 -269.75 242.25 -97.75 0.297246297499251 1
RAI1_uc002grn.1_S804 180 340 76 81.5 114 105 156 75.4 116.125 -56.775 87.525 18.975 0.172647782647533 1
ELF1_uc001uxs.3_S167 1550 940 719 992 797 1100 814 913 923.5 -144.25 237.25 16.2500000000002 0.235488093329974 1
ARID1B_uc003qqn.3_S1794 1200 1630 1420 1530 1960 1830 1510 2010 1312.5 382.5 37.5 227.5 0.782379706491253 1
MYO18A_uc002hdt.1_S2004 994 1780 1140 1490 809 608 1100 838 1314 -512.25 -94.2500000000001 168.25 0.682012476473447 1
TTK_uc003pjc.3_S434 347 205 262 598 454 237 48.6 322 320.15 -87.6 3.09999999999997 62.6000000000001 0.982982060155003 1
SYMPK_uc002pdn.3_S1258 1650 3910 4320 2830 977 1190 1360 1110 3322.5 -2018.25 -473.250000000001 183.25 0.495547973171362 1
CASC3_uc002hue.3_S147 1460 426 1820 1210 1280 740 948 804 1629.5 -286 -219 -582 0.355038807097202 1
IMPA1_uc011lfq.1_S36 338 473 511 363 564 545 1040 607 554.5 267.75 -150.25 -116.25 0.21046920215987 1
NCOA7_uc003qai.3_S210 564 367 509 577 569 271 671 411 639.75 -23.7499999999999 -99.2500000000001 -171.75 0.170085372752842 1
RCSD1_uc001gem.3_S146 801 354 594 840 294 968 995 518 714 46.5 -132.5 -0.999999999999847 0.585080143027723 1
THRAP3_uc001caf.4_T952 200 247 83 428 185 466 345 198 168.25 59 11 131.5 0.912417824865232 1
FAM208A_uc003die.4_S665 147 119 478 270 330 330 181 135 306 -9.49999999999997 -34.5 -70.5 0.755774063865648 1
SRRM2_uc002crj.1_S1540 373 178 160 719 20.1 350 328 387 347.5 -86.225 -168.225 188.225 0.235090665516555 1
ABCF1_uc011gta.1_S108 446 298 673 155 385 325 743 902 591.25 195.75 -254.75 -141.75 0.115776719353609 1
OSBPL3_uc003sxk.1_S17 267 336 491 148 479 345 294 180 336.5 14.0000000000001 78.5 -130.5 0.369623154322572 1
OSBPL3_uc003sxk.1_S16 209 593 280 481 322 406 406 391 312.5 -9.49999999999988 -7.00000000000006 163.5 0.926141907339036 1
ZNF609_uc002ann.3_S803 122 241 256 714 58.6 126 252 160 368.5 -184.1 -208.6 138.1 0.0599029222892584 1
MTDH_uc003yhz.3_S322 1010 331 903 897 907 721 890 918 970.5 73.75 -159.75 -210.75 0.271899360744401 1
ZMYND8_uc010ghq.1_T1014 411 384 478 258 439 546 187 117 316.5 -60.5 185 -52.5 0.0570094583521644 1
NACA_uc001smc.2_T156 401 480 655 574 362 545 658 447 599.5 -24.5 -136.5 -7.50000000000003 0.078362907850553 1
PML_uc002awm.3_S517	S526 821 922 753 901 450 658 736 519 826.5 -258.5 -14.5000000000002 60.0000000000002 0.868105193106299 1
TPR_uc001grv.3_S2049 312 1250 285 635 880 518 1130 320 532.25 91.5000000000001 147.5 29.0000000000001 0.669163014387294 1
OSBPL3_uc003sxk.1_S18 511 986 964 762 453 568 1030 550 915.75 -155.5 -197 -23 0.281405512531235 1
ABCF1_uc011gta.1_T107 882 1200 1010 1060 1320 1660 1720 1210 1005.5 439.5 15.5000000000001 49.5 0.927931645957511 1
CFL1_uc001oft.3_S2 747 320 638 693 468 545 888 471 764.75 -6.49999999999993 -152.5 -178 0.213185462886491 1
PHF6_uc004exk.3_S153 465 242 570 336 447 594 217 568 391 53.2499999999999 14.2500000000001 10.25 0.917202667806393 1
RALBP1_uc002koc.3_S28 764 731 403 1360 196 835 242 297 584.25 -422 55.9999999999998 404.5 0.804414419743918 1
RECQL4_uc003zdj.3_S250 875 704 655 780 499 385 315 791 723.75 -256 -19.5000000000002 79.0000000000002 0.885415154905133 1
TFDP2_uc003eun.4_S23 1020 1960 239 1110 142 552 703 557 689.75 -593.75 266.25 518.75 0.447054025235084 1
RBM15_uc021orn.1_T736 3000 1880 2920 4030 4530 3350 3570 3200 3272.5 705 -240 -390 0.693549988375937 1
EVL_uc001ygt.3_S371 2740 2320 2490 2220 1810 1510 2560 1430 2747.5 -615 -80.0000000000004 -530 0.712246350340799 1
LRRC16A_uc010jpy.3_S1313 115 444 116 176 91.3 216 80.6 72.9 96.8999999999999 -97.55 105.2 126.5 0.103097898801584 1
LRRC16A_uc010jpy.3_S1314 61.7 407 186 387 338 367 464 237 229.425 91.075 -25.075 87.0750000000001 0.81541914190948 1
UBTF_uc002ige.2_S326 624 466 192 465 321 311 140 185 325.5 -197.5 185 37.5000000000001 0.0192563803765018 1
LIMA1_uc001rwg.4_S202 776 955 621 999 724 721 1220 809 879 30.75 -118.25 35.7500000000001 0.485314448841381 1
CHD8_uc001was.2_S1766 1360 1640 1010 1110 1400 888 1200 805 1200.5 -206.75 290.75 -131.75 0.108890102105029 1
FAM193A_uc010icl.3_S1367 440 408 317 552 391 247 485 256 466 -84.4999999999999 -31.0000000000001 -42.4999999999999 0.724610284410786 1
PSMA3_uc021rtt.1_S249 196 944 637 458 452 650 141 572 354.75 -105 108.5 299.5 0.534126182025951 1
PDS5B_uc010abf.3_S1333 953 437 908 452 712 553 682 362 837.5 -110.25 62.7499999999998 -362.75 0.388282331542518 1
TSNAX_uc001huw.3_S32 630 816 679 974 747 886 1110 1280 796.5 231 -241 197.5 0.00126704518372371 1
NDRG2_uc001vzd.3_S370 609 1140 664 1000 415 151 432 326 804.5 -522.25 -26.7500000000001 124.25 0.870860067503268 1
PCGF6_uc001kwt.3_S114 329 567 513 331 210 850 474 549 327.5 85.7500000000001 22.25 192.75 0.881496462174402 1
UBN2_uc011kqr.2_S249 240 212 78.6 370 65.2 427 60 436 100.05 21.9 -0.0999999999999946 250.3 0.999026072752275 1
RECQL_uc001rey.3_S601 714 187 625 557 478 787 605 386 584.75 43.25 -1.75000000000005 -126.25 0.991571010643395 1
NOL8_uc022bjw.1_S972 1040 515 884 907 182 439 637 405 978.25 -420.75 -164.25 -119.25 0.265194225597645 1
CFL1_uc001oft.3_S7 112 372 256 700 54.8 159 414 134 394.75 -169.55 -201.55 132.05 0.13369619167064 1
TROVE2_uc001gss.3_S18 72.4 337 79 214 191 325 529 172 162.1 128.65 -17.15 44.15 0.89055833541555 1
TP53BP1_uc001zrr.4_S813 201 257 221 337 164 224 217 555 243.25 36 -121 142.5 0.073972905477495 1
EVPL_uc002jqi.2_T1903 511 382 266 303 222 224 145 536 316.75 -83.75 22.25 75.2500000000001 0.851612091302287 1
RBBP6_uc002dmk.3_S553 318 570 662 428 119 323 295 231 510.5 -252.5 -71.5000000000001 39.5000000000001 0.476274550266951 1
KHSRP_uc002mer.4_S98 952 509 412 511 658 258 676 443 676.25 -87.25 83.75 -244.25 0.553080233907318 1
SPTBN1_uc002rxy.3_S2101 3180 3410 3720 3150 4130 3700 4820 4730 3722.5 980 -500 -215 0.0354511859427624 1
SRSF3_uc003omj.3_S137	S139 1360 678 2160 1790 2290 1730 2300 1270 2010 400.5 -365.5 -660.5 0.251609659008395 1
THRAP3_uc001caf.4_S147 14200 11200 12700 11200 9980 10900 15600 9180 13875 -910 -600 -2500 0.68751837414535 1
TOP2A_uc002huq.3_S1105 1760 939 931 398 1190 772 1860 144 1277 -15.5000000000002 332 -872 0.283683911838544 1
KSR1_uc031qzi.1_S69 541 462 189 209 256 584 249 473 198.25 40.25 180.75 123.25 0.0732662642272421 1
PRPF31_uc002qdh.2_S449 314 405 610 362 61.3 617 285 565 391 -40.675 -106.175 169.675 0.468664426256061 1
ELF1_uc001uxs.3_S162 332 392 603 757 512 836 931 908 597.5 275.75 -281.75 128.75 2.59039339958814e-05 0.125996734955967
VIM_uc001iou.2_S213 1010 1170 1270 829 1240 1290 198 552 821.75 -249.75 465.25 30.7499999999999 0.0714404379517278 1
YEATS2_uc003fly.2_S465 343 447 252 379 383 42.6 602 410 446.35 4.15000000000001 -106.85 -75.35 0.432018959701322 1
TTC33_uc003jma.3_S152 2720 1740 2090 2700 3470 2730 3020 2780 2472.5 687.5 17.5000000000001 -337.5 0.956077001767752 1
ATE1_uc001lfp.3_S185 493 164 365 315 345 479 184 411 310.75 20.5 51.5 -4.50000000000002 0.641729777544123 1
FUBP1_uc010orm.2_T152 880 511 456 655 577 537 622 901 633 33.75 -32.2500000000001 17.2500000000001 0.832647642011453 1
TLK1_uc010zdn.1_S132 601 724 695 603 815 670 905 667 707.25 108.5 -15.0000000000001 -87.9999999999998 0.824889480215847 1
CD82_uc001myc.3_Y260 1020 1330 641 470 638 410 59.6 757 605.4 -399.1 367.6 152.1 0.105471370204277 1
MKI67_uc001lke.3_S247 707 587 898 749 845 652 505 515 776.25 -106 30.9999999999999 -113 0.77891485033612 1
TOM1L1_uc010dbz.2_S245 193 103 78.3 323 74.8 56.4 313 99.8 232.3 -38.325 -96.725 -19.225 0.264169050059367 1
ARRB1_uc001owf.2_T401 1650 1580 2030 1720 2720 2190 1270 2340 1627.5 385 195 40.0000000000002 0.610767390584352 1
ANKRD12_uc002knx.3_S1165 990 1620 1490 2490 1060 1110 1500 456 1712.5 -616 -289 159 0.505601561382089 1
PPIE_uc001cdt.2_T125 992 273 494 239 971 662 324 542 470.25 125.25 324.75 -266.25 0.0541973497305611 1
L1CAM_uc031tks.1_T850	S856 76 347 84.2 100 399 356 91.6 600 20 209.85 75.55 188.05 0.4994741766072 1
PHRF1_uc009ybz.1_S1358 382 518 586 479 357 477 536 340 523 -63.7499999999999 -51.75 -11.75 0.48024965651426 1
C10orf11_uc001jxi.3_S179 689 1230 1370 1150 416 1110 774 949 1060.75 -297.5 -199.5 297.5 0.277559163809565 1
TBC1D5_uc003cbf.3_S383 20.5 185 482 252 168 264 454 41.3 356.625 -3.04999999999993 -147.95 -95.5499999999999 0.260897518602105 1
RANBP2_uc002tem.4_S836 421 215 947 101 710 358 265 228 580.75 -30.7499999999999 40.7499999999999 -360.25 0.834394064821074 1
ATXN2_uc001tsh.3_T740 445 981 395 1130 136 579 514 866 575 -214 -191 516.5 0.0566515383725549 1
VPS13C_uc002ahb.2_T732 335 323 279 404 124 278 87.3 427 276.575 -106.175 -34.325 151.675 0.589534813348184 1
LIMA1_uc001rwg.4_S330 878 900 793 810 573 918 437 910 698.25 -135.75 79.7499999999999 214.25 0.425384831251521 1
CHAF1B_uc002yvj.3_S409 1750 2240 2440 2970 2470 2330 1760 2050 2257.5 -197.5 -107.5 292.5 0.74404715967567 1
TNIK_uc003fhh.2_S890 701 330 500 659 668 916 1240 1080 671 428.5 -216 -31 0.137593560252714 1
NOL4L_uc002wxu.5_S293 161 280 198 39.1 680 625 449 503 105.025 394.725 139.225 -10.225 0.0131972933712208 1
VPS13C_uc002ahb.2_S735 309 283 323 85 242 155 252 222 284.25 -32.25 26.75 -95.25 0.619861983830563 1
SSR3_uc003fau.3_S104 1760 2690 2380 3260 4380 2800 2920 2600 2475 652.5 117.5 -22.4999999999998 0.851073154767672 1
RPTOR_uc002jyt.1_S563 1590 1020 1330 1090 591 794 938 1190 1371 -379.25 -138.25 -88.75 0.500359091711307 1
RPTOR_uc002jyt.1_S562 739 718 1320 1590 584 1040 447 534 1094 -440.5 -202.5 198 0.465235390926142 1
PAK4_uc002okj.1_S147 774 193 942 1260 625 1020 1020 454 979.5 -12.4999999999998 -266 -108.5 0.36195820399095 1
LRRFIP1_uc002vxe.3_S602 652 511 373 417 1140 750 493 1080 389.5 377.5 172.5 25.0000000000001 0.337133968078171 1
ZNRF2_uc003tat.3_S134 326 342 80.8 336 72 80.6 322 373 266.25 -59.2999999999999 -72.8000000000001 82.7000000000001 0.512999836913779 1
RANBP2_uc002tem.4_T1395 452 618 690 360 473 479 784 342 624.25 -10.4999999999999 -38.5000000000001 -150 0.758673103630534 1
ARID1B_uc003qqn.3_S1827 537 549 754 779 544 809 968 832 745.75 133.5 -223.5 41.5000000000001 0.00186704501844059 1
ZMYM3_uc004dzh.2_S463 3560 1900 2400 2740 2730 2920 3180 3260 2840 372.5 -117.5 -262.5 0.784218616380555 1
ZBTB7A_uc002lzi.3_S524 103 295 392 128 232 227 52.6 198 210.15 -52.0999999999999 21.6 17.1 0.825655714812431 1
POU2F1_uc010plh.2_S226 110 99.5 131 223 171 554 552 323 148.25 259.125 -73.625 58.875 0.503564339113032 1
SENP6_uc003pie.4_S862 837 424 1400 364 552 374 104 427 932.75 -392 -27 -326 0.920000944130949 1
SNW1_uc010tvn.1_S223	S231 164 305 348 83.3 304 530 287 176 175.075 99.175 102.175 -2.17499999999999 0.336857953624242 1
NCKIPSD_uc003cum.3_T180 505 554 566 613 539 529 443 431 541 -73.9999999999999 18.5 18.5 0.659082572029188 1
MAF1_uc003zbc.1_S74 423 446 361 573 310 371 479 602 456.5 -10.25 -116.25 104.75 0.0347125566323104 1
KIAA1033_uc010swr.2_S1096 1130 343 470 639 814 870 981 967 705 262.5 25 -144 0.902541236906146 1
WDHD1_uc001xbm.2_S259 269 503 490 464 455 504 482 608 422.75 80.7500000000001 -78.2500000000001 95.7500000000001 0.106894493394691 1
RBM34_uc001hwn.3_S27 1040 1110 829 1020 643 576 660 449 950.5 -417.75 102.75 -4.24999999999989 0.192452849125548 1
CANX_uc003mkl.3_S553 1340 1200 1460 1560 1700 1400 1830 1350 1562.5 180 -140 -205 0.234517753715747 1
SNW1_uc010tvn.1_S223 447 124 91.3 216 421 240 420 276 256.4 119.675 57.175 -130.825 0.521398881361943 1
ALB_uc011cbf.2_T445 3770 4780 1630 2280 3100 3790 3180 4290 2175 475 1015 865.000000000001 0.124089046940133 1
MARCKS_uc003pvy.4_S100 480 1420 449 2700 74.4 673 334 966 934.75 -750.4 -450.4 1105.4 0.19607240376 1
PAICS_uc003hbu.1_S26 580 415 515 494 710 555 709 591 564.5 140.25 -12.2500000000001 -114.75 0.668030788306295 1
RYBP_uc003dpe.3_S192 143 141 294 176 147 333 78.7 362 163.175 41.675 -36.675 87.325 0.659662520059104 1
PPP1R12C_uc002qiy.4_S449 428 932 663 780 464 203 715 177 761.5 -311 -77 -44.5 0.696234404568722 1
SRRM2_uc002crj.1_S1401 774 1590 711 912 536 1170 20.1 888 489.525 -343.225 384.725 629.725 0.0034012483126064 1
KATNA1_uc003qms.3_S169 1010 1130 1860 1080 1230 1930 1800 1420 1420 325 -215 -85 0.461707495142622 1
RICTOR_uc003jlo.2_S1099 46.1 266 240 192 471 115 221 82.8 206.025 36.425 40.575 -80.575 0.723809770831258 1
RYBP_uc003dpe.3_S199 551 421 623 278 560 311 190 842 488.5 7.50000000000006 -22.5000000000001 -18 0.910089895560372 1
DHX36_uc003ezz.4_S1007 410 276 638 347 549 560 329 471 450.5 59.5 2.49999999999996 -68 0.982017734464552 1
INPP5D_uc010zmp.2_S970 660 877 905 780 538 531 339 497 764.5 -329.25 21.2499999999999 60.7500000000002 0.797057616111748 1
ATG9A_uc002vkf.1_S655 227 152 329 203 549 380 518 304 306.5 210 -11.5 -146 0.781457086755209 1
NLK_uc010crj.3_T297 299 82.4 506 864 668 857 20.1 534 334.525 81.925 -4.42499999999998 211.075 0.987402106643533 1
RPS6_uc003znv.1_S235	S239 272 437 304 232 63.8 260 152 261 251 -127.05 20.95 99.5500000000001 0.732973538363441 1
ARGLU1_uc001vqk.4_S75 386 413 341 317 361 111 519 635 448.25 42.2500000000001 -135.25 -32.7499999999999 0.271745794962422 1
ACIN1_uc010tnj.2_S709 344 345 272 606 199 303 634 222 456.25 -52.25 -135.75 6.75000000000003 0.320483573796972 1
CDK12_uc002hrw.4_Y891 2240 3930 4110 2890 4110 3750 3990 3390 3397.5 517.5 -87.5000000000002 -122.5 0.878051757552813 1
RIPK3_uc001wpa.3_S315 519 360 305 386 74.6 268 889 563 534 56.1499999999999 -230.35 -52.65 0.228425856534584 1
TMPO_uc001tfh.2_T159	S167 256 82 625 181 196 76 319 190 482.5 -90.75 -176.25 -216.75 0.0149185185620703 1
DCK_uc003hfx.3_S10 179 891 149 199 526 434 353 202 148.75 24.2500000000002 281.75 129.75 0.110437627235728 1
WDR7_uc002lgk.1_S934 845 625 401 736 759 489 374 870 567 -28.75 84.25 85.25 0.625781157634885 1
AK2_uc009vud.2_S3 530 375 149 188 379 511 489 691 248.5 207 69.4999999999999 54.5000000000001 0.582650986641662 1
DOCK10_uc010fwz.1_S1244 274 389 168 767 20.1 473 589 95 373.25 -105.225 -115.725 168.225 0.582658292657562 1
SEPT6_uc011mtw.1_S415 706 533 363 791 482 715 424 359 483 -103.25 124.75 105.75 0.322077219698827 1
SIPA1L3_uc002ohk.3_S170 224 92.3 102 54 273 291 318 223 127.25 158.175 45.825 -64.1750000000001 0.162669649666475 1
SRRM2_uc002crj.1_S1100	S1109 87 227 287 20.1 616 216 501 140 241.525 212.975 49.475 -221.975 0.651981475071316 1
SEPT6_uc011mtw.1_S410 933 592 630 920 520 676 550 743 746.75 -146.5 -30.5000000000001 74.5000000000001 0.803760866923175 1
HMHA1_uc002lqz.2_S22 2540 3530 2740 2760 1220 1130 1240 1260 2722.5 -1680 105 235 0.657559130112118 1
USP24_uc001cyg.4_S543 534 811 765 1190 855 1060 965 631 789.75 52.75 -72.75 143.25 0.693344677208849 1
ZNF618_uc004bic.3_S183 46.1 279 550 92.2 542 242 165 187 290.325 42.175 28.725 -125.725 0.8611245575898 1
MSH6_uc010yoj.2_T218 671 73.2 368 23.1 785 996 963 886 349.275 623.675 71.275 -202.175 0.655193829228517 1
HECTD4_uc021reb.1_T2367 529 463 541 396 1400 321 1080 388 691.5 315 77 -495.5 0.712029249463864 1
HECTD4_uc021reb.1_T2364 447 37.6 89.7 173 166 186 549 288 290.6 110.425 -65.775 -141.775 0.623707006342037 1
ADD1_uc003gfq.3_T10 755 1090 1110 1110 1350 1250 1190 1380 1006.25 276.25 -86.2500000000001 106.25 0.379595242940658 1
KIF11_uc001kic.3_T924 2030 946 858 949 1620 1110 1180 1610 1191.25 184.25 277.25 -268.25 0.397514634963253 1
DDX17_uc003avy.4_S677 216 205 443 392 680 416 228 192 326.5 65 65.5 -90.5 0.652228584399638 1
RPL31_uc010yvu.1_S97 1080 2110 1400 1100 2480 2690 2120 1880 1102.5 870 465 175 0.0878760897501988 1
SNX17_uc010eza.2_S322 1020 1060 1170 719 1370 902 1230 901 1101.75 108.5 82.9999999999999 -302 0.418045752499863 1
SNX17_uc010eza.2_T321 477 391 399 564 579 801 577 940 403.75 266.5 -58.0000000000001 166 0.475877320628295 1
SNX17_uc010eza.2_S320 574 513 267 474 560 642 493 457 358.25 81 149.5 48 0.00611746115427312 1
TLE3_uc010ukd.1_T284 1120 1230 333 923 593 1000 508 728 554.25 -194.25 362.75 331.75 0.00521508595859426 1
TLE3_uc010ukd.1_S285 1060 589 701 1440 908 445 1540 699 1249.25 -49.5 -344.5 -259 0.254118430340649 1
ZMYM2_uc009zzn.2_S304 270 657 780 328 396 330 409 356 559.25 -136 -55.0000000000001 -45.9999999999999 0.713033935519462 1
DBNL_uc011kbs.2_S231 258 893 679 763 468 877 181 913 420.75 -38.4999999999998 -10.0000000000001 465 0.943796711784937 1
NKAP_uc004esh.3_S148 629 604 561 862 583 629 372 427 589 -161.25 55.75 94.25 0.566997905133614 1
MED1_uc002hrv.4_S995 1980 3350 2960 2610 1300 1870 1510 1580 2537.5 -1160 -40 415 0.901343793182374 1
MAP4_uc003csb.2_T497 361 715 1340 289 148 345 249 537 808.5 -356.5 -211.5 -53 0.467746146198312 1
TCOF1_uc003lsa.3_S1394 2380 2140 2650 2390 2380 2010 1930 1550 2497.5 -422.5 97.4999999999997 -312.5 0.591144767923772 1
RBL2_uc002ehi.4_S1111 1450 2160 1600 1570 1000 1130 1270 1810 1590 -392.5 -127.5 337.5 0.578103013513318 1
TCOF1_uc003lsa.3_S1396 1210 1190 945 1970 1810 871 526 1250 1181.25 -214.5 97.4999999999997 197.5 0.815868657169997 1
CDC26_uc004bgw.2_S81 926 681 337 587 49.1 170 413 344 607.5 -388.725 36.275 14.225 0.839573383330069 1
ZC3H13_uc001vat.1_S76 405 427 422 554 572 389 543 397 489.25 23.25 -30.75 -43.75 0.646355768709126 1
TWISTNB_uc003sup.1_S315 953 1410 406 828 1350 2090 638 593 285.25 268.5 834.5 393.5 1.88478646791508e-05 0.0917702531227854
ANK1_uc003xoi.3_S833 1050 1240 691 820 2420 1420 2530 1780 1090.5 1087.25 77.25 -357.75 0.800374300274525 1
HTATSF1_uc004ezx.3_S578 2440 1540 2630 1950 1690 2200 2890 2250 2585 117.5 -462.5 -427.5 0.106910839476956 1
HDGFRP2_uc002maq.1_S624 315 281 265 88.5 678 400 177 660 177.625 241.375 120.875 -1.37500000000005 0.408967001354864 1
PRMT6_uc010ous.2_T20 116 346 501 377 637 202 285 319 394.5 25.75 -45.25 -73.75 0.757230917367151 1
ACAP2_uc003fun.4_S390 3610 2480 5040 3690 3560 2250 2910 4460 4510 -409.999999999999 -1050 -560 0.0930932879485089 1
SRPK1_uc003olj.3_S310 932 694 807 420 885 1320 1250 1210 724 453 36 -57.5 0.837168348141332 1
ZNF800_uc010lla.2_S461 114 227 144 175 252 233 572 537 229 233.5 -150.5 22.5 0.0792048619958463 1
EIF4B_uc010snv.2_S449 3120 5570 4030 4110 7240 5660 4890 7020 3630 1995 384.999999999999 770.000000000001 0.638087621940031 1
CDK6_uc011khw.2_S221 1210 173 327 505 359 239 231 216 590.25 -292.5 175.5 -248.5 0.462939393222931 1
RAB29_uc001hdf.4_S184 1170 563 472 924 507 442 1410 1160 1001.5 97.5 -321 -117.5 0.301242359752308 1
MGA_uc010ucz.2_S2176 526 885 897 548 239 513 932 220 821.75 -238 -108.5 -107 0.631826636045154 1
BAZ2B_uc002uap.3_S1652 714 384 465 406 467 601 551 716 500 91.5 6.9999999999999 -22.4999999999999 0.950189689007952 1
HNRNPC_uc001vzw.3_S237	S240 1250 804 896 1460 1490 775 1110 1140 1209.25 26.25 -71.7500000000001 -141.75 0.771187276527856 1
SMG1_uc002dfm.3_S3503 551 41.9 213 210 212 71.2 190 255 326.45 -71.925 2.02499999999996 -146.975 0.986355754701917 1
NOP58_uc002uzb.3_S501	S513 409 510 571 648 494 851 574 632 480.5 103.25 -40.2500000000001 148.25 0.622926639834448 1
RBM25_uc010ttu.2_S682 656 303 618 492 643 370 217 505 557.75 -83.5 35 -116 0.79590517639873 1
NFKB2_uc001kvb.4_S869 494 176 203 915 308 580 1130 360 591.25 147.5 -262.5 -25.9999999999999 0.353024234509937 1
HIRIP3_uc002dve.3_S222 610 417 435 649 895 445 444 787 532 115 12.9999999999999 -21.5 0.935135123629205 1
RAP1GAP2_uc010ckd.3_S599 1700 1660 1710 1800 1380 1160 1440 1510 1800 -345 -140 -24.9999999999998 0.0441274199600019 1
NAP1L4_uc010qxm.2_S124 558 629 558 141 165 245 499 64.6 517.25 -228.1 83.6 -175.1 0.574256430593753 1
ACLY_uc002hyi.3_S534 1340 1370 1900 1320 1850 1520 1200 1540 1535 45.0000000000003 29.9999999999997 -135 0.894176240804271 1
HDGFRP2_uc002map.3_S365 543 307 360 449 1220 1050 1420 584 520.5 653.75 76.75 -288.25 0.654882425606239 1
ACCS_uc001mxx.2_S492 453 223 241 184 591 509 404 557 253.5 240 97.5 -54 0.161923581228452 1
ARID4A_uc001xdo.3_S883 572 321 534 480 755 317 927 498 682.5 147.5 -118.5 -293 0.156418826735394 1
ACCS_uc001mxx.2_S490 805 221 523 332 987 669 1260 899 693.5 483.5 -83 -363.5 0.451014706025985 1
CEP170_uc021plp.1_S880 211 809 231 479 187 363 598 384 346.75 -49.5 -30.5 202 0.858803413845292 1
KIAA1598_uc009xyw.4_S492 646 601 804 1120 582 436 282 240 805 -407.75 -45.25 20.75 0.791163810840545 1
TNKS1BP1_uc001njr.3_S242 403 182 277 229 250 392 359 1120 288.25 257.5 -189.5 158.5 0.384489283096804 1
TNKS1BP1_uc001njr.3_S243 834 275 406 257 686 393 145 40.4 413.75 -126.9 334.9 -276.4 0.00140602431324168 1
SAAL1_uc001mnq.3_S5 640 751 359 796 799 1330 1350 750 543.5 420.75 66.2499999999999 119.75 0.766819224717784 1
KAT7_uc010wmb.2_S99 360 352 115 539 217 593 674 365 302.5 120.75 -42.75 120.75 0.781183974993381 1
DUS3L_uc002mdc.3_T270	S276 235 136 161 95.6 282 45.2 359 155 241.6 53.4 -18.1 -151.3 0.726621010096766 1
ALKBH5_uc010cpw.3_S68 829 801 222 425 554 738 601 578 390.25 48.5 274 84.0000000000001 0.0244795808038178 1
OSBPL3_uc003sxk.1_S302 583 312 434 494 513 611 447 444 445.25 48 49.9999999999999 -29 0.529098862000057 1
OSBPL3_uc003sxk.1_S303 550 690 445 380 457 387 378 453 452.75 -97.4999999999999 107 20.0000000000001 0.113543853611681 1
POLR3C_uc001eog.3_S86 1890 1310 1080 1070 1420 1450 1210 1590 1220 79.9999999999998 280 -45.0000000000001 0.18495477148897 1
POLR3C_uc001eog.3_S87 375 660 1100 390 419 539 1010 730 859 43.2500000000001 -309.25 -146.25 0.115978869933656 1
PHACTR4_uc001bpx.3_S134 294 543 588 335 604 702 685 630 447 215.25 -23.7499999999999 9.74999999999998 0.799392530085309 1
PRPF4B_uc003mvv.3_S60 3280 1820 3030 1560 3760 3900 5660 3150 3165 1695 -160.000000000001 -1325 0.757012490468242 1
TRMT10C_uc021xbw.1_S71 491 613 748 748 429 717 777 338 698.75 -84.75 -90.2500000000001 -7.24999999999998 0.532859490301262 1
FANCD2_uc003bux.1_S1434 1820 1110 579 402 819 904 991 1360 866.75 40.7500000000001 330.25 -108.25 0.3829208828522 1
TOR4A_uc022bqh.1_T104 2330 1450 2180 2730 1870 2680 2010 1320 2187.5 -202.5 22.4999999999998 -52.4999999999999 0.962054863519013 1
BRIP1_uc002izk.2_S1030 988 329 286 570 455 653 569 329 511.5 -41.75 167.75 -104.25 0.37992779272448 1
NASP_uc010olr.2_T463 222 35.8 62.7 249 462 359 496 91.1 183.35 209.65 45 -126.95 0.687449913373535 1
KMT2D_uc001rta.4_S1670 264 359 240 78.7 229 358 137 329 150.425 27.825 106.325 63.675 0.1344311575403 1
DOCK10_uc010fwz.1_S1450 1050 1450 927 1170 927 379 1120 599 1203.75 -393 -2.50000000000018 -106.5 0.991644717556306 1
CEP78_uc004akx.2_S324 20.1 79 389 110 832 261 212 439 214.775 286.475 10.525 -141.025 0.954996260666778 1
TRIM28_uc002qtg.1_S815 445 209 292 394 533 220 459 384 415.5 64 -30.5000000000001 -130.5 0.703037085977262 1
DDB2_uc001nee.2_S23 678 415 893 668 1100 455 702 769 844.75 93 -96.0000000000001 -266.5 0.505381935067976 1
SIPA1L1_uc001xms.3_S254 223 133 115 84 276 143 230 242 156 84 26 -60.5 0.495461215552449 1
RSF1_uc001oyn.3_S523 442 183 691 904 827 1170 531 1930 522.25 559.5 -358.5 424 0.246665844431922 1
RGS14_uc003mgf.3_S287 3050 1900 1970 1890 2300 2180 2580 3140 2320 347.5 -37.4999999999999 -197.5 0.929299401711529 1
SF3B1_uc002uue.3_T325 616 458 262 466 176 892 381 629 273.75 68.9999999999999 101 252.5 0.526282758847092 1
SMARCC2_uc001skd.3_S301 2150 1630 1020 1270 1990 1780 1560 1730 1310 247.5 492.5 -77.4999999999999 0.0135686103408082 1
SET_uc004bvu.4_S23 699 580 857 751 1380 1080 1210 1310 823.5 523.25 -97.25 -106.25 0.214782484794321 1
EIF4ENIF1_uc003alc.1_S76 2470 3770 3290 2790 2210 1900 2410 2940 3087.5 -715 -270 255 0.498574925849537 1
EIF4ENIF1_uc003alc.1_S77 209 141 456 169 549 46.9 224 314 366.775 39.725 -54.275 -191.775 0.649200578464759 1
SRRM1_uc001bjm.3_S674 3740 3470 4890 3420 3540 4970 4660 3790 4157.5 360 -260.000000000001 -295 0.642651675777892 1
PTPLAD1_uc010uiw.2_S134 358 433 160 342 146 236 712 158 374 -10.2499999999999 -49.7500000000001 -51.7499999999999 0.7770720348108 1
ALKBH5_uc010cpw.3_S63 386 247 485 311 537 517 556 492 426.5 168.25 -39.25 -99.25 0.287971128473418 1
PPHLN1_uc001rni.1_T129 1240 1500 1050 1920 1210 1370 1450 1090 1335 -147.5 -47.5000000000002 232.5 0.829846392337 1
GTF2E2_uc003xig.3_S27 837 87.9 833 673 834 1090 1020 233 776.5 186.525 22.4749999999999 -360.025 0.933048058064915 1
SSBP4_uc002niz.3_S318 898 1380 330 613 632 292 293 436 543 -392 382.5 142 0.0660178564530097 1
INPP5D_uc010zmp.2_S1038 1510 2520 2600 3010 1990 1240 1050 1370 2382.5 -997.5 -192.5 247.5 0.658555173527335 1
FLCN_uc002grc.2_S61 1540 1130 1710 1150 1920 679 1420 863 1712.75 -162 31.4999999999998 -692 0.855775008846384 1
IRF2BP2_uc009xfw.3_S443 712 471 112 332 796 37.8 463 44.6 423.3 -71.4 266.3 -299.4 0.147350170521011 1
SMC4_uc003fdg.1_S40 913 873 786 770 802 669 907 762 873.25 -50.4999999999999 7.99999999999994 -83.4999999999999 0.89472349064249 1
ARHGEF12_uc001pxl.2_S289 763 1350 1340 1080 824 728 1100 1360 1223.75 -130.25 -303.75 122.75 0.0916995517957934 1
APOBR_uc010byg.2_T636 501 298 213 766 593 221 310 406 445.5 -62 -20.5 18.5 0.908813903588566 1
MKI67_uc001lke.3_S1615 721 499 799 1060 727 715 340 938 751 -89.7499999999999 -118.75 156.25 0.517519853799303 1
SCAF11_uc001roy.1_S730 991 754 526 412 562 64.6 744 441 783.6 -217.85 62.15 -287.85 0.735847993093968 1
DENND4C_uc031tcw.1_S535 1140 870 437 1140 899 388 766 725 883 -202.25 57.2499999999999 -29.7499999999999 0.812081484772104 1
ADD3_uc001kys.4_S678 1430 1410 982 1540 806 1170 1170 1150 1233.5 -266.5 -6.49999999999994 220.5 0.965423339556454 1
RIF1_uc002txl.3_S1836 146 178 454 467 20.1 102 67.9 60 371.725 -248.75 -150.7 29.75 0.0466445662099816 1
SLC16A7_uc001sqt.4_S218 895 1020 1380 542 1400 1160 1080 1100 1029.25 225.75 93.25 -233.25 0.628896765949388 1
CCAR2_uc003xci.3_S568 715 542 486 791 732 749 916 557 661.25 105 -3.00000000000004 -52.5 0.980510353972249 1
NCBP1_uc004axq.3_T20 101 190 98.4 415 237 387 145 383 117.7 86.9 -31.6 198.4 0.590564145649042 1
EIF4B_uc010snv.2_S218 2620 1020 2900 2160 3770 2710 3400 2160 2817.5 835 -125.000000000001 -1160 0.705881253426303 1
PPP1R3D_uc002ybb.3_S45 83.7 561 459 384 704 1050 689 958 256.175 478.325 -22.825 254.325 0.834132479043052 1
PPP2R5D_uc011dva.3_S597 470 123 340 36.3 457 59.6 44.6 125 292.825 -70.775 140.925 -241.925 0.141722196347239 1
ATRX_uc004ecr.2_S583 703 466 524 575 1160 541 635 847 605 228.75 72.25 -148.25 0.649546013252505 1
ATRX_uc004ecr.2_T580 499 363 180 73.2 106 165 185 153 238.05 -126.55 135.45 -53.95 0.143165584715953 1
RBBP6_uc002dmk.3_S1238 736 1230 215 1300 850 858 1320 346 732 -26.75 123.25 153.25 0.746075515765844 1
RBBP6_uc002dmk.3_T1239 1230 976 622 1320 1060 830 1310 1120 1068.5 43 -69.0000000000001 6.00000000000009 0.757962260469475 1
PCK2_uc001wlu.4_S303 911 980 801 734 1170 1210 1010 1170 761.75 283.5 139 50.5000000000001 0.00198754180915732 1
PML_uc002awm.3_S35	S39 691 650 513 541 357 846 409 434 455.25 -87.25 161.75 125.25 0.128097939911329 1
NIPBL_uc003jkl.4_T2666 434 322 603 98.9 276 169 241 404 452.725 -91.975 -36.475 -140.025 0.766967618689199 1
IGF2BP2_uc003fpp.3_S25 369 247 389 294 365 241 338 213 384.5 -35.5 -3.00000000000005 -116.5 0.855495564557756 1
CBX3_uc003sxt.3_S92 3450 2870 2020 3310 3450 3120 2300 3250 2495 117.5 502.5 332.5 0.209904549403666 1
SQSTM1_uc003mkw.4_S187 1160 1290 1060 1390 752 1130 706 930 1061.5 -345.5 61.4999999999998 265.5 0.280814678263692 1
SQSTM1_uc003mkw.4_T184 262 734 324 535 406 474 592 206 390.75 -44.2499999999999 54.7499999999999 91.25 0.725278131471252 1
CBX3_uc003sxt.3_S96 612 535 608 563 933 705 799 615 621.25 183.5 50 -133.5 0.304143388414361 1
CBX3_uc003sxt.3_S94 3900 3300 2730 2980 3570 3760 3410 3330 2997.5 290 520 -60 0.01005906459383 1
SQSTM1_uc003mkw.4_S181 1110 1210 992 919 506 681 689 558 1005.25 -449.25 87.25 17.75 0.307260432875691 1
FEN1_uc021qkj.1_S348 116 225 213 194 91.9 197 596 93.3 283.75 57.55 -116.6 -76.9 0.378346761215601 1
AHCTF1_uc001ibv.2_S1845 234 316 133 56.4 621 766 1180 318 242.6 536.4 62.4 -177.9 0.766368465942279 1
TCEA1_uc003xru.3_S52 919 935 483 900 821 588 727 939 731 -40.5 53.5 103 0.722607806820779 1
TGOLN2_uc021vjx.1_S297 372 1330 1190 2010 533 2390 1450 1200 955.5 167.75 -306.25 846.25 0.480915751428002 1
ARHGEF6_uc011mwd.2_S634 467 298 413 269 479 456 409 529 378.75 106.5 19.9999999999999 -53.9999999999999 0.731626673571834 1
TGOLN2_uc021vjx.1_T295 423 244 479 361 100 275 186 327 413.25 -154.75 -77.7500000000001 4.75000000000009 0.317225433774628 1
SPIRE1_uc010wzy.2_T508 591 227 449 441 362 233 242 523 484.75 -87 -60.5 -55 0.604627457082403 1
WNK1_uc001qio.4_S182 1480 1360 1690 1640 1750 1760 1490 1500 1557.5 82.5000000000001 7.49999999999994 -37.5 0.953658688437741 1
SPP1_uc003hrd.3_S177 903 1250 529 488 330 261 197 284 596.25 -524.5 311.5 81 0.0408846038767333 1
ATM_uc001pkb.1_S1980 426 397 401 188 1380 682 1400 835 533.5 721.25 15.2499999999999 -376.25 0.915150810347331 1
ADD1_uc003gfq.3_S354 2990 2410 2160 2450 2670 2380 2780 2730 2540 137.5 82.4999999999998 -157.5 0.711905917807018 1
SCML2_uc010nfc.2_S498	S510 593 670 643 738 635 623 784 545 694.5 -14.2499999999998 -47.2500000000002 -19.7499999999998 0.478788321291276 1
DHX16_uc011ijv.2_S287 1720 983 1720 1630 929 892 1080 1270 1744.5 -470.5 -294 -168.5 0.0891682089373081 1
ARHGEF6_uc011mwd.2_S639 196 398 99.5 346 809 210 1290 656 455.25 481.375 -194.625 -196.125 0.435731791037432 1
SPIRE1_uc010wzy.2_S506 937 992 1030 868 796 886 1840 663 1204.75 89.5 -197.5 -298.5 0.479423541169211 1
RBM15_uc021orn.1_T567 598 973 69.4 605 48.2 710 383 247 253.7 -214.3 256.2 359.1 0.153590512826835 1
PRKCD_uc003dgm.3_S644 15600 18400 24100 15600 18400 18400 18400 18400 19850 -24.9999999999988 -1425 -1425 0.524176168940221 1
BUD13_uc009yzc.3_S247 253 484 305 89.7 519 712 402 364 160.675 216.325 201.825 42.675 0.0279412623964762 1
DUT_uc001zws.3_S98 606 206 281 227 721 507 281 285 292.25 118.5 241.5 -166 0.00750411106447274 1
LEO1_uc010bfd.3_S629 567 386 1110 574 926 809 573 873 781.25 136 -110.5 -133.5 0.572250210417467 1
LEO1_uc010bfd.3_T628 264 128 426 357 422 331 451 571 398.25 150 -165 -43.9999999999999 0.00126530871464353 1
KARS_uc002fer.3_T586 67.9 224 44.6 491 105 223 218 214 160.775 -16.875 -86.925 179.125 0.303350747297712 1
ATAD2_uc003yqj.3_S86 923 401 890 923 653 644 872 707 963.5 -65.2499999999998 -192.75 -165.75 0.0860281482840466 1
PTPN11_uc001ttx.3_Y541 1600 3830 2010 3990 1930 2790 2270 2680 2272.5 -439.999999999999 -200 1370 0.599607121638628 1
PML_uc002awm.3_S529 405 441 106 205 332 391 229 153 165 -13 219 29.5 6.53541127440443e-08 0.000319843027769353
DMAP1_uc010oku.1_S459 2470 2300 3300 2960 3000 3260 4640 2490 3352.5 590 -590 -600 0.206534427650911 1
DOCK2_uc003maf.3_S586 552 292 406 493 497 635 369 356 397.75 28.5 88 -12 0.358845978314762 1
LARP1_uc003lvo.4_S560 278 991 102 606 512 212 93.4 542 242.35 -154.4 162.4 341.4 0.417953625498158 1
SRSF7_uc002rqz.3_S232 2690 711 1450 1220 3420 1830 2940 2210 1980 1082.25 207.75 -1132.25 0.556986299577928 1
PPFIA1_uc001opo.3_S802 539 486 699 642 839 914 471 884 534 185.5 20.5 94.5 0.875513865181852 1
MSH3_uc003kgz.4_S32 641 433 727 519 378 187 488 465 728.75 -200.5 -140 -157.5 0.00315311701597852 1
ZBTB21_uc002yzz.4_S342 586 502 158 378 219 200 303 310 345.75 -148 89.4999999999999 31 0.412882343115885 1
TFPT_uc010yej.1_T86 511 1270 344 952 811 1310 195 1430 259 167.25 245.25 775.25 0.0809403169110875 1
NUP93_uc002eka.3_T642 960 1220 787 1360 897 1410 1720 1480 1051 295 -215 276.5 0.276772146876813 1
LARP1_uc003lvo.4_S568 334 449 219 776 312 488 306 365 341.5 -76.75 -20.75 226.75 0.845463980746822 1
C11orf58_uc001mmk.2_S86 815 257 655 162 466 213 281 248 588.75 -170.25 101.25 -334.25 0.333494270462517 1
HNRNPA2B1_uc003sxr.4_S258 238 135 264 311 322 145 523 180 363.75 55.5 -109.5 -144 0.1194834823948 1
BUD13_uc009yzc.3_S324 1050 1250 872 1010 1130 661 1360 798 1125.75 -58.2499999999998 12.7499999999998 -173.25 0.948720967938559 1
PNN_uc001wuw.4_S442 658 477 430 787 1220 1310 886 892 470.25 489 167.5 68 0.23897828594312 1
NUP88_uc010vsx.2_S48 128 318 95 523 159 131 493 160 300.75 -30.2499999999999 -133.75 64.2500000000001 0.346945368761676 1
SRRM1_uc001bjm.3_S573 712 419 826 648 1090 1040 133 1340 526.25 249.5 78.5 171.5 0.810194073129055 1
CHD3_uc002gjf.2_S770 1580 637 1100 536 912 542 465 422 1059.75 -378 287 -480 0.0780863384250114 1
CHD3_uc002gjf.2_S771 1370 396 235 689 644 767 880 686 660.5 71.7500000000001 171.75 -147.75 0.557059977472488 1
RBM10_uc004dhh.3_S153 39.1 289 143 97.7 205 221 77.1 159 69.725 23.325 69.325 75.625 0.220456005625073 1
SRSF9_uc001tyi.3_S186 1520 1560 1930 1320 2530 1860 1730 1750 1642.5 385 185 -305 0.390460191659621 1
LMNA_uc001fni.3_T415 653 453 729 259 721 734 616 352 563 82.25 151.25 -230.25 0.121621509656997 1
RALGPS2_uc001glz.3_S328 294 121 365 120 241 91.5 91.1 203 285.9 -68.35 -7.90000000000003 -113.9 0.908664754880972 1
LYST_uc001hxj.3_S2123 1950 1960 1890 1750 458 1550 1710 1260 1910 -643 -173 128 0.598656648083534 1
LMNA_uc001fni.3_S389 1390 1280 1230 1310 1300 546 1240 1170 1463.5 -238.5 -108.5 -213.5 0.551076963470328 1
PHF14_uc011jxj.2_S529 1760 634 602 599 1780 1090 897 773 842.5 236.25 598.25 -485.75 0.00805374283184803 1
STK10_uc003mbo.1_S449	S453 692 1610 980 1670 431 227 260 422 1088.75 -903 -93.0000000000001 391.5 0.677446224417007 1
PHF12_uc002hdi.1_S130 731 599 692 924 791 551 648 995 784 9.75000000000008 -146.75 51.7500000000001 0.229473442705256 1
LARP7_uc003iay.4_S336 595 572 949 713 502 390 231 933 761.75 -193.25 -191.75 82.7500000000001 0.29954018925426 1
SMC3_uc001kze.3_S1082 231 222 579 215 1190 784 325 769 286.25 455.25 134.75 -83.7500000000001 0.556279668810431 1
BCR_uc002zww.3_S353 945 862 813 1010 940 1190 1030 1330 855.25 215 -61.5 166 0.435288249967293 1
RBM34_uc001hwn.3_T224 908 423 153 631 420 217 327 129 488.75 -255.5 182 -102 0.320039428542224 1
CENPE_uc003hxc.1_S1339 201 252 113 40.4 71.3 409 298 58.2 89.1 57.525 105.925 19.075 0.325447301656736 1
LRWD1_uc003uzn.3_S250	S258 768 250 592 284 513 1130 224 642 332.5 153.75 229.75 52.2500000000001 0.360126078992765 1
MICALL1_uc003aui.3_S619 752 973 712 1270 708 581 761 906 906.5 -187.75 -158.75 199.25 0.196966400326557 1
MRE11A_uc001peu.2_S649 477 712 1160 563 301 337 795 380 954.5 -274.75 -267.75 -185.25 0.109528911833613 1
ZCCHC8_uc009zxp.3_S422 282 702 672 608 363 920 543 611 464.25 43.2500000000001 -41.7500000000001 245.25 0.760417999244134 1
SRRM2_uc002crj.1_T2408 152 684 578 374 277 294 116 208 376 -223.25 32.7499999999999 109.25 0.816469459640381 1
RB1CC1_uc003xrf.4_S236 753 597 557 571 456 743 557 590 563 -32.9999999999999 68.4999999999999 44.5000000000001 0.402877035160027 1
PHF14_uc003sry.2_S83 621 352 551 34.2 443 568 637 334 456.55 105.95 106.95 -240.95 0.387324743840056 1
PRKDC_uc003xqi.3_S2611 515 225 66.6 177 565 736 668 144 189.3 282.35 246.35 -133.15 0.0858995400368043 1
EEF2_uc002lze.3_T434 852 632 521 545 486 656 804 481 646.75 -30.7499999999999 68.7499999999999 -87.2499999999999 0.566730581615976 1
EXOSC10_uc001asb.3_S820 1350 794 1430 1230 1420 1700 1530 1810 1317.5 414 -184 -48.9999999999998 0.306599211669792 1
RAD18_uc003brd.3_S470 342 386 270 335 609 265 599 475 387.75 153.75 -19.2500000000001 -89.7499999999999 0.83323353657173 1
LIN54_uc010ijv.2_T279 1600 907 1850 1090 1420 1190 1470 2050 1667.5 170.75 -335.75 -275.75 0.220180810885489 1
FLII_uc002gsq.2_S855 581 573 858 623 674 822 472 831 642.5 41 -33.5 66 0.791231693142681 1
RBL1_uc002xgi.3_S868 123 1190 490 1350 497 689 100 205 466 -415.5 88.4999999999999 556 0.74503855574541 1
GPATCH2_uc001hlg.4_S283 98.4 400 115 98.7 20.1 254 138 245 77.775 -13.7499999999999 43.95 156.55 0.574573369341382 1
MEN1_uc001obk.3_S547 939 372 406 356 493 535 636 409 552 1.20583100826914e-13 133 -200.5 0.328620984898877 1
CD3EAP_uc002pbr.1_S310 306 319 469 340 1080 989 806 1050 350.25 622.75 7.25000000000004 9.25000000000002 0.934282036635486 1
RNF213_uc021uen.2_S87 502 179 277 195 343 198 182 269 308.75 -40.25 74.7499999999999 -115.75 0.317835014785601 1
PACS1_uc001oha.2_S429 539 644 614 836 199 177 337 101 690.75 -454.75 -82.25 17.2500000000001 0.35363038511422 1
ABLIM1_uc021pyx.1_S419 1050 483 632 369 827 1140 795 673 584.5 225.25 257.75 -159.75 0.103801894441412 1
TOP2B_uc003cdj.3_S1335 918 937 1440 854 958 1400 1820 846 1268 218.75 -186.75 -274.75 0.493511560785819 1
RIF1_uc002txl.3_S1615 962 1540 1110 1430 1480 1360 1280 1150 1133 57.0000000000004 92.9999999999997 162 0.56268113591047 1
RREB1_uc003mxd.3_S174 1030 1620 1470 1230 1550 1800 1790 1700 1297.5 372.5 -47.5 127.5 0.767578994420729 1
LIG1_uc002pia.1_S75 438 20.1 524 90.6 271 392 817 104 500.4 127.825 -103.625 -360.825 0.49400685894705 1
MKI67_uc001lke.3_S307 837 912 629 528 578 649 630 934 651 -28.7499999999999 63.7499999999999 87.2500000000001 0.640743311712096 1
PAPOLA_uc001yfq.3_T543 1210 1570 604 1350 736 1280 1660 985 1037 -18.2499999999999 49.25 243.75 0.880916386668419 1
FNBP4_uc009ylv.3_S465 979 1080 1130 933 1450 1890 1380 1540 915.5 534.5 104 126 0.405079943030879 1
FNBP4_uc009ylv.3_T464 466 498 651 770 977 924 1110 632 681 314.5 -74.5000000000001 -94.9999999999999 0.589625295287922 1
NOL8_uc022bjw.1_S199 222 375 256 669 537 417 607 467 398.25 126.5 -112 76.5000000000001 0.33438568979615 1
RPRD2_uc010pcc.1_T722 2000 1340 1350 1130 560 941 1230 480 1529.75 -652.25 162.75 -312.25 0.53242796510712 1
PAPOLA_uc001yfq.3_S544 965 1360 881 881 1170 1080 1460 1730 997 338.25 -94.2500000000002 143.75 0.656630374858375 1
RBM17_uc010qav.2_S154 281 367 287 305 488 489 284 133 238.75 38.5 154 -11.4999999999999 0.0439499609854785 1
ZFR_uc003jhr.1_S1053 644 490 560 396 601 550 755 605 591.25 105.25 -7.75000000000001 -129.75 0.884845275020508 1
SF3B2_uc001ogy.1_S777 39.9 762 148 323 144 140 624 161 285.725 -50.9749999999999 -42.5250000000001 107.525 0.857166911189355 1
SNRNP70_uc002pmk.3_S400 338 966 564 360 696 505 222 212 385.75 -148.25 286.75 55.7500000000001 0.103944384160197 1
FBL_uc002omm.1_S114 1590 793 472 722 934 404 484 818 834 -234.25 306.25 -185.75 0.279760784488062 1
PHF2_uc004aub.3_Y869 752 691 849 351 941 403 643 471 760.25 -46.25 118.25 -317.25 0.248787926040609 1
RAI1_uc002grn.1_S1106 295 165 206 343 572 549 602 521 275.75 308.75 -22.75 -24.25 0.658154654054971 1
UBR4_uc001bbk.1_T2754	S2757 61.7 159 116 108 95 675 171 150 -25.575 161.575 111.425 162.075 0.409837257963005 1
HSPB1_uc003uew.3_S14 350 515 460 524 185 94.6 82.8 253 445.55 -308.4 -43.8 77.2 0.412000077515472 1
EIF5B_uc010yvq.2_S1167 774 686 573 611 890 569 859 474 705.25 37 100.5 -189 0.252073711014082 1
NCOA7_uc003qai.3_S207 98.4 183 570 257 492 711 358 476 285.6 232.15 -44.1499999999999 27.15 0.772515061972531 1
DDA1_uc002ngd.3_S94 457 537 732 733 737 575 580 406 664.75 -40.2499999999999 -36.2500000000001 -63.75 0.74905378567767 1
VPS54_uc002sco.3_S528 143 250 118 201 118 274 170 270 119 30 6.49999999999999 111.5 0.750143927544706 1
ZMYND8_uc010ghq.1_S501 1710 2010 2060 1790 2620 1780 1920 1470 1940 55.0000000000003 220 -315 0.378620816556509 1
SPECC1L_uc011ajq.2_S830 542 640 383 631 1160 844 335 611 357.5 188.5 306.5 76.5000000000001 0.0590505556007568 1
NCOA7_uc003qai.3_T209 244 300 212 432 507 706 383 420 194.25 207 77.5 128 0.306748950350517 1
TCOF1_uc003lrz.3_T1071 989 1190 861 856 970 1040 1190 1070 929.25 93.5 53 36.5 0.618396965637723 1
HSP90AB1_uc011dvr.2_S225 1840 1250 1330 1050 1510 1350 1410 1530 1402.5 82.5000000000003 157.5 -227.5 0.328390429966381 1
TCF3_uc002ltt.4_S527 642 855 223 745 442 611 500 639 430.5 -68.2499999999999 110.75 260.75 0.307344231512965 1
TCF3_uc002ltt.4_T526 317 462 680 905 356 919 840 843 625.75 148.5 -303.5 234 0.00794981159573536 1
LIMK1_uc003uaa.2_S309 201 549 102 212 62.2 271 72.4 490 104.6 -42.1 51.7 271.1 0.61370555842361 1
MKI67_uc001lke.3_T2356 387 624 231 287 688 924 578 621 197.5 320.5 226.5 143 2.22046723817385e-06 0.0108447619912411
HSP90AB1_uc011dvr.2_S177 364 196 1760 645 221 356 437 457 1152.5 -373.5 -540.5 -282 0.0830262985311043 1
SSH2_uc002heo.1_S513 299 493 427 245 277 448 262 634 303 39.25 -12.75 138.75 0.904985438927985 1
TOP2B_uc003cdj.3_S1423 1330 1260 1170 2010 1070 1890 1820 2800 1402.5 452.5 -562.5 642.5 0.0229169017557438 1
MEPCE_uc003uuw.3_T212 1590 2480 2210 1760 1310 2260 2590 1610 2025 -67.4999999999997 -132.5 102.5 0.757590867440365 1
TOP2B_uc003cdj.3_T1421 1460 2070 1170 1400 1500 1400 1900 2030 1425 182.5 -17.5000000000003 217.5 0.950130902453358 1
UBE2E3_uc002unr.1_S7 356 79.2 158 123 468 206 339 316 232 153.2 43.3 -149.2 0.488586119555187 1
POLD3_uc031qcr.1_S306 327 457 348 378 257 355 256 387 325.5 -63.7499999999999 6.74999999999991 97.2500000000001 0.772412137688255 1
FKBP15_uc004bgt.2_S310 281 439 313 448 170 317 193 195 307.75 -151.5 14.4999999999999 110.5 0.688001075981908 1
DOCK2_uc003maf.3_S1824 542 499 660 589 165 435 425 340 610.25 -231.25 -93.2500000000001 17.75 0.203971455727349 1
NOP2_uc021qua.2_S727 866 1090 856 1020 455 537 270 619 832.75 -487.75 45.7499999999999 204.75 0.348096000918824 1
BUB1_uc010yxh.2_Y41 548 280 278 494 441 732 317 394 295.75 71 129.5 78.9999999999999 0.275172645420532 1
TAF7_uc003ljg.3_S212 536 432 411 259 774 453 767 640 482.75 249 29.5 -176 0.687933985225626 1
RBAK_uc003sns.1_S98 1090 1970 1630 1510 1530 1410 1380 1140 1457.5 -185 84.9999999999998 100 0.717528735787292 1
UBXN7_uc003fwm.4_S287 206 422 511 488 254 270 257 609 425.75 -59.25 -178.25 140.25 0.0193048193934015 1
SRSF9_uc001tyi.3_S186	S192 168 292 600 377 545 510 236 319 367.75 43.25 -4.25000000000003 -12.75 0.976432184072343 1
DCK_uc003hfx.3_S34 232 409 281 326 477 508 453 231 266.25 105.25 83.75 7.75000000000007 0.292266592518559 1
SRRM2_uc002crk.3_S2701	S2705 231 145 137 263 454 198 145 418 178.75 109.75 16.25 14.25 0.873139151572244 1
PRPF31_uc002qdh.2_S449	T454 573 770 588 787 474 612 624 431 637 -144.25 -0.250000000000156 85.2500000000003 0.997556513969483 1
CD2BP2_uc002dxs.3_S48 364 284 255 501 869 306 654 257 430.75 170.5 39 -198.5 0.809439094121997 1
ATRX_uc004ecr.2_S888 528 841 635 931 861 1140 603 976 548 161.25 56.2499999999999 315.25 0.478553702652779 1
WDR3_uc010oxe.1_S725 498 224 417 228 298 265 138 345 358.25 -80.2499999999999 39.2499999999999 -72.2499999999999 0.667835644680291 1
PIK3C3_uc010xcl.2_S243 981 101 426 726 356 297 393 430 663.75 -189.5 -60.0000000000001 -150.5 0.78597069675406 1
PIK3C3_uc010xcl.2_S242 848 450 238 250 400 367 645 525 463 37.75 101.75 -134.75 0.552414874816852 1
TP53BP1_uc001zrr.4_T1060 2240 1110 2660 3400 1830 2830 1470 1690 2400 -397.5 -302.5 207.5 0.650480660377377 1
DSN1_uc002xga.3_S56 1440 1800 1440 1260 974 1340 973 1430 1303.25 -305.75 112.75 250.75 0.447296154607712 1
LRWD1_uc003uzn.3_S252	S258 1400 568 1150 1780 1130 1180 915 1880 1303.75 51.7500000000001 -361.75 203.25 0.295660658290737 1
CD2BP2_uc002dxs.3_S45 1110 1500 848 576 2930 831 1790 814 1085.25 582.75 585.75 -739.25 0.203760146897315 1
RAPGEF2_uc003iqg.4_S1176 231 549 309 610 387 687 1250 491 505.5 279 -201.5 40 0.401014776583897 1
LMO7_uc001vjv.3_S1317 344 495 961 262 859 659 519 529 597 126 21.5000000000001 -184.5 0.91142466355228 1
POU2F1_uc010plh.2_S459 1520 927 1370 1280 1940 1850 1970 1900 1415 640.75 -70.7500000000002 -210.75 0.525686637328952 1
DCAF8_uc001fvp.4_S98 655 551 732 511 655 655 729 759 676 87.25 -53.75 -73.75 0.304114496541791 1
IQGAP2_uc003kel.3_S851 500 169 211 429 213 489 342 212 301 -13.25 44.25 8.25000000000005 0.725140545378587 1
ZMYM4_uc009vuu.3_S1243 110 479 436 283 604 433 547 552 344.75 207 -48 12.5000000000001 0.65905822976766 1
SAE1_uc010ekx.3_S220 401 213 447 68.3 191 187 289 53.6 366.325 -102.175 33.525 -201.525 0.619037374730226 1
GIGYF2_uc002vti.4_S198 656 993 1410 691 827 307 679 450 1134.75 -371.75 -111.75 -282.75 0.589353724600571 1
DOCK11_uc004eqq.2_S408 513 273 254 425 857 593 830 373 420.75 297 88.4999999999999 -197.5 0.444407618188095 1
AKAP12_uc003qoe.3_S187 369 404 561 218 423 1180 128 824 164.25 250.75 161.25 286.25 0.50957127309366 1
RCHY1_uc003hik.3_S256 1290 1200 636 346 1640 1070 1480 1880 829.5 649.5 214.5 -137.5 0.506182536916811 1
LCP1_uc001vba.4_S4 2000 5060 2270 4660 1210 2490 318 3030 2257 -1735.5 120.5 2360.5 0.718914730846834 1
SPTBN1_uc002rxu.3_S2163 567 435 455 497 771 610 1130 576 623.5 283.25 -68.75 -201.25 0.562234593571967 1
PCM1_uc022asj.1_S64 738 151 439 401 163 245 431 233 550.75 -164.25 -51.75 -185.25 0.694578422906782 1
NCK1_uc003erh.3_S84 149 383 157 71 99.3 137 292 72 172.25 -39.9249999999999 44.075 -8.57499999999995 0.657655970495271 1
CPSF7_uc001nrp.3_S113 611 322 277 715 758 312 49.6 185 404.4 -155.1 194.1 -40.4 0.348580255071393 1
GCFC2_uc002sno.3_S181 806 996 707 547 829 296 364 85 708.75 -370.5 306 -195.5 0.0195572957472615 1
DDX51_uc001ujy.4_S82 742 827 856 861 1060 1130 1020 1330 801.25 313.5 -77 117.5 0.181190889066228 1
BABAM1_uc010xpl.1_T26 237 446 279 525 689 357 467 494 357.5 130 -9.00000000000009 37.5000000000001 0.938839218196675 1
RIF1_uc002txl.3_S1839 391 359 456 375 551 164 250 191 441 -106.25 48.25 -139.75 0.567956664275449 1
MGA_uc010ucz.2_S923 1700 1000 866 1530 320 104 798 170 1414 -926 -60.0000000000001 -220 0.836836764653795 1
BMP2K_uc003hlk.3_S13 203 584 423 390 379 237 114 131 329 -184.75 86.25 55.75 0.433073484383609 1
PHRF1_uc009ybz.1_S1366 322 873 978 764 703 289 605 361 839.5 -244.75 -130.25 -80.2499999999998 0.513781646399869 1
SHANK3_uc031ryd.1_S374 3790 2400 2700 3630 2410 2170 2160 2370 3202.5 -852.5 -22.5000000000001 -122.5 0.957466648246392 1
HNRNPK_uc004anm.4_S378 519 256 274 379 1010 496 776 516 431.5 342.5 83.9999999999999 -233 0.448981559007707 1
USP8_uc010ufh.2_Y716 2110 636 1360 716 1870 734 744 965 1389 -127.25 391.25 -758.25 0.221633347437468 1
SMARCA4_uc010dxs.3_T608 361 43.8 1380 462 372 346 281 379 879.5 -217.2 -344.8 -290.8 0.203106033117634 1
FAM120A_uc004atx.3_S512 1940 605 1080 1330 1780 1180 1860 901 1527.5 191.5 83.5 -661 0.775987266930545 1
CCP110_uc002dgl.4_S169 335 122 133 227 221 337 331 428 205.5 125 -26 23.5 0.738517496928413 1
LARP1_uc021ygi.1_T136 787 655 464 987 295 308 278 577 668 -358.75 -65.2500000000002 175.75 0.616588988157436 1
ARID3A_uc002lql.3_S100 1610 1950 1660 2940 2150 2160 1480 2930 1797.5 140 -285 770 0.382757496143513 1
TOPBP1_uc003eps.3_S887 694 330 298 555 317 361 433 349 479.25 -104.25 16.7499999999999 -36.7499999999999 0.886678983857567 1
SNTB1_uc003ype.3_S86 2020 1910 1730 2330 2660 1720 2330 1370 2105 22.5 137.5 -352.5 0.685483074818506 1
PJA2_uc003kos.4_S252 546 209 305 551 94.1 499 69.4 594 319.35 -88.625 -42.8250000000001 209.625 0.795695184728265 1
BRIP1_uc002izk.2_T988 1180 686 818 981 355 775 546 1080 892 -227.25 -107.25 155.75 0.611755393855361 1
RREB1_uc021yky.1_S1529 1490 1460 2270 1450 125 95.2 230 129 1903.7 -1522.7 -227.2 -245.2 0.217676003475199 1
AKT2_uc010egu.2_T450 1140 452 439 714 188 599 468 88.7 650.25 -350.325 167.325 -95.3249999999998 0.464241917480197 1
GOLPH3_uc003jhp.1_S35 118 618 91.6 145 363 109 391 98.2 182.05 -2.85000000000005 120.55 1.65000000000007 0.481741000004578 1
SHANK3_uc031ryd.1_S387 426 754 400 1400 408 444 165 339 586.75 -406 -68.0000000000001 384.5 0.758405565940161 1
UBE4B_uc001aqr.4_S104 270 333 357 413 548 256 450 267 397.75 37 -20 -89 0.809650022618004 1
SRRM1_uc001bjm.3_S388	S392 924 459 1350 969 816 643 1160 694 1277.5 -97.25 -332.75 -371.25 0.00022710722736353 1
NSL1_uc010pti.2_S23 457 155 207 263 668 225 691 594 400 274 -62.5 -196.5 0.591354702891593 1
UBR5_uc003ykr.2_S320 159 210 356 73.3 184 386 44.3 291 150.65 26.75 43.6 54.25 0.692265659406696 1
TP53BP1_uc001zrr.4_S1118 850 670 588 666 805 1100 909 890 625.25 232.5 93.0000000000001 43.5 0.292141416541188 1
TMEM192_uc003iqz.4_S228 506 455 301 271 760 356 604 510 406.75 174.25 97.7499999999999 -144.75 0.276659455883009 1
MAPK8IP3_uc021tah.1_S364 307 591 595 757 259 737 547 563 516 -35.9999999999999 -142 235 0.133955121869545 1
HMGXB4_uc003anl.3_S522 193 359 536 367 346 414 428 238 411.5 -7.24999999999998 -64.25 -31.25 0.495902739661708 1
CBFA2T3_uc002fmm.2_Y265 580 222 303 420 629 130 808 385 571 106.75 -88.7500000000001 -290.75 0.515092168536349 1
CHAF1A_uc002mal.3_T258 354 547 276 548 174 377 20.1 333 274.275 -205.225 68.725 245.225 0.0178193173313806 1
PACS2_uc001yqt.3_S377 880 1480 1760 1100 1990 1640 1170 1590 1257.5 292.5 92.4999999999997 2.5000000000003 0.767316836425206 1
PAK1_uc001oyg.4_T211 112 81.5 44.3 330 275 144 472 110 214.65 108.3 -85.95 -59.45 0.460185696953756 1
TRIM25_uc002iut.3_S99 987 657 959 885 602 764 748 851 943.5 -130.75 -108.25 -34.75 0.258216045647202 1
SLC35F2_uc001pjq.3_T358 364 385 547 480 440 275 348 341 502.75 -92.9999999999999 -63 -54.5 0.22656196894973 1
THRAP3_uc001caf.4_S247	S252 1140 1380 1160 1180 1020 1250 1480 1320 1217.5 52.5 -87.5 82.5000000000001 0.47058074344757 1
CUL4B_uc004esv.3_T47 599 217 386 444 586 802 736 643 437.25 280.25 -1.2500000000001 -50.2499999999999 0.990957230612199 1
APOBR_uc010byg.2_S938 94.1 151 576 137 767 218 98.4 354 315.875 119.825 16.175 -168.875 0.938310108015419 1
ZFYVE19_uc001zmu.1_S143 780 581 695 523 750 493 762 455 740.5 -29.75 42.25 -233.75 0.158293595833781 1
CANX_uc003mkl.3_S563 7840 6290 7840 7060 7060 6840 7430 6440 7792.5 -315 -185 -885 0.473646927906345 1
SRRM2_uc002crj.1_T1206 1490 1830 1870 1680 305 657 457 458 1677.5 -1248.25 -45.7500000000002 125.75 0.703712050848056 1
CANX_uc003mkl.3_T561 1050 1940 1460 1710 1650 2430 1530 1300 1195 187.5 267.5 422.5 0.350428138513714 1
HPS5_uc001mof.1_S419 1250 712 1060 1400 626 215 349 560 1226 -668 -141.5 -99.5 0.474067506570741 1
SETD2_uc003cqv.3_T1852 871 1560 1840 508 1020 1540 861 858 1095 -125 231 -31.4999999999999 0.570955733564235 1
RYBP_uc003dpe.3_S188 808 452 640 699 684 700 847 743 733.5 93.7500000000001 -71.2500000000002 -96.2499999999999 0.386399477161147 1
ZYX_uc011ktd.2_S339 2690 1470 2130 2150 1140 1570 1270 1690 2200 -692.5 -92.5000000000002 -87.4999999999999 0.78409700322231 1
TCF20_uc003bcj.1_T1761 298 417 226 575 547 320 257 354 315.5 -9.49999999999996 42.5 84.5000000000001 0.702125803127215 1
NAB2_uc001smz.3_S5 278 282 269 508 338 515 303 220 278 9.75000000000005 28.25 84.2500000000001 0.764086154141365 1
FNBP1_uc004byz.1_S487 193 196 513 367 573 578 515 555 380.75 238 -102.5 -24.5 0.199985027305931 1
NUMA1_uc009ysw.1_S1768 170 270 180 406 160 182 113 87.9 216.75 -120.775 -1.22500000000002 80.7250000000001 0.983586652510096 1
PHRF1_uc009ybz.1_S1357 501 319 579 316 210 169 528 62 583.5 -186.5 -71.5 -238 0.363798123055678 1
C12orf43_uc010szp.1_S203 407 149 298 469 606 354 455 76.6 393.25 42.1499999999999 54.35 -179.35 0.679031296683846 1
TOPORS_uc003zrc.3_S97 387 979 975 709 671 876 806 438 744 -64.7499999999999 -3.74999999999999 40.75 0.985576337133086 1
PRKAR2B_uc003vdx.3_S113 792 88.7 518 393 639 570 970 473 655.25 215.075 -66.0750000000001 -348.575 0.621388135781123 1
_uc001nxt.3_S307 726 789 1060 645 339 511 993 840 993.25 -134.25 -293.25 -83.2499999999999 0.0501593865692347 1
MAPK8IP3_uc021tah.1_S363 329 247 332 88.7 319 454 120 337 186.925 58.325 117.825 6.67499999999999 0.203745827098893 1
NAGK_uc002shp.4_S24 442 234 250 486 95.6 303 541 238 416.5 -58.6 -110.1 -16.9 0.386202864939277 1
IMPACT_uc002kvh.4_S296 344 367 206 681 159 361 546 825 405.5 73.25 -256.75 244.75 0.0282290227336565 1
MIIP_uc001ato.2_S302 835 450 472 94.8 669 349 201 191 431.45 -110.45 336.05 -273.05 1.57389036047212e-05 0.0766799383622017
MTBP_uc003ypc.2_S638 1090 220 1090 483 284 409 134 245 869.5 -452.75 12.75 -310.25 0.955924720690525 1
ELF1_uc001uxs.3_S375 73.9 852 763 392 514 345 221 167 466.975 -208.475 60.475 46.0250000000001 0.797477850098385 1
ARID1A_uc001bmu.1_S1183 637 595 643 392 154 399 178 625 523.5 -227.75 -13.2500000000001 99.7500000000001 0.927012591156558 1
LARP7_uc003iay.4_S271 220 462 913 659 709 749 748 928 676 220 -277 52.0000000000001 0.029518978028047 1
TMF1_uc011bfx.2_S343 418 769 584 301 472 502 452 558 459.25 -21.9999999999999 66.4999999999999 51 0.582060174147286 1
ALB_uc011cbf.2_S296 194 281 123 117 113 310 728 166 243.75 150.5 -59 -71 0.729752201252736 1
SRRM2_uc002crj.1_S993 802 356 1170 1250 1130 1060 1180 1160 1128 238 -353 -114 0.0389682829078239 1
TCF12_uc010bft.3_S563 835 694 892 660 1590 783 1760 1070 1064 530.5 -120 -467.5 0.432471166489647 1
SERBP1_uc001ddv.3_S227 1370 1860 1680 2210 790 1490 1330 1110 1695 -600 -205 375 0.27292188091058 1
NFX1_uc003zsr.3_S149 1560 2270 1260 1540 515 1450 697 1020 1216.75 -736.999999999999 319.5 562 0.0569169932121876 1
CAMSAP1_uc010nbg.3_S562 995 1510 1060 1280 757 439 624 751 1145 -568.5 -3.50000000000003 136 0.982033271646288 1
STX17_uc004bal.4_S287 211 177 221 277 306 400 172 185 175.5 44.25 59.75 32.25 0.336378954589971 1
PRAM1_uc002mkd.3_S24 614 294 647 403 493 295 395 405 602.75 -92.4999999999999 -38.5000000000001 -188 0.542978158530697 1
CDK7_uc003jvs.4_Y111 933 1000 1310 918 803 1110 1470 1560 1207.75 195.5 -353 18.0000000000001 0.0309290110743498 1
HIRIP3_uc002dve.3_S226 533 557 559 656 670 693 715 570 582.25 85.75 -11.75 -0.249999999999992 0.818269056193446 1
PRKAA1_uc003jmb.3_S235 2400 1840 2730 3620 2400 3400 2700 3080 2695 247.5 -522.500000000001 427.5 0.199464699700868 1
TAF1D_uc001ped.3_S39 470 455 580 68.8 288 103 536 474 532.95 -43.1999999999999 -85.7000000000001 -193.3 0.562575909485089 1
IL16_uc021ssi.1_S142 387 500 533 617 310 489 214 235 448.75 -197.25 21.75 99.25 0.790118206586431 1
HSP90AA1_uc001ykv.4_S384 576 1250 667 890 1130 1370 895 1460 581.25 368 103.5 425.5 0.301382354323886 1
TUBB_uc011fyf.2_S47 347 174 545 706 276 77.8 656 303 680.3 -114.8 -333.8 -140.8 0.000440672930490428 1
RTN1_uc001xen.1_S351 787 269 316 757 218 349 371 543 549.5 -162 -91 56.5 0.61507397091783 1
BCLAF1_uc011ede.1_S174 1270 1230 2390 3480 2390 2050 2880 1530 2590 120 -835 -159.999999999999 0.169669923245236 1
DNTTIP2_uc001dqf.3_S116 366 1030 543 468 914 806 1130 922 561 341.25 13.2499999999999 68.2500000000002 0.945956633214416 1
SRRM1_uc001bjm.3_S873 1210 1280 2460 1730 997 1190 1040 1730 1927.5 -430.75 -570.75 55.75 0.0494803982923896 1
TXLNA_uc001bui.3_S513 927 2060 707 1360 1100 1400 821 1230 780.5 -125.75 342.25 623.75 0.045049661126528 1
SAMHD1_uc002xgh.2_S32 1400 1100 1030 1030 1310 1100 1390 1110 1195 87.4999999999999 87.5000000000001 -197.5 0.325466830863381 1
NOLC1_uc001kur.2_S563 1130 1220 1990 1880 1110 1630 1860 2110 1805 122.5 -687.5 187.5 1.26291054330782e-08 6.18699875166499e-05
OGFR_uc002ydl.3_S377 2290 1970 2580 1760 1130 1150 1670 1510 2432.5 -785 -245 -320 0.190060776431952 1
DDB2_uc001nee.2_S25 2900 2010 3250 2260 3830 1990 2790 2060 3115 62.5000000000006 92.4999999999995 -1112.5 0.750708832766096 1
CDS2_uc002wls.3_S32 3150 4710 5500 4440 3700 4270 5130 5040 4862.5 85.0000000000002 -1070 245 0.025148123598572 1
NIN_uc001wyk.3_S836 700 756 603 698 606 833 483 907 563.5 17.9999999999999 51.0000000000001 200.5 0.48532017933729 1
LIG3_uc002hij.3_S218 1920 2130 1310 1990 1450 1940 1900 1930 1622.5 -32.4999999999999 77.4999999999998 352.5 0.690102560017655 1
CCDC86_uc001nqa.2_S57 2890 4190 3320 4010 3000 4020 3230 4380 3187.5 55.0000000000004 -210 1040 0.0808392132399558 1
BACH1_uc002ynk.3_S444 123 571 275 548 298 195 487 154 378.25 -95.7499999999999 -69.25 71.25 0.651681005698707 1
ACAP2_uc003fun.4_S385 2520 1340 2070 1920 2230 2110 1810 2090 2070 97.5000000000007 77.4999999999994 -292.5 0.781289371916473 1
ACAP2_uc003fun.4_S384 863 460 682 587 810 608 652 1010 714.5 122 -47.5000000000002 -85.4999999999999 0.742098619397869 1
SET_uc004bvu.4_T22 1250 1310 1680 768 1040 1500 1530 1940 1352 250.5 -204.5 4.50000000000004 0.502257585210716 1
HMGN1_uc002yxo.3_S85 1930 2470 1640 1550 1550 1230 1380 1640 1727.5 -447.499999999999 242.499999999999 97.5000000000004 0.321491648213214 1
NOP2_uc021qua.2_S785 631 382 201 332 296 359 95.6 186 275.4 -152.35 213.35 8.84999999999997 0.00533640234074309 1
DIP2B_uc001rwu.3_T55 123 403 48.2 91.5 104 364 20.1 170 -8.25000000000005 -1.89999999999999 166.05 183.3 0.00075663048464158 1
BAZ1A_uc001wsl.3_S681 438 379 610 277 493 668 576 926 460.75 239.75 -102.75 33.25 0.438495067838342 1
FLNA_uc010nuu.1_S2330 328 386 320 475 847 871 625 686 299.25 380 81.5000000000001 74.5 0.214653046803897 1
AFF4_uc003kyd.3_S664 294 489 384 454 179 828 381 170 267.25 -15.75 100.25 175.75 0.550155860759654 1
ZCCHC7_uc010mlt.3_S480 175 41.5 703 407 222 407 119 39.9 425 -134.65 -105.85 -80.9 0.579740649389965 1
NUCKS1_uc001hdb.3_S18 283 308 334 295 245 237 344 293 338.25 -25.25 -48.25 -18.25 0.0201641897588345 1
SMARCC2_uc001skd.3_S303 2170 1260 1260 588 1650 1560 1150 2010 1217 273 408 -203 0.297043393944362 1
KDM2B_uc001uao.3_S353 493 575 288 454 297 175 703 453 512.75 -45.4999999999999 -89.5000000000001 -30.9999999999999 0.552296173521558 1
HMGN1_uc002yxo.3_S88 1460 1230 1510 1510 1440 1510 1390 1640 1467.5 67.5000000000002 -102.5 22.5000000000002 0.262520853425711 1
HNRNPC_uc001vzw.3_S232 651 1080 857 1060 1110 1140 816 1220 775.25 159.5 6.99999999999994 266.5 0.941438905663123 1
PROSER2_uc001ikx.3_S42 767 630 632 1170 606 855 588 412 733.5 -184.5 14 118.5 0.938830052849958 1
BICD2_uc004asp.1_T566	T572 1020 382 1000 1080 607 791 756 439 1016.25 -222.25 -118.75 -172.75 0.547135620222923 1
MED24_uc010wes.2_S849 778 1380 868 850 1080 1040 667 1680 747.75 147.75 53.2499999999998 389.25 0.821928394636276 1
FTSJ3_uc002jca.3_S598 2020 1600 2080 1200 1560 1910 1300 1820 1692.5 -77.4999999999999 172.5 -107.5 0.544678937895725 1
CARHSP1_uc002czh.2_S40 290 301 135 439 422 279 213 547 233.25 74 -10.5 126.5 0.916885849094407 1
SRSF10_uc021oip.1_S130	S132 225 293 421 543 491 448 873 451 508.75 195.25 -207.75 -68.7499999999999 0.0510852037218449 1
HNRNPC_uc001vzw.3_S238 1180 846 938 927 1050 1530 1870 1060 1080.75 404.75 -47.2500000000002 -168.75 0.846210531225729 1
EEF2_uc002lze.3_T53 357 416 859 532 676 857 485 497 558.75 87.7500000000001 -16.7500000000001 -18.7499999999999 0.923242101299987 1
APTX_uc003zrp.3_S117 357 300 56.7 222 464 168 20.1 556 136.125 68.1 108.55 87.0500000000001 0.492947079155676 1
PIAS2_uc010xda.2_S502 877 859 290 1510 455 571 664 629 765 -304.25 -82.7499999999999 320.75 0.752546685872686 1
EEF2_uc002lze.3_T56 1140 179 519 876 827 595 853 703 828 65.9999999999999 -52.5 -246.5 0.823366904783357 1
DMAP1_uc010oku.1_S453 3060 4100 2110 3970 2540 2740 1600 3010 2527.5 -837.499999999999 437.5 1127.5 0.156627715848182 1
PGAM5_uc001uku.3_S79 716 308 339 337 640 577 865 776 504.75 289.5 -19.0000000000001 -140.5 0.878799770500302 1
GAB2_uc001ozh.3_S242 383 339 540 632 93.8 787 531 343 459.75 -34.7999999999999 -110.8 138.3 0.531594573432983 1
NEDD1_uc001teu.4_S522 591 436 595 411 450 504 557 147 561.25 -93.75 67.75 -173.75 0.436413727093383 1
ORC1_uc010oni.2_S272 1190 665 572 694 392 364 272 470 734 -405.75 150.75 -58.2499999999999 0.340120866425379 1
SRRM2_uc002crk.3_S2691 1480 998 1940 1050 462 573 983 538 1705 -728 -249.5 -426.5 0.161168607029387 1
RPS6KC1_uc010pts.2_S99 116 177 230 92.3 111 128 308 27.3 212.075 -10.25 -31.4 -85.1 0.644102230584325 1
RPS3_uc031qct.1_T94 2580 1340 1470 1240 2130 1710 2230 1750 1820 297.5 267.5 -592.5 0.296087634636799 1
NUDC_uc001bng.2_T144 428 529 272 750 771 689 418 675 362.75 143.5 75.4999999999999 188.5 0.515806493934163 1
MED1_uc002hrv.4_S1260 308 537 543 674 232 222 456 337 575.5 -203.75 -177.75 57.7500000000001 0.00753566217781586 1
PLEKHO2_uc002anv.3_T181 626 270 512 617 399 205 467 510 632.25 -111 -151.5 -100.5 0.107484571331007 1
LSM14A_uc002nva.4_S215 513 834 694 959 439 396 558 547 755.5 -265 -144 133 0.0752010806311713 1
FANCD2_uc003bux.1_S1403 452 118 100 218 190 176 221 166 228.75 -33.75 57.75 -71.25 0.516899100820262 1
MTDH_uc003yhz.3_S509 791 157 445 914 641 527 594 664 665.5 29.75 -125.25 -52.25 0.535783487719372 1
NASP_uc010olr.2_S452 623 774 1400 560 566 1230 802 1050 888.75 72.75 -154.75 55.75 0.584679379854349 1
TP53BP1_uc001zrr.4_S221 290 262 242 695 316 368 393 539 373.5 31.7500000000001 -158.25 155.75 0.0880078637461532 1
RSL1D1_uc002dbp.1_S89 130 317 230 65.4 197 90.1 125 77.1 172.575 -63.3 59.15 -33.1 0.379593284756611 1
PTPN12_uc003ugh.2_S640 289 286 329 508 101 205 237 269 371.75 -150 -115.5 78.0000000000001 0.00125722923546398 1
SCAF1_uc002poq.3_S964 1360 1160 1850 1230 1470 777 686 1020 1549.75 -411.75 -4.74999999999999 -294.75 0.984622327199629 1
GSE1_uc010cho.3_S1654 768 734 642 641 1030 845 721 788 642.25 149.75 146.25 -38.2500000000001 0.00321493943678074 1
ZC3HAV1_uc003vup.3_T325 943 1130 1500 1240 1840 1880 2220 1310 1380.75 609.25 -119.25 -235.75 0.61383402598645 1
USP10_uc002fii.3_S368 727 360 440 841 574 528 983 790 725.75 126.75 -216.25 -51.2499999999998 0.161229635346087 1
C2CD5_uc001rfq.3_S322 617 326 544 227 286 911 492 524 378.25 124.75 88.25 12.25 0.641915792711164 1
SF3B1_uc002uue.3_T243 1150 1630 1860 1400 986 888 1210 945 1648 -502.75 -190.25 -85.7499999999999 0.282943011864471 1
DOCK2_uc003maf.3_S1684 172 349 204 150 152 142 378 78 241.5 -31.25 1.25 -46.75 0.989438108406181 1
BAG4_uc003xky.2_S138 396 1320 448 561 293 303 109 399 414.75 -405.25 198.75 334.25 0.304587157282864 1
FAM65A_uc002etk.3_S366 357 621 814 388 598 1050 394 982 429.25 211 11.9999999999999 219.5 0.953237892677001 1
DUS3L_uc002mdc.3_T272 100 210 166 455 278 467 137 279 139.25 57.5 4.49999999999998 182.5 0.9586763360099 1
MAGI1_uc003dmn.3_S932 434 659 343 539 567 263 252 161 412 -183 157 6.50000000000003 0.160430184545038 1
CLASP1_uc010yza.2_S599 880 1080 413 919 810 542 408 1230 622.75 -75.4999999999998 85.4999999999998 315 0.711562623536801 1
TJP2_uc011lru.2_Y323 630 530 596 1170 2070 1720 1210 1550 620.5 906 106 116 0.697859649315934 1
CLASP1_uc010yza.2_S597 964 1460 1140 1240 1210 1670 1220 1550 1008.5 211.5 38.4999999999999 346.5 0.621617434235704 1
SACS_uc001uon.3_S3446 435 132 417 150 434 157 192 467 363.5 29 -17 -143 0.888399710633757 1
RPS6KA3_uc004czv.3_S384 492 290 353 247 434 482 314 561 319.25 102.25 55.75 -3.25000000000002 0.520228543036621 1
MCM4_uc011ldi.2_T18 980 2380 1760 1470 368 609 675 199 1509 -1184.75 58.2499999999999 218.75 0.873379416016156 1
PRRC2A_uc011ffc.2_S1217 1450 3560 2060 2940 1160 1020 1290 1060 2195 -1370 -40.0000000000002 655 0.932712161538742 1
HIRIP3_uc002dve.3_S159 1040 388 748 434 836 840 168 144 574.5 -155.5 402.5 -246.5 0.0366665461257601 1
DCTN2_uc009zpv.2_T197 2600 1570 1870 1520 2090 1630 2370 1580 2150 27.5000000000003 137.5 -657.5 0.456221928117355 1
PAN3_uc001ury.3_T352 1460 1210 1590 1850 1450 895 947 857 1635.5 -490.25 -57.2500000000002 -158.75 0.794778996092609 1
TNIK_uc003fhh.2_S684 716 1560 702 1260 1200 1930 1390 1710 710 498 85.9999999999998 613 0.412345577530936 1
FAM53C_uc003lcv.3_S233 137 310 157 176 534 291 307 321 160.75 168.25 77.75 -9.24999999999999 0.30233603648875 1
UBAP2L_uc010pen.2_S480 85.4 237 210 341 193 118 199 218 231.85 -36.35 -83.65 56.6500000000001 0.0821544486879889 1
UBAP2L_uc010pen.2_S481 400 1140 565 373 393 494 234 470 410.75 -221.75 196.25 221.25 0.266186318025765 1
MIOS_uc010ktq.3_S765 1590 699 377 515 904 750 469 829 644.5 -57.2499999999999 438.25 -136.75 0.103956637665472 1
KBTBD11_uc022aqq.1_S309	S313 523 270 514 411 353 341 258 152 469.75 -153.5 37.9999999999999 -118.5 0.573966662564014 1
HIRIP3_uc002dve.3_S405 4640 949 1250 628 1250 703 1090 359 2038.75 -1016.25 1053.75 -1397.75 0.173715323999346 1
UBAP2L_uc010pen.2_S485 273 307 851 425 43.1 320 291 356 592.75 -211.475 -244.975 -12.525 0.0761832854153278 1
EIF4A3_uc010wuc.2_T162 78.6 209 295 178 280 173 518 445 297.9 163.85 -173.85 -41.65 0.00716442728707078 1
MBD3_uc002ltk.3_S55 978 669 368 707 529 395 189 157 553.75 -363 287.5 -33.9999999999998 0.0152801929686136 1
ZBTB21_uc002yzz.4_S806 609 1040 988 1030 821 1140 1150 1440 906.25 221 -249.5 270.5 0.00140103214822596 1
SLX4IP_uc010zre.2_S129 691 446 481 544 903 479 269 724 496.75 53.2500000000001 125.25 -37.75 0.462172709554484 1
SCAF11_uc001roy.1_S728 361 167 92.8 490 670 51.3 449 194 358.575 63.375 5.87499999999999 -167.625 0.9743756454652 1
FAM53B_uc001lhv.1_S267 522 314 366 35.4 428 500 353 505 285.6 137.15 126.15 -78.65 0.246190238352861 1
PPP1R7_uc002was.3_S26 425 383 759 534 976 1010 619 298 521.5 200.5 146 -138.5 0.479974230051191 1
DLGAP4_uc002xfg.3_S265 635 416 415 155 968 1130 501 290 247.75 317 447 -132 0.000848757867196178 1
CCNB2_uc002afz.3_S91 456 725 349 547 328 560 326 506 366.75 -89.25 85.2499999999999 219.75 0.0104583692745816 1
BCKDHA_uc002oqq.3_S346 910 604 917 791 2300 1400 1170 1580 826.25 807 189 -230.5 0.490523038379091 1
PPP1R21_uc002rwm.3_S100 1090 173 840 1480 1010 1920 1220 1410 887.5 494.25 -189.25 205.75 0.625507171674802 1
PRRC2A_uc011ffc.2_T609 80.4 368 918 437 584 319 153 423 546.85 -81.0999999999999 -144.9 -47.0999999999999 0.524342293118965 1
ITSN2_uc002rfe.2_S861 727 817 370 501 261 572 421 501 454.25 -165 146 153 0.168556484053708 1
CENPC_uc003hdd.1_T733 250 252 87.5 274 235 85.8 293 186 226.55 -15.9249999999999 -4.42500000000005 -16.925 0.952861906755536 1
INTS12_uc010ilr.3_S375 1020 1420 1750 1860 1750 1610 1960 2420 1682.5 422.5 -547.5 207.5 6.75159541265975e-06 0.0329410340183669
INTS12_uc010ilr.3_S377 623 796 606 775 822 793 764 536 645.25 28.75 88.2500000000001 21.2499999999999 0.325109364396146 1
TRIP12_uc010fxh.1_S116 1110 474 801 622 844 639 500 695 798.75 -82.25 112.25 -206.25 0.448183413473887 1
PNISR_uc011eag.2_T547 472 720 301 595 727 1290 1020 1240 349.75 547.25 13.2499999999999 331.25 0.890067159858726 1
EIF5B_uc002tab.3_S112 306 398 352 267 479 468 697 570 376.5 222.75 -58.75 -32.75 0.369785777995824 1
MYBBP1A_uc002fyb.4_S1202 122 180 295 136 152 122 282 289 252 28 -106.5 -31 0.0186739599155399 1
DOCK7_uc001daq.4_S181 583 912 1020 403 818 783 1160 777 850.75 155 -66 -176.5 0.722786038176648 1
ZC3H18_uc010voz.2_S555 1790 753 1600 1320 1790 1620 1080 1750 1442.5 194.25 50.7499999999997 -204.25 0.876044784308776 1
VIM_uc001iou.2_S429 1280 1920 2000 1550 880 815 616 1250 1657.75 -797.25 -130.25 189.75 0.57911861374379 1
ATP1A1_uc010oww.2_S15 793 1300 662 1700 1510 1740 290 932 591.75 4.25000000000003 439.75 604.25 0.171934091482705 1
VIM_uc001iou.2_T425 1800 918 1510 761 351 345 593 652 1457.25 -762 -25.5000000000001 -394.5 0.91742626763499 1
CLTC_uc002ixr.1_T393 102 170 461 85.4 369 410 147 388 211.6 123.9 -7.60000000000005 -6.40000000000001 0.953559255945734 1
RPL7_uc003xzg.3_T16 603 339 436 149 331 309 298 555 403.25 -8.50000000000005 36 -79 0.783571587470676 1
OSTM1_uc003psd.3_S324 209 406 233 341 279 215 311 74.6 278 -77.3499999999999 37.3499999999999 1.15000000000008 0.654695615951396 1
CYB5B_uc002exf.3_S22 455 149 374 618 427 1350 597 1080 267 464.5 -72.0000000000001 336 0.754239481007668 1
EIF4ENIF1_uc003akx.2_S992 176 82.8 264 287 521 224 224 66.8 247.75 56.5 40.5 -131.1 0.712072816025882 1
KDM5C_uc004dsa.3_S300 387 167 74.3 359 373 273 471 444 273.15 143.425 -37.075 -15.575 0.724599887426601 1
ARID1B_uc003qqn.3_S1084 333 207 902 407 535 427 650 838 691.75 150.25 -323.75 -135.25 0.00952566152951675 1
DAXX_uc011jaz.2_S388	Y390 2230 3290 3200 3910 3340 3520 3770 3330 3197.5 332.5 -457.5 377.500000000001 0.165259319444413 1
CDK12_uc002hrw.4_S422 1300 1160 1510 1100 1130 1010 1400 1260 1452.5 -67.5 -167.5 -202.5 0.0270964141607676 1
HRNR_uc001ezt.2_S658 504 506 382 350 792 181 127 246 391 -98.9999999999999 219.5 -130.5 0.135705290686829 1
GEMIN5_uc011ddk.1_S776 449 570 791 403 929 663 1130 684 725.25 298.25 -99.25 -244.75 0.369616606015296 1
MPHOSPH10_uc002sht.2_S119 618 199 477 424 258 757 351 593 397.5 60.25 -3.25000000000003 67.25 0.984932656186342 1
RPRD2_uc010pcc.1_S664 881 1330 999 1870 1300 1730 897 1450 979 74.25 6.25000000000001 575.75 0.973689430718099 1
DOCK2_uc003maf.3_T134 1340 625 328 244 688 334 392 372 574.5 -187.75 412.75 -293.25 0.0363242652400742 1
TRERF1_uc003osd.2_S490 1160 1180 1250 781 1010 654 801 808 1147 -274.5 90.9999999999999 -199.5 0.420379276207313 1
SPTBN1_uc002rxx.3_S6 368 239 248 513 201 326 175 266 306.5 -100 -17.0000000000001 88 0.824655897377731 1
MAP4_uc003csb.2_S1072 232 635 871 814 174 135 704 369 839.25 -292.5 -395.5 -6.99999999999995 0.00278945136158912 1
ZNF711_uc004eeq.3_S229 280 315 379 398 140 459 259 321 309 -48.25 -40.75 108.75 0.53779677176488 1
LATS1_uc003qmu.2_S612 535 200 371 153 328 192 64.6 338 325.65 -84.1 82.1 -103.9 0.475699779053466 1
PRAM1_uc002mkd.3_S297 628 627 565 766 430 660 357 1020 555.25 -29.75 -90.75 273.25 0.463641442681188 1
PRAM1_uc002mkd.3_S296 434 481 846 555 784 1020 1320 742 745.25 387.5 -186 -146.5 0.241681429295567 1
PRAM1_uc002mkd.3_T295 750 506 385 1280 1030 627 748 1060 730.25 136 -140 140 0.586241101368832 1
GOLPH3_uc003jhp.1_S34 514 237 379 416 365 473 818 343 508.25 113.25 -91.75 -151.75 0.456330216255925 1
RAB12_uc002knp.3_S20 926 2200 1140 2360 483 768 1590 717 1597 -767 -357.5 476.5 0.42135728619704 1
LARP1_uc003lvo.4_Y574 149 646 532 138 225 556 144 79.5 234.75 -115.125 170.625 92.3750000000001 0.347870159951093 1
TMEM206_uc010pte.2_S112 322 192 717 397 582 511 257 271 474.75 -1.74999999999995 -8.74999999999999 -126.75 0.955844599031191 1
PDHA1_uc011mjd.2_S200 2960 4270 5280 3790 6050 4510 5570 4180 4592.5 1002.5 -257.500000000001 -777.499999999999 0.708274452595406 1
TBC1D9B_uc003mlj.3_S434 139 314 184 172 707 418 279 301 135 224 160.5 -26 0.110969157024624 1
PDCD4_uc001kzh.3_S456 1510 2660 1330 2610 1610 2820 1580 2300 1385 50.0000000000004 195 1090 0.0937447220630851 1
ANKRD12_uc002knx.3_S849 938 335 724 418 634 616 581 314 692.25 -67.5 121.5 -298.5 0.258497956824489 1
BUD13_uc009yzc.3_S356 403 152 303 209 110 43.1 253 285 356.975 -93.975 -85.4750000000001 -94.975 0.246477235128315 1
ZNF644_uc001dnw.3_S999 329 221 171 108 513 238 394 164 233.75 120 116 -169 0.00886945570254349 1
PRPF4B_uc003mvv.3_S430	S436 538 525 944 594 776 399 1460 264 1020.25 74.5000000000001 -256 -484 0.240014921438754 1
ZNF280C_uc004evm.3_S79 233 355 400 619 134 186 766 349 558 -43 -306.5 -5.99999999999998 0.018826763514835 1
SON_uc002yse.1_S1765 495 2390 894 1580 1270 2670 1840 2360 758.25 695.25 37.7499999999998 1125.25 0.896208544126482 1
VDAC2_uc010qle.2_S114 343 210 85.2 125 575 524 474 319 147.1 282.2 162.2 -74.8 2.66349698617197e-05 0.129525858437543
SKAP2_uc003syc.3_S7 165 684 336 670 366 747 589 434 337.25 70.25 -16.75 269.75 0.898205894753831 1
API5_uc001mxg.3_T460 891 1000 950 392 1460 394 1240 980 1007.25 210.25 45.75 -443.75 0.850980376605613 1
SERINC1_uc003pyy.1_S363 520 893 979 657 461 636 592 720 772.75 -160 -109.5 88.5000000000001 0.388983475854677 1
LMNA_uc001fni.3_S405 480 1090 539 433 752 454 688 601 556.25 -11.75 128.75 29.7500000000001 0.503318306902404 1
LMNA_uc001fni.3_S406 258 494 697 493 460 417 734 534 615.5 50.75 -207.25 -52.75 0.0207850408851419 1
TBC1D5_uc003cbf.3_T41 692 780 599 948 1250 1050 1990 810 944.5 520.25 -143.75 -235.75 0.625106924618212 1
LMNA_uc001fni.3_S402 227 545 592 741 424 635 378 591 473.75 -19.25 -117.75 222.75 0.175182048907042 1
RALGAPA1_uc001wti.3_S739 2800 3820 4730 4670 2230 3270 3530 2630 4297.5 -1090 -860.000000000001 275 0.0759270249130679 1
TFPT_uc010yej.1_S59 157 36.9 158 200 432 454 166 169 96.25 167.275 96.725 -13.275 0.307626241673011 1
HAUS6_uc003znk.4_S224 475 819 424 655 701 483 733 683 557 56.75 -4.25000000000004 76.7500000000001 0.972774136129408 1
ZRANB2_uc001dfs.3_S306	S309 290 214 133 412 478 133 268 235 275.75 16.25 16.7499999999999 -43.75 0.881386660165683 1
LYST_uc001hxj.3_S1896 771 415 508 175 406 527 290 84.9 431.25 -140.275 265.275 -193.275 0.00543307291096153 1
ARMC10_uc011kli.2_S44 614 683 608 376 1200 520 591 658 569.25 172 196 -194 0.204134197817823 1
ARHGAP25_uc002sex.3_S379 411 544 582 423 202 172 149 97.9 493.75 -334.775 19.275 -26.775 0.733937349928444 1
LMNA_uc001fni.3_S391 3330 3150 2540 3350 2740 3100 3040 3050 2925 -110 84.9999999999995 250.000000000001 0.693566853137195 1
RCSD1_uc001gem.3_S350 1300 2460 1900 2280 608 1600 1460 1070 1810 -800.5 -185.5 535.5 0.542122532155639 1
HTATSF1_uc004ezx.3_S641 2270 1300 2260 1360 1810 2270 1790 1950 1917.5 157.5 72.5 -312.5 0.820607820868693 1
SRRM2_uc002crj.1_S322 9390 14200 9020 11600 12700 14200 8270 10400 8275 340.000000000001 2800 2755 0.00200038249489169 1
KIAA1551_uc001rks.3_S1195	S1196 125 379 109 445 1270 99.5 436 678 281.125 356.375 51.375 -84.625 0.870971341828468 1
TJAP1_uc011dvj.3_S299 546 636 556 849 301 420 549 339 659 -244.5 -97.5 73 0.282486070357753 1
ZHX1_uc022bak.1_S647 1440 1320 794 1690 1750 1100 1810 1260 1357 169 14 -106 0.964224094779327 1
PRKDC_uc003xqi.3_T2608 86.1 102 586 312 143 230 83 160 355.775 -117.525 -144.975 -23.5249999999999 0.258124712979798 1
RAPGEF1_uc022bos.1_S336 88.3 282 152 107 523 74.8 183 93.8 151.875 61.325 108.075 -97.175 0.358451062236616 1
RB1CC1_uc003xrf.4_S221 1150 517 375 783 1160 1650 1080 764 528.25 457.25 368.75 -12.7500000000001 0.131949465668793 1
HSPB1_uc003uew.3_S81 9020 6600 5570 6260 8210 7940 6730 8100 6302.5 882.499999999999 1277.5 -157.5 0.101000881567797 1
LRRFIP2_uc003cgp.2_S291 103 231 394 197 200 428 593 375 313.25 167.75 -149.25 -14.75 0.130106079979689 1
SETD1A_uc002ead.1_S914 382 568 169 458 515 232 677 230 405.75 19.25 40.75 -63.7499999999999 0.805907403757631 1
MAPRE2_uc002kyg.4_S215 1520 1180 1510 1390 2840 1630 1470 2160 1442.5 625 160 -245 0.658786362425027 1
TERT_uc003jcb.1_T248 1420 1230 1430 874 1850 1970 306 2600 872.499999999999 443 315 417 0.57337671221225 1
UIMC1_uc003mfd.2_S676 849 1320 1650 1040 853 824 386 530 1187.75 -566.5 59.9999999999999 -5.99999999999979 0.812726524771349 1
WDR70_uc003jkv.3_S636 417 598 756 627 248 602 534 393 622 -155.25 -111.25 66.25 0.317540119844654 1
HNRNPM_uc010xke.1_S396 1090 335 1210 307 1100 1170 581 905 807 203.5 173 -316 0.541988471034209 1
ZC3H14_uc010twe.2_S514 1290 1470 1290 1330 1040 1010 1910 689 1525 -182.75 -102.25 -257.75 0.727592045169 1
MDC1_uc011jhd.1_T1296 294 411 61 394 135 188 350 124 243 -90.75 24.75 69.2500000000001 0.824579724219686 1
LRRFIP2_uc003cgp.2_S292 1140 1620 2630 2130 2450 3130 3370 2430 2192.5 965 -555 -69.9999999999998 0.168488476982886 1
CD84_uc001fwg.4_Y164 401 307 265 415 224 183 98.9 529 315.475 -88.2749999999999 -48.2250000000001 111.275 0.652893232050443 1
PAPOLA_uc001yfo.3_T22 773 769 403 288 666 932 20.1 1250 238.775 158.775 294.725 344.225 0.280053781908566 1
ATF7IP_uc001rby.4_S558 166 643 817 700 282 570 398 897 582 -44.7499999999998 -287.75 286.75 0.0244838613613059 1
DNTTIP1_uc002xpk.3_S160 1310 2030 2670 1610 870 895 1150 842 2128.75 -965.75 -291.75 -155.75 0.380063730457255 1
SRRM1_uc001bjm.3_S413 359 531 359 356 326 501 464 224 349 -22.4999999999999 78.4999999999999 26.0000000000001 0.355394063113013 1
SMARCA4_uc010dxs.3_T1362 967 245 424 57.6 314 463 970 249 594.9 75.5999999999999 72.1 -415.1 0.754697616422535 1
LMO7_uc001vjv.3_S861 170 821 202 236 632 267 459 364 250.5 73.2500000000001 157.25 56.2500000000001 0.421161567401451 1
CCNY_uc001iyw.4_S99 409 835 1060 719 414 1140 1620 1260 932 352.75 -465.25 112.75 0.0706749411993095 1
CCNY_uc001iyw.4_S98 263 136 89.1 179 185 370 52 133 75.5500000000001 18.225 125.225 57.225 0.0515414294234666 1
PPP1R9B_uc002iqh.4_S191 290 574 410 455 327 644 242 268 290.75 -61.9999999999998 115 168 0.19200281008711 1
TRMT2A_uc002zrl.2_T594 169 105 20.1 612 299 689 244 408 94.05 183.475 -5.52500000000007 270.475 0.970668930062431 1
ANK1_uc003xoi.3_S855 63.3 498 405 272 370 112 188 204 305.325 -91.0749999999999 -6.42500000000003 14.9250000000001 0.961479822760756 1
ADD1_uc003gfq.3_S463 226 740 626 452 427 1000 419 634 337.25 109 65.5 282 0.682403361821878 1
PPM1G_uc002rkl.4_S200 735 248 694 430 918 718 739 698 643.5 241.5 14.5 -248 0.872892462554091 1
EIF3H_uc003yob.3_S182 839 978 870 682 1720 1030 1420 1630 912.75 607.75 -8.75 -132.25 0.963492184253072 1
NHSL1_uc011edp.2_S309	S310	T313 179 407 182 317 87 331 163 329 173 -43.75 3.24999999999996 193.25 0.913728298131563 1
CEP55_uc001kiq.4_S427 649 143 419 507 46.6 385 136 114 436.25 -259.1 11.9 -25.4 0.940088164010253 1
ATP8A1_uc003gws.2_T27 1080 521 1200 535 1070 769 608 698 963.5 -47.7500000000001 99.75 -358.75 0.551902902034132 1
CCNY_uc001iyw.4_Y97 374 330 217 301 239 317 430 298 305.5 15.5 3.49999999999999 -3.49999999999999 0.956036198428975 1
SAMD14_uc002iqf.4_S76 237 317 90.5 118 281 274 349 616 152.75 189.375 -16.125 91.875 0.881564624575563 1
BCL11A_uc002sae.1_S445 79.5 375 486 708 352 53.6 273 92.5 494.725 -219.35 -174.85 9.65000000000001 0.274592458020077 1
EPS15_uc009vyz.1_S323 610 1150 432 968 978 1170 1380 854 663 305.5 68.4999999999999 185.5 0.760001522097332 1
ZMYM3_uc004dzh.2_T816 630 726 336 611 657 179 798 743 633 18.5 -74 -40.4999999999999 0.706984656222778 1
ZNF768_uc002dyk.4_S159 303 680 749 491 369 631 735 652 599 41.0000000000001 -161 74.5000000000001 0.212003197818636 1
ZC3H18_uc010voz.2_S557 8100 6950 5420 6520 6380 5870 6990 7430 6645 -79.9999999999994 234.999999999999 -29.9999999999992 0.765728278304158 1
LRRC47_uc001akx.1_S519 794 668 715 784 711 1310 663 420 590.25 35.75 225.25 74.75 0.265147726102259 1
MDC1_uc011jhd.1_T1181 189 153 399 248 193 74.6 144 357 326.1 -55.1 -134.6 -23.1 0.061072093906018 1
RIPK2_uc003yef.3_S362 78.6 380 678 252 46.9 84.5 327 344 482.275 -146.55 -252.75 -17.5 0.0534135409227515 1
CLSPN_uc009vux.3_S82 172 240 154 245 279 332 426 279 204.75 126.25 -20.25 16.25 0.682185400478842 1
PPBP_uc003hhj.3_S51 443 463 106 89.1 1500 2560 1550 2160 -66.4749999999996 1667.225 265.225 418.275 0.24397913331318 1
ZRANB2_uc001dft.3_S187 2230 2000 2400 2240 2830 2290 1890 2790 2217.5 232.5 7.49999999999982 -7.49999999999977 0.979480623380471 1
POLA2_uc009yqf.1_T126 624 214 285 255 491 499 264 328 303.5 50.9999999999999 174 -92 0.0645635490768673 1
GPSM1_uc004chd.2_S468 376 573 604 910 623 942 578 407 532.5 21.7500000000001 3.74999999999997 162.75 0.982820376370152 1
SETD2_uc003cqv.3_S623 1610 1950 1690 1170 724 613 899 748 1611.5 -859 97.4999999999999 -110.5 0.622431116362161 1
RB1_uc001vcb.3_S787	S793 477 1570 418 1900 280 1040 538 227 677.749999999999 -570 70.9999999999999 756 0.838829215426552 1
TCF20_uc003bcj.1_S558 2320 2130 1810 2390 1800 1800 3110 2840 2410 225 -525 29.9999999999999 0.150352159201512 1
COBLL1_uc002uco.3_S255 119 335 312 98.4 242 704 349 271 121.6 175.4 92.4 96.6 0.495771194320083 1
MCM6_uc002tuw.4_S412 290 121 80 84.2 257 203 159 155 122.55 49.7 98.2 -55.7 0.00758190861730382 1
ZC3H14_uc001xwx.3_T132 1190 1480 1340 1270 2570 2020 1540 1340 1165 547.5 442.5 -132.5 0.0829101814133291 1
HNRNPH1_uc003mkf.5_S22 808 349 179 172 121 82.3 403 343 414.675 -139.675 65.825 -141.175 0.731944877679614 1
TOP2B_uc003cdj.3_S1453 181 454 538 398 307 474 485 386 416.5 20.25 -97.75 50.25 0.283384309511227 1
GAB2_uc001ozh.3_S403 219 299 345 411 180 415 369 197 318.5 -28.25 -52.25 52.25 0.513813375931542 1
BPTF_uc010wqm.1_S697 1270 624 920 390 1160 722 1070 841 962 147.25 138.75 -460.75 0.199678952182967 1
RBMX2_uc004evt.3_S312 446 958 585 685 466 350 444 657 598.75 -189.25 -37.7500000000001 177.25 0.762277763532985 1
STIM1_uc009yeg.2_S723 183 645 354 175 150 265 270 306 267.75 -91.4999999999999 34.4999999999999 108.5 0.788959031977653 1
[truncated: 3,344 more rows]
