# Supplementary material for: Epitope editing enables targeted immunotherapy of acute myeloid leukaemia
Source: Nature. 2023 Aug 30;621(7978):404–14. doi: 10.1038/s41586-023-06496-5 (PMC10499609; doi:10.1038/s41586-023-06496-5)
Supplement: Supplementary file 4 — Supplementary Tables 1–24. [file 41586_2023_6496_MOESM4_ESM.zip › Supplementary Table 15 - CD34-Phospho-SCF_Stimulation.xlsx]

## Sheet: Stimulation
D1.KIT.Unstim D1.KIT.SCF D1.AAVS.Unstim D1.AAVS.SCF D2.KIT.Unstim D2.KIT.SCF D2.AAVS.Unstim D2.AAVS.SCF (Intercept) Donor Editing Stimulation LRT_Pvalue adj_Pvalue
RAPGEF2_uc003iqg.4_S1176 2130 1150 2420 609 2900 2380 2480 1980 1919.75 857.75 267.75 -952.75 0.000532631029135943 1
ZC3H18_uc002fkz.3_S851 574 732 1450 1020 566 390 331 795 1108.75 -423.5 -333.5 3.99999999999993 0.984775921711021 1
CIC_uc002otf.1_S172 419 433 228 854 993 651 475 487 388.25 168 113 77.5000000000001 0.709622570366061 1
RB1_uc001vcb.3_S248 1240 1170 1050 1200 1370 1250 1250 1380 1135 147.5 37.4999999999997 22.5000000000003 0.721814730439508 1
PML_uc002awm.3_S517 303 964 771 626 378 388 290 416 593.25 -298 -17.5 163 0.288078065707626 1
SF3B1_uc002uue.3_T312 580 1100 989 625 747 873 626 554 734 -123.5 126.5 52.5000000000002 0.753686212064906 1
SRRM2_uc002crj.1_S2406	T2408 355 260 293 368 106 78 205 118 359 -192.25 -46.25 -33.75 0.34702054012968 1
STAMBPL1_uc001kfn.4_S241 1290 1040 1200 909 1130 503 1090 692 1296.5 -256 17.9999999999999 -391.5 6.08308782751485e-06 0.0269602452515458
CDAN1_uc001zql.3_T282 314 485 348 414 987 702 1530 497 563 538.75 -75.25 -270.25 0.261006818076154 1
HIRIP3_uc002dvf.3_T83 339 288 301 478 853 318 977 206 519.5 237 -41 -295 0.118514840923876 1
CDAN1_uc001zql.3_S284 1100 659 1200 739 1470 1150 1440 976 1132.25 334.5 5.9999999999999 -421.5 7.89193063150691e-14 3.5387416951677e-10
PAK1_uc001oyg.4_T290 347 330 323 394 732 224 473 233 409 67 52.5 -173.5 0.140420087196439 1
SRSF10_uc021oip.1_S37 1580 1850 1640 1660 1890 2000 2330 1850 1712.5 335 -40.0000000000002 -19.9999999999998 0.893679923780078 1
OXR1_uc003ymi.1_S199 1600 403 439 668 141 616 71.7 531 650.425 -437.575 262.575 -8.4249999999998 0.981263273529951 1
MTDH_uc003yhz.3_S434 726 427 553 686 482 695 722 786 636.25 73.25 -104.25 27.75 0.786832985972267 1
SRRM1_uc001bjm.3_T380 748 684 1240 843 1390 1430 1440 1270 1020.25 503.75 -135.25 -147.75 0.236891299833124 1
HSF1_uc003zbt.4_S302	S306 951 1660 922 910 1020 1190 1350 1050 966.25 41.75 147.25 141.75 0.519825103079682 1
EPB41L3_uc010dkr.2_S447 705 311 1600 673 1160 795 1280 658 1265.75 151 -310 -577 0.00309461871373021 1
SNRPD2_uc002pcw.3_T11 1120 635 554 735 603 941 345 677 591.75 -119.5 247 91.5000000000001 0.589345418298592 1
LSP1_uc001lum.3_S125 499 319 148 240 371 208 552 147 344.75 18 77.4999999999999 -164 0.141913826054448 1
POLR2A_uc002ghf.4_S1814 384 398 1000 539 804 883 760 1010 700 284 -210 -29.5 0.850423717762047 1
CHAMP1_uc001vuv.3_S458 528 221 695 614 516 356 243 644 604.75 -74.7499999999999 -143.75 -36.75 0.805411252926354 1
TRIM28_uc002qtg.1_S682 719 777 823 635 874 750 553 424 700.75 -88.2499999999998 171.25 -95.7499999999998 0.282067850646703 1
PHRF1_uc009ybz.1_S863 252 369 167 262 230 313 79 301 153.5 -31.75 88.75 129.25 3.06557496282438e-06 0.0136172839848659
FLNA_uc010nuu.1_S2149 742 1450 1690 1080 2110 2030 1220 1560 1098 489.5 195.5 89.5000000000001 0.795199697784896 1
WRNIP1_uc003mtz.3_S74 256 1100 192 221 418 515 426 721 193 77.75 182.25 316.25 0.142550120655657 1
DOCK11_uc004eqq.2_S1281 1320 1380 951 1330 747 1640 837 949 937.25 -202 255 361 0.0302714504764647 1
RPL12_uc004bqy.2_S37 450 271 232 264 436 238 241 378 295.25 18.9999999999999 70.0000000000001 -52.0000000000001 0.481818097097168 1
AHNAK_uc001ntl.3_S3380 5570 5210 4250 5190 4180 3290 3710 3870 4920 -1292.5 307.5 -37.5000000000001 0.922066904519342 1
SEC62_uc003fgg.3_S116 2400 3240 2310 2530 3890 4070 3580 3240 2265 1075 485 225 0.291641886876132 1
ACIN1_uc010tnj.2_S1002 3900 3680 3580 4060 4380 3910 4010 4480 3805 390 -65.0000000000005 65.0000000000006 0.757422016500869 1
ACIN1_uc010tnj.2_S294 272 94.2 120 59.5 279 117 168 118 155.625 34.075 74.175 -112.575 0.000213879365066034 0.935508342798832
CHAMP1_uc001vuv.3_S431	S435 914 1440 1160 1770 1430 1240 1480 1030 1311 -25.9999999999997 -104 124 0.612936314546811 1
PPHLN1_uc001rni.1_Y6 218 615 1270 446 257 339 577 218 860.5 -289.5 -270.5 -176 0.473645436831967 1
CHRNA4_uc002yes.3_S45	Y47 2240 1290 1750 1050 323 665 1290 1060 1853.75 -748 -158 -384.5 0.284508393178026 1
PPP1R12A_uc001sza.3_T442 330 863 534 712 467 523 1050 289 659.25 -27.4999999999999 -100.5 1.50000000000008 0.995008716149553 1
TMPO_uc001tfh.2_S158 957 879 782 406 284 346 267 375 712 -438 159 -70.9999999999999 0.571343411990542 1
TMPO_uc001tfh.2_T159 4760 3260 5420 3830 1300 739 1050 595 4935.25 -3396.5 -209.000000000001 -1026.5 0.00187823856181531 1
THSD7B_uc002tva.1_T319	S331 277 588 287 167 71.7 407 128 400 184.75 -78.075 90.425 199.575 0.0678852137977819 1
ILF3_uc002mpn.3_S381 5850 5180 6750 5340 8880 7150 7940 8340 6370 2297.5 -327.5 -852.5 0.0432788212762233 1
CTDP1_uc002lnh.2_S473 785 1680 1550 1480 1260 826 1110 990 1412.25 -327.25 -144.75 67.7500000000002 0.79297494907319 1
NUCKS1_uc001hdb.3_S74	S78 1430 829 1200 2000 1980 1320 2060 1590 1642.5 372.75 -322.75 -232.75 0.451401992099868 1
EZH2_uc011kuh.2_S340 1890 609 1240 1470 1930 1100 467 1390 1301.75 -80.5000000000002 240.5 -239.5 0.607784360628698 1
ACIN1_uc010tnj.2_S383	S387 1150 418 809 794 650 611 505 601 864 -201 30 -172.5 0.296469555179828 1
SEC62_uc003fgg.3_S334 544 777 878 728 1060 1180 1120 930 742 340.75 -23.75 3.25000000000009 0.975799864532053 1
PIEZO1_uc010vpb.2_S1618 634 485 655 672 486 266 321 329 667.75 -261 -26.5 -86 0.178561344361457 1
PEA15_uc001fvl.3_S115 260 226 444 66.2 439 46 142 296 327.55 -18.3 5.69999999999994 -162.7 0.162814825786266 1
SMARCE1_uc002hux.2_T341 252 122 108 462 151 358 20 484 148 17.25 -47.75 223.75 0.0509266251936057 1
CASC3_uc002hue.3_S362 544 238 776 937 671 281 504 161 814 -219.5 -161 -219.5 0.243803290050328 1
CD3EAP_uc002pbr.1_S286 197 526 546 282 874 678 517 826 352.5 336 26 44.5 0.756153724109849 1
NCOA2_uc003xyn.1_S698 513 739 465 603 318 163 383 628 566.5 -207 -86.5000000000001 113.5 0.343908774478619 1
ARHGEF6_uc011mwd.2_S602 324 451 449 222 1110 600 462 379 326.5 276.25 243.25 -173.25 0.248675135597443 1
FAM134A_uc002vjx.3_S384 1000 1080 997 1100 728 832 913 932 1043.75 -193 -75.5000000000001 76.5000000000001 0.0424054894884596 1
DKC1_uc004fmm.3_S488 1770 2140 2230 2550 2280 2550 1290 2040 1880 -132.5 157.5 427.5 0.169306230498172 1
PLEK_uc002sen.4_S56 88.5 325 190 170 240 157 233 301 178.625 39.375 -20.875 50.375 0.435497956404697 1
SRSF7_uc002rqz.3_S193 2620 2000 1480 2890 1230 1870 3340 1820 2485 -182.5 -452.5 -22.4999999999999 0.971674886926994 1
SRSF7_uc002rqz.3_S191 2310 1780 2630 2520 3970 3470 2200 3590 2205 997.5 147.5 62.5000000000001 0.90398898577109 1
ARMCX3_uc004eib.1_S60 508 186 551 214 523 291 145 275 419.5 -56.2500000000001 80.7500000000001 -190.25 0.086628760075344 1
MSH6_uc002rwd.4_S7 2160 4030 3090 4090 3940 2990 4660 3760 3525 495 -620 255 0.677406793610017 1
MTCH1_uc003ond.2_S381 853 539 262 248 78.7 304 471 155 448 -223.325 159.675 -104.675 0.562297287683504 1
KMT2E_uc003vcm.3_S836 1020 406 1320 205 720 617 1230 380 1119.5 -0.999999999999847 -93.0000000000003 -670.5 0.000349392214077059 1
TET2_uc021xql.1_S74 2190 860 1840 1350 1170 773 1290 978 1934.25 -507.25 -116.25 -632.25 0.00205950367745459 1
PDS5B_uc010abf.3_S1181 546 890 895 600 744 753 887 544 767.5 -0.749999999999926 1.74999999999994 -71.2499999999999 0.6068122227727 1
CCAR1_uc009xpx.1_S696 736 100 271 404 707 242 1760 568 800 441.5 -304.5 -540 0.0763853080079612 1
RBMX_uc004fad.1_S87 1900 2160 2150 2110 2440 2300 2620 2460 2157.5 375 -135 -19.9999999999997 0.815617275607537 1
CWC25_uc002hqu.4_S216 367 781 914 338 782 336 567 783 691 17 -83.9999999999999 -98 0.642808409303351 1
RANBP3_uc010duq.3_S243 1240 1550 553 991 1150 1090 853 670 775 -142.75 490.75 126.25 0.380242727767301 1
HSP90AB1_uc011dvr.2_S254 6690 5240 4850 4160 4160 3600 5480 3230 5607.5 -1117.5 492.499999999999 -1237.5 0.0360147126120274 1
DYNC1LI2_uc010vis.1_S116 584 1200 922 1160 1500 1210 869 1600 811.75 328.25 -14.25 323.75 0.123774488849312 1
MYSM1_uc009wab.2_S339 491 424 297 617 273 148 256 315 452.5 -209.25 -37.2500000000001 46.7500000000001 0.593825538457198 1
ZC3HC1_uc003vpi.3_S322 1080 1410 1960 1550 542 720 298 378 1532 -1015.5 -108.5 44.5000000000002 0.855241441766247 1
SET_uc004bvt.4_S6 3710 2890 4110 2860 4330 3120 3110 2690 3695 -80 320 -925 0.00229910888369728 1
USP24_uc001cyg.4_S1767 669 1140 1010 1050 1010 1040 882 1180 895.25 60.7500000000002 -65.7500000000001 209.75 0.0310891953831697 1
IKZF1_uc003tox.4_S62 1590 1420 1450 1530 1560 1300 1630 1110 1587.5 -97.4999999999999 37.4999999999999 -217.5 0.0437245181474084 1
IKZF1_uc003tox.4_T60 475 1200 221 514 668 243 606 455 448.5 -109.5 197.5 110.5 0.668152341003228 1
NAA10_uc031tkt.1_S170 597 907 1050 1040 389 1020 539 1070 814 -144 -196.5 365.5 0.00566049138081488 1
PRKDC_uc003xqi.3_S3204 137 85.2 387 127 184 352 194 184 220 44.45 -33.45 -38.45 0.68450406332393 1
PI4KA_uc002zsz.5_S1423 912 974 1140 882 1340 1080 973 1390 991.749999999999 218.75 -19.7500000000002 -9.74999999999978 0.945106008028518 1
SNRNP70_uc002pmk.3_S400 1010 437 1080 938 819 756 970 1060 1080.5 35 -256.5 -172 0.165045931132909 1
RPS6_uc003znv.1_S234	S239 385 1240 978 1100 1100 1200 682 1290 730.75 142.25 -31.2500000000001 421.25 0.025400466282713 1
SETX_uc010mzt.3_S1365 865 350 712 935 625 1030 879 725 768.25 99.25 -95.25 -10.2500000000001 0.956330166929915 1
PBRM1_uc003deq.2_T171 198 741 345 28.2 903 529 20 551 101.8 172.7 356.7 95.8000000000001 0.668750748286946 1
HNRNPF_uc001jar.2_S185 515 760 791 570 752 1350 1190 2450 626.75 776.5 -406 470.5 0.148381497484278 1
DNMT3A_uc002rgc.4_S87 462 326 120 294 464 798 871 986 267.25 479.25 -55.2500000000001 121.75 0.409736421340611 1
MCM7_uc003usx.1_S137 1020 559 700 869 480 398 513 706 851 -262.75 -82.7500000000001 -45.25 0.74418462497597 1
PBRM1_uc003deq.2_S176 273 183 120 34.1 385 34.6 290 180 200.625 69.875 62.875 -159.075 0.024621077455709 1
PDZD8_uc001lde.1_S966 642 1170 960 1260 606 977 922 896 941.75 -157.75 -160.75 293.25 0.00451238132434981 1
IDO2_uc003xnp.1_T410	S413 556 941 1130 706 885 850 680 1100 838 45.5000000000001 -96.0000000000001 86.5 0.623680053017749 1
UBE2J1_uc003pnc.3_S265 697 233 303 190 892 473 56.9 401 269.225 99.975 336.025 -162.975 0.342189648033853 1
MKI67_uc001lke.3_S1448 760 687 915 833 36.6 452 212 141 795.75 -588.35 -41.3500000000001 47.35 0.69183873199672 1
AHNAK_uc001ntl.3_S175 668 456 538 696 596 392 289 769 584.25 -78 -45 55.5 0.699162952375591 1
AHNAK_uc001ntl.3_S176 1530 1430 1240 2120 1250 1200 1950 2380 1720 115 -570 290 0.286192400648875 1
KRT6A_uc001sam.3_S36 326 215 308 278 604 546 2110 10700 696 3208.25 -2926.25 2097.75 0.376245312906225 1
EML4_uc002rsj.3_T898 226 428 188 114 376 201 93.1 26.9 152.025 -64.7499999999999 202.25 -28.3 0.690528941398473 1
LMNB2_uc002lvy.4_T417 1880 1170 2140 1640 1050 967 1380 478 2053.25 -738.75 -142.75 -548.75 0.00357611699516405 1
UBN2_uc011kqr.2_S249 457 381 877 904 865 1140 1180 741 788.75 326.75 -214.75 -53.25 0.769249726061907 1
SNX7_uc010ouc.2_T132 336 207 742 163 795 244 283 83.7 505.5 -10.575 77.5750000000001 -364.575 0.0263281821469511 1
TLN1_uc003zxt.2_S424 373 173 77 97.1 299 212 169 324 145.275 70.975 97.475 -27.975 0.723681585554163 1
NCAPD2_uc001qoo.2_S1332 643 252 253 357 84.2 88.1 167 384 396.225 -195.425 -23.4250000000001 -16.525 0.906955275876624 1
NFIC_uc010xhj.2_S184 1200 1150 850 1290 1030 1090 647 1340 936.75 -95.7499999999998 85.7499999999997 285.75 0.0550023298755217 1
H2AFX_uc001pvg.3_S139 977 722 581 813 1050 1060 1100 880 748 249.25 108.75 -58.2499999999999 0.561976064217297 1
MKI67_uc001lke.3_S356 1360 675 1880 843 1050 607 710 638 1516.5 -438.25 -94.7500000000001 -559.25 0.00947687567029942 1
MICALL1_uc003aui.3_S619 846 357 1010 1250 530 1090 989 926 1003.75 18.0000000000001 -338 62.0000000000003 0.773726726991655 1
GPATCH2_uc001hlg.4_S53 353 244 143 279 155 371 210 299 189.25 4.00000000000005 48 83.0000000000001 0.18815317198508 1
PDS5B_uc010abf.3_S1282 414 40.2 700 802 962 838 341 748 529.75 233.2 -84.2000000000001 2.79999999999993 0.991496979852082 1
TMX4_uc002wmx.1_S258 2350 2240 2170 2130 2000 1370 2140 2080 2397.5 -325 -140 -210 0.262798597790851 1
PDS5B_uc010abf.3_S1280 175 566 303 510 850 436 652 724 376.75 277 -40.5 64.0000000000001 0.667884832034537 1
CTDSPL2_uc010bdv.3_Y26 595 538 239 600 157 472 292 321 373.25 -182.5 77.5 162 0.0920843217646225 1
TMX4_uc002wmx.1_S250 4220 3540 2490 4390 4340 3390 4830 3460 3757.5 345.000000000001 79.9999999999994 -274.999999999999 0.679046302182762 1
PHF10_uc011egy.2_S35 938 534 680 600 947 649 1210 568 864.75 155.5 2.49999999999995 -356 0.00139689521465688 1
STK11IP_uc002vml.3_S771 2990 2870 2680 2480 2010 1440 2750 1460 3035 -839.999999999999 -15.0000000000006 -545 0.0642774882365406 1
ARCN1_uc001ptq.3_T43	T45	S49 668 967 714 1230 707 1420 1940 1400 961.499999999999 472 -380.5 247 0.349639774577075 1
CHAMP1_uc001vuv.3_T457 790 346 990 791 563 702 978 633 959.25 -10.25 -247.75 -212.25 0.0685209409494145 1
MIER1_uc001dde.2_S147 277 204 109 112 73.6 121 161 470 161.75 30.9 -44.1 71.6000000000001 0.525815226497281 1
CASC3_uc002hue.3_S147 712 1690 1650 1800 2090 1940 1930 1970 1450.5 519.5 -229.5 254.5 0.329731850590906 1
THOC5_uc003afr.3_S27 841 728 743 765 1180 1070 835 1000 714.25 252 119 -8.9999999999999 0.900902564538459 1
IFI16_uc010pit.2_S152 485 447 449 304 562 243 349 605 448.25 18.5000000000001 7.49999999999991 -61.4999999999999 0.58370796271469 1
RFC1_uc003gtx.2_S1088 88.1 174 446 218 482 310 245 161 283.275 67.9750000000001 -3.97499999999999 -99.525 0.386776083944269 1
DYNC1I2_uc002uhg.2_S94 892 555 684 680 808 948 529 904 630.25 94.5000000000002 101.5 43.5000000000002 0.742568914803303 1
UBAP2L_uc010pen.2_S619 1050 939 573 980 250 560 217 403 708.249999999999 -528 156.5 198 0.0526011865119138 1
TOP2A_uc002huq.3_S1105 1040 842 934 719 1280 643 1990 2320 1243.5 674.5 -539.5 -180 0.625908810767145 1
LDB1_uc009xwz.3_S373 709 354 652 463 434 737 719 568 614.5 70.0000000000001 -42.0000000000001 -98 0.42261121854896 1
TNIK_uc003fhh.2_S890 93.6 343 197 138 169 306 401 68.9 180.15 43.3250000000001 26.675 -1.17499999999996 0.99155252492343 1
PBRM1_uc003deq.2_S9 578 260 435 470 289 843 129 781 301 74.7500000000001 38.7499999999999 230.75 0.249439434083104 1
UBR4_uc001bbk.1_T2734 730 489 317 840 958 1110 1180 1470 568.5 585.5 -130 181 0.259025070858453 1
NMT1_uc002ihz.3_S97 601 878 1520 1040 528 795 1140 756 1256.5 -205 -413.5 -79.9999999999999 0.6702529997049 1
SIRT1_uc001jnd.3_S46 1370 2140 1650 1380 2420 1680 1850 1640 1555 262.5 272.5 -112.5 0.682609316912241 1
KRT5_uc009zmh.3_T23 109 111 193 148 158 57.9 196 503 195.275 88.475 -151.025 40.975 0.652347239796335 1
NCOA5_uc002xre.3_S28	S33 373 391 204 239 489 200 316 262 284 15.0000000000001 108 -72.4999999999999 0.299056056999861 1
MTDH_uc003yhz.3_S307 200 839 543 368 249 253 110 223 377.75 -278.75 74.25 145.25 0.338031849792052 1
UHRF1BP1L_uc001tgq.3_S927 646 1240 1140 1400 698 777 807 1440 1089 -176 -356.5 391.5 0.00079116700238906 1
TOP2B_uc003cdj.3_S1412 285 327 180 85.8 131 197 382 206 228.95 9.54999999999999 21.55 -40.55 0.654374051645071 1
KLHL22_uc011ahr.2_T652 365 295 449 384 252 308 345 461 421 -31.75 -104.75 9.25000000000002 0.820885159464524 1
NELFE_uc011jok.2_S114 2040 1430 2850 2330 1720 919 1640 1410 2697.75 -740.25 -530.25 -540.25 0.0049523141762145 1
NELFE_uc011jok.2_S112 452 802 1030 667 458 373 347 159 788.25 -403.5 -29.5 -71.4999999999999 0.66044322316092 1
FHOD1_uc010vjh.1_S548 336 169 417 261 153 259 445 58.3 404.25 -66.925 -66.075 -150.925 0.0858896963812035 1
NFKB2_uc001kvb.4_S869 594 812 413 900 862 1050 543 706 453.25 110.5 189 264 0.00623266271562145 1
MTFR1L_uc009vrz.3_S236 111 295 1020 267 778 162 187 160 610.75 -101.5 -72 -303 0.259835507246787 1
NTHL1_uc002col.1_S70 453 564 841 411 686 687 480 799 584.75 95.75 -35.2500000000001 0.250000000000002 0.998602659009173 1
DNAJC2_uc010lix.3_S46 1460 801 1090 823 458 1530 540 1620 868.25 -6.50000000000005 44 306.5 0.439294799012588 1
PPHLN1_uc001rni.1_T210	S211 1430 1930 1750 1770 1700 1030 1410 1480 1770 -314.999999999999 -80.0000000000004 -19.9999999999996 0.923964388518172 1
PRPF40A_uc002tyg.4_S956 488 437 857 615 630 508 550 362 714.75 -86.7499999999999 -80.25 -150.75 0.143457416812234 1
MATR3_uc003ldz.3_S477 575 64 108 209 334 334 295 151 240.25 39.5 136 -138.5 0.235226330145367 1
SRSF2_uc002jsv.3_S25 1190 2410 3100 1960 3330 2520 1610 3180 2110 495.000000000001 -100 210.000000000001 0.756204563813799 1
MATR3_uc003ldz.3_S470 1570 1240 1730 1400 1160 1340 1630 737 1680 -268.25 -46.7499999999999 -343.25 0.0830909632589358 1
ALB_uc011cbf.2_Y161 2390 4220 1540 3320 3660 2760 2600 2820 2157.5 92.5000000000002 687.5 732.5 0.206094904197327 1
ALB_uc011cbf.2_Y163 3230 3290 1840 3490 3480 3110 1880 1830 2292.5 -387.5 1017.5 322.5 0.468280181459308 1
TRIP12_uc002vpy.1_S1082 273 773 1230 1590 1300 1120 1540 1050 1185.75 286 -486 47.5000000000001 0.866955040637367 1
ZZEF1_uc002fxj.1_S312 1340 1330 922 834 1020 1250 1190 1150 989.499999999999 46.0000000000002 211 23.0000000000003 0.867110191349747 1
C9orf78_uc004byp.3_S260 1410 1620 1560 2230 1320 1540 1250 1380 1617.5 -332.5 -132.5 307.5 0.0592260005463461 1
FOXK1_uc003snc.1_T435	S440 526 729 627 891 598 439 1280 841 878 96.25 -336.75 -32.75 0.852014600512278 1
GNAS_uc010gjq.3_S337 5080 3900 3710 2210 4610 2720 3030 3060 3755 -370 1075 -1135 0.00757810083920899 1
TP53BP1_uc001zrr.4_S830 1280 415 1060 1340 659 458 596 316 1219.5 -516.5 -125 -266.5 0.252644638968912 1
DBR1_uc003ert.3_S513 856 1320 813 1350 1750 939 1240 990 1033.25 145 118 -14.9999999999999 0.957584847936217 1
MKI67_uc001lke.3_S2347 583 1050 889 709 971 998 691 762 690.75 47.7500000000001 137.75 96.2500000000001 0.464501768922037 1
CBFB_uc002erb.3_S133 1740 2220 2120 2420 2530 2370 2350 2320 2095 267.5 -87.5000000000002 147.5 0.36483414883701 1
FNBP1_uc004byz.1_T293	S298 1490 1630 2270 1840 1010 1010 683 343 1885.75 -1046 0.999999999999934 -157.5 0.566015982829568 1
NFIC_uc010xhj.2_S269 1130 1470 2050 1640 1320 1340 1530 1230 1765 -217.5 -297.5 -87.4999999999999 0.648216307528006 1
URI1_uc002nsr.3_S423 144 93.1 67.5 273 230 409 388 334 132.75 195.85 -46.6000000000001 69.9 0.255011907922418 1
DOCK10_uc010fwz.1_S1269 1190 161 723 601 693 604 154 375 696.75 -212.25 198.75 -254.75 0.310170551693003 1
RBM12B_uc022aye.1_S574 1420 251 540 784 837 671 1040 929 913.25 120.5 -28.5000000000002 -300.5 0.285769586681732 1
UFL1_uc003por.3_S430 659 313 732 698 753 494 120 301 611.75 -183.5 91.9999999999999 -114.5 0.547735398362404 1
ATE1_uc001lfp.3_S161 569 385 690 464 476 437 347 788 580.75 -14.9999999999999 -105.5 -1.99999999999996 0.98795989513172 1
SRSF7_uc002rqz.3_S191	S193 506 631 374 646 706 451 810 473 564.75 70.7500000000001 -2.25000000000002 -48.75 0.709225353321789 1
DCK_uc003hfx.3_S34 593 460 469 287 763 607 626 389 459.25 144 163 -177 1.14104721439997e-17 5.12216094544147e-14
SRRM2_uc002crj.1_T1491 1440 1250 2020 727 1640 1640 20 673 1146.75 -366 632.5 -207.5 0.666522790517601 1
SYTL2_uc001pbb.3_S1775	S1780 2020 2000 2070 2280 2330 2240 1830 1990 2007.5 5.0000000000002 105 65.0000000000002 0.661624979158269 1
NRBP1_uc002rkp.3_T432 1440 1060 1030 1120 1930 935 1680 1940 1341.25 458.75 -101.25 -256.25 0.359776943019287 1
RIF1_uc002txl.3_S2392 441 1220 1860 1210 1430 978 913 553 1326.5 -214.25 -116.75 -170.75 0.673549051631196 1
NASP_uc001coj.2_T139 427 563 215 584 786 311 878 835 502 255.25 -106.25 -3.24999999999991 0.985949164072397 1
EP300_uc003azl.4_S1010 873 514 1320 944 1570 722 2020 968 1438.75 407.25 -393.25 -658.75 1.41821897571044e-05 0.0626994609161584
EP300_uc003azl.4_S1011 308 372 517 362 294 345 443 249 450.5 -56.9999999999999 -63 -58.5 0.33941745262384 1
BIN1_uc002toc.2_S288 503 279 521 606 932 703 529 606 494.25 215.25 38.75 -72.75 0.577640126153618 1
FOXK2_uc010diu.3_S169 481 519 753 642 639 422 567 698 693.5 -17.2499999999998 -149.75 -39.7499999999998 0.575951444728411 1
ADAR_uc021pag.1_S518 252 221 483 166 20 210 163 61.4 334.25 -166.9 -42.6 -64.9 0.486661670438994 1
STK11IP_uc002vmm.1_S397 1010 877 958 951 910 1160 707 1290 856 67.7500000000001 12.7499999999999 173.25 0.20753485178616 1
ZNF609_uc002ann.3_S575 838 1270 1120 958 802 696 966 845 1076.5 -219.25 -70.7500000000001 10.7500000000002 0.933764828697857 1
TOP2B_uc003cdj.3_S1521 160 478 43.8 460 310 357 861 914 302.9 325.05 -243.45 208.55 0.23392475681539 1
MAPK8IP3_uc021tah.1_S363 449 675 644 486 393 385 659 797 624.25 -5 -171 49.5 0.656537213047987 1
ALB_uc011cbf.2_S296 2160 2440 1370 3110 3100 1950 2180 2130 2060 70.0000000000001 215 205 0.694501315550111 1
SERBP1_uc001ddv.3_S227 101 360 355 590 332 638 148 498 227.75 52.5 -40 287.5 0.00542378289919003 1
ALB_uc011cbf.2_S293 997 1760 42.6 1330 2000 1650 1360 1040 530.55 480.1 658.6 345.1 0.328124211010134 1
PSIP1_uc003zlw.4_S205 369 734 656 582 599 797 734 510 550 74.75 4.25 66.25 0.581478555185803 1
NIN_uc001wyk.3_S836 455 559 774 587 593 502 367 801 613.75 -27.9999999999999 -105 65 0.598859703899392 1
HUWE1_uc004dsp.4_T1904 709 239 488 788 814 847 808 536 608.5 195.25 -2.74999999999994 -102.25 0.541231212735473 1
HUWE1_uc004dsp.4_S1906 1570 1560 1210 1370 1780 1970 2200 1880 1397.5 530 54.9999999999997 5.00000000000026 0.973323450722929 1
SRRM2_uc002crj.1_S321 1700 1830 1930 1590 1780 2240 1380 2040 1572.5 97.5 152.5 227.5 0.262548784201571 1
SRRM2_uc002crj.1_S894 1010 322 452 892 1000 909 302 411 549.75 -13.4999999999999 296 -57.5 0.821454225338464 1
PPP6R2_uc003blc.3_S288 504 169 210 286 358 170 783 243 455.75 96.25 -80.2500000000001 -246.75 0.0787956628029986 1
RPS3_uc031qct.1_T93 607 507 415 607 981 790 438 801 423 218.5 156 66.0000000000002 0.59460269598134 1
HMGN5_uc004eee.1_S83 393 310 376 354 457 443 246 436 325.5 37.25 47.75 17.75 0.766993685491978 1
PPP1R7_uc002was.3_S23 1170 1480 1040 835 1010 976 992 736 1025.25 -202.75 258.25 -46.2499999999998 0.718336644171165 1
DCTN2_uc009zpv.2_T197 1090 1150 1160 1630 2160 1890 1020 1860 1042.5 475 155 275 0.359334021505444 1
EIF4G3_uc001bec.3_S1581 46 774 220 552 497 600 187 583 156.25 68.75 93.75 389.75 0.000875386621152934 1
EIF4A3_uc010wuc.2_T162 369 368 399 311 287 543 627 83.7 390.5 23.425 36.575 -94.075 0.515713116895428 1
C12orf43_uc010szp.1_S126 3750 3690 4480 4820 5640 4570 4810 4060 4442.5 585 -130.000000000001 -384.999999999999 0.429142997208821 1
ENO1_uc001api.2_S418 1550 1970 1420 2320 2530 2650 2350 2170 1602.5 610 110 315 0.16663022066365 1
CHCHD3_uc011kpn.1_Y48 353 292 161 109 134 151 302 279 233.75 -12.25 19.75 -29.75 0.727088843893713 1
SLC9A3R1_uc002jlo.4_S293 408 84.4 418 201 423 167 170 404 362 13.15 -27.65 -140.65 0.206164132189936 1
HS1BP3_uc002rdw.1_S248 2490 1610 2730 1330 46.3 177 88.5 215 2297.875 -1908.3 -10.0500000000001 -505.7 0.126042819875251 1
CHFR_uc010tbt.1_S151 301 229 106 140 235 192 115 32.2 144 -50.45 140.95 -40.95 0.0729017228667148 1
HERC1_uc002amp.3_S4856 167 308 195 347 239 463 281 228 180.5 48.5 31.5 116 0.0561958783056431 1
ATAD2B_uc002rej.4_S1341 1890 1820 1420 1400 1940 729 1660 1410 1765.25 -197.75 122.25 -387.75 0.181846722854012 1
SRSF6_uc010zwg.2_S264 2530 2810 2450 2740 4290 3420 5000 4210 2937.5 1597.5 -337.5 -272.5 0.432342588556237 1
MCM4_uc011ldi.2_S325 990 782 1240 1090 996 1530 1480 993 1127.5 224.25 -126.25 -77.7499999999998 0.701261761137284 1
TRA2A_uc003swi.3_Y86 1240 1420 1720 2820 1590 2580 2480 3010 1850 615 -800 700 0.000383985070852292 1
FIP1L1_uc003gzz.3_S485 502 914 380 707 575 538 308 560 434.75 -130.5 143.5 238.5 0.00505217241078341 1
AMPD3_uc009yfx.1_S84 514 375 948 654 344 533 492 104 755.75 -254.5 -108 -158 0.340250541077291 1
ZHX1_uc022bak.1_S647 424 2230 926 856 1780 1930 1370 1570 643 553.5 410.5 521.5 0.163743690984919 1
DDX20_uc001ebs.3_S671 859 525 1130 1130 448 447 1410 751 1303 -147 -535.5 -248.5 0.0867791911602249 1
STK4_uc010ggy.3_S396 20 742 365 365 107 375 45.1 177 196.275 -196.975 72.975 280.475 0.0435058800822529 1
DDX20_uc001ebs.3_S677 426 1010 20 1040 1250 1200 1380 543 421.5 469.25 225.75 179.25 0.608706645096844 1
SPTBN1_uc002rxy.3_S2101 4660 3780 4390 3790 5120 4860 4020 3820 4097.5 300 600 -485 0.0746891337569857 1
AHNAK_uc001ntl.3_S5701 682 321 285 202 76.1 278 90.2 151 316.55 -223.675 157.225 -45.325 0.695172553279853 1
PANK2_uc002wkc.3_S168 350 841 596 414 534 561 491 301 471.5 -78.5 121 36.5000000000001 0.792961541858117 1
PPP1R12A_uc001sza.3_S444 745 1130 982 915 838 749 992 626 966.75 -141.75 -13.25 -34.25 0.79915708152331 1
SIPA1_uc010rom.1_S838 769 761 1030 939 358 481 539 616 956.5 -376.25 -188.75 25.2500000000002 0.563906589491332 1
NPM1_uc003mbj.3_S124 338 399 370 271 457 456 406 273 324.75 53.5000000000001 82.4999999999999 -42.9999999999999 0.308931549228505 1
BAZ1B_uc003tyc.3_S303 292 344 172 262 505 481 108 104 131.25 32 244 28.5 0.703856050377608 1
HTT_uc021xkv.1_S1875 676 503 1130 600 730 653 640 1330 880.75 111 -284.5 -22.4999999999999 0.919404521955891 1
KBTBD11_uc022aqq.1_S106 1040 1050 450 702 928 1230 1270 1330 670.5 379 124 156 0.394549919589221 1
SPTBN1_uc002rxu.3_S2339 435 148 355 251 20 223 343 95.1 379 -126.975 -54.5250000000001 -108.975 0.269369696939212 1
HSP90AA1_uc001ykv.4_S352 4430 3380 3330 4480 5220 4260 4390 4570 3925 705 129.999999999999 -169.999999999999 0.7094597462022 1
SDR9C7_uc010sqw.2_S262 674 696 690 827 593 860 191 840 553 -100.75 68.7499999999999 268.75 0.0511245406224274 1
PPP1R3D_uc002ybb.3_S73	S77 1710 1400 1140 1250 1370 2110 1550 2350 1170 470 74.9999999999995 335.000000000001 0.215761082137014 1
SPTAN1_uc004bvl.4_S1216 2400 3030 1970 1970 1040 1560 1340 661 2022.5 -1192.25 522.25 117.75 0.676149805831868 1
RBM15B_uc003dbd.3_S266 1010 1040 1190 1140 494 1630 1750 907 1162.5 100.25 -203.25 68.2500000000003 0.846999849653751 1
RBM15B_uc003dbd.3_S264 603 581 223 334 881 354 111 357 285 -9.49999999999991 348.5 -47.9999999999999 0.744375841713628 1
NF1_uc010wbt.1_S2539 370 403 596 366 478 634 259 78 388.25 -71.5 146.5 -55.5 0.699632705072387 1
KDM1B_uc003nco.1_S246 214 1980 988 1990 1600 1700 1450 1760 982.499999999999 334.5 -173.5 794.5 0.0209624999734996 1
ABI1_uc010qdk.2_T223 1240 975 835 1100 991 595 655 783 1017.5 -281.5 107 -66.9999999999999 0.624659017663207 1
KMT2E_uc003vcm.3_S1001 1940 1050 2040 2110 834 581 896 541 2111.25 -1072 -295.5 -357 0.110587819018209 1
SLTM_uc002afo.3_S316 654 365 886 722 2070 1610 1850 1620 847 1130.75 -94.7500000000002 -285.75 0.012184140680457 1
HNRNPC_uc001vzw.3_S106 319 46 220 73.6 308 312 326 100 211.65 96.85 66.35 -160.35 0.00340381486113621 1
RNF149_uc002taz.2_Y137 1340 652 185 456 783 537 350 28.5 494.75 -233.625 573.125 -246.125 0.16814055791575 1
LARP7_uc003iay.4_S304 678 273 243 354 693 706 351 317 290.75 129.75 271.25 -78.7500000000001 0.468005857973718 1
RPRD2_uc010pcc.1_S329 1130 1230 507 1290 737 1640 1420 1470 803.5 277.5 12.4999999999999 459 0.0513365278085324 1
DNTTIP2_uc001dqf.3_S433 554 402 1250 736 167 577 93.7 832 826.675 -318.075 -302.925 120.575 0.648910498651612 1
TCOF1_uc003lsa.3_S1264 176 1590 840 1500 750 482 878 500 938 -374 -180 357 0.334093812947225 1
TCOF1_uc003lsa.3_S1265 1120 1660 1630 1320 1170 1350 1220 1220 1392.5 -192.5 -22.5000000000001 102.5 0.513477086972134 1
PHKB_uc002eeu.4_S692 1250 1310 1520 1430 1490 1390 920 927 1312.5 -195.75 160.75 -30.75 0.865099967897767 1
PHKB_uc002eeu.4_S693 203 407 251 70.2 229 89.8 73.8 267 189.8 -67.9 66.7 19.3 0.843876813360142 1
CAND1_uc001sto.2_S1225 111 199 172 148 129 79.8 95.7 81.6 154.725 -60.975 5.37499999999998 0.175000000000017 0.994762104247904 1
SLC16A1_uc001ecx.3_S482 1640 2140 2080 1600 1960 1620 846 1140 1656.5 -473.5 423.5 -6.49999999999987 0.981374206247646 1
RUVBL2_uc010emn.1_S185 695 409 976 1180 688 703 621 679 936.25 -142.25 -240.25 -2.24999999999998 0.989338054123646 1
G3BP2_uc003hit.3_T225 467 492 329 693 295 478 729 958 517.25 119.75 -244.25 200.25 0.101828318491608 1
DOK1_uc002smr.3_S268 936 651 1080 486 353 1020 1100 400 915.5 -70 -26.5 -228 0.398439293085431 1
NCOA3_uc002xtl.3_S727 1330 973 1340 175 95.3 566 148 330 941.75 -669.675 242.825 -217.325 0.497501357537888 1
HIRIP3_uc002dvf.3_T83	S86 1280 888 1430 1200 1340 1140 738 936 1234.5 -161 85.9999999999999 -156 0.416724317284131 1
BCKDHA_uc002oqq.3_S336 1920 2220 2460 1780 2050 2880 3410 2370 2287.5 582.5 -237.5 -147.5 0.701926113041834 1
C10orf11_uc001jxi.3_S179 846 1260 995 1340 820 1320 791 583 911.75 -231.75 134.25 262.75 0.158327804492142 1
SRRM1_uc001bjm.3_S693	S694 412 445 652 452 645 401 469 323 559 -30.75 1.75000000000004 -139.25 0.0887978998235268 1
SSR1_uc003mxf.4_T176 739 66.7 396 312 420 306 20 408 389.25 -89.925 98.925 -120.575 0.524556609865429 1
ESCO2_uc003xgg.3_S74 1060 508 1030 441 124 420 107 447 812 -485.25 21.75 -126.25 0.570880415517636 1
MDN1_uc003pnn.1_S4537 851 338 124 488 370 283 400 414 426 -83.5 104 -55.5 0.759811094179501 1
ZYX_uc011ktd.2_S257 1530 2290 2060 2880 634 1840 1110 921 1950 -1063.75 -169.25 649.25 0.0441402183426261 1
NKTR_uc003clm.1_S125 5240 8540 7170 7170 9230 6980 6380 6300 6537.5 192.5 742.5 242.5 0.827887476881896 1
MSH6_uc002rwd.4_S37 619 115 298 436 416 284 643 694 502.5 142.25 -159.25 -111.75 0.446362945941106 1
H2AFY_uc003lat.1_T128 378 269 343 375 311 238 498 495 424.75 44.25 -128.75 -38.25 0.481158122261198 1
ZHX3_uc010ggg.1_S945 470 1250 260 451 695 362 1680 247 689.75 138.25 34.75 -198.75 0.672367145203491 1
SLIRP_uc031qpn.1_S99 173 219 171 151 329 326 171 326 127.75 109.5 57 44.5 0.214517225997801 1
ATG4D_uc010xlg.2_S12 412 265 734 92.4 20 535 131 348 392.1 -117.35 -18.35 -14.1500000000001 0.948147870067114 1
SPHK2_uc002pjw.3_S448 275 227 545 162 410 398 506 612 408.75 179.25 -128.75 -84.25 0.358570413781463 1
DPYSL3_uc003loo.3_T622 186 372 671 322 235 232 46 366 416 -168 -95.0000000000001 38.5 0.783080729163035 1
SMARCC2_uc001skb.3_S554 67.7 380 154 234 88.1 174 192 343 156.925 -9.64999999999995 -53.3 157.3 0.0120420841777781 1
FNBP1_uc004byz.1_S295 10500 12700 11100 11100 9110 10000 7650 8460 10362.5 -2545 999.999999999998 975.000000000003 0.0367158796918252 1
CCDC86_uc001nqa.2_S90 810 595 607 632 947 753 673 735 644 116 114.5 -80.5 0.211369177703444 1
FASN_uc002kdu.3_S206 245 301 363 330 301 249 303 354 338.75 -8 -63.5 5.5 0.824211451495409 1
TSNAX_uc001huw.3_S32 423 371 646 564 363 740 390 758 482.25 61.75 -115.25 152.75 0.200746537474615 1
RSF1_uc001oyn.3_S1344 691 678 558 720 781 783 573 766 579.25 64.0000000000001 79 86.0000000000001 0.0798474313026317 1
RBM6_uc003cyc.3_S892 1030 1150 1480 1260 1430 1290 1330 1420 1322.5 137.5 -147.5 -37.5 0.703294121242946 1
NSUN4_uc001cpr.2_S156 893 868 1020 853 1220 1490 1580 1730 968.999999999999 596.5 -178 57.0000000000002 0.58078098113873 1
DOCK2_uc003maf.3_S1783 110 327 809 29.8 463 141 422 95.1 509.7 -38.675 -78.7249999999998 -302.775 0.104893084329699 1
EXOC1_uc003hbg.1_S447 708 2260 4500 2720 1580 2020 1430 2150 2959.5 -751.999999999999 -1058 233 0.775033176372885 1
SRRM1_uc001bjm.3_S737	S739 2060 1330 1730 2050 1480 2590 1970 1820 1737.5 172.5 -27.5 137.5 0.691914613839835 1
BMS1_uc001jaj.3_S488 1560 1390 364 934 708 1330 867 876 689.749999999999 -116.75 486.75 257.75 0.286417211156862 1
PNN_uc001wuw.4_S380 191 98.8 129 50.8 158 311 194 265 95.7 114.6 30 13.4 0.800190092682321 1
NDUFV3_uc002zcn.3_S469 1090 1260 974 1290 413 1600 955 1010 920.75 -159 33.5 432 0.0525624938398174 1
POP4_uc002nsf.2_S9 332 568 426 723 935 720 872 936 514.75 353.5 -100.5 95.5000000000001 0.339651636442278 1
RECQL_uc001rey.3_S601 1130 2580 1210 2230 1030 980 862 1060 1415.5 -804.499999999999 89.4999999999997 654.500000000001 0.0313645905331486 1
GOLGA4_uc003cgw.3_S285 797 585 770 690 922 1130 924 769 705.25 225.75 70.2500000000001 -59.7500000000001 0.5399883648385 1
ZKSCAN8_uc010jqx.2_S192 625 160 574 387 661 150 254 115 566 -141.5 66.5 -325.5 0.0038829023884801 1
HNRNPF_uc001jar.2_S103 435 279 302 587 70.2 267 152 333 377.75 -195.2 -80.7000000000001 126.7 0.13169072517046 1
PGRMC2_uc003igg.3_T234 532 641 393 545 748 1050 339 766 288 198 232 247.5 0.00364251890459246 1
DMTN_uc022asy.1_S200 681 364 485 494 523 587 830 601 597 129.25 -63.75 -118.25 0.203929261131736 1
AFF4_uc003kyd.3_S457 823 867 1170 880 1160 1160 1130 985 1003.25 173.75 -38.75 -97.7500000000001 0.310515095358566 1
USP1_uc001dal.2_S474 359 32.8 432 283 118 37.7 314 508 445.575 -32.275 -247.375 -90.375 0.379842205038056 1
PGRMC2_uc003igg.3_Y233 256 176 293 543 489 399 489 325 368.75 108.5 -82.5 -21 0.833283740152963 1
SRRM1_uc001bjm.3_S724	T726 2490 2300 1450 1820 3270 1750 2090 1600 1887.5 162.5 712.5 -457.5 0.183760013333309 1
WDR55_uc003lgr.4_S13 121 67.5 432 231 215 684 221 298 188.25 141.625 -23.625 72.875 0.656826069167976 1
TCOF1_uc003lsa.3_S1267 1920 1450 1680 1100 1840 1760 1660 1660 1570 192.5 217.5 -282.5 0.0292017575385936 1
NOL4L_uc002wxu.5_S133 531 540 426 337 647 412 543 805 462.75 143.25 4.74999999999999 -13.25 0.910088550530812 1
PTGES3_uc010sqt.2_S79 422 345 375 312 535 418 416 448 370.5 90.75 42.25 -56.25 0.0397726391893562 1
CD74_uc003lsc.3_S101 497 95.1 287 103 205 181 67.5 183 265.125 -86.4 84.4 -123.6 0.20070780769103 1
HN1_uc002jnb.1_S117 1050 2250 1390 1680 946 931 844 615 1355.75 -758.5 162 311.5 0.254854714917213 1
WDR44_uc004eqo.3_S402 787 501 349 454 423 440 198 468 424.25 -140.5 170.5 26.5000000000001 0.804787426440244 1
ADAM22_uc003ujn.3_S856 1240 497 200 419 649 697 396 526 439.5 -22 385.5 -86.4999999999999 0.681281549081501 1
OSBPL3_uc003sxk.1_S436 1010 336 1250 539 1150 354 845 741 1135 -11.2500000000001 -131.25 -571.25 7.22818586331208e-05 0.317751050551199
ZC3HAV1_uc003vup.3_S377 2030 1810 2580 1760 1230 1300 1000 1260 2162.5 -847.499999999999 -57.5000000000005 -177.5 0.431736194605761 1
AHNAK_uc001ntl.3_T5838 2210 1290 2680 1880 1780 1520 839 1580 2192.25 -585.25 -44.7500000000004 -309.75 0.447546050443544 1
HN1_uc002jnb.1_S118 321 475 555 529 859 467 128 107 405.25 -79.7499999999999 200.75 -71.2499999999999 0.720310057413056 1
AK2_uc009vud.2_S3 174 251 116 331 260 387 330 469 170 143.5 -43.5 139.5 2.38194196249364e-06 0.0105948778491717
PML_uc002awm.3_S503 3100 2930 3410 2640 2760 2430 2260 2160 3097.5 -617.5 187.5 -342.5 0.0361416345895442 1
PSIP1_uc003zlw.4_S101 98.1 248 681 363 498 364 599 428 514.525 124.725 -215.725 -118.275 0.272434279378591 1
PSIP1_uc003zlw.4_S105 902 1080 979 1090 1130 1520 1530 1260 990 347.25 -56.75 102.25 0.391572792301016 1
PML_uc002awm.3_S504 17300 28800 20300 28800 11500 11500 10200 10100 21350 -12975 -75.0000000000032 4975 0.0619242498004967 1
HMGXB4_uc011amh.1_S93 706 29 336 49.2 345 305 49.2 198 292.85 -55.75 188.15 -213.75 0.166705448181191 1
TOP1_uc002xjl.3_S110 216 197 533 233 91.3 387 102 137 307.5 -115.425 -28.425 2.92499999999999 0.981924876981303 1
DGCR8_uc002zri.3_S94 456 630 409 651 291 411 206 457 430 -195.25 16.25 196.75 1.87090204280426e-13 8.38725385789149e-10
DOK3_uc003mhj.4_S35 317 709 462 1010 1410 1410 998 683 459.75 500.75 173.25 156.25 0.548233941471343 1
PTPLAD1_uc002apc.3_S113 1110 1350 1230 1240 1340 1450 1380 1260 1185 125 34.9999999999998 60.0000000000002 0.384612927515288 1
CHD1L_uc001epo.5_S423 872 693 590 412 1100 712 904 1220 664 342.25 62.7499999999998 -107.25 0.526827960577057 1
LEO1_uc010bfd.3_S170 2410 321 1590 908 1300 673 1850 655 1918.75 -187.75 -74.7500000000002 -1148.25 0.0001974621302563 0.86448920626208
ZFPM1_uc002fkv.3_S785 582 372 283 302 202 783 370 540 259.25 89.0000000000001 111 140 0.3466866150923 1
TCF20_uc003bcj.1_S1321 1220 744 581 1150 800 1010 502 713 756 -167.5 207 128.5 0.508960077116681 1
RBL2_uc002ehi.4_S951 2490 2020 2720 2220 2920 2630 2800 2190 2580 272.5 32.4999999999996 -467.5 0.000612202512204429 1
MAP1A_uc001zrt.3_S611 1640 1780 1680 1000 411 487 609 128 1530.5 -1116.25 225.25 -236.25 0.214540569490921 1
EIF5_uc001ymr.4_T226 1060 873 1100 1050 1220 1840 907 1890 844.25 443.5 11.4999999999998 341.5 0.167468659736799 1
UBN1_uc002cyc.3_S492 478 577 1000 954 909 830 1010 1150 903 222.5 -330 28.5000000000001 0.706467218883442 1
PCYT1A_uc003fwg.3_T341 2760 1420 1600 2030 2170 2220 3170 2140 2235 472.5 -92.5000000000002 -472.5 0.249272670015222 1
C12orf45_uc001tlb.3_S177 284 254 126 192 366 216 292 309 201 81.75 50.25 -24.25 0.627560179309934 1
LASP1_uc002hra.3_S145 1220 238 1320 614 1220 902 1410 1080 1245.5 305 -211 -584 2.84379767059854e-05 0.125411477273396
PCYT1A_uc003fwg.3_S342 3150 3410 2260 2010 3080 3310 2490 4180 2215 557.5 502.5 482.5 0.319521998752763 1
SAFB2_uc002mcd.3_T200 831 335 407 396 349 227 288 322 525.5 -195.75 82.2499999999999 -148.75 0.197398253684987 1
STAT5B_uc002hzi.3_S126 892 1330 1660 839 1720 1520 1800 2170 1332.75 622.25 -251.75 -53.2499999999998 0.837807011196356 1
SPAG9_uc002itf.3_S575 4130 3840 4190 4040 4600 3950 4510 4610 4277.5 367.5 -207.5 -247.5 0.0792066195766863 1
FOXK1_uc003snb.1_S100 2630 2380 1200 1580 2910 2830 2300 2600 1520 712.5 767.5 87.5000000000001 0.687229166168863 1
CLASP1_uc010yza.2_S653 293 282 357 372 462 217 171 506 333.25 13 -38 23.5 0.822940557266279 1
MAP2K4_uc010vvi.2_S392 431 168 201 67.1 242 228 130 153 200.525 -28.525 129.475 -96.975 0.0992960485106759 1
OBSCN_uc001hsq.2_S5729 203 82.4 413 261 87 488 289 234 272.75 34.65 -84.1500000000001 18.35 0.882977994251448 1
EEF1B2_uc002vbh.1_S89 2480 1310 961 1670 1940 1250 2420 1330 1810.5 129.75 149.75 -560.25 0.197132634154538 1
SPAG9_uc002itf.3_S572 3120 2520 4360 2460 3290 3480 3400 3500 3555 302.5 -327.5 -552.5 0.207247659432908 1
PHF14_uc003sry.2_S301 429 656 213 716 705 308 634 355 474.25 -2.99999999999996 45 13.5 0.941615175586189 1
GTPBP1_uc003awg.3_S23 218 264 236 348 332 333 267 273 243 34.75 5.74999999999998 41.25 0.252286867955034 1
FIP1L1_uc003gzz.3_S485	S493 549 688 442 755 788 572 753 859 592.25 134.5 -53.0000000000001 85.5000000000001 0.403016631995111 1
ZNF691_uc009vwm.3_S70 300 688 701 652 987 854 658 1250 539.5 352 -108 199.5 0.197884309572362 1
NAP1L4_uc010qxm.2_T116 521 234 68.4 378 151 297 297 253 258.95 -50.8500000000001 51.65 31.1499999999999 0.799127391260683 1
ZBTB40_uc001bfu.2_S213 1440 548 551 1100 571 659 309 719 823 -345.25 134.75 38.7500000000002 0.890666162622917 1
TCEA1_uc003xru.3_S78 245 576 883 516 522 549 608 473 646.5 -16.9999999999999 -147 -36 0.804567555901666 1
PIEZO1_uc010vpb.2_S1620 1380 600 1100 871 147 539 214 271 1031.5 -695 52.5 -140 0.517470388501445 1
USP10_uc002fii.3_Y367 496 153 559 246 511 787 460 580 383.25 221 25.5 -65 0.651889053782642 1
PIEZO1_uc010vpb.2_T1626 585 1240 390 1090 1110 443 787 553 699.75 -103 139.5 113.5 0.69826275170926 1
SLC9A3R1_uc002jlo.4_S287 496 332 481 440 306 180 301 218 504.75 -186 -31.5 -103.5 1.94010386527328e-05 0.0856555856518151
C12orf43_uc010szp.1_S137 991 1450 872 626 1030 1030 1490 985 955.25 149 132 -73.0000000000001 0.766388309987152 1
TMPO_uc001tfh.2_S167 679 312 353 427 1260 562 773 765 505.75 397.25 123.75 -249.75 0.104768760501671 1
WAC_uc001iuf.3_S465 854 867 966 606 203 355 739 494 944 -375.5 -131.5 -110 0.446617809095792 1
TMPO_uc001tfh.2_S165 112 338 726 232 1280 322 591 508 516.25 323.25 -1.25000000000004 -327.25 0.200781622077039 1
SLC9A3R1_uc002jlo.4_S289 1750 227 950 925 1390 752 889 909 1178 21.9999999999999 111.5 -541.5 0.0838065633809566 1
TCEA1_uc003xru.3_S75 2250 2830 2790 3180 3770 4350 3850 3610 2627.5 1132.5 -57.5000000000008 327.500000000001 0.201976588018501 1
TBC1D1_uc003gtb.3_S626 501 585 377 862 230 271 205 97.5 512.75 -380.375 11.375 125.625 0.287584230677471 1
HDGFRP2_uc002map.3_S199 1260 1090 1570 1110 2150 877 1950 1210 1645.75 289.25 -115.75 -660.75 0.00126323271616754 1
VIM_uc001iou.2_T457 593 566 656 520 698 501 450 569 593.5 -29.25 40.75 -60.25 0.353171213975775 1
UBR4_uc001bbk.1_T2883 571 733 199 758 634 605 608 513 432.5 24.75 116.25 149.25 0.252857240702056 1
CHD4_uc001qpo.3_T1587 402 575 578 528 738 311 379 471 538.5 -45.9999999999999 17.5 -53 0.664466613696543 1
DBN1_uc003mgz.1_S141 2180 1830 2670 1760 2740 2250 1730 2200 2190 120 160 -320 0.303830632329083 1
PLEK_uc002sen.4_T55 407 55.1 212 110 532 59.3 286 107 291.925 50.05 84.6 -276.4 0.000149102875879318 0.653816110730809
VIM_uc001iou.2_S458 1310 1740 1500 1350 1040 1250 969 1270 1344.75 -342.75 62.7499999999999 197.75 0.07047768785521 1
NEXN_uc009wcb.1_S15 247 56.6 107 100 70.5 74.7 183 201 167.325 4.65000000000001 -35.55 -43.8 0.463413020820379 1
SUPT6H_uc002hby.3_S2 2300 2230 2310 2510 2810 2740 3180 2730 2467.5 527.5 -162.5 -97.4999999999998 0.400841491229252 1
PCF11_uc001ozx.4_S1649 264 236 683 431 124 308 895 704 662 104.25 -445.25 -71.75 0.510805217699852 1
ARFGEF1_uc003xxo.2_S51 443 808 1010 551 1180 1140 1660 1640 883.5 702 -322.5 -38.4999999999999 0.818861129565655 1
ZBTB17_uc010obu.2_S119 501 804 1120 525 771 618 215 415 715.75 -232.75 104.75 -61.2500000000001 0.783643965155537 1
NSUN2_uc003jdu.3_S455 1690 1180 1420 1320 1520 1550 1900 2100 1550 365 -200 -94.9999999999998 0.610253682872443 1
CBX5_uc001sfj.4_S10 342 373 156 771 274 802 568 804 297.75 201.5 -127 352.5 0.00255216605899275 1
DDX10_uc001pkm.3_S830 905 536 211 741 604 765 338 566 410.25 -30 238.5 137.5 0.395776011645802 1
ARHGAP25_uc002sex.3_S487 11300 10000 8950 10800 6280 7470 5690 6280 9555 -3832.5 832.499999999999 582.500000000001 0.32189315359705 1
SNX17_uc010eza.2_S408 511 60.7 92.4 493 197 133 94.2 102 287.5 -157.725 30.0249999999999 -26.475 0.861795915402057 1
EPB41L2_uc003qci.3_S38 1970 994 1060 1130 1020 770 1200 453 1412.5 -427.75 227.75 -475.75 0.0305447238358126 1
SRRM1_uc001bjm.3_T737 4860 6860 8390 7410 8030 8030 6440 7300 6865 570.000000000001 -440 470.000000000001 0.628028297206051 1
CENPC_uc003hdd.1_S495 1550 1530 1160 2170 1880 2230 2000 1810 1452.5 377.5 12.4999999999999 287.5 0.231581386568029 1
LARP1_uc003lvo.4_S547 20 180 170 213 109 80.7 415 107 226.825 32.175 -128.825 -33.325 0.705301168664367 1
PRPF40A_uc010zcd.1_S834 372 394 327 283 974 317 706 486 424.5 276.75 63.75 -224.75 0.0900321926171174 1
DDX41_uc003mho.3_S492 1110 887 830 976 785 766 946 703 981.5 -150.75 23.2499999999999 -84.7499999999999 0.332966169503988 1
SRRM1_uc001bjm.3_S739 2350 2210 2460 2110 1860 2300 2320 2230 2350 -105 -100 -34.9999999999998 0.81916502261283 1
TFAM_uc001jkf.4_S123 412 164 497 103 330 201 335 150 410.75 -40 5.49999999999999 -239 1.94168643847696e-06 0.00864050465122249
PAF1_uc002old.4_S393 2620 2520 1090 2080 1080 2940 2990 2160 1732.5 215 210 480 0.455511955697752 1
KIF21B_uc001gvr.2_S1214 811 1490 1840 1080 775 839 1530 1500 1565.5 -144.25 -508.75 -11.7499999999997 0.965804175297946 1
FANCD2_uc003bux.1_S1411 817 117 397 317 60.7 457 182 464 413.25 -121.075 22.925 -25.425 0.907174924708583 1
CREBBP_uc002cvv.3_T960 457 466 147 162 426 294 478 704 274.25 167.5 38 29.5 0.842958009780271 1
ELMO1_uc003tfk.2_S341 290 54.7 315 94.8 339 237 101 130 219.7 13.125 69.975 -132.125 0.0736902553798291 1
SEC16A_uc004chv.4_S1222 1310 1950 833 990 1010 984 534 634 879 -480.25 565.75 217.75 0.140152688036878 1
RBMX2_uc004evt.3_S184 2010 2430 1260 1660 1680 2000 2280 1830 1617.5 107.5 272.5 172.5 0.569667078146294 1
ZFYVE26_uc010tta.2_S296 1710 810 1700 1780 1430 2200 1130 1920 1455 170 -95 185 0.639060732441299 1
SMARCA4_uc010dxs.3_T595	T608 98.6 120 86.2 35.5 245 274 221 298 63.375 174.425 24.225 19.175 0.457875238006857 1
C11orf58_uc001mmk.2_S86 815 882 847 1050 634 473 231 74.7 829.25 -545.325 150.325 -11.8249999999999 0.935922170299536 1
MCM3AP_uc002zir.1_S429 259 298 269 421 329 367 411 343 315.5 50.75 -47.75 40.25 0.314474840173901 1
AEBP2_uc001ree.2_S140 1220 716 1400 1000 1020 1360 831 945 1122.75 -44.9999999999999 34.9999999999998 -112.5 0.60972896114965 1
PGRMC1_uc004erb.3_T125 258 205 141 96.2 564 93.1 314 408 214.275 169.725 40.225 -118.675 0.288709697217772 1
ASPH_uc003xun.3_S28 37.7 388 380 277 144 276 386 309 296.175 8.07500000000007 -126.575 75.5750000000001 0.409435182684344 1
AP3B1_uc003kfj.4_S700 2480 1370 1180 1060 1160 1470 672 1430 1275.5 -339.5 534.5 -40.5000000000002 0.913092281163171 1
FANCE_uc010jvw.1_S248 825 532 569 1080 1130 807 1080 1230 829 310.25 -166.25 11.25 0.947937158397051 1
ZNF362_uc001bxc.1_T394 1740 1380 1190 1490 1210 952 1220 935 1469.5 -370.75 111.75 -150.75 0.28895698113539 1
KSR1_uc031qzi.1_S546 452 184 158 177 618 410 122 500 164.25 169.75 176.75 -19.75 0.876764342947495 1
PGRMC1_uc004erb.3_S128 957 1660 968 2260 1990 1860 1780 1880 1268.25 416.25 -105.25 491.25 0.0950350484951788 1
DCAF5_uc001xkq.3_S682 1040 1310 782 1390 666 517 561 1230 1009.5 -387 -107.5 349.5 0.0659798761291403 1
RPS14_uc003lsi.3_S138 333 341 407 365 352 454 442 676 375 119.5 -102.5 75.5000000000001 0.20042177188814 1
LDB1_uc001kul.3_T24 788 420 230 426 961 551 404 445 381.75 124.25 303.75 -135.25 0.300943108858368 1
RAPGEF6_uc003kvm.2_S1092 1710 1840 2280 1600 2130 2010 1290 2000 1787.5 7.78765859507152e-14 130 10.0000000000002 0.972491169008509 1
HNRNPA1_uc001sfm.3_S5 2390 6690 5730 6200 10100 7650 7420 9370 4955 3382.5 -472.5 1067.5 0.416231524277672 1
WBP4_uc010tfd.2_S307 417 306 294 613 197 565 586 694 409.75 103 -175.5 171 0.0991855054708296 1
NOP14_uc003ggj.1_S95 711 900 306 305 355 531 481 392 394.5 -115.75 253.25 68.75 0.615172685755066 1
UTP20_uc001tia.1_S2600 11100 9110 8030 9010 9550 9550 11500 9620 9530 742.499999999999 287.500000000001 -722.500000000001 0.424609875756759 1
BCL7A_uc001ubp.3_S113 1070 856 1020 964 2010 704 375 1100 936.25 69.75 295.25 -212.75 0.591881109025115 1
EPRS_uc001hlz.1_S879 778 518 356 228 529 356 230 401 398 -91 241.5 -97.5 0.32585884038682 1
VPS4A_uc002eww.3_S94 1100 461 563 1110 1330 760 636 1130 803 155.5 52.9999999999999 -41.9999999999998 0.883609299444631 1
RPS14_uc003lsi.3_S136 447 596 528 506 152 732 704 1490 495.25 250.25 -325.25 373.25 0.106297605183682 1
POLR2A_uc002ghf.4_S1912	T1918 156 190 264 232 35.9 527 170 269 139.75 39.975 -6.52499999999998 148.025 0.167793356720163 1
SSRP1_uc001njt.3_S658 1400 1510 1460 2170 2080 3490 2960 2860 1490 1212.5 -242.5 532.5 0.0754196541112236 1
G3BP1_uc011dcu.2_S231 868 671 707 606 835 482 829 702 808.75 -1.00000000000002 3 -194.5 0.00828342670310734 1
G3BP1_uc011dcu.2_S230 988 823 1340 1000 1750 927 1830 1410 1392.75 441.5 -273 -437 0.000292845653565266 1
VRK1_uc001yft.3_S375 235 225 79.8 76.1 56.9 170 320 276 155.175 51.75 -16.25 13.85 0.876641563146096 1
CDC5L_uc003oxl.3_T423 806 619 434 1080 344 1010 836 810 645 15.2500000000001 -95.2500000000002 274.75 0.157631936017865 1
PHACTR4_uc001bpx.3_S470 238 276 121 79 61.4 245 196 284 127.5 18.1 35.1 66.9 0.362050266455728 1
ZYX_uc011ktd.2_S366 620 408 602 502 262 425 584 648 621.25 -53.25 -155.25 -21.25 0.8195236389643 1
LMNB2_uc002lvy.4_S421 268 538 729 738 256 865 156 218 438.75 -194.5 21.4999999999999 237.5 0.262125888865263 1
SRRM1_uc001bjm.3_S607 4640 2240 1570 1650 2050 2050 3400 1930 2695 -167.5 607.5 -947.5 0.237959882643561 1
XKR4_uc003xsf.3_T648 162 103 437 579 137 706 408 907 329.25 219.25 -305.75 287.75 0.0309837599177255 1
MAP1A_uc001zrt.3_S2343 400 523 649 402 387 194 354 177 565 -215.5 -19.5000000000001 -123.5 0.102685272330505 1
WAC_uc009xlb.3_S7 1360 1600 1390 1790 648 738 946 1020 1534.5 -697 -200 201 0.0118101335249801 1
PPIE_uc001cdt.2_T125 460 495 332 369 916 1320 1960 832 533.25 843 -75.5 -163 0.59398017103588 1
CHMP2B_uc003dqp.4_S157 1470 2260 2260 3120 1310 2080 2220 1740 2312.5 -440 -555 485 0.117708346132896 1
KDM1A_uc001bgi.2_S874 843 656 865 731 569 678 595 617 805.25 -159 -15.5000000000001 -47.4999999999999 0.440298917622517 1
STX7_uc003qdg.2_S128 1350 1110 844 1130 745 574 898 690 1123 -381.75 54.2499999999998 -83.2499999999999 0.560154334728252 1
FOXK2_uc002kfn.3_S397 282 414 213 368 426 235 468 67.1 327.25 -20.225 60.225 -76.2249999999999 0.511249608544044 1
FLII_uc002gsq.2_S435 3600 5080 3520 4280 4930 5120 4700 4130 3625 600 525 465.000000000001 0.219327509594184 1
CTDSPL2_uc010bdv.3_S50 122 126 389 98.8 495 241 232 255 247.45 121.8 2.30000000000002 -129.3 0.170107947718476 1
VCPIP1_uc003xwn.3_S746 2090 2120 1920 1970 1960 1920 2020 1160 2000 -260 255 -205 0.294789731127713 1
SPEN_uc010obp.1_S2411 848 259 817 215 146 610 518 20 651.25 -211.25 73.2499999999999 -306.25 0.171503832780311 1
NUCKS1_uc001hdb.3_S57 1950 820 1050 1010 1080 1080 1480 620 1365 -142.5 192.5 -507.5 0.0522251564325176 1
ZC3H12D_uc010kid.3_S335 1040 439 821 451 143 453 276 221 739 -414.5 76.4999999999999 -179 0.297317766535007 1
FRMD8_uc001odu.4_S407 983 1250 261 1270 2170 1170 1480 1460 771.25 629 275.5 64.0000000000002 0.85965183606639 1
SMG9_uc010eiy.1_S52 1450 1320 1980 1460 1370 1930 2030 1440 1742.5 140 -210.000000000001 -170 0.472497614000689 1
TP53BP1_uc001zrp.3_T1647 140 137 506 233 299 294 334 78 356.25 -2.74999999999993 -70.25 -134.25 0.194561132934603 1
STIP1_uc001nyk.1_S527 3330 3680 3240 3010 3530 4390 4550 4080 3245 822.5 12.4999999999997 127.5 0.687831906592393 1
SCAF1_uc002poq.3_S873 521 801 938 863 240 149 62.5 245 793.375 -606.625 -99.3750000000001 74.125 0.487259467091216 1
HDAC7_uc001rqk.5_S538 396 346 466 540 356 450 381 339 449.75 -55.5 -44.5 19 0.728011142328485 1
PWP1_uc001tmo.1_S484 732 162 292 380 516 295 1160 641 640.25 261.5 -192 -305.5 0.128046689911625 1
XRCC4_uc003kie.3_S303 1150 2060 919 1250 1100 1120 1390 976 1127 -198.25 223.75 211.75 0.454481939986708 1
FTH1_uc001nsu.3_S182 273 670 53.6 332 201 267 315 787 190.05 60.35 -19.15 303.35 0.0701742490178402 1
MACF1_uc031pmc.1_S5860 242 103 211 29 232 137 20 356 144 40 24.5 -20 0.848724886957952 1
SRRM1_uc009vrh.1_S521 754 1280 1240 966 955 1690 2000 1680 1127.5 521.25 -301.75 166.75 0.518920649133042 1
C11orf84_uc001nxt.3_S81 165 120 180 66.7 120 284 277 386 146.175 133.825 -55.175 28.675 0.670004517506159 1
PRPF40A_uc010zcd.1_S902 1920 1240 842 1810 1910 1860 2290 1700 1461 487 71.9999999999999 -87.9999999999998 0.795876272436348 1
TMEM163_uc002ttx.3_S71 1440 1170 1100 1250 1000 1580 2150 1010 1365 195 -79.9999999999999 -170 0.611492746390062 1
SYMPK_uc002pdn.3_S1242 1620 1010 1300 1320 1050 771 787 667 1389 -493.75 94.2499999999996 -247.25 0.0488555799633843 1
HN1_uc002jnb.1_S86 1050 522 577 957 681 250 576 216 871.75 -345.75 44.25 -234.75 0.193146590854061 1
DENND4A_uc002api.3_S1554 226 754 658 183 498 28.5 446 679 535.625 -42.3749999999999 -114.875 -45.8749999999999 0.847184985325279 1
MAP4K2_uc001obi.3_S384 1350 1010 221 519 860 619 406 308 524.5 -226.75 596.25 -95.2500000000001 0.555921849672905 1
ARHGAP5_uc001wrl.3_S1217 497 564 372 540 736 317 482 476 486.5 9.50000000000002 61 -47.5 0.670954740159116 1
SRRM2_uc002crj.1_T1002 1310 945 947 949 647 1270 606 1610 872.25 -4.49999999999994 14.9999999999998 316 0.25598401912198 1
YTHDC1_uc003hdy.3_S292 1540 1130 1210 1200 1560 1260 2160 1410 1515 327.5 -122.5 -367.5 0.0445579078581456 1
KRT2_uc001sat.3_S25 2090 2460 814 669 772 682 1790 7770 1373.75 1245.25 -1259.75 1528.75 0.421156435217623 1
MCMBP_uc001leq.2_S153 2890 2550 3420 3060 2770 3190 2460 2960 3015 -134.999999999999 -125.000000000001 55.0000000000006 0.846033776764709 1
MAP4_uc003csa.3_S2344 583 469 580 427 328 379 407 135 549.5 -202.5 52.5 -122 0.0410485235394983 1
TGM1_uc001wod.3_S94 867 721 383 892 148 525 925 4390 731.25 781.25 -1082.25 1051.25 0.263563126800131 1
NACA_uc001smc.2_T160 307 486 104 169 293 296 196 161 146 -29.9999999999999 188 53.0000000000001 0.328132154183607 1
VPS13C_uc002aha.3_S3597 433 797 697 861 1120 1080 552 781 540 186.25 134.75 179.25 0.280778945956566 1
FBXL20_uc010cvu.3_T386	S390 317 607 219 177 196 138 93.6 438 221.9 -113.6 82.5999999999999 133.6 0.302000001632486 1
CIC_uc002otf.1_S1242 1230 1760 1380 2020 733 758 579 800 1457.75 -880 -74.5000000000002 354 0.010577848527119 1
SCRIB_uc003yzo.1_S1474 1060 1150 868 1050 969 1140 1160 895 966.5 9.00000000000009 86.4999999999999 44.5000000000001 0.642382214183235 1
THOC2_uc004etu.3_S1535 80.5 208 287 169 176 519 413 824 179.375 296.875 -177.375 190.875 0.0925948338495999 1
ZNF768_uc002dyk.4_S89	S96 152 149 169 56.3 298 136 158 279 142.075 86.175 18.175 -39.175 0.479030711533828 1
LMNA_uc001fni.3_T408	S413 501 1280 455 504 68 1250 622 919 321.75 29.7500000000002 149.75 576.75 0.0234851569330707 1
PRPF38B_uc001dvw.4_S490 1700 2360 1360 2190 2700 2190 1890 1860 1577.5 257.5 412.5 237.5 0.397201560939804 1
POGZ_uc021oyq.1_S1301 1470 1340 2100 1270 1760 1830 820 1920 1482.5 37.5000000000002 72.4999999999996 52.5000000000002 0.892322820198316 1
NCBP1_uc004axq.3_S6 880 1460 1480 1090 1490 1760 1090 2030 1065 365 -25.0000000000001 350 0.158863487450052 1
NACA_uc001smc.2_S165 713 185 20 446 236 45.5 358 453 377.875 -67.875 -24.375 -49.375 0.816816397723414 1
LEO1_uc010bfd.3_S196 135 190 768 280 376 293 279 205 484.25 -55 -134.5 -147.5 0.333778287472235 1
SCML2_uc010nfc.2_S510 333 820 766 631 567 692 384 429 547 -119.5 50.4999999999999 130.5 0.359072362784026 1
FANCD2_uc003bux.1_S1434 3910 2360 1770 1910 1630 1560 2410 1960 2552.5 -597.5 352.5 -482.5 0.399675593786923 1
MORC2_uc003aje.1_S742 1270 757 302 569 696 534 1250 390 789.75 -7 186.5 -317 0.268185657493017 1
TPR_uc001grv.3_S378 708 420 463 300 677 484 149 367 399.75 -53.5 252.5 -106.5 0.299392026801072 1
RNASEH1_uc002qxt.3_S73 954 2020 1260 1510 1650 811 1350 1140 1380.75 -198.25 43.7499999999998 66.7500000000003 0.848082826882018 1
ZYX_uc011ktd.2_S258 1080 1210 967 1040 1000 1000 798 776 963 -180.75 177.25 45.2500000000002 0.196459550517652 1
NCOA1_uc002rfl.3_S21 539 568 742 211 844 155 239 174 579.5 -162 185 -314 0.0509386498949357 1
BCL11A_uc002sae.1_S699 891 1080 1130 229 1660 1040 615 808 738.75 198.25 472.25 -284.75 0.267557695247261 1
ATP10D_uc003gxk.1_S1081	Y1092 492 467 299 393 660 757 557 482 320.75 201.25 161.25 22.75 0.568807763394425 1
NUCKS1_uc001hdb.3_S112 441 353 282 232 483 358 625 550 376 177 -13.5 -84.5 0.27826021692035 1
TSC2_uc010uvv.2_S1029 4650 5570 6380 5700 5320 6230 5350 5400 5557.5 5.2252677024996e-13 -265 300 0.524094606471345 1
ZNF318_uc003oux.3_S135 1020 224 266 517 302 281 874 753 665.5 45.75 -145.75 -171.75 0.523555925366561 1
NIFK_uc002tnk.3_S246 289 208 64 305 139 232 265 278 188.75 12 -11.0000000000001 66.5 0.341714780361869 1
NUP214_uc004cah.3_T476	T477 763 1090 1920 2010 1090 2010 590 1530 1298.25 -140.75 -274.25 569.25 0.180071476181279 1
FYTTD1_uc003fyi.2_S22 2340 2770 3630 3150 2410 3750 2550 3530 2887.5 87.5000000000004 -397.5 567.500000000001 0.163078549118344 1
THRAP3_uc001caf.4_S681 955 774 1940 1120 1150 1520 1090 1120 1381.25 22.75 -217.75 -150.25 0.629789581631782 1
MKI67_uc001lke.3_S2778 1050 1450 1400 1740 656 1150 605 594 1261.25 -658.75 -8.2500000000001 305.75 0.0943838921333615 1
SRRM2_uc002crj.1_S1150 471 276 537 196 218 206 82.4 279 404.35 -173.65 19.15 -87.8500000000001 0.383833382836578 1
NHSL2_uc010nli.2_S609 330 593 475 491 447 537 59.5 116 323.375 -182.375 191.375 106.375 0.360710069987331 1
RAB8B_uc002alz.3_S181 683 1160 758 420 600 677 1090 912 758 64.5000000000001 -15 9.50000000000008 0.967353532351532 1
MEF2C_uc003kjl.3_S395 2670 1860 868 1580 2180 1530 1740 1870 1549 85.5000000000002 545.5 -154.5 0.695267482067626 1
LMNB1_uc003kud.2_S22 2130 3060 2220 2260 2630 3310 3390 3350 2227.5 752.5 -22.5000000000002 402.5 0.150266747890481 1
CIT_uc001txj.2_S439 171 362 479 403 889 741 824 737 403.75 444 -70 -30 0.719691214720251 1
ZYX_uc011ktd.2_S402 836 742 896 888 560 842 1070 1330 936 110 -301 110 0.392199092425222 1
RBM17_uc010qav.2_S221 40.9 501 231 297 140 399 43.8 261 111.175 -56.5249999999999 62.025 250.575 0.000908681472856293 1
MCM2_uc003ejp.4_S40 1080 1290 1710 1580 1450 1680 1240 1350 1410 15.0000000000001 -95.0000000000001 105 0.592199398528779 1
RPL22L1_uc003fhc.4_S117 300 354 502 379 226 305 355 255 433.25 -98.4999999999999 -76.5000000000001 -22.4999999999999 0.643152003894494 1
STMN1_uc001bla.3_S62 3530 2600 3260 3550 3810 3240 3790 3070 3537.5 242.5 -122.5 -482.5 0.059670813204724 1
BRD8_uc003lci.3_S623 672 893 254 534 984 1130 973 1240 389.25 493.5 169.5 228.5 0.0424172473365571 1
FAM169A_uc010izm.3_S349 606 679 735 639 1830 703 1050 1280 765.5 551 28.5000000000001 -230 0.390386282655284 1
SRRM2_uc002crj.1_S1319 3180 3670 3140 4120 430 1780 1370 1510 3292.5 -2255 -270 740.000000000001 0.00149787030824748 1
CDK11A_uc001ahj.4_T579 339 764 192 340 1200 810 1080 998 333.25 613.25 125.75 25.2500000000001 0.881732240462251 1
WDR46_uc003ods.3_S40 316 925 312 147 481 73.8 752 463 441.3 17.45 30.4499999999999 -63.0499999999999 0.814191537621178 1
SRSF1_uc002ivi.3_S198 385 1130 1000 1210 969 1570 1500 1890 881.25 551 -386.5 486.5 2.66329430600345e-06 0.0118383431901853
CAD_uc010eyw.3_S1858 757 573 431 728 605 507 581 518 605.25 -69.5 46 -12 0.89839228925139 1
CDK18_uc001hcq.3_S88 952 1020 706 1400 1210 874 1060 744 987.5 -47.4999999999999 36.4999999999999 27.5000000000001 0.898170267921823 1
C17orf85_uc010ckl.2_S24 320 1340 154 490 310 249 413 532 320.5 -200 157.5 353.5 0.189748363400508 1
HOMER3_uc010eby.2_S156 553 361 591 369 97.5 155 422 572 592.75 -156.875 -196.875 -51.6249999999998 0.661349208422779 1
TRIP10_uc002mfs.3_S295 1400 567 1160 942 1600 1210 2310 1460 1440.5 627.75 -273.75 -572.75 0.000875848712296088 1
FBXL20_uc010cvu.3_T386 189 190 116 192 390 99.3 198 228 177.925 57.075 33.575 -45.925 0.523116628855578 1
MSANTD4_uc001piy.3_S136 596 196 61.4 120 414 153 280 284 241.45 39.3999999999999 153.4 -149.6 0.216410441105841 1
RAB44_uc010jwm.2_S114 2100 1290 612 1330 884 1120 758 654 1073 -479 510 10.0000000000004 0.97323090182292 1
SRP68_uc002jqk.2_S15 161 150 90.2 279 386 113 409 22 229.1 62.45 2.44999999999996 -120.55 0.287950663712113 1
PRKAR2A_uc003cux.1_S98 460 356 291 368 262 379 293 492 331 -12.25 3.24999999999998 72.25 0.280810294035037 1
TECTA_uc010rzo.2_T688 337 633 20 328 119 313 78.7 174 117.675 -158.325 200.325 223.325 0.00145095851514489 1
SRRM2_uc002crj.1_S331 646 112 827 324 446 309 180 315 623.75 -164.75 -33.2500000000001 -259.75 0.105461043867369 1
SRRM2_uc002crj.1_S330 3540 2090 1940 2500 2430 3140 2930 2250 2427.5 170 395 -215 0.638834400192366 1
GIGYF2_uc002vti.4_S25 660 1330 528 1040 612 944 436 763 562 -200.75 194.75 460.25 1.26202056093599e-10 5.64627998962762e-07
GIGYF2_uc002vti.4_T24 484 716 213 532 574 739 371 458 268.5 49.2500000000001 234.75 200.75 2.81018647328052e-06 0.0124884686872586
SRRM2_uc002crj.1_S376	S397 294 116 182 151 330 221 199 167 196.75 43.5 65.5 -87.5 0.00878408941452318 1
BCLAF1_uc011ede.1_S758 75.2 467 435 510 167 182 527 88 450.05 -130.8 -167.2 10.7000000000001 0.942838368752222 1
RERE_uc010nzx.1_S87 3220 3460 3160 3180 3690 4290 4320 3200 3187.5 620.000000000001 199.999999999999 -64.9999999999994 0.840030971133911 1
PPP1R7_uc002was.3_S11 707 675 699 578 609 1030 472 602 531.25 13.5000000000001 167.5 99.5000000000001 0.399444630285361 1
ADRBK1_uc009yrn.1_S669 208 185 368 133 348 206 306 171 294.25 34.25 -7.75000000000002 -133.75 0.00243251986921268 1
SP100_uc002vqs.3_S121 1530 917 2480 1950 1850 1720 1240 1220 1990 -211.75 -218.25 -323.25 0.426826928244905 1
CCDC61_uc031rlj.1_T284 1610 1880 975 1730 708 1060 904 1650 1283.5 -468.25 -0.250000000000063 530.75 0.0185874367543242 1
MAF1_uc003zbc.1_S67 305 256 237 593 333 97.5 184 462 364.625 -78.625 -121.125 87.375 0.468134771136253 1
MIER1_uc001dde.2_S376	S385 145 318 149 334 683 204 184 464 189.25 147.25 54.75 39.75 0.797096754463567 1
OSBPL11_uc003eic.3_S180 517 350 783 391 80.2 319 695 238 712.5 -177.2 -210.2 -194.3 0.162256367047346 1
SRRM2_uc002crj.1_T1176 1860 812 1570 1070 522 687 564 233 1486.75 -826.5 111 -428.5 0.0533113080924606 1
ABLIM1_uc021pyx.1_S572 2540 1990 2850 1430 3110 2660 1940 2270 2237.5 292.5 452.5 -522.5 0.136201935306608 1
BPTF_uc002jgf.3_S2398 2180 2320 2130 2250 1250 1400 856 1300 2036.5 -1018.5 153.5 213.5 0.00880247240999191 1
AFTPH_uc002sda.3_S898 314 387 74.1 419 179 145 127 182 215.8 -140.275 55.725 109.725 0.142599899426342 1
FNTA_uc003xps.3_S372 71 283 63 102 443 29 151 594 105.25 174.5 -21 70 0.675661810625808 1
RFX5_uc001exw.1_S184 241 356 354 447 154 782 1080 245 423.5 215.75 -148.25 0.250000000000072 0.99924675541068 1
LEMD3_uc009zqo.2_S906 587 544 83 714 259 801 989 556 413.75 169.25 -37.7500000000001 174.25 0.469232525109749 1
VPS51_uc001ocr.2_Y650 4090 4110 3320 4620 3030 2670 3200 2320 3970 -1230 110 20.0000000000005 0.960387426927956 1
SRRM2_uc002crj.1_S901	S907 295 750 672 129 229 566 526 90.2 432 -108.7 105.7 -46.7 0.834331834464893 1
FIP1L1_uc003gzz.3_S491 1870 1610 2070 1510 1710 1950 1660 1530 1807.5 -52.4999999999998 92.4999999999997 -177.5 0.268026525320015 1
NUP98_uc001lyk.2_S622 674 989 355 789 495 595 492 767 517.5 -114.5 87.4999999999999 281 0.00732860154053668 1
PBDC1_uc004ecl.1_S180 3620 5780 5220 5610 4830 5780 5040 5530 4732.5 237.5 -347.5 997.5 0.0119636592259064 1
C11orf30_uc010rsc.2_S158 310 850 593 766 785 644 866 721 621 124.25 -89.25 106.75 0.448406980666683 1
UPF2_uc001ilc.3_T1087 1060 1180 874 610 781 508 1320 1240 1057.5 31.2500000000001 -128.75 -124.25 0.640182125929164 1
SMARCAD1_uc003htb.4_S210 297 88 174 248 304 416 329 311 201.5 138.25 10.75 -10.25 0.87226522783145 1
SETD2_uc003cqv.3_T1871 1740 987 1150 1900 1190 1080 1210 466 1517.5 -457.75 67.7499999999998 -214.25 0.513676823155358 1
RREB1_uc021yky.1_S1442 497 950 1010 662 1560 1120 1120 1350 794.75 507.75 -3.74999999999991 -26.2500000000001 0.893691502725282 1
SUB1_uc003jhs.2_S12 371 709 65.6 245 459 114 169 177 200.55 -117.9 249.1 45.1000000000001 0.753829296399906 1
SRSF1_uc002ivi.3_S198	S204 476 119 526 954 1100 967 1600 1160 778.75 688 -394.5 -125.5 0.463132922688689 1
SUB1_uc003jhs.2_S16 986 974 846 886 1170 986 1090 1460 917 253.5 -41.5000000000001 53.5000000000001 0.673391198863109 1
SRSF1_uc002ivi.3_S198	S200 2650 2010 2930 2840 2840 2980 1940 2270 2577.5 -99.9999999999998 125 -64.9999999999999 0.866133362481545 1
SUB1_uc003jhs.2_S14 503 634 812 799 895 1310 1230 1010 711.5 424.25 -127.25 78.2500000000001 0.540595229008608 1
LARP7_uc003iay.4_S298 2850 1020 1090 2460 1500 2090 2400 1750 1950 80.0000000000002 -60.0000000000004 -130 0.833545655291599 1
USP1_uc001dal.2_S312 573 853 360 541 592 680 542 534 424 5.25000000000008 180.25 135.25 0.0450414243227362 1
ANKIB1_uc003ulw.2_S736 629 1270 1570 1520 872 1920 1820 1470 1297.25 273.25 -422.25 322.25 0.26528027844246 1
GTF2F1_uc010xjb.1_T445 278 453 334 37.7 347 517 197 355 165.925 78.325 167.825 51.675 0.607744553562659 1
HTATSF1_uc004ezx.3_S615 8540 7110 5850 6710 4740 3400 6170 4560 7430 -2335 124.999999999999 -880 0.312374545065261 1
GTF2F1_uc010xjb.1_S441 2330 1570 4240 1970 2490 1790 2270 1920 3315 -410 -555 -1020 0.0320340206931219 1
SPTBN1_uc002rxu.3_S2340 642 360 374 592 863 438 717 343 565.25 98.2499999999999 69.25 -215.75 0.0978953229837246 1
PRKD2_uc002pfg.3_S196	S205 45.1 522 256 424 488 461 554 614 268.525 217.475 -82.975 169.475 0.0779628355064991 1
ILF3_uc002mpo.3_S216 828 422 399 781 678 413 608 707 650.5 -5.99999999999991 -38.5000000000001 -47.4999999999999 0.764818872392082 1
HDGF_uc009wsd.3_S95 3100 5250 3820 3330 6350 6630 7470 5800 3727.5 2687.5 227.5 67.500000000001 0.925183083212878 1
LARP7_uc003iay.4_S297 943 752 1060 1160 1550 1210 867 1670 970 345.5 -75.5000000000001 93.0000000000001 0.696907912235127 1
SH3BP5L_uc001iew.1_S361 174 751 175 338 217 141 867 195 397 -4.49999999999988 -73.0000000000001 -1.99999999999994 0.993990591320484 1
RBM25_uc010ttu.2_S582 897 913 1030 792 1040 1290 960 1100 854.75 189.5 64.4999999999999 42.0000000000001 0.666352632765592 1
SF3B1_uc002uue.3_T247 1790 1410 1470 730 1660 631 1160 830 1497.25 -279.75 325.25 -619.75 0.000204038706830246 0.893077419795989
TRIM28_uc002qtg.1_S822 193 223 568 281 254 188 372 614 448.5 40.75 -244.25 -20.25 0.83303251543634 1
SF3B1_uc002uue.3_T243 1230 2640 1450 1700 522 736 665 1210 1439.75 -971.75 25.7499999999999 604.75 0.039292079535998 1
MTBP_uc003ypc.2_S638 295 215 290 236 163 60.1 200 248 312.725 -91.225 -60.225 -47.225 0.224610215911397 1
SP100_uc002vqs.3_S230 913 1230 847 874 549 688 216 719 752.25 -423 181 246.5 0.00709074166216083 1
PARG_uc009xop.2_S285 426 102 198 144 173 119 265 198 278 -28.75 3.74999999999995 -124.75 0.086809572698355 1
GMIP_uc010xrc.2_S233 588 629 1260 1470 535 1540 1210 1580 1062 229.5 -557 406.5 0.0504480976215509 1
PTPRC_uc001gut.2_S927 1980 1360 1190 1880 1370 1290 1180 2070 1532.5 -125 -80.0000000000005 220 0.493333320105271 1
SRSF2_uc002jsv.3_S205	S207 366 378 598 306 291 377 495 626 496.5 35.25 -153.25 -15.75 0.861520501340098 1
HNRNPC_uc001vzw.3_S239 923 686 849 556 843 907 597 838 716.75 42.7499999999999 129.75 -56.2500000000001 0.610035234705197 1
EP400_uc001ujs.4_S357 492 145 879 496 256 427 474 414 698.25 -110.25 -235.75 -154.75 0.237992314728762 1
TEX264_uc021wyu.1_S243 20 313 420 279 55.5 348 304 692 273.75 91.8750000000001 -239.625 208.125 0.0506209545098075 1
C2CD5_uc001rfq.3_S294 169 394 554 455 334 435 303 529 400 7.25000000000008 -127.25 113.25 0.166239300522143 1
SNAP23_uc001zpz.2_S120 342 616 452 351 223 521 306 200 345.5 -127.75 98.25 91.25 0.351898327395238 1
C11orf58_uc001mmk.2_S16 326 297 437 177 256 422 495 288 362.5 56.0000000000001 -24.0000000000001 -82.5 0.330221708888378 1
MCM3_uc003pan.2_S677	S681 587 352 222 1100 1060 992 1150 687 572.25 407 -41.9999999999999 28 0.916140091216202 1
NOLC1_uc001kur.2_S547 4310 4500 4870 4830 5030 5180 5160 4740 4715 400 -145 -29.9999999999999 0.876166222843147 1
MCM3_uc003pan.2_S677	T683 541 501 547 545 790 398 298 432 520 -53.9999999999999 102 -75 0.517867665050008 1
RANBP2_uc002tem.4_S954 2990 3480 3400 2880 590 550 502 1030 3155.5 -2519.5 -50.5 114.5 0.613688293799328 1
ZC3HAV1_uc003vup.3_S283 1160 1010 497 568 481 503 1640 159 964.75 -113 72.4999999999999 -384.5 0.335634737301612 1
HJURP_uc010zne.2_S387 736 997 917 1000 474 238 799 1340 1032.75 -199.75 -402.75 162.25 0.439341973870232 1
LARP1_uc003lvo.4_T309 828 1080 786 940 1250 904 1030 823 866.5 93.2500000000001 120.75 -36.7499999999999 0.767818996690959 1
TP53BP1_uc001zrr.4_S378 916 478 958 1110 490 287 387 256 1010.5 -510.5 -135 -155 0.287957377146515 1
TCOF1_uc003lsa.3_S1386 4150 4410 3530 4100 2740 3790 2900 3370 3605 -847.5 297.5 587.500000000001 0.000443169309979628 1
PRDM2_uc001avi.3_S594 591 169 343 437 167 40.2 667 222 585.2 -110.95 -175.45 -224.95 0.105008466647679 1
SETD2_uc003cqv.3_S613 153 396 638 401 231 355 201 248 419 -138.25 -88.25 44.25 0.707953583575015 1
MADD_uc009yln.1_S817 815 825 977 715 301 840 334 583 744.5 -318.5 42.9999999999998 134 0.377243313030512 1
ZRSR2_uc004cxg.4_S210 4180 3210 3870 2980 2910 2180 3250 2790 3992.5 -777.499999999999 -102.500000000001 -762.5 0.000286054528062326 1
FTSJ3_uc002jca.3_S687 61.4 756 567 527 384 820 265 592 291.85 37.4000000000002 17.5999999999999 354.4 0.0207716720360532 1
SNW1_uc010tvn.1_S223	S231 192 605 654 461 570 451 290 272 450 -82.2499999999999 35.25 20.75 0.89168449953198 1
PIK3R6_uc002glq.1_S221 372 114 147 88 299 38.4 154 72.9 217.4 -39.175 90.375 -164.675 0.00114129840676656 1
AHNAK_uc001ntl.3_S5407 2300 637 1320 1410 2230 906 2550 2190 1998.5 552.25 -349.25 -814.25 0.0526128211739164 1
CTPS1_uc001cgl.4_S574 360 269 260 313 215 303 304 331 298.5 -12.2499999999999 -15.2500000000001 19.25 0.630091436558838 1
PSMB10_uc002eux.2_S229 389 361 89 293 407 196 319 440 245.75 57.5000000000001 53 21.5000000000001 0.83398305009236 1
ZNF609_uc002ann.3_T745 379 516 743 529 328 227 588 68.9 688.75 -238.775 -119.725 -174.275 0.156178246193314 1
HSP90AA1_uc001ykv.4_S230 11700 8950 8690 7420 7150 5610 10700 6660 10397.5 -1660 -15.000000000002 -2400 0.058334673419005 1
CTPS1_uc001cgl.4_S572 1240 369 286 595 300 566 268 383 527.25 -243.25 235.75 -45.2500000000001 0.856061503561937 1
SMARCC1_uc003crq.2_S327	S329 334 1170 792 744 1010 973 789 909 619.5 160.25 63.25 217.75 0.241249580543283 1
DUS3L_uc002mdc.3_S271 485 267 249 239 525 323 211 421 277.5 60 120 -55 0.527096085697943 1
HNRNPC_uc001vzw.3_S219 1340 1620 1390 1440 1820 2000 1530 1630 1272.5 297.5 197.5 152.5 0.0543314100928365 1
YTHDC2_uc003kqn.3_S1088 245 560 474 421 173 606 432 508 360 4.75000000000006 -62.75 192.75 0.0450203300179166 1
PTPN2_uc002krn.3_S303 462 441 601 616 352 592 283 451 492.75 -110.5 -26.0000000000001 100.5 0.235301838917335 1
HNRNPA3_uc002ule.3_S307 151 376 394 280 322 434 343 529 282 106.75 -65.75 102.25 0.119946498296201 1
FAM83H_uc003yzk.3_S869 675 36.6 501 313 113 375 312 5910 481.75 1296.1 -1459.1 1258.4 0.384078181506725 1
LSP1_uc001lum.3_S114	S125 254 158 239 601 73.2 48.5 186 403 367.625 -135.325 -223.825 114.575 0.213686339547949 1
PSIP1_uc003zlw.4_S93 328 158 179 68 217 66.7 351 250 259.575 37.925 -19.5750000000001 -133.075 0.0607099409970615 1
DOCK7_uc001daq.4_S895 375 358 317 89.2 301 186 142 203 263.55 -76.7999999999999 117.2 -74.6999999999999 0.20404636641337 1
ESF1_uc002wok.2_S197 1790 3000 3470 3280 1650 2420 1420 2830 2752.5 -805 -535 800 0.0353834069212114 1
SRRM2_uc002crj.1_S816	S818 2430 2510 1810 1690 2880 2700 1990 2630 1757.5 440 600 105 0.542810925230578 1
HUWE1_uc004dsp.4_S3796 185 106 101 385 20 546 812 231 259.5 208 -168 37.5 0.859237124498289 1
DHX16_uc011ijv.2_S99 2260 1550 2480 2130 1870 2480 2520 1960 2347.5 102.5 -232.5 -252.5 0.35033230974851 1
NSRP1_uc002heu.4_S253 674 795 680 959 614 959 1030 918 766 103.25 -136.25 158.25 0.0842133950083665 1
ZMYM4_uc009vuu.3_S121 298 535 679 238 54.1 449 182 102 406.75 -240.725 33.7749999999999 27.7250000000002 0.866146136404003 1
ACIN1_uc010tnj.2_T363 2590 1760 1970 2590 3120 2100 2800 2200 2455 327.5 2.4999999999997 -457.5 0.158320561872055 1
ACIN1_uc010tnj.2_S364 4010 3410 3970 3240 3530 3010 3050 2410 3807.5 -657.5 322.5 -622.5 6.42110766531757e-08 0.000286702457256429
SH3PXD2A_uc010qqt.1_S872 138 241 561 380 55.1 459 540 445 430.25 44.775 -258.225 57.7250000000001 0.609438357136897 1
H2AFX_uc001pvg.3_T136	S139 205 70.2 258 215 478 316 430 238 262.5 178.45 -17.95 -132.95 0.0068201654666537 1
CCNYL1_uc002vch.3_S273 104 451 519 356 1010 596 291 487 298.25 238.5 127 -8.49999999999994 0.967255207930237 1
NOC2L_uc001abz.4_S48 1810 1350 2290 1600 841 2550 1910 2640 1837.5 222.75 -472.25 322.25 0.50688196634006 1
ERC1_uc001qjc.2_S36 1250 948 1010 1040 970 741 552 580 1030.25 -351.25 181.75 -118.25 0.199362254536453 1
PTPRC_uc001gut.2_S857 541 246 373 615 355 333 607 568 544 22 -172 -28.5 0.778845428148623 1
TMPO_uc001tfj.3_S221 679 1690 592 1080 343 292 86.4 164 684.35 -788.9 270.4 381.4 0.070490899679768 1
RPS6KA3_uc004czv.3_S340 272 201 337 61.4 482 295 317 490 257.35 178.15 11.15 -90.15 0.289962567157314 1
TMPO_uc001tfj.3_S223 1870 2490 4070 1670 368 429 771 148 3005.5 -2096 -375.5 -585.499999999999 0.320626538503481 1
LRBA_uc010ipj.3_S1117 187 448 269 245 364 305 209 527 218.5 64.0000000000001 13.5 124 0.153274251067294 1
ARL6IP4_uc001ued.3_S129 66.7 451 423 131 314 302 293 687 258.675 131.075 -100.075 118.575 0.428553430166905 1
C2CD5_uc001rfr.3_S893 1620 1230 1310 1270 1150 1850 1780 1070 1360 105 105 -110 0.67525075277079 1
MAPK14_uc011dti.2_T179 613 337 523 317 288 198 174 517 488 -153.25 -23.7500000000001 -57.25 0.650872369325146 1
AHCTF1_uc001ibv.2_S1805 64 202 70.5 113 98.8 95.3 184 221 101.675 37.4 -32.1 53.5 0.233784977382714 1
ZC3HAV1_uc003vup.3_S301 2580 2870 2120 2360 1130 625 1150 983 2426.25 -1510.5 148 -35.4999999999996 0.879262394716146 1
G3BP1_uc011dcu.2_S229 630 142 460 221 459 152 275 277 473.5 -72.4999999999999 37.4999999999999 -258 0.00332050516303732 1
PHF3_uc010kah.1_S274 484 414 501 802 345 601 463 588 537.5 -50.9999999999999 -127.5 153 0.0595703825809771 1
PPHLN1_uc001rni.1_T206	T210 3680 3570 2810 3260 2570 3030 2570 2590 3025 -640 405 205 0.192215228388715 1
DPF2_uc001odm.3_S141 329 113 140 227 253 253 225 212 202 33.5 36 -35.5 0.522735716089059 1
URI1_uc002nsq.3_S10	T2 532 1220 222 673 490 880 567 292 334 -104.5 342 313.5 0.0882924396185063 1
DMAP1_uc010oku.1_T444 20 610 513 449 1050 739 1350 190 526.5 434.25 -20.75 -236.25 0.462689797280424 1
R3HDM2_uc009zpm.1_S395 817 1600 964 583 660 1050 707 1070 746.249999999999 -119.25 200.75 288.75 0.230566329503021 1
USP42_uc011jwq.2_S753 1740 1520 1470 1010 701 489 855 456 1514 -809.75 164.75 -322.75 0.0098855233393043 1
PAICS_uc003hbu.1_S26 233 308 164 296 323 250 300 338 226.75 52.5 3.99999999999998 43 0.301873823812148 1
BIN1_uc002toc.2_S286	S293 154 228 391 164 187 169 481 187 353 21.75 -121.25 -116.25 0.130449150553395 1
MARCKSL1_uc001bvd.4_S150 526 737 304 168 1170 933 1130 1250 374.75 687 128.5 -10.5 0.948222658800028 1
KIAA1715_uc010zes.1_S383 3330 2390 2680 2520 3460 3290 3630 2520 2887.5 495 280 -595 0.00618510536013218 1
MCM3_uc003pan.2_S725 2060 817 1720 902 918 809 2160 1150 1938.25 -115.5 -332 -795 0.0109620459040446 1
SRRM1_uc001bjm.3_T592	S594 1190 530 638 528 620 1190 716 696 630 83.9999999999999 238 -55.0000000000001 0.801655060377582 1
AKT1S1_uc002pqm.5_S210 308 284 394 334 77 451 251 445 307.5 -24 -76 121 0.168228993559444 1
GTF3C1_uc002dov.2_S753 295 154 119 23.7 220 209 189 121 134.175 36.825 106.325 -78.825 0.0175496914092997 1
RRP12_uc009xvn.3_S63 2230 2900 2920 2350 2930 2630 3230 3210 2755 400 -255 -54.9999999999996 0.824921078952024 1
COPS3_uc010vwv.2_S351 920 754 463 253 326 302 369 676 541.5 -179.25 135.25 -23.2500000000001 0.907235911888494 1
SRRM2_uc002crj.1_S776	S778 1320 1180 508 783 263 1510 1010 587 654.75 -105.25 346.25 239.75 0.482655040703115 1
PPHLN1_uc001rni.1_S130 2630 3380 2320 4330 2050 1780 1970 2060 2947.5 -1200 -210 645 0.1407543653011 1
ZNF608_uc003ktt.1_S963 108 513 364 548 657 561 260 284 270.75 57.25 95.75 129.25 0.397679211172399 1
SLFN13_uc002hjk.1_S169 237 505 338 199 332 614 238 680 184 146.25 58.25 213.25 0.0515485406252062 1
ZC3HC1_uc003vpi.3_S57 603 560 461 594 722 849 690 700 490 185.75 72.2499999999999 56.7500000000001 0.144647970467068 1
NOL9_uc001ans.3_S199 481 1300 2140 1610 631 715 1350 1520 1751.5 -328.75 -873.25 135.75 0.58011612524779 1
HIST1H1B_uc003njx.3_S17 2870 3810 2880 3040 4080 4550 4050 3660 2792.5 935 420 295 0.223698013510161 1
EPB41L2_uc003qci.3_S611 151 508 419 432 516 364 547 587 401 126 -111.5 64.5 0.485205157634337 1
UFL1_uc003por.3_S457 203 480 301 294 854 172 152 303 269.75 50.7500000000001 164.75 -65.2499999999999 0.737414846353638 1
TPD52L2_uc002yhc.3_S159 877 2160 1890 2190 945 1390 723 687 1545 -843 -29.5000000000001 498 0.149658590846806 1
ZNF618_uc004bic.3_T174 1260 536 359 540 370 309 413 505 655.5 -274.5 164.5 -128 0.57324387617177 1
WAC_uc009xlb.3_S63 3870 3110 3640 3660 1620 1510 1670 2000 3742.5 -1870 -215.000000000001 -129.999999999999 0.516836257330712 1
CLASP1_uc010yza.2_S645 327 486 532 684 436 161 703 404 654.25 -81.2499999999999 -228.25 -65.7499999999999 0.555465707734302 1
PARP2_uc001vxd.3_S32 825 831 616 930 697 1010 638 720 653.75 -34.2499999999999 114.75 178.75 0.0170327886523887 1
DDX20_uc001ebs.3_S713 1850 558 1390 360 537 846 796 675 1235 -326 142.5 -533.5 0.115762829845161 1
HAUS6_uc003znk.4_S516 171 283 177 360 430 187 211 281 227.25 29.5 10.5 30.5000000000001 0.721426503234104 1
EEF1B2_uc002vbh.1_S94 724 905 634 757 620 866 1530 939 853.25 233.75 -186.25 -10.2499999999999 0.964104144441046 1
SMARCC2_uc001skd.3_S301	S303 2640 2740 2300 2730 3190 2800 2520 2540 2422.5 160 320 40.0000000000002 0.8061467851035 1
FTSJ3_uc002jca.3_T600 762 514 800 624 1040 654 512 781 711 71.7500000000001 63.2499999999999 -135.25 0.335863815735186 1
CEP131_uc010wum.1_S44 114 177 498 20 394 143 304 187 322.75 54.75 -45.25 -195.75 0.0608764799766287 1
PRRC2B_uc004can.4_S612 477 554 267 511 422 541 530 352 377.75 9.00000000000004 83.5 65.5000000000001 0.410968953409335 1
SF3B1_uc002uue.3_T425 1770 1490 1680 1930 1180 1260 646 1280 1611.5 -626 40.9999999999999 171 0.384605822985404 1
SMARCC2_uc001skd.3_S301	S305 700 766 1900 1580 1240 1530 1280 1860 1457.5 241 -596 154 0.558420836159436 1
FIP1L1_uc003gzz.3_S485	S489 341 194 334 656 348 637 618 271 411.5 87.25 -89.75 29.25 0.85354188284001 1
U2AF2_uc002qlt.3_S78 1610 1990 2260 2150 2140 2430 1710 1770 1890 10.0000000000001 69.9999999999999 155 0.545255247311291 1
TMPO_uc001tfj.3_S176 466 579 883 676 576 922 1230 669 804 198.25 -228.75 -77.25 0.651973804893832 1
ZBTB40_uc001bfu.2_T207 246 267 68.9 469 510 458 438 89.2 208.2 111.075 103.975 5.07500000000011 0.972187076818877 1
PLEC_uc003zab.1_T4458 690 503 668 986 430 192 158 102 744.5 -491.25 -24.7500000000002 -40.7499999999998 0.785460171294039 1
EHMT2_uc011hvc.2_S625 616 353 240 305 372 276 915 530 510 144.75 -93.25 -169.75 0.331198836966202 1
SVIL_uc001iut.1_T929 729 319 927 631 955 748 1370 557 959 256 -183.5 -431.5 0.000372487707332957 1
USP36_uc002jwa.1_S741 3390 1740 1960 2140 1820 1180 1230 705 2375 -1073.75 523.75 -658.75 0.0435694729742596 1
WNK1_uc001qio.4_S197 102 86.9 414 495 198 475 499 99.8 362.25 43.475 -161.475 -14.075 0.929051089644957 1
CHD4_uc001qpo.3_S1594 633 255 430 574 435 233 359 330 548.25 -133.75 -34.2500000000001 -116.25 0.235230248799627 1
RPS3A_uc003ilz.4_S262 546 587 617 477 981 892 900 746 566.25 323 66.4999999999999 -85.4999999999999 0.0578681551495937 1
MCM2_uc003ejp.4_T24 709 940 1040 695 644 438 555 348 900.249999999999 -349.75 23.2499999999998 -131.75 0.245358197442253 1
TRIP12_uc010fxh.1_S353 159 938 600 423 342 360 458 208 470 -188 27.5 92.5000000000001 0.650550028387786 1
TJP2_uc011lru.2_S414 2870 1480 2350 2640 4440 3410 2730 3080 2382.5 1080 350 -445 0.385268047960671 1
MPHOSPH8_uc001umi.3_S391 768 1200 2020 960 1400 1290 1060 1640 1384.5 110.5 -255.5 -39.4999999999998 0.908825356317926 1
PHF14_uc011jxj.2_S935 157 130 20 127 234 158 173 339 84.75 117.5 4.99999999999998 42.5 0.469270576845094 1
PI4KA_uc002zsz.5_S264 782 738 525 1230 844 1020 967 1150 752.25 176.5 -122 255 0.0640586553571114 1
SPEF1_uc002wjj.3_S123 533 937 1400 742 305 655 368 814 947 -367.5 -223.5 135.5 0.566656726681326 1
SORBS3_uc003xbv.3_S201 967 874 1170 628 414 710 196 388 855.25 -482.75 145.75 -36.7499999999999 0.832525940440649 1
ZC3HC1_uc003vpi.3_S23 1280 2110 2580 1750 4350 1950 2190 2770 2107.5 885 99.9999999999998 -455 0.518498199099199 1
DUT_uc001zws.3_S87 1060 699 1250 1380 1300 936 1240 1080 1311 41.75 -238.75 -188.75 0.180380107382911 1
DTD1_uc002wrf.4_S204 521 579 850 728 412 716 689 869 730.5 1.99999999999996 -227 105 0.183115988695919 1
FLNA_uc010nuu.1_S1458 346 373 467 350 285 608 884 579 476.5 205 -167 -18 0.889010096427621 1
PRKDC_uc003xqi.3_S2611 358 298 241 277 379 518 516 332 278.75 142.75 46.75 -17.25 0.776104710819423 1
CHAMP1_uc001vuv.3_S541 1430 2190 1620 2150 1660 1800 1810 1750 1707.5 -92.4999999999995 -62.5000000000005 342.500000000001 0.0330448896710391 1
CDK17_uc001tep.2_S179 637 1210 692 829 1500 1660 681 1940 467.75 603.25 216.25 532.25 0.019883746300083 1
BNIP2_uc010uhc.2_S234 254 274 341 730 327 789 609 391 371.5 129.25 -106.75 163.25 0.310548520930626 1
ARHGEF7_uc001vrv.4_S495 2020 1920 2590 2100 2750 2810 2200 2730 2172.5 465 -30 4.01943669423046e-14 1 1
LMNA_uc001fni.3_S605 619 805 893 577 533 562 232 1090 663 -119.25 -68.25 189.25 0.37769462640836 1
LATS1_uc003qmu.2_S612 821 713 405 502 567 651 599 838 520.25 53.5 102 78.0000000000001 0.524075507294295 1
KLC4_uc003oty.1_S477 1930 2600 3180 2010 2290 2460 2690 2000 2632.5 -69.9999999999998 -150 -255 0.490892194080077 1
HDGF_uc009wsd.3_S131 1770 1120 1000 1620 1300 1800 1820 1420 1352.5 207.5 32.5000000000001 17.4999999999999 0.950229999816247 1
SCML2_uc010nfc.2_S498	S510 172 72.4 184 258 334 200 320 55.5 229.5 55.775 -9.77500000000002 -106.025 0.157572849697252 1
GFPT1_uc002sfh.3_T262 833 843 450 662 759 806 1450 349 759.75 144 82.4999999999999 -208 0.455983460052405 1
PHRF1_uc009ybz.1_S843 529 905 514 780 627 573 1040 1000 701 128 -175 137 0.375065938007201 1
DDX18_uc002tlh.1_S73 288 102 469 470 485 455 392 325 408.25 82 -81.5 -70.5000000000001 0.492860608859973 1
HMGXB4_uc003anl.3_S144 1150 1080 1660 880 1050 970 848 1940 1307 9.50000000000018 -269.5 40.5000000000002 0.90539683340209 1
HMGXB4_uc003anl.3_S143 652 487 486 587 284 556 705 437 590 -57.5 -59 -15 0.897323859608101 1
PIEZO1_uc010vpb.2_S1466 1070 1080 803 1700 1520 1600 1220 1240 999 231.75 76.7499999999999 251.75 0.264521864704383 1
TMPO_uc001tfh.2_S157 607 536 1030 867 484 335 508 465 926.75 -312 -227 -106.5 0.178568896692487 1
DMXL1_uc003ksc.1_S435 689 336 661 304 402 299 665 967 670.25 85.75 -217.75 -127.75 0.484423308940125 1
KIAA1598_uc009xyw.4_S505 163 147 408 285 92.7 191 564 179 409.25 5.92500000000002 -210.575 -106.425 0.236687319834579 1
ELF4_uc004evd.4_T186 908 796 749 1110 992 1400 1030 1100 786.5 239.75 26.7499999999998 181.75 0.125839526200313 1
SRSF9_uc001tyi.3_S192 6660 4860 7420 6660 7680 6660 7060 5730 7140 382.500000000001 -252.500000000001 -1227.5 0.025366760343684 1
HNRNPU_uc001iba.1_S58 275 338 229 282 296 264 289 293 260 4.50000000000008 19.9999999999999 22.0000000000001 0.372227038569608 1
PCM1_uc022asj.1_T1872 372 373 347 451 306 505 398 614 352.5 70.0000000000001 -63.5000000000001 130 0.00541075947356128 1
INTS3_uc001fcw.3_S13 287 210 430 260 435 274 376 564 377.25 115.5 -106 -54.9999999999999 0.448766422109717 1
MAP1A_uc001zrt.3_S904 818 781 1110 1210 335 540 208 94.2 979 -685.45 -37.0500000000001 38.5500000000002 0.823668805943196 1
CTTNBP2_uc003vjf.3_S1523 395 170 294 200 175 377 292 221 274.5 1.50000000000001 27.5 -47 0.545520585293884 1
RIF1_uc002txl.3_S1009 722 108 298 203 195 139 122 88 376 -196.75 113.25 -199.75 0.103774123017213 1
AKAP17A_uc004cqa.3_S536 4070 2340 2370 3520 864 840 1160 800 3162.5 -2159 65.9999999999997 -241 0.644460417989115 1
KIAA0930_uc003bfw.1_T297 349 739 669 659 366 145 557 197 689.5 -287.75 -120.75 -50.2499999999999 0.722574553508662 1
BRF1_uc010axi.1_S525 811 959 854 485 43.2 412 750 847 835.5 -264.2 -177.7 61.2000000000001 0.797137082694261 1
BRD3_uc004cex.2_S262 683 533 525 623 614 643 625 571 584.5 22.2500000000001 32.2499999999999 -19.2499999999999 0.677987816066569 1
ARFGEF1_uc003xxo.2_S395 311 133 302 535 229 204 136 326 345.5 -96.5 -105.5 55 0.561704683828318 1
RANBP1_uc011ahl.1_S59 155 93.6 160 46.3 95.7 372 486 121 158.825 154.95 -24.25 -65.95 0.571290047774891 1
ARID1A_uc001bmu.1_S1536 301 185 206 455 537 183 365 393 337.5 82.75 -53.25 -48.25 0.663631930794259 1
ARID1A_uc001bmu.1_S1537 447 815 464 946 902 1500 1380 863 550.25 493.25 2.75000000000001 232.75 0.297779669052666 1
WIPI2_uc010ksv.3_S393 6610 5640 6350 6860 2290 4460 3060 4420 6192.5 -2807.5 -422.500000000001 767.500000000001 0.18713438218825 1
FARP1_uc001vnj.3_T562	S567 1130 457 606 1390 873 1190 1320 856 965.5 164 -130.5 -8.99999999999991 0.975770449199941 1
SRRM2_uc002crj.1_S776	S781 1080 753 199 1210 228 1280 1180 1140 647 146.5 -97.0000000000003 424 0.218565550099867 1
ACSS2_uc002xbd.2_S266 728 825 885 820 1520 1080 980 1200 804.5 380.5 66.9999999999999 -46.9999999999999 0.74293782025864 1
ATP8A1_uc003gws.2_T27 1050 1820 1390 1620 2200 1630 1780 1160 1400 222.5 187.5 -47.4999999999999 0.881016646769297 1
SRRM1_uc001bjm.3_S615 1720 1860 2030 1880 2180 2160 2460 2400 1990 427.5 -212.5 -22.4999999999998 0.696117519543454 1
ZRANB2_uc001dfs.3_S306 1130 828 547 837 1160 1260 2010 1350 952.75 609.5 -91.5000000000001 -143 0.58754874450711 1
CTDP1_uc002lnh.2_T413 482 187 470 364 374 333 493 781 486.5 119.5 -183 -38.5 0.741159310868908 1
ZRANB2_uc001dfs.3_S304 1930 1350 1980 1190 2010 2150 1170 1750 1525 157.5 337.5 -162.5 0.599251858980387 1
FAM21A_uc001jep.4_S566 411 294 442 467 267 136 175 241 450.25 -198.75 -54.25 -39.25 0.425358260481433 1
MORC3_uc002yvi.3_T680 340 564 750 361 222 817 548 433 483 1.25000000000004 -37.25 78.75 0.674211561250476 1
FXR1_uc003fks.3_T581 750 89.4 452 82.4 277 88.5 286 112 483.475 -152.575 68.125 -348.175 0.00110959666566205 1
SP110_uc010fxj.3_S385 2320 2550 2150 2680 1480 1280 2060 1080 2520 -950 -85.0000000000001 -105 0.716147380209119 1
ZBTB7A_uc002lzi.3_S340 1260 1370 930 1260 1010 609 991 902 1190.5 -327 41.4999999999997 -12.4999999999997 0.938248951636967 1
EVI2B_uc010csq.2_S308 858 816 1010 849 486 597 760 353 972.5 -334.25 -53.75 -124.75 0.196721183385944 1
UIMC1_uc003mfd.2_S349 1830 1800 1420 1910 905 1390 1450 994 1660 -555.25 37.7500000000001 122.25 0.551650693358679 1
RANBP3_uc010duq.3_S354 726 547 926 1210 802 654 492 421 906.5 -260 -80.0000000000001 -28.4999999999998 0.885849565553056 1
MKI67_uc001lke.3_S1860 785 145 627 107 451 389 234 274 497.75 -78.9999999999999 132 -295.5 0.0428908579128103 1
RANBP3_uc010duq.3_S357 976 1510 801 1160 926 884 948 959 950.5 -182.5 107 215.5 0.131634145409761 1
ANXA2_uc002agm.3_Y23 41.6 473 372 503 372 427 329 654 297.65 98.1000000000001 -136.1 235.6 0.0025654093497087 1
TIPRL_uc001gfg.3_S264 576 631 469 216 585 172 726 202 571 -51.75 87.7499999999999 -283.75 0.0415587160877937 1
SRRM1_uc001bjm.3_S637	S639 1350 768 1070 771 1310 1190 1160 1490 1057.75 297.75 31.7500000000001 -167.75 0.33502105256031 1
EIF4B_uc010snv.2_S206 691 244 372 413 198 194 699 155 588.25 -118.5 -78.0000000000001 -238.5 0.113599333212441 1
ACLY_uc002hyh.3_T452 3830 2480 3460 2070 4090 5100 3570 3920 2822.5 1210 620 -345 0.52142297656854 1
EIF4B_uc010snv.2_T204 583 443 118 173 1390 423 806 753 343.75 513.75 247.25 -276.25 0.190692335294067 1
ACLY_uc002hyh.3_S454 10700 10700 8610 12700 10700 17300 11100 11500 8604.99999999999 1972.5 1372.5 2772.5 0.0673437378150443 1
TADA3_uc003bsx.2_S297 1470 552 1690 1510 2380 1830 1470 1690 1500 537 -32.0000000000001 -357 0.307385649484971 1
FNBP4_uc009ylv.3_T476 365 874 684 604 782 918 1530 480 737.25 295.75 -89.75 -121.25 0.675769323442362 1
TLE3_uc010ukd.1_S272	S276 1150 952 845 720 826 835 885 1250 902.5 32.25 15.7499999999999 12.75 0.938923207518502 1
TPR_uc001grv.3_S1260 1050 458 858 281 953 376 895 809 891.5 96.5 -1.50000000000012 -458 0.00126747200103352 1
CTDSPL2_uc010bdv.3_S49 120 617 335 359 500 96.4 328 50.8 345.15 -113.95 65.15 -39.9499999999999 0.81916191015275 1
DOCK11_uc004eqq.2_S295 455 634 400 711 581 751 981 634 549 186.75 -76.25 78.2500000000001 0.547380115054562 1
SEPT6_uc011mtw.1_S415 192 465 905 442 1260 557 905 1020 698 434.5 -199.5 -194.5 0.362415370386137 1
TP53BP1_uc001zrp.3_S1677 530 1190 667 1310 432 912 886 1340 787 -31.7499999999998 -284.75 559.25 7.60454966984132e-10 3.40151506732002e-06
IKZF1_uc003tox.4_S357 8210 7410 9110 8160 8950 7770 8390 7200 8802.5 -144.999999999999 -130.000000000001 -1030 0.00391500029644627 1
IKZF1_uc003tox.4_S354 930 784 1190 627 613 986 867 1510 954.5 111.25 -220.25 76.7500000000001 0.756617205864783 1
ELF1_uc001uxs.3_S167 444 638 959 922 710 919 620 970 746.25 64 -190 179 0.15425576042373 1
RNPS1_uc002cpx.3_S154	S156 1110 1060 1150 1950 878 1730 1080 1310 1177.5 -67.9999999999999 -178 458 0.0550297523064961 1
ELF1_uc001uxs.3_S166	S167 441 238 379 327 236 584 122 344 266 -24.75 81.75 78.75 0.507379945076965 1
IPCEF1_uc010kjh.3_S411 737 512 610 812 196 479 340 177 657.5 -369.75 -3.75000000000004 24.25 0.837297606887881 1
MYO18A_uc002hdt.1_S2004 776 250 564 707 572 378 434 781 666.75 -32.9999999999999 -127.5 -57.4999999999999 0.729391510184439 1
SYMPK_uc002pdn.3_S1258 1470 1250 1590 988 1110 899 678 1150 1354.25 -365.25 80.7499999999997 -140.25 0.468842792638763 1
TCF3_uc002lto.3_S541 1370 1250 1140 1640 1360 1940 2190 1960 1385 512.5 -252.5 182.5 0.36131793712811 1
NDRG1_uc003yuf.1_S265 2340 1410 2190 3020 1230 1620 1080 1180 2300 -962.5 -217.5 97.5000000000002 0.813352272520698 1
NCOA7_uc003qai.3_S210 482 730 910 483 1040 908 351 659 557 88.2500000000001 189.25 -0.749999999999966 0.997073856092056 1
RCSD1_uc001gem.3_S146 1220 1150 941 1200 1230 1020 642 778 981 -210.25 264.75 28.7500000000001 0.806990679204422 1
LMNA_uc001fni.3_T18 1210 1460 668 1330 449 808 680 1090 937 -410.25 39.7499999999999 420.25 0.0114881724335848 1
THRAP3_uc001caf.4_T952 320 587 478 169 654 304 231 316 343 -12.2499999999999 167.75 -76.7499999999999 0.560838216167331 1
FAM208A_uc003die.4_S665 711 539 419 467 532 560 647 466 525.75 17.2500000000001 85.7499999999999 -69.2499999999999 0.337202299933209 1
PHF2_uc004aub.3_S473 55.5 124 195 20 153 197 75.8 160 86.075 47.825 19.675 5.42499999999998 0.922557242440838 1
ABCF1_uc011gta.1_S108 341 337 82.8 256 285 459 538 341 210.4 151.55 51.05 36.5500000000001 0.705785745332149 1
SPTY2D1_uc001moy.3_S402	S403 458 779 342 426 365 514 387 684 360.25 -13.7499999999999 69.2499999999999 212.75 0.0273173515249834 1
TAF15_uc002hkd.4_S78 81.2 405 311 682 20 374 342 470 338.3 -68.2999999999999 -231.2 294.2 3.90647869295405e-09 1.74658662361976e-05
NACA_uc001smc.2_T156 97.5 399 390 298 364 543 461 447 273.375 157.625 -48.125 93.6250000000001 0.249168327845122 1
PML_uc002awm.3_S517	S526 723 758 790 642 642 490 655 702 777.5 -106 -44 -54.5 0.354041319226533 1
TPR_uc001grv.3_S2049 312 137 306 347 231 212 124 286 295.75 -62.25 -42.75 2.25 0.973414786686589 1
OSBPL3_uc003sxk.1_S18 436 380 168 319 351 312 338 1140 279.25 209.5 -121.5 214.5 0.341552581765747 1
ABCF1_uc011gta.1_T107 223 359 837 331 458 565 527 463 547.5 65.7500000000001 -138.25 -81.7499999999999 0.585302464318944 1
PDS5B_uc010abf.3_S1369 418 310 131 496 465 209 143 22 277.5 -129 152.5 -29.9999999999999 0.815018514019183 1
AKAP8_uc002nav.3_S322 143 406 247 196 60.1 332 435 246 234 20.275 -45.725 73.725 0.508210098974443 1
RALBP1_uc002koc.3_S28 776 634 862 660 274 434 336 174 765.5 -428.5 21.4999999999999 -86.4999999999999 0.289960673872878 1
KDM5C_uc004dsa.3_S1357 803 727 728 343 401 617 649 906 658.5 -6.99999999999996 -19.5000000000001 3.00000000000002 0.98665449717858 1
COPA_uc009wtj.1_S172 884 1500 1570 1840 705 1340 2040 2800 1641 272.75 -955.25 570.25 0.0170846458232265 1
SLC26A11_uc002jyd.2_S508 4560 3280 1410 1570 2390 2990 2910 2710 2217.5 45 1155 -180 0.804227449883793 1
TCEB3_uc001bho.3_S540 402 327 911 563 437 431 838 431 798.5 -16.5 -286.5 -209 0.0293741776031322 1
LRRC16A_uc010jpy.3_S1314 486 847 529 801 719 546 523 562 580.5 -78.2499999999998 45.7499999999999 124.75 0.241273203404061 1
SRRM2_uc002crj.1_S953 1900 1140 1630 1620 1810 2560 2440 2350 1665 717.5 -157.5 -27.5000000000001 0.918521960116859 1
FAM193A_uc010icl.3_S1367 599 279 490 452 480 381 566 294 554 -24.7499999999999 -15.7500000000001 -182.25 0.00203270374284024 1
PVRL1_uc001pwv.3_S434 285 95.7 64.3 258 997 189 768 823 312.65 518.5 -86.65 -187.15 0.350463975086101 1
PSMA3_uc021rtt.1_S249 438 612 443 467 545 527 696 407 490 53.75 27.25 -27.25 0.752058598006393 1
PDS5B_uc010abf.3_S1333 1330 1630 1560 1550 1570 1380 657 1260 1319.25 -300.75 220.75 175.75 0.406126390768938 1
BUB3_uc001lhf.4_S210 383 672 541 369 475 420 856 400 567.5 46.5 -54 -98.5 0.504975928968789 1
NDRG2_uc001vzd.3_S370 604 494 334 402 134 205 228 564 424.25 -175.75 -22.7500000000001 91.2500000000001 0.480290712414517 1
PCGF6_uc001kwt.3_S114 460 562 274 592 469 926 1450 966 531 480.75 -216.25 98.25 0.672146252878607 1
CNNM3_uc002swz.3_S672 72.9 197 275 142 399 70.2 449 134 285.925 91.325 -65.225 -163.175 0.0747932227778587 1
RECQL_uc001rey.3_S602 1300 1720 1660 2140 580 633 1630 1340 1939.25 -659.25 -634.25 165.75 0.40071061589526 1
HMGA1_uc011dsp.2_S87 209 210 252 139 214 409 257 94.2 175 41.05 74.95 -19.95 0.790880924606463 1
ATP11C_uc004fba.3_S444 689 97.1 248 542 483 376 269 453 405 1.22500000000001 33.2749999999999 -55.225 0.748539442480616 1
IRF2BPL_uc001xsy.4_S658 433 487 619 944 911 957 721 881 594.75 246.75 -94.25 146.25 0.248767486534246 1
CRTC3_uc002bpo.4_S61 342 506 255 354 211 131 374 156 362.25 -146.25 12.75 -8.74999999999998 0.924360074060102 1
KHSRP_uc002mer.4_S98 138 478 654 674 361 323 317 637 528.5 -76.4999999999999 -245.5 160.5 0.114699058078171 1
SALL2_uc010tly.2_S259	S260 332 512 670 622 448 1000 1340 711 658.5 340.75 -262.75 13.7500000000001 0.94903130875166 1
THRAP3_uc001caf.4_S147 6350 9720 10400 8760 8610 7890 6770 8390 8697.5 -892.499999999999 -437.500000000001 657.500000000001 0.560045890557845 1
IRF2BPL_uc001xsy.4_S656 995 1020 905 927 728 862 1150 673 1005 -108.5 -12.5 -74 0.567441921262357 1
KSR1_uc031qzi.1_S69 904 861 1130 1430 1430 1950 2530 988 1293.5 643.25 -233.25 -191.25 0.641627382583083 1
SRRM2_uc002crj.1_S454 3890 3950 3850 4860 5080 4780 4740 6150 4102.5 1050 -475.000000000001 545.000000000001 0.115663600382608 1
ELF1_uc001uxs.3_S162 656 446 471 407 1060 716 519 629 452 236 213 -127 0.196823541492284 1
TTC33_uc003jma.3_S152 514 742 521 1060 674 721 487 514 595.5 -110.25 17.2499999999999 210.25 0.123329673132261 1
ATE1_uc001lfp.3_S185 309 351 318 353 111 625 440 339 278.25 46 -13.5 122.5 0.293539850613228 1
BRD4_uc002nat.3_S600 7500 6660 7150 7300 8090 7240 8880 6860 7685 615.000000000001 -175.000000000001 -889.999999999999 0.0206499230085813 1
LMNB1_uc003kud.2_T19 2220 2210 2290 1940 2060 2140 2330 1970 2232.5 -39.9999999999999 24.9999999999999 -160 0.130033069849327 1
MON1A_uc003cxz.3_S152 1010 1110 1210 987 1180 1130 1200 958 1121.75 37.75 18.75 -103.75 0.168552577058344 1
NHSL2_uc010nli.2_S611 329 404 355 32.2 328 248 79.5 185 225.675 -69.925 164.325 -55.575 0.512668602044167 1
KSR1_uc031qzi.1_T67 740 208 122 138 341 430 172 656 216 97.75 157.75 14.25 0.944207929374594 1
CD82_uc001myc.3_Y260 1290 2040 962 2080 1800 1410 1470 1320 1338.5 -92.9999999999998 177 332 0.286193716916084 1
MKI67_uc001lke.3_S247 345 221 184 446 169 262 248 177 286.25 -84.9999999999999 -14.5000000000001 40.0000000000001 0.598904007144107 1
TOM1L1_uc010dbz.2_S245 362 143 277 113 107 103 443 191 342.25 -12.75 -77.25 -159.75 0.0528525603353693 1
ARRB1_uc001owf.2_T401 300 795 984 1280 1340 1040 1040 1580 887 410.25 -352.25 257.75 0.20587262021636 1
ANKRD12_uc002knx.3_S1165 1610 676 1550 1620 601 1480 460 518 1327.5 -599.25 54.7499999999999 18.2500000000002 0.964157403171453 1
ARRB1_uc001owf.2_S403 966 1470 1500 1720 2030 1990 1250 2030 1236.5 411 -11.0000000000002 366 0.13456392824635 1
PHRF1_uc009ybz.1_S1358 501 243 373 171 91.9 246 337 142 377.25 -117.775 14.725 -125.225 0.173592727321747 1
AIF1_uc011fez.2_S58 112 863 617 295 144 578 308 650 342.75 -51.7499999999999 -43.25 301.25 0.129687611572509 1
UIMC1_uc021yim.1_S199 432 275 635 554 177 345 126 350 509.25 -224.5 -109 38.5000000000001 0.711494666765474 1
ARRB1_uc001owf.2_T409 573 684 369 912 478 695 453 559 495.25 -88.2499999999999 34.25 244.25 0.00793224416076734 1
ATXN2_uc001tsh.3_T740 1760 2200 2080 2760 2150 1170 2190 1510 2425 -445 -315 -135 0.707310148421155 1
TTF1_uc004cbl.3_S834 480 169 383 358 254 349 412 289 416.75 -21.5 -47.5000000000001 -91 0.220813296919705 1
LIMA1_uc001rwg.4_S330 982 270 632 832 137 449 789 677 854.5 -166 -273 -78 0.717573462763845 1
PSMD1_uc010fxu.2_S293 793 453 429 546 810 489 877 1050 646.25 251.25 -89.2500000000001 -92.75 0.571505167668732 1
TLK1_uc010zdn.1_S133 936 874 1340 1030 1390 1230 1320 926 1184 171.5 -46.5000000000001 -231.5 0.0825496072306259 1
RPTOR_uc002jyt.1_S563 1370 1700 2430 857 834 1240 788 1410 1658.75 -521.25 -85.2500000000001 -53.7500000000001 0.90320665176435 1
PAK4_uc002okj.1_S147 1240 621 594 760 1150 817 1710 450 1020.25 228 78.5000000000001 -511.5 0.0601929670171217 1
FNBP4_uc009ylv.3_S498 2120 2300 1120 1990 2580 2180 2410 2270 1645 477.5 347.5 127.5 0.652413937153515 1
RBBP6_uc002dmk.3_S826 4190 3270 3760 2920 3410 4160 2070 3410 3135 -272.499999999999 717.5 82.5000000000005 0.873731602421482 1
LRBA_uc010ipj.3_S970 652 1000 853 705 196 248 363 146 794.5 -564.25 7.25 8.74999999999999 0.93743409506001 1
ZBTB7A_uc002lzi.3_S525 1020 532 957 692 987 813 923 975 934 124.25 -48.7500000000002 -218.75 0.0238417604626291 1
ZBTB7A_uc002lzi.3_S524 451 816 593 307 548 499 371 535 454 -53.4999999999999 127 48.5 0.696673704747646 1
POU2F1_uc010plh.2_S226 230 197 183 222 367 406 588 72.9 250 150.475 33.525 -117.525 0.312048663982168 1
TOP2A_uc002huq.3_S1246 862 542 572 787 695 749 929 933 743.25 135.75 -93.2499999999999 -11.7500000000001 0.917242502401964 1
VPS4B_uc010dpx.3_S101 431 278 257 318 470 285 342 292 330 26.25 63.75 -81.75 0.0898453300063821 1
DTX3L_uc003efk.3_S220 703 1460 895 1060 71 390 290 597 863.25 -692.5 -54.5 387 0.00455168901951795 1
MAF1_uc003zbc.1_S74 91.1 463 732 518 227 734 224 316 390.775 -75.7749999999999 -68.7250000000001 189.225 0.335740665405982 1
KIAA1033_uc010swr.2_S1096 709 822 736 764 1190 1590 544 1160 474.75 363.25 276.75 289.25 0.0988243853389956 1
WDHD1_uc001xbm.2_S259 867 192 580 256 330 629 559 369 553.25 -2.00000000000006 63.5 -222.5 0.206923191201874 1
RBM34_uc001hwn.3_S27 699 916 561 785 311 155 490 631 735.25 -343.5 -96.5000000000001 106.5 0.443875144117446 1
CPSF7_uc001nrp.3_S415 1410 1650 1970 2240 1530 1240 1970 2320 2080 -52.5000000000001 -667.5 142.5 0.289927361080202 1
CANX_uc003mkl.3_S553 10400 20300 16500 15300 17300 16500 11400 12600 13400 -1175 2175 2275 0.386726984555033 1
MEPCE_uc003uuw.3_T212 958 383 379 352 524 768 508 603 452 82.75 197.75 -65.7499999999999 0.687897257499908 1
TLE3_uc010ukd.1_S285 1260 1300 1330 1680 1190 1010 1400 937 1497.5 -258.25 -146.75 -63.2499999999997 0.681243546221157 1
PPP1R12C_uc002qiy.4_S449 533 499 361 404 408 155 396 286 475 -138 36.9999999999999 -88.4999999999999 0.224760244352694 1
ALB_uc011cbf.2_S442 595 341 251 498 407 767 258 385 271.5 33.0000000000001 179.5 120 0.330427826615857 1
PRR3_uc011eyj.2_S32 348 570 371 703 780 728 433 184 374.5 33.2500000000001 183.75 63.25 0.71562186266576 1
DHX36_uc003ezz.4_S1007 815 550 577 474 636 474 279 497 562 -132.5 162 -77.9999999999999 0.387523758133699 1
NUSAP1_uc001znu.4_S123 1050 886 767 686 2300 2460 1390 1530 550 1072.75 580.75 13.75 0.94024161450876 1
SPAG9_uc002itf.3_S818 273 183 360 249 363 272 510 368 370 112 -99.0000000000001 -108.5 1.94239910655257e-12 8.70389039646206e-09
NPM1_uc003mbj.3_S105 178 59.3 99.8 127 306 106 176 123 143.65 61.725 30.875 -86.125 0.0488916450352113 1
SRRM2_uc002crj.1_S1402 285 361 261 267 374 357 251 363 242 42.75 58.75 44.25 0.0887255372989787 1
ARGLU1_uc001vqk.4_S75 584 741 816 992 857 1340 816 1260 671 285 -90.5 315 0.00300787054014413 1
ACIN1_uc010tnj.2_S709 20 214 145 206 95.1 137 193 133 143 -6.72499999999997 -52.725 59.225 0.190958025055881 1
CDK12_uc002hrw.4_Y891 2960 5510 6230 4340 6820 6560 5320 5180 4630 1210 194.999999999999 65.0000000000006 0.948723110953369 1
HEMGN_uc004axy.4_S122 1520 1270 1820 1850 605 583 382 569 1702.25 -1080.25 -160.75 -13.75 0.931551015987037 1
NFX1_uc003zsr.3_S151 2870 1130 1120 1730 1100 1150 674 352 1591 -893.5 593.5 -350.5 0.41948504636617 1
WDR7_uc002lgk.1_S934 964 1920 532 312 854 531 1060 1120 717.25 -40.7499999999999 311.25 118.25 0.785608887755971 1
SRSF1_uc002ivi.3_S233	S237	S241 173 312 611 64.3 287 287 521 856 423.325 197.675 -248.325 -18.175 0.919922427779212 1
SEPT6_uc011mtw.1_T417 410 234 152 261 206 68.9 326 54.1 308.025 -100.5 31.45 -119 0.145990881536318 1
UCKL1_uc010gkn.3_S15 530 756 969 631 1080 472 697 886 831 62.2500000000001 -86.25 -132.75 0.461610962724318 1
UCKL1_uc010gkn.3_T14 647 924 810 799 745 939 554 713 670.25 -57.2499999999999 94.7499999999999 154.75 0.0454357370665506 1
TRIM24_uc003vub.3_S776 135 395 207 346 201 295 149 442 187.25 1.00000000000003 -29.5 196.5 3.16661379616287e-06 0.0140629318687593
HMHA1_uc002lqz.2_S22 3020 2430 3290 2490 1640 1490 1320 1170 2980 -1402.5 77.4999999999998 -422.5 0.0232112594320952 1
RAI1_uc002grn.1_T1483 983 1140 471 525 468 1230 896 542 528.999999999999 4.25000000000028 346.75 154.75 0.495728895441384 1
ARHGEF6_uc004fab.3_S224 456 1180 1050 1370 1130 877 923 1840 993 178.5 -385 427 0.0565466551253052 1
XRCC6_uc003bap.1_S26 314 293 328 481 287 412 676 290 428.75 62.25 -117.25 -32.2499999999999 0.764465605887311 1
MSH6_uc010yoj.2_T218 394 67.1 692 154 513 396 117 758 413.25 119.225 -87.725 -85.225 0.709215809392808 1
RYBP_uc003dpe.3_S226 262 423 389 411 573 1270 446 937 156.75 435.25 86.25 342.75 0.0234473318693806 1
USP24_uc001cyg.4_S545 411 619 968 867 1420 1000 1110 940 831 401.25 -108.75 -120.75 0.513177193806858 1
LRRFIP1_uc002vxe.3_S601 926 906 987 1380 208 1440 681 1110 880.25 -190 -169.5 508.5 0.0283616791577679 1
PHF8_uc004dsv.3_S879 130 182 384 299 399 478 373 230 273 121.25 -24.25 -24.2499999999999 0.794202533029033 1
XPO5_uc003ovp.3_S415 727 836 752 938 598 526 539 1850 795.5 65.0000000000001 -348 383.5 0.211274405132516 1
DDX17_uc003avy.4_S677 1630 2110 1270 1690 683 1380 1150 1140 1407.5 -586.75 138.25 396.75 0.027240912063131 1
SNX17_uc010eza.2_S322 1160 1560 1480 1680 839 1080 393 1760 1278.25 -452 -168.5 552 0.0212339264141705 1
NUP210_uc003bxv.1_T1843 2640 2170 2430 1520 2270 2180 2940 2650 2445 320 -70.0000000000006 -439.999999999999 0.132213902653878 1
TLE3_uc010ukd.1_T284 406 574 387 382 726 278 454 284 434.5 -1.74999999999995 119.25 -113.75 0.317109390796451 1
NPM1_uc003mbj.3_S241 3010 3310 2940 2580 3140 2910 2890 2850 2862.5 -12.4999999999994 277.499999999999 -82.4999999999993 0.551386751683791 1
DBNL_uc011kbp.2_S231 420 809 880 494 156 414 765 562 756.25 -176.5 -225.5 14.5000000000001 0.93468496991997 1
SMARCC2_uc001skd.3_S282 1420 309 1140 524 787 808 1350 783 1191.5 83.75 -118.25 -568.25 0.00801772378199277 1
SRRM1_uc001bjm.3_T869 1390 1060 285 506 924 323 235 585 594.5 -293.5 521.5 -89.9999999999999 0.717285977129118 1
ELF1_uc001uxs.3_S166 576 343 426 813 170 253 1100 467 772 -41.9999999999999 -366 -99 0.645756470618366 1
EIF5B_uc002tab.3_T300 1200 1180 1800 1440 1880 1120 1680 2310 1700 342.5 -462.5 -127.5 0.617632213248831 1
ATXN2L_uc002dqz.4_S504 354 51.4 427 325 253 226 64.3 98.1 342.825 -129 -7.5 -99.45 0.34059172980212 1
CENPC_uc003hdd.1_S614 1680 1940 2190 1210 1390 1710 1380 1420 1735 -280 130 -89.9999999999998 0.731553728819578 1
ZC3HAV1_uc003vup.3_S326 402 285 299 234 81.2 349 391 213 319 -46.45 -4.95000000000001 -23.05 0.80935765998789 1
ZNF687_uc009wmp.3_S265	S270 136 833 487 601 468 555 993 443 537.25 100.5 -133 87.0000000000001 0.697257282158729 1
HSH2D_uc002ndp.4_S240 2150 1560 2460 2650 1120 2340 1330 1220 2177.5 -702.5 -122.5 177.5 0.686412349884116 1
HDGFRP2_uc002maq.1_S624 499 141 310 119 304 349 136 189 256.25 -22.75 134.75 -112.75 0.196724676338727 1
RBL2_uc002ehi.4_S1111 793 780 736 1190 309 477 764 581 935.5 -342 -228 106.5 0.377731383693321 1
PSIP1_uc003zlw.4_S104 269 414 184 484 463 536 565 547 287.5 190 -24.5 125 0.0383354088751583 1
CDC26_uc004bgw.2_S81 225 259 57.9 252 58.7 128 437 292 225.45 30.45 -92.05 38.1 0.724633452725599 1
ZC3H13_uc001vat.1_S76 200 600 491 26.9 116 368 247 353 271.975 -58.475 41.525 73.475 0.667529607129056 1
SMARCC2_uc001skd.3_S285 1130 295 673 873 504 717 1180 687 953 29.2499999999999 -191.75 -228.75 0.330801604972479 1
HTATSF1_uc004ezx.3_S578 8610 6210 5660 7940 8760 6380 10000 6820 7872.5 885.000000000002 -115.000000000001 -1420 0.212669508350463 1
TCOF1_uc003lsa.3_S1394 8830 10100 9620 9720 7200 8610 7410 9550 9147.49999999999 -1375 -390.000000000002 1230 0.0011090920423976 1
DNAJC2_uc010lix.3_S48 292 240 162 326 231 554 429 356 204.25 137.5 11 90.5000000000001 0.268395734554577 1
ACAP2_uc003fun.4_S390 2700 2480 3050 2750 2350 2600 1070 2640 2505 -580 155 325 0.460893854175177 1
SLTM_uc002afo.3_S534 814 586 1100 1050 988 1180 978 716 965.5 78.0000000000002 -69.0000000000002 -86.9999999999999 0.624089263347546 1
TCOF1_uc003lsa.3_T532 299 921 227 603 312 670 426 449 278 -48.2500000000001 124.25 344.75 0.00212954958421893 1
FLCN_uc002grc.2_S61 939 991 939 861 992 1300 761 1240 784.75 140.75 105.25 190.25 0.0846643340041631 1
SRRM1_uc001bjm.3_S710	S712 1180 1970 1850 1390 2600 2390 1670 1990 1387.5 565 310 110 0.713668010255205 1
EML3_uc001ntt.1_S889 706 776 967 790 604 540 207 699 774.25 -297.25 -9.25 80.25 0.571856993492226 1
NOSIP_uc002pol.4_S106 443 316 358 362 341 268 347 501 400 -5.49999999999996 -50.0000000000001 -10.5 0.868212935618231 1
HNRNPLL_uc021vgc.1_Y28 2060 2960 2770 2480 3060 2760 2530 2560 2462.5 160 125 85.0000000000003 0.754936520953022 1
HNRNPC_uc001vzw.3_S237	S240 293 484 120 154 141 234 254 486 176.75 16 34.5 137.5 0.233197978304236 1
NOP58_uc002uzb.3_S501	S513 1090 791 991 1190 1120 1310 1310 1520 1065.5 299.5 -175 75.0000000000001 0.490384696565134 1
PCM1_uc022asj.1_S530 580 422 123 587 159 327 448 453 383.5 -81.2499999999999 -30.7500000000001 119.75 0.408680980760559 1
RBM25_uc010ttu.2_S682 509 934 995 935 527 907 749 774 819 -104 -144 192.5 0.101147699747917 1
NUB1_uc003wjw.4_S463 979 794 1290 796 924 898 919 1290 1094 43 -175 -83.5 0.592796275929014 1
LATS1_uc003qmu.2_S463 1940 1960 1300 1320 662 533 369 684 1424 -1068 355.5 56.4999999999999 0.729651477367898 1
DUS3L_uc002mdc.3_T272	S275 180 283 85.2 344 307 195 218 227 179.35 13.7 22.7 64.7 0.340114607616871 1
RAP1GAP2_uc010ckd.3_S599 1360 1530 2170 2430 2280 1890 2240 2390 2120 327.5 -542.5 47.5000000000002 0.814070537813578 1
SRRM2_uc002crj.1_S294	S296 1660 1450 2210 2030 1270 2510 1700 1800 1825 -17.5000000000001 -212.5 237.5 0.490181578089689 1
HDGFRP2_uc002map.3_S365 730 1420 1050 1040 1550 1990 2370 2610 1062.5 1070 -345 340 0.134902121354049 1
ACCS_uc001mxx.2_S490 107 147 142 176 486 339 438 275 166.5 241.5 12 -59 0.264607067271836 1
HDGFRP2_uc002map.3_S368 555 946 244 426 1640 1070 1760 2090 539.75 1097.25 -77.2499999999999 83.25 0.789983203798525 1
TNKS1BP1_uc001njr.3_S242 232 129 484 253 209 298 524 147 419.75 20 -135 -155.5 0.0827548132350179 1
SAAL1_uc001mnq.3_S5 1350 1960 1420 2030 2510 2770 3310 2200 1690 1007.5 -92.5 92.5000000000001 0.794194623678081 1
ATRX_uc004ecr.2_S819 284 363 340 130 404 279 332 169 286.75 16.75 89.75 -104.75 0.05748219923286 1
PSD4_uc002tjc.3_S1017 684 1070 492 707 166 623 463 622 553.75 -269.75 64.7499999999999 304.25 0.0130089754185983 1
LBR_uc001hoy.3_S96 4240 3950 5080 5800 4560 4640 3440 3960 4750 -617.5 -222.5 257.5 0.664893364985219 1
FAM65A_uc002etk.3_S41 167 299 144 182 285 43.2 216 234 202.45 -3.45 4.55 -13.45 0.860757058486585 1
NPAT_uc001pka.3_S553 565 506 704 377 417 384 319 435 571.25 -149.25 9.24999999999996 -75.75 0.344678227551568 1
OSBPL3_uc003sxk.1_S302 203 384 350 278 341 387 246 308 260 16.75 33.25 54.25 0.29918512309919 1
POLR3C_uc001eog.3_S86 2830 1640 1400 2260 2290 2450 2010 2630 1862.5 312.5 227.5 112.5 0.781858295048231 1
PPFIA1_uc001opo.3_S802 1420 649 1300 969 670 833 1260 1050 1354 -131.25 -251.75 -287.25 0.11680124912116 1
INTS1_uc003skn.2_T82 3290 3370 2740 2850 2630 3860 2860 1970 2655 -232.5 682.5 132.5 0.729004831494793 1
INTS1_uc003skn.2_S80 1530 1640 1480 1320 1750 1840 1460 1740 1357.5 205 190 79.9999999999999 0.308406572101093 1
PGAM1_uc001knh.3_S13 850 971 702 1140 1480 1110 745 1260 757.25 233 141 176 0.353829429544697 1
BRIP1_uc002izk.2_S1031 576 907 549 561 462 548 541 390 557 -163 113 69.5 0.460974989756104 1
HMGN1_uc002yxo.3_S98 415 841 1660 2600 2440 1780 874 1150 1357.25 182 -202 245.5 0.729996838624463 1
STK10_uc003mbo.1_S447 915 466 234 810 106 465 405 259 533.25 -297.5 60.9999999999999 85 0.684656616477535 1
UBAP2L_uc010pen.2_S477 1080 1170 1550 1340 1330 1380 1230 1040 1342.5 -39.9999999999999 -50 -65 0.667151559075895 1
MYCBP2_uc021rks.1_S616 675 1300 344 695 1420 504 1430 941 746 320.25 122.25 -107.25 0.763008360910942 1
DENND4C_uc031tcw.1_S1045 1230 1680 1130 1970 1650 1570 1550 986 1360 -63.4999999999999 123.5 161.5 0.57382062015463 1
TRIM28_uc002qtg.1_S815 280 122 129 192 127 247 204 170 171.75 6.24999999999999 20.25 -2.24999999999998 0.966567982967118 1
TJP2_uc011lru.2_S173 878 628 1120 756 2250 1740 1250 2040 846 974.5 82.5 -83.5 0.772735863501482 1
DDB2_uc001nee.2_S23 1420 1390 1600 1790 1800 1820 1950 1450 1635 205 -90 -80.0000000000001 0.622213250471996 1
SF3B1_uc002uue.3_S321 298 183 192 338 516 716 383 838 171.75 360.5 -9.50000000000001 171.5 0.0910753030241591 1
RGS14_uc003mgf.3_S287 3460 4580 5340 4420 4960 4960 4340 4440 4485 225.000000000001 -145.000000000001 75.0000000000012 0.882687504657012 1
DDB2_uc001nee.2_S25 528 306 198 283 413 333 282 216 289 -17.7499999999999 150.25 -70.7499999999999 0.205646607718496 1
RREB1_uc021yky.1_T1369 72.5 565 520 149 700 593 522 521 297.625 257.375 54.6250000000001 3.37500000000001 0.9832079717168 1
FHOD1_uc002esl.3_S366 2120 1120 1610 1300 1670 1660 1310 1750 1572.5 59.9999999999999 150 -220 0.400821324783985 1
SET_uc004bvu.4_S23 3660 2640 2440 2510 2210 2150 2680 1850 2895 -590 294.999999999999 -460 0.128983424739767 1
EIF4ENIF1_uc003alc.1_S77 5450 5530 3780 4930 3650 3370 3810 2650 4595 -1552.5 707.5 -52.4999999999999 0.910278844169672 1
CDC25B_uc002wjq.3_S288 554 391 832 520 577 1000 214 830 488 81.0000000000001 31.4999999999999 141 0.534308069657745 1
GTF2E2_uc003xig.3_S25 866 1220 1050 900 1350 585 631 973 978 -124.25 116.75 -54.7499999999998 0.81196951551136 1
CLASP2_uc003cfw.2_S375 4830 2510 3600 3070 2370 1850 1650 2460 3725 -1420 195 -640 0.253674274362422 1
NUP155_uc010iuz.1_S932 2040 2250 2580 3230 2090 3000 1650 1880 2270 -370 9.9999999999997 500 0.225184689558787 1
SSBP4_uc002niz.3_S318 990 858 603 891 337 331 514 475 817.5 -421.25 8.24999999999999 27.75 0.809825832668413 1
ACD_uc002etr.4_S109 229 192 111 195 765 163 506 427 247.25 283.5 27.5 -158.5 0.231010343278245 1
CDK6_uc011khw.2_S221 591 116 314 125 487 155 488 200 419.25 46 55.5 -321 7.02895986879243e-07 0.00313210451753391
IRF2BP2_uc009xfw.3_S443 816 1180 1230 1440 997 1230 1840 1190 1331.5 147.75 -369.25 39.2500000000002 0.845762711850273 1
RRP1B_uc002zdk.3_S457 200 410 184 437 414 745 406 603 166.5 234.25 34.75 247.75 6.17359109751519e-14 2.76885560723556e-10
KRT1_uc001sau.1_S533 169 165 278 84.4 195 205 183 90.2 196.85 -5.79999999999999 24.6 -70.1 0.120280043513172 1
APOBR_uc010byg.2_T636 404 1320 741 752 490 339 350 577 662.25 -365.25 33.2499999999999 250.75 0.226936101355052 1
VPRBP_uc003dbf.1_S978 516 486 600 762 560 744 706 684 610 82.5000000000001 -111.5 73.5000000000001 0.224729736735989 1
ESRRA_uc001nzr.1_S25 933 172 575 479 644 471 203 233 573.5 -152 182.5 -250 0.143704165878618 1
SCAF11_uc001roy.1_S730 384 274 415 588 454 112 276 322 491.5 -124.25 -94.2500000000001 -58.25 0.574275779157907 1
DENND4C_uc031tcw.1_S535 539 616 1190 578 476 839 876 226 883.5 -126.5 -100 -205.5 0.395624834092499 1
ADD3_uc001kys.4_S678 1900 2590 3010 2200 2010 1730 1180 1510 2392.5 -817.499999999999 82.4999999999994 -17.4999999999995 0.961487238620784 1
SLC16A7_uc001sqt.4_S218 246 558 694 546 720 638 544 652 521.5 127.5 -68.5 47.5000000000001 0.684063741806173 1
CCAR2_uc003xci.3_S568 599 597 469 225 452 468 399 677 423.25 26.5000000000001 86.4999999999999 12.0000000000001 0.922706421779312 1
TBC1D4_uc010aes.2_S587 2110 2110 1000 2560 1480 1420 482 958 1433 -860 530 494 0.146025401909454 1
KLF3_uc003gth.4_S249 516 367 494 482 692 402 845 671 607.25 187.75 -128.75 -156.25 0.0150776452656676 1
PPP1R3D_uc002ybb.3_S45 716 1370 730 713 1450 735 1500 1340 913.5 374 -3.00000000000002 -59.4999999999999 0.838979892579629 1
PML_uc002awm.3_S35	S37 752 557 564 583 486 928 301 330 459 -102.75 236.25 73.75 0.595777768478611 1
PPP2R5D_uc011dva.3_S597 49.7 303 357 470 461 246 138 233 281.425 -25.4249999999999 -34.575 61.575 0.642288373780528 1
ATRX_uc004ecr.2_S583 616 469 20 480 383 1100 813 608 212.25 329.75 161.75 206.25 0.319759619354075 1
PRKAR2B_uc003vdx.3_T68 824 448 314 476 519 347 675 361 564 -40 78 -175 0.185543432811761 1
RBBP6_uc002dmk.3_S1237 222 438 322 97.8 221 389 470 335 261.2 83.8000000000001 11.2999999999999 6.20000000000006 0.954696188123305 1
EXOC1_uc003hbg.1_T467 3370 3020 2270 3030 1710 1240 2520 1550 3055 -1167.5 -7.49999999999997 -257.5 0.539475483219485 1
KIF13B_uc003xhh.4_S1314 2010 1790 1510 987 1370 1620 1750 1820 1536.75 65.7499999999997 180.75 -105.75 0.70301896446434 1
PPA2_uc003hxl.3_S149 1450 633 1180 1100 1410 1500 1400 1980 1202.5 481.75 -166.75 -56.7499999999998 0.822516991945354 1
PML_uc002awm.3_S35	S39 1690 1270 1230 1090 1300 967 932 1160 1301.25 -230.25 203.75 -166.25 0.226530406792318 1
IGF2BP2_uc003fpp.3_S27 133 104 197 146 192 691 296 313 69.5000000000001 228 42 109 0.374774280367992 1
IGF2BP2_uc003fpp.3_S25 387 477 327 269 514 399 652 439 390.75 136 22.5 -74 0.344096436292735 1
CBX3_uc003sxt.3_S92 1760 1690 1590 2630 2220 1900 1030 1920 1675 -150 99.9999999999997 385.000000000001 0.312924705378672 1
SQSTM1_uc003mkw.4_S187 818 476 537 720 363 709 602 676 626.25 -50.2499999999999 -42.2500000000001 65.2500000000001 0.617650685071942 1
CCDC86_uc001nqa.2_S79	S90 112 242 60.1 385 252 136 412 90.2 223.3 22.775 -51.325 4.27500000000007 0.972128107693324 1
CBX3_uc003sxt.3_S96 2950 1720 1840 1990 2780 2260 3320 2970 2420 707.5 -102.5 -487.5 0.175276802829993 1
CBX3_uc003sxt.3_S94 1600 1350 1260 1540 1670 1450 1730 1450 1485 137.5 22.4999999999998 -117.5 0.320141848568022 1
SQSTM1_uc003mkw.4_S181 990 1090 1460 859 647 679 672 665 1190.5 -434 -62.5000000000001 -119 0.406346543219551 1
VRK3_uc002prk.2_S58 1380 940 797 688 935 945 1060 1140 944.25 68.7500000000001 128.75 -114.75 0.513216484534921 1
CBX3_uc003sxt.3_S98 7110 4260 4780 5350 5850 5240 5190 5930 5492.5 177.500000000001 302.499999999999 -537.5 0.463852378083028 1
TCEA1_uc003xru.3_S52 1530 1560 1090 1290 2550 1430 2390 1340 1490 560 240 -485 0.114369509393146 1
WNK1_uc001qio.4_S184 1910 3850 3300 4080 5190 3970 3210 5620 2957.5 1212.5 -322.5 977.5 0.187410614412074 1
ARHGEF6_uc011mwd.2_S634 522 464 251 206 375 177 368 214 355.25 -77.25 124.75 -113.75 0.139203894179208 1
TGOLN2_uc021vjx.1_T295 660 588 424 811 675 732 534 673 530.25 32.75 53.25 127.75 0.1418022028699 1
SDAD1_uc003hjf.4_S547 1190 889 675 1040 924 883 1280 771 994.25 16.0000000000001 29.9999999999999 -121.5 0.499491599408099 1
RING1_uc011izv.1_S228 559 239 355 399 91.1 377 237 282 382 -141.225 -1.72500000000003 13.725 0.899666418904481 1
ARHGEF6_uc011mwd.2_S639 1920 1490 2350 1610 2640 2880 2230 2560 1895 735 44.9999999999999 -150 0.586767401761157 1
TBC1D10B_uc002dxu.2_S131 2770 1900 2620 2380 1950 2370 2670 1750 2672.5 -232.5 -107.5 -402.5 0.142051635892785 1
PRKCD_uc003dgm.3_S644 8950 11400 9720 9370 9620 9880 7770 8160 8912.5 -1002.5 1207.5 687.5 0.253018429829953 1
DDX20_uc001ebs.3_T687 707 986 1350 727 697 772 529 698 972.75 -268.5 -35.5000000000001 -24.9999999999999 0.896904495713411 1
DUT_uc001zws.3_S98 254 181 771 373 464 347 494 408 579 33.5 -200 -168.5 0.0988115964336907 1
KARS_uc002fer.3_T583 451 715 262 142 246 350 574 335 335.25 -16.2499999999998 112.25 2.25000000000016 0.989185912804469 1
LEO1_uc010bfd.3_S629 558 472 538 524 553 658 573 515 518.25 51.7500000000001 22.7499999999999 -13.2499999999999 0.748317433296493 1
ATP13A2_uc001baa.2_S150 657 397 187 1120 425 1070 155 697 309 -3.49999999999983 97.4999999999997 465 0.0607426600160685 1
KARS_uc002fer.3_T586 127 393 607 156 563 285 107 244 329.75 -21 63.5 -81.5 0.63815818189039 1
EIF3B_uc003slx.3_S124 921 603 399 445 545 195 592 468 640.25 -142 89.9999999999999 -186.5 0.208606671144199 1
PML_uc002awm.3_S529 341 277 326 327 650 214 176 334 320.5 25.75 79.75 -85.25 0.475056569174708 1
MIEF1_uc003axx.3_T57 253 403 737 1160 489 1030 573 1050 607.5 147.25 -336.25 397.75 0.0131879447241538 1
LARP1_uc003lvo.4_S311	S315 1910 1570 2040 2300 1240 1800 1340 1180 1957.5 -565 -85.0000000000002 80.0000000000003 0.745615411119704 1
LARP1_uc003lvo.4_S560 1460 1820 974 1010 1020 645 228 1390 1000.25 -495.25 335.75 295.75 0.358795330776873 1
SRSF7_uc002rqz.3_S232 497 1060 802 678 1130 1120 455 1080 528.5 187 198 263.5 0.154165172802355 1
NOB1_uc002exs.4_S183 302 358 509 625 434 414 340 399 467.75 -51.75 -91.2500000000001 52.75 0.49204750560374 1
DMAP1_uc010oku.1_S453 2070 2720 2280 2770 2300 3150 2030 2310 2070 -12.4999999999994 212.499999999999 567.500000000001 0.00469017765075548 1
PRPF40A_uc010zcd.1_S852 431 421 351 116 349 525 59 391 195.75 1.24999999999996 202.25 65.75 0.53488626217376 1
NUP93_uc002eka.3_T642 94.2 635 548 562 597 290 481 622 485.8 37.7000000000001 -149.2 97.2 0.525923660652736 1
HNRNPAB_uc003miv.3_S254 594 1750 817 1030 1150 646 1820 1060 1108 121.25 -146.75 26.2500000000001 0.950279371255376 1
LARP1_uc003lvo.4_S568 3730 6350 4210 5210 2610 2980 2070 3250 4112.5 -2147.5 232.499999999999 1292.5 0.00182137942726125 1
EIF4G1_uc003fnw.3_S1595 1050 1380 1090 1380 1380 1760 1740 1620 1147.5 400 -65 220 0.0309335857217235 1
HNRNPA2B1_uc003sxr.4_S258 378 235 296 287 308 289 330 309 324.5 10 -3.00000000000004 -48 0.0973406386344715 1
BUD13_uc009yzc.3_S324 1160 1240 878 1870 830 1340 1540 1310 1246.5 -31.9999999999999 -257 338 0.148138214039304 1
SRSF9_uc001tyi.3_S188 8340 8060 8880 7680 8830 8690 9450 7650 8635 415.000000000001 64.9999999999995 -855 0.0140226143217328 1
SRRM1_uc001bjm.3_S573 53.6 1240 626 647 540 658 691 255 496.4 -105.65 68.15 222.35 0.456652904203468 1
CHD3_uc002gjf.2_S770 413 458 287 521 979 516 218 711 302.5 186.25 157.25 77.2500000000001 0.677918129243063 1
CHD3_uc002gjf.2_S771 867 565 341 544 519 631 795 1050 564.25 169.5 -37 67 0.724379993445428 1
LMNA_uc001fni.3_S413 524 1030 535 607 621 990 590 740 450.25 61.25 173.25 274.25 0.00178495065582187 1
C1orf186_uc001hdt.2_S81 635 787 432 884 600 1120 534 848 449.25 91 111 359.5 2.38232609541577e-06 0.0105948778491717
RALGPS2_uc001glz.3_S328 106 100 282 159 270 260 484 416 263.25 195.75 -151.25 -51.75 0.0773297338056077 1
LYST_uc001hxj.3_S2123 2170 1030 2540 1560 1690 1530 1260 1290 2135 -382.5 -57.5000000000004 -562.5 0.0786607223459797 1
LMNA_uc001fni.3_S389 2060 1390 1300 760 1580 781 1510 1350 1537.25 -72.2499999999997 222.75 -542.25 0.0404514599524748 1
PHF12_uc002hdi.1_S130 695 1340 1620 1180 1590 1110 2110 996 1528.75 242.75 -292.75 -347.25 0.276751915338305 1
CCNK_uc001ygi.4_S323	S328 2270 2520 2430 2360 1820 1700 2310 2490 2525 -315 -320 60.0000000000003 0.7366709793286 1
NCOR1_uc010cpb.2_S518 1350 1550 1350 1390 4160 3260 2460 3020 1160 1815 525 -24.9999999999999 0.942981112150846 1
SMC3_uc001kze.3_S1082 630 106 233 176 493 457 601 206 354 153 117.5 -253 0.0194572427903163 1
EHBP1_uc002sby.3_S963 3950 3940 3360 4000 4320 3600 3690 3740 3690 25.0000000000005 255 -9.99999999999944 0.966925438551109 1
SRRM2_uc002crj.1_S814	S816 1210 1880 2130 2200 1640 2270 2800 3520 2050 702.5 -912.5 522.5 0.00791199788336934 1
LRWD1_uc003uzn.3_S250	S258 140 79.8 190 454 539 191 685 269 367 205.05 -162.05 -140.05 0.305639745621711 1
ATM_uc009yxr.1_T1878 445 263 138 242 1250 475 501 999 247.25 534.25 138.25 -88.7499999999999 0.702474570054242 1
SRRM2_uc002crj.1_S2406 1070 1370 1150 1220 384 779 406 459 1054.25 -695.5 92 204.5 0.00948943067783044 1
PHF8_uc004dsv.3_S702 361 752 752 448 774 472 222 587 515.75 -64.4999999999999 87.5000000000001 37.5 0.837174200327689 1
LARP1B_uc003igf.3_S652 1370 1480 1010 977 1160 841 725 865 1062.75 -311.5 318.5 -25.5 0.811554385997355 1
PHF14_uc003sry.2_S83 146 267 227 317 591 682 555 256 197.5 281.75 82.75 0.750000000000006 0.994755801096087 1
XRCC6_uc003bap.1_S499 255 467 202 314 529 510 479 637 235.5 229.25 32.25 115.75 0.0369375504439088 1
RAB8A_uc002ndn.4_S184 240 271 345 283 183 499 447 217 290.25 51.75 -24.75 13.75 0.891094899542909 1
C10orf11_uc001jxi.3_S180 2450 4260 3050 3710 2340 2990 2180 2570 2862.5 -847.499999999999 132.499999999999 877.500000000001 0.00212642488383801 1
EXOSC10_uc001asb.3_S820 116 399 584 343 966 396 650 1130 470.25 425 -207.5 -11.9999999999999 0.954016243188313 1
EXOSC10_uc001asb.3_S822 511 1530 942 1480 1600 1840 1460 1920 873.75 589.25 -80.25 564.25 0.000215654381866857 0.943056611903768
FLII_uc002gsq.2_S855 361 598 526 581 797 816 603 628 445.25 194.5 58.5000000000001 84 0.293201363921887 1
BCR_uc002zww.3_S300 80.7 323 216 523 281 456 294 102 218.425 -2.42499999999997 1.425 133.075 0.300168522883689 1
DIDO1_uc002yds.2_S1455 655 449 1380 553 340 56.6 261 37.7 1043.1 -585.425 -182.775 -384.925 0.0260494803567571 1
RBMX_uc011mwg.2_S331 3710 1640 2900 2580 2330 1450 3350 1660 3497.5 -510 -340 -1240 0.000759507474704036 1
TSC2_uc010uvv.2_S1485 1100 1310 1630 1430 1800 1460 1070 1400 1350 65.0000000000001 35 7.03401421490331e-14 1 1
ANXA2_uc002agm.3_S11 373 923 583 430 179 369 227 1150 456.75 -95.9999999999999 -136.5 377.5 0.121924221990553 1
LIG1_uc002pia.1_S75 715 1100 755 913 698 698 580 736 755 -192.75 56.75 174.75 0.0114946743945936 1
MKI67_uc001lke.3_S307 335 626 548 774 189 350 217 280 518 -311.75 -79.7500000000001 185.25 0.00478192886281617 1
ATF7IP_uc001rby.4_T523 948 723 1220 945 1330 815 944 873 1115.5 31.5000000000002 -41.5000000000002 -271.5 0.0368216647074046 1
ATF7IP_uc001rby.4_S525 415 215 205 175 276 242 142 118 225 -58 127 -72 0.0517039269275058 1
GAPVD1_uc004bpp.3_S965 703 922 296 1590 1240 1350 980 1180 628.75 309.75 42.25 455.75 0.077040061952843 1
SF3B2_uc001ogy.1_T779 96.2 154 370 255 145 233 240 265 274.55 1.95000000000001 -125.45 13.95 0.778915102423726 1
TRMT10C_uc021xbw.1_S71 1590 1280 1820 1130 871 1310 2290 1340 1835 -2.25000000000004 -382.25 -377.75 0.227137945181055 1
IWS1_uc002ton.2_S444 780 715 684 744 777 693 897 836 774 70.0000000000001 -49.0000000000001 -37.4999999999999 0.454391764594571 1
PAPOLA_uc001yfq.3_S544 2110 1740 2210 2030 1830 2700 1680 1590 1885 -72.5000000000001 217.5 57.4999999999998 0.855791133136516 1
CCND3_uc003orm.3_S182 1000 1100 794 705 2040 1670 1200 1260 705.75 642.75 462.75 -74.7499999999999 0.54279267470348 1
PALB2_uc002dlx.1_S659 495 623 192 269 256 224 312 161 309 -156.5 166 5.5 0.954947176410204 1
ZNF22_uc001jbw.3_S48 2300 1630 2840 2660 2210 2010 1780 2190 2602.5 -310 -330 -160 0.590573514030212 1
ZFR_uc003jhr.1_S1053 757 439 653 814 455 603 497 516 692.75 -148 -56.5000000000001 2.50000000000006 0.980887681409099 1
SKA3_uc001unu.3_S72 1290 1560 1070 1760 784 1040 1080 1270 1307.5 -376.5 -126.5 351.5 0.00343749875060382 1
MAP1A_uc001zrt.3_S1381 399 248 723 123 159 34.1 170 186 525.975 -235.975 -90.475 -214.975 0.0631278736924702 1
KDM5B_uc001gyf.3_S1383 3860 3750 5640 4320 3850 4500 3520 4800 4620 -225 -580 125 0.825932666582864 1
HMGN4_uc003nig.3_S79 2930 3970 3110 2790 4390 5700 3560 4600 2450 1362.5 732.5 767.5 0.0236857141224113 1
MTMR9_uc011kxa.2_S440 196 766 250 291 54.7 671 53.3 194 92.325 -132.5 224.85 342 0.00720631217582714 1
TESK2_uc001cns.1_S368 948 646 1350 824 973 920 736 741 1072 -99.4999999999999 -41.0000000000002 -219 0.179995168972264 1
DDX50_uc001jou.3_Y38 1200 1250 1100 1280 1200 1240 881 1850 1080.25 85.2500000000002 -55.2500000000002 309.75 0.116845622752621 1
PHF2_uc004aub.3_S864 1240 5620 1400 3560 2480 2850 1600 3030 1587.5 -465 650 2085 0.00544339008261545 1
BAZ2A_uc009zow.1_S1534 962 1300 707 1910 860 1240 1920 1120 1241.5 65.2500000000002 -323.75 280.25 0.441059108091361 1
CCAR2_uc003xci.3_S686 213 447 514 496 318 783 461 814 353.75 176.5 -131 258.5 0.00510978306142469 1
THRAP3_uc001caf.4_S378 1960 2930 1760 2120 2990 2840 2710 2650 1867.5 605 370 280 0.226042502321224 1
DDA1_uc002ngd.3_S94 815 880 657 890 1290 1330 991 849 670 304.5 232 49.0000000000002 0.635050337596524 1
ZMYND8_uc010ghq.1_S501 2030 1340 1500 1680 1580 2190 2010 2210 1632.5 360 -65.0000000000001 75.0000000000001 0.764234342993345 1
SPECC1L_uc011ajq.2_S830 2210 1600 1210 1100 1790 1300 1330 1260 1440 -110 500 -320 0.0617806259732812 1
THRAP3_uc001caf.4_S376 535 289 558 343 170 344 690 333 585 -47 -146.5 -161 0.157369263839392 1
COL9A1_uc003pfg.4_T242	T259 1160 1200 1370 1800 1820 1610 1730 1470 1455 275 -145 4.01943669423046e-14 1 1
HSP90AB1_uc011dvr.2_S225 10100 7770 7300 6980 7110 6280 9110 6470 8627.5 -794.999999999999 349.999999999999 -1530 0.0794799968416832 1
RSF1_uc001oyn.3_S523 380 931 600 641 799 859 475 414 459.25 -1.24999999999993 209.75 147.75 0.31602687671005 1
TOP2A_uc002huq.3_S1376 508 368 175 370 429 223 254 215 314.75 -75 128.5 -47.5 0.543963355152128 1
SEPT9_uc002jts.4_S219 149 172 332 355 756 239 893 774 455.5 413.5 -259.5 -147.5 0.207285853439847 1
TOP2A_uc002huq.3_S1373 617 556 499 852 542 694 420 613 548.25 -63.7499999999999 6.24999999999993 159.25 0.0699260880122461 1
SPTBN1_uc002rxu.3_S2163	T2170 321 2070 1850 1570 2920 2790 1400 1890 1050.25 797.25 347.75 457.25 0.436787205538754 1
SSH2_uc002heo.1_S513 163 676 268 363 125 370 1020 195 428 60.0000000000001 -128 7.00000000000008 0.979841296349447 1
TOP2B_uc003cdj.3_S1423 3690 3140 2770 2800 2560 2450 2700 1950 3070 -685 405 -345 0.0758854023170591 1
LPIN2_uc002klo.3_S242 2800 3650 2290 4020 2470 1780 1090 952 2677.5 -1617 587 438 0.409500986570791 1
GPSM1_uc004chd.2_S470 1320 896 837 1120 1290 1640 738 1940 803 358.75 127.75 352.75 0.221048527652836 1
SRRM2_uc002crj.1_S1579 335 878 255 923 1380 2590 1510 2410 172 1374.75 21.2499999999999 830.25 6.20952005366886e-11 2.78000212802755e-07
TOP2A_uc002huq.3_S1379 847 811 1060 249 638 314 161 429 765.75 -356.25 177.75 -225.75 0.256012971491669 1
TCF3_uc002ltt.4_S528 670 604 550 486 205 563 295 470 497 -194.25 60.2499999999999 100.75 0.282215769537069 1
POLD3_uc031qcr.1_S306 383 337 438 309 358 494 212 311 321.5 -23 75.5 15 0.829722170849916 1
DOCK2_uc003maf.3_S1824 250 72 403 179 164 217 151 199 292.25 -43.25 -57.25 -75.25 0.303272762771486 1
NOP2_uc021qua.2_S727 1560 1230 1330 1290 161 183 276 521 1400.75 -1067.25 -70.75 -25.75 0.841528918700873 1
BUB1_uc010yxh.2_Y41 441 1080 682 1200 670 1120 662 589 636.75 -90.4999999999999 44.5 383.5 0.0298359057906031 1
TAF7_uc003ljg.3_S212 1870 2060 2380 1720 2840 3710 2840 3180 1870 1135 90.0000000000001 185 0.521061736603955 1
ZNF511_uc001lml.1_S184 985 637 1130 1200 1420 990 1110 1540 1141.25 277 -237 -69.5 0.702893995324877 1
LRRFIP1_uc002vxe.3_S592 1620 469 562 790 699 552 674 253 914 -315.75 265.25 -372.75 0.148043261519209 1
ZNF511_uc001lml.1_S182 400 1030 236 229 177 73.2 512 410 384.95 -180.7 73.3 104.3 0.68309957657971 1
SRRM2_uc002crk.3_S2701	S2705 222 183 467 259 548 185 611 166 460.25 94.75 -91.2500000000001 -263.75 0.00190783372094945 1
CD2BP2_uc002dxs.3_S48 559 965 783 941 1330 705 968 1310 832.25 266.25 -110.75 70.2500000000001 0.732925283447036 1
ZBTB26_uc004bnj.3_S144 522 203 83.7 412 357 42.6 520 78 394.7 -55.775 7.72499999999997 -186.775 0.243270234633164 1
PDE5A_uc003idg.3_S33 567 616 1020 447 779 955 427 421 631.5 -16.9999999999999 150.5 -88.5 0.666009671394937 1
HTT_uc021xkv.1_S418	S433 84.2 252 159 114 97.1 115 251 119 163.05 -6.77499999999997 -23.675 2.17500000000003 0.971697320575526 1
ILF3_uc002mpn.3_S55 75.8 227 195 83.2 580 233 189 258 126.25 169.75 97.65 -59.65 0.568913206731951 1
CD2BP2_uc002dxs.3_S45 244 567 255 358 241 470 848 284 372.5 104.75 -55.75 22.7500000000001 0.904822311065567 1
MFF_uc002voy.4_S130 886 1150 760 1640 1250 1330 360 639 769 -214.25 304.25 375.75 0.18901195460543 1
DSN1_uc002xga.3_S56 1320 3260 2610 2220 1110 1710 1220 1520 2067.5 -962.499999999999 -42.5000000000002 612.5 0.149696777955795 1
LAS1L_uc004dwc.2_S257 1220 924 760 551 711 770 1140 595 915.25 -59.7500000000001 144.75 -247.75 0.153321771969645 1
POU2F1_uc010plh.2_S459 1690 2100 2870 1640 2710 2090 1950 2300 2232.5 187.5 -42.5000000000001 -272.5 0.471741543430266 1
DCAF8_uc001fvp.4_S98 760 669 802 842 2080 693 1040 587 888.25 331.75 232.75 -472.75 0.147912782353928 1
ZFAND5_uc004aiw.2_S47 659 591 520 509 625 636 816 786 597 146 -30 -24.5 0.732687629932371 1
IQGAP2_uc003kel.3_S851 466 113 238 299 926 230 333 396 336 192.25 117.25 -231.25 0.163105134670579 1
KRT10_uc002hvi.3_S569 993 804 1280 850 949 995 1280 6690 1172 1496.75 -1589.75 1209.25 0.390612933993701 1
RTF1_uc001zny.3_S257 1610 2100 3210 1850 1040 1490 1280 1080 2417.5 -970 -295 -155 0.71166733944263 1
AKAP12_uc003qoe.3_S1586 287 1010 423 851 979 1090 1290 576 546 341 56.5 137 0.611050697037802 1
MCM4_uc011ldi.2_T18 2910 2260 4460 2420 951 815 1300 1090 3683.75 -1973.5 -583.5 -759 0.0615514676666933 1
GPN1_uc010ezg.1_S242 398 426 407 409 459 411 466 419 419 28.75 -1.75000000000003 -16.25 0.325861910698953 1
RCHY1_uc003hik.3_S256 1270 1180 1480 1180 2230 2550 2740 2120 1400 1132.5 -72.5000000000001 -172.5 0.314241760694914 1
LCP1_uc001vba.4_S4 1990 2300 1670 2170 912 2110 487 1250 1469.25 -842.75 433.75 692.75 0.000424472604070859 1
PCM1_uc022asj.1_S64 505 924 825 1010 749 368 342 593 784.75 -303 -56.0000000000001 118.5 0.478943343386727 1
GCFC2_uc002sno.3_S187 1850 2230 2270 1750 1140 534 847 974 2113.25 -1151.25 -21.7500000000003 -154.75 0.463542561052766 1
ZNF521_uc002kvl.2_S272 417 282 486 334 350 880 20 626 215.75 89.25 115.75 212.25 0.286124094207402 1
SRRM2_uc002crj.1_T1855	S1856 869 863 1060 778 1100 769 740 1170 934.5 52.2500000000001 -36.7500000000001 -47.2499999999999 0.754778614416867 1
BABAM1_uc010xpl.1_T26 945 439 606 671 371 1110 624 834 585.5 69.5000000000001 32.4999999999999 127 0.567072980986387 1
SRRM1_uc001bjm.3_S763	S765 1240 1050 988 1170 1560 1650 1650 1720 1096.5 533 -7.00000000000026 38.0000000000002 0.626873661715145 1
TP53BP1_uc001zrr.4_S775 651 118 460 111 1240 280 627 490 507.25 324.25 150.25 -494.75 0.00128050407221392 1
PHRF1_uc009ybz.1_S1366 1250 969 681 741 857 940 1640 413 1013.25 52.2500000000001 135.25 -341.25 0.249724866192442 1
SHANK3_uc031ryd.1_S374 3960 3400 2660 3580 3140 3500 1910 3130 2817.5 -480 680 485.000000000001 0.158719575678026 1
SRRM2_uc002crj.1_T902	S907 1930 1690 1580 2000 2240 2660 2340 2590 1692.5 657.5 2.49999999999965 212.5 0.116654733074445 1
SRRM2_uc002crj.1_S1080 1780 2030 2560 2260 1830 1510 2040 1570 2422.5 -420 -320 -210 0.203477640406096 1
SUB1_uc003jhs.2_S117 1230 1120 1250 1630 1080 838 1670 1060 1548 -145.5 -335.5 -145.5 0.420669403984954 1
USP8_uc010ufh.2_Y716 722 755 880 747 867 803 1070 1140 874 194 -172.5 -23.5 0.709324432275347 1
STRIP2_uc003vow.3_S353 1390 1340 807 1110 1140 852 1250 656 1128 -187.25 224.75 -157.25 0.401995471086342 1
UNG_uc001tnz.2_S22 800 422 314 573 407 504 414 268 477.75 -129 141 -42 0.729719706527387 1
FAM120A_uc004atx.3_S512 1980 1240 1460 1740 2490 3420 1670 2810 1222.5 992.5 362.5 402.5 0.321695175557813 1
RIF1_uc002txl.3_S1836 766 340 507 290 153 22.8 538 69.9 646.3 -279.825 -30.775 -310.325 0.00766874597935015 1
KRT1_uc001sau.1_S65 205 778 176 71 328 20.3 3480 14000 1021.925 4149.575 -4098.925 2670.075 0.401981710961196 1
NFKB1_uc011cer.2_S907 1520 1390 1110 1570 699 782 1040 1230 1392 -459.75 -139.75 150.75 0.363416684504644 1
ARID3A_uc002lql.3_S100 1720 2220 1650 2120 1480 2290 1600 1130 1612.5 -302.5 302.5 327.5 0.213329388567286 1
RBM15_uc021orn.1_S655 895 1140 867 1070 1050 893 508 1010 828.499999999999 -127.75 130.75 198.25 0.110871200224309 1
CEP41_uc003vpz.4_S102 158 216 365 571 384 260 102 67.1 325.25 -124.225 -21.775 26.2750000000001 0.85448859489428 1
PJA2_uc003kos.4_S252 1920 1260 1550 1480 1620 1160 1540 802 1720 -272 147 -482 0.00032881955618413 1
RPS6KA1_uc001bms.1_S346 232 205 304 277 233 214 203 109 276.5 -64.75 -2.25000000000003 -41.75 0.272310139644794 1
PSMD1_uc010fxu.2_T269 244 93.7 286 81.6 189 135 391 434 288.4 110.925 -132.725 -91.425 0.225872761919773 1
MAPRE2_uc002kyg.4_S146 552 367 874 289 721 460 385 196 628.5 -80 89 -305 0.0225975664484962 1
TNIP1_uc010jhp.2_S265 2710 2560 2720 2300 2850 2860 2270 3430 2465 280 64.9999999999997 150 0.620571836760503 1
TP53BP1_uc001zrr.4_S1117 217 512 401 392 478 322 366 370 363.75 3.50000000000005 -4.15093193764523e-14 33.5000000000001 0.687622618937115 1
GOLPH3_uc003jhp.1_S35 225 149 78 191 160 359 245 152 114.5 68.25 56.75 35.7500000000001 0.5649938235502 1
GOLPH3_uc003jhp.1_S34 803 502 584 467 240 522 671 519 646.75 -101 -43.5000000000001 -71.9999999999999 0.600509204584354 1
UBE4B_uc001aqr.4_S104 566 599 214 539 615 555 306 627 321 46.2500000000001 162.25 154.75 0.0802476875890535 1
SRRM1_uc001bjm.3_S388	S392 2970 3230 4320 3570 3090 4470 2950 3280 3415 -74.9999999999995 -90.0000000000004 305 0.56741895873713 1
NSL1_uc010pti.2_S23 46.3 619 20 453 409 113 393 42.6 204.825 -45.1749999999999 69.6749999999999 89.8250000000001 0.66679255157306 1
UBR5_uc003ykr.2_S320 758 824 1150 979 1010 1170 758 1480 906.25 176.75 -151.25 194.25 0.266671327360076 1
RAP1GAP2_uc010ckd.3_S608	S612 433 575 664 585 1230 466 427 895 576.75 190.25 33.25 -58.25 0.807048248439993 1
NASP_uc010olr.2_T463 243 207 150 237 186 262 125 173 160.75 -22.75 53.25 43.7500000000001 0.0979247090634717 1
TMEM192_uc003iqz.4_S229 197 297 128 170 324 231 206 205 149.5 43.5 85 12 0.737525419570488 1
EXOC2_uc003mte.4_S431 3610 5400 5590 5080 4240 4510 4480 4040 4960 -602.499999999999 -357.5 277.5 0.593123625781343 1
CBFA2T3_uc002fmm.2_Y265 338 153 435 366 440 300 202 221 369 -32.25 1.75000000000002 -93.75 0.2831361699401 1
CUL4B_uc004esv.3_T48 907 801 1320 1160 736 430 1190 798 1366.75 -258.5 -398.5 -241 2.55633567796454e-05 0.112759966755016
C10orf12_uc001kmv.3_S272 1920 2770 2300 2840 1810 3110 2140 3330 2097.5 140 -250 970.000000000001 9.49594972612815e-11 4.25038709741496e-07
THRAP3_uc001caf.4_S247	S252 708 827 891 1260 801 1150 1010 983 902.5 64.5 -164.5 202.5 0.0639617677374087 1
APOBR_uc010byg.2_S938 445 460 495 259 228 274 240 365 415 -138 11.9999999999999 -12.5 0.86702047269034 1
HSP90AA1_uc001ykv.4_S452 90.2 290 75.2 161 195 41.6 103 172 115.75 -26.2 26.4 50.3000000000001 0.458832066619569 1
SRRM2_uc002crj.1_T1203 1820 1730 1340 2030 764 169 75.4 518 1609.1 -1348.4 129.9 111.9 0.652880787764088 1
ZFYVE19_uc001zmu.1_S143 571 405 503 599 587 576 777 787 594.25 162.25 -131.75 -17.75 0.761323322724297 1
CANX_uc003mkl.3_S563 3180 2000 1720 1320 2080 1440 3080 1090 2395 -132.5 372.5 -1052.5 0.0231568313239933 1
RNF216_uc011jwj.2_S718 698 481 760 458 793 258 353 647 692.75 -86.5 2.99999999999997 -190 0.210628723893664 1
CANX_uc003mkl.3_T561 1560 2250 2560 2300 3510 3250 2180 2910 1977.5 795 155 225 0.590100485553632 1
ZNF148_uc010hsa.3_S411 261 694 527 642 69.9 245 321 458 508.25 -257.525 -169.525 215.025 0.0024853520146465 1
ZYX_uc011ktd.2_S339 44.3 387 179 379 42.6 540 78.3 201 79.8999999999999 -31.8499999999999 44.15 290.7 0.00115892756512168 1
NAB2_uc001smz.3_S5 478 394 646 468 595 327 551 572 615.5 14.7500000000001 -110.75 -127.25 0.0184477330828226 1
WDR44_uc004eqo.3_S548 430 191 203 246 106 117 84.2 85.8 262.3 -169.25 56.25 -45.85 0.430936907458018 1
SUZ12_uc002hgt.2_S556 581 185 136 742 963 652 157 816 275 236 132.5 139.5 0.597905157840967 1
YTHDC1_uc003hdy.3_S278 816 1320 653 1490 660 993 1350 2240 992.25 241 -486 641 0.0165809996316502 1
TOPORS_uc003zrc.3_S97 880 502 860 1090 1000 720 920 955 972.5 65.75 -180.75 -98.25 0.4572121052564 1
SUZ12_uc002hgt.2_S558 402 657 423 953 496 480 785 1190 626.5 129 -329 293.5 0.0270295088541455 1
SAP30BP_uc002jpe.3_S42 82.4 450 659 112 474 621 361 483 313.1 158.9 3.09999999999997 22.4 0.901932688091949 1
NAGK_uc002shp.4_S24 268 254 351 210 276 280 171 408 267.75 13 -15.5000000000001 21.5 0.752664265571139 1
IMPACT_uc002kvh.4_S296 765 690 175 721 621 534 686 597 497 21.75 107.75 73.75 0.647188557394453 1
SRF_uc011dvf.2_S19 382 366 363 194 771 428 249 158 280.75 75.25 245.75 -154.75 0.109106034083426 1
G3BP2_uc003hit.3_S162 481 330 329 240 192 331 403 154 362.75 -75 52 -87.5 0.269487390610987 1
TMF1_uc011bfx.2_S343 812 895 648 773 502 780 457 545 639.5 -211 141.5 143.5 0.000297862176519949 1
NUMA1_uc009ysw.1_T1850 6280 5660 5610 4290 640 2060 1640 2020 5342.5 -3870 269.999999999999 -34.9999999999996 0.956317788730652 1
SIPA1L3_uc002ohk.3_S169 859 867 1120 1080 946 1100 1660 953 1184.75 183.25 -260.25 -146.25 0.37881195892058 1
IWS1_uc002ton.2_S252 2250 1510 1470 1720 1880 1930 2350 2240 1832.5 362.5 -52.5000000000001 -137.5 0.583203083403379 1
SRRM2_uc002crj.1_S993 989 1120 1260 1050 1420 862 1000 801 1174.25 -84 70 -209 0.159865968309788 1
R3HDM1_uc010zbh.2_S380 1470 1280 1370 1460 1060 887 56.6 737 1209.9 -709.85 268.35 101.85 0.663340683284513 1
ZBTB46_uc002ygv.2_S233 554 390 986 520 213 521 419 817 736 -120 -266 19.0000000000001 0.914131789050424 1
ALB_uc011cbf.2_S295 911 473 599 895 1370 745 892 666 787.75 198.75 111.75 -248.25 0.194519940209885 1
PDHA1_uc011mjd.2_T199 2240 2320 2540 2210 2790 2390 2020 1810 2290 -75.0000000000001 290 -215 0.313285909969632 1
NFX1_uc003zsr.3_S149 9230 6470 5350 4740 3180 2560 4040 2940 6537.5 -3267.5 1092.5 -1272.5 0.186367836546121 1
CAMSAP1_uc010nbg.3_S562 1760 1590 2930 1410 1360 762 1170 1130 2359.5 -817 -292 -582 0.0580293163056627 1
PRAM1_uc002mkd.3_S24 376 156 448 835 312 467 555 265 548.75 -54 -198 8.00000000000002 0.961172003626276 1
SEC31A_uc003hnm.3_S526 804 456 565 559 765 880 606 643 554.75 127.5 133 -50.5 0.592486043092151 1
CDK7_uc003jvs.4_T112 2440 3520 2320 2610 3870 4440 3650 4030 2225 1275 415 580 0.000312375803103382 1
MYCBP2_uc010aev.3_S2871 931 846 869 563 811 393 599 575 859.5 -207.75 93.75 -208.25 0.0196527453348471 1
HIRIP3_uc002dve.3_S226 1240 749 650 352 749 764 328 773 614 -94.25 349.75 -82.25 0.666748069371992 1
PRKAA1_uc003jmb.3_S237 2830 4050 2960 3600 4030 5340 3710 4310 2680 987.5 417.500000000001 942.5 5.32831286600008e-06 0.0236310675607104
PRKAA1_uc003jmb.3_S235 980 1040 228 940 554 730 1090 643 684 -42.75 100.75 125.25 0.633141546063007 1
SSFA2_uc002uoh.3_S738 1510 1690 1710 939 539 819 793 1100 1460.75 -649.5 3.99999999999991 -0.999999999999847 0.996949128964486 1
ZNF800_uc010lla.2_S594 1660 1380 1780 2200 2080 2060 1770 1920 1782.5 202.5 -122.5 67.5000000000002 0.754022530062075 1
MGMT_uc001lkh.2_T138 277 722 466 719 539 597 1280 862 652.75 273.5 -298 84.5000000000001 0.657081986443042 1
BCLAF1_uc011ede.1_S174 688 1500 1950 1850 2690 2870 1900 3030 1367 1125.5 -245.5 505.5 0.174092157644354 1
DNTTIP2_uc001dqf.3_S116 596 645 396 953 831 425 1370 243 821.5 69.7500000000001 -116.25 -231.75 0.456273494499968 1
KIAA1598_uc009xyw.4_S493 692 540 1130 408 378 863 919 1180 854 142.5 -291 -31.9999999999999 0.89382744795346 1
SNX3_uc003psh.3_Y48 627 159 909 361 661 568 539 682 694.25 98.5 -119 -241.5 0.115002820417201 1
TXLNA_uc001bui.3_S513 3990 4400 3790 4270 3860 4340 3180 4650 3670 -105 175 710 0.00124430952673362 1
L3MBTL3_uc003qbu.3_S658 758 912 1490 1290 1440 1110 796 1490 1178.5 96.5000000000002 -211.5 79.5000000000002 0.761835268796071 1
SAMHD1_uc002xgh.2_S32 533 634 656 533 533 726 490 707 535.5 25 9.99999999999997 97 0.153209427845321 1
NOLC1_uc001kur.2_S563 781 1220 546 1830 1430 1300 1920 866 1080.75 284.75 -107.75 134.75 0.752520399695396 1
MRGBP_uc002ydi.3_S190	S194 124 756 703 893 345 778 145 421 447.5 -196.75 -39.7500000000001 382.75 0.0334591194313659 1
OGFR_uc002ydl.3_S377 2580 2160 2070 2600 1020 1520 1030 1470 2207.5 -1092.5 27.4999999999997 262.5 0.184301798899668 1
C1orf35_uc001hrx.3_S216	T218 84.6 480 235 764 301 733 706 955 322.9 282.85 -265.35 401.35 6.14048037108568e-13 2.7521633023206e-09
ACAP2_uc003fun.4_T388 1560 2160 1540 2040 2090 1980 1570 1730 1567.5 17.5000000000003 227.5 287.5 0.0746910738895563 1
SF3B1_uc002uue.3_T325 261 200 449 310 450 521 431 451 344.75 158.25 -52.2500000000001 -27.2499999999999 0.663982334854063 1
LIG3_uc002hij.3_T217 706 739 998 1130 791 794 863 1120 975.25 -1.24999999999997 -270.25 106.25 0.0820165835414472 1
LIG3_uc002hij.3_S218 55.1 515 398 525 362 130 273 568 379.775 -40.0249999999999 -175.475 162.475 0.204970829979069 1
SCAF11_uc001roy.1_S532 410 928 666 95.7 941 171 854 252 630.175 29.5750000000002 145.575 -356.075 0.178940499199285 1
BACH1_uc002ynk.3_S442 2170 1780 1770 1690 1270 1010 809 867 1799.75 -863.5 273.5 -168 0.0522124726765877 1
EML3_uc001ntt.1_S893 472 42.6 728 446 774 614 140 710 475 137.35 -30.3499999999999 -75.35 0.757163944619885 1
ACAP2_uc003fun.4_S385 2500 1900 1880 1750 2560 1580 1750 1960 2045 -44.9999999999999 300 -375 0.103294384595188 1
ACAP2_uc003fun.4_S384 1330 763 1020 1100 1200 1440 1120 1540 1037.5 271.75 -11.7500000000001 43.2500000000001 0.816272673127749 1
RASAL3_uc002nbe.2_S840 2720 1770 1550 1590 1060 1310 1490 1990 1897.5 -445 59.9999999999996 -39.9999999999998 0.922758943626774 1
FMNL1_uc021tyj.1_S690 171 268 102 349 359 418 623 281 232.25 197.75 -34.75 15.25 0.889635219970352 1
HMGN1_uc002yxo.3_S85 5190 3870 3480 3470 3420 3380 3090 2980 3832.5 -785 709.999999999999 -370 0.254181783111979 1
NOP2_uc021qua.2_S785 978 2050 1440 2400 847 1500 1370 989 1532 -540.5 -206 576 0.0578381240143705 1
SYMPK_uc002pdn.3_S12 307 315 301 286 280 542 86.2 302 184.8 0.300000000000004 117.2 117.7 0.136245436721714 1
FLNA_uc010nuu.1_S2330 388 321 200 180 289 173 333 348 282 13.5 27.5 -47 0.518566559404822 1
AFF4_uc003kyd.3_S664 600 962 630 391 463 379 595 1000 616.75 -36.5 -53 111 0.602943650055274 1
KDM2B_uc001uao.3_S351 180 348 717 111 279 462 482 567 436.25 108.5 -152 -42.4999999999999 0.795203089934475 1
SET_uc004bvu.4_T22 1670 1850 1310 1590 1900 1340 2070 1110 1652.5 1.80874651240371e-13 170 -265 0.321558417490077 1
HMGN1_uc002yxo.3_S88 1210 976 920 968 1230 1070 930 968 969.5 31.0000000000001 175 -76.9999999999999 0.220121023428063 1
HNRNPC_uc001vzw.3_S232 1520 1770 1680 1840 1700 2080 2610 1820 1812.5 350 -220 8.54130297523974e-14 1 1
LENG8_uc002qfv.1_S313 2510 2690 2110 3290 2030 3520 1210 2360 1927.5 -369.999999999999 445 1000 0.00643999513333931 1
ESF1_uc002wok.2_T692 627 877 752 849 448 751 1200 900 857.25 48.5000000000001 -249.5 87.5000000000001 0.572551224248803 1
VAT1_uc010whk.1_S16 317 273 467 273 140 43.8 231 447 427.8 -117.05 -161.05 -29.55 0.734646989017737 1
YWHAZ_uc003yjw.2_S206 177 73.6 548 640 45.5 267 354 334 500 -109.525 -328.225 47.525 0.609506817632175 1
PROSER2_uc001ikx.3_T44 1770 885 598 1470 563 671 474 459 1059.75 -639 222 20 0.94916232851253 1
CARHSP1_uc002czh.2_S40 2300 2080 2160 2120 1920 2220 2060 1630 2145 -207.5 137.5 -97.4999999999999 0.488850621275346 1
SRSF10_uc021oip.1_S130	S132 2000 2440 3040 2840 3110 3040 2590 2610 2617.5 257.5 -122.5 47.5000000000005 0.882688472516775 1
HNRNPC_uc001vzw.3_S238 999 922 856 595 1160 871 1470 1030 976.25 289.75 0.249999999999987 -266.75 0.0463962118206913 1
UBQLN4_uc010pgx.2_S317 394 243 347 623 417 199 247 446 439.75 -74.5 -102.5 26.5000000000001 0.812490128843483 1
FOXJ2_uc001qtu.3_T47 521 736 255 215 420 476 717 102 371.75 -2.99999999999994 216 -95.9999999999999 0.593783986704165 1
NKTR_uc003clm.1_T232	S236 20 287 148 362 69.2 247 200 146 157.75 -38.6999999999999 -58.2 151.2 0.0200724439297547 1
EEF2_uc002lze.3_T56 593 911 758 704 651 869 1320 971 816 211.25 -182.25 33.2500000000001 0.840039267727875 1
ACSS2_uc002xbd.2_S29 1440 1550 1960 1930 1910 2100 1990 2240 1795 340 -280 130 0.193043565108068 1
IRF2BPL_uc001xsy.4_S546 813 972 842 911 646 932 928 1210 851 44.5000000000001 -132 199 0.0218838399356275 1
TESPA1_uc001sgn.4_S466 644 1090 1200 967 1220 1100 1170 1390 1020.25 244.75 -168.25 78.2500000000001 0.568221280324624 1
MORF4L2_uc004ela.3_S70 1400 1440 1400 1430 396 371 715 223 1493.5 -991.25 -40.2500000000002 -111.75 0.321652631017304 1
PGAM5_uc001uku.3_S79 437 396 156 204 420 592 576 414 234.25 202.25 123.75 4.25000000000002 0.959230069494112 1
ORC1_uc010oni.2_S272 510 414 566 295 84.4 215 238 186 490 -265.4 -15.4000000000001 -72.0999999999999 0.337515126811235 1
SRRM2_uc002crk.3_S2691 687 366 520 478 575 369 273 257 527.25 -144.25 117.25 -146.25 0.0565947403211969 1
RPS6KC1_uc010pts.2_S99 620 318 313 420 1180 761 834 661 434.75 441.25 162.75 -196.75 0.0547182050305154 1
AHCTF1_uc001ibv.2_S1317 519 274 89.4 298 509 147 202 327 262.7 1.15000000000003 133.15 -68.3499999999999 0.585209878980175 1
RPS3_uc031qct.1_T94 2070 1680 1310 1960 2130 2210 2430 2670 1717.5 605 -70.0000000000002 145 0.549456561391459 1
NUDC_uc001bng.2_T144 195 552 657 321 418 288 244 583 446.5 -47.9999999999999 -88 57.5 0.702245612595373 1
LSM14A_uc002nva.4_S215 440 1280 2110 1640 874 1140 894 1120 1513.5 -360.5 -507.5 215.5 0.530954605168612 1
RANBP3_uc002mdz.3_S56 339 366 833 352 37.7 304 138 58.3 547.75 -338 -83.6500000000001 -66.85 0.668223352058671 1
FANCD2_uc003bux.1_S1400 479 159 511 163 184 386 267 551 386.25 19 -71.0000000000001 -45.5 0.75766020416445 1
PPHLN1_uc001rni.1_T129 1070 1370 1070 1140 1350 746 708 758 1078 -272 215 -46 0.793432063519484 1
SPTBN1_uc002rxy.3_S2124 621 732 713 651 836 728 985 737 738.75 142.25 -42.25 -76.75 0.249835366274011 1
TP53BP1_uc001zrr.4_S221 625 304 849 1060 389 480 310 205 803.25 -363.5 -156.5 -31 0.873638916618552 1
GBF1_uc001kux.2_S256 5610 6630 4930 5000 6150 8280 6560 6200 4687.5 1255 995 715.000000000001 0.140720917259246 1
SRRM2_uc002crj.1_S893 382 276 59 207 206 257 407 372 214.25 79.5 19 14.5000000000001 0.885222972588861 1
SCAF1_uc002poq.3_S964 2710 2290 1930 2400 1700 1270 957 1520 2164.25 -970.75 290.75 45.7500000000004 0.84692291927956 1
GSE1_uc010cho.3_S1654 1180 454 527 159 1100 867 697 1310 555.75 413.5 227 -178.5 0.516131329549105 1
HLA-E_uc011fwo.2_S356 421 642 586 224 560 572 118 279 340.75 -86 247 8.00000000000009 0.950318774386365 1
ZC3HAV1_uc003vup.3_T325 1830 1830 1720 1240 1210 1120 1410 1200 1700 -420 105 -195 0.200097564353054 1
GSE1_uc010cho.3_Y1653 139 242 359 310 385 215 553 74.7 376.25 44.4250000000001 -78.9250000000001 -148.575 0.183138304025078 1
NIPBL_uc003jkl.4_T173 5950 3450 5100 4910 5620 4010 5370 3220 5605 -297.5 107.5 -1612.5 0.000909196582336505 1
MTDH_uc003yhz.3_S322 343 214 172 189 314 240 109 289 186.25 8.49999999999998 88 -1.49999999999999 0.979625527743891 1
DDX5_uc002jek.2_S479 168 254 47.2 512 122 436 209 301 136.85 21.7 -22.3 239.2 0.00394910056883654 1
DOCK2_uc003maf.3_S1684 348 636 569 336 345 418 462 741 466.5 19.2500000000001 -90.2500000000001 101.75 0.412193479754952 1
ELMSAN1_uc010tud.1_S460 381 470 78.7 160 88.5 249 218 145 166.85 -97.3 146.7 64.4500000000001 0.475792556270871 1
DOCK11_uc004eqq.2_S408 624 692 954 1140 1650 1060 1200 1300 953 450 -142 -58.9999999999999 0.765749032701903 1
FAM65A_uc002etk.3_S361 379 262 421 180 437 539 826 392 422 238 -50.5000000000001 -172.5 0.0955710312878751 1
YAF2_uc010skp.2_S180 676 1160 1130 678 1040 962 805 653 864.25 -45.9999999999999 143 -49.4999999999999 0.784550891492933 1
CLASP1_uc010yza.2_S599 871 1900 1540 1170 1260 1540 860 1750 1110.25 -17.7499999999995 62.7499999999997 457.25 0.099677723917704 1
TJP2_uc011lru.2_Y323 1030 982 732 1050 1690 1370 1160 1020 833.5 361.5 277.5 -47.5 0.73776355292073 1
CLASP1_uc010yza.2_S597 923 993 503 535 833 705 1170 838 732.25 148 102 -89.4999999999999 0.630766240303746 1
IGF2BP2_uc003fpp.3_S600 1370 1140 1780 737 2320 1490 1690 1500 1466.75 493.25 153.25 -573.25 0.00444030766917546 1
KRT17_uc010wft.2_S12 433 152 219 64 163 149 287 1880 268.25 402.75 -388.25 285.75 0.539914027469468 1
TLK2_uc002jaa.4_S642 760 158 385 184 469 105 83.7 209 423.175 -155.075 157.575 -260.425 0.0493443727718064 1
BRD8_uc003lci.3_S283 1000 1480 1020 1150 733 1360 514 464 835.999999999999 -394.75 356.25 296.75 0.0776976210764486 1
PRRC2A_uc011ffc.2_S1217 745 1520 769 1470 975 700 338 581 847.75 -477.5 195.5 361 0.114839431855806 1
RFX7_uc010bfn.3_S906 409 1110 258 847 333 503 188 425 364.25 -293.75 159.25 424.25 0.000232504308044603 1
RNASEH2A_uc002mvg.1_S232 909 966 1870 1070 1550 1020 1520 957 1554.75 58.0000000000002 -243 -459 0.0320693417464352 1
PAN3_uc001ury.3_S353 1540 1900 1370 1140 727 672 409 905 1289.25 -809.25 253.75 142.75 0.432211116394153 1
TNIK_uc003fhh.2_S684 623 513 544 513 619 731 836 961 582.25 238.5 -92.0000000000001 24 0.770294037461588 1
UBAP2L_uc010pen.2_S480 310 1320 794 1500 894 1420 843 1190 705.25 105.75 -95.7500000000001 647.25 0.000142216494065297 0.623761542970394
MIOS_uc010ktq.3_S765 605 1000 403 557 337 349 215 601 458.5 -265.75 128.75 236.75 0.0606626309351877 1
SMC4_uc003fdg.1_S40 1410 1310 1210 1230 2020 1650 1590 1380 1250 370 245 -165 0.0636064931972354 1
UBAP2L_uc010pen.2_S486 1520 1450 1250 1440 1440 1120 1600 922 1485 -144.5 79.4999999999998 -219.5 0.178049750428584 1
CBFA2T3_uc002fmm.2_S64 226 305 573 415 236 337 437 463 471.75 -11.4999999999999 -196 12 0.822400622839028 1
DNAJC21_uc003jjc.3_S422 268 572 136 311 308 439 349 451 190.25 65 85.0000000000001 178 0.00867802043979221 1
PHF2_uc004aub.3_S870 1670 1170 1660 1380 1320 1150 1170 1090 1597.5 -287.5 2.49999999999993 -257.5 0.00599804535376676 1
FAM208A_uc003die.4_S977 1560 882 1580 1090 572 269 294 292 1458.75 -921.25 6.75000000000003 -368.25 0.00789857517370582 1
SEC62_uc003fgg.3_T157 3600 4180 2910 3000 2470 2530 3140 2120 3257.5 -857.5 402.5 -72.4999999999999 0.854523580730582 1
PPP1R7_uc002was.3_S26 900 1470 1030 1530 1210 1430 1670 1010 1182.5 97.5000000000001 -57.5000000000001 157.5 0.521377516119741 1
EIF3H_uc003yob.3_S182 2390 2010 1930 1480 2400 2010 2210 2480 1982.5 322.5 177.5 -237.5 0.272496571421442 1
C2CD5_uc001rfr.3_S259 536 327 373 638 783 887 903 806 484 376.25 -46.7500000000002 15.7500000000001 0.864409087056204 1
YBX1_uc001chs.3_S312 458 518 176 463 750 567 757 609 365.75 267 71.9999999999999 4.00000000000011 0.969794919764198 1
TRIP12_uc010fxh.1_S118 1750 1260 1150 1070 681 758 1730 554 1523 -376.75 -13.7500000000002 -417.25 0.18802238042991 1
MCM2_uc003ejp.4_S39 416 127 504 482 465 601 465 246 442.5 62 -22 -98.5 0.449015697884277 1
ITSN2_uc002rfe.2_S861 961 526 799 501 588 688 471 440 710.75 -150 138 -166 0.124347763842786 1
SH3BP5L_uc001iew.1_S342 2900 3160 3450 2930 3990 2820 2680 1720 3147.5 -307.5 522.5 -597.5 0.172112664425808 1
INTS12_uc010ilr.3_S377 300 986 1180 466 388 916 647 995 714.25 3.50000000000011 -174.5 212 0.438982221059509 1
ANKS1A_uc003ojx.4_S625 486 271 161 119 534 389 694 212 308 198 123.5 -221 0.0265672630881798 1
PNISR_uc011eag.2_T547 564 855 614 989 995 844 1150 726 771.75 173.25 -55.25 22.75 0.889783585286936 1
EIF5B_uc002tab.3_S112 783 503 518 483 671 509 627 364 605 -28.9999999999999 118.5 -185 0.000233485263407481 1
THRAP3_uc001caf.4_S319 2190 2760 2230 1740 1120 1630 1330 980 2022.5 -965 355 60.0000000000004 0.810895193624326 1
MYBBP1A_uc002fyb.4_S1202 339 435 443 329 543 457 487 377 396 79.5 34.5 -53.5 0.250960948266028 1
SEC62_uc003fgg.3_T374 124 298 54.7 99.3 124 84.2 253 155 125.375 10.05 17.05 20.2 0.794814680339747 1
VIM_uc001iou.2_S429 1100 1300 1320 1120 714 552 686 807 1248.5 -520.25 -66.7500000000001 -10.2499999999999 0.909188675809648 1
SETD1A_uc002ead.1_S467 1540 2140 1260 685 1620 1740 938 1050 985.75 -69.2499999999997 776.75 64.25 0.764196052688447 1
ATP1A1_uc010oww.2_S15 205 442 106 105 211 165 158 553 128.75 57.25 25.25 146.25 0.266660870584484 1
BRIP1_uc002izk.2_S987 1220 429 740 420 415 462 297 313 738.75 -330.5 189 -262 0.12565773156877 1
THRAP3_uc001caf.4_T940 306 929 810 633 667 615 252 525 549 -154.75 74.2499999999999 166.75 0.351517138688044 1
OSTM1_uc003psd.3_S324 133 562 201 377 221 408 484 348 247 47 -21.5 164 0.128754593581555 1
EIF4ENIF1_uc003akx.2_S992 4330 4550 3780 4650 2320 2520 1930 2510 3987.5 -2007.5 212.5 467.500000000001 0.000754525842390718 1
KDM5C_uc004dsa.3_S300 1340 1020 1110 1210 1050 750 418 886 1109.5 -394 134 -12.9999999999998 0.939713226831577 1
MAP7D1_uc001cab.3_S124 857 787 598 559 432 633 537 618 629 -145.25 99.2499999999999 43.2500000000001 0.630215382897688 1
FAM53C_uc003lcv.3_S121 1230 1690 1290 1950 1650 972 932 1360 1430 -311.5 2.49999999999995 217.5 0.428322217403121 1
CDK12_uc002hrw.4_S422 1180 1140 1090 1170 848 1180 1020 961 1092.5 -142.75 26.7499999999999 78.2500000000001 0.315540570807071 1
PLCL2_uc011awc.2_T583 479 531 259 351 324 415 287 633 305 9.74999999999999 54.75 145.25 0.119366229175084 1
GEMIN5_uc011ddk.1_S776 426 335 190 361 243 208 372 362 332.75 -31.7499999999999 -18.2500000000001 8.75000000000009 0.91156284820588 1
HIRIP3_uc002dve.3_S195	S198 309 272 319 287 366 366 415 293 320.75 63.25 -0.250000000000018 -47.75 0.0412449006456476 1
RPRD2_uc010pcc.1_S664 2210 2850 2220 2590 1470 2690 1830 1730 2095 -537.5 212.5 532.5 0.028134223603642 1
TRERF1_uc003osd.2_S490 1120 323 788 483 937 577 1120 815 930.5 183.75 -62.25 -441.75 0.000506231988240279 1
LATS1_uc003qmu.2_T611 632 738 505 565 558 419 1030 722 704.5 72.2500000000001 -118.75 -70.2499999999999 0.656095495082046 1
NFATC1_uc010xfg.2_S219 2090 2920 1110 2140 2220 1620 1350 1220 1545 -462.5 757.5 282.5 0.408298981871213 1
EIF4EBP1_uc003xks.3_S111 304 330 384 497 514 350 333 284 388 -8.49999999999996 -2.69074595106932e-14 -18.5 0.8171047971679 1
CHAMP1_uc001vuv.3_S569 1090 1540 706 1220 1040 791 1140 842 1017.75 -185.75 138.25 104.25 0.631691961176401 1
PRAM1_uc002mkd.3_S296 573 1050 938 1020 1150 1370 1460 561 889.75 240 40.9999999999999 -29.9999999999999 0.914903187721349 1
PRAM1_uc002mkd.3_T295 326 760 273 249 741 243 873 367 437.75 154 77 -148.5 0.499249643530643 1
HNRNPA2B1_uc003sxr.4_S224 572 256 351 176 273 332 522 60.1 410 -41.975 80.975 -223.475 0.0286571282480303 1
RAB12_uc002knp.3_S20 1490 1510 1360 1070 895 567 642 393 1338.75 -733.25 249.25 -211.75 0.00272201664784178 1
SRRM1_uc001bjm.3_S742 1850 1010 2060 1610 951 1390 1890 1540 2020 -189.75 -474.75 -300.25 0.201007395245562 1
NCBP1_uc004axq.3_T20 546 471 478 757 349 784 556 759 507.75 49.0000000000001 -100 210.5 0.022906761365823 1
TBC1D9B_uc003mlj.3_S434 279 322 233 202 200 268 253 271 233 -11 27.5 24.5 0.461078981028037 1
CHRAC1_uc003yvl.3_S123 145 238 307 172 359 287 215 309 214.75 77 6.5 -4.99999999999998 0.930558609225041 1
BUD13_uc009yzc.3_S357 3530 3390 2710 2970 3410 3270 2430 3120 2770 -92.5000000000001 592.5 167.5 0.33031916403377 1
CEP170_uc021plp.1_S1226 1410 2590 2150 2150 1260 1640 1210 858 1857.5 -833 133 302 0.342012366628439 1
NFATC2IP_uc002dru.3_S83 526 476 245 381 201 322 528 343 400.75 -58.4999999999999 6.99999999999998 5.50000000000011 0.960841805675101 1
PRPF4B_uc003mvv.3_S430	S436 428 561 661 689 805 996 626 916 517.25 251 -25.5000000000001 160.5 0.0773470443068201 1
ZNF280C_uc004evm.3_S79 184 290 189 315 360 91.7 357 262 285.575 23.175 -49.325 -32.8249999999999 0.690213017529316 1
REPS1_uc003qij.3_S273 826 826 1330 688 1190 577 667 656 1066 -145 19.4999999999999 -316.5 0.0882091571519251 1
UTP14A_uc004eva.1_S436 1380 682 607 952 495 1070 332 578 702 -286.5 289.5 117 0.630825512878614 1
DMTN_uc022asy.1_S115 1020 389 1060 679 1770 886 553 1110 871.5 292.75 165.75 -334.75 0.293442899722086 1
VDAC2_uc010qle.2_T112 93.1 357 746 555 520 661 334 654 453.275 104.475 -164.475 133.475 0.415305432156273 1
SERINC1_uc003pyy.1_S363 2570 1050 1290 571 1410 805 1780 1520 1674 8.50000000000015 168.5 -776 0.0671242475345731 1
TXLNG_uc004cxq.2_S78 364 509 336 433 607 330 482 360 405.25 34.2500000000001 49.7499999999999 -39.2499999999999 0.644686151202643 1
LMNA_uc001fni.3_S406 1130 1490 1880 1420 1250 1320 1100 1200 1522.5 -262.5 -102.5 17.5000000000001 0.926797425830674 1
TBC1D5_uc003cbf.3_T41 1390 1940 1190 1180 1450 1350 1650 1550 1312.5 75.0000000000001 140 85.0000000000001 0.695788890230952 1
ALAD_uc011lxe.2_S242 1530 1440 1010 1390 1920 1780 1130 1960 1072.5 355 295 245 0.213757868153671 1
KRT1_uc001sau.1_S526 148 1170 249 751 700 847 1230 902 445 340.25 -66.75 335.75 0.216066753033138 1
LMNA_uc001fni.3_S402 2370 3210 3270 2720 1060 1690 1540 1740 2870 -1385 -235 280 0.293128132021547 1
RECQL5_uc010dgl.3_S487 2990 2600 2390 2340 2270 3170 2890 3350 2457.5 340 14.9999999999995 230 0.474324472948353 1
RALGAPA1_uc001wti.3_S739 796 3040 1640 1750 1900 1900 1450 1510 1344 -116.5 321.5 603.5 0.205347007271519 1
RBM10_uc004dhh.3_S593 672 300 536 139 380 439 963 138 601.75 68.2499999999999 3.75000000000006 -383.75 0.025910084174976 1
C2orf49_uc010fjd.1_S226 306 174 674 106 251 208 220 385 443 -49 -111.5 -144.5 0.284394818550136 1
UBA7_uc003cxr.3_S23 231 110 252 93.7 72.5 129 334 82.4 258.425 -17.1999999999999 -54.9000000000001 -118.6 0.0547123305535053 1
LMNA_uc001fni.3_S391 8060 6330 6280 5910 5280 5080 5550 7270 6750 -849.999999999999 -65.0000000000009 -145 0.864039930733689 1
RCSD1_uc001gem.3_S350 1990 2160 2410 1470 1250 1300 1440 1020 2105 -755 89.9999999999997 -285 0.19522114107872 1
CARD9_uc022bpo.1_S434 101 179 285 115 347 600 384 659 142.5 327.5 -54 109 0.22159392210431 1
LARP1_uc021ygi.1_S89 63 586 593 514 384 179 182 319 441.5 -173 -99 94.0000000000002 0.53802787582443 1
SETDB1_uc009wmf.2_S176 1770 2200 1440 951 2920 2930 3170 3990 1460.25 1662.25 67.2500000000001 192.75 0.658055054117914 1
HTATSF1_uc004ezx.3_S641 3790 2650 2570 2760 3210 2510 4350 3270 3382.5 392.5 -197.5 -682.5 0.138372146338704 1
FAM53B_uc001lhv.1_S164 3950 2220 4160 2710 3900 4360 3840 3400 3615 615.000000000001 79.9999999999996 -790 0.102433746575272 1
GINS2_uc002fja.3_S178 134 71.7 270 119 480 156 173 487 202.5 175.325 -51.8250000000001 -55.825 0.637164007438976 1
TJAP1_uc011dvj.3_S299 407 518 521 538 43.8 246 289 112 507.5 -323.3 -61.3 38.3000000000001 0.585915926661245 1
COPA_uc009wtj.1_S401 73.2 268 356 40.9 139 119 51.9 256 189.75 -43.0499999999999 -26.4 15.9500000000001 0.879896376423238 1
RB1CC1_uc003xrf.4_S221 966 702 685 691 703 337 1010 494 925 -125 -43.0000000000001 -285 0.0336258367235485 1
PDS5B_uc010abf.3_S1161	S1165 818 469 698 855 380 1140 714 924 660.75 79.5 -96.0000000000001 194.5 0.324020547651235 1
LRRFIP2_uc003cgp.2_S291 514 350 608 495 673 405 778 435 649.5 81.0000000000001 -93.5000000000001 -222 1.87340600743561e-06 0.00833853013909589
SETD1A_uc002ead.1_S914 143 601 359 844 617 693 929 308 485.25 150 -96.5000000000001 99.5000000000002 0.669160711781816 1
MAPRE2_uc002kyg.4_S215 2560 1590 2900 1510 2930 2840 2130 2500 2290 460 220 -520 0.181774871941135 1
BPTF_uc010wqm.1_S816 318 320 272 158 226 395 370 457 248.75 95 0.499999999999968 36 0.62499609519791 1
GPATCH8_uc002igw.2_S935 142 282 329 472 97.8 559 53.6 388 191.65 -31.6499999999999 -40.4500000000001 269.65 0.0072593021202742 1
WDR70_uc003jkv.3_S636 681 832 985 994 591 677 307 579 818.75 -334.5 -21.0000000000001 129.5 0.266096163479805 1
HNRNPM_uc010xke.1_S396 338 352 781 240 395 315 233 309 514.5 -114.75 -40.75 -132.75 0.329729031055099 1
JADE3_uc004dgx.3_S565 426 576 637 376 384 681 322 679 429.25 12.7500000000001 13.2499999999999 135.75 0.261616289876475 1
RICTOR_uc003jlo.2_S20 202 713 224 485 415 275 1130 498 497.5 173.5 -183 1.0551021322355e-13 1 1
NCOA2_uc003xyn.1_S492 4700 2700 3200 2670 2390 3230 2830 2130 3342.5 -672.5 547.5 -597.5 0.245641272149073 1
SON_uc002yse.1_S153 307 136 102 190 142 164 461 304 249.5 84 -77 -54.5 0.56464341486668 1
SON_uc002yse.1_S151 115 150 89.8 345 178 183 349 381 201.4 97.8 -134.7 81.8 0.145610909721468 1
PRKDC_uc003xqi.3_T2637 65.6 296 20 628 469 196 519 252 264.15 106.6 -98.1000000000001 74.6 0.688605961455691 1
ATF7IP_uc001rby.4_S558 941 1240 559 791 722 984 541 1250 601.75 -8.49999999999987 186.5 375.5 0.0123408216295276 1
PPP1R21_uc002rwm.3_S100 929 1890 396 1350 3250 2500 2320 2360 722.75 1466.25 535.75 301.25 0.398244861714382 1
GANAB_uc001nua.4_S51 357 708 558 1020 1400 1200 1850 978 785.75 696.25 -185.25 -64.7499999999999 0.80838064297508 1
SRRM1_uc001bjm.3_S413 92.7 135 105 126 94.6 352 324 422 100.175 183.475 -75.675 104.675 0.0773141903998144 1
BRIP1_uc002izk.2_S127 817 654 923 830 1150 1150 910 1040 813.249999999999 256.5 16.9999999999998 -31.4999999999999 0.743277740243573 1
SRRM1_uc001bjm.3_T415 366 63 214 67.7 334 184 268 452 236.425 131.825 -13.6750000000001 -103.825 0.294509498024503 1
FANCA_uc002fou.1_S1107 70.5 218 133 60.7 248 458 188 276 31.8 171.95 84.2 93.3 0.0932139408280177 1
CCNY_uc001iyw.4_S98 330 245 279 221 339 495 461 378 268.75 149.5 17.5 -17.5 0.733254836854732 1
PPP1R9B_uc002iqh.4_S191 347 107 486 348 576 92.7 366 173 485.075 -20.0749999999999 -62.575 -263.575 0.004047779423214 1
NASP_uc001coj.2_S142 504 623 470 803 719 631 756 668 593 93.5000000000001 -55.0000000000001 69.0000000000001 0.430907502693878 1
UBR4_uc001bbi.3_S180 1390 1190 1780 1060 1560 2040 2220 1240 1547.5 410 -29.9999999999999 -355 0.210343464598799 1
ANK1_uc003xoi.3_S855 1400 961 565 673 730 1300 1850 1310 938.25 397.75 -1.75000000000013 -75.2499999999999 0.83417562576532 1
PPM1G_uc002rkl.4_S200 606 1120 1330 512 1160 841 1650 1330 1146.75 353.25 -273.75 -235.75 0.368887332826656 1
HDGF_uc009wsd.3_S254 836 1430 1380 995 2370 1060 1010 1300 1135.25 274.75 252.75 -202.75 0.609038508654363 1
NHSL1_uc011edp.2_S309	S310	T313 178 208 311 355 676 406 311 631 265 243 -35 31 0.790747271681946 1
CCNY_uc001iyw.4_Y97 657 426 1000 353 668 785 569 503 698.5 22.2500000000002 27.7499999999999 -206.75 0.204588951599314 1
PANK2_uc002wkc.3_S167 891 118 526 195 696 694 361 400 451.25 105.25 229.25 -266.75 0.112920023753417 1
CLASP2_uc021wvb.1_T806 805 783 324 883 64 525 384 339 548.75 -370.75 61.7499999999997 238.25 0.115576088050853 1
ADCY6_uc001rsi.4_S85 201 375 522 322 86.2 535 248 467 320 -20.9499999999999 -90.4500000000001 160.45 0.175341295553477 1
ITGA5_uc001sga.3_S125 174 285 703 505 576 260 133 511 489.5 -46.75 -139.25 -6.24999999999998 0.972222904787113 1
WWC2_uc010irz.3_S1019 89.6 178 158 318 280 125 240 530 209.65 107.85 -143.35 95.8500000000001 0.249657222895186 1
TCEB3_uc001bho.3_S148 2260 1330 1990 1680 1640 1420 962 934 1865.5 -576 271 -372 0.105202522754716 1
ZNF768_uc002dyk.4_S159 1080 819 722 927 966 1040 1250 906 915.25 153.5 25 -81.5 0.512189881024256 1
ZC3H18_uc010voz.2_S557 2680 2270 2340 2960 2890 3350 3450 3260 2605 675 -205 120 0.578439386485981 1
LRRC47_uc001akx.1_S519 257 87.3 291 63 241 176 144 195 217.5 14.425 17.075 -102.925 0.0579768581541464 1
LAT_uc002dsc.3_S223 873 2410 2010 2040 1330 2030 2100 1990 1750.75 29.2500000000001 -374.25 539.25 0.0983095767254554 1
FRY_uc010tdw.3_S1938 1370 854 611 1240 2120 856 737 836 928.25 118.5 444 -263 0.48386568632631 1
PPBP_uc003hhj.3_S51 248 140 112 61.9 86.9 107 183 147 152.475 -9.50000000000002 19.5 -43.5 0.378058867397059 1
ZRANB2_uc001dft.3_S187 1080 689 1300 1420 1440 1420 1320 1590 1250 320.25 -250.25 -5.2499999999999 0.974841818540573 1
RB1_uc001vcb.3_S787	S794 347 898 641 1350 461 409 214 980 696 -293 -267.5 493.5 0.00383511625110807 1
POLA2_uc009yqf.1_T126 183 521 98.8 182 238 23.7 105 164 160.975 -113.525 103.975 66.4750000000001 0.551361996372978 1
GRSF1_uc003hfs.2_S81 1040 914 1510 1460 1810 1950 1870 1930 1360 659 -264 6.0000000000004 0.963796358693238 1
MYH9_uc003apg.3_S1713 782 1170 730 912 1320 1170 1490 1190 868.5 394 30 30 0.840398137894387 1
LARP1_uc003lvo.4_S86 1570 1700 1040 1570 1610 1830 1010 1160 1100 -67.4999999999999 482.5 257.5 0.0201484982673333 1
TOR1AIP1_uc001gnq.4_S142 438 323 225 282 159 32.8 489 215 406.55 -93.05 -64.5500000000001 -114.55 0.307681119472176 1
TAF7_uc003ljg.3_S200 387 594 727 694 743 641 689 615 645.75 71.5000000000001 -90 -0.499999999999949 0.995529520609197 1
TC2N_uc001xzt.4_S155 1350 3080 3100 1970 2120 1080 1720 1550 2540 -757.5 -177.5 -152.5 0.79234155441197 1
UHRF1_uc002mbp.3_S286 271 246 675 391 279 373 515 458 538.5 10.5000000000001 -217.5 -68 0.358822706438444 1
TOP2B_uc003cdj.3_S1453 239 399 274 471 238 200 389 250 361.75 -76.5 -77 45 0.522649078628671 1
SQSTM1_uc003mkw.4_T184 3220 4350 5190 3750 2850 2310 1750 2260 4197.5 -1835 -55.0000000000003 -84.9999999999997 0.884320397407034 1
STIM1_uc009yeg.2_S723 742 626 356 401 577 319 523 621 514.75 -21.2499999999998 90.7499999999998 -57.7499999999998 0.652258820548128 1
EIF2B5_uc003fmq.3_S543 579 639 637 641 540 713 633 946 603.5 84 -96.5 137.5 0.0425980286428236 1
SSB_uc002ufk.3_S91 212 350 1140 301 1210 1240 531 1800 521 694.5 -190 149.5 0.704928264702549 1
TP53RK_uc002xsk.3_T7 489 314 391 333 457 382 619 468 460.25 99.7500000000001 -42.2500000000001 -114.75 0.0162490464572722 1
TP53RK_uc002xsk.3_T6 921 125 763 533 691 165 188 399 750.75 -224.75 4.74999999999989 -335.25 0.0899634226564971 1
WWC2_uc010irz.3_S1021 263 448 703 410 1110 331 528 322 569 116.75 47.25 -273.25 0.196834108349295 1
DOCK7_uc001daq.4_S179 2220 2410 2290 1450 2430 2870 3020 2600 2100 637.5 142.5 -157.5 0.591555471811636 1
NME1_uc002ith.2_S144 1000 1020 2250 1190 2130 2210 1540 2120 1505 635 -185 -95 0.811297108503959 1
USP10_uc010vof.2_S580 118 213 169 347 143 51.9 179 313 232.525 -40.0249999999999 -120.525 78.9750000000001 0.137129513020664 1
TP53BP1_uc001zrr.4_T1059 2630 2570 3230 2860 3160 3020 2440 2380 2842.5 -72.5000000000001 117.5 -157.5 0.584888090218977 1
TFDP1_uc001vtw.3_S22 796 623 241 758 277 231 336 416 535.25 -289.5 43.9999999999999 94.5000000000001 0.539872477808861 1
SMARCC1_uc003crq.2_S327 513 326 100 186 354 230 607 238 319 75.9999999999999 73 -148.5 0.254151704294865 1
IL16_uc021ssi.1_S968 932 1010 1690 1160 876 727 771 989 1379 -357.25 -266.25 -95.7499999999999 0.572708366637807 1
ASPM_uc001gtu.3_S1102 696 66 114 165 393 91.9 361 521 339.525 81.475 21.4749999999999 -180.025 0.344288875573763 1
ADNP_uc002xvu.1_S97 145 430 206 328 327 342 266 317 202.25 35.75 31.75 118.25 0.0233519599909167 1
SNRNP200_uc002svu.3_S224 730 413 457 148 715 376 177 151 398.25 -82.25 325.25 -247.75 0.000411702903948359 1
LARP7_uc003iay.4_T263	S267 296 407 327 492 319 409 379 403 353 -2.99999999999989 -42.5000000000001 97.5000000000001 0.000222425048396778 0.972442311590712
SMARCC1_uc003crq.2_S329 20 610 188 299 399 491 578 328 195.5 169.75 31.75 135.75 0.368108335376674 1
PAGR1_uc002dug.4_S236 293 380 215 462 354 161 323 296 336.75 -54 -27 28.5000000000001 0.725987936996195 1
FAM192A_uc021tiy.1_S166 3170 2980 3990 3190 3360 4850 1740 3750 2807.5 92.5000000000001 422.5 627.5 0.399537284619824 1
NPAT_uc010rvv.2_S1295 1060 712 813 1040 1030 864 1100 872 990.5 60.2499999999999 -39.7499999999999 -128.75 0.232263523173014 1
DDX24_uc001ycj.3_S81 2050 2090 1860 1920 1950 2110 2140 1780 1930 15.0000000000002 125 -24.9999999999998 0.80836515591451 1
PPP6R3_uc010rqc.2_S616 204 237 566 341 240 245 285 295 429.25 -70.7499999999999 -140.25 -44.2499999999999 0.527338306548883 1
CSDE1_uc001efi.3_T495 482 653 437 740 471 419 337 231 503.5 -213.5 69.9999999999999 79.0000000000001 0.403604112850334 1
TOP2A_uc002huq.3_S1212 840 1350 900 998 1390 1050 1080 1070 917 125.5 145.5 64.5000000000002 0.67093901890565 1
STMN1_uc001bla.3_S15 987 317 439 785 514 486 490 427 663.5 -152.75 40.75 -103.75 0.568761115221861 1
NUCKS1_uc001hdb.3_S60 1010 1890 1750 2130 1380 2110 2900 1990 1857.5 400 -595 270 0.448701050830747 1
RSF1_uc001oyn.3_S226 948 2100 1800 1540 3420 2090 2130 1970 1532 805.5 279.5 -149.5 0.75975449756642 1
STX4_uc002eal.4_S38 558 638 858 611 720 809 554 924 657.5 85.5 -55.5 73 0.530917169433963 1
RBM25_uc010ttu.2_Y440 1430 1370 1080 1190 1590 797 1130 1290 1278.25 -65.7499999999998 124.25 -145.75 0.474465092126906 1
NELFE_uc011jok.2_S245 1160 1380 1330 1070 1730 1480 1760 1530 1292.5 390 14.9999999999998 -130 0.215029531232993 1
DENND4A_uc002api.3_S1632 3750 2930 1900 2320 3620 3140 3830 3380 2640 767.5 502.5 -332.5 0.439224019727323 1
HLA-B_uc003ntg.1_S398 50.8 959 711 403 427 579 1010 749 576.7 160.3 -214.3 122.8 0.632624351411672 1
PI4K2A_uc010qoy.1_S461 1500 808 1170 896 1870 766 1160 1330 1282.5 188 96.9999999999999 -475 0.045375866332167 1
UNG_uc001toa.2_T50 414 115 343 349 536 313 201 88 334.25 -20.75 99.25 -157.25 0.142231195213447 1
HLA-B_uc003ntg.1_S392 207 295 114 142 79.8 120 271 69.9 182 -54.325 26.225 -11.225 0.879382107401207 1
HLA-B_uc011imy.2_S391 70.2 304 191 227 93.7 116 183 72.9 186.55 -81.65 -22.5 45.5 0.458588866673667 1
PSMD1_uc010fxu.2_T272 422 364 477 313 359 320 503 698 468 76 -131.5 -16.4999999999999 0.857858643583261 1
SRRM2_uc002crj.1_S2065	T2067	S2069 74.7 123 90.4 212 87.3 94.8 404 267 194.175 88.25 -148.4 10.1 0.880681837083675 1
TPI1_uc001qrk.4_S57 381 229 502 379 529 519 278 286 380.75 30.25 53.25 -69.25 0.490945720191678 1
NASP_uc010olr.2_T321 105 527 625 498 466 799 601 559 413.75 167.5 -96.5000000000001 146.5 0.292436761037732 1
SMARCD2_uc010wpt.1_T216 1600 1330 1340 1600 1640 1540 1810 1570 1537.5 172.5 -52.5000000000002 -87.4999999999997 0.41767901806514 1
KRT1_uc001sau.1_S370 77 662 334 129 404 434 1310 3110 437.5 1014 -826.5 552.5 0.371877121725729 1
FARSA_uc002mvs.2_T503 280 933 1120 230 309 891 200 399 514.75 -191 116 136 0.672768312570122 1
CCNL2_uc001afj.2_S368 1730 1600 2510 1610 2590 2460 2480 2460 2095 635 -170 -295 0.158014087049043 1
TRPC6_uc009ywz.1_S814 1100 977 1060 789 1090 1350 785 873 861 43.0000000000001 252.5 -11.5 0.925208600837664 1
SRRM2_uc002crj.1_S1560 362 702 460 754 482 293 497 348 560 -164.5 -55 74.0000000000001 0.545415913830158 1
MIER1_uc001dde.2_S376 1540 942 792 1430 1280 834 959 1520 1169.75 -27.7499999999998 -26.2500000000002 38.7500000000002 0.894645311332731 1
SRRM2_uc002crk.3_S2726	S2728 1990 1970 1850 2370 2140 2350 2460 2190 2042.5 240 -105 110 0.451753948565767 1
TRMT12_uc003yra.4_S445 516 292 191 526 331 551 362 124 308.75 -39.25 121.75 23.25 0.862546625358288 1
BUD13_uc009yzc.3_S234	S239 378 108 246 183 402 111 121 293 265.75 3 39 -113 0.227866198230257 1
OSBP_uc001noc.1_S192 248 381 634 515 766 524 431 652 484.5 148.75 -78.25 -1.74999999999998 0.989278881064514 1
ZNF687_uc009wmp.3_S432 560 703 1090 869 644 546 654 908 929.25 -117.5 -267 19.5 0.849132640109958 1
SRRM1_uc001bjm.3_S383 666 654 648 858 585 978 503 690 586.25 -17.5 46 194.5 0.0515007783634893 1
GP1BA_uc021tnz.1_S628	S631 1840 1410 1610 1310 3230 3090 2960 2590 1560 1425 275 -310 5.95345189496518e-05 0.261951883378468
DTX3L_uc003efk.3_S201 2740 1890 3070 2510 1440 1200 1690 1330 2970 -1137.5 -332.5 -502.5 0.0002123517263653 0.929251154574554
ACIN1_uc010tnj.2_S728 4220 5290 6020 4510 4360 4600 5910 4150 5520 -254.999999999999 -530.000000000001 -489.999999999999 0.408422349681681 1
ATM_uc001pkb.1_S1980 315 122 426 213 239 606 20 154 198.5 -14.25 117.25 23.75 0.883941543901787 1
PNISR_uc011eag.2_S609 1480 2350 1330 1340 3020 2830 2790 2260 1360 1100 490 39.9999999999998 0.878749991689849 1
SLC9A3R1_uc002jlo.4_S287	S301 459 728 528 359 62.5 639 469 229 426 -168.625 75.875 109.125 0.522196133085848 1
SRRM2_uc002crj.1_S874 736 994 738 360 340 509 449 319 628 -302.75 178.25 -20.25 0.887727135010711 1
NIPBL_uc003jkn.3_S2118 852 449 1100 933 1690 1140 997 963 960.5 364 34.4999999999998 -288.5 0.197711551161195 1
FNBP1_uc004byz.1_S491 754 215 515 219 680 711 694 792 496.5 293.5 35 -176.5 0.190859725842603 1
ING4_uc001qpy.4_S100 2440 2450 1970 2870 3970 3410 4180 3170 2505 1250 20.0000000000004 -165 0.643608265677962 1
FNBP1_uc004byz.1_S497 387 720 454 456 160 426 886 568 552.75 5.75000000000005 -167.75 70.7500000000001 0.701805229670562 1
ARHGEF2_uc001fmr.2_S911 182 184 267 136 204 156 119 59.3 203.75 -57.675 36.175 -59.175 0.10225550090509 1
HMGA2_uc001ssx.3_S43 467 505 561 361 524 442 557 470 516.25 24.75 -2.74999999999997 -82.75 0.0618822510691465 1
ARGLU1_uc001vqk.4_S92 2160 1770 2980 3790 2020 3360 2430 3710 2745 205 -900 760 0.079904909014059 1
SLA2_uc002xfu.3_S9 177 547 209 364 289 432 313 421 210 39.5000000000001 34.5 194 0.000469045257809713 1
ARHGAP5_uc001wrl.3_T1170 420 603 278 385 298 99.8 403 621 416.05 -66.05 -66.5500000000001 77.4500000000001 0.600983674086887 1
RSRC2_uc021rfm.1_S31 6470 9370 11400 9110 10400 10400 10500 11700 9620 1662.5 -1517.5 452.500000000002 0.660184442318466 1
TBXA2R_uc002lyg.2_S330 1540 1210 572 884 2110 2200 1560 1960 732 906 521 118 0.445149657956676 1
KRT5_uc009zmh.3_S81 475 220 169 74.1 158 282 1030 8540 408.774999999999 2267.975 -2169.525 1821.025 0.370571761100535 1
NUMA1_uc009ysw.1_S1756 856 819 708 1010 756 1030 1150 882 850.5 106.25 -72.25 67.7500000000001 0.57320078145363 1
CCDC124_uc010xpz.2_S140 2160 3080 1550 2740 2580 2320 2560 2430 2060 90.0000000000002 215 430 0.209415764419043 1
BCCIP_uc001ljc.4_S41 1970 1520 1770 1670 3020 2460 3660 2130 2095 1085 -65.0000000000002 -660 0.0141137865044189 1
SRRM2_uc002crj.1_S951	S953 651 902 701 1080 1160 1300 957 1660 697.5 435.75 -96.2500000000002 368.25 0.000503535256723195 1
MAP1A_uc001zrt.3_S2648 210 604 382 562 247 533 305 413 327 -64.9999999999999 -17.0000000000001 242 4.34166209559253e-05 0.191206798689895
SAP30BP_uc002jpe.3_S51 555 1160 949 905 265 266 467 360 889.75 -552.75 -108.75 113.75 0.430982215539875 1
FERMT3_uc001nym.2_T5 560 404 595 143 301 408 360 276 461.25 -89.25 74.75 -146.25 0.152822003598888 1
LARP7_uc003iay.4_T263 1120 1100 708 1370 1050 494 1270 1050 1170.5 -108.5 -158.5 -33.4999999999998 0.893528022306357 1
RMDN3_uc001zmo.1_S45 497 451 367 339 708 274 558 342 463.5 57.0000000000001 80.9999999999999 -181 0.0314587909973958 1
ERICH1_uc003wph.3_S237 1520 589 518 575 869 562 945 932 878.5 26.4999999999999 142.5 -298.5 0.263943895416403 1
RMDN3_uc001zmo.1_S43 521 548 511 797 383 538 241 724 510.75 -122.75 -70.7500000000001 237.75 0.00675030166739468 1
LARP7_uc003iay.4_S267 1480 783 846 1140 1770 1320 1790 1640 1195.5 567.75 -15.7500000000001 -250.75 0.210258581507026 1
FLNA_uc010nuu.1_S2143 1370 1870 1560 1490 1570 1990 2460 3970 1612.5 925 -670 590.000000000001 0.217348781575294 1
GIGYF1_uc003uwg.1_S227 2850 1860 2330 1910 1150 803 996 514 2403.25 -1371.75 228.25 -559.75 9.68693992285129e-06 0.0428840830384627
HP1BP3_uc001bdv.1_S75 222 209 97.5 86.9 53.6 238 277 242 135.725 48.8 4.79999999999999 31.45 0.671024475023481 1
CARS_uc010qxo.2_S101 254 78.7 94.6 137 109 51.4 619 319 286.95 133.525 -169.125 -122.625 0.334888403570334 1
SP100_uc002vqs.3_S326 522 572 789 808 442 332 196 297 693 -356 -55.5 15 0.88688790257425 1
SCAMP2_uc002azb.1_S361 447 171 907 359 684 701 468 705 596.75 168.5 -109 -142.5 0.436500720586286 1
SCRIB_uc003yzo.1_Y833 619 258 688 469 538 584 629 691 627.25 102 -119.5 -118 0.190889923105809 1
IWS1_uc002ton.2_S442	S444 217 294 281 293 813 152 111 92.4 257.75 20.8500000000001 174.65 -147.65 0.415513034154852 1
HNRNPM_uc010xke.1_S497 428 875 587 783 486 727 1140 817 699.5 124.25 -202.75 140.25 0.395832731455767 1
GIT2_uc001tpt.2_S422 445 182 230 45.5 282 217 63 339 199.125 -0.375000000000003 112.125 -59.125 0.583254487855368 1
RASAL3_uc002nbe.2_S981 144 179 315 181 70.7 287 134 53.3 200.5 -68.5 -0.650000000000002 9.14999999999999 0.908595574989751 1
SRSF4_uc001bro.3_S430 1350 989 501 371 722 509 627 791 710.25 -140.5 320 -135 0.553486900617518 1
POP1_uc011lgv.2_S366 208 437 309 269 513 399 430 639 281.5 189.5 -22.5 71.0000000000001 0.376431436682691 1
TUBB_uc011fyf.2_T54 511 834 232 689 699 390 501 1110 443.75 108.5 -24.5000000000001 270 0.200467645817586 1
ZNF609_uc002ann.3_T464 1040 2150 595 1610 933 1850 733 1430 680.75 -112.25 401.25 934.75 1.0724368212192e-25 4.81631376409542e-22
TBC1D4_uc010aes.2_S745 190 886 585 516 237 421 254 176 427.25 -272.25 50.75 183.25 0.252771866578889 1
RBM15B_uc003dbd.3_T531 1320 1720 1230 1850 2160 2130 857 2030 1089.25 264.25 340.75 540.75 0.0551452182728515 1
HNRNPA1_uc009znj.1_S367 575 935 245 785 325 530 356 295 419 -258.5 171 261 0.0238577603822417 1
GBF1_uc001kux.2_S1350 5160 4460 4030 4610 4220 4220 3730 4500 4335 -397.5 297.5 162.5 0.590857278862905 1
NOLC1_uc001kur.2_T597 227 262 72.9 202 385 427 115 647 65.7000000000001 202.525 66.0250000000001 184.525 0.0761510442188244 1
ZC3H13_uc001vat.1_S670 758 1990 810 1450 1440 1940 685 1080 643.249999999999 34.2500000000002 525.75 691.75 0.00126717830239396 1
PRPF4B_uc003mvv.3_S365	S367 947 1410 1220 1980 1890 1600 2860 1870 1656.75 665.75 -520.75 -14.2499999999996 0.966969600555954 1
ALG3_uc003fne.2_S10 1320 537 267 1110 1950 1570 1980 1410 843.5 919 152.5 -222.5 0.485154415070105 1
AHCTF1_uc001ibv.2_S1303 1180 961 1750 535 712 550 462 620 1281.75 -520.5 9.00000000000009 -359.5 0.167362082255853 1
ALG3_uc003fne.2_S12 918 581 1270 1140 1220 1340 1740 1120 1249.5 377.75 -302.75 -241.75 0.120956062593741 1
CXorf38_uc004dev.1_T364 672 392 766 546 711 630 823 420 735.75 52 -37.5 -246 0.00066766738645625 1
CCDC71L_uc003vdt.3_S197	S204 2910 2700 958 2450 1780 3180 3070 3220 1791.5 558 217.999999999999 708 0.221514010791726 1
PLEKHA2_uc003xmi.4_S181 2190 2310 2300 3100 1650 2540 1260 1790 2152.5 -665 59.9999999999995 585.000000000001 0.0478792767169157 1
PLEKHA2_uc003xmi.4_S183 1320 1640 2640 1500 1900 1370 136 1150 1716.5 -636 201 -83.9999999999998 0.882697723077064 1
RERE_uc010nzx.1_S599 1710 1530 1300 1320 1820 2040 1790 1020 1345 202.5 417.5 -177.5 0.357055018101668 1
SDPR_uc002utb.3_S292 487 800 381 677 571 909 540 573 389.25 62.0000000000001 149 245 0.000129783144252321 0.569618220123437
UBE4B_uc001aqr.4_S102 503 308 551 389 673 391 347 537 487.5 49.25 12.75 -112.25 0.251575244239345 1
DPYSL2_uc003xfb.2_T475	S480 1460 1200 1040 1610 1830 2270 1780 1550 1165 530 195 130 0.538804947529182 1
DPYSL2_uc003xfb.2_T475	S481 118 281 496 439 145 66.2 643 449 531.45 -7.6999999999999 -354.2 -41.6999999999999 0.591168111610953 1
ZEB2_uc002tvv.3_S359 188 433 113 743 422 410 731 106 369.5 48.0000000000001 -60 59.5000000000001 0.795912277107084 1
HDGFRP2_uc002maq.1_S607 1200 869 1270 890 1740 1190 1040 1100 1120 210.25 174.75 -300.25 0.055548018087513 1
USP5_uc001qri.4_S782 130 487 416 503 589 583 1260 389 535.5 321.25 -194.75 -108.25 0.63948290363227 1
H2AFY_uc003lat.1_T173 446 439 268 656 403 903 551 310 321.5 89.5 101.5 160 0.320385190759631 1
MLLT4_uc021zim.1_S1088 186 55.5 282 120 530 118 270 314 255.5 147.125 -24.125 -165.125 0.0550076155480496 1
SF1_uc010rnn.2_S85 682 580 935 83.5 1150 888 1260 640 751.875 414.375 95.3749999999999 -458.875 0.00189044985071972 1
NSUN5_uc003twn.3_S326 1570 1540 1600 1230 431 1510 668 778 1289.5 -638.25 193.75 197.25 0.465750979943001 1
MLLT4_uc021zim.1_T1086 178 57.5 107 128 187 67.7 256 42.6 177.075 20.7 -10.85 -108.05 0.0104996947769108 1
DMTN_uc022asu.1_S332 270 109 216 239 963 276 772 660 359.25 459.25 -67.2499999999999 -234.25 0.084442844168108 1
ZZEF1_uc002fxj.1_S315 302 947 280 878 383 845 277 437 293 -116.25 151.25 466.25 1.68477887706858e-05 0.0744335307888899
SF3B1_uc002uue.3_T120 833 676 719 708 347 281 440 115 784.5 -438.25 38.75 -139.75 0.0188444226325652 1
SLTM_uc002afo.3_S996 1270 1150 940 1360 516 980 1250 619 1195 -338.75 -63.2500000000003 33.2500000000002 0.885999684456424 1
LEO1_uc010bfd.3_T628 2100 1590 1740 1560 2200 2060 2160 2110 1810 385 94.9999999999996 -220 0.0282960651302472 1
BIN2_uc010sng.2_S394 1530 2590 1840 2640 2730 2480 1540 2050 1727.5 50.0000000000002 315 530 0.128256518010153 1
HNRNPC_uc001vzw.3_S240 3050 2460 2500 2560 2980 2300 2860 3140 2792.5 177.5 -67.5000000000006 -232.5 0.356781588019773 1
SF3B1_uc002uuf.3_S128 905 1010 919 1580 1370 1470 1440 1840 1073.25 426.5 -256 316.5 0.00726882586325285 1
TESPA1_uc001sgn.4_S453 260 80.5 114 194 361 110 853 590 356.25 316.375 -234.875 -153.375 0.284767906668102 1
POP1_uc011lgv.2_S728 1120 1610 1050 1330 1390 1530 1680 1740 1175 307.5 -37.5000000000002 242.5 0.0702463138668398 1
PPFIA1_uc001opo.3_S242	S246 1200 689 1180 1280 932 1170 1040 1120 1177.5 -21.7499999999999 -157.25 -23.2499999999999 0.882774561629704 1
RANBP3_uc010duq.3_S239	S240 7680 9880 9370 14000 14700 12300 13400 12900 10380 3092.5 -1277.5 982.5 0.529259563359891 1
BICD2_uc004asp.1_T566	S573 426 1160 990 970 1290 1170 494 1470 675 219.5 30.4999999999999 392.5 0.130701679210863 1
SSBP4_uc002niz.3_S319 282 96.4 189 456 72.4 89 129 459 289 -68.5 -173.3 107 0.3069651037585 1
MATR3_uc003ldz.3_S309	S315 2450 963 1190 2580 2190 2440 2420 2760 1847.5 656.75 -226.75 123.25 0.811429968527119 1
CLSPN_uc009vux.3_S885 667 546 646 698 853 645 617 731 657.25 72.2500000000001 4.74999999999996 -40.75 0.57987491058777 1
OSBP_uc001noc.1_T376 652 1040 586 856 2300 1440 610 1760 462.5 744 405 237 0.538414369632842 1
CDC23_uc003lcl.3_S587 1110 877 795 889 387 888 452 418 788.25 -381.5 177 82.0000000000001 0.543156394988676 1
ZFPM1_uc002fkv.3_Y285 1340 618 201 777 1160 570 279 231 557 -174 550 -196 0.447264163236011 1
CLSPN_uc009vux.3_T884 722 276 433 378 45.1 371 206 543 450.25 -160.975 -36.4750000000001 40.4750000000001 0.815747480071415 1
CDS2_uc002wls.3_S32 127 159 478 456 264 495 705 366 437.25 152.5 -240 -24.5 0.824642179535508 1
CDS2_uc002wls.3_T30 129 85.8 375 159 639 300 1120 527 464.5 459.3 -256.8 -297.8 0.00744958933378291 1
CCDC82_uc009ywr.3_S130 686 392 560 434 658 708 548 761 520 150.75 35.2499999999999 -39.2499999999999 0.679282164336088 1
TAGLN2_uc001fun.2_S162 211 526 233 53.3 347 109 92.4 114 178.425 -90.225 175.075 -20.275 0.855051243182397 1
FMNL1_uc002iin.3_S183 1510 2280 888 2060 764 511 1570 478 1601.25 -853.75 17.2499999999999 149.25 0.758977445083924 1
GSE1_uc010cho.3_S1661 953 857 874 709 1300 992 833 1010 812.75 185.5 169 -97.9999999999999 0.288753936699902 1
BRPF1_uc011ati.2_S461 604 477 761 406 761 643 447 968 584 142.75 -24.2500000000001 -19.7499999999999 0.903814042387197 1
EIF5B_uc002tab.3_S213 240 169 322 252 325 232 470 393 343.5 109.25 -117.75 -77.75 1.96976211395715e-05 0.0869452997100685
AGAP3_uc003wjg.1_S227 2610 1850 1660 1830 1410 1650 1640 1510 1937.5 -435 220 -120 0.613727380609795 1
BOD1L1_uc003gmz.1_S2904 1440 1110 1140 1550 1040 1870 1560 1550 1240 195 -85.0000000000003 225 0.303293968800544 1
ARHGEF1_uc002osb.3_T856 1220 818 793 618 1300 1330 783 1060 719.25 256 353.5 -67.4999999999999 0.595052951188185 1
ARHGEF1_uc002osb.3_S857 716 1080 859 948 1050 1180 1240 1650 860.5 379.25 -167.75 248.25 0.020686671241708 1
DDX21_uc001jov.2_S12 958 925 983 999 1290 1230 1570 1440 1065.75 416.25 -147.25 -51.7499999999998 0.351450030203711 1
C11orf58_uc001mmk.2_S14 411 377 426 344 256 224 371 240 438.5 -116.75 -28.2500000000001 -69.7499999999999 0.0113861534887357 1
ILF3_uc002mpn.3_S61 305 193 329 414 242 308 316 291 346.25 -21 -75.5 3.50000000000005 0.93906271053261 1
HNRNPD_uc003hmo.1_T126 720 963 787 774 397 656 949 1180 840.25 -15.4999999999999 -238.5 180 0.260158646480313 1
SF3B1_uc002uue.3_T234 989 1150 876 1200 888 591 795 373 1036.25 -392 93.4999999999998 -58.4999999999998 0.711004798404473 1
SLTM_uc002afo.3_S355 1670 1700 1860 1330 929 1220 777 1170 1569.25 -616 95.4999999999999 46.0000000000001 0.797178359248876 1
SLTM_uc002afo.3_T353 1010 598 61.9 367 377 1010 718 709 302.2 194.275 284.775 129.275 0.599238887496946 1
AKAP13_uc002blv.2_S549 612 241 122 231 271 454 153 160 196.5 -42 228 -18 0.866592823395138 1
SFSWAP_uc001uja.2_S477 292 314 396 238 293 485 540 434 344.25 128 -56 -12.5 0.859665566185682 1
TMPO_uc001tfh.2_S290 1070 1590 929 654 102 218 105 188 867.25 -907.5 276 111 0.564131792136579 1
EIF3J_uc010ueg.2_T108 301 255 331 72.5 438 538 205 410 175.625 157.875 128.375 0.125000000000021 0.998901245305699 1
NIPBL_uc003jkl.4_S349 457 372 383 422 378 367 241 291 379.75 -89.25 59.25 -1.75000000000002 0.960800928665654 1
SSH3_uc001okj.3_S585 721 1090 516 970 303 322 547 562 737 -390.75 -39.7500000000002 214.25 0.131496802328981 1
SMARCC2_uc001skd.3_S386 179 331 336 301 89.4 424 560 74.7 322 0.275000000000048 -62.075 -8.42499999999998 0.955908601060225 1
ZBTB21_uc002yzz.4_S342 306 332 282 47.6 315 205 303 98.1 253.9 -11.625 106.825 -130.825 0.0195365156540669 1
TERF2_uc002exd.4_S367 1490 1300 925 1240 1770 1600 877 935 964.25 56.7500000000002 545.75 3.25000000000015 0.983288093676969 1
PLEKHF2_uc022ayk.1_S227 255 86.2 70.7 337 142 393 223 414 140.85 105.775 -42.125 134.875 0.129212289508214 1
ATRX_uc004ecr.2_S1318 490 908 393 458 705 627 787 1550 473.5 355 -114.5 292 0.249401954394971 1
CHAMP1_uc001vuv.3_S375 609 291 375 420 219 300 123 110 400.5 -235.75 97.75 -51.25 0.531931018117146 1
SNTB2_uc002ewu.3_S109 1590 1820 2560 1750 1520 1500 1410 1570 2092.5 -430 -215 -110 0.64416722268371 1
SLC12A6_uc001zhw.3_T21 83.5 474 807 237 221 108 274 558 525.125 -110.125 -247.375 -2.12500000000004 0.991023996303064 1
SRRM2_uc002crj.1_S2448 1440 1960 2340 1640 1690 1270 1270 1110 1940 -510 8.78466730633572e-14 -190 0.47934791250577 1
NUP188_uc004bws.2_S1708 679 201 69.9 389 538 202 728 362 433.45 122.775 17.775 -215.225 0.241610741867063 1
PWWP2A_uc011dec.2_S80 726 590 462 667 760 641 650 733 581.5 84.75 51.25 8.24999999999997 0.911642883370343 1
SRP72_uc010ihe.3_S559	T562 358 528 529 499 253 351 366 576 482.5 -92 -120 112 0.0306059893951511 1
SPEN_uc010obp.1_S2158 800 987 1150 1810 1080 1240 1090 1190 1190 -36.7499999999999 -283.25 276.75 0.141754001674107 1
SOS1_uc002rrj.4_S1081 434 418 509 228 453 317 185 206 387 -107 123.5 -103 0.127658794458699 1
LRRC16A_uc010jpy.3_S970 724 530 333 449 552 823 106 755 280.5 50 246.5 210.5 0.16567428886026 1
TRMT6_uc010zra.1_S105 295 294 332 235 626 513 493 610 293.5 271.5 14.5 -23.5 0.608658105298219 1
STK10_uc003mbo.1_S447	S453 1060 1150 1560 1480 606 911 209 819 1239.5 -676.25 -85.2500000000003 231.25 0.269130811761364 1
PARP1_uc001hqd.4_S256 1830 776 1520 1120 2170 3060 4030 3460 1740 1868.5 -573.5 -283.5 0.53278811427215 1
ACIN1_uc010tnj.2_T935 1040 1780 910 1580 1180 1340 354 681 863.499999999999 -438.75 453.75 474.25 0.0114560003466334 1
_uc004cki.3_S147 71.4 456 206 196 111 547 671 128 200.85 131.9 -3.90000000000002 66.9000000000001 0.736571460541918 1
HSPA12A_uc001lct.3_T413	Y427	Y428 188 271 377 498 356 306 313 236 361.75 -30.75 -75.75 19.25 0.806130549646831 1
HDGF_uc009wsd.3_S132 1890 2270 1310 1810 1740 1810 1760 1790 1567.5 -44.9999999999999 260 245 0.135275528854353 1
MUS81_uc001ofv.4_S94 447 338 72.4 304 485 264 165 325 199.2 19.4 166.9 15.4 0.871314343002695 1
INTS10_uc003wzj.3_S380 871 860 1120 610 412 805 485 878 850.25 -220.25 -36.2500000000001 66.2500000000001 0.722526161750734 1
NEK7_uc001gun.4_S194 649 716 688 706 641 593 376 520 628.5 -157.25 77.25 45.25 0.433192249531391 1
SQSTM1_uc003mkw.4_S360 827 431 1080 769 815 591 347 205 878 -287.25 65.7499999999998 -268.25 0.150900423516995 1
SUDS3_uc001twz.3_S233	S235 354 222 324 232 509 295 335 342 318.5 87.25 36.75 -107.75 0.0102104973126438 1
RIF1_uc002txl.3_S978 888 538 852 887 916 971 1140 669 911.999999999999 132.75 -58.7500000000001 -182.75 0.146314889770989 1
SLIRP_uc031qpn.1_T98 2010 1450 1580 1710 2400 2250 1790 2010 1605 425 255 -89.9999999999999 0.605056217666079 1
AKAP8L_uc010xoh.1_S517 447 287 561 300 557 458 640 585 512.75 161.25 -84.25 -143.75 0.000327096118933757 1
SORBS3_uc003xbv.3_T528 1010 1150 1470 1150 616 1010 974 723 1266 -364.25 -132.75 -9.24999999999991 0.951994428281724 1
FAM53C_uc003lcv.3_S119 971 691 655 848 926 591 893 609 857.75 -36.4999999999999 43.4999999999999 -176.5 0.104481843022293 1
THRAP3_uc001caf.4_T953 693 916 625 646 897 882 755 463 615.5 29.2500000000001 224.75 -15.75 0.869525316832086 1
XRN1_uc003euv.1_S395 361 214 276 122 110 61.4 179 210 288.15 -103.15 -10.15 -79.65 0.201432008187934 1
GTF3C2_uc002rju.2_S164 3400 1930 2910 2540 2340 1230 2060 1900 3147.5 -812.5 -127.5 -777.5 0.00381667099235591 1
PRKCD_uc003dgm.3_S663 304 484 226 315 367 371 656 283 339 87 11.5 -25 0.833806505613937 1
DPF2_uc001odm.3_S243	T247 1100 447 1530 477 1300 765 616 425 1122 -112 141 -608 0.0116658419015917 1
ZC3HC1_uc003vpi.3_S196 1200 1840 1250 1250 1260 503 1860 1210 1576.75 -176.75 -191.75 -191.75 0.597562932528151 1
ZC3H18_uc010voz.2_T161 2590 2030 1690 1870 2420 1850 1630 2380 1905 25.0000000000003 330 -49.9999999999997 0.864977135443297 1
MKI67_uc001lke.3_S1977 2510 1520 1450 1620 1910 2020 1080 2220 1522.5 32.5 397.5 107.5 0.77684809454131 1
SRRM2_uc002crj.1_S852	T864 451 368 801 402 168 497 323 446 570.25 -147 -122 -7.5 0.956948611232283 1
CHAMP1_uc001vuv.3_S571 470 525 621 328 315 729 625 455 484 45.0000000000001 2.4999999999999 1.50000000000009 0.991123254036531 1
ZNRF2_uc003tat.3_S134 20 622 709 550 475 595 485 791 469.5 111.25 -205.75 217.25 0.141388007497887 1
KIAA1429_uc003ygp.3_S172 599 521 685 630 892 761 878 692 679 197 -28 -112.5 0.00886407691328525 1
ARAF_uc011mlo.3_S261 1430 2590 2730 2170 2110 2000 2330 1850 2347.5 -157.5 -237.5 2.50000000000002 0.99444859473797 1
EPB41L3_uc010dkr.2_S817 630 360 514 330 476 301 222 253 477.25 -145.5 112 -149.5 0.0107939017148471 1
KDM1A_uc001bgi.2_S165 370 311 185 99.8 136 135 236 29 235.2 -107.45 100.55 -88.05 0.152656968396957 1
EIF2A_uc003eyd.3_S505 1660 856 999 1260 923 1480 1270 1190 1177 21.9999999999999 50.0000000000001 -16.5000000000002 0.948759754322051 1
PLEC_uc003zab.1_S4224 421 428 571 399 235 419 173 358 429 -158.5 0.499999999999982 51 0.523381115450087 1
PLEC_uc003zab.1_S4223 89 273 296 254 205 177 536 90.2 323.5 24.05 -108.05 -82.95 0.467344574854843 1
ATAD2_uc011lii.2_S1189 1410 1370 1300 1540 2030 1990 2050 2360 1402.5 702.5 -112.5 117.5 0.190501932663853 1
EIF2A_uc003eyd.3_S502 1140 419 311 523 730 1000 720 423 501.25 120 328 -134 0.509025743989624 1
LASP1_uc002hra.3_S89 887 1000 1680 1050 1270 1240 714 1230 1192.75 -40.7499999999999 -69.25 -7.7499999999999 0.977164473227176 1
THOC2_uc004etu.3_S1537 525 830 802 718 1080 1190 939 1030 649 341 34 105.5 0.242249188202243 1
SRSF11_uc001det.3_Y438 1530 2510 1880 2230 1900 3220 2210 2130 1627.5 327.5 177.5 642.5 0.0276041851844158 1
PRRC2B_uc004can.4_S555 884 335 206 325 765 470 278 208 357.25 -7.25000000000002 359.25 -198.75 0.112129352059233 1
SRRM1_uc001bjm.3_S428	S430 1270 1100 1570 1260 1140 1720 961 1780 1227.75 100.25 -85.2500000000003 229.75 0.359253654837426 1
PSIP1_uc003zlw.4_T140 303 115 406 332 559 284 443 398 401.5 132 -79.5 -145.5 0.0172297502775418 1
YWHAG_uc011kgj.1_T69 1910 1730 1220 2270 2640 3010 2500 2930 1527.5 987.5 92.4999999999997 417.5 0.0555256961087478 1
SRRM1_uc001bjm.3_S799 1650 1280 1120 1660 1590 1200 2120 1460 1617.5 165 -160 -220 0.388983291537253 1
FKBP5_uc003oky.2_T442 998 1090 1080 1440 768 2160 1970 2230 1102 630 -426 526 0.0560892416671571 1
ACLY_uc002hyi.3_S531 525 727 246 732 532 854 801 504 424 115.25 88.75 178.25 0.228868653806274 1
SYTL3_uc003qrr.3_S24 861 973 937 960 1140 702 1110 1720 1025.75 235.25 -262.75 76.7500000000002 0.725993469614655 1
C17orf49_uc002ged.3_S95 150 652 331 525 464 432 567 326 368 32.7500000000001 -12.75 105.75 0.443585721951337 1
ALKBH5_uc010cpw.3_S63 4040 1510 2100 1890 3170 1850 3680 2250 2990 352.5 162.5 -1372.5 0.00754683271256149 1
DMXL1_uc021ycw.1_S1894 1800 2920 1590 1190 1820 1370 1810 1630 1652.5 -217.5 422.5 22.5000000000003 0.957456199080567 1
UTP11L_uc001ccn.4_S240 651 701 401 639 738 663 423 517 463 -12.75 193.25 76.7500000000001 0.192898619297914 1
AHNAK_uc001ntl.3_S5856 980 495 818 431 162 386 118 487 694.75 -392.75 42.2499999999999 -69.7499999999999 0.712178102535112 1
HNRNPD_uc003hmo.1_S79 637 222 369 795 684 980 727 367 479.25 183.75 66.25 -13.25 0.951573890268884 1
AHCTF1_uc001ibv.2_S1141 986 596 1510 384 642 268 180 792 1075.5 -398.5 -93.5000000000001 -319.5 0.303351031788074 1
ZNF622_uc003jfq.3_S142 647 918 482 187 757 599 186 547 346.25 -36.2499999999998 379.75 44.75 0.754033281128395 1
CTNNA3_uc001jmw.2_S824	T829 717 1160 646 833 964 872 1030 1200 750 177.5 0.999999999999901 177 0.196201830769006 1
TRAFD1_uc001ttp.3_S414 547 160 731 655 266 127 462 457 749.75 -195.25 -301.25 -151.75 0.0414600367943818 1
RAD18_uc003brd.3_S470 104 277 333 178 163 429 730 461 312.25 222.75 -182.25 3.75000000000003 0.976162422408433 1
SRRM1_uc001bjm.3_S765	S767 336 798 644 661 1110 1100 1290 1420 618.75 620.25 -167.75 149.75 0.144013786724078 1
SYTL3_uc003qrr.3_S22 1880 782 1910 2180 2160 1530 1770 1710 2030 104.5 -304.5 -379.5 0.254364171250076 1
MAP1S_uc002nhe.1_S728 431 252 240 503 108 180 96.2 155 332.55 -221.7 -5.80000000000006 53.7000000000001 0.498387374970913 1
PML_uc002awm.3_S35 1430 2150 2070 1790 1700 1700 1230 1660 1722.5 -287.5 57.4999999999999 217.5 0.314610157089819 1
RPRD2_uc010pcc.1_T722 1520 726 2500 1360 20 629 669 558 1980 -1057.5 -548 -359 0.317772628809663 1
PML_uc002awm.3_S37 2660 1880 2920 2440 2340 2110 2920 1910 2937.5 -155 -300 -625 7.36237419980809e-05 0.323576346081565
NCF4_uc003apy.4_S165 1050 1290 1700 1170 948 815 197 739 1250.5 -627.75 74.2499999999998 29.7500000000002 0.909939983668596 1
SSH1_uc001tnl.3_S934 1620 1380 2460 1050 845 1720 880 1750 1687.5 -328.75 -143.75 23.7500000000002 0.960152568437739 1
TRMT1_uc002mwk.2_S595 1020 622 1100 1010 842 1040 213 888 850.749999999999 -192.25 78.2499999999997 96.2500000000003 0.702253124192854 1
SSH1_uc001tnl.3_S936 59.5 361 628 205 593 456 378 399 360.625 143.125 -35.1249999999999 -59.3749999999999 0.704467476882079 1
KBTBD11_uc022aqq.1_S309	S313 874 849 680 504 848 846 549 541 610.25 -30.75 285.75 -52.75 0.151048059946703 1
AGFG1_uc002vpd.2_S180 2430 1610 2590 2230 641 694 543 570 2422.25 -1603 -139.500000000001 -275 0.205239617051884 1
PAK2_uc003fwy.4_S140 2150 2190 1730 2530 1450 2420 1660 2630 1845 -110 -85.0000000000004 695 0.000585745665813522 1
SCAF8_uc011efj.2_S682 594 458 313 386 439 321 202 514 371.75 -68.75 99.25 32.75 0.739064931248502 1
HDAC1_uc001bvb.1_S420 219 322 194 86.2 550 191 688 698 297.55 326.45 -96.05 -88.45 0.53488111660135 1
PPIG_uc002uez.3_S686 2640 1500 2610 1260 2100 2750 2840 3580 2302.5 815 -325.000000000001 -274.999999999999 0.609437239435424 1
WDR7_uc002lgk.1_S644 93.7 429 81.2 129 360 226 249 78 102.025 45.025 142.875 19.525 0.84571931822397 1
ANP32B_uc004aya.3_T243 207 133 59.5 200 213 161 591 20 239 96.375 -39.125 -139.125 0.311016197210223 1
GSS_uc010zup.2_S414 1050 667 785 505 1300 1080 1870 1080 978.75 580.75 -35.7500000000001 -418.25 0.0122759080059509 1
USP8_uc010ufh.2_S717 864 803 2080 661 1350 1020 301 951 1241.5 -196.5 10.9999999999999 -290 0.53010006346433 1
USP8_uc010ufh.2_S715 756 209 780 658 631 867 264 623 592.75 -4.49999999999996 34.5 -18.5 0.933692161099133 1
CHTF18_uc002cke.4_S754 79.5 224 401 466 246 270 103 219 295.125 -83.125 -92.375 87.375 0.37009389659841 1
CLN3_uc002dpo.3_S13 1370 815 808 605 898 830 990 976 937.75 24 133.5 -210 0.201596558354557 1
NAA10_uc031tkt.1_S189 3160 1720 1180 1850 1580 2430 2880 2090 1955 267.500000000001 222.499999999999 -177.499999999999 0.766511403474457 1
EZH2_uc011kuh.2_T447 383 62.5 93.1 250 165 178 593 107 308.55 63.5999999999999 -63.65 -159.15 0.256800152965922 1
EIF2B5_uc003fmq.3_S716 165 174 146 270 112 52.5 730 78 351.125 54.375 -180.125 -144.625 0.383501930460981 1
RBM25_uc010ttu.2_S676	S682 119 222 315 291 216 198 190 145 258 -49.4999999999999 -46.5 4.00000000000003 0.938535681010243 1
NUCKS1_uc001hdb.3_Y12 229 353 418 464 400 449 387 298 366.75 17.5000000000001 -34 32.5 0.640330958307603 1
DEK_uc011djf.1_S243 1410 329 424 798 1120 748 2760 2420 1267 1021.75 -698.75 -354.75 0.513854567114527 1
DEK_uc011djf.1_S242 955 590 1160 801 428 1270 1410 2430 1054 508 -639.5 284.5 0.465600848893839 1
MTA3_uc002rsp.1_S429 712 779 1510 1020 904 783 962 1340 1232.75 -7.99999999999996 -413.5 -41.5 0.80242775965003 1
C12orf43_uc010szp.1_S209 433 357 253 502 490 196 398 596 410.75 33.75 -68.25 19.25 0.869995438500315 1
NCOR1_uc002gpo.3_S156 1570 1010 684 1600 1130 882 792 684 1112 -344 208 1.60777467769219e-13 1 1
NCOR1_uc002gpo.3_S157 135 882 754 637 816 707 547 446 530 27.0000000000001 39 105 0.628605008416653 1
NUCKS1_uc001hdb.3_S18 534 236 347 260 338 270 284 278 375.5 -51.75 52.25 -114.75 0.0436931883870676 1
MCM6_uc002tuw.4_S270 1640 1020 785 1110 780 855 1370 357 1208.75 -298.25 168.25 -308.25 0.284161845211675 1
CAT_uc001mvm.3_S514 565 315 759 388 724 706 638 481 600.75 130.5 10.9999999999999 -199 0.04000643766679 1
L3MBTL3_uc003qbu.3_S609 355 285 328 349 458 456 66.7 355 242.675 4.67500000000003 113.825 59.325 0.532350175052178 1
CDK9_uc004bse.2_S346 576 614 596 429 524 647 466 534 504 -10.9999999999999 83.9999999999999 15.5000000000001 0.777486695428795 1
RANBP3_uc002mdz.3_S57 1170 878 820 987 333 267 612 239 1035.5 -601 -2.50000000000012 -141 0.247277681720668 1
IFI16_uc010pis.2_S105 3070 3260 3070 2350 2670 2580 2380 1900 2840 -555 470 -275 0.116604029432153 1
CPSF4_uc003uqj.3_S199 1010 785 778 557 115 435 503 370 797.75 -426.75 34.2499999999999 -64.7499999999999 0.664251959164525 1
NUP98_uc001lyk.2_S611 220 195 102 110 75.8 142 124 78 129 -51.8 54.7 0.800000000000024 0.979782853475565 1
BAIAP2_uc002jzg.2_S358 2810 1440 1800 2490 1660 2190 2630 2060 2335 8.03887338846093e-14 -220 -180 0.677086259417784 1
TOR1AIP1_uc001gnq.4_S241 4620 5370 4020 5040 4780 4320 4940 4020 4580 -247.499999999999 267.5 97.5000000000006 0.815021663619635 1
SFPQ_uc001bys.3_S272 1440 1850 1010 1670 2180 1940 2480 1840 1417.5 617.5 102.5 47.5000000000001 0.863749275238343 1
SFPQ_uc001bys.3_S32 557 593 416 418 487 257 336 406 471.5 -124.5 79.5 -30.5 0.666279569380922 1
ZC3HC1_uc003vpi.3_S372 187 83.5 290 312 283 215 263 110 281.75 -0.374999999999973 -51.625 -75.625 0.247595757926655 1
DNAJC1_uc001irc.3_S429 255 494 352 309 581 460 150 210 239.5 -2.25 192.25 33.75 0.736189588820774 1
NCBP1_uc004axq.3_S489 605 351 572 747 680 1220 830 776 526.5 307.75 -17.25 101.75 0.546767332526875 1
AKAP9_uc003ulf.3_S30 474 611 1530 1140 1020 1040 1440 576 1268.5 80.2500000000001 -385.25 -274.25 0.332296848399196 1
RBM12B_uc022aye.1_S637 737 670 962 336 919 1080 851 808 692 238.25 112.25 -143.75 0.33439222934337 1
TAF12_uc009vti.2_S102 1350 840 604 1040 1240 836 1270 1300 1008 203 13 -112 0.623846870630206 1
NCOA7_uc003qai.3_S88 192 637 642 449 101 140 314 157 524.75 -302 -123 33.5 0.791613053418739 1
KANSL1_uc021uge.1_S248 316 356 891 333 584 626 426 512 557.75 63.0000000000001 -70 -97.5 0.562649241399143 1
LEO1_uc010bfd.3_S204 20 153 521 44.3 103 276 245 226 268.825 27.925 -121.075 -47.425 0.724078510408449 1
NCOA2_uc003xyn.1_S28 164 192 226 128 275 153 66 210 164.25 -1.49999999999998 38.5 -12 0.831772444873202 1
SON_uc002yse.1_S1782 523 609 138 702 155 491 591 377 400.25 -89.4999999999999 -7.50000000000007 193 0.238772514073307 1
TMEM214_uc002rib.4_T96 735 507 788 765 983 601 926 834 850.25 137.25 -121.75 -181.25 0.0103937919208978 1
BCKDK_uc002eaw.5_S30 522 535 555 479 317 737 594 876 492 108.25 -98.2500000000001 159.75 0.161152897222518 1
DUSP22_uc011dhn.1_S57 82.8 664 127 416 422 475 219 61.4 124.2 -28.0999999999999 205.1 191.4 0.192440187314769 1
TOP2B_uc003cdj.3_S1549	S1551 344 542 431 295 334 771 488 423 304.5 101 88.5 108.5 0.339073165287124 1
PPIG_uc002uez.3_S412	S414 2020 2120 2630 2550 2560 1920 2260 2430 2542.5 -37.4999999999998 -312.5 -112.5 0.553402101389439 1
ABCG4_uc009zar.3_T251	T255	S260 743 498 1410 518 1040 1110 754 507 931.25 60.5000000000001 50.4999999999999 -328.5 0.212510371689316 1
SYNCRIP_uc003pkz.2_S586 168 387 168 285 297 1020 306 336 18.75 237.75 194.25 272.25 0.0737474009736429 1
LUC7L3_uc002isr.3_S424 806 262 371 488 351 528 687 605 548.75 60.9999999999999 -51 -83 0.607095816268469 1
BRD1_uc003biv.3_S981 951 890 512 1010 1030 1190 1360 1150 788.75 341.75 7.24999999999994 96.7500000000001 0.528342496213504 1
TAOK1_uc010wbe.2_S420 9110 8030 10800 8830 8540 8760 6750 7020 9382.5 -1425 260 -640 0.470616663636472 1
USP9X_uc004dfc.3_S1848 550 216 331 267 273 683 286 476 270.5 88.4999999999999 90.5 50.5 0.716673546355571 1
CHD2_uc002bsp.3_S74 622 1090 492 514 1490 1250 867 1420 434.25 577.25 289.75 200.75 0.224854312264266 1
RBM12B_uc022aye.1_Y389 944 610 544 553 904 925 234 743 473.5 38.7500000000001 327.25 51.2500000000001 0.745732335297203 1
AP3B1_uc003kfj.4_Y273 1820 2180 1860 2250 2480 2910 2850 2500 1932.5 657.5 -17.5000000000004 207.5 0.201629406008781 1
NCL_uc002vru.3_S579 515 383 458 330 496 595 410 550 394 91.25 60.25 -5.24999999999997 0.933432058142501 1
AP3B1_uc003kfj.4_S275 902 943 487 661 833 1050 1140 961 656.75 247.75 119.75 63.2500000000001 0.646543759110832 1
MYLK_uc003egr.3_S1727 247 1600 1100 570 605 985 1130 1280 790.5 120.75 -160.75 338.25 0.346926097086647 1
KRT2_uc001sat.3_S61 1100 3990 661 274 261 451 1300 4780 886.25 191.75 -303.25 1543.25 0.288287367798925 1
LARP1_uc003lvo.4_S224	S227 802 802 712 877 804 1290 1440 798 813.25 284.75 -32.2500000000002 2.25000000000017 0.991304022561756 1
NOL8_uc022bjw.1_S533 698 53.3 155 612 210 164 352 125 452 -166.825 -29.675 -115.175 0.560684314416456 1
PEX1_uc011khr.2_S1153 1730 1290 1480 1040 1750 1380 1280 1390 1407.5 64.9999999999999 240 -285 0.0132241363809853 1
PEX1_uc011khr.2_S1151 404 765 924 475 1450 491 824 952 765 287.25 -16.2500000000001 -229.75 0.380004229564524 1
NSUN2_uc003jdu.3_S742 410 485 488 291 556 318 405 471 441 19 28.5 -73.5 0.319733808328245 1
LIG1_uc002pia.1_S50 798 470 547 662 490 514 693 524 683.25 -63.9999999999999 -38.5000000000001 -89.4999999999999 0.332377676259319 1
ZBTB7A_uc002lzi.3_S336 3670 3530 3020 4410 2880 3740 2760 3260 3285 -497.499999999999 92.4999999999991 652.500000000001 0.0279757047770915 1
MAP3K7_uc003poc.2_S308 170 730 600 435 295 286 938 295 614.25 -30.2499999999999 -196.75 -64.2499999999999 0.774494717944321 1
CHD4_uc001qpo.3_T1539 595 1850 1460 1790 1060 1230 2550 1810 1656.25 238.75 -718.75 253.75 0.512608895897898 1
SRRM2_uc002crj.1_S352 185 647 188 629 536 484 470 734 294 143.75 -42.25 278.75 0.00848009687659566 1
RBM12B_uc022aye.1_S709 158 144 266 125 276 144 346 199 254.25 68 -53.5 -108.5 9.37948290491149e-05 0.412134478841811
DDX24_uc001ycj.3_T113 1270 1720 751 1160 1700 1550 1220 1500 900.5 267.25 402.25 247.25 0.0716779136381989 1
INO80B_uc010yrs.2_S350 538 339 302 219 374 320 480 594 380.25 92.5000000000001 -6.00000000000009 -55.4999999999999 0.606248036089875 1
STMN1_uc001bla.3_S24 115 119 231 206 57.5 299 263 133 186.75 20.375 -60.625 22.625 0.749746938122807 1
SCAF11_uc001roy.1_S398 1150 936 1220 1190 1500 869 417 458 1082 -313 292.5 -208.5 0.426279199792762 1
HMGA1_uc011dsp.2_S35 786 589 736 560 401 429 609 515 749.5 -179.25 -53.7500000000002 -109.75 0.0875038336838591 1
U2SURP_uc003evh.1_T918 9720 10400 14400 13400 11100 12700 9010 10000 12057.5 -1277.5 -722.5 567.5 0.727963316738859 1
BRD8_uc003lci.3_T263	S267 386 267 447 198 216 110 310 93.1 419.5 -142.225 -17.275 -172.725 1.08593572679811e-07 0.000484761708442676
ZC3H18_uc010voz.2_S45 6770 2700 2130 2470 2330 2640 5980 2130 4210 -247.5 432.5 -1817.5 0.215323889190534 1
ERC1_uc001qjc.2_S20 1250 1240 1120 1410 390 543 383 803 1185 -725.25 -73.25 213.25 0.0113253799434778 1
SCRIB_uc003yzo.1_S1507 634 1510 1490 786 561 1090 845 477 1038.75 -361.75 49.25 83.2500000000001 0.798626957192416 1
C17orf59_uc010vut.2_S167 181 735 408 481 59.3 271 451 449 414.5 -143.675 -135.675 209.175 0.108038409565798 1
NOP2_uc021qua.2_S674 901 728 596 355 903 421 134 194 540.25 -232 418.5 -209 0.0453563146635177 1
SRRM2_uc002crj.1_S1377	S1386 1000 606 640 1130 526 793 902 573 879.75 -145.5 -80 8.49999999999995 0.964223882402175 1
DNPH1_uc003ouo.3_S168 193 20 260 266 149 148 326 222 289.25 26.5 -141 -68 0.0744299422708861 1
PYGO2_uc001fft.3_T301 994 379 838 1070 562 795 399 490 836 -258.75 -16.7499999999999 -14.7500000000001 0.945511757142298 1
YWHAQ_uc002qzx.3_S144 756 527 722 765 1170 471 809 952 825.75 158 -81.0000000000001 -185.5 0.256420456233001 1
RB1_uc010act.1_T372 488 180 268 492 365 443 133 374 301.5 -28.25 52.25 58.75 0.627115148646652 1
NOL8_uc022bjw.1_S972 442 457 262 807 407 680 380 592 368.25 22.7500000000001 -13.7500000000001 261.25 0.0098725197434752 1
ZC3H13_uc001vas.1_S1465 607 378 319 562 466 1250 386 649 235.75 221.25 196.25 265.25 0.169737478006799 1
MECP2_uc004fjw.2_S79 563 708 547 733 612 649 372 732 528.25 -46.4999999999999 36.9999999999999 182 0.00319840523567825 1
ZAK_uc002uhz.3_S634 794 434 497 231 20 130 392 29.8 570.25 -346.05 57.0499999999999 -219.55 0.108709195110024 1
MECP2_uc004fjw.2_S77 906 1350 673 1660 1190 1640 1300 1130 893 167.75 80.7499999999999 427.75 0.04488542602205 1
VCP_uc010mkh.1_T790 337 95.3 256 444 400 194 120 22.8 304.75 -98.875 45.875 -89.2250000000001 0.469066839993664 1
SYTL1_uc001bnw.2_S430 814 533 795 457 685 557 266 438 642.5 -163.25 158.25 -143.75 0.204736210714474 1
ACIN1_uc010tnj.2_S489 592 718 697 584 599 532 924 526 740.5 -2.5 -72.5 -113 0.274003570107511 1
DKC1_uc004fmm.3_S447 245 569 645 139 797 560 690 912 451 340.25 -53.75 -49.2500000000001 0.775156494833006 1
NAV1_uc001gwu.3_S390 683 423 325 517 418 373 423 259 475 -118.75 93.2499999999999 -69.2499999999999 0.42432828475813 1
PGRMC2_uc003igg.3_S231 551 425 284 494 145 325 226 192 378.5 -216.5 62.5000000000001 57.5 0.431891764159921 1
GMIP_uc010xrc.2_S255 4270 5280 3200 5280 4760 4560 4470 4340 3965 25.0000000000009 394.999999999999 690.000000000001 0.144500352694887 1
CHAMP1_uc001vuv.3_S626 1210 660 854 1290 849 989 726 789 986.25 -165.25 12.2499999999998 22.2500000000001 0.908774016518744 1
PPP4R2_uc003dpi.1_S158 271 351 161 398 322 282 401 222 277.5 11.5 11 24.5 0.751139531513156 1
SRRM1_uc001bjm.3_S808	S813 519 668 826 308 371 513 240 453 551.5 -186 60.9999999999999 -3.49999999999991 0.981404255679188 1
TRIM22_uc009yes.3_S86 4180 5000 3270 3460 3160 4930 5510 4240 3690 482.500000000001 197.499999999999 377.500000000001 0.616821984654586 1
PPIG_uc002uez.3_S355	T357 409 563 522 674 284 488 331 507 492.5 -139.5 -72.5000000000001 171.5 1.74976264757916e-14 7.8494352370401e-11
SRRM2_uc002crj.1_S1516 1090 1690 1440 2410 1740 2230 2660 3000 1702.5 750 -690 600.000000000001 1.77168817983387e-05 0.0782554669032621
FNBP1L_uc010otk.2_T292 223 109 182 226 447 327 559 172 261.25 191.25 -8.24999999999998 -144.25 0.0672424593479018 1
LBR_uc001hoy.3_S98 849 1100 451 1010 598 1370 769 795 540 30.5000000000001 223 402 0.00495607222355029 1
FNBP1L_uc010otk.2_S294 885 500 533 198 635 793 669 550 506.25 132.75 215.75 -170.25 0.158425932417418 1
MKI67_uc001lke.3_S583 190 876 376 398 260 145 391 140 396.5 -226 41.4999999999999 85.5000000000001 0.648170001061524 1
FASN_uc002kdu.3_S2197 142 211 492 222 406 208 127 54.1 316.75 -67.975 17.975 -117.975 0.318812595602104 1
PBX2_uc003oav.1_S329 1530 2040 2250 2250 1500 1480 1070 1670 1967.5 -587.5 -172.5 272.5 0.18156861790069 1
ARHGAP9_uc001sob.3_T282 653 182 438 675 555 620 1110 212 673.5 137.25 -106.25 -266.75 0.235307907668409 1
PDAP1_uc003uqe.3_S175 4390 5060 3960 3910 3720 3720 3070 3390 3892.5 -855 640 235 0.148325980516339 1
SIPA1_uc010rom.1_S52 1060 954 654 1030 929 1310 1100 734 797 93.75 183.75 71.2500000000001 0.657355275402317 1
SAMSN1_uc002yjv.1_Y171 721 1340 1500 1050 1930 938 587 919 1105 -59.2499999999998 218.25 -122.75 0.755023327101577 1
OGFR_uc002ydl.3_S314 252 719 289 591 433 288 525 251 414.5 -88.4999999999999 8.99999999999991 87.5000000000001 0.570237486080133 1
WDR75_uc002uqm.1_S781 71.7 490 197 56.6 448 92.4 305 490 183.725 130.025 13.375 26.8250000000001 0.870267066470616 1
ZCCHC4_uc003grl.4_S4 123 492 56.6 35.9 823 683 842 835 107.775 618.875 87.875 50.325 0.696498023539675 1
SRRM2_uc002crj.1_S862 728 226 136 250 392 536 224 239 234.5 12.75 258.25 -57.25 0.662628480883595 1
RBBP6_uc002dmk.3_S1242 1510 1570 781 1370 1040 1750 1150 1420 960.499999999999 32.2500000000002 287.25 407.25 0.00907487945614118 1
SMARCE1_uc002hux.2_T349 78.3 569 421 122 330 473 607 695 294.075 228.675 -98.675 105.675 0.50640137674099 1
SON_uc002yse.1_S1555 493 1290 1130 1040 447 174 283 375 975.5 -668.5 -106 131.5 0.525910588925599 1
SON_uc002yse.1_T1554 69.6 640 292 224 317 207 206 89.2 219.15 -101.6 105.6 68.9 0.634987478430992 1
CERS2_uc009wmh.3_S340 311 640 226 300 263 247 332 279 287 -89 81 83.5000000000001 0.400850426934206 1
RBL1_uc002xgi.3_T212 734 834 284 509 304 574 168 347 351.25 -242 284.5 193.5 0.00133929428955773 1
MTA1_uc001yqy.3_S385 640 205 226 285 157 273 252 227 339 -111.75 71.25 -71.25 0.546299736366084 1
CERS2_uc009wmh.3_S347 368 1160 1320 849 583 1080 677 880 863.5 -119.25 -133.75 255.25 0.311145396239076 1
NCOA5_uc002xre.3_S125 671 1320 1560 1220 1420 1350 740 1530 1100.25 67.2500000000003 -72.2500000000002 257.25 0.369810079099389 1
EIF4B_uc010snv.2_S508 801 1060 853 971 757 1020 782 892 810 -58.5 35 187.5 6.56654077973631e-07 0.00292670722552847
ZC3H11A_uc001haf.3_S107 485 666 743 601 700 487 517 1390 650.5 149.75 -228.25 174.75 0.436705036524152 1
LIMA1_uc001rwg.4_S566 960 534 606 347 423 665 441 695 573.75 -55.75 123.25 -47.25 0.778004103897865 1
MTDH_uc003yhz.3_S392 1090 2390 671 983 2030 2130 1450 2160 683.75 659 594 605.5 0.0297579598269658 1
EIF4B_uc010snv.2_S501 764 932 770 924 1300 1190 1100 1050 784.5 312.5 85.5 40.5000000000001 0.586142839972855 1
EIF4B_uc010snv.2_S502 542 654 858 684 891 763 804 595 745.75 78.7500000000001 -22.7500000000001 -99.7499999999999 0.308306264513963 1
CEP192_uc010xad.2_S1427 421 1290 854 967 916 1170 961 1980 721.75 373.75 -241.25 563.75 0.00868048211426002 1
EIF4B_uc010snv.2_T504 954 39 286 68.4 601 284 528 203 459.6 67.1499999999999 198.15 -443.65 0.00318710228127162 1
WRN_uc010lvk.3_S1132 326 520 267 364 641 466 480 392 309.5 125.5 112.5 6.99999999999998 0.923631715648327 1
CDKN2AIP_uc003ivq.1_S399 1040 736 825 792 548 1330 1120 1150 818 188.75 -58.2500000000001 118.75 0.57705162163737 1
PCBP1_uc002sgf.3_S188 437 142 228 245 379 122 185 85.8 300.25 -70.05 84.05 -158.55 0.0139254447639067 1
PCBP1_uc002sgf.3_S189 215 230 98.6 103 110 234 80.2 504 90.35 70.4 0.799999999999983 141.8 0.172996424265456 1
RPL18A_uc002nhp.3_S70 1140 207 836 574 473 454 1030 629 990.5 -42.75 -198.75 -403.75 0.030936696200146 1
ZRANB2_uc001dft.3_S279 1140 2660 1640 1490 1600 2850 2510 2330 1392.5 590 69.9999999999998 610 0.139037251483212 1
SUN2_uc003awh.2_Y45 319 506 311 407 339 498 341 154 297.75 -52.7499999999999 112.25 63.75 0.424583475614653 1
SUN2_uc003awh.2_S46 573 110 394 472 83.7 415 572 612 497.5 33.425 -217.075 -3.42499999999999 0.982605397794522 1
CCNYL1_uc002vch.3_S123 353 511 737 647 584 383 654 727 686.25 25.0000000000001 -233.5 -14.9999999999999 0.832726468630398 1
ILF2_uc010pdy.3_T387 272 129 201 216 249 471 559 248 244.5 177.25 -25.75 -54.25 0.582924976402008 1
GBF1_uc001kux.2_T1349 1590 1750 1840 1970 2430 2310 2230 2380 1790 550 -85.0000000000002 80.0000000000003 0.398747497033174 1
GBF1_uc001kux.2_Y1348 1120 1070 1160 1870 1480 1160 1570 808 1430 -50.5 -144.5 -105.5 0.725883785274035 1
SNUPN_uc002ban.3_S349 878 31.1 412 56.9 294 315 533 69.9 494.225 -41.525 111.575 -411.025 0.0121263369964417 1
SRRM2_uc002crj.1_T864 942 764 588 750 594 1270 698 564 574 20.5000000000002 242.5 131.5 0.446480199016839 1
DDX17_uc003avy.4_S600 1030 1780 1990 1500 501 622 586 352 1618.5 -1059.75 -123.75 36.7500000000001 0.886125478693807 1
POP1_uc011lgv.2_S370 1140 919 1010 1420 2260 1460 2120 1480 1310 707.75 -62.7500000000002 -312.75 0.195884694120838 1
PRPF3_uc010pcb.2_S618 714 731 654 902 970 752 877 705 762.25 75.7500000000001 7.24999999999992 -31.2499999999999 0.74749050305066 1
PRAM1_uc002mkd.3_S332 3290 2880 2660 2930 2990 3970 2010 2700 2395 -22.4999999999997 707.5 382.5 0.252733369984037 1
F2R_uc003ken.4_S399 345 385 867 449 520 582 100 243 511.5 -150.25 43.2499999999999 -43.2499999999999 0.829498402413574 1
F2R_uc003ken.4_S398 544 1360 1700 287 530 481 912 262 1165.5 -426.5 -61.4999999999999 -324 0.427612132127554 1
NOP58_uc002uzb.3_S482 463 489 514 271 869 966 634 453 357.5 296.25 228.75 -75.25 0.456818994765853 1
DYNC1I2_uc002uhg.2_T88 163 337 374 273 377 169 215 422 307.5 9.00000000000005 -59.5000000000001 18.0000000000001 0.83931147174786 1
MTFR1_uc003xvm.2_S118 347 35.5 676 374 199 471 208 330 452.5 -56.1249999999999 -133.875 -54.875 0.736302806805915 1
BCLAF1_uc011ede.1_S394 368 970 196 980 466 1250 1170 860 415 308 -38 465 0.0473381114038037 1
RBM15_uc021orn.1_S291 1900 2170 3680 2340 2890 1930 1530 1740 2800 -500 -100 -455 0.418859202004112 1
ATXN2L_uc002dqz.4_S599 1310 833 1430 1080 588 564 917 555 1400.75 -507.25 -171.75 -303.25 0.000334565231741581 1
SGTA_uc002lwi.1_S300 519 724 269 802 578 235 84.6 286 427.15 -282.6 153.6 149.1 0.353787736011354 1
BOD1L1_uc003gmz.1_S536 1270 1350 1180 1320 1370 1570 1880 1360 1315 265 -44.9999999999998 -25.0000000000001 0.87079400725796 1
ZC3H13_uc001vat.1_S369	S380 216 409 360 257 257 211 614 345 399 46.25 -120.75 -56.2499999999999 0.587381009262355 1
PDAP1_uc003uqe.3_S59 240 359 20 260 594 103 460 359 224.25 159.25 49.2500000000001 -58.25 0.697004628822413 1
WDR44_uc004eqo.3_S236 761 127 249 307 582 22.2 431 78 493.7 -82.7000000000001 106.8 -372.2 0.00685479970035031 1
CHD3_uc002gjh.2_S1659	S1663 539 200 386 256 151 86.2 309 212 447.45 -155.7 -46.7000000000001 -157.7 0.0277988368984596 1
TCOF1_uc003lsa.3_T1105 67.5 463 376 419 448 286 537 345 372.375 72.6250000000001 -103.125 21.125 0.857981188120856 1
CLGN_uc011chi.2_S593 117 401 336 979 319 261 766 492 568.25 1.25000000000003 -368.75 148.75 0.394154340691497 1
AFTPH_uc002sda.3_S900 58.3 604 398 644 269 433 235 472 325.075 -73.8249999999999 -96.1750000000001 298.175 0.000601150654715329 1
C17orf75_uc002hhg.3_S9 1550 1030 815 769 807 366 1530 1310 1278.25 -37.75 -167.75 -306.75 0.374872648672277 1
PKN1_uc002myp.3_S561 430 888 882 942 716 794 454 675 699 -125.75 -31.2500000000001 204.25 0.134561283078814 1
PIAS1_uc002aqz.3_S502 697 464 183 276 218 169 308 397 369.5 -132 96 -25 0.861982350318813 1
PHF6_uc004exk.3_T357 309 259 215 284 169 252 236 113 251.75 -74.25 35.25 -5.24999999999999 0.9021433057827 1
RAB3GAP1_uc010fng.3_T535 536 561 806 671 219 622 606 380 700.75 -186.75 -131.25 16.75 0.892331049150576 1
ARHGEF1_uc002osc.3_T448 807 880 477 624 228 431 1300 302 813.5 -131.75 -89.25 -143.75 0.645880704745869 1
NSUN5_uc003udh.1_T461 850 787 567 555 1190 548 323 822 578.5 31 277 -54.4999999999999 0.787638381709547 1
SMARCC2_uc001skd.3_S301 895 1240 1940 1390 1620 1570 1550 1860 1536.25 283.75 -353.75 13.75 0.949596756593809 1
SH3PXD2A_uc010qqt.1_S381 241 371 79 379 267 474 473 616 194.25 190 -48.5 195 0.00616324963301255 1
TSC1_uc004cca.2_S504 680 1110 1510 567 746 1600 750 1110 854.25 84.75 49.7500000000001 175.25 0.616535978482989 1
HNRNPC_uc001vzw.3_S259 404 107 304 325 332 200 288 206 356.25 -28.5 -20 -122.5 0.0434096143610233 1
RFTN1_uc010hes.3_S237 51.4 284 252 124 150 64.3 121 267 184.025 -27.275 -53.575 41.225 0.596064437164363 1
EIF2B4_uc002rkb.3_S131 1080 516 789 771 494 665 1090 524 963.5 -95.75 -104.75 -244.25 0.162652502422827 1
SRRM2_uc002crj.1_S1924	T1926 1510 2130 1900 2070 2100 2950 2340 2440 1692.5 555 -15.0000000000004 435.000000000001 0.01192498699509 1
PTPRC_uc001gut.2_S813 2730 1700 1310 1300 1710 1030 2110 756 1932.5 -358.5 423.5 -768.5 0.0273565934591499 1
AHCTF1_uc001ibv.2_S1952 3850 4320 3440 3780 3010 3440 3210 3050 3570 -670 285 270 0.0876257657949623 1
SLX4IP_uc010zre.2_S129 381 1000 202 763 1090 1110 964 542 350.5 340 277.5 194.5 0.367189484951799 1
MICALL1_uc003aui.3_S620 602 358 1430 963 1060 523 1100 1150 1250.5 120 -525 -299.5 0.0447735001309652 1
SRRM2_uc002crj.1_S322 8280 10500 10900 9160 6790 9010 9160 9450 9847.5 -1107.5 -1022.5 747.500000000001 0.374144823278757 1
BCLAF1_uc011ede.1_Y283	S286 3660 3180 3310 4360 3830 3890 2990 4090 3435 72.5 -47.5000000000001 432.5 0.257929251103831 1
RFTN1_uc010hes.3_S238 517 776 444 691 623 1010 299 529 346.25 8.25000000000003 240.75 280.75 0.00119495880944382 1
HUWE1_uc004dsp.4_S3681 298 206 176 158 251 292 110 354 156.5 42.25 62.25 43.75 0.490511880448612 1
GAPVD1_uc004bpp.3_S757	S760 677 601 1270 1150 430 309 160 202 1054.5 -649.25 -191.25 -68.7499999999999 0.721348272227038 1
TAOK3_uc001twy.4_S323 572 722 769 343 385 445 421 600 607.25 -138.75 -2.25000000000002 -9.24999999999999 0.943654416124248 1
C2CD5_uc001rfr.3_S658 1390 745 1280 635 2360 1680 2420 1670 1331.25 1020 42.5 -680 7.1267773992997e-65 3.20277376324529e-61
HUWE1_uc004dsp.4_T3687 332 296 38.4 494 273 288 507 333 280.45 60.15 -45.8500000000001 65.15 0.607544279344168 1
C2CD5_uc001rfq.3_T308 156 98.1 367 199 238 101 220 310 302 12.225 -125.725 -68.225 0.190622082339265 1
ARHGEF18_uc002mgh.3_S920 421 127 380 312 566 328 1010 338 543.75 250.5 -149.5 -318 0.00654333003624691 1
TBC1D15_uc010stt.2_S428 923 743 604 650 453 467 417 290 682.75 -323.25 156.25 -61.75 0.246825736106063 1
C2CD5_uc001rfq.3_S303 288 383 702 345 492 490 333 656 470 63.2500000000001 -95.7500000000001 14.7500000000001 0.910253783660654 1
PRDM2_uc001avi.3_S536	S537 1380 497 890 1160 1500 562 859 932 1154.25 -18.5 24.4999999999999 -369.5 0.184578687578145 1
ADD1_uc003gfq.3_S357 548 946 720 797 340 559 637 299 715.75 -294 -15 89 0.512109255017018 1
DDX54_uc001tuq.4_S781 1670 1910 2470 2170 1600 1940 1800 2150 2160 -182.5 -367.5 157.5 0.314366377485358 1
DDX54_uc001tuq.4_S787 208 75.4 395 282 543 158 301 174 355.75 53.9 -41.9 -189.4 0.048304162060076 1
IQGAP2_uc003kek.3_S15 1250 1860 1230 2090 4580 4480 4780 3850 1525 2815 55.0000000000002 110 0.75806991007832 1
M6PR_uc021quk.1_S266 1170 995 558 742 520 82.8 759 861 926.05 -310.55 -38.0500000000001 -81.5500000000001 0.758439133353958 1
PPFIBP1_uc001rif.2_S612 107 172 275 145 624 420 387 112 192.25 211 101 -136 0.202292577321158 1
DPPA4_uc003dxq.4_T214 4400 2670 3190 3370 3340 4080 4000 3340 3517.5 282.500000000001 147.499999999999 -367.5 0.432966491608128 1
RABEP1_uc010clc.1_S366 1950 1970 2200 1840 952 1130 1190 650 2062.5 -1009.5 30.4999999999996 -175.5 0.243854809773702 1
RABEP1_uc010clc.1_S363 1740 1590 1740 2160 1490 913 891 802 1839.5 -783.499999999999 34.9999999999996 -98.9999999999996 0.678077850879654 1
KPNA2_uc002jgl.3_T60 102 168 288 292 304 354 762 434 344.5 251 -212 -52 0.542496801581498 1
CCNL1_uc003fbi.1_S351 371 491 1320 597 1400 925 1120 779 950.75 361.25 -157.25 -354.75 0.139885891114149 1
MYCBP2_uc010aev.3_S2920 717 1210 1020 913 408 1130 862 406 850.5 -263.5 66 163 0.491066216638717 1
SCRN2_uc002imd.3_T49 469 375 415 324 262 259 238 151 400.5 -168.25 59.2499999999999 -68.7499999999999 0.000372488281268744 1
AGPS_uc002ull.2_S64 191 354 163 210 561 299 294 542 180.5 194.5 49 49 0.618367598187593 1
NUP98_uc001lyh.3_T1697 648 534 536 803 1330 578 350 686 573.75 105.75 178.75 -65.7499999999999 0.793567052172219 1
DHX8_uc010wif.1_S459 1310 644 506 905 796 916 1120 1120 857.75 146.75 3.74999999999995 -36.75 0.87675856536813 1
HNRNPA1_uc001sfm.3_S3	S5 454 545 118 104 278 730 708 158 193 163.25 229.75 -5.24999999999986 0.97865356823972 1
ZSWIM8_uc009xrl.3_S566 4260 3530 4640 3780 4410 4660 4460 4220 4280 385.000000000001 -60.0000000000005 -395 0.119261845872059 1
WRNIP1_uc003mtz.3_T115 1150 743 828 783 658 615 651 729 906.25 -212.75 43.75 -104.25 0.311787856469035 1
BCLAF1_uc011ede.1_S530 1780 2010 2860 2800 2190 3230 1820 2470 2222.5 65.0000000000004 -185 465 0.278487196025993 1
RAP1GAP2_uc010ckd.3_S607	S612 1080 162 969 1260 802 1140 1120 926 1064.5 129.25 -272.75 -120.75 0.661366711722524 1
RAP1GAP2_uc010ckd.3_S607	S611 730 200 571 531 483 261 579 218 680.25 -122.75 -56.2500000000001 -288.25 0.0015880203121843 1
CD34_uc001hgw.1_Y338 170 441 326 431 90.2 594 473 498 283 71.8 -108.2 226.2 0.0153018607764862 1
HDAC2_uc003pwc.2_S423 344 529 683 995 879 878 309 1160 534 168.75 -129.25 336.75 0.107612372358982 1
ATF7_uc010sol.2_S380 466 406 680 130 295 892 224 721 322 112.5 76 121 0.601532540929591 1
DEK_uc011djf.1_S305 1100 951 498 472 434 999 1380 1360 737.25 288 -56.5000000000001 92.5000000000001 0.778719455152321 1
FAM83A_uc003ypv.3_S246 581 976 1170 664 800 814 953 852 931 7.00000000000008 -117 -49.5 0.758433368072428 1
SPECC1_uc002gwu.3_S51 1150 323 323 274 311 540 516 225 511.5 -119.5 246.5 -234.5 0.278817675369289 1
SAC3D1_uc001ocm.3_S355 577 384 305 168 412 359 174 334 292.5 -38.75 187.75 -55.7499999999999 0.443403355655512 1
NUCKS1_uc001hdb.3_T177	S179 1420 1310 1280 1020 1520 1230 1440 1210 1302.5 92.5000000000001 132.5 -222.5 3.2647860778104e-05 0.143846474588326
CD34_uc001hgw.1_T330 89.4 373 269 327 328 293 556 217 304.35 83.9 -71.4 -8.09999999999999 0.942210451123767 1
LUC7L2_uc003vux.4_T16 1560 2010 3400 1690 1680 1760 1410 1790 2425 -504.999999999999 -320.000000000001 -200 0.685093637740184 1
SMARCA2_uc010mha.3_Y688 390 163 167 201 456 628 424 404 180.25 247.75 110.25 -10.25 0.887175815256752 1
ACIN1_uc010tnj.2_S239 265 163 113 301 272 341 386 523 209.25 170 -70.5 73 0.276454744956947 1
SLC4A7_uc011aww.3_S83 1110 1110 955 782 698 776 1140 878 1041.5 -116.25 -15.2500000000002 -89.2499999999998 0.538259686415452 1
APOC3_uc001ppt.1_S52 260 299 137 254 814 263 533 477 264.5 284.25 58.75 -112.75 0.388606767267694 1
SNX17_uc010eza.2_S396 1910 2940 2620 2830 1760 3030 3090 1900 2510 -129.999999999999 -200 330.000000000001 0.494795292799488 1
NBAS_uc002rcc.2_S472 298 152 266 229 20 225 216 206 262.5 -69.5 -55.5 3.00000000000001 0.96359699166225 1
SCAF1_uc002poq.3_S718	S724 478 708 491 430 796 611 560 451 459.75 77.7500000000001 165.25 -31.25 0.697072064673446 1
HDAC6_uc004dku.4_S21 291 792 677 386 392 342 865 422 638.5 -31.2499999999999 -133.25 -70.7499999999999 0.714048350837701 1
SCAF1_uc002poq.3_S718	S723 66 89 286 292 202 626 293 463 149.25 212.75 -87.75 155.75 0.134698071555824 1
MARCKSL1_uc001bvd.4_S21 1040 2000 1610 1350 1090 1400 2990 1660 1800 285 -520 -80 0.874168880424408 1
CHD4_uc001qpo.3_S1341 11400 7420 4830 7240 7940 7270 10100 8060 7782.5 620 949.999999999999 -1070 0.524386581139153 1
TC2N_uc001xzt.4_Y153 1210 2210 3170 1110 2090 753 1290 1300 2299.25 -566.75 -151.75 -596.75 0.326425341984681 1
ARMC10_uc011kli.2_S44 349 620 801 25.2 494 442 471 467 501.3 19.7000000000001 35.1999999999999 -140.2 0.47078409471625 1
STK10_uc003mbo.1_S447	S449 249 504 210 323 115 69.9 313 392 308.775 -99.0249999999999 -75.025 100.475 0.34698450907784 1
SASH3_uc011muo.1_S145 289 434 383 337 344 211 368 337 387.25 -45.75 -36.75 -16.25 0.763301110866859 1
PCYT1A_uc003fwg.3_T341	S346 1120 1200 1130 1150 1070 1020 1110 887 1155 -128.25 33.25 -43.25 0.449142556558766 1
GNL1_uc011jga.2_S50 212 175 289 413 799 384 227 468 261.5 197.25 43.25 -21.75 0.891443267990401 1
HDGF_uc009wsd.3_S124 2240 2840 2490 3500 4420 3940 3970 4330 2687.5 1397.5 -212.5 372.5 0.211208908134219 1
GATAD2A_uc010xqv.3_S118 306 551 55.5 521 350 463 776 540 312.75 173.875 -55.625 146.875 0.360248141846881 1
RNF20_uc004bbn.3_S137 216 333 273 236 283 331 317 28.2 246 -24.6999999999999 77.2 -40.2 0.623649219616534 1
RNF20_uc004bbn.3_S135 387 173 366 170 542 215 389 275 365.75 81.25 29.25 -212.75 4.71455907983776e-08 0.000210552208505554
KAT5_uc001ofi.3_S85	S89 543 420 339 80.5 599 441 709 311 392.375 169.375 140.875 -234.375 0.00551425987268639 1
NUMA1_uc001oro.1_S270 1020 1020 1380 1310 1380 1260 1570 688 1350 42.0000000000002 -67.0000000000001 -268 0.223687526688174 1
CHD1L_uc001epo.5_S522 907 674 916 1090 1320 1030 1230 1410 1007.25 350.75 -178.75 -42.2500000000001 0.704436310831793 1
PPP1R3D_uc002ybb.3_S73	S76 905 549 974 886 278 825 240 794 788.5 -294.25 -84.2500000000001 164.25 0.428680298323596 1
ITSN2_uc002rfe.2_S856	S861 295 444 132 410 549 306 741 260 351 143.75 12.75 -74.25 0.637485149896838 1
CDK13_uc003thk.3_T1185 413 216 153 531 398 218 226 88 314.5 -95.75 61.75 -34.25 0.788298603889286 1
FNBP4_uc009ylv.3_S432 2210 4180 4220 3590 3750 3210 3720 3480 3687.5 -9.9999999999996 -415 140 0.800216096280409 1
MCM3_uc003pan.2_S677 144 125 214 59 350 102 358 36.6 221.75 76.15 13.35 -185.85 0.00111028160583093 1
SRRM1_uc001bjm.3_S765 736 1140 243 1080 1330 1450 774 1680 406.499999999999 508.75 219.75 566.75 0.000522522247277421 1
RNPC3_uc010oul.1_S107 2830 3340 3770 3410 3130 2430 1970 3070 3330 -687.5 -122.5 137.5 0.732997101144799 1
PCBP2_uc001sdi.4_S330 640 587 330 834 356 430 532 577 559 -124 -65.0000000000001 142.5 0.22464136854943 1
MAPKAPK3_uc003day.2_S375 115 114 146 131 354 53.6 195 296 169.85 98.15 -32.85 -53.85 0.471228717068556 1
KIAA1429_uc003ygp.3_T183 769 155 640 407 385 376 1020 852 775 165.5 -308.5 -256 0.123281539261564 1
HDGFRP2_uc002map.3_T198 536 104 583 189 357 210 452 432 533.25 9.75 -112.25 -248.25 0.00513521959179088 1
C7orf50_uc003sju.2_S174 753 689 667 964 685 954 663 731 690 -9.99999999999992 13.9999999999999 142.5 0.121031286260583 1
TBC1D9B_uc003mlj.3_S410 392 901 433 609 179 738 560 514 422.25 -85.9999999999999 23.4999999999999 299.5 0.0254566350736743 1
CBFA2T3_uc002fmm.2_S370 265 381 799 414 840 190 689 324 694 46.0000000000001 -137.5 -321 0.0399067337785342 1
MINK1_uc010vsp.2_S733 315 260 54.1 209 156 75.8 186 101 185.6 -79.825 64.175 -16.325 0.809407848045977 1
SUPT16H_uc001wao.2_S981 1240 2410 1080 1280 2270 2180 1310 4580 952.499999999999 1082.5 -37.5000000000004 1137.5 0.125024092109923 1
ACIN1_uc010tnj.2_S837 1130 1360 1360 1410 702 1070 1120 1120 1327.5 -312 -187 162 0.0352134766082529 1
CLK3_uc002ayg.4_Y6 343 394 647 375 59.5 329 248 310 482.75 -203.125 -113.625 27.625 0.777802583085982 1
TMX1_uc001wza.4_S269 500 161 93.6 335 245 67.5 327 420 320.425 -7.52499999999998 -50.5250000000001 -45.525 0.746079004776901 1
AP3D1_uc002lva.4_S657 263 806 952 1240 883 1240 954 1360 780.25 294 -328.5 398.5 0.00149750542855731 1
CLK3_uc002ayg.4_S8 661 1030 633 827 572 929 58.3 548 470.825 -260.925 281.425 352.425 0.000333196061023567 1
HNRNPUL2_uc001nuw.3_S227 1680 884 322 680 1010 301 1170 855 968.25 -57.4999999999998 212 -365.5 0.315825803016487 1
NAV2_uc001mpr.4_S650	S651	S653 68.9 529 196 247 286 391 435 311 187.975 95.525 21.475 123.025 0.262263212716136 1
HNRNPUL2_uc001nuw.3_S225 881 1050 759 842 727 788 952 888 851.249999999999 -44.2499999999998 1.24999999999987 62.2500000000002 0.498003503754616 1
SIPA1L1_uc001xms.3_S207 258 297 323 465 295 593 242 427 254.5 53.5000000000001 -3.50000000000005 166 0.0232102448476714 1
BUD13_uc009yzc.3_T158 256 352 179 235 58.3 263 144 208 182.5 -87.1749999999999 40.8249999999999 105.175 0.0100700645103158 1
CTTN_uc001opv.4_S379 264 297 458 397 814 78.3 661 6330 539.925 1616.825 -1598.175 1226.325 0.407635294366061 1
RSF1_uc001oyn.3_S222 1750 853 705 598 1010 782 1340 744 1079 -7.49999999999986 252 -457 0.0705007665859315 1
SEC16A_uc004chv.4_S567 181 59.5 115 233 96.4 271 307 82.4 170 42.075 -32.375 -13.375 0.872269036325829 1
BUD13_uc009yzc.3_S150 230 20 615 109 239 505 56.3 120 280.075 -13.425 23.425 -96.575 0.620570577310153 1
CLASP1_uc010yza.2_S401 110 199 232 251 94.8 134 532 127 305.75 23.95 -151.05 -64.45 0.536132445724352 1
SRRM2_uc002crj.1_S453	S455 1470 595 1910 1430 621 1280 1790 1680 1807.5 -8.49999999999983 -711 -201.5 0.479894338818673 1
EIF4G1_uc003fnw.3_S1238 1850 1620 636 1300 793 1830 1420 1090 1003 -68.2499999999996 411.749999999999 285.25 0.402476777733612 1
CASC5_uc001zme.3_S31 1060 1120 557 1120 968 719 466 898 760.25 -201.5 206.5 201.5 0.210814820717033 1
SYNE1_uc003qos.4_S8187 417 617 352 345 329 509 653 346 402.5 26.5 44 16.5 0.889971589420149 1
HMGA1_uc011dsp.2_S90 429 427 466 551 659 400 475 321 496.75 -4.49999999999996 25.5 -82.5 0.332056416132712 1
[truncated: 2,495 more rows]

## Sheet: Editing
D1.KIT.Unstim D1.KIT.SCF D1.AAVS.Unstim D1.AAVS.SCF D2.KIT.Unstim D2.KIT.SCF D2.AAVS.Unstim D2.AAVS.SCF (Intercept) Donor Editing Stimulation LRT_Pvalue adj_Pvalue
RAPGEF2_uc003iqg.4_S1176 2130 1150 2420 609 2900 2380 2480 1980 1919.75 857.75 267.75 -952.75 0.330343213144591 1
ZC3H18_uc002fkz.3_S851 574 732 1450 1020 566 390 331 795 1108.75 -423.5 -333.5 3.99999999999993 0.111623617381893 1
CIC_uc002otf.1_S172 419 433 228 854 993 651 475 487 388.25 168 113 77.5000000000001 0.587178459586737 1
RB1_uc001vcb.3_S248 1240 1170 1050 1200 1370 1250 1250 1380 1135 147.5 37.4999999999997 22.5000000000003 0.552919624971049 1
PML_uc002awm.3_S517 303 964 771 626 378 388 290 416 593.25 -298 -17.5 163 0.909193649002992 1
SF3B1_uc002uue.3_T312 580 1100 989 625 747 873 626 554 734 -123.5 126.5 52.5000000000002 0.44960933644402 1
SRRM2_uc002crj.1_S2406	T2408 355 260 293 368 106 78 205 118 359 -192.25 -46.25 -33.75 0.197511236223458 1
STAMBPL1_uc001kfn.4_S241 1290 1040 1200 909 1130 503 1090 692 1296.5 -256 17.9999999999999 -391.5 0.835247611090117 1
CDAN1_uc001zql.3_T282 314 485 348 414 987 702 1530 497 563 538.75 -75.25 -270.25 0.754297948180023 1
HIRIP3_uc002dvf.3_T83 339 288 301 478 853 318 977 206 519.5 237 -41 -295 0.828241239415378 1
CDAN1_uc001zql.3_S284 1100 659 1200 739 1470 1150 1440 976 1132.25 334.5 5.9999999999999 -421.5 0.915293120316772 1
PAK1_uc001oyg.4_T290 347 330 323 394 732 224 473 233 409 67 52.5 -173.5 0.655530655585332 1
SRSF10_uc021oip.1_S37 1580 1850 1640 1660 1890 2000 2330 1850 1712.5 335 -40.0000000000002 -19.9999999999998 0.789239314609383 1
OXR1_uc003ymi.1_S199 1600 403 439 668 141 616 71.7 531 650.425 -437.575 262.575 -8.4249999999998 0.464203586054139 1
MTDH_uc003yhz.3_S434 726 427 553 686 482 695 722 786 636.25 73.25 -104.25 27.75 0.309666281965025 1
SRRM1_uc001bjm.3_T380 748 684 1240 843 1390 1430 1440 1270 1020.25 503.75 -135.25 -147.75 0.278930206764035 1
HSF1_uc003zbt.4_S302	S306 951 1660 922 910 1020 1190 1350 1050 966.25 41.75 147.25 141.75 0.503758492404524 1
EPB41L3_uc010dkr.2_S447 705 311 1600 673 1160 795 1280 658 1265.75 151 -310 -577 0.111988946874556 1
SNRPD2_uc002pcw.3_T11 1120 635 554 735 603 941 345 677 591.75 -119.5 247 91.5000000000001 0.14508212075244 1
LSP1_uc001lum.3_S125 499 319 148 240 371 208 552 147 344.75 18 77.4999999999999 -164 0.487650278235121 1
POLR2A_uc002ghf.4_S1814 384 398 1000 539 804 883 760 1010 700 284 -210 -29.5 0.179460377986688 1
CHAMP1_uc001vuv.3_S458 528 221 695 614 516 356 243 644 604.75 -74.7499999999999 -143.75 -36.75 0.335239373277348 1
TRIM28_uc002qtg.1_S682 719 777 823 635 874 750 553 424 700.75 -88.2499999999998 171.25 -95.7499999999998 0.0543700667161744 1
PHRF1_uc009ybz.1_S863 252 369 167 262 230 313 79 301 153.5 -31.75 88.75 129.25 0.00135445345565023 1
FLNA_uc010nuu.1_S2149 742 1450 1690 1080 2110 2030 1220 1560 1098 489.5 195.5 89.5000000000001 0.570726584874676 1
WRNIP1_uc003mtz.3_S74 256 1100 192 221 418 515 426 721 193 77.75 182.25 316.25 0.398087997361997 1
DOCK11_uc004eqq.2_S1281 1320 1380 951 1330 747 1640 837 949 937.25 -202 255 361 0.125925783002355 1
RPL12_uc004bqy.2_S37 450 271 232 264 436 238 241 378 295.25 18.9999999999999 70.0000000000001 -52.0000000000001 0.343710341071571 1
AHNAK_uc001ntl.3_S3380 5570 5210 4250 5190 4180 3290 3710 3870 4920 -1292.5 307.5 -37.5000000000001 0.422431533330539 1
SEC62_uc003fgg.3_S116 2400 3240 2310 2530 3890 4070 3580 3240 2265 1075 485 225 0.0230207159362933 1
ACIN1_uc010tnj.2_S1002 3900 3680 3580 4060 4380 3910 4010 4480 3805 390 -65.0000000000005 65.0000000000006 0.757422016500868 1
ACIN1_uc010tnj.2_S294 272 94.2 120 59.5 279 117 168 118 155.625 34.075 74.175 -112.575 0.0147178986665197 1
CHAMP1_uc001vuv.3_S431	S435 914 1440 1160 1770 1430 1240 1480 1030 1311 -25.9999999999997 -104 124 0.671352929991053 1
PPHLN1_uc001rni.1_Y6 218 615 1270 446 257 339 577 218 860.5 -289.5 -270.5 -176 0.270764217491851 1
CHRNA4_uc002yes.3_S45	Y47 2240 1290 1750 1050 323 665 1290 1060 1853.75 -748 -158 -384.5 0.66008980734787 1
PPP1R12A_uc001sza.3_T442 330 863 534 712 467 523 1050 289 659.25 -27.4999999999999 -100.5 1.50000000000008 0.675120354533299 1
TMPO_uc001tfh.2_S158 957 879 782 406 284 346 267 375 712 -438 159 -70.9999999999999 0.204909727902899 1
TMPO_uc001tfh.2_T159 4760 3260 5420 3830 1300 739 1050 595 4935.25 -3396.5 -209.000000000001 -1026.5 0.526750876648809 1
THSD7B_uc002tva.1_T319	S331 277 588 287 167 71.7 407 128 400 184.75 -78.075 90.425 199.575 0.408104879053148 1
ILF3_uc002mpn.3_S381 5850 5180 6750 5340 8880 7150 7940 8340 6370 2297.5 -327.5 -852.5 0.437513200552656 1
CTDP1_uc002lnh.2_S473 785 1680 1550 1480 1260 826 1110 990 1412.25 -327.25 -144.75 67.7500000000002 0.574980595447216 1
NUCKS1_uc001hdb.3_S74	S78 1430 829 1200 2000 1980 1320 2060 1590 1642.5 372.75 -322.75 -232.75 0.29635522865885 1
EZH2_uc011kuh.2_S340 1890 609 1240 1470 1930 1100 467 1390 1301.75 -80.5000000000002 240.5 -239.5 0.6062863490072 1
ACIN1_uc010tnj.2_S383	S387 1150 418 809 794 650 611 505 601 864 -201 30 -172.5 0.855919276026831 1
SEC62_uc003fgg.3_S334 544 777 878 728 1060 1180 1120 930 742 340.75 -23.75 3.25000000000009 0.824563763821064 1
PIEZO1_uc010vpb.2_S1618 634 485 655 672 486 266 321 329 667.75 -261 -26.5 -86 0.678501636750156 1
PEA15_uc001fvl.3_S115 260 226 444 66.2 439 46 142 296 327.55 -18.3 5.69999999999994 -162.7 0.961002557964333 1
SMARCE1_uc002hux.2_T341 252 122 108 462 151 358 20 484 148 17.25 -47.75 223.75 0.676976215941754 1
CASC3_uc002hue.3_S362 544 238 776 937 671 281 504 161 814 -219.5 -161 -219.5 0.39260582679925 1
CD3EAP_uc002pbr.1_S286 197 526 546 282 874 678 517 826 352.5 336 26 44.5 0.856024967150086 1
NCOA2_uc003xyn.1_S698 513 739 465 603 318 163 383 628 566.5 -207 -86.5000000000001 113.5 0.470713418000741 1
ARHGEF6_uc011mwd.2_S602 324 451 449 222 1110 600 462 379 326.5 276.25 243.25 -173.25 0.105304565502648 1
FAM134A_uc002vjx.3_S384 1000 1080 997 1100 728 832 913 932 1043.75 -193 -75.5000000000001 76.5000000000001 0.0451784678225852 1
DKC1_uc004fmm.3_S488 1770 2140 2230 2550 2280 2550 1290 2040 1880 -132.5 157.5 427.5 0.612596004811904 1
PLEK_uc002sen.4_S56 88.5 325 190 170 240 157 233 301 178.625 39.375 -20.875 50.375 0.74658132366542 1
SRSF7_uc002rqz.3_S193 2620 2000 1480 2890 1230 1870 3340 1820 2485 -182.5 -452.5 -22.4999999999999 0.475165472979491 1
SRSF7_uc002rqz.3_S191 2310 1780 2630 2520 3970 3470 2200 3590 2205 997.5 147.5 62.5000000000001 0.775895244609342 1
ARMCX3_uc004eib.1_S60 508 186 551 214 523 291 145 275 419.5 -56.2500000000001 80.7500000000001 -190.25 0.467065658698509 1
MSH6_uc002rwd.4_S7 2160 4030 3090 4090 3940 2990 4660 3760 3525 495 -620 255 0.311795529637167 1
MTCH1_uc003ond.2_S381 853 539 262 248 78.7 304 471 155 448 -223.325 159.675 -104.675 0.376757037282337 1
KMT2E_uc003vcm.3_S836 1020 406 1320 205 720 617 1230 380 1119.5 -0.999999999999847 -93.0000000000003 -670.5 0.619931111008109 1
TET2_uc021xql.1_S74 2190 860 1840 1350 1170 773 1290 978 1934.25 -507.25 -116.25 -632.25 0.570993258345765 1
PDS5B_uc010abf.3_S1181 546 890 895 600 744 753 887 544 767.5 -0.749999999999926 1.74999999999994 -71.2499999999999 0.989914997242452 1
CCAR1_uc009xpx.1_S696 736 100 271 404 707 242 1760 568 800 441.5 -304.5 -540 0.317677216849488 1
RBMX_uc004fad.1_S87 1900 2160 2150 2110 2440 2300 2620 2460 2157.5 375 -135 -19.9999999999997 0.115486778816161 1
CWC25_uc002hqu.4_S216 367 781 914 338 782 336 567 783 691 17 -83.9999999999999 -98 0.690982505264062 1
RANBP3_uc010duq.3_S243 1240 1550 553 991 1150 1090 853 670 775 -142.75 490.75 126.25 0.000647826143613144 1
HSP90AB1_uc011dvr.2_S254 6690 5240 4850 4160 4160 3600 5480 3230 5607.5 -1117.5 492.499999999999 -1237.5 0.404016956763307 1
DYNC1LI2_uc010vis.1_S116 584 1200 922 1160 1500 1210 869 1600 811.75 328.25 -14.25 323.75 0.945988512946283 1
MYSM1_uc009wab.2_S339 491 424 297 617 273 148 256 315 452.5 -209.25 -37.2500000000001 46.7500000000001 0.670888196379575 1
ZC3HC1_uc003vpi.3_S322 1080 1410 1960 1550 542 720 298 378 1532 -1015.5 -108.5 44.5000000000002 0.656454772472145 1
SET_uc004bvt.4_S6 3710 2890 4110 2860 4330 3120 3110 2690 3695 -80 320 -925 0.291585161390873 1
USP24_uc001cyg.4_S1767 669 1140 1010 1050 1010 1040 882 1180 895.25 60.7500000000002 -65.7500000000001 209.75 0.499157663441246 1
IKZF1_uc003tox.4_S62 1590 1420 1450 1530 1560 1300 1630 1110 1587.5 -97.4999999999999 37.4999999999999 -217.5 0.72805744975831 1
IKZF1_uc003tox.4_T60 475 1200 221 514 668 243 606 455 448.5 -109.5 197.5 110.5 0.443556098491378 1
NAA10_uc031tkt.1_S170 597 907 1050 1040 389 1020 539 1070 814 -144 -196.5 365.5 0.136882724282995 1
PRKDC_uc003xqi.3_S3204 137 85.2 387 127 184 352 194 184 220 44.45 -33.45 -38.45 0.72372366619638 1
PI4KA_uc002zsz.5_S1423 912 974 1140 882 1340 1080 973 1390 991.749999999999 218.75 -19.7500000000002 -9.74999999999978 0.88907635473824 1
SNRNP70_uc002pmk.3_S400 1010 437 1080 938 819 756 970 1060 1080.5 35 -256.5 -172 0.0384203609187298 1
RPS6_uc003znv.1_S234	S239 385 1240 978 1100 1100 1200 682 1290 730.75 142.25 -31.2500000000001 421.25 0.868298394425657 1
SETX_uc010mzt.3_S1365 865 350 712 935 625 1030 879 725 768.25 99.25 -95.25 -10.2500000000001 0.610849310118976 1
PBRM1_uc003deq.2_T171 198 741 345 28.2 903 529 20 551 101.8 172.7 356.7 95.8000000000001 0.111138204312311 1
HNRNPF_uc001jar.2_S185 515 760 791 570 752 1350 1190 2450 626.75 776.5 -406 470.5 0.212345338675471 1
DNMT3A_uc002rgc.4_S87 462 326 120 294 464 798 871 986 267.25 479.25 -55.2500000000001 121.75 0.708335538987359 1
MCM7_uc003usx.1_S137 1020 559 700 869 480 398 513 706 851 -262.75 -82.7500000000001 -45.25 0.550677498456644 1
PBRM1_uc003deq.2_S176 273 183 120 34.1 385 34.6 290 180 200.625 69.875 62.875 -159.075 0.374404917621217 1
PDZD8_uc001lde.1_S966 642 1170 960 1260 606 977 922 896 941.75 -157.75 -160.75 293.25 0.119528735236623 1
IDO2_uc003xnp.1_T410	S413 556 941 1130 706 885 850 680 1100 838 45.5000000000001 -96.0000000000001 86.5 0.586078911675898 1
UBE2J1_uc003pnc.3_S265 697 233 303 190 892 473 56.9 401 269.225 99.975 336.025 -162.975 0.0501814177245042 1
MKI67_uc001lke.3_S1448 760 687 915 833 36.6 452 212 141 795.75 -588.35 -41.3500000000001 47.35 0.729240703489461 1
AHNAK_uc001ntl.3_S175 668 456 538 696 596 392 289 769 584.25 -78 -45 55.5 0.754023612019422 1
AHNAK_uc001ntl.3_S176 1530 1430 1240 2120 1250 1200 1950 2380 1720 115 -570 290 0.0360602767942904 1
KRT6A_uc001sam.3_S36 326 215 308 278 604 546 2110 10700 696 3208.25 -2926.25 2097.75 0.217091613452603 1
EML4_uc002rsj.3_T898 226 428 188 114 376 201 93.1 26.9 152.025 -64.7499999999999 202.25 -28.3 0.00443632646559401 1
LMNB2_uc002lvy.4_T417 1880 1170 2140 1640 1050 967 1380 478 2053.25 -738.75 -142.75 -548.75 0.448534486617736 1
UBN2_uc011kqr.2_S249 457 381 877 904 865 1140 1180 741 788.75 326.75 -214.75 -53.25 0.236782779081334 1
SNX7_uc010ouc.2_T132 336 207 742 163 795 244 283 83.7 505.5 -10.575 77.5750000000001 -364.575 0.636455464709999 1
TLN1_uc003zxt.2_S424 373 173 77 97.1 299 212 169 324 145.275 70.975 97.475 -27.975 0.217997431954358 1
NCAPD2_uc001qoo.2_S1332 643 252 253 357 84.2 88.1 167 384 396.225 -195.425 -23.4250000000001 -16.525 0.86840649083497 1
NFIC_uc010xhj.2_S184 1200 1150 850 1290 1030 1090 647 1340 936.75 -95.7499999999998 85.7499999999997 285.75 0.564733321335931 1
H2AFX_uc001pvg.3_S139 977 722 581 813 1050 1060 1100 880 748 249.25 108.75 -58.2499999999999 0.278958250593587 1
MKI67_uc001lke.3_S356 1360 675 1880 843 1050 607 710 638 1516.5 -438.25 -94.7500000000001 -559.25 0.660267287016232 1
MICALL1_uc003aui.3_S619 846 357 1010 1250 530 1090 989 926 1003.75 18.0000000000001 -338 62.0000000000003 0.117030925587707 1
GPATCH2_uc001hlg.4_S53 353 244 143 279 155 371 210 299 189.25 4.00000000000005 48 83.0000000000001 0.446599608173492 1
PDS5B_uc010abf.3_S1282 414 40.2 700 802 962 838 341 748 529.75 233.2 -84.2000000000001 2.79999999999993 0.748607567847088 1
TMX4_uc002wmx.1_S258 2350 2240 2170 2130 2000 1370 2140 2080 2397.5 -325 -140 -210 0.455344924167207 1
PDS5B_uc010abf.3_S1280 175 566 303 510 850 436 652 724 376.75 277 -40.5 64.0000000000001 0.785998849918425 1
CTDSPL2_uc010bdv.3_Y26 595 538 239 600 157 472 292 321 373.25 -182.5 77.5 162 0.420324523921885 1
TMX4_uc002wmx.1_S250 4220 3540 2490 4390 4340 3390 4830 3460 3757.5 345.000000000001 79.9999999999994 -274.999999999999 0.904191665623717 1
PHF10_uc011egy.2_S35 938 534 680 600 947 649 1210 568 864.75 155.5 2.49999999999995 -356 0.982097892707083 1
STK11IP_uc002vml.3_S771 2990 2870 2680 2480 2010 1440 2750 1460 3035 -839.999999999999 -15.0000000000006 -545 0.95938582685401 1
ARCN1_uc001ptq.3_T43	T45	S49 668 967 714 1230 707 1420 1940 1400 961.499999999999 472 -380.5 247 0.149641679669894 1
CHAMP1_uc001vuv.3_T457 790 346 990 791 563 702 978 633 959.25 -10.25 -247.75 -212.25 0.0334839042808682 1
MIER1_uc001dde.2_S147 277 204 109 112 73.6 121 161 470 161.75 30.9 -44.1 71.6000000000001 0.695985652435217 1
CASC3_uc002hue.3_S147 712 1690 1650 1800 2090 1940 1930 1970 1450.5 519.5 -229.5 254.5 0.379448948827281 1
THOC5_uc003afr.3_S27 841 728 743 765 1180 1070 835 1000 714.25 252 119 -8.9999999999999 0.0996715916759105 1
IFI16_uc010pit.2_S152 485 447 449 304 562 243 349 605 448.25 18.5000000000001 7.49999999999991 -61.4999999999999 0.946719893492584 1
RFC1_uc003gtx.2_S1088 88.1 174 446 218 482 310 245 161 283.275 67.9750000000001 -3.97499999999999 -99.525 0.972425037688887 1
DYNC1I2_uc002uhg.2_S94 892 555 684 680 808 948 529 904 630.25 94.5000000000002 101.5 43.5000000000002 0.443443604497765 1
UBAP2L_uc010pen.2_S619 1050 939 573 980 250 560 217 403 708.249999999999 -528 156.5 198 0.12553580583152 1
TOP2A_uc002huq.3_S1105 1040 842 934 719 1280 643 1990 2320 1243.5 674.5 -539.5 -180 0.143980958668467 1
LDB1_uc009xwz.3_S373 709 354 652 463 434 737 719 568 614.5 70.0000000000001 -42.0000000000001 -98 0.731093630292069 1
TNIK_uc003fhh.2_S890 93.6 343 197 138 169 306 401 68.9 180.15 43.3250000000001 26.675 -1.17499999999996 0.810051468933146 1
PBRM1_uc003deq.2_S9 578 260 435 470 289 843 129 781 301 74.7500000000001 38.7499999999999 230.75 0.846639638942018 1
UBR4_uc001bbk.1_T2734 730 489 317 840 958 1110 1180 1470 568.5 585.5 -130 181 0.417556709589047 1
NMT1_uc002ihz.3_S97 601 878 1520 1040 528 795 1140 756 1256.5 -205 -413.5 -79.9999999999999 0.0277460840602286 1
SIRT1_uc001jnd.3_S46 1370 2140 1650 1380 2420 1680 1850 1640 1555 262.5 272.5 -112.5 0.321949827199769 1
KRT5_uc009zmh.3_T23 109 111 193 148 158 57.9 196 503 195.275 88.475 -151.025 40.975 0.0968220334780493 1
NCOA5_uc002xre.3_S28	S33 373 391 204 239 489 200 316 262 284 15.0000000000001 108 -72.4999999999999 0.121876035346752 1
MTDH_uc003yhz.3_S307 200 839 543 368 249 253 110 223 377.75 -278.75 74.25 145.25 0.624311479200831 1
UHRF1BP1L_uc001tgq.3_S927 646 1240 1140 1400 698 777 807 1440 1089 -176 -356.5 391.5 0.00224421217490181 1
TOP2B_uc003cdj.3_S1412 285 327 180 85.8 131 197 382 206 228.95 9.54999999999999 21.55 -40.55 0.811940279253228 1
KLHL22_uc011ahr.2_T652 365 295 449 384 252 308 345 461 421 -31.75 -104.75 9.25000000000002 0.0103502678541655 1
NELFE_uc011jok.2_S114 2040 1430 2850 2330 1720 919 1640 1410 2697.75 -740.25 -530.25 -540.25 0.00581376770733036 1
NELFE_uc011jok.2_S112 452 802 1030 667 458 373 347 159 788.25 -403.5 -29.5 -71.4999999999999 0.856171199477059 1
FHOD1_uc010vjh.1_S548 336 169 417 261 153 259 445 58.3 404.25 -66.925 -66.075 -150.925 0.452100684818306 1
NFKB2_uc001kvb.4_S869 594 812 413 900 862 1050 543 706 453.25 110.5 189 264 0.0502048939162186 1
MTFR1L_uc009vrz.3_S236 111 295 1020 267 778 162 187 160 610.75 -101.5 -72 -303 0.788891988105621 1
NTHL1_uc002col.1_S70 453 564 841 411 686 687 480 799 584.75 95.75 -35.2500000000001 0.250000000000002 0.80495895910014 1
DNAJC2_uc010lix.3_S46 1460 801 1090 823 458 1530 540 1620 868.25 -6.50000000000005 44 306.5 0.911597142920469 1
PPHLN1_uc001rni.1_T210	S211 1430 1930 1750 1770 1700 1030 1410 1480 1770 -314.999999999999 -80.0000000000004 -19.9999999999996 0.70263581520325 1
PRPF40A_uc002tyg.4_S956 488 437 857 615 630 508 550 362 714.75 -86.7499999999999 -80.25 -150.75 0.436079670615499 1
MATR3_uc003ldz.3_S477 575 64 108 209 334 334 295 151 240.25 39.5 136 -138.5 0.243785422675709 1
SRSF2_uc002jsv.3_S25 1190 2410 3100 1960 3330 2520 1610 3180 2110 495.000000000001 -100 210.000000000001 0.882467277249175 1
MATR3_uc003ldz.3_S470 1570 1240 1730 1400 1160 1340 1630 737 1680 -268.25 -46.7499999999999 -343.25 0.813405570164101 1
ALB_uc011cbf.2_Y161 2390 4220 1540 3320 3660 2760 2600 2820 2157.5 92.5000000000002 687.5 732.5 0.235345365924656 1
ALB_uc011cbf.2_Y163 3230 3290 1840 3490 3480 3110 1880 1830 2292.5 -387.5 1017.5 322.5 0.0221208141442877 1
TRIP12_uc002vpy.1_S1082 273 773 1230 1590 1300 1120 1540 1050 1185.75 286 -486 47.5000000000001 0.0865157858648597 1
ZZEF1_uc002fxj.1_S312 1340 1330 922 834 1020 1250 1190 1150 989.499999999999 46.0000000000002 211 23.0000000000003 0.124765822437198 1
C9orf78_uc004byp.3_S260 1410 1620 1560 2230 1320 1540 1250 1380 1617.5 -332.5 -132.5 307.5 0.416282699509089 1
FOXK1_uc003snc.1_T435	S440 526 729 627 891 598 439 1280 841 878 96.25 -336.75 -32.75 0.0550888372155682 1
GNAS_uc010gjq.3_S337 5080 3900 3710 2210 4610 2720 3030 3060 3755 -370 1075 -1135 0.0114339398229351 1
TP53BP1_uc001zrr.4_S830 1280 415 1060 1340 659 458 596 316 1219.5 -516.5 -125 -266.5 0.591570465681503 1
DBR1_uc003ert.3_S513 856 1320 813 1350 1750 939 1240 990 1033.25 145 118 -14.9999999999999 0.675665432425488 1
MKI67_uc001lke.3_S2347 583 1050 889 709 971 998 691 762 690.75 47.7500000000001 137.75 96.2500000000001 0.295175936496953 1
CBFB_uc002erb.3_S133 1740 2220 2120 2420 2530 2370 2350 2320 2095 267.5 -87.5000000000002 147.5 0.590872824920367 1
FNBP1_uc004byz.1_T293	S298 1490 1630 2270 1840 1010 1010 683 343 1885.75 -1046 0.999999999999934 -157.5 0.99709252117156 1
NFIC_uc010xhj.2_S269 1130 1470 2050 1640 1320 1340 1530 1230 1765 -217.5 -297.5 -87.4999999999999 0.120848686458369 1
URI1_uc002nsr.3_S423 144 93.1 67.5 273 230 409 388 334 132.75 195.85 -46.6000000000001 69.9 0.447948252087645 1
DOCK10_uc010fwz.1_S1269 1190 161 723 601 693 604 154 375 696.75 -212.25 198.75 -254.75 0.428492833655445 1
RBM12B_uc022aye.1_S574 1420 251 540 784 837 671 1040 929 913.25 120.5 -28.5000000000002 -300.5 0.919360874851558 1
UFL1_uc003por.3_S430 659 313 732 698 753 494 120 301 611.75 -183.5 91.9999999999999 -114.5 0.629077460130501 1
ATE1_uc001lfp.3_S161 569 385 690 464 476 437 347 788 580.75 -14.9999999999999 -105.5 -1.99999999999996 0.426014896933329 1
SRSF7_uc002rqz.3_S191	S193 506 631 374 646 706 451 810 473 564.75 70.7500000000001 -2.25000000000002 -48.75 0.986268593607812 1
DCK_uc003hfx.3_S34 593 460 469 287 763 607 626 389 459.25 144 163 -177 3.22749107479056e-15 1.44978899079592e-11
SRRM2_uc002crj.1_T1491 1440 1250 2020 727 1640 1640 20 673 1146.75 -366 632.5 -207.5 0.189000058342494 1
SYTL2_uc001pbb.3_S1775	S1780 2020 2000 2070 2280 2330 2240 1830 1990 2007.5 5.0000000000002 105 65.0000000000002 0.479562383165489 1
NRBP1_uc002rkp.3_T432 1440 1060 1030 1120 1930 935 1680 1940 1341.25 458.75 -101.25 -256.25 0.717465013620093 1
RIF1_uc002txl.3_S2392 441 1220 1860 1210 1430 978 913 553 1326.5 -214.25 -116.75 -170.75 0.773307769013827 1
NASP_uc001coj.2_T139 427 563 215 584 786 311 878 835 502 255.25 -106.25 -3.24999999999991 0.564787596604328 1
EP300_uc003azl.4_S1010 873 514 1320 944 1570 722 2020 968 1438.75 407.25 -393.25 -658.75 0.00955770730998695 1
EP300_uc003azl.4_S1011 308 372 517 362 294 345 443 249 450.5 -56.9999999999999 -63 -58.5 0.303572332477436 1
BIN1_uc002toc.2_S288 503 279 521 606 932 703 529 606 494.25 215.25 38.75 -72.75 0.766774968901654 1
FOXK2_uc010diu.3_S169 481 519 753 642 639 422 567 698 693.5 -17.2499999999998 -149.75 -39.7499999999998 0.0351107260090303 1
ADAR_uc021pag.1_S518 252 221 483 166 20 210 163 61.4 334.25 -166.9 -42.6 -64.9 0.647953889146973 1
STK11IP_uc002vmm.1_S397 1010 877 958 951 910 1160 707 1290 856 67.7500000000001 12.7499999999999 173.25 0.926098424133131 1
ZNF609_uc002ann.3_S575 838 1270 1120 958 802 696 966 845 1076.5 -219.25 -70.7500000000001 10.7500000000002 0.584396921079529 1
TOP2B_uc003cdj.3_S1521 160 478 43.8 460 310 357 861 914 302.9 325.05 -243.45 208.55 0.164679843164873 1
MAPK8IP3_uc021tah.1_S363 449 675 644 486 393 385 659 797 624.25 -5 -171 49.5 0.124481174828468 1
ALB_uc011cbf.2_S296 2160 2440 1370 3110 3100 1950 2180 2130 2060 70.0000000000001 215 205 0.680403526895814 1
SERBP1_uc001ddv.3_S227 101 360 355 590 332 638 148 498 227.75 52.5 -40 287.5 0.69884257708488 1
ALB_uc011cbf.2_S293 997 1760 42.6 1330 2000 1650 1360 1040 530.55 480.1 658.6 345.1 0.0620057896129391 1
PSIP1_uc003zlw.4_S205 369 734 656 582 599 797 734 510 550 74.75 4.25 66.25 0.97179133494436 1
NIN_uc001wyk.3_S836 455 559 774 587 593 502 367 801 613.75 -27.9999999999999 -105 65 0.395459323969188 1
HUWE1_uc004dsp.4_T1904 709 239 488 788 814 847 808 536 608.5 195.25 -2.74999999999994 -102.25 0.986890167496393 1
HUWE1_uc004dsp.4_S1906 1570 1560 1210 1370 1780 1970 2200 1880 1397.5 530 54.9999999999997 5.00000000000026 0.712989852611337 1
SRRM2_uc002crj.1_S321 1700 1830 1930 1590 1780 2240 1380 2040 1572.5 97.5 152.5 227.5 0.452635321822287 1
SRRM2_uc002crj.1_S894 1010 322 452 892 1000 909 302 411 549.75 -13.4999999999999 296 -57.5 0.245342917537325 1
PPP6R2_uc003blc.3_S288 504 169 210 286 358 170 783 243 455.75 96.25 -80.2500000000001 -246.75 0.567553191204582 1
RPS3_uc031qct.1_T93 607 507 415 607 981 790 438 801 423 218.5 156 66.0000000000002 0.208436839673845 1
HMGN5_uc004eee.1_S83 393 310 376 354 457 443 246 436 325.5 37.25 47.75 17.75 0.425384564252227 1
PPP1R7_uc002was.3_S23 1170 1480 1040 835 1010 976 992 736 1025.25 -202.75 258.25 -46.2499999999998 0.0440122296442808 1
DCTN2_uc009zpv.2_T197 1090 1150 1160 1630 2160 1890 1020 1860 1042.5 475 155 275 0.605401393690954 1
EIF4G3_uc001bec.3_S1581 46 774 220 552 497 600 187 583 156.25 68.75 93.75 389.75 0.423443173762915 1
EIF4A3_uc010wuc.2_T162 369 368 399 311 287 543 627 83.7 390.5 23.425 36.575 -94.075 0.800501572810296 1
C12orf43_uc010szp.1_S126 3750 3690 4480 4820 5640 4570 4810 4060 4442.5 585 -130.000000000001 -384.999999999999 0.789487815223797 1
ENO1_uc001api.2_S418 1550 1970 1420 2320 2530 2650 2350 2170 1602.5 610 110 315 0.629101529633378 1
CHCHD3_uc011kpn.1_Y48 353 292 161 109 134 151 302 279 233.75 -12.25 19.75 -29.75 0.816779197067694 1
SLC9A3R1_uc002jlo.4_S293 408 84.4 418 201 423 167 170 404 362 13.15 -27.65 -140.65 0.803730233993872 1
HS1BP3_uc002rdw.1_S248 2490 1610 2730 1330 46.3 177 88.5 215 2297.875 -1908.3 -10.0500000000001 -505.7 0.975744637247757 1
CHFR_uc010tbt.1_S151 301 229 106 140 235 192 115 32.2 144 -50.45 140.95 -40.95 6.69876952638515e-10 3.00238850172582e-06
HERC1_uc002amp.3_S4856 167 308 195 347 239 463 281 228 180.5 48.5 31.5 116 0.604087355071375 1
ATAD2B_uc002rej.4_S1341 1890 1820 1420 1400 1940 729 1660 1410 1765.25 -197.75 122.25 -387.75 0.673807689107501 1
SRSF6_uc010zwg.2_S264 2530 2810 2450 2740 4290 3420 5000 4210 2937.5 1597.5 -337.5 -272.5 0.330810736092367 1
MCM4_uc011ldi.2_S325 990 782 1240 1090 996 1530 1480 993 1127.5 224.25 -126.25 -77.7499999999998 0.533339507439576 1
TRA2A_uc003swi.3_Y86 1240 1420 1720 2820 1590 2580 2480 3010 1850 615 -800 700 4.94698737756509e-05 0.21964623956389
FIP1L1_uc003gzz.3_S485 502 914 380 707 575 538 308 560 434.75 -130.5 143.5 238.5 0.0916196642797724 1
AMPD3_uc009yfx.1_S84 514 375 948 654 344 533 492 104 755.75 -254.5 -108 -158 0.514481217134882 1
ZHX1_uc022bak.1_S647 424 2230 926 856 1780 1930 1370 1570 643 553.5 410.5 521.5 0.272999603588892 1
DDX20_uc001ebs.3_S671 859 525 1130 1130 448 447 1410 751 1303 -147 -535.5 -248.5 0.000223713495161678 0.989261075604941
STK4_uc010ggy.3_S396 20 742 365 365 107 375 45.1 177 196.275 -196.975 72.975 280.475 0.599399666771641 1
DDX20_uc001ebs.3_S677 426 1010 20 1040 1250 1200 1380 543 421.5 469.25 225.75 179.25 0.519108672906578 1
SPTBN1_uc002rxy.3_S2101 4660 3780 4390 3790 5120 4860 4020 3820 4097.5 300 600 -485 0.0274546454564324 1
AHNAK_uc001ntl.3_S5701 682 321 285 202 76.1 278 90.2 151 316.55 -223.675 157.225 -45.325 0.174068330537022 1
PANK2_uc002wkc.3_S168 350 841 596 414 534 561 491 301 471.5 -78.5 121 36.5000000000001 0.384248175629825 1
PPP1R12A_uc001sza.3_S444 745 1130 982 915 838 749 992 626 966.75 -141.75 -13.25 -34.25 0.921589045961827 1
SIPA1_uc010rom.1_S838 769 761 1030 939 358 481 539 616 956.5 -376.25 -188.75 25.2500000000002 1.60630875927619e-05 0.0714164874374193
NPM1_uc003mbj.3_S124 338 399 370 271 457 456 406 273 324.75 53.5000000000001 82.4999999999999 -42.9999999999999 0.0509244332851354 1
BAZ1B_uc003tyc.3_S303 292 344 172 262 505 481 108 104 131.25 32 244 28.5 0.00113646542374247 1
HTT_uc021xkv.1_S1875 676 503 1130 600 730 653 640 1330 880.75 111 -284.5 -22.4999999999999 0.200751486928484 1
KBTBD11_uc022aqq.1_S106 1040 1050 450 702 928 1230 1270 1330 670.5 379 124 156 0.498564623890816 1
SPTBN1_uc002rxu.3_S2339 435 148 355 251 20 223 343 95.1 379 -126.975 -54.5250000000001 -108.975 0.580511521167953 1
HSP90AA1_uc001ykv.4_S352 4430 3380 3330 4480 5220 4260 4390 4570 3925 705 129.999999999999 -169.999999999999 0.77570890535106 1
SDR9C7_uc010sqw.2_S262 674 696 690 827 593 860 191 840 553 -100.75 68.7499999999999 268.75 0.617816047330873 1
PPP1R3D_uc002ybb.3_S73	S77 1710 1400 1140 1250 1370 2110 1550 2350 1170 470 74.9999999999995 335.000000000001 0.781674913900751 1
SPTAN1_uc004bvl.4_S1216 2400 3030 1970 1970 1040 1560 1340 661 2022.5 -1192.25 522.25 117.75 0.0639250005203016 1
RBM15B_uc003dbd.3_S266 1010 1040 1190 1140 494 1630 1750 907 1162.5 100.25 -203.25 68.2500000000003 0.565559966191356 1
RBM15B_uc003dbd.3_S264 603 581 223 334 881 354 111 357 285 -9.49999999999991 348.5 -47.9999999999999 0.0179154297997019 1
NF1_uc010wbt.1_S2539 370 403 596 366 478 634 259 78 388.25 -71.5 146.5 -55.5 0.308480272475246 1
KDM1B_uc003nco.1_S246 214 1980 988 1990 1600 1700 1450 1760 982.499999999999 334.5 -173.5 794.5 0.614151377411841 1
ABI1_uc010qdk.2_T223 1240 975 835 1100 991 595 655 783 1017.5 -281.5 107 -66.9999999999999 0.434595255712801 1
KMT2E_uc003vcm.3_S1001 1940 1050 2040 2110 834 581 896 541 2111.25 -1072 -295.5 -357 0.186604140997901 1
SLTM_uc002afo.3_S316 654 365 886 722 2070 1610 1850 1620 847 1130.75 -94.7500000000002 -285.75 0.405859348493975 1
HNRNPC_uc001vzw.3_S106 319 46 220 73.6 308 312 326 100 211.65 96.85 66.35 -160.35 0.225571773441862 1
RNF149_uc002taz.2_Y137 1340 652 185 456 783 537 350 28.5 494.75 -233.625 573.125 -246.125 0.0013307033418437 1
LARP7_uc003iay.4_S304 678 273 243 354 693 706 351 317 290.75 129.75 271.25 -78.7500000000001 0.0124288709291382 1
RPRD2_uc010pcc.1_S329 1130 1230 507 1290 737 1640 1420 1470 803.5 277.5 12.4999999999999 459 0.957677750121433 1
DNTTIP2_uc001dqf.3_S433 554 402 1250 736 167 577 93.7 832 826.675 -318.075 -302.925 120.575 0.252703569456725 1
TCOF1_uc003lsa.3_S1264 176 1590 840 1500 750 482 878 500 938 -374 -180 357 0.626252083496451 1
TCOF1_uc003lsa.3_S1265 1120 1660 1630 1320 1170 1350 1220 1220 1392.5 -192.5 -22.5000000000001 102.5 0.885945426186969 1
PHKB_uc002eeu.4_S692 1250 1310 1520 1430 1490 1390 920 927 1312.5 -195.75 160.75 -30.75 0.37448585309226 1
PHKB_uc002eeu.4_S693 203 407 251 70.2 229 89.8 73.8 267 189.8 -67.9 66.7 19.3 0.496120689351139 1
CAND1_uc001sto.2_S1225 111 199 172 148 129 79.8 95.7 81.6 154.725 -60.975 5.37499999999998 0.175000000000017 0.840204110653502 1
SLC16A1_uc001ecx.3_S482 1640 2140 2080 1600 1960 1620 846 1140 1656.5 -473.5 423.5 -6.49999999999987 0.128237846945118 1
RUVBL2_uc010emn.1_S185 695 409 976 1180 688 703 621 679 936.25 -142.25 -240.25 -2.24999999999998 0.15361186752739 1
G3BP2_uc003hit.3_T225 467 492 329 693 295 478 729 958 517.25 119.75 -244.25 200.25 0.0459844148883593 1
DOK1_uc002smr.3_S268 936 651 1080 486 353 1020 1100 400 915.5 -70 -26.5 -228 0.921817661926496 1
NCOA3_uc002xtl.3_S727 1330 973 1340 175 95.3 566 148 330 941.75 -669.675 242.825 -217.325 0.448432947574892 1
HIRIP3_uc002dvf.3_T83	S86 1280 888 1430 1200 1340 1140 738 936 1234.5 -161 85.9999999999999 -156 0.654365607012191 1
BCKDHA_uc002oqq.3_S336 1920 2220 2460 1780 2050 2880 3410 2370 2287.5 582.5 -237.5 -147.5 0.537731627159723 1
C10orf11_uc001jxi.3_S179 846 1260 995 1340 820 1320 791 583 911.75 -231.75 134.25 262.75 0.471035664579213 1
SRRM1_uc001bjm.3_S693	S694 412 445 652 452 645 401 469 323 559 -30.75 1.75000000000004 -139.25 0.982937154049004 1
SSR1_uc003mxf.4_T176 739 66.7 396 312 420 306 20 408 389.25 -89.925 98.925 -120.575 0.601615383729866 1
ESCO2_uc003xgg.3_S74 1060 508 1030 441 124 420 107 447 812 -485.25 21.75 -126.25 0.922218923897044 1
MDN1_uc003pnn.1_S4537 851 338 124 488 370 283 400 414 426 -83.5 104 -55.5 0.5667142112823 1
ZYX_uc011ktd.2_S257 1530 2290 2060 2880 634 1840 1110 921 1950 -1063.75 -169.25 649.25 0.59979430909969 1
NKTR_uc003clm.1_S125 5240 8540 7170 7170 9230 6980 6380 6300 6537.5 192.5 742.5 242.5 0.505613491099882 1
MSH6_uc002rwd.4_S37 619 115 298 436 416 284 643 694 502.5 142.25 -159.25 -111.75 0.2778466221153 1
H2AFY_uc003lat.1_T128 378 269 343 375 311 238 498 495 424.75 44.25 -128.75 -38.25 0.017732452328437 1
ZHX3_uc010ggg.1_S945 470 1250 260 451 695 362 1680 247 689.75 138.25 34.75 -198.75 0.941057121358203 1
SLIRP_uc031qpn.1_S99 173 219 171 151 329 326 171 326 127.75 109.5 57 44.5 0.111856785846013 1
ATG4D_uc010xlg.2_S12 412 265 734 92.4 20 535 131 348 392.1 -117.35 -18.35 -14.1500000000001 0.932789412872213 1
SPHK2_uc002pjw.3_S448 275 227 545 162 410 398 506 612 408.75 179.25 -128.75 -84.25 0.160610942040348 1
DPYSL3_uc003loo.3_T622 186 372 671 322 235 232 46 366 416 -168 -95.0000000000001 38.5 0.496930146452937 1
SMARCC2_uc001skb.3_S554 67.7 380 154 234 88.1 174 192 343 156.925 -9.64999999999995 -53.3 157.3 0.394878367210841 1
FNBP1_uc004byz.1_S295 10500 12700 11100 11100 9110 10000 7650 8460 10362.5 -2545 999.999999999998 975.000000000003 0.0321555855977871 1
CCDC86_uc001nqa.2_S90 810 595 607 632 947 753 673 735 644 116 114.5 -80.5 0.0754565539155524 1
FASN_uc002kdu.3_S206 245 301 363 330 301 249 303 354 338.75 -8 -63.5 5.5 0.0103291800977646 1
TSNAX_uc001huw.3_S32 423 371 646 564 363 740 390 758 482.25 61.75 -115.25 152.75 0.334379984165354 1
RSF1_uc001oyn.3_S1344 691 678 558 720 781 783 573 766 579.25 64.0000000000001 79 86.0000000000001 0.107615864303347 1
RBM6_uc003cyc.3_S892 1030 1150 1480 1260 1430 1290 1330 1420 1322.5 137.5 -147.5 -37.5 0.134102514049145 1
NSUN4_uc001cpr.2_S156 893 868 1020 853 1220 1490 1580 1730 968.999999999999 596.5 -178 57.0000000000002 0.0846081677874029 1
DOCK2_uc003maf.3_S1783 110 327 809 29.8 463 141 422 95.1 509.7 -38.675 -78.7249999999998 -302.775 0.673295239528197 1
EXOC1_uc003hbg.1_S447 708 2260 4500 2720 1580 2020 1430 2150 2959.5 -751.999999999999 -1058 233 0.194376104257522 1
SRRM1_uc001bjm.3_S737	S739 2060 1330 1730 2050 1480 2590 1970 1820 1737.5 172.5 -27.5 137.5 0.936832482496223 1
BMS1_uc001jaj.3_S488 1560 1390 364 934 708 1330 867 876 689.749999999999 -116.75 486.75 257.75 0.0441017028858125 1
PNN_uc001wuw.4_S380 191 98.8 129 50.8 158 311 194 265 95.7 114.6 30 13.4 0.57095590977164 1
NDUFV3_uc002zcn.3_S469 1090 1260 974 1290 413 1600 955 1010 920.75 -159 33.5 432 0.88050951896287 1
POP4_uc002nsf.2_S9 332 568 426 723 935 720 872 936 514.75 353.5 -100.5 95.5000000000001 0.31497094025732 1
RECQL_uc001rey.3_S601 1130 2580 1210 2230 1030 980 862 1060 1415.5 -804.499999999999 89.4999999999997 654.500000000001 0.768503108809241 1
GOLGA4_uc003cgw.3_S285 797 585 770 690 922 1130 924 769 705.25 225.75 70.2500000000001 -59.7500000000001 0.471202019908005 1
ZKSCAN8_uc010jqx.2_S192 625 160 574 387 661 150 254 115 566 -141.5 66.5 -325.5 0.555241791422143 1
HNRNPF_uc001jar.2_S103 435 279 302 587 70.2 267 152 333 377.75 -195.2 -80.7000000000001 126.7 0.336973104919396 1
PGRMC2_uc003igg.3_T234 532 641 393 545 748 1050 339 766 288 198 232 247.5 0.00642085953362808 1
DMTN_uc022asy.1_S200 681 364 485 494 523 587 830 601 597 129.25 -63.75 -118.25 0.493402282252122 1
AFF4_uc003kyd.3_S457 823 867 1170 880 1160 1160 1130 985 1003.25 173.75 -38.75 -97.7500000000001 0.687665243921095 1
USP1_uc001dal.2_S474 359 32.8 432 283 118 37.7 314 508 445.575 -32.275 -247.375 -90.375 0.0162265793656348 1
PGRMC2_uc003igg.3_Y233 256 176 293 543 489 399 489 325 368.75 108.5 -82.5 -21 0.408275248023393 1
SRRM1_uc001bjm.3_S724	T726 2490 2300 1450 1820 3270 1750 2090 1600 1887.5 162.5 712.5 -457.5 0.0384364864543902 1
WDR55_uc003lgr.4_S13 121 67.5 432 231 215 684 221 298 188.25 141.625 -23.625 72.875 0.885472562511362 1
TCOF1_uc003lsa.3_S1267 1920 1450 1680 1100 1840 1760 1660 1660 1570 192.5 217.5 -282.5 0.0931547475944343 1
NOL4L_uc002wxu.5_S133 531 540 426 337 647 412 543 805 462.75 143.25 4.74999999999999 -13.25 0.967707892702909 1
PTGES3_uc010sqt.2_S79 422 345 375 312 535 418 416 448 370.5 90.75 42.25 -56.25 0.122500801080828 1
CD74_uc003lsc.3_S101 497 95.1 287 103 205 181 67.5 183 265.125 -86.4 84.4 -123.6 0.382265549700932 1
HN1_uc002jnb.1_S117 1050 2250 1390 1680 946 931 844 615 1355.75 -758.5 162 311.5 0.553740646298985 1
WDR44_uc004eqo.3_S402 787 501 349 454 423 440 198 468 424.25 -140.5 170.5 26.5000000000001 0.111791317922696 1
ADAM22_uc003ujn.3_S856 1240 497 200 419 649 697 396 526 439.5 -22 385.5 -86.4999999999999 0.0671883844993787 1
OSBPL3_uc003sxk.1_S436 1010 336 1250 539 1150 354 845 741 1135 -11.2500000000001 -131.25 -571.25 0.36185634138955 1
ZC3HAV1_uc003vup.3_S377 2030 1810 2580 1760 1230 1300 1000 1260 2162.5 -847.499999999999 -57.5000000000005 -177.5 0.798960746667186 1
AHNAK_uc001ntl.3_T5838 2210 1290 2680 1880 1780 1520 839 1580 2192.25 -585.25 -44.7500000000004 -309.75 0.912625258720167 1
HN1_uc002jnb.1_S118 321 475 555 529 859 467 128 107 405.25 -79.7499999999999 200.75 -71.2499999999999 0.313067725697254 1
AK2_uc009vud.2_S3 174 251 116 331 260 387 330 469 170 143.5 -43.5 139.5 0.141237293423685 1
PML_uc002awm.3_S503 3100 2930 3410 2640 2760 2430 2260 2160 3097.5 -617.5 187.5 -342.5 0.251349108810223 1
PSIP1_uc003zlw.4_S101 98.1 248 681 363 498 364 599 428 514.525 124.725 -215.725 -118.275 0.0453156489930881 1
PSIP1_uc003zlw.4_S105 902 1080 979 1090 1130 1520 1530 1260 990 347.25 -56.75 102.25 0.634418492817899 1
PML_uc002awm.3_S504 17300 28800 20300 28800 11500 11500 10200 10100 21350 -12975 -75.0000000000032 4975 0.977547873223428 1
HMGXB4_uc011amh.1_S93 706 29 336 49.2 345 305 49.2 198 292.85 -55.75 188.15 -213.75 0.223510245751452 1
TOP1_uc002xjl.3_S110 216 197 533 233 91.3 387 102 137 307.5 -115.425 -28.425 2.92499999999999 0.82574080808992 1
DGCR8_uc002zri.3_S94 456 630 409 651 291 411 206 457 430 -195.25 16.25 196.75 0.543393770451537 1
DOK3_uc003mhj.4_S35 317 709 462 1010 1410 1410 998 683 459.75 500.75 173.25 156.25 0.5055817237005 1
PTPLAD1_uc002apc.3_S113 1110 1350 1230 1240 1340 1450 1380 1260 1185 125 34.9999999999998 60.0000000000002 0.612038005801165 1
CHD1L_uc001epo.5_S423 872 693 590 412 1100 712 904 1220 664 342.25 62.7499999999998 -107.25 0.711179727657958 1
LEO1_uc010bfd.3_S170 2410 321 1590 908 1300 673 1850 655 1918.75 -187.75 -74.7500000000002 -1148.25 0.80853653491457 1
ZFPM1_uc002fkv.3_S785 582 372 283 302 202 783 370 540 259.25 89.0000000000001 111 140 0.455602902883788 1
TCF20_uc003bcj.1_S1321 1220 744 581 1150 800 1010 502 713 756 -167.5 207 128.5 0.287361243440305 1
RBL2_uc002ehi.4_S951 2490 2020 2720 2220 2920 2630 2800 2190 2580 272.5 32.4999999999996 -467.5 0.811740293364679 1
MAP1A_uc001zrt.3_S611 1640 1780 1680 1000 411 487 609 128 1530.5 -1116.25 225.25 -236.25 0.236656111436926 1
EIF5_uc001ymr.4_T226 1060 873 1100 1050 1220 1840 907 1890 844.25 443.5 11.4999999999998 341.5 0.962924201873064 1
UBN1_uc002cyc.3_S492 478 577 1000 954 909 830 1010 1150 903 222.5 -330 28.5000000000001 1.29653693792114e-05 0.0576829283681114
PCYT1A_uc003fwg.3_T341 2760 1420 1600 2030 2170 2220 3170 2140 2235 472.5 -92.5000000000002 -472.5 0.821553867004931 1
C12orf45_uc001tlb.3_S177 284 254 126 192 366 216 292 309 201 81.75 50.25 -24.25 0.314733468833392 1
LASP1_uc002hra.3_S145 1220 238 1320 614 1220 902 1410 1080 1245.5 305 -211 -584 0.130464467643021 1
PCYT1A_uc003fwg.3_S342 3150 3410 2260 2010 3080 3310 2490 4180 2215 557.5 502.5 482.5 0.299874557622156 1
SAFB2_uc002mcd.3_T200 831 335 407 396 349 227 288 322 525.5 -195.75 82.2499999999999 -148.75 0.47600609597819 1
STAT5B_uc002hzi.3_S126 892 1330 1660 839 1720 1520 1800 2170 1332.75 622.25 -251.75 -53.2499999999998 0.333165681507788 1
SPAG9_uc002itf.3_S575 4130 3840 4190 4040 4600 3950 4510 4610 4277.5 367.5 -207.5 -247.5 0.141122993979343 1
FOXK1_uc003snb.1_S100 2630 2380 1200 1580 2910 2830 2300 2600 1520 712.5 767.5 87.5000000000001 0.000413153281324589 1
CLASP1_uc010yza.2_S653 293 282 357 372 462 217 171 506 333.25 13 -38 23.5 0.717477613735284 1
MAP2K4_uc010vvi.2_S392 431 168 201 67.1 242 228 130 153 200.525 -28.525 129.475 -96.975 0.0277589841762438 1
OBSCN_uc001hsq.2_S5729 203 82.4 413 261 87 488 289 234 272.75 34.65 -84.1500000000001 18.35 0.499668103764802 1
EEF1B2_uc002vbh.1_S89 2480 1310 961 1670 1940 1250 2420 1330 1810.5 129.75 149.75 -560.25 0.730287744994676 1
SPAG9_uc002itf.3_S572 3120 2520 4360 2460 3290 3480 3400 3500 3555 302.5 -327.5 -552.5 0.454718800900113 1
PHF14_uc003sry.2_S301 429 656 213 716 705 308 634 355 474.25 -2.99999999999996 45 13.5 0.80712768415759 1
GTPBP1_uc003awg.3_S23 218 264 236 348 332 333 267 273 243 34.75 5.74999999999998 41.25 0.873212002852514 1
FIP1L1_uc003gzz.3_S485	S493 549 688 442 755 788 572 753 859 592.25 134.5 -53.0000000000001 85.5000000000001 0.604196936053441 1
ZNF691_uc009vwm.3_S70 300 688 701 652 987 854 658 1250 539.5 352 -108 199.5 0.485772716406928 1
NAP1L4_uc010qxm.2_T116 521 234 68.4 378 151 297 297 253 258.95 -50.8500000000001 51.65 31.1499999999999 0.673062143323712 1
ZBTB40_uc001bfu.2_S213 1440 548 551 1100 571 659 309 719 823 -345.25 134.75 38.7500000000002 0.632642615314737 1
TCEA1_uc003xru.3_S78 245 576 883 516 522 549 608 473 646.5 -16.9999999999999 -147 -36 0.312312849217633 1
PIEZO1_uc010vpb.2_S1620 1380 600 1100 871 147 539 214 271 1031.5 -695 52.5 -140 0.808223385757758 1
USP10_uc002fii.3_Y367 496 153 559 246 511 787 460 580 383.25 221 25.5 -65 0.859519800661808 1
PIEZO1_uc010vpb.2_T1626 585 1240 390 1090 1110 443 787 553 699.75 -103 139.5 113.5 0.633738632291253 1
SLC9A3R1_uc002jlo.4_S287 496 332 481 440 306 180 301 218 504.75 -186 -31.5 -103.5 0.193575288819054 1
C12orf43_uc010szp.1_S137 991 1450 872 626 1030 1030 1490 985 955.25 149 132 -73.0000000000001 0.591111299717153 1
TMPO_uc001tfh.2_S167 679 312 353 427 1260 562 773 765 505.75 397.25 123.75 -249.75 0.42152765555654 1
WAC_uc001iuf.3_S465 854 867 966 606 203 355 739 494 944 -375.5 -131.5 -110 0.362917717006856 1
TMPO_uc001tfh.2_S165 112 338 726 232 1280 322 591 508 516.25 323.25 -1.25000000000004 -327.25 0.996101024088558 1
SLC9A3R1_uc002jlo.4_S289 1750 227 950 925 1390 752 889 909 1178 21.9999999999999 111.5 -541.5 0.721825245431794 1
TCEA1_uc003xru.3_S75 2250 2830 2790 3180 3770 4350 3850 3610 2627.5 1132.5 -57.5000000000008 327.500000000001 0.822741686174803 1
TBC1D1_uc003gtb.3_S626 501 585 377 862 230 271 205 97.5 512.75 -380.375 11.375 125.625 0.923289277270025 1
HDGFRP2_uc002map.3_S199 1260 1090 1570 1110 2150 877 1950 1210 1645.75 289.25 -115.75 -660.75 0.572199470578805 1
VIM_uc001iou.2_T457 593 566 656 520 698 501 450 569 593.5 -29.25 40.75 -60.25 0.530030344063301 1
UBR4_uc001bbk.1_T2883 571 733 199 758 634 605 608 513 432.5 24.75 116.25 149.25 0.373134848624844 1
CHD4_uc001qpo.3_T1587 402 575 578 528 738 311 379 471 538.5 -45.9999999999999 17.5 -53 0.886115742843014 1
DBN1_uc003mgz.1_S141 2180 1830 2670 1760 2740 2250 1730 2200 2190 120 160 -320 0.607163401607964 1
PLEK_uc002sen.4_T55 407 55.1 212 110 532 59.3 286 107 291.925 50.05 84.6 -276.4 0.245715351944902 1
VIM_uc001iou.2_S458 1310 1740 1500 1350 1040 1250 969 1270 1344.75 -342.75 62.7499999999999 197.75 0.565983290825531 1
NEXN_uc009wcb.1_S15 247 56.6 107 100 70.5 74.7 183 201 167.325 4.65000000000001 -35.55 -43.8 0.551757612214475 1
SUPT6H_uc002hby.3_S2 2300 2230 2310 2510 2810 2740 3180 2730 2467.5 527.5 -162.5 -97.4999999999998 0.161453777469425 1
PCF11_uc001ozx.4_S1649 264 236 683 431 124 308 895 704 662 104.25 -445.25 -71.75 4.49023447703606e-05 0.199411313125172
ARFGEF1_uc003xxo.2_S51 443 808 1010 551 1180 1140 1660 1640 883.5 702 -322.5 -38.4999999999999 0.0550690955307237 1
ZBTB17_uc010obu.2_S119 501 804 1120 525 771 618 215 415 715.75 -232.75 104.75 -61.2500000000001 0.638657519101645 1
NSUN2_uc003jdu.3_S455 1690 1180 1420 1320 1520 1550 1900 2100 1550 365 -200 -94.9999999999998 0.283236758745069 1
CBX5_uc001sfj.4_S10 342 373 156 771 274 802 568 804 297.75 201.5 -127 352.5 0.277033624097425 1
DDX10_uc001pkm.3_S830 905 536 211 741 604 765 338 566 410.25 -30 238.5 137.5 0.140762550241788 1
ARHGAP25_uc002sex.3_S487 11300 10000 8950 10800 6280 7470 5690 6280 9555 -3832.5 832.499999999999 582.500000000001 0.156859118644251 1
SNX17_uc010eza.2_S408 511 60.7 92.4 493 197 133 94.2 102 287.5 -157.725 30.0249999999999 -26.475 0.843489642561466 1
EPB41L2_uc003qci.3_S38 1970 994 1060 1130 1020 770 1200 453 1412.5 -427.75 227.75 -475.75 0.300461338727665 1
SRRM1_uc001bjm.3_T737 4860 6860 8390 7410 8030 8030 6440 7300 6865 570.000000000001 -440 470.000000000001 0.650132505214288 1
CENPC_uc003hdd.1_S495 1550 1530 1160 2170 1880 2230 2000 1810 1452.5 377.5 12.4999999999999 287.5 0.958518467052301 1
LARP1_uc003lvo.4_S547 20 180 170 213 109 80.7 415 107 226.825 32.175 -128.825 -33.325 0.143764687614326 1
PRPF40A_uc010zcd.1_S834 372 394 327 283 974 317 706 486 424.5 276.75 63.75 -224.75 0.630623926001446 1
DDX41_uc003mho.3_S492 1110 887 830 976 785 766 946 703 981.5 -150.75 23.2499999999999 -84.7499999999999 0.79054691486973 1
SRRM1_uc001bjm.3_S739 2350 2210 2460 2110 1860 2300 2320 2230 2350 -105 -100 -34.9999999999998 0.513629113393124 1
TFAM_uc001jkf.4_S123 412 164 497 103 330 201 335 150 410.75 -40 5.49999999999999 -239 0.912785334883748 1
PAF1_uc002old.4_S393 2620 2520 1090 2080 1080 2940 2990 2160 1732.5 215 210 480 0.744055468752511 1
KIF21B_uc001gvr.2_S1214 811 1490 1840 1080 775 839 1530 1500 1565.5 -144.25 -508.75 -11.7499999999997 0.0634202901024476 1
FANCD2_uc003bux.1_S1411 817 117 397 317 60.7 457 182 464 413.25 -121.075 22.925 -25.425 0.91626685365712 1
CREBBP_uc002cvv.3_T960 457 466 147 162 426 294 478 704 274.25 167.5 38 29.5 0.798573130308184 1
ELMO1_uc003tfk.2_S341 290 54.7 315 94.8 339 237 101 130 219.7 13.125 69.975 -132.125 0.343522568702543 1
SEC16A_uc004chv.4_S1222 1310 1950 833 990 1010 984 534 634 879 -480.25 565.75 217.75 0.000126657404518412 0.561092302016565
RBMX2_uc004evt.3_S184 2010 2430 1260 1660 1680 2000 2280 1830 1617.5 107.5 272.5 172.5 0.369115515296735 1
ZFYVE26_uc010tta.2_S296 1710 810 1700 1780 1430 2200 1130 1920 1455 170 -95 185 0.809675844478655 1
SMARCA4_uc010dxs.3_T595	T608 98.6 120 86.2 35.5 245 274 221 298 63.375 174.425 24.225 19.175 0.348317274884451 1
C11orf58_uc001mmk.2_S86 815 882 847 1050 634 473 231 74.7 829.25 -545.325 150.325 -11.8249999999999 0.306764700345628 1
MCM3AP_uc002zir.1_S429 259 298 269 421 329 367 411 343 315.5 50.75 -47.75 40.25 0.232749062867265 1
AEBP2_uc001ree.2_S140 1220 716 1400 1000 1020 1360 831 945 1122.75 -44.9999999999999 34.9999999999998 -112.5 0.873818650564584 1
PGRMC1_uc004erb.3_T125 258 205 141 96.2 564 93.1 314 408 214.275 169.725 40.225 -118.675 0.719137190292512 1
ASPH_uc003xun.3_S28 37.7 388 380 277 144 276 386 309 296.175 8.07500000000007 -126.575 75.5750000000001 0.167111717575746 1
AP3B1_uc003kfj.4_S700 2480 1370 1180 1060 1160 1470 672 1430 1275.5 -339.5 534.5 -40.5000000000002 0.149764253456628 1
FANCE_uc010jvw.1_S248 825 532 569 1080 1130 807 1080 1230 829 310.25 -166.25 11.25 0.334569119931961 1
ZNF362_uc001bxc.1_T394 1740 1380 1190 1490 1210 952 1220 935 1469.5 -370.75 111.75 -150.75 0.431822423298731 1
KSR1_uc031qzi.1_S546 452 184 158 177 618 410 122 500 164.25 169.75 176.75 -19.75 0.165198359770175 1
PGRMC1_uc004erb.3_S128 957 1660 968 2260 1990 1860 1780 1880 1268.25 416.25 -105.25 491.25 0.72058936908232 1
DCAF5_uc001xkq.3_S682 1040 1310 782 1390 666 517 561 1230 1009.5 -387 -107.5 349.5 0.571727909413743 1
RPS14_uc003lsi.3_S138 333 341 407 365 352 454 442 676 375 119.5 -102.5 75.5000000000001 0.0821712351263857 1
LDB1_uc001kul.3_T24 788 420 230 426 961 551 404 445 381.75 124.25 303.75 -135.25 0.0201723168326411 1
RAPGEF6_uc003kvm.2_S1092 1710 1840 2280 1600 2130 2010 1290 2000 1787.5 7.78765859507152e-14 130 10.0000000000002 0.653942098184584 1
HNRNPA1_uc001sfm.3_S5 2390 6690 5730 6200 10100 7650 7420 9370 4955 3382.5 -472.5 1067.5 0.7189652454267 1
WBP4_uc010tfd.2_S307 417 306 294 613 197 565 586 694 409.75 103 -175.5 171 0.0906068847149456 1
NOP14_uc003ggj.1_S95 711 900 306 305 355 531 481 392 394.5 -115.75 253.25 68.75 0.064057819825306 1
UTP20_uc001tia.1_S2600 11100 9110 8030 9010 9550 9550 11500 9620 9530 742.499999999999 287.500000000001 -722.500000000001 0.750695829001079 1
BCL7A_uc001ubp.3_S113 1070 856 1020 964 2010 704 375 1100 936.25 69.75 295.25 -212.75 0.456873391816411 1
EPRS_uc001hlz.1_S879 778 518 356 228 529 356 230 401 398 -91 241.5 -97.5 0.014951550550159 1
VPS4A_uc002eww.3_S94 1100 461 563 1110 1330 760 636 1130 803 155.5 52.9999999999999 -41.9999999999998 0.853435334136726 1
RPS14_uc003lsi.3_S136 447 596 528 506 152 732 704 1490 495.25 250.25 -325.25 373.25 0.159319641180069 1
POLR2A_uc002ghf.4_S1912	T1918 156 190 264 232 35.9 527 170 269 139.75 39.975 -6.52499999999998 148.025 0.951517406999996 1
SSRP1_uc001njt.3_S658 1400 1510 1460 2170 2080 3490 2960 2860 1490 1212.5 -242.5 532.5 0.418138070370874 1
G3BP1_uc011dcu.2_S231 868 671 707 606 835 482 829 702 808.75 -1.00000000000002 3 -194.5 0.96751567260978 1
G3BP1_uc011dcu.2_S230 988 823 1340 1000 1750 927 1830 1410 1392.75 441.5 -273 -437 0.0236707578869948 1
VRK1_uc001yft.3_S375 235 225 79.8 76.1 56.9 170 320 276 155.175 51.75 -16.25 13.85 0.855483270090683 1
CDC5L_uc003oxl.3_T423 806 619 434 1080 344 1010 836 810 645 15.2500000000001 -95.2500000000002 274.75 0.624215142039622 1
PHACTR4_uc001bpx.3_S470 238 276 121 79 61.4 245 196 284 127.5 18.1 35.1 66.9 0.632498802669395 1
ZYX_uc011ktd.2_S366 620 408 602 502 262 425 584 648 621.25 -53.25 -155.25 -21.25 0.0955356099107362 1
LMNB2_uc002lvy.4_S421 268 538 729 738 256 865 156 218 438.75 -194.5 21.4999999999999 237.5 0.919142083693964 1
SRRM1_uc001bjm.3_S607 4640 2240 1570 1650 2050 2050 3400 1930 2695 -167.5 607.5 -947.5 0.449268600700205 1
XKR4_uc003xsf.3_T648 162 103 437 579 137 706 408 907 329.25 219.25 -305.75 287.75 0.021892465202647 1
MAP1A_uc001zrt.3_S2343 400 523 649 402 387 194 354 177 565 -215.5 -19.5000000000001 -123.5 0.796653980071618 1
WAC_uc009xlb.3_S7 1360 1600 1390 1790 648 738 946 1020 1534.5 -697 -200 201 0.0122367967291396 1
PPIE_uc001cdt.2_T125 460 495 332 369 916 1320 1960 832 533.25 843 -75.5 -163 0.804973151085427 1
CHMP2B_uc003dqp.4_S157 1470 2260 2260 3120 1310 2080 2220 1740 2312.5 -440 -555 485 0.0734114220128664 1
KDM1A_uc001bgi.2_S874 843 656 865 731 569 678 595 617 805.25 -159 -15.5000000000001 -47.4999999999999 0.801184714654711 1
STX7_uc003qdg.2_S128 1350 1110 844 1130 745 574 898 690 1123 -381.75 54.2499999999998 -83.2499999999999 0.704197625626496 1
FOXK2_uc002kfn.3_S397 282 414 213 368 426 235 468 67.1 327.25 -20.225 60.225 -76.2249999999999 0.603755102852197 1
FLII_uc002gsq.2_S435 3600 5080 3520 4280 4930 5120 4700 4130 3625 600 525 465.000000000001 0.165499412119751 1
CTDSPL2_uc010bdv.3_S50 122 126 389 98.8 495 241 232 255 247.45 121.8 2.30000000000002 -129.3 0.980531381901098 1
VCPIP1_uc003xwn.3_S746 2090 2120 1920 1970 1960 1920 2020 1160 2000 -260 255 -205 0.19250587130665 1
SPEN_uc010obp.1_S2411 848 259 817 215 146 610 518 20 651.25 -211.25 73.2499999999999 -306.25 0.743624925103306 1
NUCKS1_uc001hdb.3_S57 1950 820 1050 1010 1080 1080 1480 620 1365 -142.5 192.5 -507.5 0.461520777990354 1
ZC3H12D_uc010kid.3_S335 1040 439 821 451 143 453 276 221 739 -414.5 76.4999999999999 -179 0.656023053020812 1
FRMD8_uc001odu.4_S407 983 1250 261 1270 2170 1170 1480 1460 771.25 629 275.5 64.0000000000002 0.446571318964997 1
SMG9_uc010eiy.1_S52 1450 1320 1980 1460 1370 1930 2030 1440 1742.5 140 -210.000000000001 -170 0.374830489401221 1
TP53BP1_uc001zrp.3_T1647 140 137 506 233 299 294 334 78 356.25 -2.74999999999993 -70.25 -134.25 0.49726622309945 1
STIP1_uc001nyk.1_S527 3330 3680 3240 3010 3530 4390 4550 4080 3245 822.5 12.4999999999997 127.5 0.968577805661228 1
SCAF1_uc002poq.3_S873 521 801 938 863 240 149 62.5 245 793.375 -606.625 -99.3750000000001 74.125 0.351693927478669 1
HDAC7_uc001rqk.5_S538 396 346 466 540 356 450 381 339 449.75 -55.5 -44.5 19 0.415347408406904 1
PWP1_uc001tmo.1_S484 732 162 292 380 516 295 1160 641 640.25 261.5 -192 -305.5 0.338845413919156 1
XRCC4_uc003kie.3_S303 1150 2060 919 1250 1100 1120 1390 976 1127 -198.25 223.75 211.75 0.429322546455273 1
FTH1_uc001nsu.3_S182 273 670 53.6 332 201 267 315 787 190.05 60.35 -19.15 303.35 0.908990538274227 1
MACF1_uc031pmc.1_S5860 242 103 211 29 232 137 20 356 144 40 24.5 -20 0.815246305770034 1
SRRM1_uc009vrh.1_S521 754 1280 1240 966 955 1690 2000 1680 1127.5 521.25 -301.75 166.75 0.243126720732609 1
C11orf84_uc001nxt.3_S81 165 120 180 66.7 120 284 277 386 146.175 133.825 -55.175 28.675 0.412238488040227 1
PRPF40A_uc010zcd.1_S902 1920 1240 842 1810 1910 1860 2290 1700 1461 487 71.9999999999999 -87.9999999999998 0.832377362190222 1
TMEM163_uc002ttx.3_S71 1440 1170 1100 1250 1000 1580 2150 1010 1365 195 -79.9999999999999 -170 0.811080472153739 1
SYMPK_uc002pdn.3_S1242 1620 1010 1300 1320 1050 771 787 667 1389 -493.75 94.2499999999996 -247.25 0.452716918771305 1
HN1_uc002jnb.1_S86 1050 522 577 957 681 250 576 216 871.75 -345.75 44.25 -234.75 0.806225671021341 1
DENND4A_uc002api.3_S1554 226 754 658 183 498 28.5 446 679 535.625 -42.3749999999999 -114.875 -45.8749999999999 0.629403797892274 1
MAP4K2_uc001obi.3_S384 1350 1010 221 519 860 619 406 308 524.5 -226.75 596.25 -95.2500000000001 0.000227375527651985 1
ARHGAP5_uc001wrl.3_S1217 497 564 372 540 736 317 482 476 486.5 9.50000000000002 61 -47.5 0.585353649816874 1
SRRM2_uc002crj.1_T1002 1310 945 947 949 647 1270 606 1610 872.25 -4.49999999999994 14.9999999999998 316 0.956998155769293 1
YTHDC1_uc003hdy.3_S292 1540 1130 1210 1200 1560 1260 2160 1410 1515 327.5 -122.5 -367.5 0.50311193174815 1
KRT2_uc001sat.3_S25 2090 2460 814 669 772 682 1790 7770 1373.75 1245.25 -1259.75 1528.75 0.50741328877091 1
MCMBP_uc001leq.2_S153 2890 2550 3420 3060 2770 3190 2460 2960 3015 -134.999999999999 -125.000000000001 55.0000000000006 0.658980215872692 1
MAP4_uc003csa.3_S2344 583 469 580 427 328 379 407 135 549.5 -202.5 52.5 -122 0.379305392343042 1
TGM1_uc001wod.3_S94 867 721 383 892 148 525 925 4390 731.25 781.25 -1082.25 1051.25 0.249741413468377 1
NACA_uc001smc.2_T160 307 486 104 169 293 296 196 161 146 -29.9999999999999 188 53.0000000000001 0.00052294933992656 1
VPS13C_uc002aha.3_S3597 433 797 697 861 1120 1080 552 781 540 186.25 134.75 179.25 0.417475525932497 1
FBXL20_uc010cvu.3_T386	S390 317 607 219 177 196 138 93.6 438 221.9 -113.6 82.5999999999999 133.6 0.523380539957097 1
CIC_uc002otf.1_S1242 1230 1760 1380 2020 733 758 579 800 1457.75 -880 -74.5000000000002 354 0.590585573160575 1
SCRIB_uc003yzo.1_S1474 1060 1150 868 1050 969 1140 1160 895 966.5 9.00000000000009 86.4999999999999 44.5000000000001 0.366710055531935 1
THOC2_uc004etu.3_S1535 80.5 208 287 169 176 519 413 824 179.375 296.875 -177.375 190.875 0.118073112989315 1
ZNF768_uc002dyk.4_S89	S96 152 149 169 56.3 298 136 158 279 142.075 86.175 18.175 -39.175 0.742602891762361 1
LMNA_uc001fni.3_T408	S413 501 1280 455 504 68 1250 622 919 321.75 29.7500000000002 149.75 576.75 0.556390380616093 1
PRPF38B_uc001dvw.4_S490 1700 2360 1360 2190 2700 2190 1890 1860 1577.5 257.5 412.5 237.5 0.141436645992088 1
POGZ_uc021oyq.1_S1301 1470 1340 2100 1270 1760 1830 820 1920 1482.5 37.5000000000002 72.4999999999996 52.5000000000002 0.85171281294347 1
NCBP1_uc004axq.3_S6 880 1460 1480 1090 1490 1760 1090 2030 1065 365 -25.0000000000001 350 0.919839404631431 1
NACA_uc001smc.2_S165 713 185 20 446 236 45.5 358 453 377.875 -67.875 -24.375 -49.375 0.908956613342962 1
LEO1_uc010bfd.3_S196 135 190 768 280 376 293 279 205 484.25 -55 -134.5 -147.5 0.378130747648822 1
SCML2_uc010nfc.2_S510 333 820 766 631 567 692 384 429 547 -119.5 50.4999999999999 130.5 0.722659782927516 1
FANCD2_uc003bux.1_S1434 3910 2360 1770 1910 1630 1560 2410 1960 2552.5 -597.5 352.5 -482.5 0.538365492680339 1
MORC2_uc003aje.1_S742 1270 757 302 569 696 534 1250 390 789.75 -7 186.5 -317 0.514771188738879 1
TPR_uc001grv.3_S378 708 420 463 300 677 484 149 367 399.75 -53.5 252.5 -106.5 0.0138795835501799 1
RNASEH1_uc002qxt.3_S73 954 2020 1260 1510 1650 811 1350 1140 1380.75 -198.25 43.7499999999998 66.7500000000003 0.900082051411613 1
ZYX_uc011ktd.2_S258 1080 1210 967 1040 1000 1000 798 776 963 -180.75 177.25 45.2500000000002 4.19762329719468e-07 0.00187675737617574
NCOA1_uc002rfl.3_S21 539 568 742 211 844 155 239 174 579.5 -162 185 -314 0.250118548364151 1
BCL11A_uc002sae.1_S699 891 1080 1130 229 1660 1040 615 808 738.75 198.25 472.25 -284.75 0.0659511278505985 1
ATP10D_uc003gxk.1_S1081	Y1092 492 467 299 393 660 757 557 482 320.75 201.25 161.25 22.75 5.37366306707171e-05 0.238483166916642
NUCKS1_uc001hdb.3_S112 441 353 282 232 483 358 625 550 376 177 -13.5 -84.5 0.862477622831587 1
TSC2_uc010uvv.2_S1029 4650 5570 6380 5700 5320 6230 5350 5400 5557.5 5.2252677024996e-13 -265 300 0.573622608136714 1
ZNF318_uc003oux.3_S135 1020 224 266 517 302 281 874 753 665.5 45.75 -145.75 -171.75 0.588293554215727 1
NIFK_uc002tnk.3_S246 289 208 64 305 139 232 265 278 188.75 12 -11.0000000000001 66.5 0.875030250771617 1
NUP214_uc004cah.3_T476	T477 763 1090 1920 2010 1090 2010 590 1530 1298.25 -140.75 -274.25 569.25 0.518386050641044 1
FYTTD1_uc003fyi.2_S22 2340 2770 3630 3150 2410 3750 2550 3530 2887.5 87.5000000000004 -397.5 567.500000000001 0.328584549755829 1
THRAP3_uc001caf.4_S681 955 774 1940 1120 1150 1520 1090 1120 1381.25 22.75 -217.75 -150.25 0.484819242660267 1
MKI67_uc001lke.3_S2778 1050 1450 1400 1740 656 1150 605 594 1261.25 -658.75 -8.2500000000001 305.75 0.964000088372554 1
SRRM2_uc002crj.1_S1150 471 276 537 196 218 206 82.4 279 404.35 -173.65 19.15 -87.8500000000001 0.849439618048829 1
NHSL2_uc010nli.2_S609 330 593 475 491 447 537 59.5 116 323.375 -182.375 191.375 106.375 0.100101041930839 1
RAB8B_uc002alz.3_S181 683 1160 758 420 600 677 1090 912 758 64.5000000000001 -15 9.50000000000008 0.948474419623362 1
MEF2C_uc003kjl.3_S395 2670 1860 868 1580 2180 1530 1740 1870 1549 85.5000000000002 545.5 -154.5 0.166648970612597 1
LMNB1_uc003kud.2_S22 2130 3060 2220 2260 2630 3310 3390 3350 2227.5 752.5 -22.5000000000002 402.5 0.935904756231796 1
CIT_uc001txj.2_S439 171 362 479 403 889 741 824 737 403.75 444 -70 -30 0.402386391622609 1
ZYX_uc011ktd.2_S402 836 742 896 888 560 842 1070 1330 936 110 -301 110 0.0192150960945415 1
RBM17_uc010qav.2_S221 40.9 501 231 297 140 399 43.8 261 111.175 -56.5249999999999 62.025 250.575 0.411559895810912 1
MCM2_uc003ejp.4_S40 1080 1290 1710 1580 1450 1680 1240 1350 1410 15.0000000000001 -95.0000000000001 105 0.627933784000248 1
RPL22L1_uc003fhc.4_S117 300 354 502 379 226 305 355 255 433.25 -98.4999999999999 -76.5000000000001 -22.4999999999999 0.115208582012935 1
STMN1_uc001bla.3_S62 3530 2600 3260 3550 3810 3240 3790 3070 3537.5 242.5 -122.5 -482.5 0.632562849694259 1
BRD8_uc003lci.3_S623 672 893 254 534 984 1130 973 1240 389.25 493.5 169.5 228.5 0.132221348631376 1
FAM169A_uc010izm.3_S349 606 679 735 639 1830 703 1050 1280 765.5 551 28.5000000000001 -230 0.915240377985742 1
SRRM2_uc002crj.1_S1319 3180 3670 3140 4120 430 1780 1370 1510 3292.5 -2255 -270 740.000000000001 0.246667838885983 1
CDK11A_uc001ahj.4_T579 339 764 192 340 1200 810 1080 998 333.25 613.25 125.75 25.2500000000001 0.458740580087831 1
WDR46_uc003ods.3_S40 316 925 312 147 481 73.8 752 463 441.3 17.45 30.4499999999999 -63.0499999999999 0.909631024506042 1
SRSF1_uc002ivi.3_S198 385 1130 1000 1210 969 1570 1500 1890 881.25 551 -386.5 486.5 0.000191394318929156 0.847111255580443
CAD_uc010eyw.3_S1858 757 573 431 728 605 507 581 518 605.25 -69.5 46 -12 0.62449618238026 1
CDK18_uc001hcq.3_S88 952 1020 706 1400 1210 874 1060 744 987.5 -47.4999999999999 36.4999999999999 27.5000000000001 0.865124019031947 1
C17orf85_uc010ckl.2_S24 320 1340 154 490 310 249 413 532 320.5 -200 157.5 353.5 0.559049964046968 1
HOMER3_uc010eby.2_S156 553 361 591 369 97.5 155 422 572 592.75 -156.875 -196.875 -51.6249999999998 0.0948137527483925 1
TRIP10_uc002mfs.3_S295 1400 567 1160 942 1600 1210 2310 1460 1440.5 627.75 -273.75 -572.75 0.11172896473606 1
FBXL20_uc010cvu.3_T386 189 190 116 192 390 99.3 198 228 177.925 57.075 33.575 -45.925 0.640619929587873 1
MSANTD4_uc001piy.3_S136 596 196 61.4 120 414 153 280 284 241.45 39.3999999999999 153.4 -149.6 0.204966385547392 1
RAB44_uc010jwm.2_S114 2100 1290 612 1330 884 1120 758 654 1073 -479 510 10.0000000000004 0.087011785334105 1
SRP68_uc002jqk.2_S15 161 150 90.2 279 386 113 409 22 229.1 62.45 2.44999999999996 -120.55 0.982769953620702 1
PRKAR2A_uc003cux.1_S98 460 356 291 368 262 379 293 492 331 -12.25 3.24999999999998 72.25 0.961306702879849 1
TECTA_uc010rzo.2_T688 337 633 20 328 119 313 78.7 174 117.675 -158.325 200.325 223.325 0.00428518221838593 1
SRRM2_uc002crj.1_S331 646 112 827 324 446 309 180 315 623.75 -164.75 -33.2500000000001 -259.75 0.835825344669174 1
SRRM2_uc002crj.1_S330 3540 2090 1940 2500 2430 3140 2930 2250 2427.5 170 395 -215 0.388546750802379 1
GIGYF2_uc002vti.4_S25 660 1330 528 1040 612 944 436 763 562 -200.75 194.75 460.25 0.00649867664025587 1
GIGYF2_uc002vti.4_T24 484 716 213 532 574 739 371 458 268.5 49.2500000000001 234.75 200.75 4.31205537668329e-08 0.000193050719214111
SRRM2_uc002crj.1_S376	S397 294 116 182 151 330 221 199 167 196.75 43.5 65.5 -87.5 0.0498189447794027 1
BCLAF1_uc011ede.1_S758 75.2 467 435 510 167 182 527 88 450.05 -130.8 -167.2 10.7000000000001 0.262525807054687 1
RERE_uc010nzx.1_S87 3220 3460 3160 3180 3690 4290 4320 3200 3187.5 620.000000000001 199.999999999999 -64.9999999999994 0.534541190850192 1
PPP1R7_uc002was.3_S11 707 675 699 578 609 1030 472 602 531.25 13.5000000000001 167.5 99.5000000000001 0.156053595215623 1
ADRBK1_uc009yrn.1_S669 208 185 368 133 348 206 306 171 294.25 34.25 -7.75000000000002 -133.75 0.860558331384779 1
SP100_uc002vqs.3_S121 1530 917 2480 1950 1850 1720 1240 1220 1990 -211.75 -218.25 -323.25 0.591602219649767 1
CCDC61_uc031rlj.1_T284 1610 1880 975 1730 708 1060 904 1650 1283.5 -468.25 -0.250000000000063 530.75 0.999115410644889 1
MAF1_uc003zbc.1_S67 305 256 237 593 333 97.5 184 462 364.625 -78.625 -121.125 87.375 0.31453105547755 1
MIER1_uc001dde.2_S376	S385 145 318 149 334 683 204 184 464 189.25 147.25 54.75 39.75 0.723243353509206 1
OSBPL11_uc003eic.3_S180 517 350 783 391 80.2 319 695 238 712.5 -177.2 -210.2 -194.3 0.130563027906872 1
SRRM2_uc002crj.1_T1176 1860 812 1570 1070 522 687 564 233 1486.75 -826.5 111 -428.5 0.616671946259719 1
ABLIM1_uc021pyx.1_S572 2540 1990 2850 1430 3110 2660 1940 2270 2237.5 292.5 452.5 -522.5 0.196892299328756 1
BPTF_uc002jgf.3_S2398 2180 2320 2130 2250 1250 1400 856 1300 2036.5 -1018.5 153.5 213.5 0.0596413619690861 1
AFTPH_uc002sda.3_S898 314 387 74.1 419 179 145 127 182 215.8 -140.275 55.725 109.725 0.456505225230214 1
FNTA_uc003xps.3_S372 71 283 63 102 443 29 151 594 105.25 174.5 -21 70 0.900114206952051 1
RFX5_uc001exw.1_S184 241 356 354 447 154 782 1080 245 423.5 215.75 -148.25 0.250000000000072 0.575600191559836 1
LEMD3_uc009zqo.2_S906 587 544 83 714 259 801 989 556 413.75 169.25 -37.7500000000001 174.25 0.875409957600137 1
VPS51_uc001ocr.2_Y650 4090 4110 3320 4620 3030 2670 3200 2320 3970 -1230 110 20.0000000000005 0.784721956700307 1
SRRM2_uc002crj.1_S901	S907 295 750 672 129 229 566 526 90.2 432 -108.7 105.7 -46.7 0.635938805637492 1
FIP1L1_uc003gzz.3_S491 1870 1610 2070 1510 1710 1950 1660 1530 1807.5 -52.4999999999998 92.4999999999997 -177.5 0.563797775885838 1
NUP98_uc001lyk.2_S622 674 989 355 789 495 595 492 767 517.5 -114.5 87.4999999999999 281 0.403719700321686 1
PBDC1_uc004ecl.1_S180 3620 5780 5220 5610 4830 5780 5040 5530 4732.5 237.5 -347.5 997.5 0.381285136407142 1
C11orf30_uc010rsc.2_S158 310 850 593 766 785 644 866 721 621 124.25 -89.25 106.75 0.526211902145133 1
UPF2_uc001ilc.3_T1087 1060 1180 874 610 781 508 1320 1240 1057.5 31.2500000000001 -128.75 -124.25 0.628120652029914 1
SMARCAD1_uc003htb.4_S210 297 88 174 248 304 416 329 311 201.5 138.25 10.75 -10.25 0.866091726874052 1
SETD2_uc003cqv.3_T1871 1740 987 1150 1900 1190 1080 1210 466 1517.5 -457.75 67.7499999999998 -214.25 0.836376758876704 1
RREB1_uc021yky.1_S1442 497 950 1010 662 1560 1120 1120 1350 794.75 507.75 -3.74999999999991 -26.2500000000001 0.984768781710786 1
SUB1_uc003jhs.2_S12 371 709 65.6 245 459 114 169 177 200.55 -117.9 249.1 45.1000000000001 0.0832613051329316 1
SRSF1_uc002ivi.3_S198	S204 476 119 526 954 1100 967 1600 1160 778.75 688 -394.5 -125.5 0.0210924767609236 1
SUB1_uc003jhs.2_S16 986 974 846 886 1170 986 1090 1460 917 253.5 -41.5000000000001 53.5000000000001 0.743700648849138 1
SRSF1_uc002ivi.3_S198	S200 2650 2010 2930 2840 2840 2980 1940 2270 2577.5 -99.9999999999998 125 -64.9999999999999 0.745804196560377 1
SUB1_uc003jhs.2_S14 503 634 812 799 895 1310 1230 1010 711.5 424.25 -127.25 78.2500000000001 0.31969153508074 1
LARP7_uc003iay.4_S298 2850 1020 1090 2460 1500 2090 2400 1750 1950 80.0000000000002 -60.0000000000004 -130 0.922730179952166 1
USP1_uc001dal.2_S312 573 853 360 541 592 680 542 534 424 5.25000000000008 180.25 135.25 0.00755982516410961 1
ANKIB1_uc003ulw.2_S736 629 1270 1570 1520 872 1920 1820 1470 1297.25 273.25 -422.25 322.25 0.144375015956418 1
GTF2F1_uc010xjb.1_T445 278 453 334 37.7 347 517 197 355 165.925 78.325 167.825 51.675 0.0955082061891748 1
HTATSF1_uc004ezx.3_S615 8540 7110 5850 6710 4740 3400 6170 4560 7430 -2335 124.999999999999 -880 0.88589395892325 1
GTF2F1_uc010xjb.1_S441 2330 1570 4240 1970 2490 1790 2270 1920 3315 -410 -555 -1020 0.243379807758919 1
SPTBN1_uc002rxu.3_S2340 642 360 374 592 863 438 717 343 565.25 98.2499999999999 69.25 -215.75 0.59524065532873 1
PRKD2_uc002pfg.3_S196	S205 45.1 522 256 424 488 461 554 614 268.525 217.475 -82.975 169.475 0.388146103815753 1
ILF3_uc002mpo.3_S216 828 422 399 781 678 413 608 707 650.5 -5.99999999999991 -38.5000000000001 -47.4999999999999 0.808411280266002 1
HDGF_uc009wsd.3_S95 3100 5250 3820 3330 6350 6630 7470 5800 3727.5 2687.5 227.5 67.500000000001 0.751622146166981 1
LARP7_uc003iay.4_S297 943 752 1060 1160 1550 1210 867 1670 970 345.5 -75.5000000000001 93.0000000000001 0.751846737346539 1
SH3BP5L_uc001iew.1_S361 174 751 175 338 217 141 867 195 397 -4.49999999999988 -73.0000000000001 -1.99999999999994 0.783386302805555 1
RBM25_uc010ttu.2_S582 897 913 1030 792 1040 1290 960 1100 854.75 189.5 64.4999999999999 42.0000000000001 0.507883225561826 1
SF3B1_uc002uue.3_T247 1790 1410 1470 730 1660 631 1160 830 1497.25 -279.75 325.25 -619.75 0.0512812270670789 1
TRIM28_uc002qtg.1_S822 193 223 568 281 254 188 372 614 448.5 40.75 -244.25 -20.25 0.0109974562681204 1
SF3B1_uc002uue.3_T243 1230 2640 1450 1700 522 736 665 1210 1439.75 -971.75 25.7499999999999 604.75 0.930066314979336 1
MTBP_uc003ypc.2_S638 295 215 290 236 163 60.1 200 248 312.725 -91.225 -60.225 -47.225 0.121466667205985 1
SP100_uc002vqs.3_S230 913 1230 847 874 549 688 216 719 752.25 -423 181 246.5 0.0480317887019318 1
PARG_uc009xop.2_S285 426 102 198 144 173 119 265 198 278 -28.75 3.74999999999995 -124.75 0.958945318662554 1
GMIP_uc010xrc.2_S233 588 629 1260 1470 535 1540 1210 1580 1062 229.5 -557 406.5 0.00735396043942326 1
PTPRC_uc001gut.2_S927 1980 1360 1190 1880 1370 1290 1180 2070 1532.5 -125 -80.0000000000005 220 0.803285736081516 1
SRSF2_uc002jsv.3_S205	S207 366 378 598 306 291 377 495 626 496.5 35.25 -153.25 -15.75 0.0896364183693927 1
HNRNPC_uc001vzw.3_S239 923 686 849 556 843 907 597 838 716.75 42.7499999999999 129.75 -56.2500000000001 0.239413732428812 1
EP400_uc001ujs.4_S357 492 145 879 496 256 427 474 414 698.25 -110.25 -235.75 -154.75 0.0722290616996763 1
TEX264_uc021wyu.1_S243 20 313 420 279 55.5 348 304 692 273.75 91.8750000000001 -239.625 208.125 0.0244157992910215 1
C2CD5_uc001rfq.3_S294 169 394 554 455 334 435 303 529 400 7.25000000000008 -127.25 113.25 0.119820402161108 1
SNAP23_uc001zpz.2_S120 342 616 452 351 223 521 306 200 345.5 -127.75 98.25 91.25 0.316186165504223 1
C11orf58_uc001mmk.2_S16 326 297 437 177 256 422 495 288 362.5 56.0000000000001 -24.0000000000001 -82.5 0.776986200408041 1
MCM3_uc003pan.2_S677	S681 587 352 222 1100 1060 992 1150 687 572.25 407 -41.9999999999999 28 0.874499666475825 1
NOLC1_uc001kur.2_S547 4310 4500 4870 4830 5030 5180 5160 4740 4715 400 -145 -29.9999999999999 0.451339809877315 1
MCM3_uc003pan.2_S677	T683 541 501 547 545 790 398 298 432 520 -53.9999999999999 102 -75 0.379171031227044 1
RANBP2_uc002tem.4_S954 2990 3480 3400 2880 590 550 502 1030 3155.5 -2519.5 -50.5 114.5 0.823809499814415 1
ZC3HAV1_uc003vup.3_S283 1160 1010 497 568 481 503 1640 159 964.75 -113 72.4999999999999 -384.5 0.855938082337191 1
HJURP_uc010zne.2_S387 736 997 917 1000 474 238 799 1340 1032.75 -199.75 -402.75 162.25 0.0549135577879253 1
LARP1_uc003lvo.4_T309 828 1080 786 940 1250 904 1030 823 866.5 93.2500000000001 120.75 -36.7499999999999 0.332027580129677 1
TP53BP1_uc001zrr.4_S378 916 478 958 1110 490 287 387 256 1010.5 -510.5 -135 -155 0.354704916533217 1
TCOF1_uc003lsa.3_S1386 4150 4410 3530 4100 2740 3790 2900 3370 3605 -847.5 297.5 587.500000000001 0.0752568926170086 1
PRDM2_uc001avi.3_S594 591 169 343 437 167 40.2 667 222 585.2 -110.95 -175.45 -224.95 0.206110138353983 1
SETD2_uc003cqv.3_S613 153 396 638 401 231 355 201 248 419 -138.25 -88.25 44.25 0.455005985788967 1
MADD_uc009yln.1_S817 815 825 977 715 301 840 334 583 744.5 -318.5 42.9999999999998 134 0.776911186094783 1
ZRSR2_uc004cxg.4_S210 4180 3210 3870 2980 2910 2180 3250 2790 3992.5 -777.499999999999 -102.500000000001 -762.5 0.625800448138753 1
FTSJ3_uc002jca.3_S687 61.4 756 567 527 384 820 265 592 291.85 37.4000000000002 17.5999999999999 354.4 0.908585756241819 1
SNW1_uc010tvn.1_S223	S231 192 605 654 461 570 451 290 272 450 -82.2499999999999 35.25 20.75 0.817058381129728 1
PIK3R6_uc002glq.1_S221 372 114 147 88 299 38.4 154 72.9 217.4 -39.175 90.375 -164.675 0.0742029068204237 1
AHNAK_uc001ntl.3_S5407 2300 637 1320 1410 2230 906 2550 2190 1998.5 552.25 -349.25 -814.25 0.405810935412942 1
CTPS1_uc001cgl.4_S574 360 269 260 313 215 303 304 331 298.5 -12.2499999999999 -15.2500000000001 19.25 0.702813122010975 1
PSMB10_uc002eux.2_S229 389 361 89 293 407 196 319 440 245.75 57.5000000000001 53 21.5000000000001 0.60538070526577 1
ZNF609_uc002ann.3_T745 379 516 743 529 328 227 588 68.9 688.75 -238.775 -119.725 -174.275 0.329967275052563 1
HSP90AA1_uc001ykv.4_S230 11700 8950 8690 7420 7150 5610 10700 6660 10397.5 -1660 -15.000000000002 -2400 0.990559378613401 1
CTPS1_uc001cgl.4_S572 1240 369 286 595 300 566 268 383 527.25 -243.25 235.75 -45.2500000000001 0.344642723440363 1
SMARCC1_uc003crq.2_S327	S329 334 1170 792 744 1010 973 789 909 619.5 160.25 63.25 217.75 0.733560070113567 1
DUS3L_uc002mdc.3_S271 485 267 249 239 525 323 211 421 277.5 60 120 -55 0.167623542747 1
HNRNPC_uc001vzw.3_S219 1340 1620 1390 1440 1820 2000 1530 1630 1272.5 297.5 197.5 152.5 0.012703420012334 1
YTHDC2_uc003kqn.3_S1088 245 560 474 421 173 606 432 508 360 4.75000000000006 -62.75 192.75 0.514042639640839 1
PTPN2_uc002krn.3_S303 462 441 601 616 352 592 283 451 492.75 -110.5 -26.0000000000001 100.5 0.758816043367389 1
HNRNPA3_uc002ule.3_S307 151 376 394 280 322 434 343 529 282 106.75 -65.75 102.25 0.317352483268685 1
FAM83H_uc003yzk.3_S869 675 36.6 501 313 113 375 312 5910 481.75 1296.1 -1459.1 1258.4 0.312866095893088 1
LSP1_uc001lum.3_S114	S125 254 158 239 601 73.2 48.5 186 403 367.625 -135.325 -223.825 114.575 0.0151324893000883 1
PSIP1_uc003zlw.4_S93 328 158 179 68 217 66.7 351 250 259.575 37.925 -19.5750000000001 -133.075 0.782627655028952 1
DOCK7_uc001daq.4_S895 375 358 317 89.2 301 186 142 203 263.55 -76.7999999999999 117.2 -74.6999999999999 0.0462915199529652 1
ESF1_uc002wok.2_S197 1790 3000 3470 3280 1650 2420 1420 2830 2752.5 -805 -535 800 0.159423837198167 1
SRRM2_uc002crj.1_S816	S818 2430 2510 1810 1690 2880 2700 1990 2630 1757.5 440 600 105 0.000506055423780493 1
HUWE1_uc004dsp.4_S3796 185 106 101 385 20 546 812 231 259.5 208 -168 37.5 0.426900215607492 1
DHX16_uc011ijv.2_S99 2260 1550 2480 2130 1870 2480 2520 1960 2347.5 102.5 -232.5 -252.5 0.389806088141422 1
NSRP1_uc002heu.4_S253 674 795 680 959 614 959 1030 918 766 103.25 -136.25 158.25 0.137096086129935 1
ZMYM4_uc009vuu.3_S121 298 535 679 238 54.1 449 182 102 406.75 -240.725 33.7749999999999 27.7250000000002 0.837308835582023 1
ACIN1_uc010tnj.2_T363 2590 1760 1970 2590 3120 2100 2800 2200 2455 327.5 2.4999999999997 -457.5 0.993849188572313 1
ACIN1_uc010tnj.2_S364 4010 3410 3970 3240 3530 3010 3050 2410 3807.5 -657.5 322.5 -622.5 0.00509381382816941 1
SH3PXD2A_uc010qqt.1_S872 138 241 561 380 55.1 459 540 445 430.25 44.775 -258.225 57.7250000000001 0.0222933758087599 1
H2AFX_uc001pvg.3_T136	S139 205 70.2 258 215 478 316 430 238 262.5 178.45 -17.95 -132.95 0.714903818436729 1
CCNYL1_uc002vch.3_S273 104 451 519 356 1010 596 291 487 298.25 238.5 127 -8.49999999999994 0.539644411350574 1
NOC2L_uc001abz.4_S48 1810 1350 2290 1600 841 2550 1910 2640 1837.5 222.75 -472.25 322.25 0.330733242235697 1
ERC1_uc001qjc.2_S36 1250 948 1010 1040 970 741 552 580 1030.25 -351.25 181.75 -118.25 0.048548227102919 1
PTPRC_uc001gut.2_S857 541 246 373 615 355 333 607 568 544 22 -172 -28.5 0.0901138968309413 1
TMPO_uc001tfj.3_S221 679 1690 592 1080 343 292 86.4 164 684.35 -788.9 270.4 381.4 0.199723677626051 1
RPS6KA3_uc004czv.3_S340 272 201 337 61.4 482 295 317 490 257.35 178.15 11.15 -90.15 0.895869010492681 1
TMPO_uc001tfj.3_S223 1870 2490 4070 1670 368 429 771 148 3005.5 -2096 -375.5 -585.499999999999 0.524155683007771 1
LRBA_uc010ipj.3_S1117 187 448 269 245 364 305 209 527 218.5 64.0000000000001 13.5 124 0.87644733263638 1
ARL6IP4_uc001ued.3_S129 66.7 451 423 131 314 302 293 687 258.675 131.075 -100.075 118.575 0.504035503128515 1
C2CD5_uc001rfr.3_S893 1620 1230 1310 1270 1150 1850 1780 1070 1360 105 105 -110 0.689223301650344 1
MAPK14_uc011dti.2_T179 613 337 523 317 288 198 174 517 488 -153.25 -23.7500000000001 -57.25 0.85108099238794 1
AHCTF1_uc001ibv.2_S1805 64 202 70.5 113 98.8 95.3 184 221 101.675 37.4 -32.1 53.5 0.474980352458714 1
ZC3HAV1_uc003vup.3_S301 2580 2870 2120 2360 1130 625 1150 983 2426.25 -1510.5 148 -35.4999999999996 0.526543444914026 1
G3BP1_uc011dcu.2_S229 630 142 460 221 459 152 275 277 473.5 -72.4999999999999 37.4999999999999 -258 0.669523773203167 1
PHF3_uc010kah.1_S274 484 414 501 802 345 601 463 588 537.5 -50.9999999999999 -127.5 153 0.11642286102274 1
PPHLN1_uc001rni.1_T206	T210 3680 3570 2810 3260 2570 3030 2570 2590 3025 -640 405 205 0.00998635336368805 1
DPF2_uc001odm.3_S141 329 113 140 227 253 253 225 212 202 33.5 36 -35.5 0.516897016939197 1
URI1_uc002nsq.3_S10	T2 532 1220 222 673 490 880 567 292 334 -104.5 342 313.5 0.0629666461237534 1
DMAP1_uc010oku.1_T444 20 610 513 449 1050 739 1350 190 526.5 434.25 -20.75 -236.25 0.948568088737362 1
R3HDM2_uc009zpm.1_S395 817 1600 964 583 660 1050 707 1070 746.249999999999 -119.25 200.75 288.75 0.404550479930887 1
USP42_uc011jwq.2_S753 1740 1520 1470 1010 701 489 855 456 1514 -809.75 164.75 -322.75 0.187878473809139 1
PAICS_uc003hbu.1_S26 233 308 164 296 323 250 300 338 226.75 52.5 3.99999999999998 43 0.923489293028372 1
BIN1_uc002toc.2_S286	S293 154 228 391 164 187 169 481 187 353 21.75 -121.25 -116.25 0.114708192624783 1
MARCKSL1_uc001bvd.4_S150 526 737 304 168 1170 933 1130 1250 374.75 687 128.5 -10.5 0.426771578047844 1
KIAA1715_uc010zes.1_S383 3330 2390 2680 2520 3460 3290 3630 2520 2887.5 495 280 -595 0.197614401521714 1
MCM3_uc003pan.2_S725 2060 817 1720 902 918 809 2160 1150 1938.25 -115.5 -332 -795 0.288071874397723 1
SRRM1_uc001bjm.3_T592	S594 1190 530 638 528 620 1190 716 696 630 83.9999999999999 238 -55.0000000000001 0.277021044818634 1
AKT1S1_uc002pqm.5_S210 308 284 394 334 77 451 251 445 307.5 -24 -76 121 0.386781769049229 1
GTF3C1_uc002dov.2_S753 295 154 119 23.7 220 209 189 121 134.175 36.825 106.325 -78.825 0.00135742142341628 1
RRP12_uc009xvn.3_S63 2230 2900 2920 2350 2930 2630 3230 3210 2755 400 -255 -54.9999999999996 0.305053425935418 1
COPS3_uc010vwv.2_S351 920 754 463 253 326 302 369 676 541.5 -179.25 135.25 -23.2500000000001 0.497864359396879 1
SRRM2_uc002crj.1_S776	S778 1320 1180 508 783 263 1510 1010 587 654.75 -105.25 346.25 239.75 0.310633718890245 1
PPHLN1_uc001rni.1_S130 2630 3380 2320 4330 2050 1780 1970 2060 2947.5 -1200 -210 645 0.631527937273781 1
ZNF608_uc003ktt.1_S963 108 513 364 548 657 561 260 284 270.75 57.25 95.75 129.25 0.530948123908644 1
SLFN13_uc002hjk.1_S169 237 505 338 199 332 614 238 680 184 146.25 58.25 213.25 0.594865520418294 1
ZC3HC1_uc003vpi.3_S57 603 560 461 594 722 849 690 700 490 185.75 72.2499999999999 56.7500000000001 0.063295479433921 1
NOL9_uc001ans.3_S199 481 1300 2140 1610 631 715 1350 1520 1751.5 -328.75 -873.25 135.75 0.000372678579259859 1
HIST1H1B_uc003njx.3_S17 2870 3810 2880 3040 4080 4550 4050 3660 2792.5 935 420 295 0.0832153520188171 1
EPB41L2_uc003qci.3_S611 151 508 419 432 516 364 547 587 401 126 -111.5 64.5 0.227608243859283 1
UFL1_uc003por.3_S457 203 480 301 294 854 172 152 303 269.75 50.7500000000001 164.75 -65.2499999999999 0.397247862652999 1
TPD52L2_uc002yhc.3_S159 877 2160 1890 2190 945 1390 723 687 1545 -843 -29.5000000000001 498 0.93198715873994 1
ZNF618_uc004bic.3_T174 1260 536 359 540 370 309 413 505 655.5 -274.5 164.5 -128 0.469124987598719 1
WAC_uc009xlb.3_S63 3870 3110 3640 3660 1620 1510 1670 2000 3742.5 -1870 -215.000000000001 -129.999999999999 0.283687447739332 1
CLASP1_uc010yza.2_S645 327 486 532 684 436 161 703 404 654.25 -81.2499999999999 -228.25 -65.7499999999999 0.0406825567068978 1
PARP2_uc001vxd.3_S32 825 831 616 930 697 1010 638 720 653.75 -34.2499999999999 114.75 178.75 0.125593676109346 1
DDX20_uc001ebs.3_S713 1850 558 1390 360 537 846 796 675 1235 -326 142.5 -533.5 0.674409570266199 1
HAUS6_uc003znk.4_S516 171 283 177 360 430 187 211 281 227.25 29.5 10.5 30.5000000000001 0.902306860214031 1
EEF1B2_uc002vbh.1_S94 724 905 634 757 620 866 1530 939 853.25 233.75 -186.25 -10.2499999999999 0.413497059610973 1
SMARCC2_uc001skd.3_S301	S303 2640 2740 2300 2730 3190 2800 2520 2540 2422.5 160 320 40.0000000000002 0.0496230066941191 1
FTSJ3_uc002jca.3_T600 762 514 800 624 1040 654 512 781 711 71.7500000000001 63.2499999999999 -135.25 0.65267100185128 1
CEP131_uc010wum.1_S44 114 177 498 20 394 143 304 187 322.75 54.75 -45.25 -195.75 0.664805218060127 1
PRRC2B_uc004can.4_S612 477 554 267 511 422 541 530 352 377.75 9.00000000000004 83.5 65.5000000000001 0.294576444568687 1
SF3B1_uc002uue.3_T425 1770 1490 1680 1930 1180 1260 646 1280 1611.5 -626 40.9999999999999 171 0.834867840875197 1
SMARCC2_uc001skd.3_S301	S305 700 766 1900 1580 1240 1530 1280 1860 1457.5 241 -596 154 0.0235276383508075 1
FIP1L1_uc003gzz.3_S485	S489 341 194 334 656 348 637 618 271 411.5 87.25 -89.75 29.25 0.571104390885027 1
U2AF2_uc002qlt.3_S78 1610 1990 2260 2150 2140 2430 1710 1770 1890 10.0000000000001 69.9999999999999 155 0.784719479072934 1
TMPO_uc001tfj.3_S176 466 579 883 676 576 922 1230 669 804 198.25 -228.75 -77.25 0.18169636197718 1
ZBTB40_uc001bfu.2_T207 246 267 68.9 469 510 458 438 89.2 208.2 111.075 103.975 5.07500000000011 0.475034790321597 1
PLEC_uc003zab.1_T4458 690 503 668 986 430 192 158 102 744.5 -491.25 -24.7500000000002 -40.7499999999998 0.868684009708929 1
EHMT2_uc011hvc.2_S625 616 353 240 305 372 276 915 530 510 144.75 -93.25 -169.75 0.593485381578544 1
SVIL_uc001iut.1_T929 729 319 927 631 955 748 1370 557 959 256 -183.5 -431.5 0.130168578492265 1
USP36_uc002jwa.1_S741 3390 1740 1960 2140 1820 1180 1230 705 2375 -1073.75 523.75 -658.75 0.108579572980662 1
WNK1_uc001qio.4_S197 102 86.9 414 495 198 475 499 99.8 362.25 43.475 -161.475 -14.075 0.307020143260037 1
CHD4_uc001qpo.3_S1594 633 255 430 574 435 233 359 330 548.25 -133.75 -34.2500000000001 -116.25 0.726551607264682 1
RPS3A_uc003ilz.4_S262 546 587 617 477 981 892 900 746 566.25 323 66.4999999999999 -85.4999999999999 0.140156763029783 1
MCM2_uc003ejp.4_T24 709 940 1040 695 644 438 555 348 900.249999999999 -349.75 23.2499999999998 -131.75 0.837567818178819 1
TRIP12_uc010fxh.1_S353 159 938 600 423 342 360 458 208 470 -188 27.5 92.5000000000001 0.892868726044939 1
TJP2_uc011lru.2_S414 2870 1480 2350 2640 4440 3410 2730 3080 2382.5 1080 350 -445 0.494683884181863 1
MPHOSPH8_uc001umi.3_S391 768 1200 2020 960 1400 1290 1060 1640 1384.5 110.5 -255.5 -39.4999999999998 0.458840257566236 1
PHF14_uc011jxj.2_S935 157 130 20 127 234 158 173 339 84.75 117.5 4.99999999999998 42.5 0.932152299303303 1
PI4KA_uc002zsz.5_S264 782 738 525 1230 844 1020 967 1150 752.25 176.5 -122 255 0.37564687708163 1
SPEF1_uc002wjj.3_S123 533 937 1400 742 305 655 368 814 947 -367.5 -223.5 135.5 0.344606024001773 1
SORBS3_uc003xbv.3_S201 967 874 1170 628 414 710 196 388 855.25 -482.75 145.75 -36.7499999999999 0.401660305134278 1
ZC3HC1_uc003vpi.3_S23 1280 2110 2580 1750 4350 1950 2190 2770 2107.5 885 99.9999999999998 -455 0.887156022661036 1
DUT_uc001zws.3_S87 1060 699 1250 1380 1300 936 1240 1080 1311 41.75 -238.75 -188.75 0.0901811885122586 1
DTD1_uc002wrf.4_S204 521 579 850 728 412 716 689 869 730.5 1.99999999999996 -227 105 0.00400236744465459 1
FLNA_uc010nuu.1_S1458 346 373 467 350 285 608 884 579 476.5 205 -167 -18 0.195396857332951 1
PRKDC_uc003xqi.3_S2611 358 298 241 277 379 518 516 332 278.75 142.75 46.75 -17.25 0.440847893586748 1
CHAMP1_uc001vuv.3_S541 1430 2190 1620 2150 1660 1800 1810 1750 1707.5 -92.4999999999995 -62.5000000000005 342.500000000001 0.697300787393466 1
CDK17_uc001tep.2_S179 637 1210 692 829 1500 1660 681 1940 467.75 603.25 216.25 532.25 0.344113075230215 1
BNIP2_uc010uhc.2_S234 254 274 341 730 327 789 609 391 371.5 129.25 -106.75 163.25 0.50726226062879 1
ARHGEF7_uc001vrv.4_S495 2020 1920 2590 2100 2750 2810 2200 2730 2172.5 465 -30 4.01943669423046e-14 0.904987689000328 1
LMNA_uc001fni.3_S605 619 805 893 577 533 562 232 1090 663 -119.25 -68.25 189.25 0.750383241674474 1
LATS1_uc003qmu.2_S612 821 713 405 502 567 651 599 838 520.25 53.5 102 78.0000000000001 0.404788869363856 1
KLC4_uc003oty.1_S477 1930 2600 3180 2010 2290 2460 2690 2000 2632.5 -69.9999999999998 -150 -255 0.685308682227069 1
HDGF_uc009wsd.3_S131 1770 1120 1000 1620 1300 1800 1820 1420 1352.5 207.5 32.5000000000001 17.4999999999999 0.907716695943614 1
SCML2_uc010nfc.2_S498	S510 172 72.4 184 258 334 200 320 55.5 229.5 55.775 -9.77500000000002 -106.025 0.896330772358518 1
GFPT1_uc002sfh.3_T262 833 843 450 662 759 806 1450 349 759.75 144 82.4999999999999 -208 0.767472982582412 1
PHRF1_uc009ybz.1_S843 529 905 514 780 627 573 1040 1000 701 128 -175 137 0.257189077730893 1
DDX18_uc002tlh.1_S73 288 102 469 470 485 455 392 325 408.25 82 -81.5 -70.5000000000001 0.427914704991424 1
HMGXB4_uc003anl.3_S144 1150 1080 1660 880 1050 970 848 1940 1307 9.50000000000018 -269.5 40.5000000000002 0.429035094394575 1
HMGXB4_uc003anl.3_S143 652 487 486 587 284 556 705 437 590 -57.5 -59 -15 0.611756362845619 1
PIEZO1_uc010vpb.2_S1466 1070 1080 803 1700 1520 1600 1220 1240 999 231.75 76.7499999999999 251.75 0.733736516419771 1
TMPO_uc001tfh.2_S157 607 536 1030 867 484 335 508 465 926.75 -312 -227 -106.5 0.00414148174841742 1
DMXL1_uc003ksc.1_S435 689 336 661 304 402 299 665 967 670.25 85.75 -217.75 -127.75 0.233340738357919 1
KIAA1598_uc009xyw.4_S505 163 147 408 285 92.7 191 564 179 409.25 5.92500000000002 -210.575 -106.425 0.0192156960438888 1
ELF4_uc004evd.4_T186 908 796 749 1110 992 1400 1030 1100 786.5 239.75 26.7499999999998 181.75 0.821752808735196 1
SRSF9_uc001tyi.3_S192 6660 4860 7420 6660 7680 6660 7060 5730 7140 382.500000000001 -252.500000000001 -1227.5 0.645585084609041 1
HNRNPU_uc001iba.1_S58 275 338 229 282 296 264 289 293 260 4.50000000000008 19.9999999999999 22.0000000000001 0.417256282008856 1
PCM1_uc022asj.1_T1872 372 373 347 451 306 505 398 614 352.5 70.0000000000001 -63.5000000000001 130 0.174255010434637 1
INTS3_uc001fcw.3_S13 287 210 430 260 435 274 376 564 377.25 115.5 -106 -54.9999999999999 0.144329263592585 1
MAP1A_uc001zrt.3_S904 818 781 1110 1210 335 540 208 94.2 979 -685.45 -37.0500000000001 38.5500000000002 0.830423572506676 1
CTTNBP2_uc003vjf.3_S1523 395 170 294 200 175 377 292 221 274.5 1.50000000000001 27.5 -47 0.723572261469268 1
RIF1_uc002txl.3_S1009 722 108 298 203 195 139 122 88 376 -196.75 113.25 -199.75 0.356349702970287 1
AKAP17A_uc004cqa.3_S536 4070 2340 2370 3520 864 840 1160 800 3162.5 -2159 65.9999999999997 -241 0.899432663270374 1
KIAA0930_uc003bfw.1_T297 349 739 669 659 366 145 557 197 689.5 -287.75 -120.75 -50.2499999999999 0.393599450731038 1
BRF1_uc010axi.1_S525 811 959 854 485 43.2 412 750 847 835.5 -264.2 -177.7 61.2000000000001 0.455437494271172 1
BRD3_uc004cex.2_S262 683 533 525 623 614 643 625 571 584.5 22.2500000000001 32.2499999999999 -19.2499999999999 0.486671605449163 1
ARFGEF1_uc003xxo.2_S395 311 133 302 535 229 204 136 326 345.5 -96.5 -105.5 55 0.265647166714488 1
RANBP1_uc011ahl.1_S59 155 93.6 160 46.3 95.7 372 486 121 158.825 154.95 -24.25 -65.95 0.835091625579279 1
ARID1A_uc001bmu.1_S1536 301 185 206 455 537 183 365 393 337.5 82.75 -53.25 -48.25 0.631247270218482 1
ARID1A_uc001bmu.1_S1537 447 815 464 946 902 1500 1380 863 550.25 493.25 2.75000000000001 232.75 0.990184576843337 1
WIPI2_uc010ksv.3_S393 6610 5640 6350 6860 2290 4460 3060 4420 6192.5 -2807.5 -422.500000000001 767.500000000001 0.467745806144495 1
FARP1_uc001vnj.3_T562	S567 1130 457 606 1390 873 1190 1320 856 965.5 164 -130.5 -8.99999999999991 0.65965274256564 1
SRRM2_uc002crj.1_S776	S781 1080 753 199 1210 228 1280 1180 1140 647 146.5 -97.0000000000003 424 0.778348480150144 1
ACSS2_uc002xbd.2_S266 728 825 885 820 1520 1080 980 1200 804.5 380.5 66.9999999999999 -46.9999999999999 0.640124201738818 1
ATP8A1_uc003gws.2_T27 1050 1820 1390 1620 2200 1630 1780 1160 1400 222.5 187.5 -47.4999999999999 0.554624740691414 1
SRRM1_uc001bjm.3_S615 1720 1860 2030 1880 2180 2160 2460 2400 1990 427.5 -212.5 -22.4999999999998 0.000225415373890825 0.996561367971339
ZRANB2_uc001dfs.3_S306 1130 828 547 837 1160 1260 2010 1350 952.75 609.5 -91.5000000000001 -143 0.728550161691103 1
CTDP1_uc002lnh.2_T413 482 187 470 364 374 333 493 781 486.5 119.5 -183 -38.5 0.116395252095266 1
ZRANB2_uc001dfs.3_S304 1930 1350 1980 1190 2010 2150 1170 1750 1525 157.5 337.5 -162.5 0.27510806339286 1
FAM21A_uc001jep.4_S566 411 294 442 467 267 136 175 241 450.25 -198.75 -54.25 -39.25 0.27054568035172 1
MORC3_uc002yvi.3_T680 340 564 750 361 222 817 548 433 483 1.25000000000004 -37.25 78.75 0.842384755606565 1
FXR1_uc003fks.3_T581 750 89.4 452 82.4 277 88.5 286 112 483.475 -152.575 68.125 -348.175 0.523416691163743 1
SP110_uc010fxj.3_S385 2320 2550 2150 2680 1480 1280 2060 1080 2520 -950 -85.0000000000001 -105 0.76848818641507 1
ZBTB7A_uc002lzi.3_S340 1260 1370 930 1260 1010 609 991 902 1190.5 -327 41.4999999999997 -12.4999999999997 0.797021805833196 1
EVI2B_uc010csq.2_S308 858 816 1010 849 486 597 760 353 972.5 -334.25 -53.75 -124.75 0.578059966940723 1
UIMC1_uc003mfd.2_S349 1830 1800 1420 1910 905 1390 1450 994 1660 -555.25 37.7500000000001 122.25 0.854153748363917 1
RANBP3_uc010duq.3_S354 726 547 926 1210 802 654 492 421 906.5 -260 -80.0000000000001 -28.4999999999998 0.686970573355989 1
MKI67_uc001lke.3_S1860 785 145 627 107 451 389 234 274 497.75 -78.9999999999999 132 -295.5 0.365748170773022 1
RANBP3_uc010duq.3_S357 976 1510 801 1160 926 884 948 959 950.5 -182.5 107 215.5 0.454099950221454 1
ANXA2_uc002agm.3_Y23 41.6 473 372 503 372 427 329 654 297.65 98.1000000000001 -136.1 235.6 0.0815108478134114 1
TIPRL_uc001gfg.3_S264 576 631 469 216 585 172 726 202 571 -51.75 87.7499999999999 -283.75 0.528546346862816 1
SRRM1_uc001bjm.3_S637	S639 1350 768 1070 771 1310 1190 1160 1490 1057.75 297.75 31.7500000000001 -167.75 0.855217484865848 1
EIF4B_uc010snv.2_S206 691 244 372 413 198 194 699 155 588.25 -118.5 -78.0000000000001 -238.5 0.604838134375716 1
ACLY_uc002hyh.3_T452 3830 2480 3460 2070 4090 5100 3570 3920 2822.5 1210 620 -345 0.249231571949527 1
EIF4B_uc010snv.2_T204 583 443 118 173 1390 423 806 753 343.75 513.75 247.25 -276.25 0.241531532333677 1
ACLY_uc002hyh.3_S454 10700 10700 8610 12700 10700 17300 11100 11500 8604.99999999999 1972.5 1372.5 2772.5 0.365140246650267 1
TADA3_uc003bsx.2_S297 1470 552 1690 1510 2380 1830 1470 1690 1500 537 -32.0000000000001 -357 0.927100560892618 1
FNBP4_uc009ylv.3_T476 365 874 684 604 782 918 1530 480 737.25 295.75 -89.75 -121.25 0.756875656652181 1
TLE3_uc010ukd.1_S272	S276 1150 952 845 720 826 835 885 1250 902.5 32.25 15.7499999999999 12.75 0.92459097878448 1
TPR_uc001grv.3_S1260 1050 458 858 281 953 376 895 809 891.5 96.5 -1.50000000000012 -458 0.991577305246587 1
CTDSPL2_uc010bdv.3_S49 120 617 335 359 500 96.4 328 50.8 345.15 -113.95 65.15 -39.9499999999999 0.709270632229629 1
DOCK11_uc004eqq.2_S295 455 634 400 711 581 751 981 634 549 186.75 -76.25 78.2500000000001 0.557665924478833 1
SEPT6_uc011mtw.1_S415 192 465 905 442 1260 557 905 1020 698 434.5 -199.5 -194.5 0.350208239695826 1
TP53BP1_uc001zrp.3_S1677 530 1190 667 1310 432 912 886 1340 787 -31.7499999999998 -284.75 559.25 0.00173105587055053 1
IKZF1_uc003tox.4_S357 8210 7410 9110 8160 8950 7770 8390 7200 8802.5 -144.999999999999 -130.000000000001 -1030 0.715770309118752 1
IKZF1_uc003tox.4_S354 930 784 1190 627 613 986 867 1510 954.5 111.25 -220.25 76.7500000000001 0.373789834499962 1
ELF1_uc001uxs.3_S167 444 638 959 922 710 919 620 970 746.25 64 -190 179 0.130480954360747 1
RNPS1_uc002cpx.3_S154	S156 1110 1060 1150 1950 878 1730 1080 1310 1177.5 -67.9999999999999 -178 458 0.455865095586215 1
ELF1_uc001uxs.3_S166	S167 441 238 379 327 236 584 122 344 266 -24.75 81.75 78.75 0.491341270143427 1
IPCEF1_uc010kjh.3_S411 737 512 610 812 196 479 340 177 657.5 -369.75 -3.75000000000004 24.25 0.974667140290832 1
MYO18A_uc002hdt.1_S2004 776 250 564 707 572 378 434 781 666.75 -32.9999999999999 -127.5 -57.4999999999999 0.44303786361849 1
SYMPK_uc002pdn.3_S1258 1470 1250 1590 988 1110 899 678 1150 1354.25 -365.25 80.7499999999997 -140.25 0.676636281565666 1
TCF3_uc002lto.3_S541 1370 1250 1140 1640 1360 1940 2190 1960 1385 512.5 -252.5 182.5 0.206591532507731 1
NDRG1_uc003yuf.1_S265 2340 1410 2190 3020 1230 1620 1080 1180 2300 -962.5 -217.5 97.5000000000002 0.598407027279966 1
NCOA7_uc003qai.3_S210 482 730 910 483 1040 908 351 659 557 88.2500000000001 189.25 -0.749999999999966 0.354755970237145 1
RCSD1_uc001gem.3_S146 1220 1150 941 1200 1230 1020 642 778 981 -210.25 264.75 28.7500000000001 0.0244630953197056 1
LMNA_uc001fni.3_T18 1210 1460 668 1330 449 808 680 1090 937 -410.25 39.7499999999999 420.25 0.811054101788402 1
THRAP3_uc001caf.4_T952 320 587 478 169 654 304 231 316 343 -12.2499999999999 167.75 -76.7499999999999 0.203665459726688 1
FAM208A_uc003die.4_S665 711 539 419 467 532 560 647 466 525.75 17.2500000000001 85.7499999999999 -69.2499999999999 0.234685846230345 1
PHF2_uc004aub.3_S473 55.5 124 195 20 153 197 75.8 160 86.075 47.825 19.675 5.42499999999998 0.724414483922973 1
ABCF1_uc011gta.1_S108 341 337 82.8 256 285 459 538 341 210.4 151.55 51.05 36.5500000000001 0.59799132970382 1
SPTY2D1_uc001moy.3_S402	S403 458 779 342 426 365 514 387 684 360.25 -13.7499999999999 69.2499999999999 212.75 0.472534193687106 1
TAF15_uc002hkd.4_S78 81.2 405 311 682 20 374 342 470 338.3 -68.2999999999999 -231.2 294.2 3.70595503235426e-06 0.0165285594443
NACA_uc001smc.2_T156 97.5 399 390 298 364 543 461 447 273.375 157.625 -48.125 93.6250000000001 0.553622507139149 1
PML_uc002awm.3_S517	S526 723 758 790 642 642 490 655 702 777.5 -106 -44 -54.5 0.45432433159812 1
TPR_uc001grv.3_S2049 312 137 306 347 231 212 124 286 295.75 -62.25 -42.75 2.25 0.526609552390615 1
OSBPL3_uc003sxk.1_S18 436 380 168 319 351 312 338 1140 279.25 209.5 -121.5 214.5 0.590068948393063 1
ABCF1_uc011gta.1_T107 223 359 837 331 458 565 527 463 547.5 65.7500000000001 -138.25 -81.7499999999999 0.356123978460673 1
PDS5B_uc010abf.3_S1369 418 310 131 496 465 209 143 22 277.5 -129 152.5 -29.9999999999999 0.234329338899045 1
AKAP8_uc002nav.3_S322 143 406 247 196 60.1 332 435 246 234 20.275 -45.725 73.725 0.68155066016592 1
RALBP1_uc002koc.3_S28 776 634 862 660 274 434 336 174 765.5 -428.5 21.4999999999999 -86.4999999999999 0.792533028189695 1
KDM5C_uc004dsa.3_S1357 803 727 728 343 401 617 649 906 658.5 -6.99999999999996 -19.5000000000001 3.00000000000002 0.913420796606774 1
COPA_uc009wtj.1_S172 884 1500 1570 1840 705 1340 2040 2800 1641 272.75 -955.25 570.25 6.46900176320933e-05 0.286964918215966
SLC26A11_uc002jyd.2_S508 4560 3280 1410 1570 2390 2990 2910 2710 2217.5 45 1155 -180 0.111708246249186 1
TCEB3_uc001bho.3_S540 402 327 911 563 437 431 838 431 798.5 -16.5 -286.5 -209 0.00282450783120842 1
LRRC16A_uc010jpy.3_S1314 486 847 529 801 719 546 523 562 580.5 -78.2499999999998 45.7499999999999 124.75 0.667383273283148 1
SRRM2_uc002crj.1_S953 1900 1140 1630 1620 1810 2560 2440 2350 1665 717.5 -157.5 -27.5000000000001 0.557959228343528 1
FAM193A_uc010icl.3_S1367 599 279 490 452 480 381 566 294 554 -24.7499999999999 -15.7500000000001 -182.25 0.78974593728519 1
PVRL1_uc001pwv.3_S434 285 95.7 64.3 258 997 189 768 823 312.65 518.5 -86.65 -187.15 0.665526228500756 1
PSMA3_uc021rtt.1_S249 438 612 443 467 545 527 696 407 490 53.75 27.25 -27.25 0.752058598006394 1
PDS5B_uc010abf.3_S1333 1330 1630 1560 1550 1570 1380 657 1260 1319.25 -300.75 220.75 175.75 0.296747234404627 1
BUB3_uc001lhf.4_S210 383 672 541 369 475 420 856 400 567.5 46.5 -54 -98.5 0.714745609201429 1
NDRG2_uc001vzd.3_S370 604 494 334 402 134 205 228 564 424.25 -175.75 -22.7500000000001 91.2500000000001 0.860313333339643 1
PCGF6_uc001kwt.3_S114 460 562 274 592 469 926 1450 966 531 480.75 -216.25 98.25 0.351605288113971 1
CNNM3_uc002swz.3_S672 72.9 197 275 142 399 70.2 449 134 285.925 91.325 -65.225 -163.175 0.476340466408412 1
RECQL_uc001rey.3_S602 1300 1720 1660 2140 580 633 1630 1340 1939.25 -659.25 -634.25 165.75 0.00130150103841845 1
HMGA1_uc011dsp.2_S87 209 210 252 139 214 409 257 94.2 175 41.05 74.95 -19.95 0.319151371778133 1
ATP11C_uc004fba.3_S444 689 97.1 248 542 483 376 269 453 405 1.22500000000001 33.2749999999999 -55.225 0.84683980874102 1
IRF2BPL_uc001xsy.4_S658 433 487 619 944 911 957 721 881 594.75 246.75 -94.25 146.25 0.457318925956537 1
CRTC3_uc002bpo.4_S61 342 506 255 354 211 131 374 156 362.25 -146.25 12.75 -8.74999999999998 0.889967316047565 1
KHSRP_uc002mer.4_S98 138 478 654 674 361 323 317 637 528.5 -76.4999999999999 -245.5 160.5 0.0158299464754242 1
SALL2_uc010tly.2_S259	S260 332 512 670 622 448 1000 1340 711 658.5 340.75 -262.75 13.7500000000001 0.221890738294863 1
THRAP3_uc001caf.4_S147 6350 9720 10400 8760 8610 7890 6770 8390 8697.5 -892.499999999999 -437.500000000001 657.500000000001 0.698181111323125 1
IRF2BPL_uc001xsy.4_S656 995 1020 905 927 728 862 1150 673 1005 -108.5 -12.5 -74 0.923050635324218 1
KSR1_uc031qzi.1_S69 904 861 1130 1430 1430 1950 2530 988 1293.5 643.25 -233.25 -191.25 0.570282457353033 1
SRRM2_uc002crj.1_S454 3890 3950 3850 4860 5080 4780 4740 6150 4102.5 1050 -475.000000000001 545.000000000001 0.170321599348442 1
ELF1_uc001uxs.3_S162 656 446 471 407 1060 716 519 629 452 236 213 -127 0.0304151998566447 1
TTC33_uc003jma.3_S152 514 742 521 1060 674 721 487 514 595.5 -110.25 17.2499999999999 210.25 0.899393705258428 1
ATE1_uc001lfp.3_S185 309 351 318 353 111 625 440 339 278.25 46 -13.5 122.5 0.907845111903398 1
BRD4_uc002nat.3_S600 7500 6660 7150 7300 8090 7240 8880 6860 7685 615.000000000001 -175.000000000001 -889.999999999999 0.649063320674469 1
LMNB1_uc003kud.2_T19 2220 2210 2290 1940 2060 2140 2330 1970 2232.5 -39.9999999999999 24.9999999999999 -160 0.812999671054062 1
MON1A_uc003cxz.3_S152 1010 1110 1210 987 1180 1130 1200 958 1121.75 37.75 18.75 -103.75 0.803490853174243 1
NHSL2_uc010nli.2_S611 329 404 355 32.2 328 248 79.5 185 225.675 -69.925 164.325 -55.575 0.0528932292396136 1
KSR1_uc031qzi.1_T67 740 208 122 138 341 430 172 656 216 97.75 157.75 14.25 0.438508788175914 1
CD82_uc001myc.3_Y260 1290 2040 962 2080 1800 1410 1470 1320 1338.5 -92.9999999999998 177 332 0.569634060921616 1
MKI67_uc001lke.3_S247 345 221 184 446 169 262 248 177 286.25 -84.9999999999999 -14.5000000000001 40.0000000000001 0.848786685230652 1
TOM1L1_uc010dbz.2_S245 362 143 277 113 107 103 443 191 342.25 -12.75 -77.25 -159.75 0.349145730878518 1
ARRB1_uc001owf.2_T401 300 795 984 1280 1340 1040 1040 1580 887 410.25 -352.25 257.75 0.0838471327872342 1
ANKRD12_uc002knx.3_S1165 1610 676 1550 1620 601 1480 460 518 1327.5 -599.25 54.7499999999999 18.2500000000002 0.892760946291314 1
ARRB1_uc001owf.2_S403 966 1470 1500 1720 2030 1990 1250 2030 1236.5 411 -11.0000000000002 366 0.964129547657407 1
PHRF1_uc009ybz.1_S1358 501 243 373 171 91.9 246 337 142 377.25 -117.775 14.725 -125.225 0.872874514178386 1
AIF1_uc011fez.2_S58 112 863 617 295 144 578 308 650 342.75 -51.7499999999999 -43.25 301.25 0.82777638961277 1
UIMC1_uc021yim.1_S199 432 275 635 554 177 345 126 350 509.25 -224.5 -109 38.5000000000001 0.29505058209911 1
ARRB1_uc001owf.2_T409 573 684 369 912 478 695 453 559 495.25 -88.2499999999999 34.25 244.25 0.709677329305766 1
ATXN2_uc001tsh.3_T740 1760 2200 2080 2760 2150 1170 2190 1510 2425 -445 -315 -135 0.380976111148582 1
TTF1_uc004cbl.3_S834 480 169 383 358 254 349 412 289 416.75 -21.5 -47.5000000000001 -91 0.522762187330927 1
LIMA1_uc001rwg.4_S330 982 270 632 832 137 449 789 677 854.5 -166 -273 -78 0.205526348758076 1
PSMD1_uc010fxu.2_S293 793 453 429 546 810 489 877 1050 646.25 251.25 -89.2500000000001 -92.75 0.586108562345262 1
TLK1_uc010zdn.1_S133 936 874 1340 1030 1390 1230 1320 926 1184 171.5 -46.5000000000001 -231.5 0.727302570666841 1
RPTOR_uc002jyt.1_S563 1370 1700 2430 857 834 1240 788 1410 1658.75 -521.25 -85.2500000000001 -53.7500000000001 0.847051693336979 1
PAK4_uc002okj.1_S147 1240 621 594 760 1150 817 1710 450 1020.25 228 78.5000000000001 -511.5 0.77301882083608 1
FNBP4_uc009ylv.3_S498 2120 2300 1120 1990 2580 2180 2410 2270 1645 477.5 347.5 127.5 0.21960037813083 1
RBBP6_uc002dmk.3_S826 4190 3270 3760 2920 3410 4160 2070 3410 3135 -272.499999999999 717.5 82.5000000000005 0.166933094901652 1
LRBA_uc010ipj.3_S970 652 1000 853 705 196 248 363 146 794.5 -564.25 7.25 8.74999999999999 0.948142999861522 1
ZBTB7A_uc002lzi.3_S525 1020 532 957 692 987 813 923 975 934 124.25 -48.7500000000002 -218.75 0.61455407226801 1
ZBTB7A_uc002lzi.3_S524 451 816 593 307 548 499 371 535 454 -53.4999999999999 127 48.5 0.307372222051828 1
POU2F1_uc010plh.2_S226 230 197 183 222 367 406 588 72.9 250 150.475 33.525 -117.525 0.773058104548773 1
TOP2A_uc002huq.3_S1246 862 542 572 787 695 749 929 933 743.25 135.75 -93.2499999999999 -11.7500000000001 0.409581607705034 1
VPS4B_uc010dpx.3_S101 431 278 257 318 470 285 342 292 330 26.25 63.75 -81.75 0.185923249725633 1
DTX3L_uc003efk.3_S220 703 1460 895 1060 71 390 290 597 863.25 -692.5 -54.5 387 0.6894892574054 1
MAF1_uc003zbc.1_S74 91.1 463 732 518 227 734 224 316 390.775 -75.7749999999999 -68.7250000000001 189.225 0.726628320854459 1
KIAA1033_uc010swr.2_S1096 709 822 736 764 1190 1590 544 1160 474.75 363.25 276.75 289.25 0.114278784410277 1
WDHD1_uc001xbm.2_S259 867 192 580 256 330 629 559 369 553.25 -2.00000000000006 63.5 -222.5 0.718707599874935 1
RBM34_uc001hwn.3_S27 699 916 561 785 311 155 490 631 735.25 -343.5 -96.5000000000001 106.5 0.487824982334643 1
CPSF7_uc001nrp.3_S415 1410 1650 1970 2240 1530 1240 1970 2320 2080 -52.5000000000001 -667.5 142.5 7.15123333380867e-07 0.00319517105354571
CANX_uc003mkl.3_S553 10400 20300 16500 15300 17300 16500 11400 12600 13400 -1175 2175 2275 0.407941669018708 1
MEPCE_uc003uuw.3_T212 958 383 379 352 524 768 508 603 452 82.75 197.75 -65.7499999999999 0.226975851238263 1
TLE3_uc010ukd.1_S285 1260 1300 1330 1680 1190 1010 1400 937 1497.5 -258.25 -146.75 -63.2499999999997 0.340567829079814 1
PPP1R12C_uc002qiy.4_S449 533 499 361 404 408 155 396 286 475 -138 36.9999999999999 -88.4999999999999 0.611779965258182 1
ALB_uc011cbf.2_S442 595 341 251 498 407 767 258 385 271.5 33.0000000000001 179.5 120 0.145441411317313 1
PRR3_uc011eyj.2_S32 348 570 371 703 780 728 433 184 374.5 33.2500000000001 183.75 63.25 0.289878076926952 1
DHX36_uc003ezz.4_S1007 815 550 577 474 636 474 279 497 562 -132.5 162 -77.9999999999999 0.0727008696610792 1
NUSAP1_uc001znu.4_S123 1050 886 767 686 2300 2460 1390 1530 550 1072.75 580.75 13.75 0.00154391919466319 1
SPAG9_uc002itf.3_S818 273 183 360 249 363 272 510 368 370 112 -99.0000000000001 -108.5 1.34249580319038e-10 6.02109367730884e-07
NPM1_uc003mbj.3_S105 178 59.3 99.8 127 306 106 176 123 143.65 61.725 30.875 -86.125 0.480150918960942 1
SRRM2_uc002crj.1_S1402 285 361 261 267 374 357 251 363 242 42.75 58.75 44.25 0.0238256688340034 1
ARGLU1_uc001vqk.4_S75 584 741 816 992 857 1340 816 1260 671 285 -90.5 315 0.393989680729601 1
ACIN1_uc010tnj.2_S709 20 214 145 206 95.1 137 193 133 143 -6.72499999999997 -52.725 59.225 0.244333473451575 1
CDK12_uc002hrw.4_Y891 2960 5510 6230 4340 6820 6560 5320 5180 4630 1210 194.999999999999 65.0000000000006 0.847012963168065 1
HEMGN_uc004axy.4_S122 1520 1270 1820 1850 605 583 382 569 1702.25 -1080.25 -160.75 -13.75 0.315294741433425 1
NFX1_uc003zsr.3_S151 2870 1130 1120 1730 1100 1150 674 352 1591 -893.5 593.5 -350.5 0.171618214352808 1
WDR7_uc002lgk.1_S934 964 1920 532 312 854 531 1060 1120 717.25 -40.7499999999999 311.25 118.25 0.474000144449073 1
SRSF1_uc002ivi.3_S233	S237	S241 173 312 611 64.3 287 287 521 856 423.325 197.675 -248.325 -18.175 0.169578055873794 1
SEPT6_uc011mtw.1_T417 410 234 152 261 206 68.9 326 54.1 308.025 -100.5 31.45 -119 0.700808769037996 1
UCKL1_uc010gkn.3_S15 530 756 969 631 1080 472 697 886 831 62.2500000000001 -86.25 -132.75 0.632422513433901 1
UCKL1_uc010gkn.3_T14 647 924 810 799 745 939 554 713 670.25 -57.2499999999999 94.7499999999999 154.75 0.220604673325376 1
TRIM24_uc003vub.3_S776 135 395 207 346 201 295 149 442 187.25 1.00000000000003 -29.5 196.5 0.48420916771321 1
HMHA1_uc002lqz.2_S22 3020 2430 3290 2490 1640 1490 1320 1170 2980 -1402.5 77.4999999999998 -422.5 0.677132386333858 1
RAI1_uc002grn.1_T1483 983 1140 471 525 468 1230 896 542 528.999999999999 4.25000000000028 346.75 154.75 0.126903043330153 1
ARHGEF6_uc004fab.3_S224 456 1180 1050 1370 1130 877 923 1840 993 178.5 -385 427 0.0855698134099283 1
XRCC6_uc003bap.1_S26 314 293 328 481 287 412 676 290 428.75 62.25 -117.25 -32.2499999999999 0.276011519395635 1
MSH6_uc010yoj.2_T218 394 67.1 692 154 513 396 117 758 413.25 119.225 -87.725 -85.225 0.701090769008191 1
RYBP_uc003dpe.3_S226 262 423 389 411 573 1270 446 937 156.75 435.25 86.25 342.75 0.568518001126878 1
USP24_uc001cyg.4_S545 411 619 968 867 1420 1000 1110 940 831 401.25 -108.75 -120.75 0.555918424115049 1
LRRFIP1_uc002vxe.3_S601 926 906 987 1380 208 1440 681 1110 880.25 -190 -169.5 508.5 0.464932487646042 1
PHF8_uc004dsv.3_S879 130 182 384 299 399 478 373 230 273 121.25 -24.25 -24.2499999999999 0.794202533029033 1
XPO5_uc003ovp.3_S415 727 836 752 938 598 526 539 1850 795.5 65.0000000000001 -348 383.5 0.256646967947868 1
DDX17_uc003avy.4_S677 1630 2110 1270 1690 683 1380 1150 1140 1407.5 -586.75 138.25 396.75 0.441651077745394 1
SNX17_uc010eza.2_S322 1160 1560 1480 1680 839 1080 393 1760 1278.25 -452 -168.5 552 0.481904321356786 1
NUP210_uc003bxv.1_T1843 2640 2170 2430 1520 2270 2180 2940 2650 2445 320 -70.0000000000006 -439.999999999999 0.810717884263516 1
TLE3_uc010ukd.1_T284 406 574 387 382 726 278 454 284 434.5 -1.74999999999995 119.25 -113.75 0.294275971238482 1
NPM1_uc003mbj.3_S241 3010 3310 2940 2580 3140 2910 2890 2850 2862.5 -12.4999999999994 277.499999999999 -82.4999999999993 0.0451062434578385 1
DBNL_uc011kbp.2_S231 420 809 880 494 156 414 765 562 756.25 -176.5 -225.5 14.5000000000001 0.202488679125125 1
SMARCC2_uc001skd.3_S282 1420 309 1140 524 787 808 1350 783 1191.5 83.75 -118.25 -568.25 0.58113538346192 1
SRRM1_uc001bjm.3_T869 1390 1060 285 506 924 323 235 585 594.5 -293.5 521.5 -89.9999999999999 0.0358962174914838 1
ELF1_uc001uxs.3_S166 576 343 426 813 170 253 1100 467 772 -41.9999999999999 -366 -99 0.0892497292252565 1
EIF5B_uc002tab.3_T300 1200 1180 1800 1440 1880 1120 1680 2310 1700 342.5 -462.5 -127.5 0.07016316429873 1
ATXN2L_uc002dqz.4_S504 354 51.4 427 325 253 226 64.3 98.1 342.825 -129 -7.5 -99.45 0.942705333284313 1
CENPC_uc003hdd.1_S614 1680 1940 2190 1210 1390 1710 1380 1420 1735 -280 130 -89.9999999999998 0.620225817433747 1
ZC3HAV1_uc003vup.3_S326 402 285 299 234 81.2 349 391 213 319 -46.45 -4.95000000000001 -23.05 0.958680411091015 1
ZNF687_uc009wmp.3_S265	S270 136 833 487 601 468 555 993 443 537.25 100.5 -133 87.0000000000001 0.55203255908659 1
HSH2D_uc002ndp.4_S240 2150 1560 2460 2650 1120 2340 1330 1220 2177.5 -702.5 -122.5 177.5 0.780529128215007 1
HDGFRP2_uc002maq.1_S624 499 141 310 119 304 349 136 189 256.25 -22.75 134.75 -112.75 0.122872012024717 1
RBL2_uc002ehi.4_S1111 793 780 736 1190 309 477 764 581 935.5 -342 -228 106.5 0.0589715759432767 1
PSIP1_uc003zlw.4_S104 269 414 184 484 463 536 565 547 287.5 190 -24.5 125 0.684768270477577 1
CDC26_uc004bgw.2_S81 225 259 57.9 252 58.7 128 437 292 225.45 30.45 -92.05 38.1 0.394716287728958 1
ZC3H13_uc001vat.1_S76 200 600 491 26.9 116 368 247 353 271.975 -58.475 41.525 73.475 0.808192415199237 1
SMARCC2_uc001skd.3_S285 1130 295 673 873 504 717 1180 687 953 29.2499999999999 -191.75 -228.75 0.414957899860676 1
HTATSF1_uc004ezx.3_S578 8610 6210 5660 7940 8760 6380 10000 6820 7872.5 885.000000000002 -115.000000000001 -1420 0.919606515909883 1
TCOF1_uc003lsa.3_S1394 8830 10100 9620 9720 7200 8610 7410 9550 9147.49999999999 -1375 -390.000000000002 1230 0.301105586129158 1
DNAJC2_uc010lix.3_S48 292 240 162 326 231 554 429 356 204.25 137.5 11 90.5000000000001 0.892988337778292 1
ACAP2_uc003fun.4_S390 2700 2480 3050 2750 2350 2600 1070 2640 2505 -580 155 325 0.725084613784014 1
SLTM_uc002afo.3_S534 814 586 1100 1050 988 1180 978 716 965.5 78.0000000000002 -69.0000000000002 -86.9999999999999 0.697519746379529 1
TCOF1_uc003lsa.3_T532 299 921 227 603 312 670 426 449 278 -48.2500000000001 124.25 344.75 0.268292598804102 1
FLCN_uc002grc.2_S61 939 991 939 861 992 1300 761 1240 784.75 140.75 105.25 190.25 0.340142520599477 1
SRRM1_uc001bjm.3_S710	S712 1180 1970 1850 1390 2600 2390 1670 1990 1387.5 565 310 110 0.301095198301713 1
EML3_uc001ntt.1_S889 706 776 967 790 604 540 207 699 774.25 -297.25 -9.25 80.25 0.948045535077056 1
NOSIP_uc002pol.4_S106 443 316 358 362 341 268 347 501 400 -5.49999999999996 -50.0000000000001 -10.5 0.429447514437051 1
HNRNPLL_uc021vgc.1_Y28 2060 2960 2770 2480 3060 2760 2530 2560 2462.5 160 125 85.0000000000003 0.646216369936654 1
HNRNPC_uc001vzw.3_S237	S240 293 484 120 154 141 234 254 486 176.75 16 34.5 137.5 0.7648453395209 1
NOP58_uc002uzb.3_S501	S513 1090 791 991 1190 1120 1310 1310 1520 1065.5 299.5 -175 75.0000000000001 0.107552243364821 1
PCM1_uc022asj.1_S530 580 422 123 587 159 327 448 453 383.5 -81.2499999999999 -30.7500000000001 119.75 0.831982119603826 1
RBM25_uc010ttu.2_S682 509 934 995 935 527 907 749 774 819 -104 -144 192.5 0.220088552917457 1
NUB1_uc003wjw.4_S463 979 794 1290 796 924 898 919 1290 1094 43 -175 -83.5 0.262367155523077 1
LATS1_uc003qmu.2_S463 1940 1960 1300 1320 662 533 369 684 1424 -1068 355.5 56.4999999999999 0.029670653978522 1
DUS3L_uc002mdc.3_T272	S275 180 283 85.2 344 307 195 218 227 179.35 13.7 22.7 64.7 0.737859314131584 1
RAP1GAP2_uc010ckd.3_S599 1360 1530 2170 2430 2280 1890 2240 2390 2120 327.5 -542.5 47.5000000000002 0.00723172127298824 1
SRRM2_uc002crj.1_S294	S296 1660 1450 2210 2030 1270 2510 1700 1800 1825 -17.5000000000001 -212.5 237.5 0.536979915709652 1
HDGFRP2_uc002map.3_S365 730 1420 1050 1040 1550 1990 2370 2610 1062.5 1070 -345 340 0.129258302163018 1
ACCS_uc001mxx.2_S490 107 147 142 176 486 339 438 275 166.5 241.5 12 -59 0.820505234496522 1
HDGFRP2_uc002map.3_S368 555 946 244 426 1640 1070 1760 2090 539.75 1097.25 -77.2499999999999 83.25 0.804801971962454 1
TNKS1BP1_uc001njr.3_S242 232 129 484 253 209 298 524 147 419.75 20 -135 -155.5 0.132015469543191 1
SAAL1_uc001mnq.3_S5 1350 1960 1420 2030 2510 2770 3310 2200 1690 1007.5 -92.5 92.5000000000001 0.794194623678081 1
ATRX_uc004ecr.2_S819 284 363 340 130 404 279 332 169 286.75 16.75 89.75 -104.75 0.103609028044136 1
PSD4_uc002tjc.3_S1017 684 1070 492 707 166 623 463 622 553.75 -269.75 64.7499999999999 304.25 0.597124931755281 1
LBR_uc001hoy.3_S96 4240 3950 5080 5800 4560 4640 3440 3960 4750 -617.5 -222.5 257.5 0.708188545568143 1
FAM65A_uc002etk.3_S41 167 299 144 182 285 43.2 216 234 202.45 -3.45 4.55 -13.45 0.952681600207241 1
NPAT_uc001pka.3_S553 565 506 704 377 417 384 319 435 571.25 -149.25 9.24999999999996 -75.75 0.908134886469426 1
OSBPL3_uc003sxk.1_S302 203 384 350 278 341 387 246 308 260 16.75 33.25 54.25 0.524577405122193 1
POLR3C_uc001eog.3_S86 2830 1640 1400 2260 2290 2450 2010 2630 1862.5 312.5 227.5 112.5 0.575513788361897 1
PPFIA1_uc001opo.3_S802 1420 649 1300 969 670 833 1260 1050 1354 -131.25 -251.75 -287.25 0.169281033958492 1
INTS1_uc003skn.2_T82 3290 3370 2740 2850 2630 3860 2860 1970 2655 -232.5 682.5 132.5 0.0743355650594927 1
INTS1_uc003skn.2_S80 1530 1640 1480 1320 1750 1840 1460 1740 1357.5 205 190 79.9999999999999 0.0155586776474709 1
PGAM1_uc001knh.3_S13 850 971 702 1140 1480 1110 745 1260 757.25 233 141 176 0.457600804417332 1
BRIP1_uc002izk.2_S1031 576 907 549 561 462 548 541 390 557 -163 113 69.5 0.230651701436788 1
HMGN1_uc002yxo.3_S98 415 841 1660 2600 2440 1780 874 1150 1357.25 182 -202 245.5 0.776428464523571 1
STK10_uc003mbo.1_S447 915 466 234 810 106 465 405 259 533.25 -297.5 60.9999999999999 85 0.77070818143645 1
UBAP2L_uc010pen.2_S477 1080 1170 1550 1340 1330 1380 1230 1040 1342.5 -39.9999999999999 -50 -65 0.740783590225547 1
MYCBP2_uc021rks.1_S616 675 1300 344 695 1420 504 1430 941 746 320.25 122.25 -107.25 0.731068118711503 1
DENND4C_uc031tcw.1_S1045 1230 1680 1130 1970 1650 1570 1550 986 1360 -63.4999999999999 123.5 161.5 0.667125594684625 1
TRIM28_uc002qtg.1_S815 280 122 129 192 127 247 204 170 171.75 6.24999999999999 20.25 -2.24999999999998 0.70601176015603 1
TJP2_uc011lru.2_S173 878 628 1120 756 2250 1740 1250 2040 846 974.5 82.5 -83.5 0.77538407694644 1
DDB2_uc001nee.2_S23 1420 1390 1600 1790 1800 1820 1950 1450 1635 205 -90 -80.0000000000001 0.579369764841897 1
SF3B1_uc002uue.3_S321 298 183 192 338 516 716 383 838 171.75 360.5 -9.50000000000001 171.5 0.925425754716963 1
RGS14_uc003mgf.3_S287 3460 4580 5340 4420 4960 4960 4340 4440 4485 225.000000000001 -145.000000000001 75.0000000000012 0.775422862116976 1
DDB2_uc001nee.2_S25 528 306 198 283 413 333 282 216 289 -17.7499999999999 150.25 -70.7499999999999 0.00719286428891057 1
RREB1_uc021yky.1_T1369 72.5 565 520 149 700 593 522 521 297.625 257.375 54.6250000000001 3.37500000000001 0.733364462460682 1
FHOD1_uc002esl.3_S366 2120 1120 1610 1300 1670 1660 1310 1750 1572.5 59.9999999999999 150 -220 0.566757671219487 1
SET_uc004bvu.4_S23 3660 2640 2440 2510 2210 2150 2680 1850 2895 -590 294.999999999999 -460 0.330265715693917 1
EIF4ENIF1_uc003alc.1_S77 5450 5530 3780 4930 3650 3370 3810 2650 4595 -1552.5 707.5 -52.4999999999999 0.128865940566394 1
CDC25B_uc002wjq.3_S288 554 391 832 520 577 1000 214 830 488 81.0000000000001 31.4999999999999 141 0.889582076313285 1
GTF2E2_uc003xig.3_S25 866 1220 1050 900 1350 585 631 973 978 -124.25 116.75 -54.7499999999998 0.611963363004698 1
CLASP2_uc003cfw.2_S375 4830 2510 3600 3070 2370 1850 1650 2460 3725 -1420 195 -640 0.727996604795983 1
NUP155_uc010iuz.1_S932 2040 2250 2580 3230 2090 3000 1650 1880 2270 -370 9.9999999999997 500 0.980647508370735 1
SSBP4_uc002niz.3_S318 990 858 603 891 337 331 514 475 817.5 -421.25 8.24999999999999 27.75 0.942964162661126 1
ACD_uc002etr.4_S109 229 192 111 195 765 163 506 427 247.25 283.5 27.5 -158.5 0.83537474525311 1
CDK6_uc011khw.2_S221 591 116 314 125 487 155 488 200 419.25 46 55.5 -321 0.39107624289203 1
IRF2BP2_uc009xfw.3_S443 816 1180 1230 1440 997 1230 1840 1190 1331.5 147.75 -369.25 39.2500000000002 0.0672428848380228 1
RRP1B_uc002zdk.3_S457 200 410 184 437 414 745 406 603 166.5 234.25 34.75 247.75 0.292534752492168 1
KRT1_uc001sau.1_S533 169 165 278 84.4 195 205 183 90.2 196.85 -5.79999999999999 24.6 -70.1 0.585615765358933 1
APOBR_uc010byg.2_T636 404 1320 741 752 490 339 350 577 662.25 -365.25 33.2499999999999 250.75 0.872706375065604 1
VPRBP_uc003dbf.1_S978 516 486 600 762 560 744 706 684 610 82.5000000000001 -111.5 73.5000000000001 0.0655164511542792 1
ESRRA_uc001nzr.1_S25 933 172 575 479 644 471 203 233 573.5 -152 182.5 -250 0.285809893999071 1
SCAF11_uc001roy.1_S730 384 274 415 588 454 112 276 322 491.5 -124.25 -94.2500000000001 -58.25 0.363375940475994 1
DENND4C_uc031tcw.1_S535 539 616 1190 578 476 839 876 226 883.5 -126.5 -100 -205.5 0.679340673607511 1
ADD3_uc001kys.4_S678 1900 2590 3010 2200 2010 1730 1180 1510 2392.5 -817.499999999999 82.4999999999994 -17.4999999999995 0.819925849417058 1
SLC16A7_uc001sqt.4_S218 246 558 694 546 720 638 544 652 521.5 127.5 -68.5 47.5000000000001 0.557319651109264 1
CCAR2_uc003xci.3_S568 599 597 469 225 452 468 399 677 423.25 26.5000000000001 86.4999999999999 12.0000000000001 0.484308570696436 1
TBC1D4_uc010aes.2_S587 2110 2110 1000 2560 1480 1420 482 958 1433 -860 530 494 0.118841787108572 1
KLF3_uc003gth.4_S249 516 367 494 482 692 402 845 671 607.25 187.75 -128.75 -156.25 0.0452052947876441 1
PPP1R3D_uc002ybb.3_S45 716 1370 730 713 1450 735 1500 1340 913.5 374 -3.00000000000002 -59.4999999999999 0.991825574683939 1
PML_uc002awm.3_S35	S37 752 557 564 583 486 928 301 330 459 -102.75 236.25 73.75 0.0892550036022185 1
PPP2R5D_uc011dva.3_S597 49.7 303 357 470 461 246 138 233 281.425 -25.4249999999999 -34.575 61.575 0.794229401153172 1
ATRX_uc004ecr.2_S583 616 469 20 480 383 1100 813 608 212.25 329.75 161.75 206.25 0.435223991013715 1
PRKAR2B_uc003vdx.3_T68 824 448 314 476 519 347 675 361 564 -40 78 -175 0.55514270457929 1
RBBP6_uc002dmk.3_S1237 222 438 322 97.8 221 389 470 335 261.2 83.8000000000001 11.2999999999999 6.20000000000006 0.917533111275972 1
EXOC1_uc003hbg.1_T467 3370 3020 2270 3030 1710 1240 2520 1550 3055 -1167.5 -7.49999999999997 -257.5 0.985740942475085 1
KIF13B_uc003xhh.4_S1314 2010 1790 1510 987 1370 1620 1750 1820 1536.75 65.7499999999997 180.75 -105.75 0.514635195131568 1
PPA2_uc003hxl.3_S149 1450 633 1180 1100 1410 1500 1400 1980 1202.5 481.75 -166.75 -56.7499999999998 0.509836359961302 1
PML_uc002awm.3_S35	S39 1690 1270 1230 1090 1300 967 932 1160 1301.25 -230.25 203.75 -166.25 0.138305883531844 1
IGF2BP2_uc003fpp.3_S27 133 104 197 146 192 691 296 313 69.5000000000001 228 42 109 0.73235248311602 1
IGF2BP2_uc003fpp.3_S25 387 477 327 269 514 399 652 439 390.75 136 22.5 -74 0.773602246440284 1
CBX3_uc003sxt.3_S92 1760 1690 1590 2630 2220 1900 1030 1920 1675 -150 99.9999999999997 385.000000000001 0.793240519377969 1
SQSTM1_uc003mkw.4_S187 818 476 537 720 363 709 602 676 626.25 -50.2499999999999 -42.2500000000001 65.2500000000001 0.746524412815418 1
CCDC86_uc001nqa.2_S79	S90 112 242 60.1 385 252 136 412 90.2 223.3 22.775 -51.325 4.27500000000007 0.674867960141186 1
CBX3_uc003sxt.3_S96 2950 1720 1840 1990 2780 2260 3320 2970 2420 707.5 -102.5 -487.5 0.775651533987484 1
CBX3_uc003sxt.3_S94 1600 1350 1260 1540 1670 1450 1730 1450 1485 137.5 22.4999999999998 -117.5 0.84901740597552 1
SQSTM1_uc003mkw.4_S181 990 1090 1460 859 647 679 672 665 1190.5 -434 -62.5000000000001 -119 0.662762019519982 1
VRK3_uc002prk.2_S58 1380 940 797 688 935 945 1060 1140 944.25 68.7500000000001 128.75 -114.75 0.463187343900525 1
CBX3_uc003sxt.3_S98 7110 4260 4780 5350 5850 5240 5190 5930 5492.5 177.500000000001 302.499999999999 -537.5 0.680152973608632 1
TCEA1_uc003xru.3_S52 1530 1560 1090 1290 2550 1430 2390 1340 1490 560 240 -485 0.434632736402641 1
WNK1_uc001qio.4_S184 1910 3850 3300 4080 5190 3970 3210 5620 2957.5 1212.5 -322.5 977.5 0.663612815737727 1
ARHGEF6_uc011mwd.2_S634 522 464 251 206 375 177 368 214 355.25 -77.25 124.75 -113.75 0.104854033128785 1
TGOLN2_uc021vjx.1_T295 660 588 424 811 675 732 534 673 530.25 32.75 53.25 127.75 0.540293048644947 1
SDAD1_uc003hjf.4_S547 1190 889 675 1040 924 883 1280 771 994.25 16.0000000000001 29.9999999999999 -121.5 0.867576010052274 1
RING1_uc011izv.1_S228 559 239 355 399 91.1 377 237 282 382 -141.225 -1.72500000000003 13.725 0.987356878304087 1
ARHGEF6_uc011mwd.2_S639 1920 1490 2350 1610 2640 2880 2230 2560 1895 735 44.9999999999999 -150 0.870472825323524 1
TBC1D10B_uc002dxu.2_S131 2770 1900 2620 2380 1950 2370 2670 1750 2672.5 -232.5 -107.5 -402.5 0.694964934896582 1
PRKCD_uc003dgm.3_S644 8950 11400 9720 9370 9620 9880 7770 8160 8912.5 -1002.5 1207.5 687.5 0.0446848653217769 1
DDX20_uc001ebs.3_T687 707 986 1350 727 697 772 529 698 972.75 -268.5 -35.5000000000001 -24.9999999999999 0.854018752014418 1
DUT_uc001zws.3_S98 254 181 771 373 464 347 494 408 579 33.5 -200 -168.5 0.0500870773001486 1
KARS_uc002fer.3_T583 451 715 262 142 246 350 574 335 335.25 -16.2499999999998 112.25 2.25000000000016 0.498921809502503 1
LEO1_uc010bfd.3_S629 558 472 538 524 553 658 573 515 518.25 51.7500000000001 22.7499999999999 -13.2499999999999 0.581696452439707 1
ATP13A2_uc001baa.2_S150 657 397 187 1120 425 1070 155 697 309 -3.49999999999983 97.4999999999997 465 0.694155898592019 1
KARS_uc002fer.3_T586 127 393 607 156 563 285 107 244 329.75 -21 63.5 -81.5 0.714058419365418 1
EIF3B_uc003slx.3_S124 921 603 399 445 545 195 592 468 640.25 -142 89.9999999999999 -186.5 0.543989567700898 1
PML_uc002awm.3_S529 341 277 326 327 650 214 176 334 320.5 25.75 79.75 -85.25 0.504010008889081 1
MIEF1_uc003axx.3_T57 253 403 737 1160 489 1030 573 1050 607.5 147.25 -336.25 397.75 0.036135047047388 1
LARP1_uc003lvo.4_S311	S315 1910 1570 2040 2300 1240 1800 1340 1180 1957.5 -565 -85.0000000000002 80.0000000000003 0.730317810427402 1
LARP1_uc003lvo.4_S560 1460 1820 974 1010 1020 645 228 1390 1000.25 -495.25 335.75 295.75 0.297515393200052 1
SRSF7_uc002rqz.3_S232 497 1060 802 678 1130 1120 455 1080 528.5 187 198 263.5 0.284278586047127 1
NOB1_uc002exs.4_S183 302 358 509 625 434 414 340 399 467.75 -51.75 -91.2500000000001 52.75 0.234632930615155 1
DMAP1_uc010oku.1_S453 2070 2720 2280 2770 2300 3150 2030 2310 2070 -12.4999999999994 212.499999999999 567.500000000001 0.289698056399505 1
PRPF40A_uc010zcd.1_S852 431 421 351 116 349 525 59 391 195.75 1.24999999999996 202.25 65.75 0.0562770005165168 1
NUP93_uc002eka.3_T642 94.2 635 548 562 597 290 481 622 485.8 37.7000000000001 -149.2 97.2 0.330281694590053 1
HNRNPAB_uc003miv.3_S254 594 1750 817 1030 1150 646 1820 1060 1108 121.25 -146.75 26.2500000000001 0.727390026194534 1
LARP1_uc003lvo.4_S568 3730 6350 4210 5210 2610 2980 2070 3250 4112.5 -2147.5 232.499999999999 1292.5 0.574891554886555 1
EIF4G1_uc003fnw.3_S1595 1050 1380 1090 1380 1380 1760 1740 1620 1147.5 400 -65 220 0.523754251209627 1
HNRNPA2B1_uc003sxr.4_S258 378 235 296 287 308 289 330 309 324.5 10 -3.00000000000004 -48 0.917472641178366 1
BUD13_uc009yzc.3_S324 1160 1240 878 1870 830 1340 1540 1310 1246.5 -31.9999999999999 -257 338 0.271515563100015 1
SRSF9_uc001tyi.3_S188 8340 8060 8880 7680 8830 8690 9450 7650 8635 415.000000000001 64.9999999999995 -855 0.851844563078072 1
SRRM1_uc001bjm.3_S573 53.6 1240 626 647 540 658 691 255 496.4 -105.65 68.15 222.35 0.81953090371854 1
CHD3_uc002gjf.2_S770 413 458 287 521 979 516 218 711 302.5 186.25 157.25 77.2500000000001 0.397889919532356 1
CHD3_uc002gjf.2_S771 867 565 341 544 519 631 795 1050 564.25 169.5 -37 67 0.845607809847611 1
LMNA_uc001fni.3_S413 524 1030 535 607 621 990 590 740 450.25 61.25 173.25 274.25 0.0484483970282689 1
C1orf186_uc001hdt.2_S81 635 787 432 884 600 1120 534 848 449.25 91 111 359.5 0.145192419874203 1
RALGPS2_uc001glz.3_S328 106 100 282 159 270 260 484 416 263.25 195.75 -151.25 -51.75 2.43478415732176e-07 0.00108883547515429
LYST_uc001hxj.3_S2123 2170 1030 2540 1560 1690 1530 1260 1290 2135 -382.5 -57.5000000000004 -562.5 0.857341906251104 1
LMNA_uc001fni.3_S389 2060 1390 1300 760 1580 781 1510 1350 1537.25 -72.2499999999997 222.75 -542.25 0.399927814726364 1
PHF12_uc002hdi.1_S130 695 1340 1620 1180 1590 1110 2110 996 1528.75 242.75 -292.75 -347.25 0.359173146277353 1
CCNK_uc001ygi.4_S323	S328 2270 2520 2430 2360 1820 1700 2310 2490 2525 -315 -320 60.0000000000003 0.0729067878282056 1
NCOR1_uc010cpb.2_S518 1350 1550 1350 1390 4160 3260 2460 3020 1160 1815 525 -24.9999999999999 0.133098719342863 1
SMC3_uc001kze.3_S1082 630 106 233 176 493 457 601 206 354 153 117.5 -253 0.277831144640793 1
EHBP1_uc002sby.3_S963 3950 3940 3360 4000 4320 3600 3690 3740 3690 25.0000000000005 255 -9.99999999999944 0.290352017266446 1
SRRM2_uc002crj.1_S814	S816 1210 1880 2130 2200 1640 2270 2800 3520 2050 702.5 -912.5 522.5 3.51586399969986e-06 0.0156877851666608
LRWD1_uc003uzn.3_S250	S258 140 79.8 190 454 539 191 685 269 367 205.05 -162.05 -140.05 0.235884650539733 1
ATM_uc009yxr.1_T1878 445 263 138 242 1250 475 501 999 247.25 534.25 138.25 -88.7499999999999 0.551822467303186 1
SRRM2_uc002crj.1_S2406 1070 1370 1150 1220 384 779 406 459 1054.25 -695.5 92 204.5 0.24323559730166 1
PHF8_uc004dsv.3_S702 361 752 752 448 774 472 222 587 515.75 -64.4999999999999 87.5000000000001 37.5 0.631567465463532 1
LARP1B_uc003igf.3_S652 1370 1480 1010 977 1160 841 725 865 1062.75 -311.5 318.5 -25.5 0.00290203972858415 1
PHF14_uc003sry.2_S83 146 267 227 317 591 682 555 256 197.5 281.75 82.75 0.750000000000006 0.468338392738501 1
XRCC6_uc003bap.1_S499 255 467 202 314 529 510 479 637 235.5 229.25 32.25 115.75 0.561022824966712 1
RAB8A_uc002ndn.4_S184 240 271 345 283 183 499 447 217 290.25 51.75 -24.75 13.75 0.80533079364312 1
C10orf11_uc001jxi.3_S180 2450 4260 3050 3710 2340 2990 2180 2570 2862.5 -847.499999999999 132.499999999999 877.500000000001 0.642747663977437 1
EXOSC10_uc001asb.3_S820 116 399 584 343 966 396 650 1130 470.25 425 -207.5 -11.9999999999999 0.318712457075889 1
EXOSC10_uc001asb.3_S822 511 1530 942 1480 1600 1840 1460 1920 873.75 589.25 -80.25 564.25 0.598735139971529 1
FLII_uc002gsq.2_S855 361 598 526 581 797 816 603 628 445.25 194.5 58.5000000000001 84 0.464148298881979 1
BCR_uc002zww.3_S300 80.7 323 216 523 281 456 294 102 218.425 -2.42499999999997 1.425 133.075 0.991148038702862 1
DIDO1_uc002yds.2_S1455 655 449 1380 553 340 56.6 261 37.7 1043.1 -585.425 -182.775 -384.925 0.290635907913018 1
RBMX_uc011mwg.2_S331 3710 1640 2900 2580 2330 1450 3350 1660 3497.5 -510 -340 -1240 0.355877234456256 1
TSC2_uc010uvv.2_S1485 1100 1310 1630 1430 1800 1460 1070 1400 1350 65.0000000000001 35 7.03401421490331e-14 0.877650392955219 1
ANXA2_uc002agm.3_S11 373 923 583 430 179 369 227 1150 456.75 -95.9999999999999 -136.5 377.5 0.575965599839608 1
LIG1_uc002pia.1_S75 715 1100 755 913 698 698 580 736 755 -192.75 56.75 174.75 0.411796475051823 1
MKI67_uc001lke.3_S307 335 626 548 774 189 350 217 280 518 -311.75 -79.7500000000001 185.25 0.224519799550107 1
ATF7IP_uc001rby.4_T523 948 723 1220 945 1330 815 944 873 1115.5 31.5000000000002 -41.5000000000002 -271.5 0.74963563045069 1
ATF7IP_uc001rby.4_S525 415 215 205 175 276 242 142 118 225 -58 127 -72 0.000599576758667324 1
GAPVD1_uc004bpp.3_S965 703 922 296 1590 1240 1350 980 1180 628.75 309.75 42.25 455.75 0.869799774501303 1
SF3B2_uc001ogy.1_T779 96.2 154 370 255 145 233 240 265 274.55 1.95000000000001 -125.45 13.95 0.0115834767128944 1
TRMT10C_uc021xbw.1_S71 1590 1280 1820 1130 871 1310 2290 1340 1835 -2.25000000000004 -382.25 -377.75 0.221650174130753 1
IWS1_uc002ton.2_S444 780 715 684 744 777 693 897 836 774 70.0000000000001 -49.0000000000001 -37.4999999999999 0.328304441752636 1
PAPOLA_uc001yfq.3_S544 2110 1740 2210 2030 1830 2700 1680 1590 1885 -72.5000000000001 217.5 57.4999999999998 0.491811614982921 1
CCND3_uc003orm.3_S182 1000 1100 794 705 2040 1670 1200 1260 705.75 642.75 462.75 -74.7499999999999 0.000164829759046287 0.729866173056961
PALB2_uc002dlx.1_S659 495 623 192 269 256 224 312 161 309 -156.5 166 5.5 0.0881695724500017 1
ZNF22_uc001jbw.3_S48 2300 1630 2840 2660 2210 2010 1780 2190 2602.5 -310 -330 -160 0.267156101624829 1
ZFR_uc003jhr.1_S1053 757 439 653 814 455 603 497 516 692.75 -148 -56.5000000000001 2.50000000000006 0.588227577068492 1
SKA3_uc001unu.3_S72 1290 1560 1070 1760 784 1040 1080 1270 1307.5 -376.5 -126.5 351.5 0.292388196820148 1
MAP1A_uc001zrt.3_S1381 399 248 723 123 159 34.1 170 186 525.975 -235.975 -90.475 -214.975 0.434164497378923 1
KDM5B_uc001gyf.3_S1383 3860 3750 5640 4320 3850 4500 3520 4800 4620 -225 -580 125 0.307522900431039 1
HMGN4_uc003nig.3_S79 2930 3970 3110 2790 4390 5700 3560 4600 2450 1362.5 732.5 767.5 0.0308480326574501 1
MTMR9_uc011kxa.2_S440 196 766 250 291 54.7 671 53.3 194 92.325 -132.5 224.85 342 0.0772805413270083 1
TESK2_uc001cns.1_S368 948 646 1350 824 973 920 736 741 1072 -99.4999999999999 -41.0000000000002 -219 0.801805049487154 1
DDX50_uc001jou.3_Y38 1200 1250 1100 1280 1200 1240 881 1850 1080.25 85.2500000000002 -55.2500000000002 309.75 0.779699423152528 1
PHF2_uc004aub.3_S864 1240 5620 1400 3560 2480 2850 1600 3030 1587.5 -465 650 2085 0.386201187643666 1
BAZ2A_uc009zow.1_S1534 962 1300 707 1910 860 1240 1920 1120 1241.5 65.2500000000002 -323.75 280.25 0.373472715513806 1
CCAR2_uc003xci.3_S686 213 447 514 496 318 783 461 814 353.75 176.5 -131 258.5 0.155907528718936 1
THRAP3_uc001caf.4_S378 1960 2930 1760 2120 2990 2840 2710 2650 1867.5 605 370 280 0.109655621752294 1
DDA1_uc002ngd.3_S94 815 880 657 890 1290 1330 991 849 670 304.5 232 49.0000000000002 0.0246253132653933 1
ZMYND8_uc010ghq.1_S501 2030 1340 1500 1680 1580 2190 2010 2210 1632.5 360 -65.0000000000001 75.0000000000001 0.794913894063563 1
SPECC1L_uc011ajq.2_S830 2210 1600 1210 1100 1790 1300 1330 1260 1440 -110 500 -320 0.00351672466336781 1
THRAP3_uc001caf.4_S376 535 289 558 343 170 344 690 333 585 -47 -146.5 -161 0.198223504965187 1
COL9A1_uc003pfg.4_T242	T259 1160 1200 1370 1800 1820 1610 1730 1470 1455 275 -145 4.01943669423046e-14 0.441790054228568 1
HSP90AB1_uc011dvr.2_S225 10100 7770 7300 6980 7110 6280 9110 6470 8627.5 -794.999999999999 349.999999999999 -1530 0.688290714069933 1
RSF1_uc001oyn.3_S523 380 931 600 641 799 859 475 414 459.25 -1.24999999999993 209.75 147.75 0.154620739422429 1
TOP2A_uc002huq.3_S1376 508 368 175 370 429 223 254 215 314.75 -75 128.5 -47.5 0.100665379924046 1
SEPT9_uc002jts.4_S219 149 172 332 355 756 239 893 774 455.5 413.5 -259.5 -147.5 0.0265127668177933 1
TOP2A_uc002huq.3_S1373 617 556 499 852 542 694 420 613 548.25 -63.7499999999999 6.24999999999993 159.25 0.943294393574155 1
SPTBN1_uc002rxu.3_S2163	T2170 321 2070 1850 1570 2920 2790 1400 1890 1050.25 797.25 347.75 457.25 0.554247808814988 1
SSH2_uc002heo.1_S513 163 676 268 363 125 370 1020 195 428 60.0000000000001 -128 7.00000000000008 0.644051792849569 1
TOP2B_uc003cdj.3_S1423 3690 3140 2770 2800 2560 2450 2700 1950 3070 -685 405 -345 0.0371797810864892 1
LPIN2_uc002klo.3_S242 2800 3650 2290 4020 2470 1780 1090 952 2677.5 -1617 587 438 0.269010011797523 1
GPSM1_uc004chd.2_S470 1320 896 837 1120 1290 1640 738 1940 803 358.75 127.75 352.75 0.657632164004552 1
SRRM2_uc002crj.1_S1579 335 878 255 923 1380 2590 1510 2410 172 1374.75 21.2499999999999 830.25 0.867091799735578 1
TOP2A_uc002huq.3_S1379 847 811 1060 249 638 314 161 429 765.75 -356.25 177.75 -225.75 0.371133394256862 1
TCF3_uc002ltt.4_S528 670 604 550 486 205 563 295 470 497 -194.25 60.2499999999999 100.75 0.520173249767274 1
POLD3_uc031qcr.1_S306 383 337 438 309 358 494 212 311 321.5 -23 75.5 15 0.279049008180461 1
DOCK2_uc003maf.3_S1824 250 72 403 179 164 217 151 199 292.25 -43.25 -57.25 -75.25 0.433512295483137 1
NOP2_uc021qua.2_S727 1560 1230 1330 1290 161 183 276 521 1400.75 -1067.25 -70.75 -25.75 0.58276888408162 1
BUB1_uc010yxh.2_Y41 441 1080 682 1200 670 1120 662 589 636.75 -90.4999999999999 44.5 383.5 0.800993378334515 1
TAF7_uc003ljg.3_S212 1870 2060 2380 1720 2840 3710 2840 3180 1870 1135 90.0000000000001 185 0.754901403630605 1
ZNF511_uc001lml.1_S184 985 637 1130 1200 1420 990 1110 1540 1141.25 277 -237 -69.5 0.193375292703374 1
LRRFIP1_uc002vxe.3_S592 1620 469 562 790 699 552 674 253 914 -315.75 265.25 -372.75 0.303330360626277 1
ZNF511_uc001lml.1_S182 400 1030 236 229 177 73.2 512 410 384.95 -180.7 73.3 104.3 0.774188060322236 1
SRRM2_uc002crk.3_S2701	S2705 222 183 467 259 548 185 611 166 460.25 94.75 -91.2500000000001 -263.75 0.28283577049876 1
CD2BP2_uc002dxs.3_S48 559 965 783 941 1330 705 968 1310 832.25 266.25 -110.75 70.2500000000001 0.590601802065498 1
ZBTB26_uc004bnj.3_S144 522 203 83.7 412 357 42.6 520 78 394.7 -55.775 7.72499999999997 -186.775 0.961508314003939 1
PDE5A_uc003idg.3_S33 567 616 1020 447 779 955 427 421 631.5 -16.9999999999999 150.5 -88.5 0.462938713496776 1
HTT_uc021xkv.1_S418	S433 84.2 252 159 114 97.1 115 251 119 163.05 -6.77499999999997 -23.675 2.17500000000003 0.699350493020011 1
ILF3_uc002mpn.3_S55 75.8 227 195 83.2 580 233 189 258 126.25 169.75 97.65 -59.65 0.35105245648516 1
CD2BP2_uc002dxs.3_S45 244 567 255 358 241 470 848 284 372.5 104.75 -55.75 22.7500000000001 0.769509341494157 1
MFF_uc002voy.4_S130 886 1150 760 1640 1250 1330 360 639 769 -214.25 304.25 375.75 0.287525630022527 1
DSN1_uc002xga.3_S56 1320 3260 2610 2220 1110 1710 1220 1520 2067.5 -962.499999999999 -42.5000000000002 612.5 0.920375898043978 1
LAS1L_uc004dwc.2_S257 1220 924 760 551 711 770 1140 595 915.25 -59.7500000000001 144.75 -247.75 0.404134390041791 1
POU2F1_uc010plh.2_S459 1690 2100 2870 1640 2710 2090 1950 2300 2232.5 187.5 -42.5000000000001 -272.5 0.910634120045458 1
DCAF8_uc001fvp.4_S98 760 669 802 842 2080 693 1040 587 888.25 331.75 232.75 -472.75 0.476231557434416 1
ZFAND5_uc004aiw.2_S47 659 591 520 509 625 636 816 786 597 146 -30 -24.5 0.675780683711935 1
IQGAP2_uc003kel.3_S851 466 113 238 299 926 230 333 396 336 192.25 117.25 -231.25 0.47947165426326 1
KRT10_uc002hvi.3_S569 993 804 1280 850 949 995 1280 6690 1172 1496.75 -1589.75 1209.25 0.259048848082358 1
RTF1_uc001zny.3_S257 1610 2100 3210 1850 1040 1490 1280 1080 2417.5 -970 -295 -155 0.481765388081726 1
AKAP12_uc003qoe.3_S1586 287 1010 423 851 979 1090 1290 576 546 341 56.5 137 0.833870240224587 1
MCM4_uc011ldi.2_T18 2910 2260 4460 2420 951 815 1300 1090 3683.75 -1973.5 -583.5 -759 0.150651415055533 1
GPN1_uc010ezg.1_S242 398 426 407 409 459 411 466 419 419 28.75 -1.75000000000003 -16.25 0.915736378551044 1
RCHY1_uc003hik.3_S256 1270 1180 1480 1180 2230 2550 2740 2120 1400 1132.5 -72.5000000000001 -172.5 0.672321905152199 1
LCP1_uc001vba.4_S4 1990 2300 1670 2170 912 2110 487 1250 1469.25 -842.75 433.75 692.75 0.0273341112836237 1
PCM1_uc022asj.1_S64 505 924 825 1010 749 368 342 593 784.75 -303 -56.0000000000001 118.5 0.737939115964952 1
GCFC2_uc002sno.3_S187 1850 2230 2270 1750 1140 534 847 974 2113.25 -1151.25 -21.7500000000003 -154.75 0.917942118371875 1
ZNF521_uc002kvl.2_S272 417 282 486 334 350 880 20 626 215.75 89.25 115.75 212.25 0.560767490660075 1
SRRM2_uc002crj.1_T1855	S1856 869 863 1060 778 1100 769 740 1170 934.5 52.2500000000001 -36.7500000000001 -47.2499999999999 0.808055965614273 1
BABAM1_uc010xpl.1_T26 945 439 606 671 371 1110 624 834 585.5 69.5000000000001 32.4999999999999 127 0.883548779523221 1
SRRM1_uc001bjm.3_S763	S765 1240 1050 988 1170 1560 1650 1650 1720 1096.5 533 -7.00000000000026 38.0000000000002 0.928644333875936 1
TP53BP1_uc001zrr.4_S775 651 118 460 111 1240 280 627 490 507.25 324.25 150.25 -494.75 0.328087691873722 1
PHRF1_uc009ybz.1_S1366 1250 969 681 741 857 940 1640 413 1013.25 52.2500000000001 135.25 -341.25 0.648252649368943 1
SHANK3_uc031ryd.1_S374 3960 3400 2660 3580 3140 3500 1910 3130 2817.5 -480 680 485.000000000001 0.0481487295599663 1
SRRM2_uc002crj.1_T902	S907 1930 1690 1580 2000 2240 2660 2340 2590 1692.5 657.5 2.49999999999965 212.5 0.985273099674462 1
SRRM2_uc002crj.1_S1080 1780 2030 2560 2260 1830 1510 2040 1570 2422.5 -420 -320 -210 0.0526430471208357 1
SUB1_uc003jhs.2_S117 1230 1120 1250 1630 1080 838 1670 1060 1548 -145.5 -335.5 -145.5 0.0633391458114541 1
USP8_uc010ufh.2_Y716 722 755 880 747 867 803 1070 1140 874 194 -172.5 -23.5 0.00621450988896492 1
STRIP2_uc003vow.3_S353 1390 1340 807 1110 1140 852 1250 656 1128 -187.25 224.75 -157.25 0.230993526492116 1
UNG_uc001tnz.2_S22 800 422 314 573 407 504 414 268 477.75 -129 141 -42 0.246094606840484 1
FAM120A_uc004atx.3_S512 1980 1240 1460 1740 2490 3420 1670 2810 1222.5 992.5 362.5 402.5 0.372126155122687 1
RIF1_uc002txl.3_S1836 766 340 507 290 153 22.8 538 69.9 646.3 -279.825 -30.775 -310.325 0.79145691374321 1
KRT1_uc001sau.1_S65 205 778 176 71 328 20.3 3480 14000 1021.925 4149.575 -4098.925 2670.075 0.198241811501042 1
NFKB1_uc011cer.2_S907 1520 1390 1110 1570 699 782 1040 1230 1392 -459.75 -139.75 150.75 0.399477503484271 1
ARID3A_uc002lql.3_S100 1720 2220 1650 2120 1480 2290 1600 1130 1612.5 -302.5 302.5 327.5 0.250364137198599 1
RBM15_uc021orn.1_S655 895 1140 867 1070 1050 893 508 1010 828.499999999999 -127.75 130.75 198.25 0.293044102126444 1
CEP41_uc003vpz.4_S102 158 216 365 571 384 260 102 67.1 325.25 -124.225 -21.775 26.2750000000001 0.879198571943672 1
PJA2_uc003kos.4_S252 1920 1260 1550 1480 1620 1160 1540 802 1720 -272 147 -482 0.27337494883951 1
RPS6KA1_uc001bms.1_S346 232 205 304 277 233 214 203 109 276.5 -64.75 -2.25000000000003 -41.75 0.952824179157737 1
PSMD1_uc010fxu.2_T269 244 93.7 286 81.6 189 135 391 434 288.4 110.925 -132.725 -91.425 0.0787239383503771 1
MAPRE2_uc002kyg.4_S146 552 367 874 289 721 460 385 196 628.5 -80 89 -305 0.505819440454633 1
TNIP1_uc010jhp.2_S265 2710 2560 2720 2300 2850 2860 2270 3430 2465 280 64.9999999999997 150 0.830143628228783 1
TP53BP1_uc001zrr.4_S1117 217 512 401 392 478 322 366 370 363.75 3.50000000000005 -4.15093193764523e-14 33.5000000000001 1 1
GOLPH3_uc003jhp.1_S35 225 149 78 191 160 359 245 152 114.5 68.25 56.75 35.7500000000001 0.361000374736034 1
GOLPH3_uc003jhp.1_S34 803 502 584 467 240 522 671 519 646.75 -101 -43.5000000000001 -71.9999999999999 0.751711829431492 1
UBE4B_uc001aqr.4_S104 566 599 214 539 615 555 306 627 321 46.2500000000001 162.25 154.75 0.0666497431243808 1
SRRM1_uc001bjm.3_S388	S392 2970 3230 4320 3570 3090 4470 2950 3280 3415 -74.9999999999995 -90.0000000000004 305 0.865997501112156 1
NSL1_uc010pti.2_S23 46.3 619 20 453 409 113 393 42.6 204.825 -45.1749999999999 69.6749999999999 89.8250000000001 0.738402126197608 1
UBR5_uc003ykr.2_S320 758 824 1150 979 1010 1170 758 1480 906.25 176.75 -151.25 194.25 0.38710570223915 1
RAP1GAP2_uc010ckd.3_S608	S612 433 575 664 585 1230 466 427 895 576.75 190.25 33.25 -58.25 0.889123378179822 1
NASP_uc010olr.2_T463 243 207 150 237 186 262 125 173 160.75 -22.75 53.25 43.7500000000001 0.043970684677935 1
TMEM192_uc003iqz.4_S229 197 297 128 170 324 231 206 205 149.5 43.5 85 12 0.0176035782331675 1
EXOC2_uc003mte.4_S431 3610 5400 5590 5080 4240 4510 4480 4040 4960 -602.499999999999 -357.5 277.5 0.49123130769127 1
CBFA2T3_uc002fmm.2_Y265 338 153 435 366 440 300 202 221 369 -32.25 1.75000000000002 -93.75 0.984015493255949 1
CUL4B_uc004esv.3_T48 907 801 1320 1160 736 430 1190 798 1366.75 -258.5 -398.5 -241 3.37951719048769e-12 1.51672731509087e-08
C10orf12_uc001kmv.3_S272 1920 2770 2300 2840 1810 3110 2140 3330 2097.5 140 -250 970.000000000001 0.095166159447455 1
THRAP3_uc001caf.4_S247	S252 708 827 891 1260 801 1150 1010 983 902.5 64.5 -164.5 202.5 0.13236863356928 1
APOBR_uc010byg.2_S938 445 460 495 259 228 274 240 365 415 -138 11.9999999999999 -12.5 0.872293043672528 1
HSP90AA1_uc001ykv.4_S452 90.2 290 75.2 161 195 41.6 103 172 115.75 -26.2 26.4 50.3000000000001 0.697428150963481 1
SRRM2_uc002crj.1_T1203 1820 1730 1340 2030 764 169 75.4 518 1609.1 -1348.4 129.9 111.9 0.601592474531194 1
ZFYVE19_uc001zmu.1_S143 571 405 503 599 587 576 777 787 594.25 162.25 -131.75 -17.75 0.024161793469878 1
CANX_uc003mkl.3_S563 3180 2000 1720 1320 2080 1440 3080 1090 2395 -132.5 372.5 -1052.5 0.421574299116514 1
RNF216_uc011jwj.2_S718 698 481 760 458 793 258 353 647 692.75 -86.5 2.99999999999997 -190 0.98423014371496 1
CANX_uc003mkl.3_T561 1560 2250 2560 2300 3510 3250 2180 2910 1977.5 795 155 225 0.71056465647768 1
ZNF148_uc010hsa.3_S411 261 694 527 642 69.9 245 321 458 508.25 -257.525 -169.525 215.025 0.0170794025281869 1
ZYX_uc011ktd.2_S339 44.3 387 179 379 42.6 540 78.3 201 79.8999999999999 -31.8499999999999 44.15 290.7 0.621722305856694 1
NAB2_uc001smz.3_S5 478 394 646 468 595 327 551 572 615.5 14.7500000000001 -110.75 -127.25 0.0402720201943255 1
WDR44_uc004eqo.3_S548 430 191 203 246 106 117 84.2 85.8 262.3 -169.25 56.25 -45.85 0.333926276591693 1
SUZ12_uc002hgt.2_S556 581 185 136 742 963 652 157 816 275 236 132.5 139.5 0.616406240172539 1
YTHDC1_uc003hdy.3_S278 816 1320 653 1490 660 993 1350 2240 992.25 241 -486 641 0.0692898823184621 1
TOPORS_uc003zrc.3_S97 880 502 860 1090 1000 720 920 955 972.5 65.75 -180.75 -98.25 0.171402113349924 1
SUZ12_uc002hgt.2_S558 402 657 423 953 496 480 785 1190 626.5 129 -329 293.5 0.0131924369581495 1
SAP30BP_uc002jpe.3_S42 82.4 450 659 112 474 621 361 483 313.1 158.9 3.09999999999997 22.4 0.986394491267796 1
NAGK_uc002shp.4_S24 268 254 351 210 276 280 171 408 267.75 13 -15.5000000000001 21.5 0.82027950513503 1
IMPACT_uc002kvh.4_S296 765 690 175 721 621 534 686 597 497 21.75 107.75 73.75 0.503708794407341 1
SRF_uc011dvf.2_S19 382 366 363 194 771 428 249 158 280.75 75.25 245.75 -154.75 0.0109464223954853 1
G3BP2_uc003hit.3_S162 481 330 329 240 192 331 403 154 362.75 -75 52 -87.5 0.511672082854649 1
TMF1_uc011bfx.2_S343 812 895 648 773 502 780 457 545 639.5 -211 141.5 143.5 0.000361451260538047 1
NUMA1_uc009ysw.1_T1850 6280 5660 5610 4290 640 2060 1640 2020 5342.5 -3870 269.999999999999 -34.9999999999996 0.672624115866556 1
SIPA1L3_uc002ohk.3_S169 859 867 1120 1080 946 1100 1660 953 1184.75 183.25 -260.25 -146.25 0.117324210269871 1
IWS1_uc002ton.2_S252 2250 1510 1470 1720 1880 1930 2350 2240 1832.5 362.5 -52.5000000000001 -137.5 0.834051509148231 1
SRRM2_uc002crj.1_S993 989 1120 1260 1050 1420 862 1000 801 1174.25 -84 70 -209 0.637819875968982 1
R3HDM1_uc010zbh.2_S380 1470 1280 1370 1460 1060 887 56.6 737 1209.9 -709.85 268.35 101.85 0.251412930385748 1
ZBTB46_uc002ygv.2_S233 554 390 986 520 213 521 419 817 736 -120 -266 19.0000000000001 0.131146020421889 1
ALB_uc011cbf.2_S295 911 473 599 895 1370 745 892 666 787.75 198.75 111.75 -248.25 0.559226034018994 1
PDHA1_uc011mjd.2_T199 2240 2320 2540 2210 2790 2390 2020 1810 2290 -75.0000000000001 290 -215 0.173797785384461 1
NFX1_uc003zsr.3_S149 9230 6470 5350 4740 3180 2560 4040 2940 6537.5 -3267.5 1092.5 -1272.5 0.25659183474387 1
CAMSAP1_uc010nbg.3_S562 1760 1590 2930 1410 1360 762 1170 1130 2359.5 -817 -292 -582 0.341606899326506 1
PRAM1_uc002mkd.3_S24 376 156 448 835 312 467 555 265 548.75 -54 -198 8.00000000000002 0.228241224360062 1
SEC31A_uc003hnm.3_S526 804 456 565 559 765 880 606 643 554.75 127.5 133 -50.5 0.158647825168672 1
CDK7_uc003jvs.4_T112 2440 3520 2320 2610 3870 4440 3650 4030 2225 1275 415 580 0.00989987545179121 1
MYCBP2_uc010aev.3_S2871 931 846 869 563 811 393 599 575 859.5 -207.75 93.75 -208.25 0.293612078212154 1
HIRIP3_uc002dve.3_S226 1240 749 650 352 749 764 328 773 614 -94.25 349.75 -82.25 0.0670860760091079 1
PRKAA1_uc003jmb.3_S237 2830 4050 2960 3600 4030 5340 3710 4310 2680 987.5 417.500000000001 942.5 0.0437843311629827 1
PRKAA1_uc003jmb.3_S235 980 1040 228 940 554 730 1090 643 684 -42.75 100.75 125.25 0.701020104153357 1
SSFA2_uc002uoh.3_S738 1510 1690 1710 939 539 819 793 1100 1460.75 -649.5 3.99999999999991 -0.999999999999847 0.987796961902672 1
ZNF800_uc010lla.2_S594 1660 1380 1780 2200 2080 2060 1770 1920 1782.5 202.5 -122.5 67.5000000000002 0.569591190602079 1
MGMT_uc001lkh.2_T138 277 722 466 719 539 597 1280 862 652.75 273.5 -298 84.5000000000001 0.11743519492167 1
BCLAF1_uc011ede.1_S174 688 1500 1950 1850 2690 2870 1900 3030 1367 1125.5 -245.5 505.5 0.509194577793164 1
DNTTIP2_uc001dqf.3_S116 596 645 396 953 831 425 1370 243 821.5 69.7500000000001 -116.25 -231.75 0.708624527384985 1
KIAA1598_uc009xyw.4_S493 692 540 1130 408 378 863 919 1180 854 142.5 -291 -31.9999999999999 0.224871249927857 1
SNX3_uc003psh.3_Y48 627 159 909 361 661 568 539 682 694.25 98.5 -119 -241.5 0.437377772806061 1
TXLNA_uc001bui.3_S513 3990 4400 3790 4270 3860 4340 3180 4650 3670 -105 175 710 0.42616987032147 1
L3MBTL3_uc003qbu.3_S658 758 912 1490 1290 1440 1110 796 1490 1178.5 96.5000000000002 -211.5 79.5000000000002 0.420078583267079 1
SAMHD1_uc002xgh.2_S32 533 634 656 533 533 726 490 707 535.5 25 9.99999999999997 97 0.882937833606958 1
NOLC1_uc001kur.2_S563 781 1220 546 1830 1430 1300 1920 866 1080.75 284.75 -107.75 134.75 0.800935010080538 1
MRGBP_uc002ydi.3_S190	S194 124 756 703 893 345 778 145 421 447.5 -196.75 -39.7500000000001 382.75 0.825210763109327 1
OGFR_uc002ydl.3_S377 2580 2160 2070 2600 1020 1520 1030 1470 2207.5 -1092.5 27.4999999999997 262.5 0.889383301840251 1
C1orf35_uc001hrx.3_S216	T218 84.6 480 235 764 301 733 706 955 322.9 282.85 -265.35 401.35 1.9506940080939e-06 0.00870789805213117
ACAP2_uc003fun.4_T388 1560 2160 1540 2040 2090 1980 1570 1730 1567.5 17.5000000000003 227.5 287.5 0.158425546725513 1
SF3B1_uc002uue.3_T325 261 200 449 310 450 521 431 451 344.75 158.25 -52.2500000000001 -27.2499999999999 0.404859689114739 1
LIG3_uc002hij.3_T217 706 739 998 1130 791 794 863 1120 975.25 -1.24999999999997 -270.25 106.25 9.71323752668539e-06 0.0432336202312767
LIG3_uc002hij.3_S218 55.1 515 398 525 362 130 273 568 379.775 -40.0249999999999 -175.475 162.475 0.171020240548861 1
SCAF11_uc001roy.1_S532 410 928 666 95.7 941 171 854 252 630.175 29.5750000000002 145.575 -356.075 0.582675585294867 1
BACH1_uc002ynk.3_S442 2170 1780 1770 1690 1270 1010 809 867 1799.75 -863.5 273.5 -168 0.00157489530148512 1
EML3_uc001ntt.1_S893 472 42.6 728 446 774 614 140 710 475 137.35 -30.3499999999999 -75.35 0.900884070435315 1
ACAP2_uc003fun.4_S385 2500 1900 1880 1750 2560 1580 1750 1960 2045 -44.9999999999999 300 -375 0.192482454342474 1
ACAP2_uc003fun.4_S384 1330 763 1020 1100 1200 1440 1120 1540 1037.5 271.75 -11.7500000000001 43.2500000000001 0.94966958093467 1
RASAL3_uc002nbe.2_S840 2720 1770 1550 1590 1060 1310 1490 1990 1897.5 -445 59.9999999999996 -39.9999999999998 0.884364653363335 1
FMNL1_uc021tyj.1_S690 171 268 102 349 359 418 623 281 232.25 197.75 -34.75 15.25 0.751847644160711 1
HMGN1_uc002yxo.3_S85 5190 3870 3480 3470 3420 3380 3090 2980 3832.5 -785 709.999999999999 -370 0.0286660301024198 1
NOP2_uc021qua.2_S785 978 2050 1440 2400 847 1500 1370 989 1532 -540.5 -206 576 0.497509632518218 1
SYMPK_uc002pdn.3_S12 307 315 301 286 280 542 86.2 302 184.8 0.300000000000004 117.2 117.7 0.137917706681876 1
FLNA_uc010nuu.1_S2330 388 321 200 180 289 173 333 348 282 13.5 27.5 -47 0.705639143437717 1
AFF4_uc003kyd.3_S664 600 962 630 391 463 379 595 1000 616.75 -36.5 -53 111 0.803847796434836 1
KDM2B_uc001uao.3_S351 180 348 717 111 279 462 482 567 436.25 108.5 -152 -42.4999999999999 0.353247208347336 1
SET_uc004bvu.4_T22 1670 1850 1310 1590 1900 1340 2070 1110 1652.5 1.80874651240371e-13 170 -265 0.524839690744811 1
HMGN1_uc002yxo.3_S88 1210 976 920 968 1230 1070 930 968 969.5 31.0000000000001 175 -76.9999999999999 0.00532259553783155 1
HNRNPC_uc001vzw.3_S232 1520 1770 1680 1840 1700 2080 2610 1820 1812.5 350 -220 8.54130297523974e-14 0.353801459549776 1
LENG8_uc002qfv.1_S313 2510 2690 2110 3290 2030 3520 1210 2360 1927.5 -369.999999999999 445 1000 0.225359235748561 1
ESF1_uc002wok.2_T692 627 877 752 849 448 751 1200 900 857.25 48.5000000000001 -249.5 87.5000000000001 0.107604111409955 1
VAT1_uc010whk.1_S16 317 273 467 273 140 43.8 231 447 427.8 -117.05 -161.05 -29.55 0.0647023508567958 1
YWHAZ_uc003yjw.2_S206 177 73.6 548 640 45.5 267 354 334 500 -109.525 -328.225 47.525 0.00041931941177446 1
PROSER2_uc001ikx.3_T44 1770 885 598 1470 563 671 474 459 1059.75 -639 222 20 0.479117872959677 1
CARHSP1_uc002czh.2_S40 2300 2080 2160 2120 1920 2220 2060 1630 2145 -207.5 137.5 -97.4999999999999 0.329018795972155 1
SRSF10_uc021oip.1_S130	S132 2000 2440 3040 2840 3110 3040 2590 2610 2617.5 257.5 -122.5 47.5000000000005 0.703533814754091 1
HNRNPC_uc001vzw.3_S238 999 922 856 595 1160 871 1470 1030 976.25 289.75 0.249999999999987 -266.75 0.998510588337038 1
UBQLN4_uc010pgx.2_S317 394 243 347 623 417 199 247 446 439.75 -74.5 -102.5 26.5000000000001 0.358865464447099 1
FOXJ2_uc001qtu.3_T47 521 736 255 215 420 476 717 102 371.75 -2.99999999999994 216 -95.9999999999999 0.230115515741356 1
NKTR_uc003clm.1_T232	S236 20 287 148 362 69.2 247 200 146 157.75 -38.6999999999999 -58.2 151.2 0.370820769634215 1
EEF2_uc002lze.3_T56 593 911 758 704 651 869 1320 971 816 211.25 -182.25 33.2500000000001 0.268577725006187 1
ACSS2_uc002xbd.2_S29 1440 1550 1960 1930 1910 2100 1990 2240 1795 340 -280 130 0.00505502013696439 1
IRF2BPL_uc001xsy.4_S546 813 972 842 911 646 932 928 1210 851 44.5000000000001 -132 199 0.128367190647277 1
TESPA1_uc001sgn.4_S466 644 1090 1200 967 1220 1100 1170 1390 1020.25 244.75 -168.25 78.2500000000001 0.219808214327222 1
MORF4L2_uc004ela.3_S70 1400 1440 1400 1430 396 371 715 223 1493.5 -991.25 -40.2500000000002 -111.75 0.721120504417921 1
PGAM5_uc001uku.3_S79 437 396 156 204 420 592 576 414 234.25 202.25 123.75 4.25000000000002 0.136622272832405 1
ORC1_uc010oni.2_S272 510 414 566 295 84.4 215 238 186 490 -265.4 -15.4000000000001 -72.0999999999999 0.837686628644831 1
SRRM2_uc002crk.3_S2691 687 366 520 478 575 369 273 257 527.25 -144.25 117.25 -146.25 0.126413008020177 1
RPS6KC1_uc010pts.2_S99 620 318 313 420 1180 761 834 661 434.75 441.25 162.75 -196.75 0.112032359428928 1
AHCTF1_uc001ibv.2_S1317 519 274 89.4 298 509 147 202 327 262.7 1.15000000000003 133.15 -68.3499999999999 0.287676008060818 1
RPS3_uc031qct.1_T94 2070 1680 1310 1960 2130 2210 2430 2670 1717.5 605 -70.0000000000002 145 0.772606573610654 1
NUDC_uc001bng.2_T144 195 552 657 321 418 288 244 583 446.5 -47.9999999999999 -88 57.5 0.558499794400381 1
LSM14A_uc002nva.4_S215 440 1280 2110 1640 874 1140 894 1120 1513.5 -360.5 -507.5 215.5 0.140073678276645 1
RANBP3_uc002mdz.3_S56 339 366 833 352 37.7 304 138 58.3 547.75 -338 -83.6500000000001 -66.85 0.591754332396373 1
FANCD2_uc003bux.1_S1400 479 159 511 163 184 386 267 551 386.25 19 -71.0000000000001 -45.5 0.630174591274548 1
PPHLN1_uc001rni.1_T129 1070 1370 1070 1140 1350 746 708 758 1078 -272 215 -46 0.220991992321835 1
SPTBN1_uc002rxy.3_S2124 621 732 713 651 836 728 985 737 738.75 142.25 -42.25 -76.75 0.526423893460516 1
TP53BP1_uc001zrr.4_S221 625 304 849 1060 389 480 310 205 803.25 -363.5 -156.5 -31 0.422040914269104 1
GBF1_uc001kux.2_S256 5610 6630 4930 5000 6150 8280 6560 6200 4687.5 1255 995 715.000000000001 0.0403649564913807 1
SRRM2_uc002crj.1_S893 382 276 59 207 206 257 407 372 214.25 79.5 19 14.5000000000001 0.849975142720004 1
SCAF1_uc002poq.3_S964 2710 2290 1930 2400 1700 1270 957 1520 2164.25 -970.75 290.75 45.7500000000004 0.219881063422935 1
GSE1_uc010cho.3_S1654 1180 454 527 159 1100 867 697 1310 555.75 413.5 227 -178.5 0.408948000382179 1
HLA-E_uc011fwo.2_S356 421 642 586 224 560 572 118 279 340.75 -86 247 8.00000000000009 0.0543906515854768 1
ZC3HAV1_uc003vup.3_T325 1830 1830 1720 1240 1210 1120 1410 1200 1700 -420 105 -195 0.490246647720057 1
GSE1_uc010cho.3_Y1653 139 242 359 310 385 215 553 74.7 376.25 44.4250000000001 -78.9250000000001 -148.575 0.479487788650764 1
NIPBL_uc003jkl.4_T173 5950 3450 5100 4910 5620 4010 5370 3220 5605 -297.5 107.5 -1612.5 0.824977462068321 1
MTDH_uc003yhz.3_S322 343 214 172 189 314 240 109 289 186.25 8.49999999999998 88 -1.49999999999999 0.134067735915323 1
DDX5_uc002jek.2_S479 168 254 47.2 512 122 436 209 301 136.85 21.7 -22.3 239.2 0.788160548729792 1
DOCK2_uc003maf.3_S1684 348 636 569 336 345 418 462 741 466.5 19.2500000000001 -90.2500000000001 101.75 0.467007243423403 1
ELMSAN1_uc010tud.1_S460 381 470 78.7 160 88.5 249 218 145 166.85 -97.3 146.7 64.4500000000001 0.10456498582873 1
DOCK11_uc004eqq.2_S408 624 692 954 1140 1650 1060 1200 1300 953 450 -142 -58.9999999999999 0.473327390847386 1
FAM65A_uc002etk.3_S361 379 262 421 180 437 539 826 392 422 238 -50.5000000000001 -172.5 0.625594508435474 1
YAF2_uc010skp.2_S180 676 1160 1130 678 1040 962 805 653 864.25 -45.9999999999999 143 -49.4999999999999 0.429642880462044 1
CLASP1_uc010yza.2_S599 871 1900 1540 1170 1260 1540 860 1750 1110.25 -17.7499999999995 62.7499999999997 457.25 0.82124525231929 1
TJP2_uc011lru.2_Y323 1030 982 732 1050 1690 1370 1160 1020 833.5 361.5 277.5 -47.5 0.0504612753162763 1
CLASP1_uc010yza.2_S597 923 993 503 535 833 705 1170 838 732.25 148 102 -89.4999999999999 0.583844114876859 1
IGF2BP2_uc003fpp.3_S600 1370 1140 1780 737 2320 1490 1690 1500 1466.75 493.25 153.25 -573.25 0.446904905383843 1
KRT17_uc010wft.2_S12 433 152 219 64 163 149 287 1880 268.25 402.75 -388.25 285.75 0.404952558218687 1
TLK2_uc002jaa.4_S642 760 158 385 184 469 105 83.7 209 423.175 -155.075 157.575 -260.425 0.234311671815616 1
BRD8_uc003lci.3_S283 1000 1480 1020 1150 733 1360 514 464 835.999999999999 -394.75 356.25 296.75 0.0341804294124366 1
PRRC2A_uc011ffc.2_S1217 745 1520 769 1470 975 700 338 581 847.75 -477.5 195.5 361 0.393147658611733 1
RFX7_uc010bfn.3_S906 409 1110 258 847 333 503 188 425 364.25 -293.75 159.25 424.25 0.167077589077022 1
RNASEH2A_uc002mvg.1_S232 909 966 1870 1070 1550 1020 1520 957 1554.75 58.0000000000002 -243 -459 0.25645155211482 1
PAN3_uc001ury.3_S353 1540 1900 1370 1140 727 672 409 905 1289.25 -809.25 253.75 142.75 0.162672945788132 1
TNIK_uc003fhh.2_S684 623 513 544 513 619 731 836 961 582.25 238.5 -92.0000000000001 24 0.263013811370935 1
UBAP2L_uc010pen.2_S480 310 1320 794 1500 894 1420 843 1190 705.25 105.75 -95.7500000000001 647.25 0.573584090821128 1
MIOS_uc010ktq.3_S765 605 1000 403 557 337 349 215 601 458.5 -265.75 128.75 236.75 0.307642114041662 1
SMC4_uc003fdg.1_S40 1410 1310 1210 1230 2020 1650 1590 1380 1250 370 245 -165 0.00588201281000589 1
UBAP2L_uc010pen.2_S486 1520 1450 1250 1440 1440 1120 1600 922 1485 -144.5 79.4999999999998 -219.5 0.625700410581863 1
CBFA2T3_uc002fmm.2_S64 226 305 573 415 236 337 437 463 471.75 -11.4999999999999 -196 12 0.000246225602115568 1
DNAJC21_uc003jjc.3_S422 268 572 136 311 308 439 349 451 190.25 65 85.0000000000001 178 0.21010923002805 1
PHF2_uc004aub.3_S870 1670 1170 1660 1380 1320 1150 1170 1090 1597.5 -287.5 2.49999999999993 -257.5 0.978716140465724 1
FAM208A_uc003die.4_S977 1560 882 1580 1090 572 269 294 292 1458.75 -921.25 6.75000000000003 -368.25 0.961165397287531 1
SEC62_uc003fgg.3_T157 3600 4180 2910 3000 2470 2530 3140 2120 3257.5 -857.5 402.5 -72.4999999999999 0.308721975570145 1
PPP1R7_uc002was.3_S26 900 1470 1030 1530 1210 1430 1670 1010 1182.5 97.5000000000001 -57.5000000000001 157.5 0.814909325574898 1
EIF3H_uc003yob.3_S182 2390 2010 1930 1480 2400 2010 2210 2480 1982.5 322.5 177.5 -237.5 0.412152947071528 1
C2CD5_uc001rfr.3_S259 536 327 373 638 783 887 903 806 484 376.25 -46.7500000000002 15.7500000000001 0.612244728267201 1
YBX1_uc001chs.3_S312 458 518 176 463 750 567 757 609 365.75 267 71.9999999999999 4.00000000000011 0.495505189503308 1
TRIP12_uc010fxh.1_S118 1750 1260 1150 1070 681 758 1730 554 1523 -376.75 -13.7500000000002 -417.25 0.965396881984552 1
MCM2_uc003ejp.4_S39 416 127 504 482 465 601 465 246 442.5 62 -22 -98.5 0.865726732131849 1
ITSN2_uc002rfe.2_S861 961 526 799 501 588 688 471 440 710.75 -150 138 -166 0.201403850622623 1
SH3BP5L_uc001iew.1_S342 2900 3160 3450 2930 3990 2820 2680 1720 3147.5 -307.5 522.5 -597.5 0.232457705796648 1
INTS12_uc010ilr.3_S377 300 986 1180 466 388 916 647 995 714.25 3.50000000000011 -174.5 212 0.524113092903103 1
ANKS1A_uc003ojx.4_S625 486 271 161 119 534 389 694 212 308 198 123.5 -221 0.215208976806877 1
PNISR_uc011eag.2_T547 564 855 614 989 995 844 1150 726 771.75 173.25 -55.25 22.75 0.736458637265279 1
EIF5B_uc002tab.3_S112 783 503 518 483 671 509 627 364 605 -28.9999999999999 118.5 -185 0.0184225880728564 1
THRAP3_uc001caf.4_S319 2190 2760 2230 1740 1120 1630 1330 980 2022.5 -965 355 60.0000000000004 0.156866664142347 1
MYBBP1A_uc002fyb.4_S1202 339 435 443 329 543 457 487 377 396 79.5 34.5 -53.5 0.45911133114323 1
SEC62_uc003fgg.3_T374 124 298 54.7 99.3 124 84.2 253 155 125.375 10.05 17.05 20.2 0.82625344074376 1
VIM_uc001iou.2_S429 1100 1300 1320 1120 714 552 686 807 1248.5 -520.25 -66.7500000000001 -10.2499999999999 0.457606560970234 1
SETD1A_uc002ead.1_S467 1540 2140 1260 685 1620 1740 938 1050 985.75 -69.2499999999997 776.75 64.25 0.000287234618008461 1
ATP1A1_uc010oww.2_S15 205 442 106 105 211 165 158 553 128.75 57.25 25.25 146.25 0.847917225374152 1
BRIP1_uc002izk.2_S987 1220 429 740 420 415 462 297 313 738.75 -330.5 189 -262 0.269268064069633 1
THRAP3_uc001caf.4_T940 306 929 810 633 667 615 252 525 549 -154.75 74.2499999999999 166.75 0.678256906217003 1
OSTM1_uc003psd.3_S324 133 562 201 377 221 408 484 348 247 47 -21.5 164 0.842152206842275 1
EIF4ENIF1_uc003akx.2_S992 4330 4550 3780 4650 2320 2520 1930 2510 3987.5 -2007.5 212.5 467.500000000001 0.125684121831739 1
KDM5C_uc004dsa.3_S300 1340 1020 1110 1210 1050 750 418 886 1109.5 -394 134 -12.9999999999998 0.435641725275834 1
MAP7D1_uc001cab.3_S124 857 787 598 559 432 633 537 618 629 -145.25 99.2499999999999 43.2500000000001 0.269259247481152 1
FAM53C_uc003lcv.3_S121 1230 1690 1290 1950 1650 972 932 1360 1430 -311.5 2.49999999999995 217.5 0.992735994600433 1
CDK12_uc002hrw.4_S422 1180 1140 1090 1170 848 1180 1020 961 1092.5 -142.75 26.7499999999999 78.2500000000001 0.731519017106832 1
PLCL2_uc011awc.2_T583 479 531 259 351 324 415 287 633 305 9.74999999999999 54.75 145.25 0.557166485878471 1
GEMIN5_uc011ddk.1_S776 426 335 190 361 243 208 372 362 332.75 -31.7499999999999 -18.2500000000001 8.75000000000009 0.816805986554264 1
HIRIP3_uc002dve.3_S195	S198 309 272 319 287 366 366 415 293 320.75 63.25 -0.250000000000018 -47.75 0.991473827380984 1
RPRD2_uc010pcc.1_S664 2210 2850 2220 2590 1470 2690 1830 1730 2095 -537.5 212.5 532.5 0.380974339301507 1
TRERF1_uc003osd.2_S490 1120 323 788 483 937 577 1120 815 930.5 183.75 -62.25 -441.75 0.624113148934178 1
LATS1_uc003qmu.2_T611 632 738 505 565 558 419 1030 722 704.5 72.2500000000001 -118.75 -70.2499999999999 0.451600879842002 1
NFATC1_uc010xfg.2_S219 2090 2920 1110 2140 2220 1620 1350 1220 1545 -462.5 757.5 282.5 0.0266068285970186 1
EIF4EBP1_uc003xks.3_S111 304 330 384 497 514 350 333 284 388 -8.49999999999996 -2.69074595106932e-14 -18.5 1 1
CHAMP1_uc001vuv.3_S569 1090 1540 706 1220 1040 791 1140 842 1017.75 -185.75 138.25 104.25 0.524984703753955 1
PRAM1_uc002mkd.3_S296 573 1050 938 1020 1150 1370 1460 561 889.75 240 40.9999999999999 -29.9999999999999 0.883892504015087 1
PRAM1_uc002mkd.3_T295 326 760 273 249 741 243 873 367 437.75 154 77 -148.5 0.726077657854806 1
HNRNPA2B1_uc003sxr.4_S224 572 256 351 176 273 332 522 60.1 410 -41.975 80.975 -223.475 0.427852143482074 1
RAB12_uc002knp.3_S20 1490 1510 1360 1070 895 567 642 393 1338.75 -733.25 249.25 -211.75 0.00041816352794315 1
SRRM1_uc001bjm.3_S742 1850 1010 2060 1610 951 1390 1890 1540 2020 -189.75 -474.75 -300.25 0.0431932060695541 1
NCBP1_uc004axq.3_T20 546 471 478 757 349 784 556 759 507.75 49.0000000000001 -100 210.5 0.279806773406761 1
TBC1D9B_uc003mlj.3_S434 279 322 233 202 200 268 253 271 233 -11 27.5 24.5 0.408052907338483 1
CHRAC1_uc003yvl.3_S123 145 238 307 172 359 287 215 309 214.75 77 6.5 -4.99999999999998 0.909804884640034 1
BUD13_uc009yzc.3_S357 3530 3390 2710 2970 3410 3270 2430 3120 2770 -92.5000000000001 592.5 167.5 0.000574294412679136 1
CEP170_uc021plp.1_S1226 1410 2590 2150 2150 1260 1640 1210 858 1857.5 -833 133 302 0.675607854723222 1
NFATC2IP_uc002dru.3_S83 526 476 245 381 201 322 528 343 400.75 -58.4999999999999 6.99999999999998 5.50000000000011 0.950174702077232 1
PRPF4B_uc003mvv.3_S430	S436 428 561 661 689 805 996 626 916 517.25 251 -25.5000000000001 160.5 0.778997525440481 1
ZNF280C_uc004evm.3_S79 184 290 189 315 360 91.7 357 262 285.575 23.175 -49.325 -32.8249999999999 0.549231942801379 1
REPS1_uc003qij.3_S273 826 826 1330 688 1190 577 667 656 1066 -145 19.4999999999999 -316.5 0.916342063893786 1
UTP14A_uc004eva.1_S436 1380 682 607 952 495 1070 332 578 702 -286.5 289.5 117 0.234403876444135 1
DMTN_uc022asy.1_S115 1020 389 1060 679 1770 886 553 1110 871.5 292.75 165.75 -334.75 0.602924604890031 1
VDAC2_uc010qle.2_T112 93.1 357 746 555 520 661 334 654 453.275 104.475 -164.475 133.475 0.315482443126694 1
SERINC1_uc003pyy.1_S363 2570 1050 1290 571 1410 805 1780 1520 1674 8.50000000000015 168.5 -776 0.69096387681279 1
TXLNG_uc004cxq.2_S78 364 509 336 433 607 330 482 360 405.25 34.2500000000001 49.7499999999999 -39.2499999999999 0.558868146098208 1
LMNA_uc001fni.3_S406 1130 1490 1880 1420 1250 1320 1100 1200 1522.5 -262.5 -102.5 17.5000000000001 0.59049111679346 1
TBC1D5_uc003cbf.3_T41 1390 1940 1190 1180 1450 1350 1650 1550 1312.5 75.0000000000001 140 85.0000000000001 0.519563375158327 1
ALAD_uc011lxe.2_S242 1530 1440 1010 1390 1920 1780 1130 1960 1072.5 355 295 245 0.134384710483713 1
KRT1_uc001sau.1_S526 148 1170 249 751 700 847 1230 902 445 340.25 -66.75 335.75 0.805730868658026 1
LMNA_uc001fni.3_S402 2370 3210 3270 2720 1060 1690 1540 1740 2870 -1385 -235 280 0.377599611212281 1
RECQL5_uc010dgl.3_S487 2990 2600 2390 2340 2270 3170 2890 3350 2457.5 340 14.9999999999995 230 0.962783832805256 1
RALGAPA1_uc001wti.3_S739 796 3040 1640 1750 1900 1900 1450 1510 1344 -116.5 321.5 603.5 0.499880358865854 1
RBM10_uc004dhh.3_S593 672 300 536 139 380 439 963 138 601.75 68.2499999999999 3.75000000000006 -383.75 0.982633294825885 1
C2orf49_uc010fjd.1_S226 306 174 674 106 251 208 220 385 443 -49 -111.5 -144.5 0.408789866348764 1
UBA7_uc003cxr.3_S23 231 110 252 93.7 72.5 129 334 82.4 258.425 -17.1999999999999 -54.9000000000001 -118.6 0.373840243728199 1
LMNA_uc001fni.3_S391 8060 6330 6280 5910 5280 5080 5550 7270 6750 -849.999999999999 -65.0000000000009 -145 0.93881448834152 1
RCSD1_uc001gem.3_S350 1990 2160 2410 1470 1250 1300 1440 1020 2105 -755 89.9999999999997 -285 0.682511706660526 1
CARD9_uc022bpo.1_S434 101 179 285 115 347 600 384 659 142.5 327.5 -54 109 0.544817942096464 1
LARP1_uc021ygi.1_S89 63 586 593 514 384 179 182 319 441.5 -173 -99 94.0000000000002 0.516627234575494 1
SETDB1_uc009wmf.2_S176 1770 2200 1440 951 2920 2930 3170 3990 1460.25 1662.25 67.2500000000001 192.75 0.877276957701441 1
HTATSF1_uc004ezx.3_S641 3790 2650 2570 2760 3210 2510 4350 3270 3382.5 392.5 -197.5 -682.5 0.668052399110119 1
FAM53B_uc001lhv.1_S164 3950 2220 4160 2710 3900 4360 3840 3400 3615 615.000000000001 79.9999999999996 -790 0.868641696443325 1
GINS2_uc002fja.3_S178 134 71.7 270 119 480 156 173 487 202.5 175.325 -51.8250000000001 -55.825 0.661479420808469 1
TJAP1_uc011dvj.3_S299 407 518 521 538 43.8 246 289 112 507.5 -323.3 -61.3 38.3000000000001 0.38325929281299 1
COPA_uc009wtj.1_S401 73.2 268 356 40.9 139 119 51.9 256 189.75 -43.0499999999999 -26.4 15.9500000000001 0.802511942545226 1
RB1CC1_uc003xrf.4_S221 966 702 685 691 703 337 1010 494 925 -125 -43.0000000000001 -285 0.748556627635621 1
PDS5B_uc010abf.3_S1161	S1165 818 469 698 855 380 1140 714 924 660.75 79.5 -96.0000000000001 194.5 0.626416745150222 1
LRRFIP2_uc003cgp.2_S291 514 350 608 495 673 405 778 435 649.5 81.0000000000001 -93.5000000000001 -222 0.0446896817817196 1
SETD1A_uc002ead.1_S914 143 601 359 844 617 693 929 308 485.25 150 -96.5000000000001 99.5000000000002 0.678568928372485 1
MAPRE2_uc002kyg.4_S215 2560 1590 2900 1510 2930 2840 2130 2500 2290 460 220 -520 0.572115329381185 1
BPTF_uc010wqm.1_S816 318 320 272 158 226 395 370 457 248.75 95 0.499999999999968 36 0.994583492265521 1
GPATCH8_uc002igw.2_S935 142 282 329 472 97.8 559 53.6 388 191.65 -31.6499999999999 -40.4500000000001 269.65 0.687145969729102 1
WDR70_uc003jkv.3_S636 681 832 985 994 591 677 307 579 818.75 -334.5 -21.0000000000001 129.5 0.8568855287317 1
HNRNPM_uc010xke.1_S396 338 352 781 240 395 315 233 309 514.5 -114.75 -40.75 -132.75 0.764795566981843 1
JADE3_uc004dgx.3_S565 426 576 637 376 384 681 322 679 429.25 12.7500000000001 13.2499999999999 135.75 0.912750136542364 1
RICTOR_uc003jlo.2_S20 202 713 224 485 415 275 1130 498 497.5 173.5 -183 1.0551021322355e-13 0.480277835747288 1
NCOA2_uc003xyn.1_S492 4700 2700 3200 2670 2390 3230 2830 2130 3342.5 -672.5 547.5 -597.5 0.287398196288564 1
SON_uc002yse.1_S153 307 136 102 190 142 164 461 304 249.5 84 -77 -54.5 0.415794400329916 1
SON_uc002yse.1_S151 115 150 89.8 345 178 183 349 381 201.4 97.8 -134.7 81.8 0.0165617743491569 1
PRKDC_uc003xqi.3_T2637 65.6 296 20 628 469 196 519 252 264.15 106.6 -98.1000000000001 74.6 0.598201597925329 1
ATF7IP_uc001rby.4_S558 941 1240 559 791 722 984 541 1250 601.75 -8.49999999999987 186.5 375.5 0.213944056002362 1
PPP1R21_uc002rwm.3_S100 929 1890 396 1350 3250 2500 2320 2360 722.75 1466.25 535.75 301.25 0.133009121337435 1
GANAB_uc001nua.4_S51 357 708 558 1020 1400 1200 1850 978 785.75 696.25 -185.25 -64.7499999999999 0.487783702442459 1
SRRM1_uc001bjm.3_S413 92.7 135 105 126 94.6 352 324 422 100.175 183.475 -75.675 104.675 0.20157214904529 1
BRIP1_uc002izk.2_S127 817 654 923 830 1150 1150 910 1040 813.249999999999 256.5 16.9999999999998 -31.4999999999999 0.859701153313435 1
SRRM1_uc001bjm.3_T415 366 63 214 67.7 334 184 268 452 236.425 131.825 -13.6750000000001 -103.825 0.890184220466451 1
FANCA_uc002fou.1_S1107 70.5 218 133 60.7 248 458 188 276 31.8 171.95 84.2 93.3 0.129784441290371 1
CCNY_uc001iyw.4_S98 330 245 279 221 339 495 461 378 268.75 149.5 17.5 -17.5 0.733254836854732 1
PPP1R9B_uc002iqh.4_S191 347 107 486 348 576 92.7 366 173 485.075 -20.0749999999999 -62.575 -263.575 0.494979152402412 1
NASP_uc001coj.2_S142 504 623 470 803 719 631 756 668 593 93.5000000000001 -55.0000000000001 69.0000000000001 0.530116147354852 1
UBR4_uc001bbi.3_S180 1390 1190 1780 1060 1560 2040 2220 1240 1547.5 410 -29.9999999999999 -355 0.915697125942029 1
ANK1_uc003xoi.3_S855 1400 961 565 673 730 1300 1850 1310 938.25 397.75 -1.75000000000013 -75.2499999999999 0.996115445212746 1
PPM1G_uc002rkl.4_S200 606 1120 1330 512 1160 841 1650 1330 1146.75 353.25 -273.75 -235.75 0.296764808736765 1
HDGF_uc009wsd.3_S254 836 1430 1380 995 2370 1060 1010 1300 1135.25 274.75 252.75 -202.75 0.523751185206471 1
NHSL1_uc011edp.2_S309	S310	T313 178 208 311 355 676 406 311 631 265 243 -35 31 0.764499195787262 1
CCNY_uc001iyw.4_Y97 657 426 1000 353 668 785 569 503 698.5 22.2500000000002 27.7499999999999 -206.75 0.864798091905867 1
PANK2_uc002wkc.3_S167 891 118 526 195 696 694 361 400 451.25 105.25 229.25 -266.75 0.173086127836764 1
CLASP2_uc021wvb.1_T806 805 783 324 883 64 525 384 339 548.75 -370.75 61.7499999999997 238.25 0.683382048536576 1
ADCY6_uc001rsi.4_S85 201 375 522 322 86.2 535 248 467 320 -20.9499999999999 -90.4500000000001 160.45 0.444876142758864 1
ITGA5_uc001sga.3_S125 174 285 703 505 576 260 133 511 489.5 -46.75 -139.25 -6.24999999999998 0.437867156498597 1
WWC2_uc010irz.3_S1019 89.6 178 158 318 280 125 240 530 209.65 107.85 -143.35 95.8500000000001 0.0851294640831513 1
TCEB3_uc001bho.3_S148 2260 1330 1990 1680 1640 1420 962 934 1865.5 -576 271 -372 0.237895944356221 1
ZNF768_uc002dyk.4_S159 1080 819 722 927 966 1040 1250 906 915.25 153.5 25 -81.5 0.840657403678854 1
ZC3H18_uc010voz.2_S557 2680 2270 2340 2960 2890 3350 3450 3260 2605 675 -205 120 0.342487226201014 1
LRRC47_uc001akx.1_S519 257 87.3 291 63 241 176 144 195 217.5 14.425 17.075 -102.925 0.753125699939425 1
LAT_uc002dsc.3_S223 873 2410 2010 2040 1330 2030 2100 1990 1750.75 29.2500000000001 -374.25 539.25 0.251263114764276 1
FRY_uc010tdw.3_S1938 1370 854 611 1240 2120 856 737 836 928.25 118.5 444 -263 0.237239181288974 1
PPBP_uc003hhj.3_S51 248 140 112 61.9 86.9 107 183 147 152.475 -9.50000000000002 19.5 -43.5 0.69273547448097 1
ZRANB2_uc001dft.3_S187 1080 689 1300 1420 1440 1420 1320 1590 1250 320.25 -250.25 -5.2499999999999 0.132779284799125 1
RB1_uc001vcb.3_S787	S794 347 898 641 1350 461 409 214 980 696 -293 -267.5 493.5 0.117048895631699 1
POLA2_uc009yqf.1_T126 183 521 98.8 182 238 23.7 105 164 160.975 -113.525 103.975 66.4750000000001 0.351450559448779 1
GRSF1_uc003hfs.2_S81 1040 914 1510 1460 1810 1950 1870 1930 1360 659 -264 6.0000000000004 0.0458072476988671 1
MYH9_uc003apg.3_S1713 782 1170 730 912 1320 1170 1490 1190 868.5 394 30 30 0.840398137894389 1
LARP1_uc003lvo.4_S86 1570 1700 1040 1570 1610 1830 1010 1160 1100 -67.4999999999999 482.5 257.5 1.33751529698966e-05 0.0594926804101
TOR1AIP1_uc001gnq.4_S142 438 323 225 282 159 32.8 489 215 406.55 -93.05 -64.5500000000001 -114.55 0.565402335477962 1
TAF7_uc003ljg.3_S200 387 594 727 694 743 641 689 615 645.75 71.5000000000001 -90 -0.499999999999949 0.313200102423558 1
TC2N_uc001xzt.4_S155 1350 3080 3100 1970 2120 1080 1720 1550 2540 -757.5 -177.5 -152.5 0.759276953273897 1
UHRF1_uc002mbp.3_S286 271 246 675 391 279 373 515 458 538.5 10.5000000000001 -217.5 -68 0.00333542464848106 1
TOP2B_uc003cdj.3_S1453 239 399 274 471 238 200 389 250 361.75 -76.5 -77 45 0.274017558227321 1
SQSTM1_uc003mkw.4_T184 3220 4350 5190 3750 2850 2310 1750 2260 4197.5 -1835 -55.0000000000003 -84.9999999999997 0.924995126410766 1
STIM1_uc009yeg.2_S723 742 626 356 401 577 319 523 621 514.75 -21.2499999999998 90.7499999999998 -57.7499999999998 0.478866248746976 1
EIF2B5_uc003fmq.3_S543 579 639 637 641 540 713 633 946 603.5 84 -96.5 137.5 0.154728162129181 1
SSB_uc002ufk.3_S91 212 350 1140 301 1210 1240 531 1800 521 694.5 -190 149.5 0.630331130521437 1
TP53RK_uc002xsk.3_T7 489 314 391 333 457 382 619 468 460.25 99.7500000000001 -42.2500000000001 -114.75 0.376229303361916 1
TP53RK_uc002xsk.3_T6 921 125 763 533 691 165 188 399 750.75 -224.75 4.74999999999989 -335.25 0.980833441766347 1
WWC2_uc010irz.3_S1021 263 448 703 410 1110 331 528 322 569 116.75 47.25 -273.25 0.823400981083491 1
DOCK7_uc001daq.4_S179 2220 2410 2290 1450 2430 2870 3020 2600 2100 637.5 142.5 -157.5 0.627335795523335 1
NME1_uc002ith.2_S144 1000 1020 2250 1190 2130 2210 1540 2120 1505 635 -185 -95 0.641974371822063 1
USP10_uc010vof.2_S580 118 213 169 347 143 51.9 179 313 232.525 -40.0249999999999 -120.525 78.9750000000001 0.0232882966507259 1
TP53BP1_uc001zrr.4_T1059 2630 2570 3230 2860 3160 3020 2440 2380 2842.5 -72.5000000000001 117.5 -157.5 0.683621433766102 1
TFDP1_uc001vtw.3_S22 796 623 241 758 277 231 336 416 535.25 -289.5 43.9999999999999 94.5000000000001 0.775321843713581 1
SMARCC1_uc003crq.2_S327 513 326 100 186 354 230 607 238 319 75.9999999999999 73 -148.5 0.57509555828713 1
IL16_uc021ssi.1_S968 932 1010 1690 1160 876 727 771 989 1379 -357.25 -266.25 -95.7499999999999 0.116766852819701 1
ASPM_uc001gtu.3_S1102 696 66 114 165 393 91.9 361 521 339.525 81.475 21.4749999999999 -180.025 0.910177562122753 1
ADNP_uc002xvu.1_S97 145 430 206 328 327 342 266 317 202.25 35.75 31.75 118.25 0.542620281444543 1
SNRNP200_uc002svu.3_S224 730 413 457 148 715 376 177 151 398.25 -82.25 325.25 -247.75 3.52689949368901e-06 0.0157334986413467
LARP7_uc003iay.4_T263	S267 296 407 327 492 319 409 379 403 353 -2.99999999999989 -42.5000000000001 97.5000000000001 0.107535589514077 1
SMARCC1_uc003crq.2_S329 20 610 188 299 399 491 578 328 195.5 169.75 31.75 135.75 0.833275520686933 1
PAGR1_uc002dug.4_S236 293 380 215 462 354 161 323 296 336.75 -54 -27 28.5000000000001 0.73987282360531 1
FAM192A_uc021tiy.1_S166 3170 2980 3990 3190 3360 4850 1740 3750 2807.5 92.5000000000001 422.5 627.5 0.57056072419855 1
NPAT_uc010rvv.2_S1295 1060 712 813 1040 1030 864 1100 872 990.5 60.2499999999999 -39.7499999999999 -128.75 0.712275076074156 1
DDX24_uc001ycj.3_S81 2050 2090 1860 1920 1950 2110 2140 1780 1930 15.0000000000002 125 -24.9999999999998 0.225252906360653 1
PPP6R3_uc010rqc.2_S616 204 237 566 341 240 245 285 295 429.25 -70.7499999999999 -140.25 -44.2499999999999 0.0451392794431972 1
CSDE1_uc001efi.3_T495 482 653 437 740 471 419 337 231 503.5 -213.5 69.9999999999999 79.0000000000001 0.459268319915854 1
TOP2A_uc002huq.3_S1212 840 1350 900 998 1390 1050 1080 1070 917 125.5 145.5 64.5000000000002 0.337858958353551 1
STMN1_uc001bla.3_S15 987 317 439 785 514 486 490 427 663.5 -152.75 40.75 -103.75 0.822888641437893 1
NUCKS1_uc001hdb.3_S60 1010 1890 1750 2130 1380 2110 2900 1990 1857.5 400 -595 270 0.0950208994111674 1
RSF1_uc001oyn.3_S226 948 2100 1800 1540 3420 2090 2130 1970 1532 805.5 279.5 -149.5 0.567512352084011 1
STX4_uc002eal.4_S38 558 638 858 611 720 809 554 924 657.5 85.5 -55.5 73 0.633794665734179 1
RBM25_uc010ttu.2_Y440 1430 1370 1080 1190 1590 797 1130 1290 1278.25 -65.7499999999998 124.25 -145.75 0.542042721464376 1
NELFE_uc011jok.2_S245 1160 1380 1330 1070 1730 1480 1760 1530 1292.5 390 14.9999999999998 -130 0.886242766704123 1
DENND4A_uc002api.3_S1632 3750 2930 1900 2320 3620 3140 3830 3380 2640 767.5 502.5 -332.5 0.242411651639651 1
HLA-B_uc003ntg.1_S398 50.8 959 711 403 427 579 1010 749 576.7 160.3 -214.3 122.8 0.404152580161839 1
PI4K2A_uc010qoy.1_S461 1500 808 1170 896 1870 766 1160 1330 1282.5 188 96.9999999999999 -475 0.68279170297282 1
UNG_uc001toa.2_T50 414 115 343 349 536 313 201 88 334.25 -20.75 99.25 -157.25 0.354316701660667 1
HLA-B_uc003ntg.1_S392 207 295 114 142 79.8 120 271 69.9 182 -54.325 26.225 -11.225 0.722934289300467 1
HLA-B_uc011imy.2_S391 70.2 304 191 227 93.7 116 183 72.9 186.55 -81.65 -22.5 45.5 0.713981669107581 1
PSMD1_uc010fxu.2_T272 422 364 477 313 359 320 503 698 468 76 -131.5 -16.4999999999999 0.15347091324774 1
SRRM2_uc002crj.1_S2065	T2067	S2069 74.7 123 90.4 212 87.3 94.8 404 267 194.175 88.25 -148.4 10.1 0.0274188864296037 1
TPI1_uc001qrk.4_S57 381 229 502 379 529 519 278 286 380.75 30.25 53.25 -69.25 0.596348347285253 1
NASP_uc010olr.2_T321 105 527 625 498 466 799 601 559 413.75 167.5 -96.5000000000001 146.5 0.488010437905496 1
SMARCD2_uc010wpt.1_T216 1600 1330 1340 1600 1640 1540 1810 1570 1537.5 172.5 -52.5000000000002 -87.4999999999997 0.62677384174625 1
KRT1_uc001sau.1_S370 77 662 334 129 404 434 1310 3110 437.5 1014 -826.5 552.5 0.181612160566656 1
FARSA_uc002mvs.2_T503 280 933 1120 230 309 891 200 399 514.75 -191 116 136 0.718666787316843 1
CCNL2_uc001afj.2_S368 1730 1600 2510 1610 2590 2460 2480 2460 2095 635 -170 -295 0.415891656021775 1
TRPC6_uc009ywz.1_S814 1100 977 1060 789 1090 1350 785 873 861 43.0000000000001 252.5 -11.5 0.0392873587427456 1
SRRM2_uc002crj.1_S1560 362 702 460 754 482 293 497 348 560 -164.5 -55 74.0000000000001 0.653145167536167 1
MIER1_uc001dde.2_S376 1540 942 792 1430 1280 834 959 1520 1169.75 -27.7499999999998 -26.2500000000002 38.7500000000002 0.928517921657848 1
SRRM2_uc002crk.3_S2726	S2728 1990 1970 1850 2370 2140 2350 2460 2190 2042.5 240 -105 110 0.472578576576365 1
TRMT12_uc003yra.4_S445 516 292 191 526 331 551 362 124 308.75 -39.25 121.75 23.25 0.364606230461659 1
BUD13_uc009yzc.3_S234	S239 378 108 246 183 402 111 121 293 265.75 3 39 -113 0.677273542422909 1
OSBP_uc001noc.1_S192 248 381 634 515 766 524 431 652 484.5 148.75 -78.25 -1.74999999999998 0.547946023057567 1
ZNF687_uc009wmp.3_S432 560 703 1090 869 644 546 654 908 929.25 -117.5 -267 19.5 0.0091975561552495 1
SRRM1_uc001bjm.3_S383 666 654 648 858 585 978 503 690 586.25 -17.5 46 194.5 0.645128658583693 1
GP1BA_uc021tnz.1_S628	S631 1840 1410 1610 1310 3230 3090 2960 2590 1560 1425 275 -310 0.000368908606960735 1
DTX3L_uc003efk.3_S201 2740 1890 3070 2510 1440 1200 1690 1330 2970 -1137.5 -332.5 -502.5 0.0142536625827926 1
ACIN1_uc010tnj.2_S728 4220 5290 6020 4510 4360 4600 5910 4150 5520 -254.999999999999 -530.000000000001 -489.999999999999 0.371238076648182 1
ATM_uc001pkb.1_S1980 315 122 426 213 239 606 20 154 198.5 -14.25 117.25 23.75 0.471123097225273 1
PNISR_uc011eag.2_S609 1480 2350 1330 1340 3020 2830 2790 2260 1360 1100 490 39.9999999999998 0.0616524994639378 1
SLC9A3R1_uc002jlo.4_S287	S301 459 728 528 359 62.5 639 469 229 426 -168.625 75.875 109.125 0.656342082014557 1
SRRM2_uc002crj.1_S874 736 994 738 360 340 509 449 319 628 -302.75 178.25 -20.25 0.213963881786762 1
NIPBL_uc003jkn.3_S2118 852 449 1100 933 1690 1140 997 963 960.5 364 34.4999999999998 -288.5 0.877581282728481 1
FNBP1_uc004byz.1_S491 754 215 515 219 680 711 694 792 496.5 293.5 35 -176.5 0.795338424039368 1
ING4_uc001qpy.4_S100 2440 2450 1970 2870 3970 3410 4180 3170 2505 1250 20.0000000000004 -165 0.9552780996683 1
FNBP1_uc004byz.1_S497 387 720 454 456 160 426 886 568 552.75 5.75000000000005 -167.75 70.7500000000001 0.363968479482242 1
ARHGEF2_uc001fmr.2_S911 182 184 267 136 204 156 119 59.3 203.75 -57.675 36.175 -59.175 0.317838063502733 1
HMGA2_uc001ssx.3_S43 467 505 561 361 524 442 557 470 516.25 24.75 -2.74999999999997 -82.75 0.950523078548039 1
ARGLU1_uc001vqk.4_S92 2160 1770 2980 3790 2020 3360 2430 3710 2745 205 -900 760 0.0380946777755168 1
SLA2_uc002xfu.3_S9 177 547 209 364 289 432 313 421 210 39.5000000000001 34.5 194 0.533916703292968 1
ARHGAP5_uc001wrl.3_T1170 420 603 278 385 298 99.8 403 621 416.05 -66.05 -66.5500000000001 77.4500000000001 0.653155059965015 1
RSRC2_uc021rfm.1_S31 6470 9370 11400 9110 10400 10400 10500 11700 9620 1662.5 -1517.5 452.500000000002 0.140364517514871 1
TBXA2R_uc002lyg.2_S330 1540 1210 572 884 2110 2200 1560 1960 732 906 521 118 0.000748517781412549 1
KRT5_uc009zmh.3_S81 475 220 169 74.1 158 282 1030 8540 408.774999999999 2267.975 -2169.525 1821.025 0.286079653322743 1
NUMA1_uc009ysw.1_S1756 856 819 708 1010 756 1030 1150 882 850.5 106.25 -72.25 67.7500000000001 0.547998853323857 1
CCDC124_uc010xpz.2_S140 2160 3080 1550 2740 2580 2320 2560 2430 2060 90.0000000000002 215 430 0.530274673852928 1
BCCIP_uc001ljc.4_S41 1970 1520 1770 1670 3020 2460 3660 2130 2095 1085 -65.0000000000002 -660 0.80899968331014 1
SRRM2_uc002crj.1_S951	S953 651 902 701 1080 1160 1300 957 1660 697.5 435.75 -96.2500000000002 368.25 0.363204134575497 1
MAP1A_uc001zrt.3_S2648 210 604 382 562 247 533 305 413 327 -64.9999999999999 -17.0000000000001 242 0.773952388867459 1
SAP30BP_uc002jpe.3_S51 555 1160 949 905 265 266 467 360 889.75 -552.75 -108.75 113.75 0.451512368012855 1
FERMT3_uc001nym.2_T5 560 404 595 143 301 408 360 276 461.25 -89.25 74.75 -146.25 0.464961206279754 1
LARP7_uc003iay.4_T263 1120 1100 708 1370 1050 494 1270 1050 1170.5 -108.5 -158.5 -33.4999999999998 0.526570783549013 1
RMDN3_uc001zmo.1_S45 497 451 367 339 708 274 558 342 463.5 57.0000000000001 80.9999999999999 -181 0.335697626788201 1
ERICH1_uc003wph.3_S237 1520 589 518 575 869 562 945 932 878.5 26.4999999999999 142.5 -298.5 0.593827647527078 1
RMDN3_uc001zmo.1_S43 521 548 511 797 383 538 241 724 510.75 -122.75 -70.7500000000001 237.75 0.420171429661032 1
LARP7_uc003iay.4_S267 1480 783 846 1140 1770 1320 1790 1640 1195.5 567.75 -15.7500000000001 -250.75 0.937276203840936 1
FLNA_uc010nuu.1_S2143 1370 1870 1560 1490 1570 1990 2460 3970 1612.5 925 -670 590.000000000001 0.161250684586196 1
GIGYF1_uc003uwg.1_S227 2850 1860 2330 1910 1150 803 996 514 2403.25 -1371.75 228.25 -559.75 0.0712314498124946 1
HP1BP3_uc001bdv.1_S75 222 209 97.5 86.9 53.6 238 277 242 135.725 48.8 4.79999999999999 31.45 0.948312899602753 1
CARS_uc010qxo.2_S101 254 78.7 94.6 137 109 51.4 619 319 286.95 133.525 -169.125 -122.625 0.183522581412041 1
SP100_uc002vqs.3_S326 522 572 789 808 442 332 196 297 693 -356 -55.5 15 0.598679869954455 1
SCAMP2_uc002azb.1_S361 447 171 907 359 684 701 468 705 596.75 168.5 -109 -142.5 0.551716227959896 1
SCRIB_uc003yzo.1_Y833 619 258 688 469 538 584 629 691 627.25 102 -119.5 -118 0.185311317564475 1
IWS1_uc002ton.2_S442	S444 217 294 281 293 813 152 111 92.4 257.75 20.8500000000001 174.65 -147.65 0.335485087696627 1
HNRNPM_uc010xke.1_S497 428 875 587 783 486 727 1140 817 699.5 124.25 -202.75 140.25 0.219646587478365 1
GIT2_uc001tpt.2_S422 445 182 230 45.5 282 217 63 339 199.125 -0.375000000000003 112.125 -59.125 0.298136114321701 1
RASAL3_uc002nbe.2_S981 144 179 315 181 70.7 287 134 53.3 200.5 -68.5 -0.650000000000002 9.14999999999999 0.993492593590168 1
SRSF4_uc001bro.3_S430 1350 989 501 371 722 509 627 791 710.25 -140.5 320 -135 0.160156071673055 1
POP1_uc011lgv.2_S366 208 437 309 269 513 399 430 639 281.5 189.5 -22.5 71.0000000000001 0.779250177237443 1
TUBB_uc011fyf.2_T54 511 834 232 689 699 390 501 1110 443.75 108.5 -24.5000000000001 270 0.907519283051152 1
ZNF609_uc002ann.3_T464 1040 2150 595 1610 933 1850 733 1430 680.75 -112.25 401.25 934.75 6.84518806310182e-06 0.0304816224449924
TBC1D4_uc010aes.2_S745 190 886 585 516 237 421 254 176 427.25 -272.25 50.75 183.25 0.75145224342593 1
RBM15B_uc003dbd.3_T531 1320 1720 1230 1850 2160 2130 857 2030 1089.25 264.25 340.75 540.75 0.22687616482012 1
HNRNPA1_uc009znj.1_S367 575 935 245 785 325 530 356 295 419 -258.5 171 261 0.138792002632885 1
GBF1_uc001kux.2_S1350 5160 4460 4030 4610 4220 4220 3730 4500 4335 -397.5 297.5 162.5 0.325011874476748 1
NOLC1_uc001kur.2_T597 227 262 72.9 202 385 427 115 647 65.7000000000001 202.525 66.0250000000001 184.525 0.525711538452201 1
ZC3H13_uc001vat.1_S670 758 1990 810 1450 1440 1940 685 1080 643.249999999999 34.2500000000002 525.75 691.75 0.014293175017093 1
PRPF4B_uc003mvv.3_S365	S367 947 1410 1220 1980 1890 1600 2860 1870 1656.75 665.75 -520.75 -14.2499999999996 0.130214754138826 1
[truncated: 2,945 more rows]
