# Supplementary material for: Epitope editing enables targeted immunotherapy of acute myeloid leukaemia
Source: Nature. 2023 Aug 30;621(7978):404–14. doi: 10.1038/s41586-023-06496-5 (PMC10499609; doi:10.1038/s41586-023-06496-5)
Supplement: Supplementary file 4 — Supplementary Tables 1–24. [file 41586_2023_6496_MOESM4_ESM.zip › Supplementary Table 16 - GuideSeq Results.xlsx]

## Sheet: offTargetsInPeakRegions_FLT3
offTarget	peak_score	predicted_cleavage_score	gRNA.name	gRNAPlusPAM	offTarget_sequence	guideAlignment2OffTarget	offTargetStrand	mismatch.distance2PAM	n.PAM.mismatch	n.guide.mismatch	PAM.sequence	offTarget_Start	offTarget_End	chromosome	RNA.bulge	DNA.bulge	pos.RNA.bulge	pos.DNA.bulge	n.RNA.bulge	n.DNA.bulge	total.mismatch.bulge	inExon	entrez_id	symbol	sequence.depth	n.distinct.UMIs
chr13:-:28048268:28048290	4457	100	sgRNAFLT3	TTGATAACGGATACAGGTGANNN	TTGATAACGGATACAGGTGAGAC	....................	-		0	0	GAC	28048268	28048290	chr13					0	0	0	TRUE	2322	FLT3	469706	4234
chr6:+:3963706:3963728	526	1.5	sgRNAFLT3	TTGATAACGGATACAGGTGANNN	ATCATAACGGATACAGGTGTGAA	A.C................T	+	20,18,1	0	3	GAA	3963706	3963728	chr6					0	0	3				469706	522
chr8:+:96288137:96288159	389	7.1	sgRNAFLT3	TTGATAACGGATACAGGTGANNN	ATGATAAAGGATACAGGTGAATG	A......A............	+	20,13	0	2	ATG	96288137	96288159	chr8					0	0	2		9791	PTDSS1	469706	388
chr3:+:93470588:93470610	188	0	sgRNAFLT3	TTGATAACGGATACAGGTGANNN	TTGATATTTTATGTACAGAATAA	......TTTT..GT.CAGA.	+	14,13,12,11,8,7,5,4,3,2	0	10	TAA	93470588	93470610	chr3					0	0	10				469706	188
chr3:+:93470546:93470568	186	0	sgRNAFLT3	TTGATAACGGATACAGGTGANNN	TTGATATTTTATGTACACTATAG	......TTTT..GT.CACT.	+	14,13,12,11,8,7,5,4,3,2	0	10	TAG	93470546	93470568	chr3					0	0	10				469706	185
chr17:-:64112782:64112804	134	1.3	sgRNAFLT3	TTGATAACGGATACAGGTGANNN	ATGATAAAGGATACAGATGAAGA	A......A........A...	-	20,13,4	0	3	AGA	64112782	64112804	chr17					0	0	3		2081	ERN1	469706	134
chr3:-:93470631:93470653	126	0	sgRNAFLT3	TTGATAACGGATACAGGTGANNN	TATATACCGTACATAAAATATAA	.AT...C..T.C.T.AAAT.	-	19,18,14,11,9,7,5,4,3,2	0	10	TAA	93470631	93470653	chr3					0	0	10				469706	126
chr3:-:93470481:93470503	122	0	sgRNAFLT3	TTGATAACGGATACAGGTGANNN	ATTACATCAAATATATATTAGGT	A.T.C.T.AA...T.TA.T.	-	20,18,16,14,12,11,7,5,4,2	0	10	GGT	93470481	93470503	chr3					0	0	10				469706	122
chr8:-:97382561:97382583	114	3.1	sgRNAFLT3	TTGATAACGGATACAGGTGANNN	TTGATAAAGGATACAGATGAAGA	.......A........A...	-	13,4	0	2	AGA	97382561	97382583	chr8					0	0	2				469706	113
chr3:-:93470706:93470728	103	0	sgRNAFLT3	TTGATAACGGATACAGGTGANNN	TACATAAAATATCAAAGTACCCA	.AC....AAT..CA.A..AC	-	19,18,13,12,11,8,7,5,2,1	0	10	CCA	93470706	93470728	chr3					0	0	10				469706	103
chr3:+:93470425:93470447	93	0	sgRNAFLT3	TTGATAACGGATACAGGTGANNN	TTGATATTATATTTACAGTATGT	......TTAT..TT.CAGT.	+	14,13,12,11,8,7,5,4,3,2	0	10	TGT	93470425	93470447	chr3					0	0	10				469706	93
chr3+:93470707:93470707:chr3-:93470677:93470678	92	0	sgRNAFLT3	TTGATAACGGATACAGGTGANNN	TATATAATATATAGTTTGTGAACT	.AT....TAT...GTT^....	+	19,18,13,12,11,7,6,5	0	8	ACT	93470732	93470755	chr3		U		17	0	1	9				469706	92
chr16:+:19424663:19424685	80	7.1	sgRNAFLT3	TTGATAACGGATACAGGTGANNN	ATGATAAAGGATACAGGTGAATA	A......A............	+	20,13	0	2	ATA	19424663	19424685	chr16					0	0	2		79838	TMC5	469706	79
chr3:-:93470759:93470781	78	0	sgRNAFLT3	TTGATAACGGATACAGGTGANNN	ATTATATACTGTACATGAAATAT	A.T...TACTG....T.AA.	-	20,18,14,13,12,11,10,5,3,2	0	10	TAT	93470759	93470781	chr3					0	0	10				469706	78
chr11:+:62345996:62346018	77	1.3	sgRNAFLT3	TTGATAACGGATACAGGTGANNN	ATGATAAAGGATACAGATGAAGA	A......A........A...	+	20,13,4	0	3	AGA	62345996	62346018	chr11					0	0	3		80150	ASRGL1	469706	77
chr6:+:9974765:9974787	47	2.6	sgRNAFLT3	TTGATAACGGATACAGGTGANNN	AAGATAAGGGATACAGGTGAACA	AA.....G............	+	20,19,13	0	3	ACA	9974765	9974787	chr6					0	0	3		266553	OFCC1	469706	47
chr14:-:91631139:91631161	38	0.5	sgRNAFLT3	TTGATAACGGATACAGGTGANNN	TAATAAACAGATACAGGTGATAA	.AATA...A...........	-	19,18,17,16,12	0	5	TAA	91631139	91631161	chr14					0	0	5				469706	38
chr11:-:101019514:101019536	36	1.3	sgRNAFLT3	TTGATAACGGATACAGGTGANNN	ATGATAAAGGATACAGATGAAGA	A......A........A...	-	20,13,4	0	3	AGA	101019514	101019536	chr11					0	0	3				469706	36
chr17+:29555067:29555085:chr17-:29555067:29555086	35	0	sgRNAFLT3	TTGATAACGGATACAGGTGANNN	TTCTTAACGGATACAGG-GAGAG	..CT.............-..	+	18,17	0	2	GAG	29555059	29555080	chr17	U		18		1	0	3				469706	35
chr17:+:29555059:29555081	35	0	sgRNAFLT3	TTGATAACGGATACAGGTGANNN	TTCTTAACGGATACAGGGAGAGA	..CT.............GAG	+	18,17,3,2,1	0	5	AGA	29555059	29555081	chr17					0	0	5				469706	35
chr7:-:69956425:69956447	32	1.5	sgRNAFLT3	TTGATAACGGATACAGGTGANNN	GTAATAACGGTTACAGGTGAGTA	G.A.......T.........	-	20,18,10	0	3	GTA	69956425	69956447	chr7					0	0	3		26053	AUTS2	469706	32
chr17:-:76198654:76198676	28	0.1	sgRNAFLT3	TTGATAACGGATACAGGTGANNN	ATGAGAACGGATACAGGGTAACC	A...G............GT.	-	20,16,3,2	0	4	ACC	76198654	76198676	chr17					0	0	4		114804	RNF157	469706	28
chr8+:28253019:28253039:chr8-:28253018:28253030	25	0.020057	sgRNAFLT3	TTGATAACGGATACAGGTGANNN	CAGATAACTGATACAGGGTGATAG	CA......T........^...	+	20,19,12	0	3	TAG	28253011	28253034	chr8		G		18	0	1	4				469706	25
chr8:+:28252998:28253020	25	0	sgRNAFLT3	TTGATAACGGATACAGGTGANNN	TTGGACCCAGCAACAGATAACTG	...GACC.A.CA....A.A.	+	17,16,15,14,12,10,9,4,2	0	9	CTG	28252998	28253020	chr8					0	0	9				469706	25
chr5:-:49658139:49658161	23	0	sgRNAFLT3	TTGATAACGGATACAGGTGANNN	GTGTAAAGGAATTGAATAGAATC	G..TA..G.A..TG.ATA..	-	20,17,16,13,11,8,7,5,4,3	0	10	ATC	49658139	49658161	chr5					0	0	10				469706	23
chr5:-:49666194:49666216	22	0	sgRNAFLT3	TTGATAACGGATACAGGTGANNN	ATGGAATGGAATCAACGCGAGTG	A..GA.TG.A..CA.C.C..	-	20,17,16,14,13,11,8,7,5,3	0	10	GTG	49666194	49666216	chr5					0	0	10				469706	22
chr16:+:46390653:46390675	21	0	sgRNAFLT3	TTGATAACGGATACAGGTGANNN	TCATTATCGAATGGAATCGAATG	.CAT..T..A..GG.ATC..	+	19,18,17,14,11,8,7,5,4,3	0	10	ATG	46390653	46390675	chr16					0	0	10				469706	21
chr8+:72672062:72672080:chr8-:72672061:72672073	20	0	sgRNAFLT3	TTGATAACGGATACAGGTGANNN	TAGATAACTGATACAG-TGAGAG	.A......T.......-...	+	19,12	0	2	GAG	72672056	72672077	chr8	G		17		1	0	3		9312	KCNB2	469706	20
chr8:+:72672056:72672078	20	0	sgRNAFLT3	TTGATAACGGATACAGGTGANNN	TAGATAACTGATACAGTGAGAGG	.A......T.......TGAG	+	19,12,4,3,2,1	0	6	AGG	72672056	72672078	chr8					0	0	6		9312	KCNB2	469706	20
chr17+:27217043:27217062	16	0.005185	sgRNAFLT3	TTGATAACGGATACAGGTGANNN	ATGATAAAGGA-ACAGGTGAAAG	A......A...-........	+	20,13	0	2	AAG	27217036	27217057	chr17	U		12		1	0	3				469706	16
chr1:-:19388635:19388657	16	0	sgRNAFLT3	TTGATAACGGATACAGGTGANNN	TTAATAAAAAATGCCAGGGCTTT	..A....AAA..G.CA.G.C	-	18,13,12,11,8,6,5,3,1	0	9	TTT	19388635	19388657	chr1					0	0	9		832	CAPZB	469706	16
chr17:+:27217042:27217064	16	0	sgRNAFLT3	TTGATAACGGATACAGGTGANNN	AAGGAACAGGTGAAAGGTCACCC	AA.GA.CA..TG.A....C.	+	20,19,17,16,14,13,10,9,7,2	0	10	CCC	27217042	27217064	chr17					0	0	10				469706	16
chr4-:21167988:21168008	15	0	sgRNAFLT3	TTGATAACGGATACAGGTGANNN	ATGATAATGGATACAGAGTGATAG	A......T........^....	+	20,13	0	2	TAG	21167980	21168003	chr4		A		17	0	1	3		80333	KCNIP4	469706	15
chr4:-:21167994:21168016	15	0	sgRNAFLT3	TTGATAACGGATACAGGTGANNN	ATGATAATGGATACAGAGTGATA	A......T........AGTG	-	20,13,4,3,2,1	0	6	ATA	21167994	21168016	chr4					0	0	6		80333	KCNIP4	469706	15
chr5:+:49601675:49601697	14	0	sgRNAFLT3	TTGATAACGGATACAGGTGANNN	ATGTTACGGAATAAAATGGAATG	A..T..CG.A...A.ATG..	+	20,17,14,13,11,7,5,4,3	0	9	ATG	49601675	49601697	chr5					0	0	9				469706	14
chr16+:76274555:76274575	14	0	sgRNAFLT3	TTGATAACGGATACAGGTGANNN	TTTATGACCCG-ATAGGAGAATC	..T..G..CCG-.T...A..	-	18,15,12,11,10,7,3	0	7	ATC	76274603	76274624	chr16	U		12		1	0	8				469706	14
chr16:+:76274560:76274582	14	0	sgRNAFLT3	TTGATAACGGATACAGGTGANNN	TCAATAGTTGTCATATGTTATAC	.CA...GTT.TC.T.T..T.	+	19,18,14,13,12,10,9,7,5,2	0	10	TAC	76274560	76274582	chr16					0	0	10				469706	14
chr5:-:135606644:135606666	14	0	sgRNAFLT3	TTGATAACGGATACAGGTGANNN	TGGATCCTGGGTATTTCAGAGAC	.G...CCT..G..TTTCA..	-	19,15,14,13,10,7,6,5,4,3	0	10	GAC	135606644	135606666	chr5					0	0	10		153328	SLC25A48	469706	7
chr5+:49658119:49658126	14	0	sgRNAFLT3	TTGATAACGGATACAGGTGANNN	ATGGTAT-GGATAGAATGGAATG	A..G..T-.....G.ATG..	-	20,17,14,7,5,4,3	0	7	ATG	49658071	49658092	chr5	C		8		1	0	8				469706	14
chr3:+:160033183:160033205	13	1.3	sgRNAFLT3	TTGATAACGGATACAGGTGANNN	ATGATAAAGGATACAGATGAAGA	A......A........A...	+	20,13,4	0	3	AGA	160033183	160033205	chr3					0	0	3		101928376	IL12A-AS1	469706	13
chr10+:73827105:73827125:chr10-:73827089:73827109	12	0	sgRNAFLT3	TTGATAACGGATACAGGTGANNN	ACCAACCCCGA-ACAGGTCAGCA	ACC.ACC.C..-......C.	-	20,19,18,16,15,14,12,2	0	8	GCA	73827045	73827066	chr10	U		12		1	0	9		818	CAMK2G	469706	6
chr6:-:16187584:16187606	12	0	sgRNAFLT3	TTGATAACGGATACAGGTGANNN	TGGTGCCAGGATTCAGTACATCT	.G.TGCCA....T...TAC.	-	19,17,16,15,14,13,8,4,3,2	0	10	TCT	16187584	16187606	chr6					0	0	10				469706	6
chr8:+:42961934:42961956	12	0	sgRNAFLT3	TTGATAACGGATACAGGTGANNN	ATGCCACCACACCCAGCTAATTC	A..CC.C.AC.CC...C.A.	+	20,17,16,14,12,11,9,8,4,2	0	10	TTC	42961934	42961956	chr8					0	0	10		84376	HOOK3	469706	6
chrX:-:105899604:105899626	11	2.4	sgRNAFLT3	TTGATAACGGATACAGGTGANNN	TAAATAACGAATACAGGTGAAAG	.AA......A..........	-	19,18,11	0	3	AAG	105899604	105899626	chrX					0	0	3		203447	NRK	469706	11
chr12:+:112594308:112594330	11	0	sgRNAFLT3	TTGATAACGGATACAGGTGANNN	TATATTCCTGGAATAATTGACAG	.AT..TC.T.GA.T.AT...	+	19,18,15,14,12,10,9,7,5,4	0	10	CAG	112594308	112594330	chr12					0	0	10		22895	RPH3A	469706	6
chr16:+:60586481:60586503	11	0	sgRNAFLT3	TTGATAACGGATACAGGTGANNN	TTGGTTAAGGTAGTATTAGAGGT	...G.T.A..TAGT.TTA..	+	17,15,13,10,9,8,7,5,4,3	0	10	GGT	60586481	60586503	chr16					0	0	10				469706	6
chr7:-:108194549:108194571	11	0	sgRNAFLT3	TTGATAACGGATACAGGTGANNN	TTGATACTTTCAAAAGTACAATC	......CTTTCA.A..TAC.	-	14,13,12,11,10,9,7,4,3,2	0	10	ATC	108194549	108194571	chr7					0	0	10		4897	NRCAM	469706	11
chr8:+:134501911:134501933	11	0	sgRNAFLT3	TTGATAACGGATACAGGTGANNN	CTCATCTCGGTCCCACTTTAAGA	C.C..CT...TCC..CT.T.	+	20,18,15,14,10,9,8,5,4,2	0	10	AGA	134501911	134501933	chr8					0	0	10		57623	ZFAT	469706	6
chrX:+:42946125:42946147	11	0	sgRNAFLT3	TTGATAACGGATACAGGTGANNN	GTCAAGAGAGATCCAGGGGCCAG	G.C.AG.GA...C....G.C	+	20,18,16,15,13,12,8,3,1	0	9	CAG	42946125	42946147	chrX					0	0	9				469706	6
chr5:-:49658189:49658211	10	0	sgRNAFLT3	TTGATAACGGATACAGGTGANNN	ATGGAATCGAATGGAATTGAATT	A..GA.T..A..GG.AT...	-	20,17,16,14,11,8,7,5,4	0	9	ATT	49658189	49658211	chr5					0	0	9				469706	10
chr12+:83348433:83348453	10	0	sgRNAFLT3	TTGATAACGGATACAGGTGANNN	ATGAAGACAGAGACATG-GACTA	A...AG..A..G...T.-..	+	20,16,15,12,9,5	0	6	CTA	83348468	83348489	chr12	U		18		1	0	7				469706	10
chr12:+:83348455:83348477	10	0	sgRNAFLT3	TTGATAACGGATACAGGTGANNN	AGCACAAAGAATAATGAAGACAG	AGC.C..A.A...AT.AA..	+	20,19,18,16,13,11,7,6,4,3	0	10	CAG	83348455	83348477	chr12					0	0	10				469706	10
chr16:-:46390803:46390825	10	0	sgRNAFLT3	TTGATAACGGATACAGGTGANNN	TTCCATTCGATTCCATTTGATGA	..CCATT..AT.C..TT...	-	18,17,16,15,14,11,10,8,5,4	0	10	TGA	46390803	46390825	chr16					0	0	10				469706	10
chr17+:79323828:79323848:chr17-:79323826:79323846	10	0.001397	sgRNAFLT3	TTGATAACGGATACAGGTGANNN	TTCATTACC-ATGCAGATCCAAG	..C..T..C-..G...A.CC	+	18,15,12,8,4,2,1	0	7	AAG	79323818	79323839	chr17	G		10		1	0	8		146713	RBFOX3	469706	5
chr1+:2298105:2298125:chr1-:2298069:2298089	10	0	sgRNAFLT3	TTGATAACGGATACAGGTGANNN	TTGAGCA-GCCCACAGGTCAGTC	....GC.-.CCC......C.	-	16,15,11,10,9,2	0	6	GTC	2298100	2298121	chr1	C		8		1	0	7		6497	SKI	469706	5
chr22+:19770653:19770673:chr22-:19770642:19770662	10	0	sgRNAFLT3	TTGATAACGGATACAGGTGANNN	GTG-TGTGGGATCCATGCGATGA	G..-.GTG....C..T.C..	+	20,15,14,13,8,5,3	0	7	TGA	19770676	19770697	chr22	A		4		1	0	8		6899	TBX1	469706	5
chr1:-:2298124:2298146	10	0	sgRNAFLT3	TTGATAACGGATACAGGTGANNN	TGAACAACGCACAGTGGCAGAGC	.GA.C....C.C.GT..CAG	-	19,18,16,11,9,7,6,3,2,1	0	10	AGC	2298124	2298146	chr1					0	0	10		6497	SKI	469706	5
chr1:+:165890703:165890725	10	0	sgRNAFLT3	TTGATAACGGATACAGGTGANNN	CTCCTCAGGTGTACATGTGTGTT	C.CC.C.G.TG....T...T	+	20,18,17,15,13,11,10,5,1	0	9	GTT	165890703	165890725	chr1					0	0	9	TRUE	7371	UCK2	469706	5
chr1:+:210707722:210707744	10	0	sgRNAFLT3	TTGATAACGGATACAGGTGANNN	CTCAGCACTAACAAAGATGAAAC	C.C.GC..TA.C.A..A...	+	20,18,16,15,12,11,9,7,4	0	9	AAC	210707722	210707744	chr1					0	0	9		3756	KCNH1	469706	5
chr1:+:244065607:244065629	10	0	sgRNAFLT3	TTGATAACGGATACAGGTGANNN	TGGACTTTGGATACGGCTGATCG	.G..CTTT......G.C...	+	19,16,15,14,13,6,4	0	7	TCG	244065607	244065629	chr1					0	0	7	TRUE	440742	LOC440742	469706	5
chr10:+:59736010:59736032	10	0	sgRNAFLT3	TTGATAACGGATACAGGTGANNN	TTCTTCCAAGATTCAGTTTCTTC	..CT.CCAA...T...T.TC	+	18,17,15,14,13,12,8,4,2,1	0	10	TTC	59736010	59736032	chr10					0	0	10				469706	5
chr13:-:67318182:67318204	10	0	sgRNAFLT3	TTGATAACGGATACAGGTGANNN	TTGAGAATGATACCCCAGGAGTT	....G..T.ATAC.CCAG..	-	16,13,11,10,9,8,6,5,4,3	0	10	GTT	67318182	67318204	chr13					0	0	10				469706	5
chr17:+:79323841:79323863	10	0	sgRNAFLT3	TTGATAACGGATACAGGTGANNN	TGGCGAATGGAGACCAATTGTTT	.G.CG..T...G..CAA.TG	+	19,17,16,13,9,6,5,4,2,1	0	10	TTT	79323841	79323863	chr17					0	0	10		146713	RBFOX3	469706	5
chr2:+:237961425:237961447	10	0	sgRNAFLT3	TTGATAACGGATACAGGTGANNN	TGAAGCCCGGAGCCAGGAATGCC	.GA.GCC....GC....AAT	+	19,18,16,15,14,9,8,3,2,1	0	10	GCC	237961425	237961447	chr2					0	0	10		105373960	LOC105373960	469706	5
chr20:+:18881365:18881387	10	0	sgRNAFLT3	TTGATAACGGATACAGGTGANNN	AGCCAAGCAGATGCTGGTGCCAT	AGCCA.G.A...G.T....C	+	20,19,18,17,16,14,12,8,6,1	0	10	CAT	18881365	18881387	chr20					0	0	10				469706	5
chr22:+:19770675:19770697	10	0	sgRNAFLT3	TTGATAACGGATACAGGTGANNN	GGTGTGTGGGATCCATGCGATGA	GGTG.GTG....C..T.C..	+	20,19,18,17,15,14,13,8,5,3	0	10	TGA	19770675	19770697	chr22					0	0	10		6899	TBX1	469706	5
chr4:-:23770446:23770468	10	0	sgRNAFLT3	TTGATAACGGATACAGGTGANNN	TTAATGCAGTACAAGGCTGTCAT	..A..GCA.T.C.AG.C..T	-	18,15,14,13,11,9,7,6,4,1	0	10	CAT	23770446	23770468	chr4					0	0	10		10891	PPARGC1A	469706	5
chr4:-:43961160:43961182	10	0	sgRNAFLT3	TTGATAACGGATACAGGTGANNN	TTGACAAAAACTCCAGGCAGACA	....C..AAAC.C....CAG	-	16,13,12,11,10,8,3,2,1	0	9	ACA	43961160	43961182	chr4					0	0	9				469706	5
chr5:-:1892940:1892962	10	0	sgRNAFLT3	TTGATAACGGATACAGGTGANNN	GGGAGCATTCATTCAGCAGAGGA	GG..GC.TTC..T...CA..	-	20,19,16,15,13,12,11,8,4,3	0	10	GGA	1892940	1892962	chr5					0	0	10		101929081	CTD-2194D22.4	469706	5
chr6:-:12818742:12818764	10	0	sgRNAFLT3	TTGATAACGGATACAGGTGANNN	CAAGAATCAGATGCAGATGATGA	CAAGA.T.A...G...A...	-	20,19,18,17,16,14,12,8,4	0	9	TGA	12818742	12818764	chr6					0	0	9		221692	PHACTR1	469706	10
chr21:-:38698610:38698632	9	0	sgRNAFLT3	TTGATAACGGATACAGGTGANNN	GCAGAATCGGGCACAGGAAAGTG	GCAGA.T...GC.....AA.	-	20,19,18,17,16,14,10,9,3,2	0	10	GTG	38698610	38698632	chr21					0	0	10				469706	9
chr5:+:147389802:147389824	9	0	sgRNAFLT3	TTGATAACGGATACAGGTGANNN	TGGAGGTTGTAGTGAGCTGAGAT	.G..GGTT.T.GTG..C...	+	19,16,15,14,13,11,9,8,7,4	0	10	GAT	147389802	147389824	chr5					0	0	10				469706	9
chr8+:25619648:25619668	9	0	sgRNAFLT3	TTGATAACGGATACAGGTGANNN	ATGTTAACAGAATGAAGGACAAAA	A..T....A..^.GA...AC.	+	20,17,12,8,7,3,2	0	7	AAA	25619688	25619711	chr8		A		12	0	1	8		105379332	LOC105379332	469706	9
chr8:+:25619663:25619685	9	0	sgRNAFLT3	TTGATAACGGATACAGGTGANNN	ATGAAACTCAATTAATGTAAACT	A...A.CTCA..TA.T..A.	+	20,16,14,13,12,11,8,7,5,2	0	10	ACT	25619663	25619685	chr8					0	0	10		105379332	LOC105379332	469706	9
chr16-:5167263:5167278	9	0	sgRNAFLT3	TTGATAACGGATACAGGTGANNN	CAGATAATGGGATACAGGCGAGAA	CA.....T..^.......C..	-	20,19,13,3	0	4	GAA	5167262	5167285	chr16		G		11	0	1	5		105371067	LOC105371067	469706	9
chr11:+:5225594:5225616	9	0	sgRNAFLT3	TTGATAACGGATACAGGTGANNN	GAGCTTAGTGATACTTGTGGGCC	GA.C.T.GT.....TT...G	+	20,19,17,15,13,12,6,5,1	0	9	GCC	5225594	5225616	chr11					0	0	9	TRUE	3043	HBB	469706	9
chr16:+:5167257:5167279	9	0	sgRNAFLT3	TTGATAACGGATACAGGTGANNN	AGATAATGGGATACAGGCGAGAA	AGATA.TG.........C..	+	20,19,18,17,16,14,13,3	0	8	GAA	5167257	5167279	chr16					0	0	8		105371067	LOC105371067	469706	9
chr2:-:48525343:48525365	8	0	sgRNAFLT3	TTGATAACGGATACAGGTGANNN	TATGTAAAAGTAACAGAAGAGTT	.ATG...AA.TA....AA..	-	19,18,17,13,12,10,9,4,3	0	9	GTT	48525343	48525365	chr2					0	0	9				469706	8
chr4:-:83227824:83227846	8	0	sgRNAFLT3	TTGATAACGGATACAGGTGANNN	ATGATGGCTCACACCTGAAATTT	A....GG.TC.C..CT.AA.	-	20,15,14,12,11,9,6,5,3,2	0	10	TTT	83227824	83227846	chr4					0	0	10				469706	8
chr10:+:114482888:114482910	8	0	sgRNAFLT3	TTGATAACGGATACAGGTGANNN	TTGATTGTAGACACAGGCTAACA	.....TGTA..C.....CT.	+	15,14,13,12,9,3,2	0	7	ACA	114482888	114482910	chr10					0	0	7		3983	ABLIM1	469706	8
chr13+:40262921:40262941	8	1.7e-05	sgRNAFLT3	TTGATAACGGATACAGGTGANNN	TTAATAACTGTATGATGGTGGAGT	..A.....T.^..GAT....G	+	18,12,8,7,6,1	0	6	AGT	40262942	40262965	chr13		U		11	0	1	7		646982	LINC00598	469706	8
chr17_KI270729v1_random+:4490:4502	8	0	sgRNAFLT3	TTGATAACGGATACAGGTGANNN	TAGA-ATGGAATACAATGGAATT	.A..-.TG.A.....ATG..	-	19,14,13,11,5,4,3	0	7	ATT	4480	4501	chr17_KI270729v1_random	U		5		1	0	8				469706	8
chr13:+:40262942:40262964	8	0	sgRNAFLT3	TTGATAACGGATACAGGTGANNN	TTAATAACTGTATGATGGTGGAG	..A.....T.TATG.T.GTG	+	18,12,10,9,8,7,5,3,2,1	0	10	GAG	40262942	40262964	chr13					0	0	10		646982	LINC00598	469706	8
chr17_KI270729v1_random:-:4490:4512	8	0	sgRNAFLT3	TTGATAACGGATACAGGTGANNN	ATGGAATGGAATAGAATGGAATA	A..GA.TG.A...G.ATG..	-	20,17,16,14,13,11,7,5,4,3	0	10	ATA	4490	4512	chr17_KI270729v1_random					0	0	10				469706	8
chr1-:114642153:114642158	7	0	sgRNAFLT3	TTGATAACGGATACAGGTGANNN	AGGCGGACGGAT-CACTTGAGAC	AG.CGG......-..CT...	+	20,19,17,16,15,5,4	0	7	GAC	114642110	114642131	chr1	A		13		1	0	8		163259	DENND2C	469706	7
chr1:-:58507071:58507093	7	0	sgRNAFLT3	TTGATAACGGATACAGGTGANNN	TTCAGAAATAAAAGTGTTGCTCC	..C.G..ATA.A.GT.T..C	-	18,16,13,12,11,9,7,6,4,1	0	10	TCC	58507071	58507093	chr1					0	0	10		1600	DAB1	469706	7
chr1:+:114642127:114642149	7	0	sgRNAFLT3	TTGATAACGGATACAGGTGANNN	TTTTTGGTAGAGACGGGTTTCAC	..TT.GGTA..G..G...TT	+	18,17,15,14,13,12,9,6,2,1	0	10	CAC	114642127	114642149	chr1					0	0	10		163259	DENND2C	469706	7
chr13:-:91352053:91352075	7	0	sgRNAFLT3	TTGATAACGGATACAGGTGANNN	GAGTGTACACATACATTTAACTG	GA.TGT..AC.....TT.A.	-	20,19,17,16,15,12,11,5,4,2	0	10	CTG	91352053	91352075	chr13					0	0	10	TRUE	407975	MIR17HG	469706	7
chr14:-:76952541:76952563	7	0	sgRNAFLT3	TTGATAACGGATACAGGTGANNN	ATAACCATGAAAACAGTTTGTTT	A.A.CC.T.A.A....T.TG	-	20,18,16,15,13,11,9,4,2,1	0	10	TTT	76952541	76952563	chr14					0	0	10				469706	7
chr16:-:46396444:46396466	7	0	sgRNAFLT3	TTGATAACGGATACAGGTGANNN	TCGATGATGATTCCATTCTACTC	.C...G.T.AT.C..TTCT.	-	19,15,13,11,10,8,5,4,3,2	0	10	CTC	46396444	46396466	chr16					0	0	10				469706	7
chr4:+:28445949:28445971	7	0	sgRNAFLT3	TTGATAACGGATACAGGTGANNN	GGGGAGGCAGAGGCAGGAGAATT	GG.GAGG.A..GG....A..	+	20,19,17,16,15,14,12,9,8,3	0	10	ATT	28445949	28445971	chr4					0	0	10		105374557	LOC105374557	469706	7
chr6:+:152084193:152084215	7	0	sgRNAFLT3	TTGATAACGGATACAGGTGANNN	ATTCTCACTCATAGGTGGGAGTT	A.TC.C..TC...GGT.G..	+	20,18,17,15,12,11,7,6,5,3	0	10	GTT	152084193	152084215	chr6					0	0	10		2099	ESR1	469706	7
chr9:+:95467625:95467647	7	0	sgRNAFLT3	TTGATAACGGATACAGGTGANNN	TTGAGACAGTCTTGTGTTGCCAA	....G.CA.TC.TGT.T..C	+	16,14,13,11,10,8,7,6,4,1	0	10	CAA	95467625	95467647	chr9					0	0	10		5727	PTCH1	469706	7
chrX:-:115261636:115261658	7	0	sgRNAFLT3	TTGATAACGGATACAGGTGANNN	CAGCTGGCAGAGAGAGGATAAGC	CA.C.GG.A..G.G...AT.	-	20,19,17,15,14,12,9,7,3,2	0	10	AGC	115261636	115261658	chrX					0	0	10				469706	7
chr5+:153683321:153683341	7	0	sgRNAFLT3	TTGATAACGGATACAGGTGANNN	TTTATCTCAG-TGCAAGTAAGAC	..T..CT.A.-.G..A..A.	+	18,15,14,12,8,5,2	0	7	GAC	153683323	153683344	chr5	A		11		1	0	8		2890	GRIA1	469706	7
chr2+:177106340:177106345	6	0.001161	sgRNAFLT3	TTGATAACGGATACAGGTGANNN	GTGACAT-GGATGCTGGAGAGAG	G...C.T-....G.T..A..	-	20,16,14,8,6,3	0	6	GAG	177106337	177106358	chr2	C		8		1	0	7		107985965	LOC107985965	469706	6
chr5+:169182361:169182380	6	0	sgRNAFLT3	TTGATAACGGATACAGGTGANNN	TTG-TAAGGTTTGCAGTTCATTT	...-...G.TT.G...T.C.	-	13,11,10,8,4,2	0	6	TTT	169182409	169182430	chr5	A		4		1	0	7		6586	SLIT3	469706	6
chr7+:7159898:7159900	6	0	sgRNAFLT3	TTGATAACGGATACAGGTGANNN	ATGAAAAGAGATGCTG-TGCTCC	A...A..GA...G.T.-..C	-	20,16,13,12,8,6,1	0	7	TCC	7159929	7159950	chr7	G		17		1	0	8		56913	C1GALT1	469706	6
chr8+:21695994:21696003	6	0	sgRNAFLT3	TTGATAACGGATACAGGTGANNN	GGGGGTAGGGATGTAGG-GATAA	GG.GGT.G....GT...-..	-	20,19,17,16,15,13,8,7	0	8	TAA	21695991	21696012	chr8	U		18		1	0	9		2675	GFRA2	469706	6
chr11-:23724324:23724336	6	0	sgRNAFLT3	TTGATAACGGATACAGGTGANNN	TTGAAATGAGACCTGAGGTAAAAG	....A.TGA..CCT^....A.	-	16,14,13,12,9,8,7,2	0	8	AAG	23724286	23724309	chr11		G		15	0	1	9				469706	6
chr1:-:153476961:153476983	6	0	sgRNAFLT3	TTGATAACGGATACAGGTGANNN	TTGCTATGTTACCCAGGCTGGTC	...C..TGTT.CC....CTG	-	17,14,13,12,11,9,8,3,2,1	0	10	GTC	153476961	153476983	chr1					0	0	10				469706	6
chr1:-:31307538:31307560	6	0	sgRNAFLT3	TTGATAACGGATACAGGTGANNN	GTGATGGCAGGCGCCTGTAATCC	G....GG.A.GCG.CT..A.	-	20,15,14,12,10,9,8,6,5,2	0	10	TCC	31307538	31307560	chr1					0	0	10		51538	ZCCHC17	469706	6
chr1:+:28491938:28491960	6	0	sgRNAFLT3	TTGATAACGGATACAGGTGANNN	TTGAACAAGTCAAAATGTTATAC	....AC.A.TCA.A.T..T.	+	16,15,13,11,10,9,7,5,2	0	9	TAC	28491938	28491960	chr1					0	0	9		65979	PHACTR4	469706	6
chr11:+:23724340:23724362	6	0	sgRNAFLT3	TTGATAACGGATACAGGTGANNN	CTTATAAAACTTTGAAATGAGAC	C.T....AACT.TG.AA...	+	20,18,13,12,11,10,8,7,5,4	0	10	GAC	23724340	23724362	chr11					0	0	10				469706	6
chr13:-:28046091:28046113	6	0	sgRNAFLT3	TTGATAACGGATACAGGTGANNN	TGGATAATTCTTTGTTGTGAAGG	.G.....TTCT.TGTT....	-	19,13,12,11,10,8,7,6,5	0	9	AGG	28046091	28046113	chr13					0	0	9		2322	FLT3	469706	6
chr15:+:90088849:90088871	6	0	sgRNAFLT3	TTGATAACGGATACAGGTGANNN	TTCATGAGGAAGGCAGTAGAGTC	..C..G.G.A.GG...TA..	+	18,15,13,11,9,8,4,3	0	8	GTC	90088849	90088871	chr15					0	0	8		3418	IDH2	469706	6
chr16:-:21960577:21960599	6	1	sgRNAFLT3	TTGATAACGGATACAGGTGANNN	TTAAAAACGGATACAGGTCAAAA	..A.A.............C.	-	18,16,2	0	3	AAA	21960577	21960599	chr16					0	0	3				469706	6
chr18:-:37267393:37267415	6	0	sgRNAFLT3	TTGATAACGGATACAGGTGANNN	TTGCCCACAGCTTCAGCAGAGAC	...CCC..A.C.T...CA..	-	17,16,15,12,10,8,4,3	0	8	GAC	37267393	37267415	chr18					0	0	8		56853	CELF4	469706	6
chr2:-:177106337:177106359	6	0	sgRNAFLT3	TTGATAACGGATACAGGTGANNN	GGTGACATGGATGCTGGAGAGAG	GGTGAC.T....G.T..A..	-	20,19,18,17,16,15,13,8,6,3	0	10	GAG	177106337	177106359	chr2					0	0	10		107985965	LOC107985965	469706	6
chr5:-:120323991:120324013	6	0	sgRNAFLT3	TTGATAACGGATACAGGTGANNN	GAGATGCTGATGAGATGTGATAG	GA...GCT.ATG.G.T....	-	20,19,15,14,13,11,10,9,7,5	0	10	TAG	120323991	120324013	chr5					0	0	10				469706	6
chr5:-:169182350:169182372	6	0	sgRNAFLT3	TTGATAACGGATACAGGTGANNN	TTGATACAATATTAACAACAGCA	......CAAT..TA.CAAC.	-	14,13,12,11,8,7,5,4,3,2	0	10	GCA	169182350	169182372	chr5					0	0	10		6586	SLIT3	469706	6
chr5:+:102412735:102412757	6	0	sgRNAFLT3	TTGATAACGGATACAGGTGANNN	TGGGTGACAGAGTCAGATCTTGT	.G.G.G..A..GT...A.CT	+	19,17,15,12,9,8,4,2,1	0	9	TGT	102412735	102412757	chr5					0	0	9		133482	SLCO6A1	469706	6
chr7:-:7159888:7159910	6	0	sgRNAFLT3	TTGATAACGGATACAGGTGANNN	CTGATAGCTGAAAGGCCAGTTCC	C.....G.T..A.GGCCA.T	-	20,14,12,9,7,6,5,4,3,1	0	10	TCC	7159888	7159910	chr7					0	0	10		56913	C1GALT1	469706	6
chr9:+:125149877:125149899	6	0	sgRNAFLT3	TTGATAACGGATACAGGTGANNN	TTGATGTGCTCTGCAGATGAGTT	.....GTGCTC.G...A...	+	15,14,13,12,11,10,8,4	0	8	GTT	125149877	125149899	chr9					0	0	8	TRUE	5537	PPP6C	469706	6
chr10+:59736042:59736062:chr10-:59736022:59736042	5	0	sgRNAFLT3	TTGATAACGGATACAGGTGANNN	TAGATTAAATGACATAGAGTGAGCA	.A...^..AT..C.T..^....	+	19,13,12,9,7	0	5	GCA	59736085	59736109	chr10		U,A		6,18	0	2	7				469706	5
chr1:+:72523740:72523762	5	0	sgRNAFLT3	TTGATAACGGATACAGGTGANNN	CAAAAAACTTAGCCAGGTGTGGT	CAA.A...TT.GC......T	+	20,19,18,16,12,11,9,8,1	0	9	GGT	72523740	72523762	chr1					0	0	9		105378797	LOC105378797	469706	5
chr10:+:93449222:93449244	5	0	sgRNAFLT3	TTGATAACGGATACAGGTGANNN	TTGATTACATGTTGAAATAACAT	.....T..ATG.TG.AA.A.	+	15,12,11,10,8,7,5,4,2	0	9	CAT	93449222	93449244	chr10					0	0	9		26509	MYOF	469706	5

## Sheet: offTargetsInPeakRegions_KIT
offTarget	peak_score	predicted_cleavage_score	gRNA.name	gRNAPlusPAM	offTarget_sequence	guideAlignment2OffTarget	offTargetStrand	mismatch.distance2PAM	n.PAM.mismatch	n.guide.mismatch	PAM.sequence	offTarget_Start	offTarget_End	chromosome	RNA.bulge	DNA.bulge	pos.RNA.bulge	pos.DNA.bulge	n.RNA.bulge	n.DNA.bulge	total.mismatch.bulge	inExon	entrez_id	symbol	sequence.depth	n.distinct.UMIs
chr19+:853259:853278	13	4e-06	sgRNAKIT	ACTTCATCTAACGAGATTAANNN	TCTCCCTCCC-CGGCAGAAACGT	T..C.C..CC-..GC.GA..	+	20,17,15,12,11,7,6,4,3	0	9	CGT	853246	853267	chr19	A		11		1	0	10	TRUE			670266	13
chr22+:19939891:19939911	9	0	sgRNAKIT	ACTTCATCTAACGAGATTAANNN	ACTTCAATTTGGGA-ATGATTGT	......AT.TGG..-..G.T	+	14,13,11,10,9,3,1	0	7	TGT	19939905	19939926	chr22	G		15		1	0	8		10587	TXNRD2	670266	9
chr3+:112250664:112250680	12	0	sgRNAKIT	ACTTCATCTAACGAGATTAANNN	ACTTC-TCTGGTGATAGCGATTT	.....-...GGT..T.GCG.	-	11,10,9,6,4,3,2	0	7	TTT	112250650	112250671	chr3	A		6		1	0	8				670266	12
chr7+:94349593:94349607	9	0	sgRNAKIT	ACTTCATCTAACGAGATTAANNN	ATTTCTGCTAGAAAAGCTTTAGGC	.T...TG...^.AA..C..T.	+	19,15,14,9,8,5,2	0	7	GGC	94349634	94349657	chr7		G		11	0	1	8		101927525	COL1A2-AS1	670266	9
chr16+:10935765:10935785	13	0	sgRNAKIT	ACTTCATCTAACGAGATTAANNN	TCTGAATCTAATCTCGAGTATAAC	T..GA......^.TC..G..T	+	20,17,16,8,7,4,1	0	7	AAC	10935760	10935783	chr16		U		12	0	1	8	TRUE	4261	CIITA	670266	13
chr16:+:10935754:10935776	13	0	sgRNAKIT	ACTTCATCTAACGAGATTAANNN	GCCTCATCTGAATCTAATCTCGA	G.C......G.ATCT.A.CT	+	20,18,11,9,8,7,6,4,2,1	0	10	CGA	10935754	10935776	chr16					0	0	10	TRUE	4261	CIITA	670266	13
chr18:-:43207649:43207671	9	0	sgRNAKIT	ACTTCATCTAACGAGATTAANNN	CCATCCCCTTATAAGACATACAA	C.A..CC..T.TA...CAT.	-	20,18,15,14,11,9,8,4,3,2	0	10	CAA	43207649	43207671	chr18					0	0	10				670266	9
chr2:-:219733904:219733926	9	0	sgRNAKIT	ACTTCATCTAACGAGATTAANNN	GTTATTTCAAATGAGGTTGTGAA	GT.ATT..A..T...G..GT	-	20,19,17,16,15,12,9,5,2,1	0	10	GAA	219733904	219733926	chr2					0	0	10		105373886	LINC02832	670266	9
chr22:+:19939872:19939894	9	0	sgRNAKIT	ACTTCATCTAACGAGATTAANNN	CCATATCCTAAAAATTTTGAGGG	C.A.ATC....AA.TT..G.	+	20,18,16,15,14,9,8,6,5,2	0	10	GGG	19939872	19939894	chr22					0	0	10		10587	TXNRD2	670266	9
chr3:+:112250651:112250673	12	0	sgRNAKIT	ACTTCATCTAACGAGATTAANNN	AATCGCTATCACCAGAGAAGTGC	.A.CGC.A.C..C...GA.G	+	19,17,16,15,13,11,8,4,3,1	0	10	TGC	112250651	112250673	chr3					0	0	10				670266	12
chr4:-:125683199:125683221	9	0	sgRNAKIT	ACTTCATCTAACGAGATTAANNN	GTTTCATCTACTCTGACATTGAT	GT........CTCT..CATT	-	20,19,10,9,8,7,4,3,2,1	0	10	GAT	125683199	125683221	chr4					0	0	10				670266	9
chr5:-:135638161:135638183	74	0	sgRNAKIT	ACTTCATCTAACGAGATTAANNN	ACATTACAAATTTCAATTAAACT	..A.T.CAA.TTTCA.....	-	18,16,14,13,12,10,9,8,7,6	0	10	ACT	135638161	135638183	chr5					0	0	10	TRUE	153328	SLC25A48	670266	74
chr6:-:6123908:6123930	9	0	sgRNAKIT	ACTTCATCTAACGAGATTAANNN	ACGTCACCAAAGCTTATGGCTAG	..G...C.A..GCTT..GGC	-	18,14,12,9,8,7,6,3,2,1	0	10	TAG	6123908	6123930	chr6					0	0	10				670266	9
chr7:-:138641982:138642004	10	0	sgRNAKIT	ACTTCATCTAACGAGATTAANNN	AATGTCACAAGAGTGTTTAAAAA	.A.GTCA.A.GA.T.T....	-	19,17,16,15,14,12,10,9,7,5	0	10	AAA	138641982	138642004	chr7					0	0	10		136306	SVOPL	670266	10
chr7:+:94349603:94349625	9	0	sgRNAKIT	ACTTCATCTAACGAGATTAANNN	CCATCACTTAGGGACATTCCGAG	C.A...CT..GG..C...CC	+	20,18,14,13,10,9,6,2,1	0	9	GAG	94349603	94349625	chr7					0	0	9		101927525	COL1A2-AS1	670266	9
chr18+:22572044:22572064	9	0.000234	sgRNAKIT	ACTTCATCTAACGAGATTAANNN	TCTACAGTCTACTGGGAATATCAG	T..A..^....CT.G..A..T	-	20,17,10,9,7,4,1	0	7	CAG	22572056	22572079	chr18		G		7	0	1	8				670266	9
chr3+:93470366:93470370	109	0	sgRNAKIT	ACTTCATCTAACGAGATTAANNN	ATTTCATGTAGAGT-ATAAAATA	.T.....G..GA.T-..A..	+	19,13,10,9,7,3	0	6	ATA	93470388	93470409	chr3	G		15		1	0	7				670266	109
chr4+:88637118:88637138	9	0	sgRNAKIT	ACTTCATCTAACGAGATTAANNN	ATGCCATCTCAAAA-ACAAACAA	.TGC.....C.AA.-.CA..	+	19,18,17,11,9,8,4,3	0	8	CAA	88637119	88637140	chr4	G		15		1	0	9		8916	HERC3	670266	9
chr13+:67380076:67380096	9	0	sgRNAKIT	ACTTCATCTAACGAGATTAANNN	AGTTCATTGAGCT-GATTAACAC	.G.....TG.G.T-......	+	19,13,12,10,8	0	5	CAC	67380089	67380110	chr13	A		14		1	0	6				670266	9
chr1:+:81619016:81619038	9	0	sgRNAKIT	ACTTCATCTAACGAGATTAANNN	ACTGTTTGGAAGGATCATTAATT	...GTT.GG..G..TCA.T.	+	17,16,15,13,12,9,6,5,4,2	0	10	ATT	81619016	81619038	chr1					0	0	10		23266	ADGRL2	670266	9
chr13:+:61949990:61950012	9	0	sgRNAKIT	ACTTCATCTAACGAGATTAANNN	ACTTAATGAATACAGTGTACATT	....A..GA.TAC..TG..C	+	16,13,12,10,9,8,5,4,1	0	9	ATT	61949990	61950012	chr13					0	0	9				670266	9
chr13:+:67380089:67380111	9	0	sgRNAKIT	ACTTCATCTAACGAGATTAANNN	AGTTCATTGAGCTGATTAACACT	.G.....TG.G.TGAT.A.C	+	19,13,12,10,8,7,6,5,3,1	0	10	ACT	67380089	67380111	chr13					0	0	10				670266	9
chr13:+:67396242:67396264	11	0	sgRNAKIT	ACTTCATCTAACGAGATTAANNN	TCCTAGGCTGACAATTTTACACT	T.C.AGG..G..A.TT...C	+	20,18,16,15,14,11,8,6,5,1	0	10	ACT	67396242	67396264	chr13					0	0	10				670266	11
chr17:-:63674133:63674155	10	0	sgRNAKIT	ACTTCATCTAACGAGATTAANNN	AAGGCACTTAACAAGATGAACTT	.AGG..CT....A....G..	-	19,18,17,14,13,8,3	0	7	CTT	63674133	63674155	chr17					0	0	7		4215	MAP3K3	670266	10
chr17:-:9887765:9887787	9	0	sgRNAKIT	ACTTCATCTAACGAGATTAANNN	AGTCATACTGGTTACATTAACTT	.G.CATA..GGTT.C.....	-	19,17,16,15,14,11,10,9,8,6	0	10	CTT	9887765	9887787	chr17					0	0	10		9340	GLP2R	670266	9
chr18:+:22572024:22572046	9	0	sgRNAKIT	ACTTCATCTAACGAGATTAANNN	CTTTCATGAAATTATCAAAATAA	CT.....GA..TT.TCAA..	+	20,19,13,12,9,8,6,5,4,3	0	10	TAA	22572024	22572046	chr18					0	0	10				670266	9
chr19:-:7712883:7712905	8	0	sgRNAKIT	ACTTCATCTAACGAGATTAANNN	TCACAAGGTCAGGAGTTCAAGAC	T.ACA.GG.C.G...T.C..	-	20,18,17,16,14,13,11,9,5,3	0	10	GAC	7712883	7712905	chr19					0	0	10				670266	8
chr3:-:148543157:148543179	8	0	sgRNAKIT	ACTTCATCTAACGAGATTAANNN	GCATATGCTAAAGCCACTTAACT	G.A.ATG....A.CC.C.T.	-	20,18,16,15,14,9,7,6,4,2	0	10	ACT	148543157	148543179	chr3					0	0	10		105374150	LOC105374150	670266	8
chr3:-:93470374:93470396	52	0	sgRNAKIT	ACTTCATCTAACGAGATTAANNN	ACATGAAATATCAAAGTTCACAA	..A.G.AA..T.A.AG..C.	-	18,16,14,13,10,8,6,5,2	0	9	CAA	93470374	93470396	chr3					0	0	9				670266	52
chr6:-:150855024:150855046	11	0	sgRNAKIT	ACTTCATCTAACGAGATTAANNN	ATTCCACATAAGAAGAGTATACC	.T.C..CA...GA...G..T	-	19,17,14,13,9,8,4,1	0	8	ACC	150855024	150855046	chr6					0	0	8				670266	11
chr6:-:70872234:70872256	10	0	sgRNAKIT	ACTTCATCTAACGAGATTAANNN	GATAGATCAACTGGGATAGAAGA	GA.AG...A.CT.G...AG.	-	20,19,17,16,12,10,9,7,3,2	0	10	AGA	70872234	70872256	chr6					0	0	10		135152	B3GAT2	670266	10
chr9:-:108057578:108057600	8	0	sgRNAKIT	ACTTCATCTAACGAGATTAANNN	ATTGCCTCAAACCGAAATGATTC	.T.G.C..A...CGA.A.G.	-	19,17,15,12,8,7,6,4,2	0	9	TTC	108057578	108057600	chr9					0	0	9				670266	8
chrUn_KI270467v1:+:2393:2415	20	0	sgRNAKIT	ACTTCATCTAACGAGATTAANNN	ATTTTATATACTGTATATAATAT	.T..T..A..CT.TATA...	+	19,16,13,10,9,7,6,5,4	0	9	TAT	2393	2415	chrUn_KI270467v1					0	0	9				670266	20
chr3:-:93470562:93470584	192	0	sgRNAKIT	ACTTCATCTAACGAGATTAANNN	ACACCAGATATATATACTATAGT	..AC..GA..TAT.T.C..T	-	18,17,14,13,10,9,8,6,4,1	0	10	AGT	93470562	93470584	chr3					0	0	10				670266	192
chr4:+:54709436:54709458	7583	100	sgRNAKIT	ACTTCATCTAACGAGATTAANNN	ACTTCATCTAACGAGATTAAAAG	....................	+		0	0	AAG	54709436	54709458	chr4					0	0	0	TRUE	3815	KIT	670266	7012
chr18+:34149941:34149943	7	0.000137	sgRNAKIT	ACTTCATCTAACGAGATTAANNN	TCTTCAAATAAACCAGGTTATAGA	T.....AA...^.C..G...T	-	20,14,13,8,5,1	0	6	AGA	34149898	34149921	chr18		A		12	0	1	7		8715	NOL4	670266	7
chr1+:199778032:199778052	11	1.5e-05	sgRNAKIT	ACTTCATCTAACGAGATTAANNN	ACTCCACGTTAC-AGAGAAATGT	...C..CG.T..-...GA..	+	17,14,13,11,4,3	0	6	TGT	199778003	199778024	chr1	G		13		1	0	7				670266	11
chr14+:39141235:39141255	8	0	sgRNAKIT	ACTTCATCTAACGAGATTAANNN	ACTCCATGTCTCGC-ATCCAGGT	...C...G.CT..C-..CC.	+	17,13,11,10,7,3,2	0	7	GGT	39141268	39141289	chr14	G		15		1	0	8				670266	8
chr3+:58473681:58473699	7	0	sgRNAKIT	ACTTCATCTAACGAGATTAANNN	ACCTCATC-ATCAATTTGAACTT	..C.....-.T.A.TT.G..	+	18,10,8,6,5,3	0	6	CTT	58473680	58473701	chr3	U		9		1	0	7				670266	7
chr16+:46390481:46390494	15	0	sgRNAKIT	ACTTCATCTAACGAGATTAANNN	AATGCACTCCAATGGAATCAACAT	.A.G..^..C..T.GA..C..	+	19,17,12,9,7,6,3	0	7	CAT	46390495	46390518	chr16		C		7	0	1	8				670266	15
chr20-:54003976:54003977	7	0	sgRNAKIT	ACTTCATCTAACGAGATTAANNN	CCTTCCTCATACGTATATCAACAC	C....C..AT...^.T..C..	+	20,15,12,11,6,3	0	6	CAC	54003960	54003983	chr20		U		14	0	1	7		8537	BCAS1	670266	7
chrUn_KI270467v1-:1277:1283	8	0	sgRNAKIT	ACTTCATCTAACGAGATTAANNN	AGTACATCAAATATATATTATATT	.G.A....A..TA^.T....T	+	19,17,12,9,8,6,1	0	7	ATT	1301	1324	chrUn_KI270467v1		U		14	0	1	8				670266	8
chr1:-:211208683:211208705	7	0	sgRNAKIT	ACTTCATCTAACGAGATTAANNN	ACCATTCCTGATGATTTAAAATC	..CATTC..G.T..TT.A..	-	18,17,16,15,14,11,9,6,5,3	0	10	ATC	211208683	211208705	chr1					0	0	10				670266	7
chr1:+:199778075:199778097	11	0	sgRNAKIT	ACTTCATCTAACGAGATTAANNN	CCAGCATTTTGGGAGGCCAAAGC	C.AG...T.TGG...GCC..	+	20,18,17,13,11,10,9,5,4,3	0	10	AGC	199778075	199778097	chr1					0	0	10				670266	11
chr10:-:91680805:91680827	8	0	sgRNAKIT	ACTTCATCTAACGAGATTAANNN	ATTTTATTCTGCATGATTCCAGC	.T..T..TCTG.AT....CC	-	19,16,13,12,11,10,8,7,2,1	0	10	AGC	91680805	91680827	chr10					0	0	10				670266	8
chr13:-:57708765:57708787	7	0	sgRNAKIT	ACTTCATCTAACGAGATTAANNN	GTCTCATTTTCTGAGATTCAACC	GTC....T.TCT......C.	-	20,19,18,13,11,10,9,2	0	8	ACC	57708765	57708787	chr13					0	0	8		27253	PCDH17	670266	7
chr14:-:39141239:39141261	8	0	sgRNAKIT	ACTTCATCTAACGAGATTAANNN	GGATCATTTTAAGATTTGACTGC	GGA....T.T.A..TT.G.C	-	20,19,18,13,11,9,6,5,3,1	0	10	TGC	39141239	39141261	chr14					0	0	10				670266	8
chr16:+:46390463:46390485	19	0	sgRNAKIT	ACTTCATCTAACGAGATTAANNN	AAATCATAAAATGGACTCGAATG	.AA....AA..T.GAC.CG.	+	19,18,13,12,9,7,6,5,3,2	0	10	ATG	46390463	46390485	chr16					0	0	10				670266	19
chr18:-:34149929:34149951	7	0	sgRNAKIT	ACTTCATCTAACGAGATTAANNN	ACAGCATTAACTAACTTTCAGCA	..AG...TA.CTA.CT..C.	-	18,17,13,12,10,9,8,6,5,2	0	10	GCA	34149929	34149951	chr18					0	0	10		8715	NOL4	670266	7
chr2:-:208535515:208535537	7	0	sgRNAKIT	ACTTCATCTAACGAGATTAANNN	GGTTTTGCTATTGTGAATAGGGA	GG..TTG...TT.T..A..G	-	20,19,16,15,14,10,9,7,4,1	0	10	GGA	208535515	208535537	chr2					0	0	10		5746	PTH2R	670266	7
chr2:+:121054403:121054425	10	0	sgRNAKIT	ACTTCATCTAACGAGATTAANNN	AAACCATCCAACTTGGAGACACA	.AAC....C...TT.GAG.C	+	19,18,17,12,8,7,5,4,3,1	0	10	ACA	121054403	121054425	chr2					0	0	10				670266	10
chr2:+:191516819:191516841	7	0	sgRNAKIT	ACTTCATCTAACGAGATTAANNN	TCTTTTTAAAAATAAAACAAGGC	T...TT.AA..AT.A.AC..	+	20,16,15,13,12,9,8,6,4,3	0	10	GGC	191516819	191516841	chr2					0	0	10				670266	7
chr20:-:54003964:54003986	7	0	sgRNAKIT	ACTTCATCTAACGAGATTAANNN	CATACGTATATCAACACTCATCT	CA.A.G.A..T.A.C.C.C.	-	20,19,17,15,13,10,8,6,4,2	0	10	TCT	54003964	54003986	chr20					0	0	10		8537	BCAS1	670266	7
chr22:-:30919036:30919058	7	0	sgRNAKIT	ACTTCATCTAACGAGATTAANNN	TCTTGCTCCTATGAGAATCTAAT	T...GC..CT.T....A.CT	-	20,16,15,12,11,9,4,2,1	0	9	AAT	30919036	30919058	chr22					0	0	9				670266	7
chr3:-:53503043:53503065	9	0	sgRNAKIT	ACTTCATCTAACGAGATTAANNN	GCTTATTCACAAGAGCATAATTT	G...AT..AC.A...CA...	-	20,16,15,12,11,9,5,4	0	8	TTT	53503043	53503065	chr3					0	0	8		776	CACNA1D	670266	9
chr3:+:58473670:58473692	7	0	sgRNAKIT	ACTTCATCTAACGAGATTAANNN	AATTAAATCAACCTCATCATCAA	.A..A.ATC...CTC..C.T	+	19,16,14,13,12,8,7,6,3,1	0	10	CAA	58473670	58473692	chr3					0	0	10				670266	7
chr4:-:36246301:36246323	10	0	sgRNAKIT	ACTTCATCTAACGAGATTAANNN	ATGGCTTACAATGATAAAAATAG	.TGG.T.AC..T..T.AA..	-	19,18,17,15,13,12,9,6,4,3	0	10	TAG	36246301	36246323	chr4					0	0	10		439933	LOC439933	670266	10
chr6:-:165833700:165833722	7	0	sgRNAKIT	ACTTCATCTAACGAGATTAANNN	GCATGATCAAATGGGACAAGAAC	G.A.G...A..T.G..CA.G	-	20,18,16,12,9,7,4,3,1	0	9	AAC	165833700	165833722	chr6					0	0	9		90632	LINC00473	670266	7
chr7:+:98884482:98884504	8	0	sgRNAKIT	ACTTCATCTAACGAGATTAANNN	ACCTCAGCCTCCCAAAGTGCTAG	..C...G.CTC.C.A.G.GC	+	18,14,12,11,10,8,6,4,2,1	0	10	TAG	98884482	98884504	chr7					0	0	10		8295	TRRAP	670266	8
chr8:+:23349774:23349796	7	0	sgRNAKIT	ACTTCATCTAACGAGATTAANNN	GTTCCTTCCAACCATGTTTGAGG	GT.C.T..C...C.TG..TG	+	20,19,17,15,12,8,6,5,2,1	0	10	AGG	23349774	23349796	chr8					0	0	10		4017	LOXL2	670266	7
chrUn_KI270467v1:+:1265:1287	26	0	sgRNAKIT	ACTTCATCTAACGAGATTAANNN	ATTTTATGTACAGTATATAATAC	.T..T..G..CA.TATA...	+	19,16,13,10,9,7,6,5,4	0	9	TAC	1265	1287	chrUn_KI270467v1					0	0	9				670266	26
chr3:-:93470472:93470494	180	0	sgRNAKIT	ACTTCATCTAACGAGATTAANNN	AATATATATTAGGTACATAAAAT	.A.AT..A.T.G.TACA...	-	19,17,16,13,11,9,7,6,5,4	0	10	AAT	93470472	93470494	chr3					0	0	10				670266	179
chr5:-:135638174:135638196	74	0	sgRNAKIT	ACTTCATCTAACGAGATTAANNN	AATTTATTTTAAAACATTACAAA	.A..T..T.T.AA.C....C	-	19,16,13,11,9,8,6,1	0	8	AAA	135638174	135638196	chr5					0	0	8	TRUE	153328	SLC25A48	670266	74
chr7-:106189253:106189273	7	0	sgRNAKIT	ACTTCATCTAACGAGATTAANNN	ACTTGTCAGAAC-AGAATAAAAA	....GTCAG...-...A...	+	16,15,14,13,12,4	0	6	AAA	106189255	106189276	chr7	G		13		1	0	7				670266	7
chr16-:76767735:76767755	7	0	sgRNAKIT	ACTTCATCTAACGAGATTAANNN	ACCTCAAC-AGCGATAATCATAT	..C...A.-.G...T.A.C.	-	18,14,10,6,4,2	0	6	TAT	76767734	76767755	chr16	U		9		1	0	7		85445	CNTNAP4	670266	7
chr1-:25644151:25644171	10	0	sgRNAKIT	ACTTCATCTAACGAGATTAANNN	ACGTCATCTTCAGGTGACTCCGCA	..G......T^.G.T..C.CC	+	18,11,9,7,4,2,1	0	7	GCA	25644156	25644179	chr1		C		11	0	1	8		57134	MAN1C1	670266	10
chr5-:65125402:65125421	6	0	sgRNAKIT	ACTTCATCTAACGAGATTAANNN	ACTGCACCTGGCCTAGATTTGATA	...G..C..GG.C^.....TG	-	17,14,11,10,8,2,1	0	7	ATA	65125408	65125431	chr5		U		14	0	1	8				670266	6
chr13-:80687133:80687142	6	0	sgRNAKIT	ACTTCATCTAACGAGATTAANNN	ATCACATCTAAGTTATATTAGACA	.TCA.......GT^.T....G	+	19,18,17,9,8,6,1	0	7	ACA	80687140	80687163	chr13		U		14	0	1	8				670266	6
chr1:-:44191730:44191752	6	0	sgRNAKIT	ACTTCATCTAACGAGATTAANNN	CCAGCACCTTGGGAGGCTGAGGC	C.AG..C..TGG...GC.G.	-	20,18,17,14,11,10,9,5,4,2	0	10	GGC	44191730	44191752	chr1					0	0	10				670266	6
chr1:-:97296340:97296362	6	0	sgRNAKIT	ACTTCATCTAACGAGATTAANNN	ATTTTACCTAAATATTTGGACAC	.T..T.C....AT.TT.GG.	-	19,16,14,9,8,6,5,3,2	0	9	CAC	97296340	97296362	chr1					0	0	9		1806	DPYD	670266	6
chr1:+:25644153:25644175	10	0	sgRNAKIT	ACTTCATCTAACGAGATTAANNN	CCTGAAGATGACGTGAGCCATGG	C..GA.GA.G...T..GCC.	+	20,17,16,14,13,11,7,4,3,2	0	10	TGG	25644153	25644175	chr1					0	0	10		57134	MAN1C1	670266	10
chr10:-:121179440:121179462	7	0	sgRNAKIT	ACTTCATCTAACGAGATTAANNN	ATTTTGAATGAGGAGTATCAGTA	.T..TGAA.G.G...TA.C.	-	19,16,15,14,13,11,9,5,4,2	0	10	GTA	121179440	121179462	chr10					0	0	10		101927889	LINC01153	670266	7
chr10:+:23017797:23017819	6	0	sgRNAKIT	ACTTCATCTAACGAGATTAANNN	AATTCACCTGCCTGGTCTGGCCT	.A....C..GC.TG.TC.GG	+	19,14,11,10,8,7,5,4,2,1	0	10	CCT	23017797	23017819	chr10					0	0	10		219681	ARMC3	670266	6
chr11:+:29036473:29036495	6	0	sgRNAKIT	ACTTCATCTAACGAGATTAANNN	GATTACTCCATTGAAATTGCCAT	GA..AC..C.TT..A...GC	+	20,19,16,15,12,10,9,6,2,1	0	10	CAT	29036473	29036495	chr11					0	0	10		105376603	LINC02742	670266	6
chr13:-:80687113:80687135	6	0	sgRNAKIT	ACTTCATCTAACGAGATTAANNN	ATCACATCTAAGTTATATTAGAC	.TCA.......GTTATA.T.	-	19,18,17,9,8,7,6,5,4,2	0	10	GAC	80687113	80687135	chr13					0	0	10				670266	6
chr14:+:93209431:93209453	6	0	sgRNAKIT	ACTTCATCTAACGAGATTAANNN	ACTTCCTATCACTTTAAGAAAGA	.....C.A.C..TTT.AG..	+	15,13,11,8,7,6,4,3	0	8	AGA	93209431	93209453	chr14					0	0	8				670266	6
chr16:-:76767729:76767751	7	0	sgRNAKIT	ACTTCATCTAACGAGATTAANNN	ATTATCGCTGTTGAGGTTGATGG	.T.ATCG..GTT...G..G.	-	19,17,16,15,14,11,10,9,5,2	0	10	TGG	76767729	76767751	chr16					0	0	10		85445	CNTNAP4	670266	7
chr2:-:217194169:217194191	10	0	sgRNAKIT	ACTTCATCTAACGAGATTAANNN	ACCCGATCTCTCATGCTCATTTC	..CCG....CT.AT.C.C.T	-	18,17,16,11,10,8,7,5,3,1	0	10	TTC	217194169	217194191	chr2					0	0	10		105373877	DIRC3-AS1	670266	10
chr21:+:39783201:39783223	7	0	sgRNAKIT	ACTTCATCTAACGAGATTAANNN	CTTTGACATACTGATTTCAATTC	CT..G.CA..CT..TT.C..	+	20,19,16,14,13,10,9,6,5,3	0	10	TTC	39783201	39783223	chr21					0	0	10		150084	IGSF5	670266	7
chr22:-:42056745:42056767	10	0	sgRNAKIT	ACTTCATCTAACGAGATTAANNN	AAAACATCTCATGTACTCCATAA	.AAA.....C.T.TAC.CC.	-	19,18,17,11,9,7,6,5,3,2	0	10	TAA	42056745	42056767	chr22					0	0	10		164684	WBP2NL	670266	8
chr3:-:15727285:15727307	6	0	sgRNAKIT	ACTTCATCTAACGAGATTAANNN	ACCGCACCTGGCCAGGTATGTTC	..CG..C..GG.C..G.ATG	-	18,17,14,11,10,8,5,3,2,1	0	10	TTC	15727285	15727307	chr3					0	0	10		23243	ANKRD28	670266	6
chr4:+:17519245:17519267	8	0	sgRNAKIT	ACTTCATCTAACGAGATTAANNN	GATGCTGATAGAATGATTAATCA	GA.G.TGA..GAAT......	+	20,19,17,15,14,13,10,9,8,7	0	10	TCA	17519245	17519267	chr4					0	0	10		645104	CLRN2	670266	8
chr4:+:63253108:63253130	6	5.7	sgRNAKIT	ACTTCATCTAACGAGATTAANNN	ACTTTATATAACGAGATTAAAAG	....T..A............	+	16,13	0	2	AAG	63253108	63253130	chr4					0	0	2				670266	6
chr5:-:65125408:65125430	6	0	sgRNAKIT	ACTTCATCTAACGAGATTAANNN	AGTTTACAGAAAGAATATCAAAT	.G..T.CAG..A..ATA.C.	-	19,16,14,13,12,9,6,5,4,2	0	10	AAT	65125408	65125430	chr5					0	0	10				670266	6
chr6:-:137122899:137122921	7	0	sgRNAKIT	ACTTCATCTAACGAGATTAANNN	TCAGCGTATAGCCATAGTAGGTG	T.AG.G.A..G.C.T.G..G	-	20,18,17,15,13,10,8,6,4,1	0	10	GTG	137122899	137122921	chr6					0	0	10				670266	7
chr6:+:108302782:108302804	7	0	sgRNAKIT	ACTTCATCTAACGAGATTAANNN	ATTGCACTTATGCAAATAACTAT	.T.G..CT..TGC.A..A.C	+	19,17,14,13,10,9,8,6,3,1	0	10	TAT	108302782	108302804	chr6					0	0	10		246269	AFG1L	670266	7
chr6:+:40729890:40729912	6	0	sgRNAKIT	ACTTCATCTAACGAGATTAANNN	GTCTCTCCTAAGCAGCATGAGCA	GTC..TC....GC..CA.G.	+	20,19,18,15,14,9,8,5,4,2	0	10	GCA	40729890	40729912	chr6					0	0	10				670266	6
chr7:-:106189250:106189272	7	0	sgRNAKIT	ACTTCATCTAACGAGATTAANNN	CACTTGTCAGAACAGAATAAAAA	CAC.TG..AG.AC...A...	-	20,19,18,16,15,12,11,9,8,4	0	10	AAA	106189250	106189272	chr7					0	0	10				670266	7
chr7:-:81650966:81650988	7	0	sgRNAKIT	ACTTCATCTAACGAGATTAANNN	AAATATGTTACCTAGAAGAATAG	.AA.ATGT..C.T...AG..	-	19,18,16,15,14,13,10,8,4,3	0	10	TAG	81650966	81650988	chr7					0	0	10		100128317	LOC100128317	670266	7
chr8:-:130185476:130185498	7	0	sgRNAKIT	ACTTCATCTAACGAGATTAANNN	GCCTCAGCCAAAGTGCTGGGATT	G.C...G.C..A.T.C.GGG	-	20,18,14,12,9,7,5,3,2,1	0	10	ATT	130185476	130185498	chr8					0	0	10		50807	ASAP1	670266	7
chr9:-:79726374:79726396	8	0	sgRNAKIT	ACTTCATCTAACGAGATTAANNN	ACTGTACATCAGCAGATCCACAG	...GT.CA.C.GC....CC.	-	17,16,14,13,11,9,8,3,2	0	9	CAG	79726374	79726396	chr9					0	0	9	TRUE	7091	TLE4	670266	8
chr3+:93470656:93470657:chr3-:93470626:93470627	202	0	sgRNAKIT	ACTTCATCTAACGAGATTAANNN	ATTTTATGTACAGA-ATAAAATA	.T..T..G..CA..-..A..	+	19,16,13,10,9,3	0	6	ATA	93470593	93470614	chr3	G		15		1	0	7				670266	201
chr3:-:93470635:93470657	161	0	sgRNAKIT	ACTTCATCTAACGAGATTAANNN	GTATTATATACCGTACATAAAAT	GTA.T..A..C..TACA...	-	20,19,18,16,13,10,7,6,5,4	0	10	AAT	93470635	93470657	chr3					0	0	10				670266	160
chr3:-:93470679:93470701	127	0	sgRNAKIT	ACTTCATCTAACGAGATTAANNN	ATATATTCTATAGTGTACAAAAA	.TA.AT....TA.T.TAC..	-	19,18,16,15,10,9,7,5,4,3	0	10	AAA	93470679	93470701	chr3					0	0	10				670266	127
chr3:-:93470747:93470769	110	0	sgRNAKIT	ACTTCATCTAACGAGATTAANNN	ACATGAAATATCAAAGTTCACAA	..A.G.AA..T.A.AG..C.	-	18,16,14,13,10,8,6,5,2	0	9	CAA	93470747	93470769	chr3					0	0	9				670266	110
chr3-:93470590:93470590	193	0	sgRNAKIT	ACTTCATCTAACGAGATTAANNN	ATTTTATGTACAGA-ATAAAATA	.T..T..G..CA..-..A..	-	19,16,13,10,9,3	0	6	ATA	93470566	93470587	chr3	G		15		1	0	7				670266	193
chr3:+:93470591:93470613	202	0	sgRNAKIT	ACTTCATCTAACGAGATTAANNN	ATATTTTATGTACAGAATAAAAT	.TA.TT.A.GTAC...A...	+	19,18,16,15,13,11,10,9,8,4	0	10	AAT	93470591	93470613	chr3					0	0	10				670266	201
chr12:-:132343094:132343116	19	0	sgRNAKIT	ACTTCATCTAACGAGATTAANNN	ACTTGTACACACATGCATACACG	....GTA.AC..AT.CA..C	-	16,15,14,12,11,8,7,5,4,1	0	10	ACG	132343094	132343116	chr12					0	0	10				670266	19
chr5:+:49601670:49601692	48	0	sgRNAKIT	ACTTCATCTAACGAGATTAANNN	ATGGAATGTTACGGAATAAAATG	.TGGA..G.T...GA..A..	+	19,18,17,16,13,11,7,6,3	0	9	ATG	49601670	49601692	chr5					0	0	9				670266	48
chr13:+:73207920:73207942	34	0	sgRNAKIT	ACTTCATCTAACGAGATTAANNN	CCTCCACCCTGCAAGACTAAGGC	C..C..C.CTG.A...C...	+	20,17,14,12,11,10,8,4	0	8	GGC	73207920	73207942	chr13					0	0	8				670266	17
chr22:+:32034414:32034436	34	0	sgRNAKIT	ACTTCATCTAACGAGATTAANNN	GCCTCATCTTACATTGCAGAGGG	G.C......T..ATTGCAG.	+	20,18,11,8,7,6,5,4,3,2	0	10	GGG	32034414	32034436	chr22					0	0	10		105372999	LINC02558	670266	17
chr11+:5225457:5225476	56	0.000543	sgRNAKIT	ACTTCATCTAACGAGATTAANNN	ACATCATTGCAATGAAAATAAATG	..A....TG^..T..A.A...	+	18,13,12,9,6,4	0	6	ATG	5225458	5225481	chr11		C		10	0	1	7	TRUE	3043	HBB	670266	56
chr11:-:5225444:5225466	56	0	sgRNAKIT	ACTTCATCTAACGAGATTAANNN	CAATGATGTATTTAAATTATTTC	CAA.G..G..TTT.A....T	-	20,19,18,16,13,10,9,8,6,1	0	10	TTC	5225444	5225466	chr11					0	0	10	TRUE	3043	HBB	670266	56
chr16:-:46390329:46390351	40	0	sgRNAKIT	ACTTCATCTAACGAGATTAANNN	ATTCCATTCAATTCCATTCGATG	.T.C...TC..TTCC...CG	-	19,17,13,12,9,8,7,6,2,1	0	10	ATG	46390329	46390351	chr16					0	0	10				670266	40
chr5:-:49661108:49661130	34	0	sgRNAKIT	ACTTCATCTAACGAGATTAANNN	ATGGAATGTAATGGAATGGAATG	.TGGA..G...T.GA..GG.	-	19,18,17,16,13,9,7,6,3,2	0	10	ATG	49661108	49661130	chr5					0	0	10				670266	34
chr6:-:68613426:68613448	31	0	sgRNAKIT	ACTTCATCTAACGAGATTAANNN	GGCTCTTCTCAGGCCATTGTGTT	GGC..T...C.G.CC...GT	-	20,19,18,15,11,9,7,6,2,1	0	10	GTT	68613426	68613448	chr6					0	0	10				670266	16
chr3:-:93470719:93470741	149	0	sgRNAKIT	ACTTCATCTAACGAGATTAANNN	ATATTATATACTGTACATAAAAT	.TA.T..A..CT.TACA...	-	19,18,16,13,10,9,7,6,5,4	0	10	AAT	93470719	93470741	chr3					0	0	10				670266	148
chr16:+:81244082:81244104	28	0	sgRNAKIT	ACTTCATCTAACGAGATTAANNN	TCTTCCTGCATGTAGGCAAAGCC	T....C.GC.TGT..GCA..	+	20,15,13,12,10,9,8,5,4,3	0	10	GCC	81244082	81244104	chr16					0	0	10		53630	BCO1	670266	14
chr7:-:147423288:147423310	14	0	sgRNAKIT	ACTTCATCTAACGAGATTAANNN	ACATCAGCTAGCTAACCTAACTT	..A...G...G.T.ACC...	-	18,14,10,8,6,5,4	0	7	CTT	147423288	147423310	chr7					0	0	7				670266	14
chr4+:97322509:97322529	47	0.000165	sgRNAKIT	ACTTCATCTAACGAGATTAANNN	ACTAACATATGAC-AGATTATCAG	...A^...A.G..-......T	+	17,13,11,1	0	4	CAG	97322525	97322547	chr4	A	A	14	5	1	1	6		285555	STPG2	670266	47
chr4:+:97322519:97322541	47	0	sgRNAKIT	ACTTCATCTAACGAGATTAANNN	AATTAAACTAACATATGACAGAT	.A..A.A.....ATATGAC.	+	19,16,14,8,7,6,5,4,3,2	0	10	GAT	97322519	97322541	chr4					0	0	10		285555	STPG2	670266	47
chr13:+:101088696:101088718	26	0	sgRNAKIT	ACTTCATCTAACGAGATTAANNN	AGCTCAAGTGCCTAGATGAGCAA	.GC...AG.GC.T....G.G	+	19,18,14,13,11,10,8,3,1	0	9	CAA	101088696	101088718	chr13					0	0	9		259232	NALCN	670266	13
chr6:-:12455900:12455922	26	0	sgRNAKIT	ACTTCATCTAACGAGATTAANNN	CCACCAGCTTCCATGGTGAAAAC	C.AC..G..TC.AT.G.G..	-	20,18,17,14,11,10,8,7,5,3	0	10	AAC	12455900	12455922	chr6					0	0	10				670266	13
chr4:+:15783677:15783699	24	0	sgRNAKIT	ACTTCATCTAACGAGATTAANNN	CTTTCATCTGTCTTACCTTACGT	CT.......GT.TTACC.T.	+	20,19,11,10,8,7,6,5,4,2	0	10	CGT	15783677	15783699	chr4					0	0	10		952	CD38	670266	12
chr17_KI270729v1_random:-:2306:2328	25	0	sgRNAKIT	ACTTCATCTAACGAGATTAANNN	AATCCATCCGAGAGGAATGGAAT	.A.C....CG.GAG..A.GG	-	19,17,12,11,9,8,7,4,2,1	0	10	AAT	2306	2328	chr17_KI270729v1_random					0	0	10				670266	25
chrX:+:127942271:127942293	23	0	sgRNAKIT	ACTTCATCTAACGAGATTAANNN	ACCCTGTCTGGGGAAAAAAAAAA	..CCTG...GGG..A.AA..	+	18,17,16,15,11,10,9,6,4,3	0	10	AAA	127942271	127942293	chrX					0	0	10				670266	23
chrX+:129094617:129094637:chrX-:129094600:129094619	22	3.6e-05	sgRNAKIT	ACTTCATCTAACGAGATTAANNN	ACT-CACCTCAC-AGATCTATGC	...-..C..C..-....CT.	+	14,11,3,2	0	4	TGC	129094595	129094615	chrX	U,G		4,13		2	0	6		107985698	LOC107985698	670266	11
chr1:-:34876723:34876745	22	0	sgRNAKIT	ACTTCATCTAACGAGATTAANNN	TAAGCATCGAAAGAACCAAACTG	TAAG....G..A..ACCA..	-	20,19,18,17,12,9,6,5,4,3	0	10	CTG	34876723	34876745	chr1					0	0	10		58512	DLGAP3	670266	11
chr13:-:111494627:111494649	22	0	sgRNAKIT	ACTTCATCTAACGAGATTAANNN	GCTCCAGCCAAAGTTTGAAATGC	G..C..G.C..A.TTTGA..	-	20,17,14,12,9,7,6,5,4,3	0	10	TGC	111494627	111494649	chr13					0	0	10				670266	11
chr17:-:19316433:19316455	22	0	sgRNAKIT	ACTTCATCTAACGAGATTAANNN	GCCTGTCCCAAACCTATTAACAA	G.C.GTC.C..ACCT.....	-	20,18,16,15,14,12,9,8,7,6	0	10	CAA	19316433	19316455	chr17					0	0	10		22905	EPN2	670266	22
chr5:-:49661708:49661730	29	0	sgRNAKIT	ACTTCATCTAACGAGATTAANNN	ATGTTATGGAAAGGCATGGAATC	.TG.T..GG..A.GC..GG.	-	19,18,16,13,12,9,7,6,3,2	0	10	ATC	49661708	49661730	chr5					0	0	10				670266	29
chr8:-:86311931:86311953	22	0	sgRNAKIT	ACTTCATCTAACGAGATTAANNN	AGTTCCGCTATCCATGGACAGTG	.G...CG...T.C.TGGAC.	-	19,15,14,10,8,6,5,4,3,2	0	10	GTG	86311931	86311953	chr8					0	0	10		157724	SLC7A13	670266	13
chrX:+:129094555:129094577	22	0	sgRNAKIT	ACTTCATCTAACGAGATTAANNN	CTTTCTTCCGCTGCCATCAACTG	CT...T..CGCT.CC..C..	+	20,19,15,12,11,10,9,7,6,3	0	10	CTG	129094555	129094577	chrX					0	0	10		107985698	LOC107985698	670266	11
chr3+:93470428:93470428:chr3-:93470417:93470418	188	0	sgRNAKIT	ACTTCATCTAACGAGATTAANNN	AGTACATCAAATATAGATTACATA	.G.A....A..TA^......C	-	19,17,12,9,8,1	0	6	ATA	93470443	93470466	chr3		U		14	0	1	7				670266	187
chr3:-:93470399:93470421	124	0	sgRNAKIT	ACTTCATCTAACGAGATTAANNN	ACCCCAAATATATATTTTATACT	..CC..AA..TAT.TT...T	-	18,17,14,13,10,9,8,6,5,1	0	10	ACT	93470399	93470421	chr3					0	0	10				670266	124
chr3:+:109655903:109655925	21	0	sgRNAKIT	ACTTCATCTAACGAGATTAANNN	ATTATATATAATTAGAAGTTTTC	.T.AT..A...TT...AGTT	+	19,17,16,13,9,8,4,3,2,1	0	10	TTC	109655903	109655925	chr3					0	0	10		401082	LINC01205	670266	21
chrUn_KI270438v1:+:104230:104252	33	0	sgRNAKIT	ACTTCATCTAACGAGATTAANNN	AATGGAACGGAATAGAATAGACT	.A.GG.A.GG.AT...A..G	+	19,17,16,14,12,11,9,8,4,1	0	10	ACT	104230	104252	chrUn_KI270438v1					0	0	10				670266	33
chr4-:97322528:97322548	47	0.000165	sgRNAKIT	ACTTCATCTAACGAGATTAANNN	ACTAACATATGAC-AGATTATCAG	...A^...A.G..-......T	-	17,13,11,1	0	4	CAG	97322529	97322551	chr4	A	A	14	5	1	1	6		285555	STPG2	670266	47
chr5+:49658124:49658126	32	0	sgRNAKIT	ACTTCATCTAACGAGATTAANNN	AATTCCTTTACACTCCATTACATT	.A...C.T..^..TCC....C	+	19,15,13,8,7,6,1	0	7	ATT	49658149	49658172	chr5		C		11	0	1	8				670266	31
chr13:-:94296688:94296710	20	0	sgRNAKIT	ACTTCATCTAACGAGATTAANNN	ACTACAAATGAGCATGTTTCCCC	...A..AA.G.GC.TG..TC	-	17,14,13,11,9,8,6,5,2,1	0	10	CCC	94296688	94296710	chr13					0	0	10		10082	GPC6	670266	20
chr4:+:97322536:97322558	47	0	sgRNAKIT	ACTTCATCTAACGAGATTAANNN	ACAGATTATCAGGAGAAAAGCAT	..AGAT.A.C.G....AA.G	+	18,17,16,15,13,11,9,4,3,1	0	10	CAT	97322536	97322558	chr4					0	0	10		285555	STPG2	670266	47
chr5:-:49658104:49658126	21	0	sgRNAKIT	ACTTCATCTAACGAGATTAANNN	ATGGAATGGAACAGAATCAATGG	.TGGA..GG...AGA..C..	-	19,18,17,16,13,12,8,7,6,3	0	10	TGG	49658104	49658126	chr5					0	0	10				670266	20
chr5:+:143002077:143002099	20	0	sgRNAKIT	ACTTCATCTAACGAGATTAANNN	AGTTTGTCTGACTGCATCAGCCT	.G..TG...G..TGC..C.G	+	19,16,15,11,8,7,6,3,1	0	9	CCT	143002077	143002099	chr5					0	0	9		23092	ARHGAP26	670266	20
chr7:+:24361507:24361529	20	0	sgRNAKIT	ACTTCATCTAACGAGATTAANNN	ACTTCAGCTTCAGCAACTGTAAC	......G..TCA.CA.C.GT	+	14,11,10,9,7,6,4,2,1	0	9	AAC	24361507	24361529	chr7					0	0	9		107986777	LOC107986777	670266	11
chr8:-:132553788:132553810	20	0	sgRNAKIT	ACTTCATCTAACGAGATTAANNN	AGCCCCTGTAATGAGTGTGCATG	.GCC.C.G...T...TG.GC	-	19,18,17,15,13,9,5,4,2,1	0	10	ATG	132553788	132553810	chr8					0	0	10				670266	10
chr9:-:105812014:105812036	20	0	sgRNAKIT	ACTTCATCTAACGAGATTAANNN	TCATCGTCTCACCCACTGGATAT	T.A..G...C..CCAC.GG.	-	20,18,15,11,8,7,6,5,3,2	0	10	TAT	105812014	105812036	chr9					0	0	10				670266	10
chr9:-:127058718:127058740	19	0	sgRNAKIT	ACTTCATCTAACGAGATTAANNN	AATTACTATAATGAGTGACTCAT	.A..AC.A...T...TGACT	-	19,16,15,13,9,5,4,3,2,1	0	10	CAT	127058718	127058740	chr9					0	0	10		9649	RALGPS1	670266	10
chr17+:79018875:79018895:chr17-:79018827:79018847	18	0.000503	sgRNAKIT	ACTTCATCTAACGAGATTAANNN	ACTTGATCTAT-GACAAAATTGG	....G.....T-..C.AA.T	-	16,10,6,4,3,1	0	6	TGG	79018835	79018856	chr17	C		12		1	0	7	TRUE	100507410	C1QTNF1-AS1	670266	9
chr1+:66608304:66608324:chr1-:66608312:66608332	18	0	sgRNAKIT	ACTTCATCTAACGAGATTAANNN	TCTTAATCTCCCAGAAAATAAGAT	T...A....CC.^..A.A...	-	20,16,11,10,6,4	0	6	GAT	66608302	66608325	chr1		A		13	0	1	7		84251	SGIP1	670266	18
chr3+:188356869:188356889:chr3-:188356857:188356877	18	0	sgRNAKIT	ACTTCATCTAACGAGATTAANNN	ACTGCTTCTGGTCAAGAATATGAA	...G.T...GG^.A...A..T	+	17,15,11,10,8,4,1	0	7	GAA	188356892	188356915	chr3		U		12	0	1	8		4026	LPP	670266	9
chr4+:157299965:157299985:chr4-:157299955:157299975	18	0	sgRNAKIT	ACTTCATCTAACGAGATTAANNN	CCTCCAGCTTCATGACCTTCACAA	C..C..G..T^.T..CC..C.	-	20,17,14,11,9,6,5,2	0	8	CAA	157299934	157299957	chr4		C		11	0	1	9		2891	GRIA2	670266	9
chr1:-:66608303:66608325	18	0	sgRNAKIT	ACTTCATCTAACGAGATTAANNN	TCTTAATCTCCCAGAAAATAAGA	T...A....CC.AGA.AAT.	-	20,16,11,10,8,7,6,4,3,2	0	10	AGA	66608303	66608325	chr1					0	0	10		84251	SGIP1	670266	18
chr12:-:79457793:79457815	18	0	sgRNAKIT	ACTTCATCTAACGAGATTAANNN	ACATTCCCCTAGGATATAACAAA	..A.TCC.CT.G..T..A.C	-	18,16,15,14,12,11,9,6,3,1	0	10	AAA	79457793	79457815	chr12					0	0	10				670266	9
chr16:-:46394837:46394859	29	0	sgRNAKIT	ACTTCATCTAACGAGATTAANNN	ATTTCATTTGATGATTCTATTCG	.T.....T.G.T..TTC..T	-	19,13,11,9,6,5,4,1	0	8	TCG	46394837	46394859	chr16					0	0	8				670266	29
chr16:-:89596193:89596215	18	0	sgRNAKIT	ACTTCATCTAACGAGATTAANNN	ACTTCCCCGGCAAAGCCTGAGCG	.....CC.GGCAA..CC.G.	-	15,14,12,11,10,9,8,5,4,2	0	10	GCG	89596193	89596215	chr16					0	0	10		27132	CPNE7	670266	9
chr17:+:79018886:79018908	18	0	sgRNAKIT	ACTTCATCTAACGAGATTAANNN	GGGCCTTCTATCATGTTGAACTA	GGGC.T....T.AT.T.G..	+	20,19,18,17,15,10,8,7,5,3	0	10	CTA	79018886	79018908	chr17					0	0	10	TRUE	100507410	C1QTNF1-AS1	670266	9
chr18:-:23076157:23076179	18	0	sgRNAKIT	ACTTCATCTAACGAGATTAANNN	ACTGTGTCTCAAAAAAAAAAACC	...GTG...C.AA.A.AA..	-	17,16,15,11,9,8,6,4,3	0	9	ACC	23076157	23076179	chr18					0	0	9				670266	9
chr2:-:233157663:233157685	18	0	sgRNAKIT	ACTTCATCTAACGAGATTAANNN	ACTATGGAAGATGAGGTTGAAAT	...ATGGAAG.T...G..G.	-	17,16,15,14,13,12,11,9,5,2	0	10	AAT	233157663	233157685	chr2					0	0	10				670266	9
chr2:-:82887410:82887432	18	0	sgRNAKIT	ACTTCATCTAACGAGATTAANNN	TATACACATGAATAGAGAAACCA	TA.A..CA.G.AT...GA..	-	20,19,17,14,13,11,9,8,4,3	0	10	CCA	82887410	82887432	chr2					0	0	10				670266	9
chr3:-:188356886:188356908	18	0	sgRNAKIT	ACTTCATCTAACGAGATTAANNN	TCTTGACCAGAAGCAGTTGAAAT	T...G.C.AG.A.CAG..G.	-	20,16,14,12,11,9,7,6,5,2	0	10	AAT	188356886	188356908	chr3					0	0	10		4026	LPP	670266	9
chr4:-:157299973:157299995	18	0	sgRNAKIT	ACTTCATCTAACGAGATTAANNN	TCTGGAGGCAAAGAAAGAAACAT	T..GG.GGC..A..A.GA..	-	20,17,16,14,13,12,9,6,4,3	0	10	CAT	157299973	157299995	chr4					0	0	10		2891	GRIA2	670266	9
chr4:+:49149521:49149543	25	0	sgRNAKIT	ACTTCATCTAACGAGATTAANNN	ATTCCATTCCACTCCATTCCGTT	.T.C...TCC..TCC...CC	+	19,17,13,12,11,8,7,6,2,1	0	10	GTT	49149521	49149543	chr4					0	0	10				670266	25
chr5:-:168417296:168417318	18	0	sgRNAKIT	ACTTCATCTAACGAGATTAANNN	GCCTCGTCTAACTGCCTGCCTTC	G.C..G......TGCC.GCC	-	20,18,15,8,7,6,5,3,2,1	0	10	TTC	168417296	168417318	chr5					0	0	10		23286	WWC1	670266	9
chr5:-:49601964:49601986	30	0	sgRNAKIT	ACTTCATCTAACGAGATTAANNN	ATTTCATTCCATTCTATTCGGGT	.T.....TCC.TTCT...CG	-	19,13,12,11,9,8,7,6,2,1	0	10	GGT	49601964	49601986	chr5					0	0	10				670266	30
chr5:+:84015213:84015235	9	0	sgRNAKIT	ACTTCATCTAACGAGATTAANNN	ACAGTATCTAAGTTAAGAAAAGA	..AGT......GTTA.GA..	+	18,17,16,9,8,7,6,4,3	0	9	AGA	84015213	84015235	chr5					0	0	9		10085	EDIL3	670266	9
chr6+:45629247:45629267:chr6-:45629210:45629230	17	0	sgRNAKIT	ACTTCATCTAACGAGATTAANNN	ACTGGA-CAAACAAAGTTCACCC	...GG.-.A...A.AG..C.	-	17,16,12,8,6,5,2	0	7	CCC	45629198	45629219	chr6	U		7		1	0	8		860	RUNX2	670266	9
chr1:+:179066946:179066968	20	0	sgRNAKIT	ACTTCATCTAACGAGATTAANNN	ACTTTCTGATACCTGAGCAGTGC	....TC.GAT..CT..GC.G	+	16,15,13,12,11,8,7,4,3,1	0	10	TGC	179066946	179066968	chr1					0	0	10		9917	FAM20B	670266	20
chr16:-:23147858:23147880	17	0	sgRNAKIT	ACTTCATCTAACGAGATTAANNN	CCTCAAACTCCTGGGCTCAAGCA	C..CA.A..CCT.G.C.C..	-	20,17,16,14,11,10,9,7,5,3	0	10	GCA	23147858	23147880	chr16					0	0	10		57478	USP31	670266	9
chr16:+:34587051:34587073	18	0	sgRNAKIT	ACTTCATCTAACGAGATTAANNN	TCATTATCGAATGGAATCAAATG	T.A.T...G..T.GA..C..	+	20,18,16,12,9,7,6,3	0	8	ATG	34587051	34587073	chr16					0	0	8				670266	18
chr22:-:34711851:34711873	17	0	sgRNAKIT	ACTTCATCTAACGAGATTAANNN	ATATCAACCATCAGGAAGAAGAA	.TA...A.C.T.AG..AG..	-	19,18,14,12,10,8,7,4,3	0	9	GAA	34711851	34711873	chr22					0	0	9				670266	9
chr5:-:58822294:58822316	17	0	sgRNAKIT	ACTTCATCTAACGAGATTAANNN	GGTTAATTGCCCAAGATCACTCA	GG..A..TGCC.A....C.C	-	20,19,16,13,12,11,10,8,3,1	0	10	TCA	58822294	58822316	chr5					0	0	10		115827	RAB3C	670266	17
chr6:+:45629227:45629249	17	0	sgRNAKIT	ACTTCATCTAACGAGATTAANNN	TCTTCATTTGCCCTCACCAGTGG	T......T.GC.CTC.CC.G	+	20,13,11,10,8,7,6,4,3,1	0	10	TGG	45629227	45629249	chr6					0	0	10		860	RUNX2	670266	9
chr6:+:61273054:61273076	17	0	sgRNAKIT	ACTTCATCTAACGAGATTAANNN	AACAAAGCTGGAGGGATCAAACT	.ACAA.G..GGA.G...C..	+	19,18,17,16,14,11,10,9,7,3	0	10	ACT	61273054	61273076	chr6					0	0	10				670266	17
chr8:-:19298555:19298577	17	0	sgRNAKIT	ACTTCATCTAACGAGATTAANNN	ATTGTGTCTGAACAGAATATGGA	.T.GTG...G.AC...A..T	-	19,17,16,15,11,9,8,4,1	0	9	GGA	19298555	19298577	chr8					0	0	9				670266	17
chr8:+:113142846:113142868	17	0	sgRNAKIT	ACTTCATCTAACGAGATTAANNN	TTATCTTCTGAACTCCTTAAATA	TTA..T...G.ACTCC....	+	20,19,18,15,11,9,8,7,6,5	0	10	ATA	113142846	113142868	chr8					0	0	10		114788	CSMD3	670266	17
chrX:-:12249446:12249468	17	0	sgRNAKIT	ACTTCATCTAACGAGATTAANNN	ACAGCAGCTCATCTGGTTTGGGT	..AG..G..C.TCT.G..TG	-	18,17,14,11,9,8,7,5,2,1	0	10	GGT	12249446	12249468	chrX					0	0	10		9758	FRMPD4	670266	10
chr1+:90458188:90458208:chr1-:90458184:90458204	16	0	sgRNAKIT	ACTTCATCTAACGAGATTAANNN	GCTCCACACTAACGGGAAACATTG	G..C..C^......G..AAC.	+	20,17,14,7,4,3,2	0	7	TTG	90458185	90458208	chr1		A		8	0	1	8				670266	8
chr15+:75162506:75162526:chr15-:75162480:75162500	16	0	sgRNAKIT	ACTTCATCTAACGAGATTAANNN	ACATGATTAGAATAAAAATAATCC	..A.G..TA^..TA.A.A...	+	18,16,13,12,9,8,6,4	0	8	TCC	75162477	75162500	chr15		G		10	0	1	9				670266	8
chr8+:98334432:98334452:chr8-:98334411:98334431	19	0	sgRNAKIT	ACTTCATCTAACGAGATTAANNN	ACTGCATTCTTTGGTGCTTATGGG	...G...^..TTG.T.C...T	+	17,11,10,9,7,5,1	0	7	GGG	98334459	98334482	chr8		U		8	0	1	8				670266	11
chr1:-:90458207:90458229	16	0	sgRNAKIT	ACTTCATCTAACGAGATTAANNN	ATTGGTGTGAGCGAGACAAAGCA	.T.GGTGTG.G.....CA..	-	19,17,16,15,14,13,12,10,4,3	0	10	GCA	90458207	90458229	chr1					0	0	10				670266	8
chr11:+:25925349:25925371	17	0	sgRNAKIT	ACTTCATCTAACGAGATTAANNN	GTTCCACCTCTTGAAATAAACAA	GT.C..C..CTT..A..A..	+	20,19,17,14,11,10,9,6,3	0	9	CAA	25925349	25925371	chr11					0	0	9				670266	17
chr14:-:76959416:76959438	16	0	sgRNAKIT	ACTTCATCTAACGAGATTAANNN	ACGCCTCATGCTGGGATAAACCT	..GC.TCA.GCT.G...A..	-	18,17,15,14,13,11,10,9,7,3	0	10	CCT	76959416	76959438	chr14					0	0	10	TRUE			670266	8
chr15:+:75162472:75162494	16	0	sgRNAKIT	ACTTCATCTAACGAGATTAANNN	TCCCAACATGATTAGAATAAAAA	T.CCA.CA.G.TT...A...	+	20,18,17,16,14,13,11,9,8,4	0	10	AAA	75162472	75162494	chr15					0	0	10				670266	8
chr2:-:121990175:121990197	16	0	sgRNAKIT	ACTTCATCTAACGAGATTAANNN	TCTTCAGGTAACTAAAACATTAA	T.....GG....T.A.AC.T	-	20,14,13,8,6,4,3,1	0	8	TAA	121990175	121990197	chr2					0	0	8		105373595	LOC105373595	670266	8
chr3:+:137761832:137761854	16	0	sgRNAKIT	ACTTCATCTAACGAGATTAANNN	AGTTCCTGTCTCAAGGCCAAGAC	.G...C.G.CT.A..GCC..	+	19,15,13,11,10,8,5,4,3	0	9	GAC	137761832	137761854	chr3					0	0	9				670266	8
chr6:-:106376815:106376837	16	0	sgRNAKIT	ACTTCATCTAACGAGATTAANNN	CTAAAATATAAAGAGCGTACCAC	CTAAA..A...A...CG..C	-	20,19,18,17,16,13,9,5,4,1	0	10	CAC	106376815	106376837	chr6					0	0	10		202	CRYBG1	670266	16
chr6:-:18148378:18148400	16	0	sgRNAKIT	ACTTCATCTAACGAGATTAANNN	TCATCATCATACCAGAAACACTG	T.A.....AT..C...AAC.	-	20,18,12,11,8,4,3,2	0	8	CTG	18148378	18148400	chr6					0	0	8		7172	TPMT	670266	8
chr7:+:81154784:81154806	11	0	sgRNAKIT	ACTTCATCTAACGAGATTAANNN	GATTCACTGAGTTAGAAGAATGC	GA....CTG.GTT...AG..	+	20,19,14,13,12,10,9,8,4,3	0	10	TGC	81154784	81154806	chr7					0	0	10				670266	11
chr8:-:105020252:105020274	16	0	sgRNAKIT	ACTTCATCTAACGAGATTAANNN	TCAGCAGCAGTGGAGAATCAGTC	T.AG..G.AGTG....A.C.	-	20,18,17,14,12,11,10,9,4,2	0	10	GTC	105020252	105020274	chr8					0	0	10		23414	ZFPM2	670266	16
chr8:-:98334425:98334447	16	0	sgRNAKIT	ACTTCATCTAACGAGATTAANNN	ATCCCACGTAAGGTGGTCATAGC	.TCC..CG...G.T.G.C.T	-	19,18,17,14,13,9,7,5,3,1	0	10	AGC	98334425	98334447	chr8					0	0	10				670266	8
chr22+:41834658:41834678:chr22-:41834657:41834674	15	0	sgRNAKIT	ACTTCATCTAACGAGATTAANNN	AATGCAGC-AGCTAATTGAAAAG	.A.G..G.-.G.T.AT.G..	+	19,17,14,10,8,6,5,3	0	8	AAG	41834611	41834632	chr22	U		9		1	0	9	TRUE	6721	SREBF2	670266	15
chr21+:32865111:32865128	15	0	sgRNAKIT	ACTTCATCTAACGAGATTAANNN	ACCTC-TCTGAAGAAATAAAATA	..C..-...G.A..A..A..	+	18,11,9,6,3	0	5	ATA	32865063	32865084	chr21	A		6		1	0	6		105377136	LOC105377136	670266	15
chr4-:49657634:49657654	17	0	sgRNAKIT	ACTTCATCTAACGAGATTAANNN	ATTCCATTCCACCCGGATTCATTC	.T.C...^.C.C.CG....C.	+	19,17,12,10,8,7,2	0	7	TTC	49657665	49657688	chr4		U		8	0	1	8				670266	17
chr1:-:179398504:179398526	15	0	sgRNAKIT	ACTTCATCTAACGAGATTAANNN	GTTGCAGCCAATGAGAATGCACC	GT.G..G.C..T....A.GC	-	20,19,17,14,12,9,4,2,1	0	9	ACC	179398504	179398526	chr1					0	0	9		126859	AXDND1	670266	15
chr21:-:32865088:32865110	15	0	sgRNAKIT	ACTTCATCTAACGAGATTAANNN	TACTAATCCTTCGAGTCTCATTT	TAC.A...CTT....TC.C.	-	20,19,18,16,12,11,10,5,4,2	0	10	TTT	32865088	32865110	chr21					0	0	10		105377136	LOC105377136	670266	15
chr3:+:96130938:96130960	15	0	sgRNAKIT	ACTTCATCTAACGAGATTAANNN	AATGGTGGTTACCAGAATATTGA	.A.GGTGG.T..C...A..T	+	19,17,16,15,14,13,11,8,4,1	0	10	TGA	96130938	96130960	chr3					0	0	10				670266	8
chr4:-:49657616:49657638	21	0	sgRNAKIT	ACTTCATCTAACGAGATTAANNN	ACTCCATTACATTCCATTCCATT	...C...TAC.TTCC...CC	-	17,13,12,11,9,8,7,6,2,1	0	10	ATT	49657616	49657638	chr4					0	0	10				670266	21
chrUn_KI270438v1:+:112422:112444	18	0	sgRNAKIT	ACTTCATCTAACGAGATTAANNN	ACCGAATGGAATGGAATGGAATG	..CGA..GG..T.GA..GG.	+	18,17,16,13,12,9,7,6,3,2	0	10	ATG	112422	112444	chrUn_KI270438v1					0	0	10				670266	18
chrX:-:109166230:109166252	15	0.1	sgRNAKIT	ACTTCATCTAACGAGATTAANNN	GCTGAATGTAAACAGATTAAACT	G..GA..G...AC.......	-	20,17,16,13,9,8	0	6	ACT	109166230	109166252	chrX					0	0	6				670266	15
chr15+:55723104:55723124:chr15-:55723076:55723096	14	0	sgRNAKIT	ACTTCATCTAACGAGATTAANNN	GGTGCAGCCAAC-A-ATTAACCC	GG.G..G.C...-.-.....	+	20,19,17,14,12	0	5	CCC	55723083	55723103	chr15	G,G		13,15		2	0	7		283659	PRTG	670266	7
chr2+:147019076:147019096:chr2-:147019022:147019042	7	0	sgRNAKIT	ACTTCATCTAACGAGATTAANNN	ATTTCATG-AA-GAAATCAAACA	.T.....G-..-..A..C..	-	19,13,6,3	0	4	ACA	147019089	147019109	chr2	U,C		9,12		2	0	6				670266	7
chr3+:158773335:158773355:chr3-:158773284:158773304	7	0	sgRNAKIT	ACTTCATCTAACGAGATTAANNN	ACTGAATG-AATGA-ATGAATTC	...GA..G-..T..-..G..	+	17,16,13,9,3	0	5	TTC	158773237	158773257	chr3	U,G		9,15		2	0	7		64747	MFSD1	670266	7
chr20+:61952370:61952390:chr20-:61952333:61952351	14	0	sgRNAKIT	ACTTCATCTAACGAGATTAANNN	TCTTCATCTCAAGCACACGGAGGT	T........C.A.^.C.CGG.	+	20,11,9,6,4,3,2	0	7	GGT	61952360	61952383	chr20		C		14	0	1	8				670266	14
chr11-:75759321:75759341	15	0	sgRNAKIT	ACTTCATCTAACGAGATTAANNN	CCTGCCCCTGAACGTGCTTTTCCA	C..G.CC..^....T.C..TT	+	20,17,15,14,7,5,2,1	0	8	CCA	75759353	75759376	chr11		G		10	0	1	9		283214	DGAT2-DT	670266	15
chr10:-:132925746:132925768	14	0	sgRNAKIT	ACTTCATCTAACGAGATTAANNN	ACTGCCTGGCACACGTGTCACAG	...G.C.GGC..AC.TG.C.	-	17,15,13,12,11,8,7,5,4,2	0	10	CAG	132925746	132925768	chr10					0	0	10		54777	CFAP46	670266	14
chr10:+:102377159:102377181	14	0	sgRNAKIT	ACTTCATCTAACGAGATTAANNN	ACTTCCTCTCCTCCCCTGCACCT	.....C...CCTCCCC.GC.	+	15,11,10,9,8,7,6,5,3,2	0	10	CCT	102377159	102377181	chr10					0	0	10		8729	GBF1	670266	7
chr11:-:75759335:75759357	15	0	sgRNAKIT	ACTTCATCTAACGAGATTAANNN	CCATGCTCTAATGTGGGTCCAGC	C.A.GC.....T.T.GG.CC	-	20,18,16,15,9,7,5,4,2,1	0	10	AGC	75759335	75759357	chr11					0	0	10		283214	DGAT2-DT	670266	15
chr13:-:86415128:86415150	14	0	sgRNAKIT	ACTTCATCTAACGAGATTAANNN	GCCGCTACACACCATGTTAAAGA	G.CG.TA.AC..C.TG....	-	20,18,17,15,14,12,11,8,6,5	0	10	AGA	86415128	86415150	chr13					0	0	10		105370299	LOC105370299	670266	7
chr15:-:55723149:55723171	7	0	sgRNAKIT	ACTTCATCTAACGAGATTAANNN	ATTCTGTATCATGGAATTTATGC	.T.CTG.A.C.T.GA...T.	-	19,17,16,15,13,11,9,7,6,2	0	10	TGC	55723149	55723171	chr15					0	0	10		283659	PRTG	670266	7
chr16:+:8538864:8538886	14	0	sgRNAKIT	ACTTCATCTAACGAGATTAANNN	ATTTAATTTGAATACAGTAGATA	.T..A..T.G.AT.C.G..G	+	19,16,13,11,9,8,6,4,1	0	9	ATA	8538864	8538886	chr16					0	0	9		283953	TMEM114	670266	14
chr17:-:28009812:28009834	14	0	sgRNAKIT	ACTTCATCTAACGAGATTAANNN	GTGTCCTAATACCAGAGTACCTA	GTG..C.AAT..C...G..C	-	20,19,18,15,13,12,11,8,4,1	0	10	CTA	28009812	28009834	chr17					0	0	10				670266	7
chr17:+:789978:790000	14	0	sgRNAKIT	ACTTCATCTAACGAGATTAANNN	GTTTCCTGCAGGGAGAGGGAAAG	GT...C.GC.GG....GGG.	+	20,19,15,13,12,10,9,4,3,2	0	10	AAG	789978	790000	chr17					0	0	10	TRUE	55178	MRM3	670266	7
chr18:+:73041040:73041062	14	0	sgRNAKIT	ACTTCATCTAACGAGATTAANNN	CCATATTCTTAATGTGTTAAAGG	C.A.AT...T.ATGTG....	+	20,18,16,15,11,9,8,7,6,5	0	10	AGG	73041040	73041062	chr18					0	0	10				670266	7
chr19:+:8625144:8625166	14	0	sgRNAKIT	ACTTCATCTAACGAGATTAANNN	ACTCTGCCTCAAAAAAAAAAAAA	...CTGC..C.AA.A.AA..	+	17,16,15,14,11,9,8,6,4,3	0	10	AAA	8625144	8625166	chr19					0	0	10				670266	7
chr2:-:28598595:28598617	7	0	sgRNAKIT	ACTTCATCTAACGAGATTAANNN	AGAACAGAAAGCCAGAATAGCTT	.GAA..GAA.G.C...A..G	-	19,18,17,14,13,12,10,8,4,1	0	10	CTT	28598595	28598617	chr2					0	0	10		151056	PLB1	670266	7
chr2:+:147019063:147019085	14	0	sgRNAKIT	ACTTCATCTAACGAGATTAANNN	ACTGTACTTATGGAGCGTTCAAT	...GT.CT..TG...CG.TC	+	17,16,14,13,10,9,5,4,2,1	0	10	AAT	147019063	147019085	chr2					0	0	10				670266	14
chr20:+:61952325:61952347	14	0	sgRNAKIT	ACTTCATCTAACGAGATTAANNN	GCTACCCCTCAGCAGCCTGAGGA	G..A.CC..C.GC..CC.G.	+	20,17,15,14,11,9,8,5,4,2	0	10	GGA	61952325	61952347	chr20					0	0	10				670266	14
chr21:-:42545368:42545390	14	0	sgRNAKIT	ACTTCATCTAACGAGATTAANNN	ACTTGATGTTTCCTCCCTATCTG	....G..G.TT.CTCCC..T	-	16,13,11,10,8,7,6,5,4,1	0	10	CTG	42545368	42545390	chr21					0	0	10		54020	SLC37A1	670266	14
chr21:+:10689844:10689866	14	0	sgRNAKIT	ACTTCATCTAACGAGATTAANNN	ATTCCATTCAACTCCATTGCGTT	.T.C...TC...TCC...GC	+	19,17,13,12,8,7,6,2,1	0	9	GTT	10689844	10689866	chr21					0	0	9				670266	14
chr3:-:158773334:158773356	14	0	sgRNAKIT	ACTTCATCTAACGAGATTAANNN	ACTGCTGGAAAAGAGTAGAGGAG	...G.TGGA..A...TAG.G	-	17,15,14,13,12,9,5,4,3,1	0	10	GAG	158773334	158773356	chr3					0	0	10		64747	MFSD1	670266	14
chr6:+:22850993:22851015	6	0	sgRNAKIT	ACTTCATCTAACGAGATTAANNN	ACCTCTTCCACCCTCAAGACAGC	..C..T..C.C.CTC.AG.C	+	18,15,12,10,8,7,6,4,3,1	0	10	AGC	22850993	22851015	chr6					0	0	10				670266	6
chr10+:64235665:64235685:chr10-:64235615:64235635	13	0	sgRNAKIT	ACTTCATCTAACGAGATTAANNN	CTCTCAGCTAGCTAAGATTATTAT	CTC...G...G.T.^.....T	+	20,19,18,14,10,8,1	0	7	TAT	64235670	64235693	chr10		A		15	0	1	8				670266	13
chr22+:24056755:24056775:chr22-:24056733:24056747	13	0	sgRNAKIT	ACTTCATCTAACGAGATTAANNN	ACTTGATTTGCTCCAGGCTCAGCA	....G..T.GC^.C..GC.C.	+	16,13,11,10,8,5,4,2	0	8	GCA	24056746	24056769	chr22		U		12	0	1	9				670266	7
chr6+:144258094:144258113	13	0	sgRNAKIT	ACTTCATCTAACGAGATTAANNN	ACTTGCTTTTGAGGTAACTAACCA	....^.T.T.G.G.TA.C...	+	15,13,11,9,7,6,4	0	7	CCA	144258105	144258128	chr6		G		5	0	1	8				670266	13
chr1:-:220472108:220472130	15	0	sgRNAKIT	ACTTCATCTAACGAGATTAANNN	AAAACTATTAATTCGATGAATTA	.AAA.TAT...TTC...G..	-	19,18,17,15,14,13,9,8,7,3	0	10	TTA	220472108	220472130	chr1					0	0	10				670266	15
chr10:-:64235601:64235623	8	0	sgRNAKIT	ACTTCATCTAACGAGATTAANNN	TCTTTGTATCTCCAGAGTAGCGG	T...TG.A.CT.C...G..G	-	20,16,15,13,11,10,8,4,1	0	9	CGG	64235601	64235623	chr10					0	0	9				670266	8
chr11:+:7894081:7894103	15	0	sgRNAKIT	ACTTCATCTAACGAGATTAANNN	CTTTATTCCTTCCAGATGAACTG	CT..AT..CTT.C....G..	+	20,19,16,15,12,11,10,8,3	0	9	CTG	7894081	7894103	chr11					0	0	9				670266	15
chr18:+:58784686:58784708	14	0	sgRNAKIT	ACTTCATCTAACGAGATTAANNN	GCCTCCTCTGGGCAGCGTCAAAG	G.C..C...GGGC..CG.C.	+	20,18,15,11,10,9,8,5,4,2	0	10	AAG	58784686	58784708	chr18					0	0	10				670266	14
chr2:+:120287241:120287263	13	0	sgRNAKIT	ACTTCATCTAACGAGATTAANNN	AGGTCACCCAGCAGGGCTAGTGA	.GG...C.C.G.AG.GC..G	+	19,18,14,12,10,8,7,5,4,1	0	10	TGA	120287241	120287263	chr2					0	0	10		5899	RALB	670266	7
chr21:-:26402490:26402512	13	0	sgRNAKIT	ACTTCATCTAACGAGATTAANNN	ACTCCATCAAATCAGATATCGAC	...C....A..TC....ATC	-	17,12,9,8,3,2,1	0	7	GAC	26402490	26402512	chr21					0	0	7		107985474	LOC107985474	670266	13
chr3:+:138478535:138478557	13	0	sgRNAKIT	ACTTCATCTAACGAGATTAANNN	AAAACAGCTAATCAAAATGGCAG	.AAA..G....TC.A.A.GG	+	19,18,17,14,9,8,6,4,2,1	0	10	CAG	138478535	138478557	chr3					0	0	10	TRUE	83850	ESYT3	670266	13
chr5:-:168645216:168645238	13	0	sgRNAKIT	ACTTCATCTAACGAGATTAANNN	ACTGACCAAAACATCATTATGTA	...GACCAA...ATC....T	-	17,16,15,14,13,12,8,7,6,1	0	10	GTA	168645216	168645238	chr5					0	0	10				670266	13
chr5:-:43045303:43045325	13	0	sgRNAKIT	ACTTCATCTAACGAGATTAANNN	TCCTCAAATACCAGGGAGAAACC	T.C...AA..C.AG.GAG..	-	20,18,14,13,10,8,7,5,4,3	0	10	ACC	43045303	43045325	chr5					0	0	10	TRUE	648987	ANXA2R-OT1	670266	13
chr6:-:144258100:144258122	13	0	sgRNAKIT	ACTTCATCTAACGAGATTAANNN	GTTACCTCAAAAGCAAGTAGATA	GT.A.C..A..A.CA.G..G	-	20,19,17,15,12,9,7,6,4,1	0	10	ATA	144258100	144258122	chr6					0	0	10				670266	13
chr6:+:28927082:28927104	13	0	sgRNAKIT	ACTTCATCTAACGAGATTAANNN	TCTCAAAAAAAGAGTATTAATAA	T..CA.AAA..GAGT.....	+	20,17,16,14,13,12,9,8,7,6	0	10	TAA	28927082	28927104	chr6					0	0	10				670266	13
chr10+:95413443:95413463:chr10-:95413425:95413445	12	0	sgRNAKIT	ACTTCATCTAACGAGATTAANNN	AATTCATC-ATTGAGTTTCTGCC	.A......-.TT...T..CT	-	19,10,9,5,2,1	0	6	GCC	95413441	95413462	chr10	U		9		1	0	7		10580	SORBS1	670266	6
chr4+:133071329:133071349:chr4-:133071316:133071336	12	0	sgRNAKIT	ACTTCATCTAACGAGATTAANNN	GCATGATCTAAA-ACATAATCTT	G.A.G......A-.C..A.T	+	20,18,16,9,6,3,1	0	7	CTT	133071317	133071338	chr4	G		13		1	0	8				670266	6
chr5+:91912954:91912974:chr5-:91912934:91912954	12	0	sgRNAKIT	ACTTCATCTAACGAGATTAANNN	ACATCAT-TATATTGATTAAGCA	..A....-..TATT......	+	18,10,9,8,7	0	5	GCA	91912982	91913003	chr5	C		8		1	0	6				670266	6
chr11+:58619432:58619452	13	0	sgRNAKIT	ACTTCATCTAACGAGATTAANNN	CATGCATTTCT-GACAATAAACA	CA.G...T.CT-..C.A...	-	20,19,17,13,11,10,6,4	0	8	ACA	58619431	58619452	chr11	C		12		1	0	9	TRUE	80829	ZFP91	670266	13
chr2+:107661053:107661073:chr2-:107661021:107661041	12	0	sgRNAKIT	ACTTCATCTAACGAGATTAANNN	TCTCAAAGTACTCCACATTAAGCC	T..CA.AG..C^.C.C.....	+	20,17,16,14,13,10,8,6	0	8	GCC	107661066	107661089	chr2		U		12	0	1	9		105373538	LINC01885	670266	12
chr2+:177430547:177430567:chr2-:177430532:177430552	12	0	sgRNAKIT	ACTTCATCTAACGAGATTAANNN	ACTTCTCCCACTCCATATTTGTAA	.....TC.C.C^.C.T...TG	-	15,14,12,10,8,6,2,1	0	8	TAA	177430520	177430543	chr2		U		12	0	1	9		8540	AGPS	670266	7
chr5+:32233590:32233610:chr5-:32233560:32233580	6	0	sgRNAKIT	ACTTCATCTAACGAGATTAANNN	ATTTGACCATCACAAGTCTCAACT	.T..G.C.^.C..A..TC.C.	+	19,16,14,11,8,5,4,2	0	8	ACT	32233632	32233655	chr5		A		9	0	1	9		54545	MTMR12	670266	6
chr6+:140815782:140815802:chr6-:140815738:140815758	12	0	sgRNAKIT	ACTTCATCTAACGAGATTAANNN	CCTACAAATTACTGAGATTTTACA	C..A..AA.T..^......TT	-	20,17,14,13,11,2,1	0	7	ACA	140815740	140815763	chr6		U		13	0	1	8		102723724	LOC102723724	670266	6
chr10:+:95413461:95413483	12	0	sgRNAKIT	ACTTCATCTAACGAGATTAANNN	TTGTTAACTAACCAGTTACTTGC	TTG.T.A.....C..T.ACT	+	20,19,18,16,14,8,5,3,2,1	0	10	TGC	95413461	95413483	chr10					0	0	10		10580	SORBS1	670266	6
chr11:-:5829442:5829464	12	0	sgRNAKIT	ACTTCATCTAACGAGATTAANNN	ACAGCTGCTAAAAATTCTATCAT	..AG.TG....AA.TTC..T	-	18,17,15,14,9,8,6,5,4,1	0	10	CAT	5829442	5829464	chr11					0	0	10		85363	TRIM5	670266	6
chr11:+:14256632:14256654	12	0	sgRNAKIT	ACTTCATCTAACGAGATTAANNN	ATTGTACCTGACAATGTCGATGA	.T.GT.C..G..A.TG.CG.	+	19,17,16,14,11,8,6,5,3,2	0	10	TGA	14256632	14256654	chr11					0	0	10	TRUE	10418	SPON1	670266	6
chr13:+:84312399:84312421	12	0	sgRNAKIT	ACTTCATCTAACGAGATTAANNN	TATTCAGTTTTCGAGTCTTCACA	TA....GT.TT....TC.TC	+	20,19,14,13,11,10,5,4,2,1	0	10	ACA	84312399	84312421	chr13					0	0	10		100874128	LINC00333	670266	6
chr2:-:107661025:107661047	12	0	sgRNAKIT	ACTTCATCTAACGAGATTAANNN	CCATAGTCTTAGGGGAGTTCCCA	C.A.AG...T.G.G..G.TC	-	20,18,16,15,11,9,7,4,2,1	0	10	CCA	107661025	107661047	chr2					0	0	10		105373538	LINC01885	670266	12
chr2:-:177430574:177430596	12	0	sgRNAKIT	ACTTCATCTAACGAGATTAANNN	CCCCCAGCCAAGCAGAGCAGTGA	C.CC..G.C..GC...GC.G	-	20,18,17,14,12,9,8,4,3,1	0	10	TGA	177430574	177430596	chr2					0	0	10		8540	AGPS	670266	7
chr3:+:189408119:189408141	12	0	sgRNAKIT	ACTTCATCTAACGAGATTAANNN	ACCAGATAAATGTTTATTAAAAT	..CAG..AA.TGTTT.....	+	18,17,16,13,12,10,9,8,7,6	0	10	AAT	189408119	189408141	chr3					0	0	10				670266	6
chr4:-:133071331:133071353	12	0	sgRNAKIT	ACTTCATCTAACGAGATTAANNN	ACTGCAGGCAATGGCAAGATTAT	...G..GGC..T.GC.AG.T	-	17,14,13,12,9,7,6,4,3,1	0	10	TAT	133071331	133071353	chr4					0	0	10				670266	6
chr5:-:32233584:32233606	12	0	sgRNAKIT	ACTTCATCTAACGAGATTAANNN	CTTTCAGCAAATCACCTTTGCCC	CT....G.A..TC.CC..TG	-	20,19,14,12,9,8,6,5,2,1	0	10	CCC	32233584	32233606	chr5					0	0	10		54545	MTMR12	670266	6
chr5:+:91912963:91912985	12	0	sgRNAKIT	ACTTCATCTAACGAGATTAANNN	ACTCTACTTAGGAATTTTGACAT	...CT.CT..GGA.TT..G.	+	17,16,14,13,10,9,8,6,5,2	0	10	CAT	91912963	91912985	chr5					0	0	10				670266	6
chr6:-:124329132:124329154	12	0	sgRNAKIT	ACTTCATCTAACGAGATTAANNN	AGGTAAGCTGGCCAGACTGGTAG	.GG.A.G..GG.C...C.GG	-	19,18,16,14,11,10,8,4,2,1	0	10	TAG	124329132	124329154	chr6					0	0	10		154215	NKAIN2	670266	12
chr6:-:139677882:139677904	12	0	sgRNAKIT	ACTTCATCTAACGAGATTAANNN	TTATCATATGCATAGCTTCATGG	TTA....A.GCAT..C..C.	-	20,19,18,13,11,10,9,8,5,2	0	10	TGG	139677882	139677904	chr6					0	0	10		100132735	FILNC1	670266	6
chr6:-:140815756:140815778	12	0	sgRNAKIT	ACTTCATCTAACGAGATTAANNN	ACTTGATCCTCAATGCCTACAAA	....G...CTCAAT.CC..C	-	16,12,11,10,9,8,7,5,4,1	0	10	AAA	140815756	140815778	chr6					0	0	10		102723724	LOC102723724	670266	6
chr6:-:47360589:47360611	12	0	sgRNAKIT	ACTTCATCTAACGAGATTAANNN	AATTCACACTTCAAAACCAAATG	.A....CACTT.A.A.CC..	-	19,14,13,12,11,10,8,6,4,3	0	10	ATG	47360589	47360611	chr6					0	0	10				670266	6
chr7:-:107789706:107789728	6	0	sgRNAKIT	ACTTCATCTAACGAGATTAANNN	TCCTAATCTATGCTGACAAAGGC	T.C.A.....TGCT..CA..	-	20,18,16,10,9,8,7,4,3	0	9	GGC	107789706	107789728	chr7					0	0	9		1811	SLC26A3	670266	6
chr9:-:14310751:14310773	12	0	sgRNAKIT	ACTTCATCTAACGAGATTAANNN	AGTTCAACTAAAGGAAGTTTTAA	.G....A....A.GA.G.TT	-	19,14,9,7,6,4,2,1	0	8	TAA	14310751	14310773	chr9					0	0	8		4781	NFIB	670266	6
chrX:-:142408712:142408734	12	0	sgRNAKIT	ACTTCATCTAACGAGATTAANNN	ATTTGACCAAGCAAGAGGTAGCA	.T..G.C.A.G.A...GGT.	-	19,16,14,12,10,8,4,3,2	0	9	GCA	142408712	142408734	chrX					0	0	9		105373345	LOC105373345	670266	12
chrX:+:35851660:35851682	12	0	sgRNAKIT	ACTTCATCTAACGAGATTAANNN	ACTTCAGAAGGGAAGGGTAGGAG	......GAAGGGA..GG..G	+	14,13,12,11,10,9,8,5,4,1	0	10	GAG	35851660	35851682	chrX					0	0	10				670266	6
chr6+:163994888:163994908:chr6-:163994898:163994918	11	0.003007	sgRNAKIT	ACTTCATCTAACGAGATTAANNN	TATTCAG-TAATGGGATTACTGG	TA....G-...T.G.....C	-	20,19,14,9,7,1	0	6	TGG	163994911	163994932	chr6	C		8		1	0	7				670266	10
chr13+:83586368:83586388:chr13-:83586361:83586381	11	0	sgRNAKIT	ACTTCATCTAACGAGATTAANNN	TATTCAAA-AATGAGATGAAAAT	TA....AA-..T.....G..	-	20,19,14,13,9,3	0	6	AAT	83586315	83586336	chr13	U		9		1	0	7				670266	11
chr19-:46557280:46557291	11	0	sgRNAKIT	ACTTCATCTAACGAGATTAANNN	ACCCTAT-TAACCATAATGACAA	..CCT..-....C.T.A.G.	+	18,17,16,8,6,4,2	0	7	CAA	46557258	46557279	chr19	C		8		1	0	8		100506012	PPP5D1P	670266	11
chr2+:127720454:127720474:chr2-:127720437:127720457	11	0	sgRNAKIT	ACTTCATCTAACGAGATTAANNN	ACTGGAGCGTGAAGAGTTTGAGCA	...GG.G.^.G.A...T..G.	-	17,16,14,11,9,5,2	0	7	GCA	127720461	127720484	chr2		G		9	0	1	8		55339	WDR33	670266	6
chr1:+:28590138:28590160	13	0	sgRNAKIT	ACTTCATCTAACGAGATTAANNN	ATATGTTCTAATGCAAGTGCAGA	.TA.GT.....T.CA.G.GC	+	19,18,16,15,9,7,6,4,2,1	0	10	AGA	28590138	28590160	chr1					0	0	10	TRUE	6883	TAF12	670266	13
chr10:-:267149:267171	11	0	sgRNAKIT	ACTTCATCTAACGAGATTAANNN	CGTTCATTTTTCACTTTTACCAG	CG.....T.TT.ACTT...C	-	20,19,13,11,10,8,7,6,5,1	0	10	CAG	267149	267171	chr10					0	0	10				670266	6
chr13:-:83586385:83586407	11	0	sgRNAKIT	ACTTCATCTAACGAGATTAANNN	TCCCAAAGTGCTGAGATTACAGG	T.CCA.AG.GCT.......C	-	20,18,17,16,14,13,11,10,9,1	0	10	AGG	83586385	83586407	chr13					0	0	10				670266	11
chr13:+:82115791:82115813	11	0	sgRNAKIT	ACTTCATCTAACGAGATTAANNN	AAGTGGTGAATCGTTAATAATAA	.AG.GG.GA.T..TT.A...	+	19,18,16,15,13,12,10,7,6,4	0	10	TAA	82115791	82115813	chr13					0	0	10				670266	11
chr19:-:46557277:46557299	11	0	sgRNAKIT	ACTTCATCTAACGAGATTAANNN	AATGACAATCAAGATATTCAAAA	.A.GACAA.C.A..T...C.	-	19,17,16,15,14,13,11,9,6,2	0	10	AAA	46557277	46557299	chr19					0	0	10		100506012	PPP5D1P	670266	11
chr2:-:127720424:127720446	11	0	sgRNAKIT	ACTTCATCTAACGAGATTAANNN	GAGTCCCCTAACAGAATACATGA	GAG..CC.....AGA..AC.	-	20,19,18,15,14,8,7,6,3,2	0	10	TGA	127720424	127720446	chr2					0	0	10		55339	WDR33	670266	6
chr21:+:37644151:37644173	11	0	sgRNAKIT	ACTTCATCTAACGAGATTAANNN	ACTTAAAAGTGGGAGCTAAATTA	....A.AAGTGG...C.A..	+	16,14,13,12,11,10,9,5,3	0	9	TTA	37644151	37644173	chr21					0	0	9		3763	KCNJ6	670266	11
chr22:-:29756408:29756430	11	0	sgRNAKIT	ACTTCATCTAACGAGATTAANNN	CTGCCACCCAAGGATCTCAAGGA	CTGC..C.C..G..TC.C..	-	20,19,18,17,14,12,9,6,5,3	0	10	GGA	29756408	29756430	chr22					0	0	10		55954	ZMAT5	670266	11
chr5:+:181224058:181224080	11	0	sgRNAKIT	ACTTCATCTAACGAGATTAANNN	GCGCCATCTGCCTCGATTACTTC	G.GC.....GC.TC.....C	+	20,18,17,11,10,8,7,1	0	8	TTC	181224058	181224080	chr5					0	0	8	TRUE	90933	TRIM41	670266	11
chr6:-:163994911:163994933	11	0	sgRNAKIT	ACTTCATCTAACGAGATTAANNN	ATATTCAGTAATGGGATTACTGG	.TA.TCAG...T.G.....C	-	19,18,16,15,14,13,9,7,1	0	9	TGG	163994911	163994933	chr6					0	0	9				670266	10
chr7:+:148685226:148685248	12	0	sgRNAKIT	ACTTCATCTAACGAGATTAANNN	CTAGAATCTAGACACATAAATCA	CTAGA.....GAC.C..A..	+	20,19,18,17,16,10,9,8,6,3	0	10	TCA	148685226	148685248	chr7					0	0	10				670266	12
chr7+:4373751:4373771:chr7-:4373724:4373744	10	0.000702	sgRNAKIT	ACTTCATCTAACGAGATTAANNN	AGAACA-CTAACTAGATCATGGA	.GAA..-.....T....C.T	-	19,18,17,8,3,1	0	6	GGA	4373759	4373780	chr7	U		7		1	0	7				670266	10
chr11+:70745625:70745645:chr11-:70745600:70745620	10	3.5e-05	sgRNAKIT	ACTTCATCTAACGAGATTAANNN	GCTTACTCTACACGAGACCCACGT	G...AC....^......CCC.	-	20,16,15,4,3,2	0	6	CGT	70745631	70745654	chr11		C		11	0	1	7		22941	SHANK2	670266	6
chr6+:34255236:34255256:chr6-:34255233:34255253	10	0	sgRNAKIT	ACTTCATCTAACGAGATTAANNN	ACCTCTT-TAAAAAGATTTAACT	..C..T.-...AA.....T.	-	18,15,9,8,2	0	5	ACT	34255197	34255218	chr6	C		8		1	0	6				670266	5
chr9+:1639214:1639234:chr9-:1639189:1639209	10	0	sgRNAKIT	ACTTCATCTAACGAGATTAANNN	CCTTC-TCTAAA-ATTTTAATTC	C....-.....A-.TT....	-	20,9,6,5	0	4	TTC	1639175	1639195	chr9	A,G		6,13		2	0	6				670266	5
chr5-:44237176:44237178	10	0	sgRNAKIT	ACTTCATCTAACGAGATTAANNN	GCTTGATCTTA-GATTTTCCAGC	G...G....T.-..TT..CC	-	20,16,11,6,5,2,1	0	7	AGC	44237151	44237172	chr5	C		12		1	0	8				670266	10
chr1+:15780991:15781011:chr1-:15780977:15780997	10	0	sgRNAKIT	ACTTCATCTAACGAGATTAANNN	ACATCATCCTCACGAGTTCCAGCA	..A.....^.C.....T.CC.	+	18,11,5,3,2	0	5	GCA	15780930	15780953	chr1		C		9	0	1	6		54751	FBLIM1	670266	5
chr13+:83072989:83073009	11	0	sgRNAKIT	ACTTCATCTAACGAGATTAANNN	ACTGACAGCTTACACGATGCACCT	...G^..G..T..AC...GC.	+	17,14,11,8,7,3,2	0	7	CCT	83072988	83073011	chr13		A		5	0	1	8				670266	11
chr1:+:15780931:15780953	10	0	sgRNAKIT	ACTTCATCTAACGAGATTAANNN	CATCATCCTCACGAGTTCCAGCA	CA.CATC..C.....T.CC.	+	20,19,17,16,15,14,11,5,3,2	0	10	GCA	15780931	15780953	chr1					0	0	10		54751	FBLIM1	670266	5
chr10:+:4856809:4856831	10	0	sgRNAKIT	ACTTCATCTAACGAGATTAANNN	TTGTCATCCATGGACAATTTTTG	TTG.....C.TG..C.A.TT	+	20,19,18,12,10,9,6,4,2,1	0	10	TTG	4856809	4856831	chr10					0	0	10				670266	5
chr11:+:126773656:126773678	10	0	sgRNAKIT	ACTTCATCTAACGAGATTAANNN	AGAACATCAAGCTGTATGTATGT	.GAA....A.G.TGT..GT.	+	19,18,17,12,10,8,7,6,3,2	0	10	TGT	126773656	126773678	chr11					0	0	10		84623	KIRREL3	670266	5
chr13:+:83072989:83073011	11	0	sgRNAKIT	ACTTCATCTAACGAGATTAANNN	CTGACAGCTTACACGATGCACCT	CTGA..G..T..AC...GC.	+	20,19,18,17,14,11,8,7,3,2	0	10	CCT	83072989	83073011	chr13					0	0	10				670266	11
chr17:+:32018816:32018838	10	0	sgRNAKIT	ACTTCATCTAACGAGATTAANNN	ATTTACAATCACGTGCTGCAAAA	.T..ACAA.C...T.C.GC.	+	19,16,15,14,13,11,7,5,3,2	0	10	AAA	32018816	32018838	chr17					0	0	10		114659	LRRC37B	670266	5
chr17:+:70477986:70478008	10	0	sgRNAKIT	ACTTCATCTAACGAGATTAANNN	ATTTGGTGTATGTAAATTGTATA	.T..GG.G..TGT.A...GT	+	19,16,15,13,10,9,8,6,2,1	0	10	ATA	70477986	70478008	chr17					0	0	10				670266	5
chr2:-:150561393:150561415	10	0	sgRNAKIT	ACTTCATCTAACGAGATTAANNN	ACTTGTTGTCCAGACCAAAAAAA	....GT.G.CCA..CCAA..	-	16,15,13,11,10,9,6,5,4,3	0	10	AAA	150561393	150561415	chr2					0	0	10		101929260	LINC01920	670266	5
chr2:+:114550396:114550418	10	0	sgRNAKIT	ACTTCATCTAACGAGATTAANNN	ATTGTCTCTACAGAGGAGAAAAC	.T.GTC....CA...GAG..	+	19,17,16,15,10,9,5,4,3	0	9	AAC	114550396	114550418	chr2					0	0	9		57628	DPP10	670266	10
chr20:-:49025310:49025332	10	0	sgRNAKIT	ACTTCATCTAACGAGATTAANNN	TCTGCATCCAGCGTGTCTTGCTA	T..G....C.G..T.TC.TG	-	20,17,12,10,7,5,4,2,1	0	9	CTA	49025310	49025332	chr20					0	0	9	TRUE	10564	ARFGEF2	670266	5
chr3:-:43776067:43776089	10	0	sgRNAKIT	ACTTCATCTAACGAGATTAANNN	AGTGTTTCTCACATGTTTCACTA	.G.GTT...C..AT.T..C.	-	19,17,16,15,11,8,7,5,2	0	9	CTA	43776067	43776089	chr3					0	0	9				670266	5
chr5:-:167756519:167756541	10	0	sgRNAKIT	ACTTCATCTAACGAGATTAANNN	TCTACTCAGATTGAGGTAAATGA	T..A.TCAG.TT...G.A..	-	20,17,15,14,13,12,10,9,5,3	0	10	TGA	167756519	167756541	chr5					0	0	10		57451	TENM2	670266	5
chr5:+:146534772:146534794	10	0	sgRNAKIT	ACTTCATCTAACGAGATTAANNN	GAATCTACTAAAAATACAAAAAT	GAA..TA....AA.T.CA..	+	20,19,18,15,14,9,8,6,4,3	0	10	AAT	146534772	146534794	chr5					0	0	10				670266	10
chr5:+:44237182:44237204	10	0	sgRNAKIT	ACTTCATCTAACGAGATTAANNN	GCTTGATCTTAGATTTTCCAGCA	G...G....T.GATTT.CC.	+	20,16,11,9,8,7,6,5,3,2	0	10	GCA	44237182	44237204	chr5					0	0	10				670266	10
chr6:+:24095513:24095535	10	0	sgRNAKIT	ACTTCATCTAACGAGATTAANNN	TCTTCCTTTGATAAATGTATATT	T....C.T.G.TA.ATG..T	+	20,15,13,11,9,8,6,5,4,1	0	10	ATT	24095513	24095535	chr6					0	0	10				670266	10
chr6:+:34255233:34255255	10	0	sgRNAKIT	ACTTCATCTAACGAGATTAANNN	ACGTTGGCTCACACCTGTAATCC	..G.TGG..C..ACCTG...	+	18,16,15,14,11,8,7,6,5,4	0	10	TCC	34255233	34255255	chr6					0	0	10				670266	5
chr7:+:101131489:101131511	10	0	sgRNAKIT	ACTTCATCTAACGAGATTAANNN	GAAACATCTAAAAGGCTTAAAAA	GAAA.......AAG.C....	+	20,19,18,17,9,8,7,5	0	8	AAA	101131489	101131511	chr7					0	0	8		5054	SERPINE1	670266	10
chr7:+:4373732:4373754	10	0	sgRNAKIT	ACTTCATCTAACGAGATTAANNN	AGCTCTTCTACTGTAAACAGTGT	.GC..T....CT.TA.AC.G	+	19,18,15,10,9,7,6,4,3,1	0	10	TGT	4373732	4373754	chr7					0	0	10				670266	10
chr9:+:100931623:100931645	11	0	sgRNAKIT	ACTTCATCTAACGAGATTAANNN	GCTACCTTTTGAGAACTTCACTG	G..A.C.T.TGA..AC..C.	+	20,17,15,13,11,10,9,6,5,2	0	10	CTG	100931623	100931645	chr9					0	0	10				670266	11
chr9:+:1639163:1639185	10	0	sgRNAKIT	ACTTCATCTAACGAGATTAANNN	CCTAGACCTGCTGAATTAAAATT	C..AG.C..GCT..AT.A..	+	20,17,16,14,11,10,9,6,5,3	0	10	ATT	1639163	1639185	chr9					0	0	10				670266	5
chr9:+:26651995:26652017	10	0	sgRNAKIT	ACTTCATCTAACGAGATTAANNN	CTTTACTTTAAAAAATTGAAGCA	CT..AC.T...AA.AT.G..	+	20,19,16,15,13,9,8,6,5,3	0	10	GCA	26651995	26652017	chr9					0	0	10				670266	6
chr9:+:68573014:68573036	10	0	sgRNAKIT	ACTTCATCTAACGAGATTAANNN	ACCTCAGATGCACTGAATCAGAA	..C...GA.GCACT..A.C.	+	18,14,13,11,10,9,8,7,4,2	0	10	GAA	68573014	68573036	chr9					0	0	10		105376072	TMEM252-DT	670266	5
chrX:-:107976811:107976833	10	0	sgRNAKIT	ACTTCATCTAACGAGATTAANNN	ACTTTATTTTCACAAATTATCTT	....T..T.TCAC.A....T	-	16,13,11,10,9,8,6,1	0	8	CTT	107976811	107976833	chrX					0	0	8		112267910	LOC112267910	670266	5

## Sheet: offTargetsInPeakRegions_CD123
offTarget	peak_score	predicted_cleavage_score	gRNA.name	gRNAPlusPAM	offTarget_sequence	guideAlignment2OffTarget	offTargetStrand	mismatch.distance2PAM	n.PAM.mismatch	n.guide.mismatch	PAM.sequence	offTarget_Start	offTarget_End	chromosome	RNA.bulge	DNA.bulge	pos.RNA.bulge	pos.DNA.bulge	n.RNA.bulge	n.DNA.bulge	total.mismatch.bulge	inExon	entrez_id	symbol	sequence.depth	n.distinct.UMIs
chrX:-:1345408:1345430	978	100	sgRNACD123	ATAGAATAGTCGGCGTCTTTNNN	ATAGAATAGTCGGCGTCTTTAAC	....................	-		0	0	AAC	1345408	1345430	chrX					0	0	0	TRUE			713677	967
chr10-:2498185:2498188	9	0	sgRNACD123	ATAGAATAGTCGGCGTCTTTNNN	CTGGAAATGT-GTCCTCTCTCCA	C.G...AT..-.T.C...C.	-	20,18,14,13,8,6,2	0	7	CCA	2498141	2498162	chr10	C		11		1	0	8		105376351	LINC02645	713677	9
chr12-:64865954:64865962	9	0	sgRNACD123	ATAGAATAGTCGGCGTCTTTNNN	ATGGCATACTGCG-GCCTTAACC	..G.C...C.GC.-.C...A	-	18,16,12,10,9,5,1	0	7	ACC	64865958	64865979	chr12	C		14		1	0	8		23329	TBC1D30	713677	9
chr5-:137455619:137455639	10	0	sgRNACD123	ATAGAATAGTCGGCGTCTTTNNN	ATAGTAACAGGTTGCTTCTTGTCT	....^..C..GTT..T....G	-	14,11,10,9,6,1	0	6	TCT	137455623	137455646	chr5		U		5	0	1	7		6695	SPOCK1	713677	10
chr1:-:217975584:217975606	11	0	sgRNACD123	ATAGAATAGTCGGCGTCTTTNNN	AACTCTAAGACGTAGTCTTTGAT	.ACTCTA..A..TA......	-	19,18,17,16,15,14,11,8,7	0	9	GAT	217975584	217975606	chr1					0	0	9				713677	11
chr10:+:2498173:2498195	9	0	sgRNACD123	ATAGAATAGTCGGCGTCTTTNNN	TTTGTATAGAAACAGTCCTCAGC	T.T.T....AAACA...C.C	+	20,18,16,11,10,9,8,7,3,1	0	10	AGC	2498173	2498195	chr10					0	0	10		105376351	LINC02645	713677	9
chr13:+:59187238:59187260	11	0	sgRNACD123	ATAGAATAGTCGGCGTCTTTNNN	TGAGCATAATAGGTGGTGCTGAA	TG..C...A.A..T.GTGC.	+	20,19,16,12,10,7,5,4,3,2	0	10	GAA	59187238	59187260	chr13					0	0	10		105370224	LOC105370224	713677	11
chr15:+:90088635:90088657	9	0	sgRNACD123	ATAGAATAGTCGGCGTCTTTNNN	AGGGACTAGGCGTGGGATGTTTT	.GG..C...G..TG.GA.G.	+	19,18,15,11,8,7,5,4,2	0	9	TTT	90088635	90088657	chr15					0	0	9	TRUE	3418	IDH2	713677	9
chr18:-:31324416:31324438	9	0	sgRNACD123	ATAGAATAGTCGGCGTCTTTNNN	GCAGGATAGTTGAAATCGTGAGA	GC..G.....T.AAA..G.G	-	20,19,16,10,8,7,6,3,1	0	9	AGA	31324416	31324438	chr18					0	0	9		1828	DSG1	713677	9
chr21:-:10735203:10735225	9	0	sgRNACD123	ATAGAATAGTCGGCGTCTTTNNN	ATAGAACAGAATGGATTCGAATG	......C..AAT.GA.TCGA	-	14,11,10,9,7,6,4,3,2,1	0	10	ATG	10735203	10735225	chr21					0	0	10				713677	9
chr22:-:34689987:34690009	9	0	sgRNACD123	ATAGAATAGTCGGCGTCTTTNNN	AGGGATGTGTAGTGGTAGTTCAT	.GG..TGT..A.TG..AG..	-	19,18,15,14,13,10,8,7,4,3	0	10	CAT	34689987	34690009	chr22					0	0	10				713677	9
chr22:+:30812344:30812366	9	0	sgRNACD123	ATAGAATAGTCGGCGTCTTTNNN	TTGGTAGAGACAGGGTTTCACCA	T.G.T.G..A.A.G..T.CA	+	20,18,16,14,11,9,7,4,2,1	0	10	CCA	30812344	30812366	chr22					0	0	10		23762	OSBP2	713677	9
chr5:-:137455615:137455637	10	0	sgRNACD123	ATAGAATAGTCGGCGTCTTTNNN	AGAGACAAGAAGCAACCTGTTAC	.G...CA..AA.CAAC..G.	-	19,15,14,11,10,8,7,6,5,2	0	10	TAC	137455615	137455637	chr5					0	0	10		6695	SPOCK1	713677	10
chr9:-:33452580:33452602	10	0	sgRNACD123	ATAGAATAGTCGGCGTCTTTNNN	TGAGAGTTCACGGAGTCATGGTC	TG...G.TCA...A...A.G	-	20,19,15,13,12,11,7,3,1	0	9	GTC	33452580	33452602	chr9					0	0	9				713677	10
chr2+:31671025:31671045	9	0.002307	sgRNACD123	ATAGAATAGTCGGCGTCTTTNNN	ATCAAATA-TAGGAGTCTTTTGA	..CA....-.A..A......	+	18,17,10,7	0	4	TGA	31670979	31671000	chr2	G		9		1	0	5				713677	9
chrUn_KI270438v1+:104672:104680	18	0.00012	sgRNACD123	ATAGAATAGTCGGCGTCTTTNNN	ATAGAATGGAATGGAGTGTAATGG	.......G.AA^..A..G.AA	+	13,11,10,7,4,2,1	0	7	TGG	104696	104719	chrUn_KI270438v1		U		12	0	1	8				713677	18
chr3-:113742932:113742934	8	0	sgRNACD123	ATAGAATAGTCGGCGTCTTTNNN	ATATTTTTATCTGT-TCTTCTCT	...TTT.TA..T.T-....C	+	17,16,15,13,12,9,7,1	0	8	TCT	113742887	113742908	chr3	G		15		1	0	9		80218	NAA50	713677	8
chr6-:114314232:114314239	8	0	sgRNACD123	ATAGAATAGTCGGCGTCTTTNNN	ATTCAATAGGTCTGGAGTGATGTCT	..TC.....^..^..A..GA.G	-	18,17,7,4,3,1	0	6	TCT	114314203	114314227	chr6		G,U		10,13	0	2	8		222537	HS3ST5	713677	8
chr1:-:9894209:9894231	11	0	sgRNACD123	ATAGAATAGTCGGCGTCTTTNNN	AAGCAGCAGTGTGCGTGTACCTT	.AGC.GC...GT....G.AC	-	19,18,17,15,14,10,9,4,2,1	0	10	CTT	9894209	9894231	chr1					0	0	10		56998	CTNNBIP1	713677	11
chr10:+:123986932:123986954	8	0	sgRNACD123	ATAGAATAGTCGGCGTCTTTNNN	ATGATAACATCTGCTTATTATGA	..GAT.ACA..T..T.A..A	+	18,17,16,14,13,12,9,6,4,1	0	10	TGA	123986932	123986954	chr10					0	0	10				713677	8
chr12:+:45149095:45149117	8	0	sgRNACD123	ATAGAATAGTCGGCGTCTTTNNN	AAAAAAGAAATCCCATCCTTCAT	.A.A..G.AATCC.A..C..	+	19,17,14,12,11,10,9,8,6,3	0	10	CAT	45149095	45149117	chr12					0	0	10		51054	PLEKHA8P1	713677	8
chr13:-:77459373:77459395	8	0	sgRNACD123	ATAGAATAGTCGGCGTCTTTNNN	ACAGATAACATGGAGTTTTTTTA	.C...TA.CAT..A..T...	-	19,15,14,12,11,10,7,4	0	8	TTA	77459373	77459395	chr13					0	0	8				713677	8
chr18:-:31859571:31859593	8	0	sgRNACD123	ATAGAATAGTCGGCGTCTTTNNN	CTAGGTGTCTCTATGTATTTTAG	C...GTGTC..TAT..A...	-	20,16,15,14,13,12,9,8,7,4	0	10	TAG	31859571	31859593	chr18					0	0	10		22878	TRAPPC8	713677	8
chr2:+:31671000:31671022	9	0	sgRNACD123	ATAGAATAGTCGGCGTCTTTNNN	AATAAGTCTTTGGGGTTTTCTAG	.ATA.G.CT.T..G..T..C	+	19,18,17,15,13,12,10,7,4,1	0	10	TAG	31671000	31671022	chr2					0	0	10				713677	9
chr5:-:21584018:21584040	8	0	sgRNACD123	ATAGAATAGTCGGCGTCTTTNNN	CTAGACTTCTCTGGATTTTTTTA	C....C.TC..T.GA.T...	-	20,15,13,12,9,7,6,4	0	8	TTA	21584018	21584040	chr5					0	0	8				713677	8
chr5:-:49657807:49657829	8	0	sgRNACD123	ATAGAATAGTCGGCGTCTTTNNN	GTGGAATAGAAGGGAAATTCATC	G.G......AA..GAAA..C	-	20,18,11,10,7,6,5,4,1	0	9	ATC	49657807	49657829	chr5					0	0	9				713677	8
chr6:-:139927076:139927098	8	0	sgRNACD123	ATAGAATAGTCGGCGTCTTTNNN	ATAGGTAACTACATGTTTATCAA	....GTA.C.ACAT..T.A.	-	16,15,14,12,10,9,8,7,4,2	0	10	CAA	139927076	139927098	chr6					0	0	10				713677	8
chr6:+:114314200:114314222	8	0	sgRNACD123	ATAGAATAGTCGGCGTCTTTNNN	TTACAGGTGTGAGCCACTATGCC	T..C.GGT..GA..CA..A.	+	20,17,15,14,13,10,9,6,5,2	0	10	GCC	114314200	114314222	chr6					0	0	10		222537	HS3ST5	713677	8
chr7:-:98414580:98414602	8	0	sgRNACD123	ATAGAATAGTCGGCGTCTTTNNN	CTGACATAGTCTCGTTCTGTTGC	C.GAC......TCGT...G.	-	20,18,17,16,9,8,7,6,2	0	9	TGC	98414580	98414602	chr7					0	0	9				713677	8
chr7:+:154391762:154391784	8	0	sgRNACD123	ATAGAATAGTCGGCGTCTTTNNN	GCAGGATAGTGACCTGATGTAGG	GC..G.....GAC.TGA.G.	+	20,19,16,10,9,8,6,5,4,2	0	10	AGG	154391762	154391784	chr7					0	0	10		1804	DPP6	713677	8
chrUn_KI270438v1:-:104152:104174	17	0	sgRNACD123	ATAGAATAGTCGGCGTCTTTNNN	AAATTATATTCGAATAAGTTCCA	.A.TT...T...AATAAG..	-	19,17,16,12,8,7,6,5,4,3	0	10	CCA	104152	104174	chrUn_KI270438v1					0	0	10				713677	17
chrUn_KI270438v1:+:104696:104718	18	0	sgRNACD123	ATAGAATAGTCGGCGTCTTTNNN	ATAGAATGGAATGGAGTGTAATG	.......G.AAT.GAGTG.A	+	13,11,10,9,7,6,5,4,3,1	0	10	ATG	104696	104718	chrUn_KI270438v1					0	0	10				713677	18
chrX:+:124701737:124701759	9	0	sgRNACD123	ATAGAATAGTCGGCGTCTTTNNN	ATTCAAAGGAATGATTTTTTTCC	..TC..AG.AAT.AT.T...	+	18,17,14,13,11,10,9,7,6,4	0	10	TCC	124701737	124701759	chrX					0	0	10		10178	TENM1	713677	9
chr3:+:93470448:93470470	170	0	sgRNACD123	ATAGAATAGTCGGCGTCTTTNNN	AATCTATATTTGATGTACTTTCA	.ATCT...T.T.AT..AC..	+	19,18,17,16,12,10,8,7,4,3	0	10	TCA	93470448	93470470	chr3					0	0	10				713677	170
chr12-:73350610:73350627	7	0.005021	sgRNACD123	ATAGAATAGTCGGCGTCTTTNNN	ACAGAAAAAT-GACTTTTTTGGG	.C....A.A.-.A.T.T...	-	19,14,12,8,6,4	0	6	GGG	73350580	73350601	chr12	C		11		1	0	7				713677	7
chr17-:25920268:25920276	7	0	sgRNACD123	ATAGAATAGTCGGCGTCTTTNNN	AAGGAATGTTCAGC-TCTGTGAG	.AG....GT..A..-...G.	+	19,18,13,12,9,2	0	6	GAG	25920279	25920300	chr17	G		15		1	0	7				713677	7
chr22+:43542237:43542254	7	0	sgRNACD123	ATAGAATAGTCGGCGTCTTTNNN	TTAGAAGAGGAGATC-CTTAGGT	T.....G..GA.ATC-...A	-	20,14,11,10,8,7,6,1	0	8	GGT	43542229	43542250	chr22	U		16		1	0	9		64800	EFCAB6	713677	7
chr12+:12114255:12114275	7	0	sgRNACD123	ATAGAATAGTCGGCGTCTTTNNN	AAAGAAAAACGGGTTGTCTTTGGG	.A....A.ACG..T^......	-	19,14,12,11,10,7	0	6	GGG	12114283	12114306	chr12		U		15	0	1	7				713677	7
chr5-:133903857:133903877	9	0	sgRNACD123	ATAGAATAGTCGGCGTCTTTNNN	CAAGAACAGTTCTTTGTTTTTCTA	CA....C...^.TTT..T...	+	20,19,14,9,8,7,4	0	7	CTA	133903896	133903919	chr5		U		11	0	1	8				713677	9
chr1:-:219925792:219925814	7	0	sgRNACD123	ATAGAATAGTCGGCGTCTTTNNN	GCATGGTGGTGGGTGCCTGTAAT	GC.TGG.G..G..T.C..G.	-	20,19,17,16,15,13,10,7,5,2	0	10	AAT	219925792	219925814	chr1					0	0	10		55532	SLC30A10	713677	7
chr10:+:31289038:31289060	7	0	sgRNACD123	ATAGAATAGTCGGCGTCTTTNNN	AATGCAAAGTTATGGTGTCTCAT	.AT.C.A...TATG..G.C.	+	19,18,16,14,10,9,8,7,4,2	0	10	CAT	31289038	31289060	chr10					0	0	10		220930	ZEB1-AS1	713677	7
chr12:+:12114244:12114266	7	0	sgRNACD123	ATAGAATAGTCGGCGTCTTTNNN	ATTAAAATCTAGACCTCAATCCA	..TA..ATC.A.A.C..AA.	+	18,17,14,13,12,10,8,6,3,2	0	10	CCA	12114244	12114266	chr12					0	0	10				713677	7
chr12:+:73350580:73350602	7	0	sgRNACD123	ATAGAATAGTCGGCGTCTTTNNN	ACAGTATACTCCAGTTAATGCAG	.C..T...C..CAGT.AA.G	+	19,16,12,9,8,7,6,4,3,1	0	10	CAG	73350580	73350602	chr12					0	0	10				713677	7
chr13:+:66246569:66246591	7	0	sgRNACD123	ATAGAATAGTCGGCGTCTTTNNN	TTGGACTTGGATGGGGCTTTGTT	T.G..C.T.GAT.G.G....	+	20,18,15,13,11,10,9,7,5	0	9	GTT	66246569	66246591	chr13					0	0	9				713677	7
chr13:+:66917101:66917123	7	0	sgRNACD123	ATAGAATAGTCGGCGTCTTTNNN	ATAAAACACACTTCACTTGTTGA	...A..C.CA.TT.ACT.G.	+	17,14,12,11,9,8,6,5,4,2	0	10	TGA	66917101	66917123	chr13					0	0	10		5101	PCDH9	713677	7
chr17:-:25920243:25920265	7	0	sgRNACD123	ATAGAATAGTCGGCGTCTTTNNN	AAGGAATGTTCAGCTCTGTGAGT	.AG....GT..A..TCTG.G	-	19,18,13,12,9,6,5,4,3,1	0	10	AGT	25920243	25920265	chr17					0	0	10				713677	7
chr18:+:35587476:35587498	7	0	sgRNACD123	ATAGAATAGTCGGCGTCTTTNNN	ATAGGATTTTCATGGATGCTGTT	....G..TT..ATG.ATGC.	+	16,13,12,9,8,7,5,4,3,2	0	10	GTT	35587476	35587498	chr18					0	0	10		2589	GALNT1	713677	7
chr20:-:5576895:5576917	7	0	sgRNACD123	ATAGAATAGTCGGCGTCTTTNNN	ATTTTCTTGTTGCTTCCTTTTAA	..TTTC.T..T.CTTC....	-	18,17,16,15,13,10,8,7,6,5	0	10	TAA	5576895	5576917	chr20					0	0	10		56261	GPCPD1	713677	7
chr3:+:195400515:195400537	7	0	sgRNACD123	ATAGAATAGTCGGCGTCTTTNNN	AAAAAAACCTCTTCTTTTTAAAG	.A.A..ACC..TT.T.T..A	+	19,17,14,13,12,9,8,6,4,1	0	10	AAG	195400515	195400537	chr3					0	0	10		23527	ACAP2	713677	7
chr3:+:93470365:93470387	30	0	sgRNACD123	ATAGAATAGTCGGCGTCTTTNNN	ATATATGGTTTGTGAACTTTGAT	...T.TGGT.T.TGAA....	+	17,15,14,13,12,10,8,7,6,5	0	10	GAT	93470365	93470387	chr3					0	0	10				713677	30
chr4:-:86580734:86580756	8	0	sgRNACD123	ATAGAATAGTCGGCGTCTTTNNN	GTAGAAGGGAGGGTTTATTTATA	G.....GG.AG..TT.A...	-	20,14,13,11,10,7,6,4	0	8	ATA	86580734	86580756	chr4					0	0	8		5602	MAPK10	713677	8
chr5:+:133903824:133903846	9	0	sgRNACD123	ATAGAATAGTCGGCGTCTTTNNN	AAAGAACTGTTCTTGAATTCAAC	.A....CT..TCTT.AA..C	+	19,14,13,10,9,8,7,5,4,1	0	10	AAC	133903824	133903846	chr5					0	0	10				713677	9
chr6:-:141339284:141339306	7	0	sgRNACD123	ATAGAATAGTCGGCGTCTTTNNN	TTTTATGTTTCGTCATGTTTCAA	T.TT.TGTT...T.A.G...	-	20,18,17,15,14,13,12,8,6,4	0	10	CAA	141339284	141339306	chr6					0	0	10				713677	7
chr8:+:55602236:55602258	7	0	sgRNACD123	ATAGAATAGTCGGCGTCTTTNNN	GTGGAATCCACTCTGTATGTGTA	G.G....CCA.TCT..A.G.	+	20,18,13,12,11,9,8,7,4,2	0	10	GTA	55602236	55602258	chr8					0	0	10				713677	7
chr9:-:105394727:105394749	7	0	sgRNACD123	ATAGAATAGTCGGCGTCTTTNNN	ATTTATTTTTTGCCAACTATGGA	..TT.T.TT.T.C.AA..A.	-	18,17,15,13,12,10,8,6,5,2	0	10	GGA	105394727	105394749	chr9					0	0	10	TRUE	23446	SLC44A1	713677	7
chrX:-:119770963:119770985	7	0	sgRNACD123	ATAGAATAGTCGGCGTCTTTNNN	TTAGTAGGGACGGGGTTTCGCCA	T...T.GG.A...G..T.CG	-	20,16,14,13,11,7,4,2,1	0	9	CCA	119770963	119770985	chrX					0	0	9				713677	7
chr6+:28071534:28071551	6	5e-06	sgRNACD123	ATAGAATAGTCGGCGTCTTTNNN	ACAGCGTGAGCCACCGTGCTTGGC	.C..CG.^..C.AC...GC..	-	19,16,15,11,9,8,4,3	0	8	GGC	28071546	28071569	chr6		G		8	0	1	9		100129195	ZSCAN16-AS1	713677	6
chr11+:29703923:29703936	6	0	sgRNACD123	ATAGAATAGTCGGCGTCTTTNNN	CTCCAATAGTAGG-GACTTTGCA	C.CC......A..-.A....	+	20,18,17,10,5	0	5	GCA	29703942	29703963	chr11	C		14		1	0	6		105376605	LINC02755	713677	6
chr20+:615292:615312	6	0	sgRNACD123	ATAGAATAGTCGGCGTCTTTNNN	ATA-ATTATTTATTATCTTTTTT	...-.T..T.TATTA.....	-	15,12,10,9,8,7,6	0	7	TTT	615279	615300	chr20	G		4		1	0	8				713677	6
chr20+:51975899:51975918	6	0	sgRNACD123	ATAGAATAGTCGGCGTCTTTNNN	ATAGAC-ACTTGGGTTGATTCCA	.....C-.C.T..GT.GA..	-	15,12,10,7,6,4,3	0	7	CCA	51975886	51975907	chr20	U		7		1	0	8				713677	6
chr2-:27908491:27908510	6	0	sgRNACD123	ATAGAATAGTCGGCGTCTTTNNN	ATGGGGTTG-CGCCATGTTGCCC	..G.GG.T.-..C.A.G..G	-	18,16,15,13,8,6,4,1	0	8	CCC	27908520	27908541	chr2	U		10		1	0	9		9577	BABAM2	713677	6
chr5-:158617896:158617916	7	0	sgRNACD123	ATAGAATAGTCGGCGTCTTTNNN	AAAGCAT-GTGTTCTGCTTTTTC	.A..C..-..GTT.TG....	+	19,16,10,9,8,6,5	0	7	TTC	158617906	158617927	chr5	A		8		1	0	8				713677	7
chr7-:50090798:50090809	6	0	sgRNACD123	ATAGAATAGTCGGCGTCTTTNNN	TTCATATAAT-GACTTATTTTCC	T.CAT...A.-.A.T.A...	-	20,18,17,16,12,8,6,4	0	8	TCC	50090792	50090813	chr7	C		11		1	0	9		11055	ZPBP	713677	6
chr4+:49109707:49109707	6	0	sgRNACD123	ATAGAATAGTCGGCGTCTTTNNN	ATGGAATCAACCGGAGTGGAGTGG	..G....^.AC...A..GGAG	-	18,12,11,7,4,3,2,1	0	8	TGG	49109665	49109688	chr4		C		8	0	1	9				713677	6
chr1+:108592773:108592773	6	0	sgRNACD123	ATAGAATAGTCGGCGTCTTTNNN	ATAGACTAAGTCTTACCATTTCCA	.....C..^...TTACCA...	-	15,9,8,7,6,5,4	0	7	CCA	108592757	108592780	chr1		A		9	0	1	8		284611	EEIG2	713677	6
chr7+:9263031:9263046	9	0	sgRNACD123	ATAGAATAGTCGGCGTCTTTNNN	ATATTAATGGTGTGTATCTCAAAC	...T^...G..GT.TA...CA	+	17,13,10,9,7,6,2,1	0	8	AAC	9263058	9263081	chr7		U		5	0	1	9				713677	6
chr1:-:108592758:108592780	6	0	sgRNACD123	ATAGAATAGTCGGCGTCTTTNNN	ATAGACTAAGTCTTACCATTTCC	.....C..AGTCTTAC.A..	-	15,12,11,10,9,8,7,6,5,3	0	10	TCC	108592758	108592780	chr1					0	0	10		284611	EEIG2	713677	6
chr1:-:111293773:111293795	8	0	sgRNACD123	ATAGAATAGTCGGCGTCTTTNNN	ATTGATGTTTTTGGGCCATTTTC	..T..TGTT.TT.G.C.A..	-	18,15,14,13,12,10,9,7,5,3	0	10	TTC	111293773	111293795	chr1					0	0	10		27159	CHIA	713677	8
chr1:+:213057903:213057925	7	0	sgRNACD123	ATAGAATAGTCGGCGTCTTTNNN	CTACAGGAATGTGCCACTGTGCC	C..C.GG.A.GT..CA..G.	+	20,17,15,14,12,10,9,6,5,2	0	10	GCC	213057903	213057925	chr1					0	0	10		26750	RPS6KC1	713677	7
chr1:+:238605014:238605036	6	0	sgRNACD123	ATAGAATAGTCGGCGTCTTTNNN	ATAAAATATGCATTTTTTTTCCT	...A....TG.ATTT.T...	+	17,12,11,9,8,7,6,4	0	8	CCT	238605014	238605036	chr1					0	0	8				713677	6
chr1:+:27783629:27783651	6	0	sgRNACD123	ATAGAATAGTCGGCGTCTTTNNN	CCAGCTGAGTCCTAGTTTTAAAA	CC..CTG....CTA..T..A	+	20,19,16,15,14,9,8,7,4,1	0	10	AAA	27783629	27783651	chr1					0	0	10		23673	STX12	713677	6
chr1:+:63837913:63837935	9	0	sgRNACD123	ATAGAATAGTCGGCGTCTTTNNN	ATCTTTCAGTCAGCGTTAGAACT	..CTTTC....A....TAGA	+	18,17,16,15,14,9,4,3,2,1	0	10	ACT	63837913	63837935	chr1					0	0	10		4919	ROR1	713677	9
chr10:+:123470237:123470259	6	0	sgRNACD123	ATAGAATAGTCGGCGTCTTTNNN	GTTGAATTTTGGACAGCCTTGTT	G.T....TT.G.A.AG.C..	+	20,18,13,12,10,8,6,5,3	0	9	GTT	123470237	123470259	chr10					0	0	9		105378531	LINC02641	713677	6
chr11:-:29703923:29703945	6	0	sgRNACD123	ATAGAATAGTCGGCGTCTTTNNN	GGAGTATGCCTGGCATGTCTGAG	GG..T..GCCT...A.G.C.	-	20,19,16,13,12,11,10,6,4,2	0	10	GAG	29703923	29703945	chr11					0	0	10		105376605	LINC02755	713677	6
chr13:-:66341242:66341264	6	0	sgRNACD123	ATAGAATAGTCGGCGTCTTTNNN	AAACATTAGCTGGCTGAGGTGAT	.A.C.T...CT...TGAGG.	-	19,17,15,11,10,6,5,4,3,2	0	10	GAT	66341242	66341264	chr13					0	0	10		5101	PCDH9	713677	6
chr13:-:92534427:92534449	6	0	sgRNACD123	ATAGAATAGTCGGCGTCTTTNNN	ATAAAATACATGATTACATGCCA	...A....CAT.ATTA.A.G	-	17,12,11,10,8,7,6,5,3,1	0	10	CCA	92534427	92534449	chr13					0	0	10		2262	GPC5	713677	6
chr14:-:70319191:70319213	7	0	sgRNACD123	ATAGAATAGTCGGCGTCTTTNNN	CCAGCACTTTCGGAGGCTGAGGC	CC..C.CTT....A.G..GA	-	20,19,16,14,13,12,7,5,2,1	0	10	GGC	70319191	70319213	chr14					0	0	10		101928046	LOC101928046	713677	7
chr14:+:96028693:96028715	6	0	sgRNACD123	ATAGAATAGTCGGCGTCTTTNNN	ATTGCATGTGAGGGTTCCTCTGC	..T.C..GTGA..GT..C.C	+	18,16,13,12,11,10,7,6,3,1	0	10	TGC	96028693	96028715	chr14					0	0	10				713677	6
chr15:-:97221225:97221247	6	0	sgRNACD123	ATAGAATAGTCGGCGTCTTTNNN	TTTGTAGATTCTGGGTATCAGCC	T.T.T.G.T..T.G..A.CA	-	20,18,16,14,12,9,7,4,2,1	0	10	GCC	97221225	97221247	chr15					0	0	10		107984764	LINC02253	713677	6
chr16:-:50881615:50881637	6	0	sgRNACD123	ATAGAATAGTCGGCGTCTTTNNN	TCAGAGGAAACCGCCCCTGTTGA	TC...GG.AA.C..CC..G.	-	20,19,15,14,12,11,9,6,5,2	0	10	TGA	50881615	50881637	chr16					0	0	10		112267895	LOC112267895	713677	6
chr17:-:81683073:81683095	6	0	sgRNACD123	ATAGAATAGTCGGCGTCTTTNNN	AGAGAAAGATCACCATCCGGGAG	.G....AGA..AC.A..CGG	-	19,14,13,12,9,8,6,3,2,1	0	10	GAG	81683073	81683095	chr17					0	0	10	TRUE	339231	ARL16	713677	6
chr17:+:73651687:73651709	6	0	sgRNACD123	ATAGAATAGTCGGCGTCTTTNNN	ATAAAATAAGATTCCATTTACAT	...A....AGATT.CAT..A	+	17,12,11,10,9,8,6,5,4,1	0	10	CAT	73651687	73651709	chr17					0	0	10				713677	6
chr20:-:51975885:51975907	6	0	sgRNACD123	ATAGAATAGTCGGCGTCTTTNNN	ATAGACACTTGGGTTGATTCCAT	.....CACT.G..TTGA..C	-	15,14,13,12,10,7,6,5,4,1	0	10	CAT	51975885	51975907	chr20					0	0	10				713677	6
chr20:+:615299:615321	6	0	sgRNACD123	ATAGAATAGTCGGCGTCTTTNNN	ATTGGCTGGGCGCAGTGGCTCAC	..T.GC.G.G..CA..GGC.	+	18,16,15,13,11,8,7,4,3,2	0	10	CAC	615299	615321	chr20					0	0	10				713677	6
chr4:-:53324074:53324096	7	0	sgRNACD123	ATAGAATAGTCGGCGTCTTTNNN	AGGGGATGGTGTGCTTCTAGTCC	.GG.G..G..GT..T...AG	-	19,18,16,13,10,9,6,2,1	0	9	TCC	53324074	53324096	chr4					0	0	9		152579	SCFD2	713677	7
chr4:+:26334742:26334764	7	0	sgRNACD123	ATAGAATAGTCGGCGTCTTTNNN	TTTCAGTCATCAGCCTATTTCAT	T.TC.G.CA..A..C.A...	+	20,18,17,15,13,12,9,6,4	0	9	CAT	26334742	26334764	chr4					0	0	9		3516	RBPJ	713677	7
chr5:-:158617853:158617875	7	0	sgRNACD123	ATAGAATAGTCGGCGTCTTTNNN	GTACAGTACATGCCCTAGTTTTA	G..C.G..CAT.C.C.AG..	-	20,17,15,12,11,10,8,6,4,3	0	10	TTA	158617853	158617875	chr5					0	0	10				713677	7
chr5:-:176894913:176894935	6	0	sgRNACD123	ATAGAATAGTCGGCGTCTTTNNN	GCATGGTGGCAGGCGCCTGTAGT	GC.TGG.G.CA....C..G.	-	20,19,17,16,15,13,11,10,5,2	0	10	AGT	176894913	176894935	chr5					0	0	10		3101	HK3	713677	6
chr6:-:40134102:40134124	6	0	sgRNACD123	ATAGAATAGTCGGCGTCTTTNNN	ATAGTGAGATCAGTTCCTTGCAT	....TGAGA..A.TTC...G	-	16,15,14,13,12,9,7,6,5,1	0	10	CAT	40134102	40134124	chr6					0	0	10				713677	6
chr6:+:87976794:87976816	7	0	sgRNACD123	ATAGAATAGTCGGCGTCTTTNNN	ATTTAATCTTGTTGGTCTTGGCC	..TT...CT.GTTG.....G	+	18,17,13,12,10,9,8,7,1	0	9	GCC	87976794	87976816	chr6					0	0	9				713677	7
chr7:-:9263042:9263064	9	0	sgRNACD123	ATAGAATAGTCGGCGTCTTTNNN	TTAATATGGTTTGGCTGTGTCCC	T..AT..G..TT.GC.G.G.	-	20,17,16,13,10,9,7,6,4,2	0	10	CCC	9263042	9263064	chr7					0	0	10				713677	6
chr7:+:113501279:113501301	6	0	sgRNACD123	ATAGAATAGTCGGCGTCTTTNNN	AGATCACATCCTTCTTCTTACAT	.G.TC.C.TC.TT.T....A	+	19,17,16,14,12,11,9,8,6,1	0	10	CAT	113501279	113501301	chr7					0	0	10				713677	6
chr7:+:149450792:149450814	6	0	sgRNACD123	ATAGAATAGTCGGCGTCTTTNNN	ACAGTGAACCCAACGGCATTCCC	.C..TGA.CC.AA..G.A..	+	19,16,15,14,12,11,9,8,5,3	0	10	CCC	149450792	149450814	chr7					0	0	10		27153	ZNF777	713677	6
chr9:+:96318277:96318299	6	0	sgRNACD123	ATAGAATAGTCGGCGTCTTTNNN	GGGCAAGAGTCTGTCTCTACAAA	GGGC..G....T.TC...AC	+	20,19,18,17,14,9,7,6,2,1	0	10	AAA	96318277	96318299	chr9					0	0	10		11046	SLC35D2	713677	6
chrUn_KI270466v1:+:921:943	10	0	sgRNACD123	ATAGAATAGTCGGCGTCTTTNNN	ACAGTTTACACTATATATTTTGG	.C..TT..CA.TATA.A...	+	19,16,15,12,11,9,8,7,6,4	0	10	TGG	921	943	chrUn_KI270466v1					0	0	10				713677	10
chrX:+:135532502:135532524	10	0	sgRNACD123	ATAGAATAGTCGGCGTCTTTNNN	ATATGGCAAACTGTATCATTGTC	...TGGC.AA.T.TA..A..	+	17,16,15,14,12,11,9,7,6,3	0	10	GTC	135532502	135532524	chrX					0	0	10		203522	INTS6L	713677	10
chrX:+:54624747:54624769	6	0	sgRNACD123	ATAGAATAGTCGGCGTCTTTNNN	ATTTCTTCTGAGGCTTCTCTCTT	..TTCT.CTGA...T...C.	+	18,17,16,15,13,12,11,10,6,2	0	10	CTT	54624747	54624769	chrX					0	0	10				713677	6
chr3:+:93470485:93470507	226	0	sgRNACD123	ATAGAATAGTCGGCGTCTTTNNN	AATATATATTTGATGTAATTTCA	.ATAT...T.T.AT..AA..	+	19,18,17,16,12,10,8,7,4,3	0	10	TCA	93470485	93470507	chr3					0	0	10				713677	226
chr3:+:93470614:93470636	242	0	sgRNACD123	ATAGAATAGTCGGCGTCTTTNNN	ATATATTTGATGTAATTTTATAT	...T.T.T.AT.TAA.T..A	+	17,15,13,11,10,8,7,6,4,1	0	10	TAT	93470614	93470636	chr3					0	0	10				713677	241
chr3-:93470767:93470767	156	0	sgRNACD123	ATAGAATAGTCGGCGTCTTTNNN	ATATA-TATTGGGGTACTTTGGA	...T.-..T.G..GTA....	-	17,12,10,7,6,5	0	6	GGA	93470733	93470754	chr3	A		6		1	0	7				713677	156
chr3:+:93470738:93470760	151	0	sgRNACD123	ATAGAATAGTCGGCGTCTTTNNN	ATATATAGTTTGTGAACTTTGAT	...T.TAGT.T.TGAA....	+	17,15,14,13,12,10,8,7,6,5	0	10	GAT	93470738	93470760	chr3					0	0	10				713677	151
chr3:+:93470691:93470713	177	0	sgRNACD123	ATAGAATAGTCGGCGTCTTTNNN	ATAGAATATATACCTTGGGTACT	........TATAC.T.GGG.	+	12,11,10,9,8,6,4,3,2	0	9	ACT	93470691	93470713	chr3					0	0	9				713677	177
chr3:+:93470611:93470633	244	0	sgRNACD123	ATAGAATAGTCGGCGTCTTTNNN	AATATATATTTGATGTAATTTTA	.ATAT...T.T.AT..AA..	+	19,18,17,16,12,10,8,7,4,3	0	10	TTA	93470611	93470633	chr3					0	0	10				713677	243
chr8+:144423423:144423443:chr8-:144423401:144423421	33	0	sgRNACD123	ATAGAATAGTCGGCGTCTTTNNN	ATAGGAG-GCAGGGGCGTTTCCA	....G.G-.CA..G.CG...	-	16,14,11,10,7,5,4	0	7	CCA	144423397	144423418	chr8	A		8		1	0	8				713677	17
chr8:+:144423396:144423418	33	0	sgRNACD123	ATAGAATAGTCGGCGTCTTTNNN	ATGGAAACGCCCCTGCCTCCTAT	..G...AC.C.CCT.C..CC	+	18,14,13,11,9,8,7,5,2,1	0	10	TAT	144423396	144423418	chr8					0	0	10				713677	17
chr11:-:5225465:5225487	33	0	sgRNACD123	ATAGAATAGTCGGCGTCTTTNNN	AAAAAACATTTATTTTCATTGCA	.A.A..C.T.TATTT..A..	-	19,17,14,12,10,9,8,7,6,3	0	10	GCA	5225465	5225487	chr11					0	0	10	TRUE	3043	HBB	713677	33
chrUn_KI270438v1+:109708:109728:chrUn_KI270438v1-:109668:109672:chrUn_KI270438v1-:109707:109707	33	0.000359	sgRNACD123	ATAGAATAGTCGGCGTCTTTNNN	GTAGAATGAGTTGGAGTAGAATGG	G......^...T..A..AGAA	+	20,10,7,4,3,2,1	0	7	TGG	109710	109733	chrUn_KI270438v1		G		8	0	1	8				713677	33
chrUn_KI270438v1:+:109730:109752	30	0	sgRNACD123	ATAGAATAGTCGGCGTCTTTNNN	ATGGAATGGAATGGAGATTAATG	..G....G.AAT.GAGA..A	+	18,13,11,10,9,7,6,5,4,1	0	10	ATG	109730	109752	chrUn_KI270438v1					0	0	10				713677	30
chrUn_KI270438v1-:112435:112445	27	6.9e-05	sgRNACD123	ATAGAATAGTCGGCGTCTTTNNN	ATGGAATAGAACTGAGTGGAATGG	..G......A^.T.A..GGAA	-	18,11,9,7,4,3,2,1	0	8	TGG	112400	112423	chrUn_KI270438v1		A		11	0	1	9				713677	27
chr5:-:49658174:49658196	45	0	sgRNACD123	ATAGAATAGTCGGCGTCTTTNNN	ATTGAATTGTGTGGAACGGAATG	..T....T..GT.GAA.GGA	-	18,13,10,9,7,6,5,3,2,1	0	10	ATG	49658174	49658196	chr5					0	0	10				713677	45
chrUn_KI270438v1:+:112392:112414	27	0	sgRNACD123	ATAGAATAGTCGGCGTCTTTNNN	ATGGAATCGAATGGAACAATATG	..G....C.AAT.GAA.AA.	+	18,13,11,10,9,7,6,5,3,2	0	10	ATG	112392	112414	chrUn_KI270438v1					0	0	10				713677	27
chr3:+:93470528:93470550	249	0	sgRNACD123	ATAGAATAGTCGGCGTCTTTNNN	ATGTATAGTTTGGGTACTTTGAT	..GT.TAGT.T..GTA....	+	18,17,15,14,13,12,10,7,6,5	0	10	GAT	93470528	93470550	chr3					0	0	10				713677	249
chr16:-:46399483:46399505	32	0	sgRNACD123	ATAGAATAGTCGGCGTCTTTNNN	TGATTCCATTCGATTTCTTTCGA	TG.TTCC.T...ATT.....	-	20,19,17,16,15,14,12,8,7,6	0	10	CGA	46399483	46399505	chr16					0	0	10				713677	32
chr5+:49658131:49658134	30	0.000488	sgRNACD123	ATAGAATAGTCGGCGTCTTTNNN	ATGGAATGGAACAGAATCAATGGA	..G....G.A^.A.AA..AA.	-	18,13,11,9,7,6,3,2	0	8	GGA	49658103	49658126	chr5		A		11	0	1	9				713677	30
chr20:-:60457342:60457364	22	0	sgRNACD123	ATAGAATAGTCGGCGTCTTTNNN	CTGCATTATTAGCCCTCAGTAAA	C.GC.T..T.A.C.C..AG.	-	20,18,17,15,12,10,8,6,3,2	0	10	AAA	60457342	60457364	chr20					0	0	10		284757	MIR646HG	713677	12
chrUn_KI270438v1:+:109835:109857	32	0	sgRNACD123	ATAGAATAGTCGGCGTCTTTNNN	ATGGAATCGAATGGATTGATATC	..G....C.AAT.GA.TGA.	+	18,13,11,10,9,7,6,4,3,2	0	10	ATC	109835	109857	chrUn_KI270438v1					0	0	10				713677	32
chr12+:92521505:92521525:chr12-:92521471:92521491	9	0	sgRNACD123	ATAGAATAGTCGGCGTCTTTNNN	ATAGACTCAGCAGAACTCCTTTAC	.....C.^..CA.AAC..C..	+	15,11,10,8,7,6,3	0	7	TAC	92521538	92521561	chr12		C		8	0	1	8				713677	9
chr12:+:92521455:92521477	18	0	sgRNACD123	ATAGAATAGTCGGCGTCTTTNNN	TATTAGGAGGTGGAGTGTTTGGT	TATT.GG..GT..A..G...	+	20,19,18,17,15,14,11,10,7,4	0	10	GGT	92521455	92521477	chr12					0	0	10				713677	9
chr16:+:46394840:46394862	37	0	sgRNACD123	ATAGAATAGTCGGCGTCTTTNNN	ATAGAATCATCAAATGAAATCCA	.......CA..AAATGAAA.	+	13,12,9,8,7,6,5,4,3,2	0	10	CCA	46394840	46394862	chr16					0	0	10				713677	37
chr19:+:16845732:16845754	18	0	sgRNACD123	ATAGAATAGTCGGCGTCTTTNNN	TTATTTTAGATAGGATCTTGCTC	T..TTT...ATA.GA....G	+	20,17,16,15,11,10,9,7,6,1	0	10	CTC	16845732	16845754	chr19					0	0	10		23309	SIN3B	713677	9
chr10:+:91065493:91065515	17	0	sgRNACD123	ATAGAATAGTCGGCGTCTTTNNN	ATAGAAAATAGACATTATATTCT	......A.TAGACAT.A.A.	+	14,12,11,10,9,8,7,6,4,2	0	10	TCT	91065493	91065515	chr10					0	0	10				713677	9
chr14:+:76638660:76638682	17	0	sgRNACD123	ATAGAATAGTCGGCGTCTTTNNN	ACAGGCCAGGCGCGGTGGCTCAC	.C..GCC..G..CG..GGC.	+	19,16,15,14,11,8,7,4,3,2	0	10	CAC	76638660	76638682	chr14					0	0	10				713677	17
chr11+:119085585:119085605:chr11-:119085568:119085583	16	0.000385	sgRNACD123	ATAGAATAGTCGGCGTCTTTNNN	TTAGAAGTG-CGCCTTCTTTTTG	T.....GT.-..C.T.....	+	20,14,13,8,6	0	5	TTG	119085534	119085555	chr11	U		10		1	0	6	TRUE	3145	HMBS	713677	8
chr2+:175355341:175355361:chr2-:175355307:175355327	10	4e-06	sgRNACD123	ATAGAATAGTCGGCGTCTTTNNN	GCAGCAG-GACTGCTTCTTCTGT	GC..C.G-.A.T..T....C	+	20,19,16,14,11,9,6,1	0	8	TGT	175355270	175355291	chr2	A		8		1	0	9		105373752	LOC105373752	713677	10
chr10:-:121433319:121433341	16	0	sgRNACD123	ATAGAATAGTCGGCGTCTTTNNN	TTGGCATCCTTGCCCTTTCTTTG	T.G.C..CC.T.C.C.T.C.	-	20,18,16,13,12,10,8,6,4,2	0	10	TTG	121433319	121433341	chr10					0	0	10				713677	8
chr11:-:119085587:119085609	16	0	sgRNACD123	ATAGAATAGTCGGCGTCTTTNNN	GTGTCACAGCTGGGGACTTGGAG	G.GTC.C..CT..G.A...G	-	20,18,17,16,14,11,10,7,5,1	0	10	GAG	119085587	119085609	chr11					0	0	10	TRUE	3145	HMBS	713677	8
chr13:+:61050762:61050784	8	0	sgRNACD123	ATAGAATAGTCGGCGTCTTTNNN	AGTTCATACACTTAGTCATTCAA	.GTTC...CA.TTA...A..	+	19,18,17,16,12,11,9,8,7,3	0	10	CAA	61050762	61050784	chr13					0	0	10		101926930	LINC00378	713677	8
chr13:+:94199387:94199409	16	0	sgRNACD123	ATAGAATAGTCGGCGTCTTTNNN	AATGAAAAGAGGTAGACTAGCCT	.AT...A..AG.TA.A..AG	+	19,18,14,11,10,8,7,5,2,1	0	10	CCT	94199387	94199409	chr13					0	0	10		10082	GPC6	713677	8
chr16:+:34588082:34588104	22	0	sgRNACD123	ATAGAATAGTCGGCGTCTTTNNN	ATGGAATTATCATCAAATGGAAT	..G....TA..AT.AAA.GG	+	18,13,12,9,8,6,5,4,2,1	0	10	AAT	34588082	34588104	chr16					0	0	10				713677	22
chr18:-:77504595:77504617	16	0	sgRNACD123	ATAGAATAGTCGGCGTCTTTNNN	ACCAAATGGTGGCTGGATGTGGG	.CCA...G..G.CT.GA.G.	-	19,18,17,13,10,8,7,5,4,2	0	10	GGG	77504595	77504617	chr18					0	0	10		107985172	LOC107985172	713677	8
chr5:+:49601660:49601682	26	0	sgRNACD123	ATAGAATAGTCGGCGTCTTTNNN	ATGGAATGGAATGGAATGTTACG	..G....G.AAT.GAATG..	+	18,13,11,10,9,7,6,5,4,3	0	10	ACG	49601660	49601682	chr5					0	0	10				713677	26
chr20-:9705381:9705398	15	0.000158	sgRNACD123	ATAGAATAGTCGGCGTCTTTNNN	ATGGAATCTT-GCTGTAATTTGA	..G....CT.-.CT..AA..	+	18,13,12,8,7,4,3	0	7	TGA	9705405	9705426	chr20	C		11		1	0	8		57144	PAK5	713677	15
chr10+:92871353:92871360	15	3.4e-05	sgRNACD123	ATAGAATAGTCGGCGTCTTTNNN	GTAGA-TACTGGGTCTCCCTATG	G....-..C.G..TC..CC.	-	20,12,10,7,6,3,2	0	7	ATG	92871342	92871363	chr10	A		6		1	0	8		54536	EXOC6	713677	15
chr16+:46390628:46390644:chr16-:46390594:46390599	20	0	sgRNACD123	ATAGAATAGTCGGCGTCTTTNNN	ATCGAATGGACT-CGGATGTAAT	..C....G.A.T-..GA.G.	+	18,13,11,9,5,4,2	0	7	AAT	46390632	46390653	chr16	G		13		1	0	8				713677	20
chr10:-:92871344:92871366	15	0	sgRNACD123	ATAGAATAGTCGGCGTCTTTNNN	GTTGTAGATACTGGGTCTCCCTA	G.T.T.G.TA.T.G....CC	-	20,18,16,14,12,11,9,7,2,1	0	10	CTA	92871344	92871366	chr10					0	0	10		54536	EXOC6	713677	15
chr15:+:51491283:51491305	15	0	sgRNACD123	ATAGAATAGTCGGCGTCTTTNNN	ATACAAAAATTAGCTGGATGTGG	...C..A.A.TA..TGGA.G	+	17,14,12,10,9,6,5,4,3,1	0	10	TGG	51491283	51491305	chr15					0	0	10		23312	DMXL2	713677	15
chr16:+:46390624:46390646	20	0	sgRNACD123	ATAGAATAGTCGGCGTCTTTNNN	ATGGAATCATCGAATGGACTCGG	..G....CA...AATGGAC.	+	18,13,12,8,7,6,5,4,3,2	0	10	CGG	46390624	46390646	chr16					0	0	10				713677	20
chr20:-:9705352:9705374	15	0	sgRNACD123	ATAGAATAGTCGGCGTCTTTNNN	ATGGAATCTTGCTGTAATTTGAT	..G....CT.GCTGTAA...	-	18,13,12,10,9,8,7,6,5,4	0	10	GAT	9705352	9705374	chr20					0	0	10		57144	PAK5	713677	15
chr8+:52789282:52789301:chr8-:52789265:52789285	14	0.000176	sgRNACD123	ATAGAATAGTCGGCGTCTTTNNN	GTA-AATTGGCAGTGTGTTTCTG	G..-...T.G.A.T..G...	+	20,13,11,9,7,4	0	6	CTG	52789294	52789315	chr8	G		4		1	0	7				713677	7
chr22+:29807347:29807367:chr22-:29807327:29807347	14	0	sgRNACD123	ATAGAATAGTCGGCGTCTTTNNN	AGTGAATTGTGAG-GCCTTCTCT	.GT....T..GA.-.C...C	-	19,18,13,10,9,5,1	0	7	TCT	29807336	29807357	chr22	C		14		1	0	8		84164	ASCC2	713677	7
chr7+:145744808:145744826:chr7-:145744804:145744824	14	0	sgRNACD123	ATAGAATAGTCGGCGTCTTTNNN	ATGGAAT-GTAGACTGCTTGATT	..G....-..A.A.TG...G	+	18,10,8,6,5,1	0	6	ATT	145744805	145744826	chr7	A		8		1	0	7				713677	7
chrX+:429477:429494:chrX-:429443:429463	14	0	sgRNACD123	ATAGAATAGTCGGCGTCTTTNNN	ATAGAACC-TCAGAGCCTGTTCA	......CC-..A.A.C..G.	+	14,13,9,7,5,2	0	6	TCA	429416	429437	chrX	G		9		1	0	7				713677	7
chr2+:133127969:133127989:chr2-:133127953:133127973	14	0	sgRNACD123	ATAGAATAGTCGGCGTCTTTNNN	ACACAGGAGTCATCCATCCTTCTT	.C.C.GG....AT.C^..C..	+	19,17,15,14,9,8,6,3	0	8	CTT	133127979	133128002	chr2		A		16	0	1	9		344148	NCKAP5	713677	7
chr5+:154416862:154416882:chr5-:154416838:154416858	14	0	sgRNACD123	ATAGAATAGTCGGCGTCTTTNNN	ACAGGGTGGTACAGGGTCTTGTCC	.C..GG.G..^.A.G.....G	-	19,16,15,13,9,7,1	0	7	TCC	154416813	154416836	chr5		A		11	0	1	8	TRUE	55568	GALNT10	713677	14
chr16:+:34583115:34583137	27	0	sgRNACD123	ATAGAATAGTCGGCGTCTTTNNN	GTGGAATCATCGAATGGATTTGA	G.G....CA...AATGGA..	+	20,18,13,12,8,7,6,5,4,3	0	10	TGA	34583115	34583137	chr16					0	0	10				713677	27
chr19:+:49864871:49864893	14	0	sgRNACD123	ATAGAATAGTCGGCGTCTTTNNN	AAAAAATCCTCATCGTAATAGCT	.A.A...CC..AT...AA.A	+	19,17,13,12,9,8,4,3,1	0	9	GCT	49864871	49864893	chr19					0	0	9		11284	PNKP	713677	7
chr2:-:133127978:133128000	14	0	sgRNACD123	ATAGAATAGTCGGCGTCTTTNNN	GAAGGATGGATGACTCCTGTGTG	GA..G..G.AT.A.TC..G.	-	20,19,16,13,11,10,8,6,5,2	0	10	GTG	133127978	133128000	chr2					0	0	10		344148	NCKAP5	713677	7
chr20:-:32465327:32465349	14	0	sgRNACD123	ATAGAATAGTCGGCGTCTTTNNN	TGAGAGCACTGGGCGGCCTGGGT	TG...GC.C.G....G.C.G	-	20,19,15,14,12,10,5,3,1	0	9	GGT	32465327	32465349	chr20					0	0	9		140688	NOL4L	713677	7
chr22:-:29807335:29807357	14	0	sgRNACD123	ATAGAATAGTCGGCGTCTTTNNN	AGTGAATTGTGAGGCCTTCTCTG	.GT....T..GA.GCCT.C.	-	19,18,13,10,9,7,6,5,4,2	0	10	CTG	29807335	29807357	chr22					0	0	10		84164	ASCC2	713677	7
chr22:+:21880658:21880680	14	0	sgRNACD123	ATAGAATAGTCGGCGTCTTTNNN	ACTGCATCCTCAACCTCCTGGGC	.CT.C..CC..AA.C..C.G	+	19,18,16,13,12,9,8,6,3,1	0	10	GGC	21880658	21880680	chr22					0	0	10				713677	14
chr22:+:35444417:35444439	14	0	sgRNACD123	ATAGAATAGTCGGCGTCTTTNNN	TCAAAATAGCTGCCCTGCTGGGG	TC.A.....CT.C.C.GC.G	+	20,19,17,11,10,8,6,4,3,1	0	10	GGG	35444417	35444439	chr22					0	0	10				713677	7
chr5:-:154416856:154416878	14	0	sgRNACD123	ATAGAATAGTCGGCGTCTTTNNN	ATCCTATGGTCACTTTCACTGCA	..CCT..G...ACTT..AC.	-	18,17,16,13,9,8,7,6,3,2	0	10	GCA	154416856	154416878	chr5					0	0	10	TRUE	55568	GALNT10	713677	14
chr7:+:145744807:145744829	14	0	sgRNACD123	ATAGAATAGTCGGCGTCTTTNNN	GGAATGTAGACTGCTTGATTCTG	GG.ATG...A.T..T.GA..	+	20,19,17,16,15,11,9,6,4,3	0	10	CTG	145744807	145744829	chr7					0	0	10				713677	7
chr8:+:52789291:52789313	14	0	sgRNACD123	ATAGAATAGTCGGCGTCTTTNNN	AGGGTAAATTGGCAGTGTGTTTC	.GG.T.A.T.G.CA..G.G.	+	19,18,16,14,12,10,8,7,4,2	0	10	TTC	52789291	52789313	chr8					0	0	10				713677	7
chrX:+:429437:429459	14	0	sgRNACD123	ATAGAATAGTCGGCGTCTTTNNN	AAATCAGGGTCTCGCTCTGTCAC	.A.TC.GG...TCGC...G.	+	19,17,16,14,13,9,8,7,6,2	0	10	CAC	429437	429459	chrX					0	0	10				713677	7
chr2+:1767296:1767316:chr2-:1767261:1767281	13	0.006387	sgRNACD123	ATAGAATAGTCGGCGTCTTTNNN	CCCGACCAGGTAGGCATCTCTGGG	CCC..CC..^.A...A...C.	+	20,19,18,15,14,10,6,2	0	8	GGG	1767276	1767299	chr2		G		10	0	1	9				713677	7
chr1+:10959787:10959807:chr1-:10959771:10959791	13	0	sgRNACD123	ATAGAATAGTCGGCGTCTTTNNN	ATGGTGGTGGCGG-GCCTTTTCC	..G.TGGT.G...-.C....	-	18,16,15,14,13,11,5	0	7	TCC	10959741	10959762	chr1	C		14		1	0	8		148345	C1orf127	713677	7
chr17+:31599053:31599073:chr17-:31599044:31599064	13	0	sgRNACD123	ATAGAATAGTCGGCGTCTTTNNN	TCAGAGTTCTCAGT-TCTCTCCC	TC...G.TC..A.T-...C.	-	20,19,15,13,12,9,7,2	0	8	CCC	31599025	31599046	chr17	G		15		1	0	9				713677	7
chr17+:40206886:40206906:chr17-:40206872:40206892	7	0	sgRNACD123	ATAGAATAGTCGGCGTCTTTNNN	ATATATCAGTA--CTTCATTCCT	...T.TC...A--.T..A..	-	17,15,14,10,6,3	0	6	CCT	40206936	40206956	chr17	G,G		12,13		2	0	8				713677	7
chr1:-:10959740:10959762	13	0	sgRNACD123	ATAGAATAGTCGGCGTCTTTNNN	ATGGTGGTGGCGGGCCTTTTCCT	..G.TGGT.G...GCCT...	-	18,16,15,14,13,11,7,6,5,4	0	10	CCT	10959740	10959762	chr1					0	0	10		148345	C1orf127	713677	7
chr13:+:67944733:67944755	14	0	sgRNACD123	ATAGAATAGTCGGCGTCTTTNNN	AATGTACAGCTGGGGTCTGGGCC	.AT.T.C..CT..G....GG	+	19,18,16,14,11,10,7,2,1	0	9	GCC	67944733	67944755	chr13					0	0	9				713677	14
chr2:+:173753459:173753481	13	0	sgRNACD123	ATAGAATAGTCGGCGTCTTTNNN	ATTGATTGACAGATGTGTTAGTA	..T..T.GACA.AT..G..A	+	18,15,13,12,11,10,8,7,4,1	0	10	GTA	173753459	173753481	chr2					0	0	10				713677	13
chr2:+:1767230:1767252	6	0	sgRNACD123	ATAGAATAGTCGGCGTCTTTNNN	TCAGAACAGCCGAGCACATGGGG	TC....C..C..AGCA.A.G	+	20,19,14,11,8,7,6,5,3,1	0	10	GGG	1767230	1767252	chr2					0	0	10				713677	6
chr3:-:139902295:139902317	13	0	sgRNACD123	ATAGAATAGTCGGCGTCTTTNNN	CTGCAGTAGGTGCCACATTTTGT	C.GC.G...GT.C.ACA...	-	20,18,17,15,11,10,8,6,5,4	0	10	TGT	139902295	139902317	chr3					0	0	10				713677	7
chr17+:56522810:56522826:chr17-:56522797:56522817	12	0	sgRNACD123	ATAGAATAGTCGGCGTCTTTNNN	ATGGAAAAGCCC-CTTCTTTCAT	..G...A..C.C-.T.....	+	18,14,11,9,6	0	5	CAT	56522801	56522822	chr17	G		13		1	0	6				713677	12
chrUn_KI270467v1+:2317:2327	19	0	sgRNACD123	ATAGAATAGTCGGCGTCTTTNNN	CTATA-TATTCGGGTACTTTGAT	C..T.-..T....GTA....	+	20,17,12,7,6,5	0	6	GAT	2329	2350	chrUn_KI270467v1	A		6		1	0	7				713677	19
chr22+:29685150:29685170:chr22-:29685150:29685170	12	0	sgRNACD123	ATAGAATAGTCGGCGTCTTTNNN	TGAGACACGGTCTCCCTCTGTCAC	TG...^.CG...TC.C...G.	+	20,19,14,13,9,8,6,2	0	8	CAC	29685135	29685158	chr22		C		6	0	1	9		4771	NF2	713677	6
chrX+:8833935:8833955:chrX-:8833888:8833908	6	0	sgRNACD123	ATAGAATAGTCGGCGTCTTTNNN	ATGAAATACTAGTCAGTCATACAA	..GA....C.A.T.^...A.A	-	18,17,12,10,8,3,1	0	7	CAA	8833977	8834000	chrX		A		15	0	1	8				713677	6
chr1-:65013386:65013399	12	0	sgRNACD123	ATAGAATAGTCGGCGTCTTTNNN	TTAGACAGAGTCTTGCTCTGTTGC	T....^.G....TTGC...G.	+	20,14,9,8,7,6,2	0	7	TGC	65013389	65013412	chr1		C		6	0	1	8		3716	JAK1	713677	12
chr1:-:65013379:65013401	12	0	sgRNACD123	ATAGAATAGTCGGCGTCTTTNNN	TTTTTTTAGACAGAGTCTTGCTC	T.TTTT...A.A.A.....G	-	20,18,17,16,15,11,9,7,1	0	9	CTC	65013379	65013401	chr1					0	0	9		3716	JAK1	713677	12
chr1:+:118313038:118313060	12	0	sgRNACD123	ATAGAATAGTCGGCGTCTTTNNN	CCAGGATGGTCTCAATCTCCTTA	CC..G..G...TCAA...CC	+	20,19,16,13,9,8,7,6,2,1	0	10	TTA	118313038	118313060	chr1					0	0	10				713677	12
chr1:+:53822980:53823002	12	0	sgRNACD123	ATAGAATAGTCGGCGTCTTTNNN	ATGGAAAGGTGAAACACTTCTAG	..G...AG..GAAACA...C	+	18,14,13,10,9,8,7,6,5,1	0	10	TAG	53822980	53823002	chr1					0	0	10		55706	NDC1	713677	6
chr1:+:73827700:73827722	12	0	sgRNACD123	ATAGAATAGTCGGCGTCTTTNNN	ATGGTCAAGTTTGTGAATCTAAT	..G.TCA...TT.T.AA.C.	+	18,16,15,14,10,9,7,5,4,2	0	10	AAT	73827700	73827722	chr1					0	0	10				713677	12
chr10:+:124661800:124661822	12	0	sgRNACD123	ATAGAATAGTCGGCGTCTTTNNN	CAATCTTAGCCTGCTTCATCCAC	CA.TCT...C.T..T..A.C	+	20,19,17,16,15,11,9,6,3,1	0	10	CAC	124661800	124661822	chr10					0	0	10		9679	FAM53B	713677	12
chr16:+:46394964:46394986	17	0	sgRNACD123	ATAGAATAGTCGGCGTCTTTNNN	ATAGAATCATCGAATGAACTCAA	.......CA...AATGAAC.	+	13,12,8,7,6,5,4,3,2	0	9	CAA	46394964	46394986	chr16					0	0	9				713677	17
chr17:-:66242555:66242577	12	0	sgRNACD123	ATAGAATAGTCGGCGTCTTTNNN	AATGATCTGTCAGCCTCAGCCTC	.AT..TCT...A..C..AGC	-	19,18,15,14,13,9,6,3,2,1	0	10	CTC	66242555	66242577	chr17					0	0	10		350	APOH	713677	6
chr17:+:56522801:56522823	12	0	sgRNACD123	ATAGAATAGTCGGCGTCTTTNNN	ATGGAAAAGCCCCTTCTTTCATC	..G...A..C.CCTTCT..C	+	18,14,11,9,8,7,6,5,4,1	0	10	ATC	56522801	56522823	chr17					0	0	10				713677	12
chr18:-:50793177:50793199	12	0	sgRNACD123	ATAGAATAGTCGGCGTCTTTNNN	CTAGGATTACAGGCGTGAGCCAC	C...G..TACA.....GAGC	-	20,16,13,12,11,10,4,3,2,1	0	10	CAC	50793177	50793199	chr18					0	0	10				713677	12
chr2:+:191779717:191779739	12	0	sgRNACD123	ATAGAATAGTCGGCGTCTTTNNN	ATCTGACAGTAAGGCCATTTTCT	..CTG.C...AA.GCCA...	+	18,17,16,14,10,9,7,6,5,4	0	10	TCT	191779717	191779739	chr2					0	0	10				713677	6
chr2:+:43137846:43137868	12	0	sgRNACD123	ATAGAATAGTCGGCGTCTTTNNN	CATTTATTGTCTGTCTCTCTTGT	CATTT..T...T.TC...C.	+	20,19,18,17,16,13,9,7,6,2	0	10	TGT	43137846	43137868	chr2					0	0	10		100506047	LINC02580	713677	12
chr2:+:72638790:72638812	12	0	sgRNACD123	ATAGAATAGTCGGCGTCTTTNNN	CAAGAATAGCCATCCCCCTAGGC	CA.......C.AT.CC.C.A	+	20,19,11,9,8,6,5,3,1	0	9	GGC	72638790	72638812	chr2					0	0	9		23233	EXOC6B	713677	6
chr3:+:104063146:104063168	12	0	sgRNACD123	ATAGAATAGTCGGCGTCTTTNNN	TTCGTACAGAAAGCAACTTGAAA	T.C.T.C..AAA..AA...G	+	20,18,16,14,11,10,9,6,5,1	0	10	AAA	104063146	104063168	chr3					0	0	10	TRUE			713677	6
chr4:-:53544613:53544635	12	0	sgRNACD123	ATAGAATAGTCGGCGTCTTTNNN	GCAGCAGTGCTGGTGTCTTACCA	GC..C.GT.CT..T.....A	-	20,19,16,14,13,11,10,7,1	0	9	CCA	53544613	53544635	chr4					0	0	9		84708	LNX1	713677	6
chr7:-:150763351:150763373	12	0	sgRNACD123	ATAGAATAGTCGGCGTCTTTNNN	ATTCCATTGTATGAATATATCAT	..TCC..T..AT.AA.A.A.	-	18,17,16,13,10,9,7,6,4,2	0	10	CAT	150763351	150763373	chr7					0	0	10				713677	6
chr7:-:16547030:16547052	12	0	sgRNACD123	ATAGAATAGTCGGCGTCTTTNNN	GTGGTGCAGTTGGCTGCCTTGGG	G.G.TGC...T...TG.C..	-	20,18,16,15,14,10,6,5,3	0	9	GGG	16547030	16547052	chr7					0	0	9		100506049	LRRC72	713677	6
chr8:-:23936432:23936454	12	0	sgRNACD123	ATAGAATAGTCGGCGTCTTTNNN	ATACACCATTCCAAATATATTTG	...C.CC.T..CAAA.A.A.	-	17,15,14,12,9,8,7,6,4,2	0	10	TTG	23936432	23936454	chr8					0	0	10				713677	6
chrUn_KI270467v1:-:2310:2332	15	0	sgRNACD123	ATAGAATAGTCGGCGTCTTTNNN	ATAGCATACTGTACATAAAATAT	....C...C.GTA.A.AAAA	-	16,12,10,9,8,6,4,3,2,1	0	10	TAT	2310	2332	chrUn_KI270467v1					0	0	10				713677	15
chrX:-:8833978:8834000	6	0	sgRNACD123	ATAGAATAGTCGGCGTCTTTNNN	ATGAAATACTAGTCAGTCATACA	..GA....C.A.T.AGTCA.	-	18,17,12,10,8,6,5,4,3,2	0	10	ACA	8833978	8834000	chrX					0	0	10				713677	6
chr3:+:93470565:93470587	238	0	sgRNACD123	ATAGAATAGTCGGCGTCTTTNNN	ATAGTATATATATCTGGTGTACT	....T...TATAT.TGG.G.	+	16,12,11,10,9,8,6,5,4,2	0	10	ACT	93470565	93470587	chr3					0	0	10				713677	237
chr9+:115956211:115956231:chr9-:115956162:115956177	6	0	sgRNACD123	ATAGAATAGTCGGCGTCTTTNNN	ATAGA-TAATCCTGGTGTTTCTC	.....-..A..CTG..G...	-	12,9,8,7,4	0	5	CTC	115956141	115956162	chr9	A		6		1	0	6				713677	6
chr5-:49602163:49602167	22	0	sgRNACD123	ATAGAATAGTCGGCGTCTTTNNN	GTTGAATAGAAGG-GAATGTATT	G.T......AA..-.AA.G.	-	20,18,11,10,5,4,2	0	7	ATT	49602184	49602205	chr5	C		14		1	0	8				713677	22
chr10:+:96990990:96991012	11	0	sgRNACD123	ATAGAATAGTCGGCGTCTTTNNN	ATGGATTTTTTACCCTTTTTTAA	..G..T.TT.TAC.C.T...	+	18,15,13,12,10,9,8,6,4	0	9	TAA	96990990	96991012	chr10					0	0	9	TRUE	84458	LCOR	713677	11
chr16:+:49092110:49092132	11	0	sgRNACD123	ATAGAATAGTCGGCGTCTTTNNN	ATAGTAAAGTCATGGAATCAACC	....T.A....ATG.AA.CA	+	16,14,9,8,7,5,4,2,1	0	9	ACC	49092110	49092132	chr16					0	0	9		105371241	LOC105371241	713677	11
chr16:+:58111101:58111123	11	0	sgRNACD123	ATAGAATAGTCGGCGTCTTTNNN	AGAGGCTAGACACTCTGTTGGTT	.G..GC...A.ACTC.G..G	+	19,16,15,11,9,8,7,6,4,1	0	10	GTT	58111101	58111123	chr16					0	0	10				713677	11
chr5:+:49602125:49602147	21	0	sgRNACD123	ATAGAATAGTCGGCGTCTTTNNN	GTTGAATAGAAGGGAATGTATTC	G.T......AA..GAATG.A	+	20,18,11,10,7,6,5,4,3,1	0	10	TTC	49602125	49602147	chr5					0	0	10				713677	21
chr7:-:84464987:84465009	11	0	sgRNACD123	ATAGAATAGTCGGCGTCTTTNNN	GTGACACTCTCTGGGTCTTTATG	G.GAC.CTC..T.G......	-	20,18,17,16,14,13,12,9,7	0	9	ATG	84464987	84465009	chr7					0	0	9		10371	SEMA3A	713677	6
chr9:-:115956141:115956163	6	0	sgRNACD123	ATAGAATAGTCGGCGTCTTTNNN	GATAGATAATCCTGGTGTTTCTC	GATAG...A..CTG..G...	-	20,19,18,17,16,12,9,8,7,4	0	10	CTC	115956141	115956163	chr9					0	0	10				713677	6
chrX:-:140553207:140553229	11	0	sgRNACD123	ATAGAATAGTCGGCGTCTTTNNN	ATAAAATCATGCAGCTCACTAAG	...A...CA.GCAGC..AC.	-	17,13,12,10,9,8,7,6,3,2	0	10	AAG	140553207	140553229	chrX					0	0	10				713677	11
chrX:+:148783881:148783903	11	0	sgRNACD123	ATAGAATAGTCGGCGTCTTTNNN	ATCAGATTCTACAGGCCTTTTGA	..CAG..TC.ACAG.C....	+	18,17,16,13,12,10,9,8,7,5	0	10	TGA	148783881	148783903	chrX					0	0	10		2334	AFF2	713677	6
chr2+:30825647:30825667	10	0.000529	sgRNACD123	ATAGAATAGTCGGCGTCTTTNNN	ATCTCAAAGACAGGTGTCATTCAG	..CTC.A..A.^..T...A..	+	18,17,16,14,11,7,3	0	7	CAG	30825634	30825657	chr2		A		12	0	1	8				713677	10
chr20+:46763900:46763920:chr20-:46763877:46763897	10	8e-06	sgRNACD123	ATAGAATAGTCGGCGTCTTTNNN	ATA-AATTGTGGTTGGATGTGGT	...-...T..G.TT.GA.G.	-	13,10,8,7,5,4,2	0	7	GGT	46763931	46763952	chr20	G		4		1	0	8				713677	5
chr3+:97972771:97972791:chr3-:97972742:97972762	10	1e-06	sgRNACD123	ATAGAATAGTCGGCGTCTTTNNN	AAAGGAGAGCCGG-GTGGGTGGC	.A..G.G..C...-..GGG.	-	19,16,14,11,4,3,2	0	7	GGC	97972785	97972806	chr3	C		14		1	0	8				713677	5
chr1+:175417442:175417462:chr1-:175417413:175417433	5	1e-06	sgRNACD123	ATAGAATAGTCGGCGTCTTTNNN	ATACAC-ACTTGGTGTGTGCCTG	...C.C-.C.T..T..G.GC	+	17,15,12,10,7,4,2,1	0	8	CTG	175417476	175417497	chr1	U		7		1	0	9		7143	TNR	713677	5
chr1+:211799948:211799968:chr1-:211799945:211799965	10	0	sgRNACD123	ATAGAATAGTCGGCGTCTTTNNN	AAAGA-TAGTCTTAGGTTTCATC	.A...-.....TTA.GT..C	-	19,9,8,7,5,4,1	0	7	ATC	211799901	211799922	chr1	A		6		1	0	8		9926	LPGAT1	713677	5
chr13+:98816490:98816510:chr13-:98816469:98816489	10	0	sgRNACD123	ATAGAATAGTCGGCGTCTTTNNN	AAAGAACAGTCAG-GTGAAGGAA	.A....C....A.-..GAAG	+	19,14,9,4,3,2,1	0	7	GAA	98816494	98816515	chr13	C		14		1	0	8		23348	DOCK9	713677	5
chr20+:58279426:58279437	10	0	sgRNACD123	ATAGAATAGTCGGCGTCTTTNNN	ATTGGACAGGCTG-GTCTTGAAC	..T.G.C..G.T.-.....G	-	18,16,14,11,9,1	0	6	AAC	58279463	58279484	chr20	C		14		1	0	7		55370	PPP4R1L	713677	10
chr2+:29565615:29565635:chr2-:29565599:29565619	10	0	sgRNACD123	ATAGAATAGTCGGCGTCTTTNNN	TTAGGAGAGCTTGGCCACTACCTC	T...G.G..^.T...CA..AC	-	20,16,14,10,6,5,2,1	0	8	CTC	29565615	29565638	chr2		C		10	0	1	9		238	ALK	713677	5
chr1:-:103429165:103429187	5	0	sgRNACD123	ATAGAATAGTCGGCGTCTTTNNN	TGAGAACAATTGGTATTACTAGT	TG....C.A.T..TA.TAC.	-	20,19,14,12,10,7,6,4,3,2	0	10	AGT	103429165	103429187	chr1					0	0	10		101928436	RNPC3-DT	713677	5
chr1:-:41493691:41493713	10	0	sgRNACD123	ATAGAATAGTCGGCGTCTTTNNN	ACAAGACCATCAGCTTCTGAGAT	.C.AG.CCA..A..T...GA	-	19,17,16,14,13,12,9,6,2,1	0	10	GAT	41493691	41493713	chr1					0	0	10				713677	6
chr1:-:42414312:42414334	10	0	sgRNACD123	ATAGAATAGTCGGCGTCTTTNNN	AAACAATACGGCCATTTTTTATC	.A.C....CGGCCAT.T...	-	19,17,12,11,10,9,8,7,6,4	0	10	ATC	42414312	42414334	chr1					0	0	10		284716	RIMKLA	713677	5
chr1:+:211799987:211800009	10	0	sgRNACD123	ATAGAATAGTCGGCGTCTTTNNN	AAAATACATTCAGATCCTCTATT	.A.AT.C.T..A.ATC..C.	+	19,17,16,14,12,9,7,6,5,2	0	10	ATT	211799987	211800009	chr1					0	0	10		9926	LPGAT1	713677	5
chr1:+:214941839:214941861	10	0	sgRNACD123	ATAGAATAGTCGGCGTCTTTNNN	ATTGATCAGGCTAGTCCTCTGAT	..T..TC..G.TAGTC..C.	+	18,15,14,11,9,8,7,6,5,2	0	10	GAT	214941839	214941861	chr1					0	0	10				713677	10
chr1:+:47318947:47318969	14	0	sgRNACD123	ATAGAATAGTCGGCGTCTTTNNN	TGAGAATAGACTGTTTGGGGCAA	TG.......A.T.TT.GGGG	+	20,19,11,9,7,6,4,3,2,1	0	10	CAA	47318947	47318969	chr1					0	0	10				713677	14
chr10:-:41875434:41875456	28	0	sgRNACD123	ATAGAATAGTCGGCGTCTTTNNN	CCATTCTATTCGGTTTGATTCCA	CC.TTC..T....TT.GA..	-	20,19,17,16,15,12,7,6,4,3	0	10	CCA	41875434	41875456	chr10					0	0	10				713677	28
chr10:-:59888190:59888212	10	0	sgRNACD123	ATAGAATAGTCGGCGTCTTTNNN	AAAGTCTGGTGCGGTGCTATGTG	.A..TC.G..GC.GTG..A.	-	19,16,15,13,10,9,7,6,5,2	0	10	GTG	59888190	59888212	chr10					0	0	10		8030	CCDC6	713677	5
chr12:+:46337300:46337322	10	0	sgRNACD123	ATAGAATAGTCGGCGTCTTTNNN	AATGATCATACGGTTTTTGTTAT	.AT..TC.TA...TT.T.G.	+	19,18,15,14,12,11,7,6,4,2	0	10	TAT	46337300	46337322	chr12					0	0	10				713677	5
chr13:+:62141305:62141327	10	0	sgRNACD123	ATAGAATAGTCGGCGTCTTTNNN	TTATTTTAGTAAACTTAATTTCC	T..TTT....AAA.T.AA..	+	20,17,16,15,10,9,8,6,4,3	0	10	TCC	62141305	62141327	chr13					0	0	10				713677	10
chr13:+:70689240:70689262	10	0	sgRNACD123	ATAGAATAGTCGGCGTCTTTNNN	TGGTGAGAGTGGACATCCTTGCC	TGGTG.G...G.A.A..C..	+	20,19,18,17,16,14,10,8,6,3	0	10	GCC	70689240	70689262	chr13					0	0	10				713677	10
chr13:+:98816510:98816532	10	0	sgRNACD123	ATAGAATAGTCGGCGTCTTTNNN	AAGGAACGCTCCCTGTCTCCTAG	.AG...CGC..CCT....CC	+	19,18,14,13,12,9,8,7,2,1	0	10	TAG	98816510	98816532	chr13					0	0	10		23348	DOCK9	713677	5
chr14:-:105787296:105787318	10	0	sgRNACD123	ATAGAATAGTCGGCGTCTTTNNN	ATGCCAGTATCTGCTTCTGGTGA	..GCC.GTA..T..T...GG	-	18,17,16,14,13,12,9,6,2,1	0	10	TGA	105787296	105787318	chr14					0	0	10				713677	10
chr14:-:97777896:97777918	5	0	sgRNACD123	ATAGAATAGTCGGCGTCTTTNNN	GTGGAGTGGTGGGCAAGTCCTCT	G.G..G.G..G...AAG.CC	-	20,18,15,13,10,6,5,4,2,1	0	10	TCT	97777896	97777918	chr14					0	0	10				713677	5
chr16:-:72123148:72123170	10	0	sgRNACD123	ATAGAATAGTCGGCGTCTTTNNN	AGAGAGTCCTCTGAATCCCCAGG	.G...G.CC..T.AA..CCC	-	19,15,13,12,9,7,6,3,2,1	0	10	AGG	72123148	72123170	chr16					0	0	10		83449	PMFBP1	713677	5
chr17:-:69303415:69303437	10	0	sgRNACD123	ATAGAATAGTCGGCGTCTTTNNN	ATTTAATATTTGTTAGTTTAAGA	..TT....T.T.TTAGT..A	-	18,17,12,10,8,7,6,5,4,1	0	10	AGA	69303415	69303437	chr17					0	0	10		23461	ABCA5	713677	10
chr18:+:41599793:41599815	10	0	sgRNACD123	ATAGAATAGTCGGCGTCTTTNNN	GTGTAACTGCCGGCTCCATTTCA	G.GT..CT.C....TC.A..	+	20,18,17,14,13,11,6,5,3	0	9	TCA	41599793	41599815	chr18					0	0	9		641516	KC6	713677	10
chr19:+:38582628:38582650	10	0	sgRNACD123	ATAGAATAGTCGGCGTCTTTNNN	GTAACACATTGAGACTCTGTGTC	G..AC.C.T.GA.AC...G.	+	20,17,16,14,12,10,9,7,6,2	0	10	GTC	38582628	38582650	chr19					0	0	10		6261	RYR1	713677	5
chr2:-:220437406:220437428	10	0	sgRNACD123	ATAGAATAGTCGGCGTCTTTNNN	AAAAATAATCCATCCTCTTTCCT	.A.A.TA.TC.AT.C.....	-	19,17,15,14,12,11,9,8,6	0	9	CCT	220437406	220437428	chr2					0	0	9		105373893	LOC105373893	713677	5
chr2:-:30825636:30825658	10	0	sgRNACD123	ATAGAATAGTCGGCGTCTTTNNN	TCTGAATGACACCTGTCTTTGAG	TCT....GACACCT......	-	20,19,18,13,12,11,10,9,8,7	0	10	GAG	30825636	30825658	chr2					0	0	10				713677	10
chr2:+:229314739:229314761	10	0	sgRNACD123	ATAGAATAGTCGGCGTCTTTNNN	ACAGGATTGTTGCTTAGTTTCTG	.C..G..T..T.CTTAG...	+	19,16,13,10,8,7,6,5,4	0	9	CTG	229314739	229314761	chr2					0	0	9				713677	10
chr2:+:65867860:65867882	10	0	sgRNACD123	ATAGAATAGTCGGCGTCTTTNNN	ACACAAAAGTACAGGTATGCACA	.C.C..A...ACAG..A.GC	+	19,17,14,10,9,8,7,4,2,1	0	10	ACA	65867860	65867882	chr2					0	0	10		105369168	LINC02934	713677	5
chr20:+:46763872:46763894	10	0	sgRNACD123	ATAGAATAGTCGGCGTCTTTNNN	CAAGAATAAATGGAGCAGCTGGT	CA......AAT..A.CAGC.	+	20,19,12,11,10,7,5,4,3,2	0	10	GGT	46763872	46763894	chr20					0	0	10				713677	5
chr3:-:40132896:40132918	10	0	sgRNACD123	ATAGAATAGTCGGCGTCTTTNNN	CTGGAAGACTCTGAGTAAGGAGG	C.G...G.C..T.A..AAGG	-	20,18,14,12,9,7,4,3,2,1	0	10	AGG	40132896	40132918	chr3					0	0	10		440952	EIF1B-AS1	713677	5
chr3:-:97972779:97972801	10	0	sgRNACD123	ATAGAATAGTCGGCGTCTTTNNN	AGAGCCGGGTGGGTGGCTCACAC	.G..CCGG..G..T.G..CA	-	19,16,15,14,13,10,7,5,2,1	0	10	CAC	97972779	97972801	chr3					0	0	10				713677	5
chr4:-:40053796:40053818	10	0	sgRNACD123	ATAGAATAGTCGGCGTCTTTNNN	ATACATTAAAATGAATCCTGGCA	...C.T..AAAT.AA..C.G	-	17,15,12,11,10,9,7,6,3,1	0	10	GCA	40053796	40053818	chr4					0	0	10		344967	LOC344967	713677	5
chr4:-:40364526:40364548	10	0	sgRNACD123	ATAGAATAGTCGGCGTCTTTNNN	AGAAAATAAATCAGGTTTTAAAC	.G.A....AATCAG..T..A	-	19,17,12,11,10,9,8,7,4,1	0	10	AAC	40364526	40364548	chr4					0	0	10				713677	5
chr5:+:75812308:75812330	11	0	sgRNACD123	ATAGAATAGTCGGCGTCTTTNNN	GTAGAATGTTCTGTAAATATCTG	G......GT..T.TAAA.A.	+	20,13,12,9,7,6,5,4,2	0	9	CTG	75812308	75812330	chr5					0	0	9				713677	11
chr5:+:99225543:99225565	10	0	sgRNACD123	ATAGAATAGTCGGCGTCTTTNNN	ACAAAATCCTTTCCCCCTCTGCA	.C.A...CC.TTC.CC..C.	+	19,17,13,12,10,9,8,6,5,2	0	10	GCA	99225543	99225565	chr5					0	0	10				713677	5
chr7:-:71679377:71679399	10	0	sgRNACD123	ATAGAATAGTCGGCGTCTTTNNN	TTTTAAGAGACAAGGTCTCACTC	T.TT..G..A.AAG....CA	-	20,18,17,14,11,9,8,7,2,1	0	10	CTC	71679377	71679399	chr7					0	0	10		64409	GALNT17	713677	5
chr8:-:132031771:132031793	10	0	sgRNACD123	ATAGAATAGTCGGCGTCTTTNNN	GCTGAAACTTGGGCCTCACTAAA	GCT...ACT.G...C..AC.	-	20,19,18,14,13,12,10,6,3,2	0	10	AAA	132031771	132031793	chr8					0	0	10		729330	OC90	713677	5
