# Supplementary material for: Epitope editing enables targeted immunotherapy of acute myeloid leukaemia
Source: Nature. 2023 Aug 30;621(7978):404–14. doi: 10.1038/s41586-023-06496-5 (PMC10499609; doi:10.1038/s41586-023-06496-5)
Supplement: Supplementary file 4 — Supplementary Tables 1–24. [file 41586_2023_6496_MOESM4_ESM.zip › Supplementary Table 17 - FLT3_sgRNA18_offtarget_NGS.xlsx]

## Sheet: FLT3_offtarget
folder	Donor	Treat	xs	cInd	cTot	cNet	predicted	std.error	conf.high	conf.low	ys	locus
CRISPRessoPooled_on_245-1-FLT3_R1_001_245-1-FLT3_R2_001	Donor1	Treated	1.1	463	9869	9406	0.0440228	0.045052	0.0478922	0.0404528	0.0469146	exon_GLYATL1
CRISPRessoPooled_on_245-6-FLT3_R1_001_245-6-FLT3_R2_001	Donor2	Treated	2.1	163	4694	4531	0.0409502	0.0592093	0.0457585	0.0366277	0.0347252	exon_GLYATL1
CRISPRessoPooled_on_245-11-FLT3_R1_001_245-11-FLT3_R2_001	Donor3	Treated	3.1	100	3081	2981	0.0326087	0.101435	0.0394976	0.0268877	0.032457	exon_GLYATL1
CRISPRessoPooled_on_245-5-FLT3_R1_001_245-5-FLT3_R2_001	Donor1	Untreated	0.9	151	3570	3419	0.0504766	0.0601421	0.0564351	0.0451172	0.0422969	exon_GLYATL1
CRISPRessoPooled_on_245-10-FLT3_R1_001_245-10-FLT3_R2_001	Donor2	Untreated	1.9	661	13464	12803	0.0469757	0.0384647	0.0504684	0.0437135	0.0490939	exon_GLYATL1
CRISPRessoPooled_on_245-15-FLT3_R1_001_245-15-FLT3_R2_001	Donor3	Untreated	2.9	0	0	0	0.0374548	0.118746	0.0468104	0.0299103		exon_GLYATL1
CRISPRessoPooled_on_245-1-FLT3_R1_001_245-1-FLT3_R2_001	Donor1	Treated	1.1	1616	48537	46921	0.03212	0.0204619	0.0333904	0.0308963	0.0332942	exon_GPR116
CRISPRessoPooled_on_245-6-FLT3_R1_001_245-6-FLT3_R2_001	Donor2	Treated	2.1	870	29245	28375	0.0315911	0.0238336	0.0330518	0.0301928	0.0297487	exon_GPR116
CRISPRessoPooled_on_245-11-FLT3_R1_001_245-11-FLT3_R2_001	Donor3	Treated	3.1	1701	53771	52070	0.0317076	0.0198733	0.0329256	0.0305333	0.0316342	exon_GPR116
CRISPRessoPooled_on_245-5-FLT3_R1_001_245-5-FLT3_R2_001	Donor1	Untreated	0.9	2080	65391	63311	0.03269	0.0188059	0.0338758	0.0315443	0.0318087	exon_GPR116
CRISPRessoPooled_on_245-10-FLT3_R1_001_245-10-FLT3_R2_001	Donor2	Untreated	1.9	1757	52989	51232	0.032152	0.0210863	0.0334632	0.0308905	0.0331578	exon_GPR116
CRISPRessoPooled_on_245-15-FLT3_R1_001_245-15-FLT3_R2_001	Donor3	Untreated	2.9	2318	71728	69410	0.0322705	0.0182191	0.0334045	0.0311738	0.0323165	exon_GPR116
CRISPRessoPooled_on_245-1-FLT3_R1_001_245-1-FLT3_R2_001	Donor1	Treated	1.1	2783	41102	38319	0.0676019	0.0151061	0.0694922	0.0657594	0.0677096	exon_RPS6KA5
CRISPRessoPooled_on_245-6-FLT3_R1_001_245-6-FLT3_R2_001	Donor2	Treated	2.1	1565	23570	22005	0.0661566	0.0176891	0.068331	0.0640467	0.066398	exon_RPS6KA5
CRISPRessoPooled_on_245-11-FLT3_R1_001_245-11-FLT3_R2_001	Donor3	Treated	3.1	3459	52904	49445	0.0655878	0.0143179	0.0673288	0.0638888	0.0653826	exon_RPS6KA5
CRISPRessoPooled_on_245-5-FLT3_R1_001_245-5-FLT3_R2_001	Donor1	Untreated	0.9	5204	77149	71945	0.067519	0.012688	0.0691016	0.06597	0.0674539	exon_RPS6KA5
CRISPRessoPooled_on_245-10-FLT3_R1_001_245-10-FLT3_R2_001	Donor2	Untreated	1.9	3694	56000	52306	0.0660754	0.0149331	0.0679046	0.064292	0.0659643	exon_RPS6KA5
CRISPRessoPooled_on_245-15-FLT3_R1_001_245-15-FLT3_R2_001	Donor3	Untreated	2.9	4416	67256	62840	0.0655072	0.0133696	0.0671297	0.0639212	0.0656596	exon_RPS6KA5
CRISPRessoPooled_on_245-1-FLT3_R1_001_245-1-FLT3_R2_001	Donor1	Treated	1.1	2382	36425	34043	0.0646234	0.0197702	0.0670056	0.0623203	0.0653946	exon_SNTG1
CRISPRessoPooled_on_245-6-FLT3_R1_001_245-6-FLT3_R2_001	Donor2	Treated	2.1	2351	37696	35345	0.0630367	0.0196527	0.0653504	0.0607996	0.0623674	exon_SNTG1
CRISPRessoPooled_on_245-11-FLT3_R1_001_245-11-FLT3_R2_001	Donor3	Treated	3.1	1831	29410	27579	0.0623943	0.0232144	0.0651096	0.0597849	0.0622577	exon_SNTG1
CRISPRessoPooled_on_245-5-FLT3_R1_001_245-5-FLT3_R2_001	Donor1	Untreated	0.9	715	14938	14223	0.0497872	0.0282919	0.0524769	0.0472284	0.0478645	exon_SNTG1
CRISPRessoPooled_on_245-10-FLT3_R1_001_245-10-FLT3_R2_001	Donor2	Untreated	1.9	847	16941	16094	0.0485458	0.0277233	0.0511181	0.0460967	0.049997	exon_SNTG1
CRISPRessoPooled_on_245-15-FLT3_R1_001_245-15-FLT3_R2_001	Donor3	Untreated	2.9	165	3361	3196	0.0480435	0.0347127	0.0512526	0.0450258	0.0490925	exon_SNTG1
CRISPRessoPooled_on_245-1-FLT3_R1_001_245-1-FLT3_R2_001	Donor1	Treated	1.1	1199	29168	27969	0.0400893	0.0223691	0.0418109	0.0384358	0.0411067	exon_ZFP37_1
CRISPRessoPooled_on_245-6-FLT3_R1_001_245-6-FLT3_R2_001	Donor2	Treated	2.1	3835	97218	93383	0.0398415	0.0149359	0.0409766	0.0387366	0.0394474	exon_ZFP37_1
CRISPRessoPooled_on_245-11-FLT3_R1_001_245-11-FLT3_R2_001	Donor3	Treated	3.1	1232	31436	30204	0.0389449	0.022178	0.0406048	0.0373502	0.0391907	exon_ZFP37_1
CRISPRessoPooled_on_245-5-FLT3_R1_001_245-5-FLT3_R2_001	Donor1	Untreated	0.9	1687	40416	38729	0.0424895	0.0206441	0.0441664	0.0408734	0.0417409	exon_ZFP37_1
CRISPRessoPooled_on_245-10-FLT3_R1_001_245-10-FLT3_R2_001	Donor2	Untreated	1.9	1888	43819	41931	0.0422275	0.0190405	0.0437628	0.0407436	0.0430863	exon_ZFP37_1
CRISPRessoPooled_on_245-15-FLT3_R1_001_245-15-FLT3_R2_001	Donor3	Untreated	2.9	1642	39979	38337	0.0412794	0.0208334	0.042926	0.0396934	0.0410716	exon_ZFP37_1
CRISPRessoPooled_on_245-1-FLT3_R1_001_245-1-FLT3_R2_001	Donor1	Treated	1.1	355	9964	9609	0.0350066	0.0389325	0.0376778	0.0325184	0.0356283	exon_ZNF449
CRISPRessoPooled_on_245-6-FLT3_R1_001_245-6-FLT3_R2_001	Donor2	Treated	2.1	591	17583	16992	0.0333931	0.0339812	0.035611	0.0313089	0.033612	exon_ZNF449
CRISPRessoPooled_on_245-11-FLT3_R1_001_245-11-FLT3_R2_001	Donor3	Treated	3.1	590	16688	16098	0.0360074	0.0337306	0.0383739	0.0337817	0.0353547	exon_ZNF449
CRISPRessoPooled_on_245-5-FLT3_R1_001_245-5-FLT3_R2_001	Donor1	Untreated	0.9	691	19875	19184	0.0351086	0.0334897	0.0374013	0.0329516	0.0347673	exon_ZNF449
CRISPRessoPooled_on_245-10-FLT3_R1_001_245-10-FLT3_R2_001	Donor2	Untreated	1.9	688	20677	19989	0.0334906	0.0325186	0.0356161	0.0314877	0.0332737	exon_ZNF449
CRISPRessoPooled_on_245-15-FLT3_R1_001_245-15-FLT3_R2_001	Donor3	Untreated	2.9	723	19737	19014	0.0361121	0.0322047	0.0383747	0.0339782	0.0366317	exon_ZNF449
CRISPRessoPooled_on_245-1-FLT3_R1_001_245-1-FLT3_R2_001	Donor1	Treated	1.1	266	5256	4990	0.051689	0.0586404	0.0576219	0.0463369	0.0506088	intron_CASC4
CRISPRessoPooled_on_245-6-FLT3_R1_001_245-6-FLT3_R2_001	Donor2	Treated	2.1	0	0	0	0.0484429	0.105204	0.0588829	0.0397757		intron_CASC4
CRISPRessoPooled_on_245-11-FLT3_R1_001_245-11-FLT3_R2_001	Donor3	Treated	3.1	229	5643	5414	0.039716	0.0633401	0.0447308	0.0352426	0.0405813	intron_CASC4
CRISPRessoPooled_on_245-5-FLT3_R1_001_245-5-FLT3_R2_001	Donor1	Untreated	0.9	105	1967	1862	0.0508541	0.0852776	0.0595545	0.0433661	0.0533808	intron_CASC4
CRISPRessoPooled_on_245-10-FLT3_R1_001_245-10-FLT3_R2_001	Donor2	Untreated	1.9	380	7983	7603	0.0476578	0.0525356	0.0525549	0.0431962	0.0476012	intron_CASC4
CRISPRessoPooled_on_245-15-FLT3_R1_001_245-15-FLT3_R2_001	Donor3	Untreated	2.9	64	1780	1716	0.0390665	0.0915599	0.0463893	0.0328598	0.0359551	intron_CASC4
CRISPRessoPooled_on_245-1-FLT3_R1_001_245-1-FLT3_R2_001	Donor1	Treated	1.1	825	3780	2955	0.225133	0.0349473	0.237307	0.21341	0.218254	intron_ERN1
CRISPRessoPooled_on_245-6-FLT3_R1_001_245-6-FLT3_R2_001	Donor2	Treated	2.1	876	3988	3112	0.221725	0.0349568	0.233773	0.210127	0.219659	intron_ERN1
CRISPRessoPooled_on_245-11-FLT3_R1_001_245-11-FLT3_R2_001	Donor3	Treated	3.1	1923	7647	5724	0.247083	0.0252538	0.256406	0.237991	0.251471	intron_ERN1
CRISPRessoPooled_on_245-5-FLT3_R1_001_245-5-FLT3_R2_001	Donor1	Untreated	0.9	327	5523	5196	0.054583	0.043915	0.0591988	0.050308	0.059207	intron_ERN1
CRISPRessoPooled_on_245-10-FLT3_R1_001_245-10-FLT3_R2_001	Donor2	Untreated	1.9	209	3755	3546	0.0535781	0.0472512	0.058473	0.0490716	0.0556591	intron_ERN1
CRISPRessoPooled_on_245-15-FLT3_R1_001_245-15-FLT3_R2_001	Donor3	Untreated	2.9	232	4345	4113	0.0612183	0.0434617	0.0663008	0.0565019	0.0533947	intron_ERN1
CRISPRessoPooled_on_245-1-FLT3_R1_001_245-1-FLT3_R2_001	Donor1	Treated	1.1	1879	34664	32785	0.0550953	0.0212468	0.0573038	0.0529671	0.0542061	intron_NFX1
CRISPRessoPooled_on_245-6-FLT3_R1_001_245-6-FLT3_R2_001	Donor2	Treated	2.1	629	11538	10909	0.0544061	0.0292621	0.0574332	0.0515299	0.0545155	intron_NFX1
CRISPRessoPooled_on_245-11-FLT3_R1_001_245-11-FLT3_R2_001	Donor3	Treated	3.1	1724	30452	28728	0.0556734	0.0218176	0.0579647	0.0534675	0.0566137	intron_NFX1
CRISPRessoPooled_on_245-5-FLT3_R1_001_245-5-FLT3_R2_001	Donor1	Untreated	0.9	733	14683	13950	0.0478625	0.0273389	0.0503644	0.045479	0.0499217	intron_NFX1
CRISPRessoPooled_on_245-10-FLT3_R1_001_245-10-FLT3_R2_001	Donor2	Untreated	1.9	1191	25240	24049	0.0472593	0.0255721	0.0495679	0.0450531	0.047187	intron_NFX1
CRISPRessoPooled_on_245-15-FLT3_R1_001_245-15-FLT3_R2_001	Donor3	Untreated	2.9	1190	25208	24018	0.0483686	0.0240607	0.0505861	0.0462436	0.0472072	intron_NFX1
CRISPRessoPooled_on_245-1-FLT3_R1_001_245-1-FLT3_R2_001	Donor1	Treated	1.1	473	8515	8042	0.0553135	0.0415045	0.0597212	0.0512134	0.055549	intron_RP11_242J7_1
CRISPRessoPooled_on_245-6-FLT3_R1_001_245-6-FLT3_R2_001	Donor2	Treated	2.1	167	3477	3310	0.0503122	0.0553956	0.0557606	0.0453706	0.0480299	intron_RP11_242J7_1
CRISPRessoPooled_on_245-11-FLT3_R1_001_245-11-FLT3_R2_001	Donor3	Treated	3.1	309	5814	5505	0.052278	0.0485476	0.0571981	0.0477596	0.0531476	intron_RP11_242J7_1
CRISPRessoPooled_on_245-5-FLT3_R1_001_245-5-FLT3_R2_001	Donor1	Untreated	0.9	312	8260	7948	0.0380932	0.04658	0.0415832	0.0348854	0.0377724	intron_RP11_242J7_1
CRISPRessoPooled_on_245-10-FLT3_R1_001_245-10-FLT3_R2_001	Donor2	Untreated	1.9	342	9674	9332	0.0345919	0.0481153	0.0378832	0.0315771	0.0353525	intron_RP11_242J7_1
CRISPRessoPooled_on_245-15-FLT3_R1_001_245-15-FLT3_R2_001	Donor3	Untreated	2.9	261	7414	7153	0.0359667	0.049904	0.0395163	0.032725	0.0352037	intron_RP11_242J7_1
CRISPRessoPooled_on_245-1-FLT3_R1_001_245-1-FLT3_R2_001	Donor1	Treated	1.1	470	8101	7631	0.0558275	0.0374597	0.0598261	0.0520813	0.0580175	intron_TNRC6B
CRISPRessoPooled_on_245-6-FLT3_R1_001_245-6-FLT3_R2_001	Donor2	Treated	2.1	312	5746	5434	0.0571942	0.0402866	0.0616039	0.0530823	0.0542986	intron_TNRC6B
CRISPRessoPooled_on_245-11-FLT3_R1_001_245-11-FLT3_R2_001	Donor3	Treated	3.1	675	12061	11386	0.0561235	0.0331862	0.0596702	0.0527757	0.0559655	intron_TNRC6B
CRISPRessoPooled_on_245-5-FLT3_R1_001_245-5-FLT3_R2_001	Donor1	Untreated	0.9	638	11318	10680	0.0579897	0.0342007	0.0617618	0.0544346	0.0563704	intron_TNRC6B
CRISPRessoPooled_on_245-10-FLT3_R1_001_245-10-FLT3_R2_001	Donor2	Untreated	1.9	716	11782	11066	0.0594061	0.0341113	0.0632537	0.0557785	0.0607707	intron_TNRC6B
CRISPRessoPooled_on_245-15-FLT3_R1_001_245-15-FLT3_R2_001	Donor3	Untreated	2.9	683	11694	11011	0.0582965	0.0331402	0.0619663	0.0548313	0.058406	intron_TNRC6B
CRISPRessoPooled_on_245-1-FLT3_R1_001_245-1-FLT3_R2_001	Donor1	Treated	1.1	160	5301	5141	0.027759	0.0638378	0.0313429	0.0245746	0.030183	intron_UTRN
CRISPRessoPooled_on_245-6-FLT3_R1_001_245-6-FLT3_R2_001	Donor2	Treated	2.1	93	3388	3295	0.0289752	0.0692277	0.0330467	0.0253921	0.0274498	intron_UTRN
CRISPRessoPooled_on_245-11-FLT3_R1_001_245-11-FLT3_R2_001	Donor3	Treated	3.1	218	8070	7852	0.028066	0.0555563	0.0311939	0.0252435	0.0270136	intron_UTRN
CRISPRessoPooled_on_245-5-FLT3_R1_001_245-5-FLT3_R2_001	Donor1	Untreated	0.9	204	7081	6877	0.0307105	0.0583228	0.034302	0.0274844	0.0288095	intron_UTRN
CRISPRessoPooled_on_245-10-FLT3_R1_001_245-10-FLT3_R2_001	Donor2	Untreated	1.9	251	7688	7437	0.0320517	0.0572929	0.0357247	0.0287451	0.0326483	intron_UTRN
CRISPRessoPooled_on_245-15-FLT3_R1_001_245-15-FLT3_R2_001	Donor3	Untreated	2.9	340	10699	10359	0.0310491	0.0492511	0.0340884	0.0282728	0.0317787	intron_UTRN

## Sheet: Predicted OT list
locusDesc	guideSeq	offtargetSeq	mismatchPos	Mismatch Count	mitOfftarget Score	chrom	start	end	strand
intron:CASC4	TTGATAACGGATACAGGTGAGAC	TTAATAATGAATACAGGTGAAGT	..*....*.*..........	3	2.30977	chr15	44313440	44313462	-
intron:NFX1	TTGATAACGGATACAGGTGAGAC	TTGAGTATGGATACAGGTGAAAA	....**.*............	3	1.40354	chr9	33355318	33355340	+
intron:RP11-242J7.1	TTGATAACGGATACAGGTGAGAC	ATTACAAAGGATACAGGTGAAGA	*.*.*..*............	4	1.34583	chr4	184611480	184611502	+
intron:TNRC6B	TTGATAACGGATACAGGTGAGAC	CCAATAAGGGATACAGGTGAAAG	***....*............	4	1.34583	chr22	40091700	40091722	+
intron:ERN1	TTGATAACGGATACAGGTGAGAC	ATGATAAAGGATACAGATGAAGA	*......*........*...	3	1.29012	chr17	64112782	64112804	-
intron:UTRN	TTGATAACGGATACAGGTGAGAC	TCCATAATGAATACAGGTGAAAA	.**....*.*..........	4	1.23951	chr6	144610929	144610951	+
exon:RPS6KA5	TTGATAACGGATACAGGTGAGAC	GTGACAATGTATACAGGTGATGG	*...*..*.*..........	4	1.3177	chr14	90856794	90856816	-
exon:SNTG1	TTGATAACGGATACAGGTGAGAC	AGTAGAACGGATACAGGTGAGAG	***.*...............	4	1.28668	chr8	50704737	50704759	+
exon:ZNF449	TTGATAACGGATACAGGTGAGAC	CTGAAAACTCATACAGGTGAAAA	*...*...**..........	4	0.805112	chrX	135360795	135360817	+
exon:ZFP37	TTGATAACGGATACAGGTGAGAC	GTGAGAACACATACAGGTGAAAT	*...*...**..........	4	0.805112	chr9	113043326	113043348	-
exon:GLYATL1	TTGATAACGGATACAGGTGAGAC	TTGAGAAAGACTACAGGTGAAGT	....*..*.**.........	4	0.697697	chr11	58942569	58942591	+
exon:GPR116	TTGATAACGGATACAGGTGAGAC	GTGGTCACAGATACAGGTGACAT	*..*.*..*...........	4	0.504558	chr6	46858936	46858958	+
