# Supplementary material for: Epitope editing enables targeted immunotherapy of acute myeloid leukaemia
Source: Nature. 2023 Aug 30;621(7978):404–14. doi: 10.1038/s41586-023-06496-5 (PMC10499609; doi:10.1038/s41586-023-06496-5)
Supplement: Supplementary file 4 — Supplementary Tables 1–24. [file 41586_2023_6496_MOESM4_ESM.zip › Supplementary Table 18 - CD123_offtarget_NGS.xlsx]

## Sheet: CD123_offtarget
folder	Donor	Treat	xs	cInd	cTot	cNet	predicted	std.error	conf.high	conf.low	ys	locus
CRISPRessoPooled_on_245-2-CD123_R1_001_245-2-CD123_R2_001	Donor1	Treated	1.1	917	22885	21968	0.0392014	0.0280424	0.0413247	0.0371829	0.0400699	exon_DIEXF
CRISPRessoPooled_on_245-7-CD123_R1_001_245-7-CD123_R2_001	Donor2	Treated	2.1	604	15570	14966	0.0386023	0.0316095	0.0409684	0.0363677	0.0387925	exon_DIEXF
CRISPRessoPooled_on_245-12-CD123_R1_001_245-12-CD123_R2_001	Donor3	Treated	3.1	631	17516	16885	0.0373777	0.0315418	0.0396668	0.0352159	0.0360242	exon_DIEXF
CRISPRessoPooled_on_245-5-CD123_R1_001_245-5-CD123_R2_001	Donor1	Untreated	0.9	1052	25647	24595	0.0418187	0.0266482	0.0439623	0.0397752	0.0410184	exon_DIEXF
CRISPRessoPooled_on_245-10-CD123_R1_001_245-10-CD123_R2_001	Donor2	Untreated	1.9	935	22791	21856	0.0411813	0.0284544	0.0434406	0.0390347	0.041025	exon_DIEXF
CRISPRessoPooled_on_245-15-CD123_R1_001_245-15-CD123_R2_001	Donor3	Untreated	2.9	742	18027	17285	0.0398783	0.0309094	0.0422636	0.0376223	0.0411605	exon_DIEXF
CRISPRessoPooled_on_245-2-CD123_R1_001_245-2-CD123_R2_001	Donor1	Treated	1.1	1790	42264	40474	0.0411591	0.0199116	0.0427271	0.0396462	0.0423528	exon_FAM200B
CRISPRessoPooled_on_245-7-CD123_R1_001_245-7-CD123_R2_001	Donor2	Treated	2.1	1595	37714	36119	0.0426622	0.0202209	0.0443105	0.0410726	0.042292	exon_FAM200B
CRISPRessoPooled_on_245-12-CD123_R1_001_245-12-CD123_R2_001	Donor3	Treated	3.1	1198	29670	28472	0.0416359	0.0217198	0.0433681	0.0399701	0.0403775	exon_FAM200B
CRISPRessoPooled_on_245-5-CD123_R1_001_245-5-CD123_R2_001	Donor1	Untreated	0.9	1825	44570	42745	0.0420927	0.0195327	0.0436637	0.0405758	0.0409468	exon_FAM200B
CRISPRessoPooled_on_245-10-CD123_R1_001_245-10-CD123_R2_001	Donor2	Untreated	1.9	2175	49547	47372	0.0436284	0.0187162	0.0451849	0.0421232	0.0438977	exon_FAM200B
CRISPRessoPooled_on_245-15-CD123_R1_001_245-15-CD123_R2_001	Donor3	Untreated	2.9	2141	49419	47278	0.0425799	0.0191725	0.0441384	0.0410741	0.0433234	exon_FAM200B
CRISPRessoPooled_on_245-2-CD123_R1_001_245-2-CD123_R2_001	Donor1	Treated	1.1	739	17396	16657	0.0436523	0.0281447	0.046014	0.0414065	0.042481	exon_KCNK2
CRISPRessoPooled_on_245-7-CD123_R1_001_245-7-CD123_R2_001	Donor2	Treated	2.1	733	16780	16047	0.0424789	0.028874	0.0448413	0.0402357	0.043683	exon_KCNK2
CRISPRessoPooled_on_245-12-CD123_R1_001_245-12-CD123_R2_001	Donor3	Treated	3.1	1245	27785	26540	0.0448323	0.0240735	0.0468968	0.0428547	0.0448083	exon_KCNK2
CRISPRessoPooled_on_245-5-CD123_R1_001_245-5-CD123_R2_001	Donor1	Untreated	0.9	1155	23947	22792	0.0474052	0.0257092	0.0497332	0.0451809	0.0482315	exon_KCNK2
CRISPRessoPooled_on_245-10-CD123_R1_001_245-10-CD123_R2_001	Donor2	Untreated	1.9	1005	22234	21229	0.0461357	0.0267352	0.0484974	0.0438838	0.045201	exon_KCNK2
CRISPRessoPooled_on_245-15-CD123_R1_001_245-15-CD123_R2_001	Donor3	Untreated	2.9	1566	32168	30602	0.0486815	0.022468	0.0507619	0.0466822	0.0486819	exon_KCNK2
CRISPRessoPooled_on_245-2-CD123_R1_001_245-2-CD123_R2_001	Donor1	Treated	1.1	767	11349	10582	0.0660209	0.0328408	0.0701025	0.0621611	0.067583	exon_RP11_169E6_4
CRISPRessoPooled_on_245-7-CD123_R1_001_245-7-CD123_R2_001	Donor2	Treated	2.1	437	7047	6610	0.0639166	0.0396351	0.0687249	0.0594232	0.0620122	exon_RP11_169E6_4
CRISPRessoPooled_on_245-12-CD123_R1_001_245-12-CD123_R2_001	Donor3	Treated	3.1	600	9353	8753	0.0647112	0.0359982	0.0691149	0.0605699	0.0641505	exon_RP11_169E6_4
CRISPRessoPooled_on_245-5-CD123_R1_001_245-5-CD123_R2_001	Donor1	Untreated	0.9	519	8290	7771	0.0648182	0.0361987	0.0692539	0.060648	0.0626055	exon_RP11_169E6_4
CRISPRessoPooled_on_245-10-CD123_R1_001_245-10-CD123_R2_001	Donor2	Untreated	1.9	409	6313	5904	0.0627496	0.0407511	0.0676143	0.0582131	0.0647869	exon_RP11_169E6_4
CRISPRessoPooled_on_245-15-CD123_R1_001_245-15-CD123_R2_001	Donor3	Untreated	2.9	383	5955	5572	0.0635308	0.0402613	0.0683904	0.0589946	0.0643157	exon_RP11_169E6_4
CRISPRessoPooled_on_245-2-CD123_R1_001_245-2-CD123_R2_001	Donor1	Treated	1.1	483	11843	11360	0.0391798	0.0372692	0.0420241	0.0365207	0.0407836	exon_ZNF117
CRISPRessoPooled_on_245-7-CD123_R1_001_245-7-CD123_R2_001	Donor2	Treated	2.1	722	16449	15727	0.0425865	0.0325888	0.0452682	0.040057	0.0438932	exon_ZNF117
CRISPRessoPooled_on_245-12-CD123_R1_001_245-12-CD123_R2_001	Donor3	Treated	3.1	625	16625	16000	0.0400859	0.0334102	0.0426829	0.0376407	0.037594	exon_ZNF117
CRISPRessoPooled_on_245-5-CD123_R1_001_245-5-CD123_R2_001	Donor1	Untreated	0.9	519	13453	12934	0.0400348	0.0360434	0.0428398	0.0374063	0.0385788	exon_ZNF117
CRISPRessoPooled_on_245-10-CD123_R1_001_245-10-CD123_R2_001	Donor2	Untreated	1.9	577	13769	13192	0.0435125	0.0340208	0.0463737	0.0408203	0.0419057	exon_ZNF117
CRISPRessoPooled_on_245-15-CD123_R1_001_245-15-CD123_R2_001	Donor3	Untreated	2.9	542	12236	11694	0.0409598	0.0358994	0.0438148	0.0382834	0.0442955	exon_ZNF117
CRISPRessoPooled_on_245-2-CD123_R1_001_245-2-CD123_R2_001	Donor1	Treated	1.1	548	16347	15799	0.0333202	0.0362982	0.0356894	0.0311032	0.033523	intron_DIP2B
CRISPRessoPooled_on_245-7-CD123_R1_001_245-7-CD123_R2_001	Donor2	Treated	2.1	359	10802	10443	0.0343642	0.0402118	0.0370776	0.0318427	0.0332346	intron_DIP2B
CRISPRessoPooled_on_245-12-CD123_R1_001_245-12-CD123_R2_001	Donor3	Treated	3.1	455	14057	13602	0.0318003	0.0390762	0.0342448	0.0295249	0.0323682	intron_DIP2B
CRISPRessoPooled_on_245-5-CD123_R1_001_245-5-CD123_R2_001	Donor1	Untreated	0.9	515	14779	14264	0.0351143	0.0367959	0.0376414	0.0327511	0.0348467	intron_DIP2B
CRISPRessoPooled_on_245-10-CD123_R1_001_245-10-CD123_R2_001	Donor2	Untreated	1.9	618	16746	16128	0.0362124	0.035635	0.0387305	0.0338522	0.0369043	intron_DIP2B
CRISPRessoPooled_on_245-15-CD123_R1_001_245-15-CD123_R2_001	Donor3	Untreated	2.9	420	12788	12368	0.0335154	0.0394804	0.0361144	0.0310973	0.0328433	intron_DIP2B
CRISPRessoPooled_on_245-2-CD123_R1_001_245-2-CD123_R2_001	Donor1	Treated	1.1	553	16229	15676	0.0341035	0.0432503	0.0370088	0.0314188	0.0340748	intron_KIAA0319
CRISPRessoPooled_on_245-7-CD123_R1_001_245-7-CD123_R2_001	Donor2	Treated	2.1	265	8719	8454	0.0304472	0.0623314	0.0342681	0.0270405	0.0303934	intron_KIAA0319
CRISPRessoPooled_on_245-12-CD123_R1_001_245-12-CD123_R2_001	Donor3	Treated	3.1	215	5937	5722	0.0362917	0.0693969	0.0413607	0.0318233	0.0362136	intron_KIAA0319
CRISPRessoPooled_on_245-5-CD123_R1_001_245-5-CD123_R2_001	Donor1	Untreated	0.9	144	3863	3719	0.0373965	0.0848005	0.0438618	0.0318524	0.0372767	intron_KIAA0319
CRISPRessoPooled_on_245-10-CD123_R1_001_245-10-CD123_R2_001	Donor2	Untreated	1.9	0	0	0	0.0333994	0.113785	0.0413984	0.0269026		intron_KIAA0319
CRISPRessoPooled_on_245-15-CD123_R1_001_245-15-CD123_R2_001	Donor3	Untreated	2.9	0	0	0	0.0397872	0.117803	0.0496082	0.0318454		intron_KIAA0319
CRISPRessoPooled_on_245-2-CD123_R1_001_245-2-CD123_R2_001	Donor1	Treated	1.1	2748	75888	73140	0.0357213	0.0152889	0.036768	0.0347034	0.0362113	intron_LTBP1
CRISPRessoPooled_on_245-7-CD123_R1_001_245-7-CD123_R2_001	Donor2	Treated	2.1	2498	72952	70454	0.0344613	0.0157552	0.0355036	0.0334484	0.0342417	intron_LTBP1
CRISPRessoPooled_on_245-12-CD123_R1_001_245-12-CD123_R2_001	Donor3	Treated	3.1	3090	89107	86017	0.0349247	0.0148049	0.035916	0.0339597	0.0346774	intron_LTBP1
CRISPRessoPooled_on_245-5-CD123_R1_001_245-5-CD123_R2_001	Donor1	Untreated	0.9	3892	103458	99566	0.0379845	0.0139058	0.0389931	0.037001	0.0376191	intron_LTBP1
CRISPRessoPooled_on_245-10-CD123_R1_001_245-10-CD123_R2_001	Donor2	Untreated	1.9	3428	93119	89691	0.0366476	0.0146599	0.0376756	0.0356466	0.0368131	intron_LTBP1
CRISPRessoPooled_on_245-15-CD123_R1_001_245-15-CD123_R2_001	Donor3	Untreated	2.9	3466	92748	89282	0.0371393	0.0144296	0.038164	0.0361411	0.0373701	intron_LTBP1
CRISPRessoPooled_on_245-2-CD123_R1_001_245-2-CD123_R2_001	Donor1	Treated	1.1	501	10448	9947	0.0482182	0.0439065	0.0523246	0.0444189	0.0479518	intron_NEBL
CRISPRessoPooled_on_245-7-CD123_R1_001_245-7-CD123_R2_001	Donor2	Treated	2.1	372	8947	8575	0.0413598	0.0503063	0.0454508	0.0376224	0.0415782	intron_NEBL
CRISPRessoPooled_on_245-12-CD123_R1_001_245-12-CD123_R2_001	Donor3	Treated	3.1	276	5585	5309	0.0494987	0.06169	0.0555074	0.0441102	0.0494181	intron_NEBL
CRISPRessoPooled_on_245-5-CD123_R1_001_245-5-CD123_R2_001	Donor1	Untreated	0.9	222	4284	4062	0.051355	0.0629183	0.057706	0.045669	0.0518207	intron_NEBL
CRISPRessoPooled_on_245-10-CD123_R1_001_245-10-CD123_R2_001	Donor2	Untreated	1.9	56	1328	1272	0.044071	0.0792844	0.0511016	0.037969	0.0421687	intron_NEBL
CRISPRessoPooled_on_245-15-CD123_R1_001_245-15-CD123_R2_001	Donor3	Untreated	2.9	0	0	0	0.0527142	0.0946956	0.0627898	0.0441792		intron_NEBL

## Sheet: Predicted OT list
locusDesc	guideSeq	offtargetSeq	mismatchPos	Mismatch Count	mitOfftarget Score	chrom	start	end	strand
intron:KIAA0319	ATAGAATAGTCGGCGTCTTTAAC	ATGTGATAGTTGGCGTCTTTTAT	..***.....*.........	4	0.746938	chr6	24551630	24551652	+
intron:NEBL	ATAGAATAGTCGGCGTCTTTAAC	AAAGCATAGGCGGCGTATTTGAT	.*..*....*......*...	4	0.561426	chr10	20849359	20849381	-
intron:LTBP1	ATAGAATAGTCGGCGTCTTTAAC	ATAGGATGGTGTGCGTCTTTTAG	....*..*..**........	4	0.372711	chr2	33388498	33388520	+
intron:DIP2B	ATAGAATAGTCGGCGTCTTTAAC	ATTGAATGGTGGACGTCTTTCAT	..*....*..*.*.......	4	0.302996	chr12	50676457	50676479	+
exon:DIEXF	ATAGAATAGTCGGCGTCTTTAAC	AAAGAATAGGCAGTGTCTTTGGA	.*.......*.*.*......	4	0.101489	chr1	209856693	209856715	-
exon:RP11-169E6.4	ATAGAATAGTCGGCGTCTTTAAC	ATAGAATTGTCGGCCTCTGCAAC	.......*......*...**	4	0.0529161	chr16	47004529	47004551	+
exon:FAM200B	ATAGAATAGTCGGCGTCTTTAAC	ATTGAATAGCCGGCTTCTTGAAA	..*......*....*....*	4	0.160687	chr4	15688057	15688079	+
exon:ZNF117	ATAGAATAGTCGGCGTCTTTAAC	ATGGAATACTCTTCGTCTTTAAA	..*.....*..**.......	4	0.164116	chr7	64972444	64972466	+
exon:KCNK2	ATAGAATAGTCGGCGTCTTTAAC	AAAGAATAATCAGCCTCTTTTAT	.*......*..*..*.....	4	0.121101	chr1	215236533	215236555	-
