# Supplementary material for: Epitope editing enables targeted immunotherapy of acute myeloid leukaemia
Source: Nature. 2023 Aug 30;621(7978):404–14. doi: 10.1038/s41586-023-06496-5 (PMC10499609; doi:10.1038/s41586-023-06496-5)
Supplement: Supplementary file 4 — Supplementary Tables 1–24. [file 41586_2023_6496_MOESM4_ESM.zip › Supplementary Table 19 - KIT_offtarget_NGS.xlsx]

## Sheet: KIT_offtarget
folder	Donor	Treat	xs	cInd	cTot	cNet	predicted	std.error	conf.high	conf.low	ys	locus
CRISPRessoPooled_on_245-3-KIT_R1_001_245-3-KIT_R2_001	Donor1	Treated	1.1	168	4730	4562	0.0344912	0.0563321	0.0383631	0.0309975	0.035518	exon_ACTL6A
CRISPRessoPooled_on_245-8-KIT_R1_001_245-8-KIT_R2_001	Donor2	Treated	2.1	236	6404	6168	0.0372211	0.0501241	0.0409062	0.0338562	0.036852	exon_ACTL6A
CRISPRessoPooled_on_245-13-KIT_R1_001_245-13-KIT_R2_001	Donor3	Treated	3.1	295	8385	8090	0.0355729	0.0463528	0.0388247	0.0325843	0.0351819	exon_ACTL6A
CRISPRessoPooled_on_245-5-KIT_R1_001_245-5-KIT_R2_001	Donor1	Untreated	0.9	299	7607	7308	0.0400191	0.0499937	0.0439578	0.0364198	0.0393059	exon_ACTL6A
CRISPRessoPooled_on_245-10-KIT_R1_001_245-10-KIT_R2_001	Donor2	Untreated	1.9	402	9272	8870	0.0431669	0.0441435	0.0468851	0.0397313	0.0433563	exon_ACTL6A
CRISPRessoPooled_on_245-15-KIT_R1_001_245-15-KIT_R2_001	Donor3	Untreated	2.9	672	16221	15549	0.0412668	0.0359367	0.0441452	0.0385684	0.0414278	exon_ACTL6A
CRISPRessoPooled_on_245-3-KIT_R1_001_245-3-KIT_R2_001	Donor1	Treated	1.1	827	18453	17626	0.0458709	0.0285539	0.0483834	0.0434828	0.0448166	exon_FLVCR1_AS1
CRISPRessoPooled_on_245-8-KIT_R1_001_245-8-KIT_R2_001	Donor2	Treated	2.1	861	18671	17810	0.0451613	0.0286119	0.0476421	0.0428038	0.0461143	exon_FLVCR1_AS1
CRISPRessoPooled_on_245-13-KIT_R1_001_245-13-KIT_R2_001	Donor3	Treated	3.1	993	22387	21394	0.0443231	0.0273574	0.0466507	0.0421066	0.0443561	exon_FLVCR1_AS1
CRISPRessoPooled_on_245-5-KIT_R1_001_245-5-KIT_R2_001	Donor1	Untreated	0.9	913	19136	18223	0.0467261	0.0281701	0.0492479	0.0443274	0.0477111	exon_FLVCR1_AS1
CRISPRessoPooled_on_245-10-KIT_R1_001_245-10-KIT_R2_001	Donor2	Untreated	1.9	860	19094	18234	0.0460039	0.0283282	0.048503	0.0436277	0.0450403	exon_FLVCR1_AS1
CRISPRessoPooled_on_245-15-KIT_R1_001_245-15-KIT_R2_001	Donor3	Untreated	2.9	765	16973	16208	0.0451509	0.0291977	0.0476833	0.0427469	0.0450716	exon_FLVCR1_AS1
CRISPRessoPooled_on_245-3-KIT_R1_001_245-3-KIT_R2_001	Donor1	Treated	1.1	250	4121	3871	0.0607715	0.0652023	0.0684884	0.0538738	0.0606649	exon_PM20D2
CRISPRessoPooled_on_245-8-KIT_R1_001_245-8-KIT_R2_001	Donor2	Treated	2.1	168	2725	2557	0.0618122	0.079549	0.0714958	0.0533648	0.0616514	exon_PM20D2
CRISPRessoPooled_on_245-13-KIT_R1_001_245-13-KIT_R2_001	Donor3	Treated	3.1	109	1956	1847	0.055953	0.0983801	0.0670544	0.0465977	0.055726	exon_PM20D2
CRISPRessoPooled_on_245-5-KIT_R1_001_245-5-KIT_R2_001	Donor1	Untreated	0.9	0	0	0	0.0649599	0.152515	0.0856537	0.0489977		exon_PM20D2
CRISPRessoPooled_on_245-10-KIT_R1_001_245-10-KIT_R2_001	Donor2	Untreated	1.9	84	1278	1194	0.0660672	0.112612	0.0810611	0.0536848	0.0657277	exon_PM20D2
CRISPRessoPooled_on_245-15-KIT_R1_001_245-15-KIT_R2_001	Donor3	Untreated	2.9	0	0	0	0.0598304	0.169376	0.0814673	0.0436669		exon_PM20D2
CRISPRessoPooled_on_245-3-KIT_R1_001_245-3-KIT_R2_001	Donor1	Treated	1.1	257	8463	8206	0.0316721	0.04765	0.034665	0.0289297	0.0303675	exon_RNF217
CRISPRessoPooled_on_245-8-KIT_R1_001_245-8-KIT_R2_001	Donor2	Treated	2.1	320	10145	9825	0.0312959	0.0457075	0.0341289	0.0286911	0.0315426	exon_RNF217
CRISPRessoPooled_on_245-13-KIT_R1_001_245-13-KIT_R2_001	Donor3	Treated	3.1	390	11367	10977	0.0336367	0.0422927	0.0364378	0.0310439	0.0343098	exon_RNF217
CRISPRessoPooled_on_245-5-KIT_R1_001_245-5-KIT_R2_001	Donor1	Untreated	0.9	377	11116	10739	0.0329761	0.0444158	0.0358678	0.0303101	0.0339151	exon_RNF217
CRISPRessoPooled_on_245-10-KIT_R1_001_245-10-KIT_R2_001	Donor2	Untreated	1.9	333	10315	9982	0.0325849	0.0451176	0.0354907	0.0299097	0.0322831	exon_RNF217
CRISPRessoPooled_on_245-15-KIT_R1_001_245-15-KIT_R2_001	Donor3	Untreated	2.9	503	14601	14098	0.0350186	0.0388853	0.0376874	0.0325325	0.0344497	exon_RNF217
CRISPRessoPooled_on_245-3-KIT_R1_001_245-3-KIT_R2_001	Donor1	Treated	1.1	2049	42105	40056	0.0486607	0.0195773	0.050468	0.0469148	0.0486641	exon_RP1_30M3_5_ACOT13_C6orf62
CRISPRessoPooled_on_245-8-KIT_R1_001_245-8-KIT_R2_001	Donor2	Treated	2.1	949	19740	18791	0.0478449	0.0240002	0.050034	0.045747	0.048075	exon_RP1_30M3_5_ACOT13_C6orf62
CRISPRessoPooled_on_245-13-KIT_R1_001_245-13-KIT_R2_001	Donor3	Treated	3.1	388	7733	7345	0.0508715	0.028229	0.0536103	0.0482655	0.0501746	exon_RP1_30M3_5_ACOT13_C6orf62
CRISPRessoPooled_on_245-5-KIT_R1_001_245-5-KIT_R2_001	Donor1	Untreated	0.9	2256	44047	41791	0.0512368	0.0189602	0.0530736	0.0494601	0.051218	exon_RP1_30M3_5_ACOT13_C6orf62
CRISPRessoPooled_on_245-10-KIT_R1_001_245-10-KIT_R2_001	Donor2	Untreated	1.9	2366	47065	44699	0.0503801	0.0189372	0.0521857	0.0486337	0.0502709	exon_RP1_30M3_5_ACOT13_C6orf62
CRISPRessoPooled_on_245-15-KIT_R1_001_245-15-KIT_R2_001	Donor3	Untreated	2.9	1987	37009	35022	0.053558	0.0214133	0.0557257	0.05147	0.0536896	exon_RP1_30M3_5_ACOT13_C6orf62
CRISPRessoPooled_on_245-3-KIT_R1_001_245-3-KIT_R2_001	Donor1	Treated	1.1	1446	48445	46999	0.0293564	0.021099	0.0305579	0.0282007	0.0298483	exon_UBN2
CRISPRessoPooled_on_245-8-KIT_R1_001_245-8-KIT_R2_001	Donor2	Treated	2.1	1496	50007	48511	0.0301846	0.0208641	0.0314049	0.0290102	0.0299158	exon_UBN2
CRISPRessoPooled_on_245-13-KIT_R1_001_245-13-KIT_R2_001	Donor3	Treated	3.1	1763	57282	55519	0.0309747	0.0198027	0.0321612	0.0298307	0.0307776	exon_UBN2
CRISPRessoPooled_on_245-5-KIT_R1_001_245-5-KIT_R2_001	Donor1	Untreated	0.9	1857	55750	53893	0.033748	0.0197246	0.0350316	0.0325098	0.0333094	exon_UBN2
CRISPRessoPooled_on_245-10-KIT_R1_001_245-10-KIT_R2_001	Donor2	Untreated	1.9	1750	50069	48319	0.0346957	0.0201864	0.0360454	0.0333947	0.0349518	exon_UBN2
CRISPRessoPooled_on_245-15-KIT_R1_001_245-15-KIT_R2_001	Donor3	Untreated	2.9	1845	51527	49682	0.0355996	0.0196546	0.036946	0.0343004	0.0358065	exon_UBN2
CRISPRessoPooled_on_245-3-KIT_R1_001_245-3-KIT_R2_001	Donor1	Treated	1.1	102	3626	3524	0.0288392	0.0868441	0.0340084	0.0244358	0.0281302	intron_ACVR1C
CRISPRessoPooled_on_245-8-KIT_R1_001_245-8-KIT_R2_001	Donor2	Treated	2.1	386	11571	11185	0.0332783	0.0492155	0.0365252	0.030311	0.0333593	intron_ACVR1C
CRISPRessoPooled_on_245-13-KIT_R1_001_245-13-KIT_R2_001	Donor3	Treated	3.1	34	1398	1364	0.0238605	0.116168	0.0297797	0.0190947	0.0243205	intron_ACVR1C
CRISPRessoPooled_on_245-5-KIT_R1_001_245-5-KIT_R2_001	Donor1	Untreated	0.9	41	1115	1074	0.0349427	0.0988977	0.0421021	0.0289639	0.0367713	intron_ACVR1C
CRISPRessoPooled_on_245-10-KIT_R1_001_245-10-KIT_R2_001	Donor2	Untreated	1.9	283	7069	6786	0.0402823	0.0562936	0.0447709	0.0362267	0.040034	intron_ACVR1C
CRISPRessoPooled_on_245-15-KIT_R1_001_245-15-KIT_R2_001	Donor3	Untreated	2.9	54	1906	1852	0.0289417	0.110937	0.03572	0.0234184	0.0283316	intron_ACVR1C
CRISPRessoPooled_on_245-3-KIT_R1_001_245-3-KIT_R2_001	Donor1	Treated	1.1	230	3987	3757	0.0561013	0.0473791	0.0612263	0.0513819	0.0576875	intron_COL19A1
CRISPRessoPooled_on_245-8-KIT_R1_001_245-8-KIT_R2_001	Donor2	Treated	2.1	380	6745	6365	0.0578017	0.0412003	0.0623597	0.0535578	0.056338	intron_COL19A1
CRISPRessoPooled_on_245-13-KIT_R1_001_245-13-KIT_R2_001	Donor3	Treated	3.1	330	5371	5041	0.0609175	0.0430537	0.0659275	0.0562654	0.0614411	intron_COL19A1
CRISPRessoPooled_on_245-5-KIT_R1_001_245-5-KIT_R2_001	Donor1	Untreated	0.9	538	9510	8972	0.0572956	0.0390622	0.0615738	0.0532978	0.056572	intron_COL19A1
CRISPRessoPooled_on_245-10-KIT_R1_001_245-10-KIT_R2_001	Donor2	Untreated	1.9	642	10719	10077	0.0590299	0.0359091	0.0630628	0.0552398	0.0598936	intron_COL19A1
CRISPRessoPooled_on_245-15-KIT_R1_001_245-15-KIT_R2_001	Donor3	Untreated	2.9	642	10375	9733	0.0622076	0.0359326	0.0664451	0.0582236	0.0618795	intron_COL19A1
CRISPRessoPooled_on_245-3-KIT_R1_001_245-3-KIT_R2_001	Donor1	Treated	1.1	174	5338	5164	0.0332748	0.0603978	0.0373004	0.0296702	0.0325965	intron_DIO2_AS1
CRISPRessoPooled_on_245-8-KIT_R1_001_245-8-KIT_R2_001	Donor2	Treated	2.1	232	7330	7098	0.033184	0.0528828	0.0366752	0.0300149	0.0316508	intron_DIO2_AS1
CRISPRessoPooled_on_245-13-KIT_R1_001_245-13-KIT_R2_001	Donor3	Treated	3.1	165	4682	4517	0.0322488	0.060363	0.0361526	0.028754	0.0352413	intron_DIO2_AS1
CRISPRessoPooled_on_245-5-KIT_R1_001_245-5-KIT_R2_001	Donor1	Untreated	0.9	188	5507	5319	0.0335883	0.0598872	0.0376141	0.0299799	0.0341384	intron_DIO2_AS1
CRISPRessoPooled_on_245-10-KIT_R1_001_245-10-KIT_R2_001	Donor2	Untreated	1.9	386	11208	10822	0.0334967	0.0463085	0.0365629	0.0306795	0.0344397	intron_DIO2_AS1
CRISPRessoPooled_on_245-15-KIT_R1_001_245-15-KIT_R2_001	Donor3	Untreated	2.9	285	9204	8919	0.032553	0.0513491	0.035876	0.0295283	0.0309648	intron_DIO2_AS1
CRISPRessoPooled_on_245-3-KIT_R1_001_245-3-KIT_R2_001	Donor1	Treated	1.1	267	5636	5369	0.05324	0.035443	0.0568522	0.0498452	0.047374	intron_TMEM245
CRISPRessoPooled_on_245-8-KIT_R1_001_245-8-KIT_R2_001	Donor2	Treated	2.1	857	14681	13824	0.056064	0.0255931	0.0587784	0.0534677	0.0583748	intron_TMEM245
CRISPRessoPooled_on_245-13-KIT_R1_001_245-13-KIT_R2_001	Donor3	Treated	3.1	5713	10605	4892	0.538823	0.0176042	0.547385	0.530238	0.538708	intron_TMEM245
CRISPRessoPooled_on_245-5-KIT_R1_001_245-5-KIT_R2_001	Donor1	Untreated	0.9	742	13249	12507	0.0535454	0.0329254	0.0569117	0.0503677	0.0560042	intron_TMEM245
CRISPRessoPooled_on_245-10-KIT_R1_001_245-10-KIT_R2_001	Donor2	Untreated	1.9	1289	23472	22183	0.0563846	0.0235817	0.0588947	0.0539753	0.0549165	intron_TMEM245
CRISPRessoPooled_on_245-15-KIT_R1_001_245-15-KIT_R2_001	Donor3	Untreated	2.9	10027	18555	8528	0.540324	0.0139371	0.547101	0.533532	0.540393	intron_TMEM245
CRISPRessoPooled_on_245-3-KIT_R1_001_245-3-KIT_R2_001	Donor1	Treated	1.1	306	11355	11049	0.0291117	0.0422103	0.0315434	0.0268623	0.0269485	intron_VPS13D
CRISPRessoPooled_on_245-8-KIT_R1_001_245-8-KIT_R2_001	Donor2	Treated	2.1	296	9134	8838	0.0326269	0.0425396	0.0353635	0.0300954	0.0324064	intron_VPS13D
CRISPRessoPooled_on_245-13-KIT_R1_001_245-13-KIT_R2_001	Donor3	Treated	3.1	686	18456	17770	0.0357757	0.0339803	0.0381456	0.033548	0.0371695	intron_VPS13D
CRISPRessoPooled_on_245-5-KIT_R1_001_245-5-KIT_R2_001	Donor1	Untreated	0.9	507	16011	15504	0.0301691	0.0388389	0.0324778	0.0280198	0.0316657	intron_VPS13D
CRISPRessoPooled_on_245-10-KIT_R1_001_245-10-KIT_R2_001	Donor2	Untreated	1.9	592	17469	16877	0.0338075	0.0364554	0.0362208	0.0315498	0.0338886	intron_VPS13D
CRISPRessoPooled_on_245-15-KIT_R1_001_245-15-KIT_R2_001	Donor3	Untreated	2.9	570	16090	15520	0.037066	0.0350709	0.039599	0.0346891	0.0354257	intron_VPS13D
CRISPRessoPooled_on_245-3-KIT_R1_001_245-3-KIT_R2_001	Donor1	Treated	1.1	1061	23485	22424	0.0463012	0.0236945	0.0483957	0.0442932	0.0451778	intron_ZFAT
CRISPRessoPooled_on_245-8-KIT_R1_001_245-8-KIT_R2_001	Donor2	Treated	2.1	1582	33497	31915	0.0472563	0.0218708	0.0492241	0.0453634	0.0472281	intron_ZFAT
CRISPRessoPooled_on_245-13-KIT_R1_001_245-13-KIT_R2_001	Donor3	Treated	3.1	1864	39388	37524	0.0466539	0.020757	0.0484971	0.0448775	0.0473241	intron_ZFAT
CRISPRessoPooled_on_245-5-KIT_R1_001_245-5-KIT_R2_001	Donor1	Untreated	0.9	1917	40964	39047	0.046168	0.0205234	0.047972	0.0444286	0.0467972	intron_ZFAT
CRISPRessoPooled_on_245-10-KIT_R1_001_245-10-KIT_R2_001	Donor2	Untreated	1.9	1104	23422	22318	0.0471204	0.0238949	0.0492684	0.0450617	0.0471352	intron_ZFAT
CRISPRessoPooled_on_245-15-KIT_R1_001_245-15-KIT_R2_001	Donor3	Untreated	2.9	1049	23130	22081	0.0465197	0.0238034	0.0486334	0.0444936	0.0453524	intron_ZFAT

## Sheet: Predicted OT list
locusDesc	guideSeq	offtargetSeq	mismatchPos	mismatchCount	mitOfftargetScore	chrom	start	end	strand
intron:ZFAT	ACTTCATCTAACGAGATTAAAAG	ACTTCATGTAACAAGATTAATAA	.......*....*.......	2	2.451	chr8	134582940	134582962	-
intron:VPS13D	ACTTCATCTAACGAGATTAAAAG	ACTACAAGTAACGAGATTAAAAG	...*..**............	3	1.65734	chr1	12416527	12416549	-
intron:COL19A1	ACTTCATCTAACGAGATTAAAAG	ACTTCATCTAACTAGATTATCAG	............*......*	2	1.1441	chr6	69948844	69948866	-
intron:TMEM245	ACTTCATCTAACGAGATTAAAAG	ACTACATTTAACTAGATTAATAA	...*...*....*.......	3	1.03418	chr9	109081965	109081987	+
intron:ACVR1C	ACTTCATCTAACGAGATTAAAAG	AATTCACCTAAAGAGATTAACAT	.*....*....*........	3	0.945879	chr2	157578900	157578922	-
intron:DIO2-AS1	ACTTCATCTAACGAGATTAAAAG	TCTACATTTAATGAGATTAAGAT	*..*...*...*........	4	0.703916	chr14	80414546	80414568	+
exon:PM20D2	ACTTCATCTAACGAGATTAAAAG	CCTTCATTAAAAGAGATTAAAAG	*......**..*........	4	0.430092	chr6	89162311	89162333	-
exon:ACTL6A	ACTTCATCTAACGAGATTAAAAG	ACTTCATCTGAAAAGATTAAAGA	.........*.**.......	3	0.406823	chr3	179569808	179569830	-
exon:RNF217	ACTTCATCTAACGAGATTAAAAG	ACCTCATTTAAGGAGATTAGTGC	..*....*...*.......*	4	0.320295	chr6	125076821	125076843	+
exon:UBN2	ACTTCATCTAACGAGATTAAAAG	AATTCATCATACTAGATTAAAAA	.*......**..*.......	4	0.311578	chr7	139258476	139258498	-
exon:ACOT13/C6orf62	ACTTCATCTAACGAGATTAAAAG	ATTTCATATAACTAGAGTAAAAT	.*.....*....*...*...	4	0.235909	chr6	24704115	24704137	-
exon:FLVCR1-AS1	ACTTCATCTAACGAGATTAAAAG	ACTACATCTTAAGAGATTCAGAA	...*.....*.*......*.	4	0.226	chr1	212852139	212852161	+
