# Supplementary material for: Epitope editing enables targeted immunotherapy of acute myeloid leukaemia
Source: Nature. 2023 Aug 30;621(7978):404–14. doi: 10.1038/s41586-023-06496-5 (PMC10499609; doi:10.1038/s41586-023-06496-5)
Supplement: Supplementary file 4 — Supplementary Tables 1–24. [file 41586_2023_6496_MOESM4_ESM.zip › Supplementary Table 2 - Gating Strategy, Antibodies.xlsx]

## Sheet: gating strategy in vivo
BM gating strategy
pre-gating	singlets (FSC-A/FSC-H)> live (PI-) > cells (FSC-A/SSC-A)
total hematopoietic cells	hCD45+ or mCD45+
human cells	hCD45+
murine cells	mCD45+
AML PDX	hCD45+mNeonGreen+
T cells (CAR)	hCD45+CD3+
healthy hematopoiesis (AML and T cells excluded)	hCD45+CD3-mNeonGreen-
myeloid cells	hCD45+CD3-mNeonGreen-CD33/66b+19-
total granulocytes	hCD45+CD3-mNeonGreen-CD33/66b+19-14-SSChigh
immature granulocytes	hCD45+CD3-mNeonGreen-CD33/66b+19-14-10-SSChigh
mature granulocytes	hCD45+CD3-mNeonGreen-CD33/66b+19-14-10+SSChigh
monocytes	hCD45+CD3-mNeonGreen-CD33/66b+19-14+SSClow
cDC	hCD45+CD3-mNeonGreen-CD33/66b+19-14-11c+SSClow
pDC	hCD45+CD3-mNeonGreen-CD33/66b+19-14-11c-123high SSClow
myeloblasts	hCD45+CD3-mNeonGreen-CD33/66b+19-14-11c-123-34-SSClow
CD19+ lymphoid cells	hCD45+CD3-mNeonGreen-CD19+CD33/66b-
pro-B cells	hCD45+CD3-mNeonGreen-CD19+CD33/66b-10+34+
pre-B cells	hCD45+CD3-mNeonGreen-CD19+CD33/66b-10+34-
mature B cells	hCD45+CD3-mNeonGreen-CD19+CD33/66b-10-34-
NK cells	hCD45+CD3-mNeonGreen-CD33/66b-19-56+
B-prolymphocytes	hCD45+CD3-mNeonGreen-CD33/66b-19-56-34-10+
T-prolymphocytes	hCD45+CD3-mNeonGreen-CD33/66b-19-56-34-7+
lineage-CD34+	hCD45+CD3-mNeonGreen-CD33/66b-19-56-34+ or CD33/66b+19-14-11c-34+SSClow
lineage-CD34+38+	lineage-CD34+38+
lineage-CD34+38-	lineage-CD34+38-
pre-B/NK	lineage-CD34+38+10+
GMP	lineage-CD34+38+10-45RA+FLT3+
CMP	lineage-CD34+38+10-45RA-FLT3+
MEP	lineage-CD34+38+10-45RA-FLT3-
MLP	lineage-CD34+38-10+45RA+
LMPP	lineage-CD34+38-10-45RA+90-
MPP	lineage-CD34+38-10-45RA-90-
HSC	lineage-CD34+38-10-45RA-90+

## Sheet: antibodies
Antibody	Clone	Fluorophore	Catalogue number	Supplier	Dilution (primary/cell lines)
hCD45	HI30	BV786	304048	Biolegend	1.5/100
hCD45	2D1	BV421	368522	Biolegend	1.5/100
mCD45	30-F11	PE	103106	Biolegend	1/100
mCD45	QA17A26	PerCP-Cy5.5	157612	Biolegend	1/100
CD34	561	BV421	343610	Biolegend	1.5/100
CD38	HB-7	BUV396	563811	BD	2.5/100
CD19	HIB19	BV605	302244	Biolegend	2.5/100
CD7	CD7-6B7	AF700	343126	Biolegend	2/100
CD14	M5E2	BV510	301842	Biolegend	2/100
CD33	WM53	BB515	564588	BD	2/100
CD33	P67.6	PC7	366618	Biolegend	2/100
CD123	6H6	BV421	306018	Biolegend	3/100 / 1/100
CD123	6H6	PC7	306010	Biolegend	3/100 / 1/100
CD123	9F5	PE	555644	BD	3/100 / 1/100
CD123	9F5	BV421	562517	BD	3/100 / 1/100
CD123	7G3	PC7	560826	BD	3/100 / 1/100
CD123	7G3	BV711	568228	BD	3/100 / 1/100
CD123	7G3	BV421	563362	BD	3/100 / 1/100
CD123	S18016F	KiraviaBlue 520	396710	Biolegend	1/100
FLT3	BV10A4	PE	313306	Biolegend	4/100 / 2/100
FLT3	BV10A4	PC7	313314	Biolegend	4/100 / 2/100
FLT3	4G8	BV711	563908	BD	4/100 / 2/100
FLT3	4G8	AF647	563494	BD	4/100 / 2/100
CD90	5E10	APC	328114	Biolegend	4/100
CD45RA	HI100	APC-Cy7	304128	Biolegend	4/100
CD45RA	HI100	PC7	304126	Biolegend	4/100
KIT	104D2	PC7	983306	Biolegend	4/100
KIT	104D2	BV711	313230	Biolegend	4/100
KIT	Fab79D	AF488	custom conjugated	custom recombinant by Genscript	2/100
KIT	Ab55	PE	custom conjugated	custom recombinant by Genscript	2/100
CD11c	B-ly6	BUV661	612967	BD	2/100
CD10	HI10a	BUV737	612826	BD	1.75/100
CD56	NCAM16.2	BUV496	750479	BD	2/100
CD3	HIT3a	PC5	300310	Biolegend	2/100
CD3	HIT3a	AF647	300322	Biolegend	2/100
CD3	HIT3a	APC-Cy7	300318	Biolegend	2/100
CD3	SK7	BUV396	564001	Biolegend	2/100
CD69	FN50	APC	310910	Biolegend	2/100
CD69	FN50	PC7	310912	Biolegend	2/100
CD107a	H4A3	BV711	328640	Biolegend	2/100
CD62L	SK11	PE	341012	Biolegend	2/100
CD62L	DREG-56	BV605	304834	Biolegend	2/100
PD1	EH12.1	BUV737	612792	BD	2.5/100
PD1	EH12.2H7	BV650	329950	Biolegend	2.5/100
LAG3	11C3C65	PE	369306	Biolegend	4/100
EGFR	# Hu1	AF488	FAB9577G	R&D Technologies	2/100
EGFR	# Hu1	PE	FAB9577P	R&D Technologies	2/100
CD4	RPA-T4	APC	561841	BD	3/100
CD4	SK3	APC-Cy7	344616	Biolegend	2/100
CD8	SK1	PacificBlue	344718	Biolegend	2/100
CD8	SK1	APC-Cy7	344714	Biolegend	2/100
CD133	293C3	PE	130-113-748	Miltenyi	4/100
pSTAT1	A15158B	PE-Cy7	686408	Biolegend	2/100
pSTAT3	13A3-1	BV421	651010	Biolegend	2/100
pSTAT5	A17016B.Rec	PE	936904	Biolegend	2/100
pSTAT6	A15137E	AF647	686012	Biolegend	2/100
pERK1/2	6B8B69	BV421	369510	Biolegend	2/100
pMEK1	A16117B	APC	610608	Biolegend	2/100
p38 MAPK	A16016A	PE	690204	Biolegend	2/100
pRPS6	A18024A	PE-Cy7	608606	Biolegend	2/100
CD49f	GoH3	PE-Cy7	313622	Biolegend	4/100
HLA-DR	L243	PacificBlue	307633	Biolegend	2/100
CD80	2D10	BV605	305225	Biolegend	2/100
CD86	BU63	FITC	374204	Biolegend	2/100
CD1c	L161	APC	331524	Biolegend	2/100
CD303	201A	APC-F750	354236	Biolegend	2/100
CD141	M80	KiraviaBlue520	344130	Biolegend	2/100
CD86	B7.2	AF700	561124	Biolegend	2/100
CD206	15-2	PE	321106	Biolegend	2/100
CD200R1	OX-108	PC7	329312	Biolegend	2/100
CD209	9E9A8	AF647	330111	Biolegend	2/100
CD11b	ICRF44	APC-F750	301352	Biolegend	2/100
pKIT Tyr568/570			48347S	Cell Signalling	1/1000
goat anti-rabbit IgG		HRP-linked	31460	Thermo Fisher	1/10,000
FLT3	OTI7D6		TA808157	Origene	1/500
KIT	1C5		MA5-15894	Invitrogen	1/1000
goat anti-mouse IgG		HRP-linked	62-6520	Thermo Fisher	1/10,000
goat anti-rat IgG		HRP-linked	31470	Thermo Fisher	1/10,000
pFLT3 Y589-591	30D4		3464S	Cell Signalling	1/1000
