# Supplementary material for: Epitope editing enables targeted immunotherapy of acute myeloid leukaemia
Source: Nature. 2023 Aug 30;621(7978):404–14. doi: 10.1038/s41586-023-06496-5 (PMC10499609; doi:10.1038/s41586-023-06496-5)
Supplement: Supplementary file 4 — Supplementary Tables 1–24. [file 41586_2023_6496_MOESM4_ESM.zip › Supplementary Table 20 - FLT3_sgRNA16_offtarget_NGS.xlsx]

## Sheet: FLT_offtarget30_833243015_sgRNA
folder	Donor	Treat	xs	cInd	cTot	cNet	predicted	std.error	conf.high	conf.low	ys	locus
CRISPRessoPooled_on_e261-1X_R1_001_e261-1X_R2_001	Donor1	Treated	1.1	93	3055	2962	0.0305955	0.105054	0.0373296	0.0250447	0.0304419	exon_KCTD21_AS1
CRISPRessoPooled_on_e261-6X_R1_001_e261-6X_R2_001	Donor2	Treated	2.1	138	4055	3917	0.0341469	0.0864715	0.0402	0.0289778	0.0340321	exon_KCTD21_AS1
CRISPRessoPooled_on_e261-11X_R1_001_e261-11X_R2_001	Donor3	Treated	3.1	238	5863	5625	0.0406719	0.0661164	0.04604	0.0359061	0.0405936	exon_KCTD21_AS1
CRISPRessoPooled_on_e261-45_R1_001_e261-45_R2_001	Donor1	Untreated	0.9	0	0	0	0.0331561	0.184219	0.0468979	0.0233422		exon_KCTD21_AS1
CRISPRessoPooled_on_e261-910_R1_001_e261-910_R2_001	Donor2	Untreated	1.9	0	0	0	0.0369934	0.174292	0.0512847	0.026573		exon_KCTD21_AS1
CRISPRessoPooled_on_e261-1415_R1_001_e261-1415_R2_001	Donor3	Untreated	2.9	56	1282	1226	0.0440374	0.136121	0.0567387	0.0340767	0.0436817	exon_KCTD21_AS1
CRISPRessoPooled_on_e261-1X_R1_001_e261-1X_R2_001	Donor1	Treated	1.1	1320	50097	48777	0.0281789	0.0212242	0.0293407	0.0270618	0.0263489	exon_OGFRP1
CRISPRessoPooled_on_e261-6X_R1_001_e261-6X_R2_001	Donor2	Treated	2.1	1371	39583	38212	0.0336043	0.0214	0.0349933	0.0322685	0.0346361	exon_OGFRP1
CRISPRessoPooled_on_e261-11X_R1_001_e261-11X_R2_001	Donor3	Treated	3.1	1466	51223	49757	0.0276446	0.0217133	0.0288118	0.0265233	0.02862	exon_OGFRP1
CRISPRessoPooled_on_e261-45_R1_001_e261-45_R2_001	Donor1	Untreated	0.9	2088	69188	67100	0.0288628	0.0193984	0.0299478	0.027816	0.0301786	exon_OGFRP1
CRISPRessoPooled_on_e261-910_R1_001_e261-910_R2_001	Donor2	Untreated	1.9	2297	67949	65652	0.0344151	0.0184165	0.035635	0.0332356	0.0338048	exon_OGFRP1
CRISPRessoPooled_on_e261-1415_R1_001_e261-1415_R2_001	Donor3	Untreated	2.9	1364	49957	48593	0.0283159	0.0217219	0.0295111	0.0271677	0.0273035	exon_OGFRP1
CRISPRessoPooled_on_e261-1X_R1_001_e261-1X_R2_001	Donor1	Treated	1.1	638	27936	27298	0.0272864	0.0289282	0.0288323	0.0258212	0.0228379	exon_RP11_666A8_9_ST6GALNAC2
CRISPRessoPooled_on_e261-6X_R1_001_e261-6X_R2_001	Donor2	Treated	2.1	929	24435	23506	0.0352471	0.02828	0.0371812	0.0334101	0.0380192	exon_RP11_666A8_9_ST6GALNAC2
CRISPRessoPooled_on_e261-11X_R1_001_e261-11X_R2_001	Donor3	Treated	3.1	1043	33670	32627	0.0293263	0.0278931	0.0309233	0.0278095	0.0309771	exon_RP11_666A8_9_ST6GALNAC2
CRISPRessoPooled_on_e261-45_R1_001_e261-45_R2_001	Donor1	Untreated	0.9	1256	40790	39534	0.027761	0.026003	0.0291702	0.026418	0.0307919	exon_RP11_666A8_9_ST6GALNAC2
CRISPRessoPooled_on_e261-910_R1_001_e261-910_R2_001	Donor2	Untreated	1.9	872	26227	25355	0.035855	0.0276379	0.0377754	0.0340287	0.0332482	exon_RP11_666A8_9_ST6GALNAC2
CRISPRessoPooled_on_e261-1415_R1_001_e261-1415_R2_001	Donor3	Untreated	2.9	481	18005	17524	0.0298353	0.0319598	0.0317028	0.0280746	0.0267148	exon_RP11_666A8_9_ST6GALNAC2
CRISPRessoPooled_on_e261-1X_R1_001_e261-1X_R2_001	Donor1	Treated	1.1	1874	49204	47330	0.0411096	0.0171301	0.0424537	0.0398063	0.0380863	intron_BEND4
CRISPRessoPooled_on_e261-6X_R1_001_e261-6X_R2_001	Donor2	Treated	2.1	2092	48038	45946	0.0428653	0.0171424	0.0442651	0.0415078	0.0435489	intron_BEND4
CRISPRessoPooled_on_e261-11X_R1_001_e261-11X_R2_001	Donor3	Treated	3.1	3048	74823	71775	0.0391981	0.0155825	0.0403647	0.038064	0.0407361	intron_BEND4
CRISPRessoPooled_on_e261-45_R1_001_e261-45_R2_001	Donor1	Untreated	0.9	3640	87724	84084	0.0398049	0.0149639	0.0409412	0.038699	0.0414938	intron_BEND4
CRISPRessoPooled_on_e261-910_R1_001_e261-910_R2_001	Donor2	Untreated	1.9	3248	79057	75809	0.0415073	0.0153003	0.0427169	0.0403305	0.0410843	intron_BEND4
CRISPRessoPooled_on_e261-1415_R1_001_e261-1415_R2_001	Donor3	Untreated	2.9	2778	76247	73469	0.0379517	0.0156332	0.0390864	0.0368487	0.0364342	intron_BEND4
CRISPRessoPooled_on_e261-1X_R1_001_e261-1X_R2_001	Donor1	Treated	1.1	314	13841	13527	0.0234285	0.0508285	0.0258193	0.0212542	0.0226862	intron_CELF1
CRISPRessoPooled_on_e261-6X_R1_001_e261-6X_R2_001	Donor2	Treated	2.1	442	15475	15033	0.0285458	0.0449616	0.0310937	0.026201	0.0285622	intron_CELF1
CRISPRessoPooled_on_e261-11X_R1_001_e261-11X_R2_001	Donor3	Treated	3.1	789	29421	28632	0.0265183	0.034048	0.0282966	0.024849	0.0268176	intron_CELF1
CRISPRessoPooled_on_e261-45_R1_001_e261-45_R2_001	Donor1	Untreated	0.9	101	4042	3941	0.0225843	0.0630382	0.0254786	0.0200119	0.0249876	intron_CELF1
CRISPRessoPooled_on_e261-910_R1_001_e261-910_R2_001	Donor2	Untreated	1.9	83	3045	2962	0.0275224	0.0609147	0.0309046	0.0245009	0.0272578	intron_CELF1
CRISPRessoPooled_on_e261-1415_R1_001_e261-1415_R2_001	Donor3	Untreated	2.9	408	16334	15926	0.0255657	0.0436949	0.0277881	0.0235167	0.0249786	intron_CELF1
CRISPRessoPooled_on_e261-1X_R1_001_e261-1X_R2_001	Donor1	Treated	1.1	319	10775	10456	0.0295887	0.054437	0.032811	0.0266742	0.0296056	intron_FUT8
CRISPRessoPooled_on_e261-6X_R1_001_e261-6X_R2_001	Donor2	Treated	2.1	287	8211	7924	0.0350011	0.0571144	0.0389853	0.0314108	0.0349531	intron_FUT8
CRISPRessoPooled_on_e261-11X_R1_001_e261-11X_R2_001	Donor3	Treated	3.1	371	12199	11828	0.0304992	0.0498223	0.0335228	0.0277404	0.0304123	intron_FUT8
CRISPRessoPooled_on_e261-45_R1_001_e261-45_R2_001	Donor1	Untreated	0.9	37	1180	1143	0.0319924	0.0899776	0.0379284	0.0269594	0.0313559	intron_FUT8
CRISPRessoPooled_on_e261-910_R1_001_e261-910_R2_001	Donor2	Untreated	1.9	40	1062	1022	0.0378273	0.0904293	0.0448337	0.0318793	0.0376648	intron_FUT8
CRISPRessoPooled_on_e261-1415_R1_001_e261-1415_R2_001	Donor3	Untreated	2.9	119	3599	3480	0.0329743	0.0764749	0.0381032	0.0285153	0.0330647	intron_FUT8
CRISPRessoPooled_on_e261-1X_R1_001_e261-1X_R2_001	Donor1	Treated	1.1	236	9514	9278	0.0262424	0.0563686	0.0292183	0.0235622	0.0248055	intron_MSH2
CRISPRessoPooled_on_e261-6X_R1_001_e261-6X_R2_001	Donor2	Treated	2.1	141	4756	4615	0.0301654	0.0665741	0.0342259	0.0265734	0.0296468	intron_MSH2
CRISPRessoPooled_on_e261-11X_R1_001_e261-11X_R2_001	Donor3	Treated	3.1	203	7077	6874	0.0265476	0.0643481	0.030009	0.0234758	0.0286845	intron_MSH2
CRISPRessoPooled_on_e261-45_R1_001_e261-45_R2_001	Donor1	Untreated	0.9	162	4458	4296	0.0334193	0.0653984	0.0378168	0.0295175	0.0363392	intron_MSH2
CRISPRessoPooled_on_e261-910_R1_001_e261-910_R2_001	Donor2	Untreated	1.9	214	5529	5315	0.038373	0.0601673	0.0429694	0.0342506	0.038705	intron_MSH2
CRISPRessoPooled_on_e261-1415_R1_001_e261-1415_R2_001	Donor3	Untreated	2.9	76	2713	2637	0.0338052	0.0750462	0.0389532	0.0293168	0.0280133	intron_MSH2
CRISPRessoPooled_on_e261-1X_R1_001_e261-1X_R2_001	Donor1	Treated	1.1	1035	31152	30117	0.0339006	0.0290128	0.0358131	0.0320867	0.0332242	intron_NXPH1
CRISPRessoPooled_on_e261-6X_R1_001_e261-6X_R2_001	Donor2	Treated	2.1	973	23778	22805	0.0390605	0.0302212	0.0413455	0.0368969	0.0409202	intron_NXPH1
CRISPRessoPooled_on_e261-11X_R1_001_e261-11X_R2_001	Donor3	Treated	3.1	508	15449	14941	0.0344524	0.0370899	0.0369542	0.0321143	0.0328824	intron_NXPH1
CRISPRessoPooled_on_e261-45_R1_001_e261-45_R2_001	Donor1	Untreated	0.9	284	8041	7757	0.0327737	0.0413035	0.0354393	0.0303023	0.035319	intron_NXPH1
CRISPRessoPooled_on_e261-910_R1_001_e261-910_R2_001	Donor2	Untreated	1.9	357	10640	10283	0.0377688	0.0385056	0.0406093	0.0351198	0.0335526	intron_NXPH1
CRISPRessoPooled_on_e261-1415_R1_001_e261-1415_R2_001	Donor3	Untreated	2.9	424	12020	11596	0.0333078	0.0397298	0.0359082	0.0308896	0.0352745	intron_NXPH1
CRISPRessoPooled_on_e261-1X_R1_001_e261-1X_R2_001	Donor1	Treated	1.1	179	5664	5485	0.0333918	0.0707444	0.0381685	0.0291946	0.0316031	intron_PPP3CA
CRISPRessoPooled_on_e261-6X_R1_001_e261-6X_R2_001	Donor2	Treated	2.1	174	6331	6157	0.0275584	0.0767723	0.0318907	0.0238002	0.0274838	intron_PPP3CA
CRISPRessoPooled_on_e261-11X_R1_001_e261-11X_R2_001	Donor3	Treated	3.1	226	7146	6920	0.030329	0.0663799	0.0343981	0.0267279	0.0316261	intron_PPP3CA
CRISPRessoPooled_on_e261-45_R1_001_e261-45_R2_001	Donor1	Untreated	0.9	37	1079	1042	0.0254821	0.125157	0.0323373	0.02005	0.034291	intron_PPP3CA
CRISPRessoPooled_on_e261-910_R1_001_e261-910_R2_001	Donor2	Untreated	1.9	0	0	0	0.0210005	0.142179	0.0275633	0.0159746		intron_PPP3CA
CRISPRessoPooled_on_e261-1415_R1_001_e261-1415_R2_001	Donor3	Untreated	2.9	51	2640	2589	0.0231275	0.111335	0.0286058	0.0186781	0.0193182	intron_PPP3CA

## Sheet: Predicted OT list
locusDesc	guideSeq	offtargetSeq	mismatchPos	mismatchCount	mitOfftarget Score	chrom	start	end	strand
intron:CELF1	CTTGATAACGGATACAGGTGAGA	CTAGCTAACGGACACAGGTGGGA	..*.*.......*.......	3	1.07408	chr11	47476383	47476405	+
intron:NXPH1	CTTGATAACGGATACAGGTGAGA	CTTGAGAAAAGATACAGGTGGGA	.....*..**..........	3	0.826129	chr7	8591440	8591462	-
intron:PPP3CA	CTTGATAACGGATACAGGTGAGA	CTTTTTAACACATACAGGTGAGA	...**....**.........	4	0.697697	chr4	101161649	101161671	+
intron:BEND4	CTTGATAACGGATACAGGTGAGA	CTGGAAAACGGAGACAGGTGCGT	..*..*......*.......	3	0.64982	chr4	42132035	42132057	+
intron:FUT8	CTTGATAACGGATACAGGTGAGA	CTTGACAACTGACACAGGTGGGG	.....*...*..*.......	3	0.548478	chr14	65622589	65622611	-
intron:MSH2	CTTGATAACGGATACAGGTGAGA	TTTCATAACTGATACAGGAGGGA	*..*.....*........*.	4	0.485228	chr2	47510399	47510421	+
exon:RP11-666A8.9/ST6GALNAC2	CTTGATAACGGATACAGGTGAGA	CTAGATAAAGGGGACAGGTGAGC	..*.....*..**.......	4	0.164116	chr17	76570559	76570581	-
exon:OGFRP1	CTTGATAACGGATACAGGTGAGA	CTTGGTGAAGGATAAAGGTGAGG	....*.*.*.....*.....	4	0.160012	chr22	42274053	42274075	-
exon:KCTD21-AS1	CTTGATAACGGATACAGGTGAGA	CTTGTTAACGGATACAAGAAGGC	....*...........*.**	4	0.0800718	chr11	78167193	78167215	+
