# Supplementary material for: Epitope editing enables targeted immunotherapy of acute myeloid leukaemia
Source: Nature. 2023 Aug 30;621(7978):404–14. doi: 10.1038/s41586-023-06496-5 (PMC10499609; doi:10.1038/s41586-023-06496-5)
Supplement: Supplementary file 4 — Supplementary Tables 1–24. [file 41586_2023_6496_MOESM4_ESM.zip › Supplementary Table 21 - RNA editing threshold and coverage.xlsx]

## Sheet: Supplementary Table 21 - RNA ed
samples	Top5PercThresh	NumAs
HD-14801_FLT3_UNSTIM	2013	18764
HD-14801_FLT3_STIM_FLT3L	2263	17182
HD-14801_CD123_UNSTIM	2233	17642
HD-14801_CD123_STIM_IL3	2311	17364
HD-14801_KIT_UNSTIM	2297	17824
HD-14801_KIT_STIM_SCF	2292	17046
HD-14801_AAVS1_UNSTIM	2434	17240
HD-14801_AAVS1_STIM_FLT3L	2264	17596
HD-14801_AAVS1_STIM_IL3	2610	16676
HD-14801_AAVS1_STIM_SCF	2217	17398
HD-13699_FLT3_UNSTIM	2290	18857
HD-13699_FLT3_STIM_FLT3L	2469	17257
HD-13699_CD123_UNSTIM	2604	17805
HD-13699_CD123_STIM_IL3	2391	16200
HD-13699_KIT_STIM_SCF	2382	18045
HD-13699_AAVS1_UNSTIM	2186	18532
HD-13699_AAVS1_STIM_FLT3L	1768	20551
HD-13699_AAVS1_STIM_IL3	2380	16531
HD-13699_AAVS1_STIM_SCF	1836	18761
HD-12995_FLT3_UNSTIM	2043	19348
HD-12995_FLT3_STIM_FLT3L	1911	19067
HD-12995_CD123_UNSTIM	2425	17273
HD-12995_CD123_STIM_IL3	2460	16611
HD-12995_KIT_UNSTIM	2320	18284
HD-12995_KIT_STIM_SCF	1972	17608
HD-12995_AAVS1_UNSTIM	2168	18468
HD-12995_AAVS1_STIM_FLT3L	2573	17163
HD-12995_AAVS1_STIM_IL3	2116	17859
HD-12995_AAVS1_STIM_SCF	2497	18375
HD-14801_UT_UNSTIM	1857	18739
HD-14801_UT_STIM_FLT3L	1954	18253
HD-14801_UT_STIM_IL3	1809	17460
HD-14801_UT_STIM_SCF	1728	18786
HD-13699_UT_UNSTIM	1799	20238
HD-13699_UT_STIM_FLT3L	2155	18636
HD-13699_UT_STIM_IL3	1865	17725
HD-13699_UT_STIM_SCF	1848	18755
HD-12995_UT_UNSTIM	1903	19706
HD-12995_UT_STIM_FLT3L	1870	19217
HD-12995_UT_STIM_IL3	2062	17760
HD-12995_UT_STIM_SCF	2049	18382
