# Supplementary material for: Epitope editing enables targeted immunotherapy of acute myeloid leukaemia
Source: Nature. 2023 Aug 30;621(7978):404–14. doi: 10.1038/s41586-023-06496-5 (PMC10499609; doi:10.1038/s41586-023-06496-5)
Supplement: Supplementary file 4 — Supplementary Tables 1–24. [file 41586_2023_6496_MOESM4_ESM.zip › Supplementary Table 22 - SNTG1 expression.xlsx]

## Sheet: Supplementary Table 22 - SNTG1 
geneSymb	HD-14801_FLT3_UNSTIM	HD-14801_FLT3_STIM_FLT3L	HD-14801_CD123_UNSTIM	HD-14801_CD123_STIM_IL3	HD-14801_KIT_UNSTIM	HD-14801_KIT_STIM_SCF	HD-14801_AAVS1_UNSTIM	HD-14801_AAVS1_STIM_FLT3L	HD-14801_AAVS1_STIM_IL3	HD-14801_AAVS1_STIM_SCF	HD-13699_FLT3_UNSTIM	HD-13699_FLT3_STIM_FLT3L	HD-13699_CD123_UNSTIM	HD-13699_CD123_STIM_IL3	HD-13699_KIT_STIM_SCF	HD-13699_AAVS1_UNSTIM	HD-13699_AAVS1_STIM_FLT3L	HD-13699_AAVS1_STIM_IL3	HD-13699_AAVS1_STIM_SCF	HD-12995_FLT3_UNSTIM	HD-12995_FLT3_STIM_FLT3L	HD-12995_CD123_UNSTIM	HD-12995_CD123_STIM_IL3	HD-12995_KIT_UNSTIM	HD-12995_KIT_STIM_SCF	HD-12995_AAVS1_UNSTIM	HD-12995_AAVS1_STIM_FLT3L	HD-12995_AAVS1_STIM_IL3	HD-12995_AAVS1_STIM_SCF	HD-14801_UT_UNSTIM	HD-14801_UT_STIM_FLT3L	HD-14801_UT_STIM_IL3	HD-14801_UT_STIM_SCF	HD-13699_UT_UNSTIM	HD-13699_UT_STIM_FLT3L	HD-13699_UT_STIM_IL3	HD-13699_UT_STIM_SCF	HD-12995_UT_UNSTIM	HD-12995_UT_STIM_FLT3L	HD-12995_UT_STIM_IL3	HD-12995_UT_STIM_SCF
SNTG1	0	0	0	0	0	0	0	0	0	0	0	0	0	0	0	0	0	0	0	0	0	0	0	0	0	0	0	0	0	0	0	0	0	0	0	0	0	0	0	0	0
TotReads	19128360	19414059	19394991	19630597	19596671	19465368	19440449	19368061	19430470	19422577	19383588	19376049	19359683	19528888	19332426	19124244	18861723	19448750	18974256	18977853	18775030	19114313	19483080	19381310	18821878	19220974	19198282	19223972	19331486	18981557	19136731	18820068	19095598	19072043	19306604	19159938	18989141	18981678	19028076	19240849	19204859
