# Supplementary material for: Epitope editing enables targeted immunotherapy of acute myeloid leukaemia
Source: Nature. 2023 Aug 30;621(7978):404–14. doi: 10.1038/s41586-023-06496-5 (PMC10499609; doi:10.1038/s41586-023-06496-5)
Supplement: Supplementary file 4 — Supplementary Tables 1–24. [file 41586_2023_6496_MOESM4_ESM.zip › Supplementary Table 23 - BM absolute counts.xlsx]

## Sheet: Fig.4 FLT3 abs. counts
	FLT3 BE + AML				FLT3 BE + 4G8						FLT3 BE + AML + 4G8				AAVS1 BE + AML			AAVS1 BE + 4G8						AAVS1 BE + AML + 4G8
HSC	888.902	3085.16	2872.77	3835.81	1699.59	1081.8	625.823	37.5009	181.604	54.7248	996.596	409.614	654.446	208.381	5289.82	1224.02	757.601	199.854	113.607	192.139	77.7102	348.618	468.818	157.412	262.391	56.4982	57.0729
MEP	5155.63	10983.2	11958.2	10885.4	9226.36	14742.7	6082.22	1737.54	4338.31	5746.1	7100.74	8984.21	7684.46	2871.03	14042.9	4208.61	5286.37	1798.68	1874.51	4803.49	1942.76	4880.65	7197.74	3890.32	5408.16	1374.79	5593.14
MPP	1837.06	4853.99	8945.29	4976.19	7791.64	6717.23	4028.74	925.023	2118.71	1340.76	4908.23	5188.45	4116.68	1111.37	18692.3	1945.02	2255.97	1260.62	1344.34	1671.61	1884.47	1761.44	2895.64	2383.67	962.099	1205.3	837.069
LMPP	3763.02	14664.8	23005.5	16214.1	10683.2	7371.34	3950.51	625.015	1916.93	3420.3	6527.7	5379.6	5172.23	625.143	33968.7	3973.87	3619.65	30.7468	94.6721	38.4279	135.993	220.179	82.7326	134.925	72.8863	282.491	38.0486
CMP	7851.97	23323.8	15835.3	15156.6	25736.7	29737	21825.6	7087.68	10694.4	12340.4	18885.5	22091.9	19063.4	7686.95	22890.9	11502.4	10572.7	5273.07	4620	10010.5	6547.09	12164.9	15719.2	9354.77	11384.8	3088.57	7647.77
GMP	36445	76306.4	54676	58677.5	67233.3	52052.3	40404.7	5450.13	13923	39894.3	43127.7	52567.2	38760.1	6459.81	83783.2	34557.6	37627.5	46.1201	170.41	38.4279	174.848	385.314	523.973	292.336	1967.93	37.6655	19.0243
myeloblast	187321	327912	296245	332803	636067	697611	445958	170129	348014	622822	409676	570374	419648	404306	402952	181155	167463	246527	377022	373500	496976	445093	540492	438325	474082	294996	331670
mono	215085	426493	435820	382358	1832692	1810080	1253445	221705	1164686	1668913	1236526	1489904	1587876	1141651	680750	235884	224688	645251	689194	1374604	1263083	1571256	2091757	1585431	1161108	636019	1196895
PMN	1712973	2350133	3616045	4113938	9878678	8612573	6154538	488987	3660004	8967800	6254760	7693078	6786435	2231275	5171761	1584501	1789824	5241522	4542709	9261292	7198202	6606320	9280478	7814986	4591181	4065179	6948796
iPMN	1348212	1767140	2634983	3210677	6250840	5827715	4982079	485200	3060388	6486689	4294630	5177690	4497458	1824539	3872695	1261192	1323967	2492854	2045088	4612018	3524626	3261996	5416450	3744268	2717682	2134710	3532679
Pre-B/NK	45556.2	124517	131470	123617	83522.9	91651.2	66708.8	13737.8	40578.4	70430.8	103073	75205.2	54509	19333.1	234602	52381.3	49260.9	4857.99	5926.47	10125.7	12997	15449.3	39270.4	11536	7609.33	1732.61	6981.92
B-prolymph.	45645	159421	144059	147793	121355	154949	98724	27188	77202	154597	115954	132606	100172	62098	218330	61905	59345	34375	50593	44211	51580	53852	88303	62942	43032	16949	31694
pro-B	731922	1467118	1646096	1595407	2380049	2891228	2818198	349321	1945522	2441517	2703166	2616016	2252708	1094325	3090157	843315	763291	113994	141876	210508	327005	855030	1282935	392023	740379	83655	193724
pre-B	6005866	12578681	14295573	13996396	17774989	23088586	20783130	4852558	20833858	28869085	17944803	20526572	16666330	11386637	20704929	7255430	6725881	1881348	2521933	2061790	2622643	4733125	6904452	3796506	5315335	1296823	1890540
B cells	66519	103764	109516	91272	581195	919883	569851	281532	898314	777256	554331	638835	625207	573164	376929	61017	70356	1014766	1108080	912489	1130801	909983	1178361	1160801	429315	901335	608835
cDC	15748	41362	37790	33403	121289	107929	56872	24576	34182	89694	68964	83479	61053	23316	61770	20289	14159	26688	17552	39216	40196	25247	28984	29346	19417	25405	23571
NK	18385.5	36836.8	35127.2	35476.1	104955	137364	144311	50838.8	105976	150329	113512	134190	104416	75457.1	52921.9	22988.1	15101.5	74468.6	77044.2	114611	136012	132658	192353	136026	57580.2	82769.9	95654.2
CD3 (CAR)	356	761	677	1203	2328267	4894019	4612687	4811869	6109719	4208935	3207120	4517447	3906430	5704340	783	620	337	3696374	5289218	3849282	4132223	3414892	5458589	4738707	2986239	4274449	1948773
AML	3050015	5601175	10894075	4118230	44	101	78	13	61	137	349	109	84	0	3824564	4612673	2591265	61	38	0	0	92	193	90	262	56	0

## Sheet: Fig.5 CD123 abs. counts
	CD123 BE					CD123 BE + CSL362						AAVS1 BE					AAVS1 BE + CSL362
HSC	3695.51	5598.53	2697.84	3845.4	4107.88	409.388	1548.2	971.688	472.358	301.145	987.747	2004.34	4739.5	6153.56	12348	2729.95	23.472	102.086	241.263	482.393	23.3116	13.731
MEP	4376.95	4308.98	2588.17	3691.58	6397.52	2681.49	2092.94	4497.53	2013.74	1847.02	3428.06	2067.47	3463.48	5118.89	4274.29	2150.87	633.744	1163.78	1781.63	1359.47	69.9349	672.821
MPP	16511.8	13304.4	6755.56	31180.7	16397.9	8842.77	21961.5	5774.6	4972.19	1586.03	5723.12	4182.29	9995.49	17970.6	47136	7900.32	938.88	1674.21	1855.87	2148.84	734.317	508.048
LMPP	45682.7	45102.8	14410.4	26786	29765.3	6673.02	22534.9	3109.4	13375.2	4938.78	12782.6	11363.2	33328.4	49909.1	118651	8768.94	492.912	1347.54	3581.82	4166.12	489.544	288.352
CMP	44948.9	38938.1	23622.5	31905.8	37240.3	26282.7	30706	36563.2	35650.6	26119.3	36488.5	19033.4	26249.5	34688.6	63995.7	19026.9	10339.4	15843.8	18614.3	27299.1	2878.99	10778.9
GMP	277184	303349	186277	157199	286637	127711	187044	114798	134226	129970	186486	147292	242786	276413	474311	152746	33998.9	56416.5	121448	133528	17693.3	29563.1
myeloblast	859611	1.49921e+06	816260	696501	1.19004e+06	1.17427e+06	1.57618e+06	891676	1.4077e+06	639531	1.1735e+06	600972	1.2062e+06	1.06149e+06	2.02934e+06	525785	454617	594407	644357	850240	375504	408196
mono	1.06779e+06	1.70636e+06	926696	943112	1.1562e+06	1.75744e+06	2.40349e+06	1.4617e+06	2.01413e+06	1.19982e+06	1.86481e+06	616091	1.03859e+06	1.29772e+06	2.53232e+06	672541	1.04287e+06	1.24866e+06	2.20831e+06	2.09679e+06	598421	756786
iPMN	1.03661e+07	9.49681e+06	6.62435e+06	8.88633e+06	9.19926e+06	5.84943e+06	1.33138e+07	5.34975e+06	1.18527e+07	6.51308e+06	11500218	4.83694e+06	8.17345e+06	1.20496e+07	1.91213e+07	7.84779e+06	1.88445e+06	2.14553e+06	4.60786e+06	5.4977e+06	1.4684e+06	1.81196e+06
mature PMN	1.57974e+06	2.21016e+06	1.09491e+06	1.32629e+06	1.27284e+06	295475	2.46892e+06	307775	1.31721e+06	529152	1.56741e+06	556024	1.52597e+06	2.29637e+06	4.73817e+06	828748	62564.6	229898	1.00798e+06	1.36708e+06	40573.9	103230
preB/NK	157518	383845	121030	184162	185562	58071.6	91458.5	68101.4	85372.4	57277.8	89100.6	47394.1	225491	165329	292116	84794	18108.6	25154	39140.2	37253.9	13695.6	17795.4
B-prolymph.	135161	213876	85519.2	137512	114886	43129	77725.4	58939.8	73265.2	43485.3	65598	52507.5	136625	142784	195786	80409.5	10679.8	22867.3	28264.9	37582.8	8170.73	10710.2
pro-B	1.83517e+06	3.64968e+06	1.5048e+06	1.95269e+06	2.18118e+06	1.33161e+06	2.55637e+06	1.76822e+06	1.99412e+06	1.56599e+06	2.17089e+06	754549	2.57246e+06	2.16736e+06	5.16556e+06	960323	429139	665500	1.57854e+06	1.55624e+06	245320	392296
pre-B	26369345	34747812	2.00962e+07	2.30682e+07	2.15055e+07	1.50212e+07	2.24682e+07	2.24144e+07	2.33973e+07	1.97065e+07	2.26546e+07	1.1011e+07	2.46445e+07	2.20554e+07	40650442	1.14155e+07	8.08857e+06	1.31039e+07	2.09416e+07	2.005e+07	6.12801e+06	6.06001e+06
mature B	188995	316506	144455	574657	220176	588638	796664	441868	481183	280587	367035	77585.5	200639	601006	744242	236100	89522.2	266935	231334	289743	112071	91489.9
cDC	120300	190790	104251	123426	137749	125006	214196	85064.3	175170	92772.7	158272	62529.2	107733	182156	386190	66366.8	28072.5	34607.2	73733.6	97158.4	18544.4	20994.8
pDC	43586	57306.3	30948.4	33663.7	33873.2	32014.1	53843	31427.2	42686.2	27805.7	41020.5	15056.3	35698.2	39644.1	90907.9	19771.5	2593.66	10433.2	20785.7	22738.3	3893.04	5890.61
NK	33626.5	37711.4	28908.5	24193.1	77511	105622	155737	121905	141135	60931.7	189880	16019	63436.4	36567.4	58692.4	18778.8	79394	64824.7	133474	95185	30153.6	9982.46
CD3 (CAR)	550.394	283.072	131.602	527.369	1616.22	5.44559e+06	1.7847e+06	2.82753e+06	3.98309e+06	1.80269e+06	2.27254e+06	299.862	182.289	272.281	277.038	620.444	2.17158e+06	2.9568e+06	3.38662e+06	2.73879e+06	1.49675e+06	1.68141e+06
AML	6.5878e+06	2.99679e+06	4.82343e+06	3.65315e+06	11142257	93811.2	1.00756e+06	1.76012e+06	29609.4	32222.5	1.03037e+06	4.50921e+06	6.7108e+06	3.30008e+06	2.3775e+06	4.14742e+06	51098.5	246089	43575.8	29930.3	211623	62805.8

## Sheet: Fig.6 FLT3+CD123 abs. counts
	FLT3+CD123 BE		FLT3+CD123 BE + AML	FLT3+CD123 BE + CAR				FLT3+CD123 BE + AML + CAR				AAVS1 BE					AAVS1 BE + AML			AAVS1 BE + CAR				AAVS1 BE + AML + CAR
HSC	5949.21	3647.24	4888.47	99.3801	265.134	394.157	218.184	305.571	724.62	306.69	41.8931	3317.63	2609.35	2254.37	10994.5	3315.42	4658.99	4326.14	12029.6	77.5111	41.1606	64.8642	54.1207	0	21.2614	23.0752	43.1735
MEP	108082	80485.3	127490	66336.2	75669.1	70216.3	68243.2	63646.1	74334	72520.3	65353.2	150493	57534.9	77130	144163	87476	117786	102566	143916	33205.7	44926.8	33842.9	52821.8	70579.4	42055	40612.3	53880.5
MPP	24451.6	47660.1	38151.3	4521.79	7423.74	5208.51	5794.01	2750.14	11563.7	4435.21	5090.01	24342.6	8835.63	20551.9	34217.6	24993.1	29886.6	23047	33844	1271.18	1852.23	1005.39	3139	1773.35	978.023	669.18	1208.86
LMPP	37460.1	95934.8	59511.8	11130.6	13813.5	10304.4	11782	4867.31	23187.9	8091.89	11311.1	48765.2	19143.9	51193.8	55795.3	40659.4	36616.2	34660.6	44409.5	620.088	1111.34	97.2963	1542.44	1114.68	616.58	230.752	820.296
CMP	108082	80485.3	127490	66336.2	75669.1	70216.3	68243.2	63646.1	74334	72520.3	65353.2	150493	57534.9	77130	144163	87476	117786	102566	143916	33205.7	44926.8	33842.9	52821.8	70579.4	42055	40612.3	53880.5
GMP	341667	266331	332841	137169	190896	198740	178208	145234	249632	161979	139881	303783	278632	231740	575230	301667	317985	312461	402809	10216	25334.4	2108.09	14233.7	55961.9	21729.1	11514.5	30782.7
myeloblast	1.69533e+06	2.61987e+06	1.7324e+06	1.39197e+06	2.14745e+06	2.32491e+06	2.24107e+06	1.53927e+06	2.83254e+06	2.13732e+06	1.93485e+06	1.84776e+06	1.62315e+06	1.44437e+06	2.52459e+06	1.64539e+06	1.61929e+06	1.8305e+06	2.15118e+06	1.7436e+06	2.6525e+06	1.8246e+06	3.14046e+06	3.58432e+06	2.22579e+06	1.98638e+06	2.72312e+06
mono	2.4149e+06	3.38792e+06	2.47969e+06	3.22543e+06	3.64681e+06	3.89292e+06	3.71129e+06	3.80973e+06	4.92183e+06	3.94285e+06	2.8773e+06	3.26667e+06	2.64159e+06	2.48744e+06	3.58212e+06	3.0135e+06	2.68182e+06	3.05616e+06	2.97439e+06	3.67314e+06	5.26679e+06	4.29678e+06	6.37937e+06	6.31394e+06	6.34998e+06	5.84819e+06	6.18205e+06
iPMN	1.21573e+07	7.0459e+06	13762171	6.18999e+06	6.79248e+06	8.05998e+06	7.43701e+06	6.94954e+06	8.97491e+06	6814150	5.3351e+06	1.89094e+07	1.1634e+07	1.10747e+07	1.72102e+07	1.59272e+07	1.57498e+07	13025503	1.74328e+07	1.83897e+06	2.56367e+06	2.42104e+06	3.51419e+06	3.72376e+06	4.00653e+06	6.51647e+06	3.53403e+06
mature PMN	3.63671e+06	4.92448e+06	3.59023e+06	836110	1.1199e+06	1.06346e+06	1.24346e+06	1.31103e+06	1.65062e+06	1.00969e+06	751038	4.26072e+06	2.86471e+06	2.81599e+06	6.17144e+06	5.48297e+06	4.95137e+06	4.34983e+06	5.40035e+06	272684	335789	460568	532033	267624	336291	927299	291140
preB/NK	130171	316163	144458	89392.4	89058.4	104902	99928.5	68186	112316	78583.3	78361	129668	115122	123837	167536	187194	124585	124299	151066	5580.8	9322.89	2027.01	6305.06	11754.8	6569.76	6714.87	6260.15
B-prolymph.	288466	928121	381407	196847	223534	286552	307519	196329	262584	282367	314931	276003	170409	308804	257137	457163	294483	276461	378360	219325	268903	124361	345046	385197	169836	123983	202052
pro-B	2.93273e+06	3.77199e+06	2.72422e+06	1.42774e+06	1.45622e+06	1.81391e+06	1.56652e+06	1.23361e+06	1.87725e+06	1.49903e+06	1.27782e+06	2.22353e+06	2.22306e+06	2.05082e+06	3.37195e+06	3.4273e+06	2.09026e+06	2230951	2.71596e+06	345699	619365	170398	559283	1.14472e+06	916493	854427	824419
pre-B	2.35172e+07	2.6786e+07	2.13688e+07	1.41379e+07	1.26813e+07	1.2976e+07	1.30523e+07	10389114	1.5525e+07	1.34733e+07	1.36323e+07	1.89612e+07	1.47366e+07	1.68047e+07	2.25143e+07	2.38473e+07	1.86489e+07	1.70373e+07	19873541	5.32639e+06	7.42979e+06	3.32508e+06	9.21112e+06	1.15686e+07	9.00259e+06	7.91875e+06	7.35676e+06
mature B	243662	247398	250197	282861	229818	265578	255445	250459	352498	223176	218451	324409	253779	280548	313755	308771	313429	260290	303986	129226	145668	156031	224844	261443	266873	238551	227416
cDC	394441	553685	398198	255929	404276	400971	460587	269361	514873	431088	383510	390921	404243	316531	684465	366299	364091	434649	447658	129071	170611	66323.6	152674	249511	112919	91470	117971
pDC	94931.2	303664	101099	90112.9	110508	130522	143129	109635	141603	130862	118201	104286	66422.2	109917	131373	128609	104154	102514	93357.7	246935	326671	201663	334466	232993	110517	79517	147027
NK	36406.9	18564.1	36840.6	239282	210490	204990	217118	151585	243895	176417	179575	156209	114217	113134	57627.7	39056.3	39584.2	33347.4	57708	153332	195534	114177	263459	349148	286157	315507	323607
CD3 (CAR)	569.303	327.842	283.389	2.38254e+06	1.6009e+06	1.7538e+06	1.79639e+06	1.30298e+06	1.56264e+06	2.12854e+06	2.65192e+06	5156.32	1136.75	393.967	972.305	728.663	414.132	231.758	341.612	510534	480612	681966	556469	3.25821e+06	2.3881e+06	2.23407e+06	2.50007e+06
AML	142.326	1106.47	364722	74.5351	106.053	84.4623	193.942	2335.44	3925.03	2028.87	1801.4	439.687	129.176	437.741	149.585	218.599	447884	391130	656383	62.0088	329.285	81.0802	297.664	2052.02	233.875	13775.9	841.883

## Sheet: Ext.Fig.7d KIT abs. counts
	KIT BE				AAVS1 BE
HSC	5389.5	7860.87	6357.49	8168.86	6166.45	12086.5	9414.77	7978.96
MEP	13748.7	8056.17	10613.3	10983.1	8330.12	7068.29	11927.7	5608.07
MPP	22401.3	27513.1	32444.2	22688.5	21095.8	40604.4	32385.4	25053.9
LMPP	37359.9	51120.1	52304.8	46248.7	34662	69214.1	57692	43063.6
CMP	43702.6	71748.8	54170	63632.4	63460.4	76619	63248.9	68733.1
GMP	162162	207019	166976	172592	155092	192680	193852	168721
myeloblast	1.54503e+06	1.30017e+06	1.41388e+06	1.21173e+06	823968	1.13016e+06	1.55255e+06	1.19787e+06
mono	1.48259e+06	1.2177e+06	1.24554e+06	1.09119e+06	1.06013e+06	1.57531e+06	1.55407e+06	1.35759e+06
iPMN	6.72471e+06	1.06607e+07	7.00889e+06	7.62155e+06	5.50459e+06	9.86984e+06	7.77214e+06	8.2715e+06
mature PMN	3.08617e+06	4.27949e+06	2.36291e+06	3.31389e+06	2.1805e+06	3.64607e+06	3.55755e+06	3.37011e+06
mast cells	305295	188075	211715	190972	141655	210427	288035	208251
preB/NK	458438	350590	457109	436436	260982	374772	409083	432437
B-prolymph.	543606	451292	496252	474491	282510	512344	563435	415978
pro-B	4.72964e+06	4.77741e+06	5.15106e+06	4.39124e+06	3.71471e+06	4.74447e+06	5.21225e+06	4.42461e+06
pre-B	3.42622e+07	2.82155e+07	2.72368e+07	3.12302e+07	1.79856e+07	3.26533e+07	38462043	2.63686e+07
mature B	687620	444725	646494	523554	479988	678066	611252	596530
NK	117139	65474.7	97148.7	85001	52122.8	71784.4	112411	51111
cDC	204508	239952	195348	221580	201546	263301	289664	259635

## Sheet: Ext.Fig.7c FLT3 II TX
	AAVS1 BE					FLT3 BE
HSC	188.123	136.311	216.568	353.084	193.855	164.273	89.8617	168.671	500.08	399.126	656.699	841.675
MPP	4053.2	2215.05	7346.65	4413.55	1638.96	2600.98	1022.18	1072.27	6845.93	5144.29	3292.61	9145.12
CMP	7165.78	3220.34	10711.8	8244.51	3040	3878.66	1100.81	2903.55	9363.58	12062.5	5518.09	20151.6
GMP	108273	48407.4	132989	60712.8	14398.2	21510.6	7177.71	28722.3	67804	36198.5	24772.1	138423
myeloblast	394323	144166	524361	256515	80397	118514	39561.6	108925	321034	331995	93533.9	520414
mono	569928	209765	852328	470555	184101	205149	97488.7	138479	613237	611084	187506	929290
iPMN	750988	55836.3	826656	192537	60139.2	55405.5	12693	138262	1.27072e+06	631051	95878	2.10066e+06
mature PMN	207226	1499.42	305461	114417	22443.1	6388.38	112.327	34445	240504	190494	25784.5	387996
LMPP	21942	5639.86	29819.7	10945.6	1260.06	4517.5	494.24	1614.42	27901	5033.42	2444.38	30106.1
preB/NK	277276	170815	389922	108008	51777	57477.2	26037.4	80058.5	263267	55955.2	70084.3	197114
B-prolymph.	337390	265414	535156	215010	142545	135826	56186	82986.1	202912	128685	148988	194815
pro-B	2.26126e+06	942709	2.04563e+06	1.10955e+06	307939	255709	156258	466713	2.45321e+06	235229	389413	1.99239e+06
pre-B	2.15916e+07	1.15895e+07	2.17233e+07	2.43338e+07	4.96525e+06	6.41421e+06	1.43353e+06	6.69812e+06	2.6947e+07	8.99356e+06	8.32387e+06	2.18814e+07
mature B	196982	185843	269161	182862	96478.2	127539	35383.1	81504.2	155094	129250	138381	217330

## Sheet: Ext.Fig.7f KIT II TX
	KIT BE				AAVS1 BE
HSC	15.1069	16.3188	182.543	0	120.148	136.017	15.2817	18.15
MPP	120.855	32.6375	831.583	735.17	974.534	578.072	244.508	453.75
CMP	287.031	326.375	2900.4	1310.52	3203.95	2176.27	825.214	1397.55
GMP	1102.8	2056.16	1115.54	63.9278	10786.6	7990.99	764.087	726
myeloblast	14910.5	17461.1	48272.4	12274.1	48045.8	16968.1	13417.4	9601.35
mono	14835	35101.6	70238.3	21096.2	71301.2	15165.9	23915.9	22034.1
iPMN	16345.7	15731.3	56953.3	37541.6	59513.3	32644	17833.8	12940.9
cDC	2250.93	6478.55	10303.5	1726.05	19757.7	13618.7	4370.58	4682.7
pDC	1253.87	1778.74	2697.57	1326.5	6487.99	3519.44	1650.43	2159.85
mature PMN	3580.33	750.663	1237.23	351.603	8423.71	1360.17	687.678	689.7
LMPP	90.6414	212.144	324.52	15.982	1428.43	901.112	61.127	145.2
preB/NK	13445.1	17934.3	14623.7	223.747	20518.6	2363.29	5073.54	181.5
B-prolymph.	18944.1	37435.2	39632	1630.16	38647.6	14927.8	12683.8	3702.6
pro-B	149362	115406	109728	4235.22	271067	24636.1	45616	2922.15
pre-B	1.49876e+06	1.09481e+06	2.48866e+06	69153.9	2.63933e+06	652830	1.0062e+06	403220
mature B	6495.97	27072.8	46933.7	6057.16	27820.9	31623.9	11201.5	8675.7
