# Supplementary material for: Epitope editing enables targeted immunotherapy of acute myeloid leukaemia
Source: Nature. 2023 Aug 30;621(7978):404–14. doi: 10.1038/s41586-023-06496-5 (PMC10499609; doi:10.1038/s41586-023-06496-5)
Supplement: Supplementary file 4 — Supplementary Tables 1–24. [file 41586_2023_6496_MOESM4_ESM.zip › Supplementary Table 24 - Statistical comparison Fig.6c.xlsx]

## Sheet: live fraction
conditions compared		p value	fdr corr.
FLT3+CD123 edited	K562 WT	0.0025	0.0027
FLT3 BE	K562 WT	<0.0001	<0.0001
CD123 BE	K562 WT	<0.0001	<0.0001
unedited	K562 WT	<0.0001	<0.0001
unedited	FLT3 BE	<0.0001	<0.0001
unedited	CD123 BE	0.7261	0.7261
unedited	FLT3+CD123 edited	<0.0001	<0.0001
CD123 BE	FLT3 BE	<0.0001	<0.0001
FLT3+CD123 edited	FLT3 BE	<0.0001	<0.0001
FLT3+CD123 edited	CD123 BE	<0.0001	<0.0001

## Sheet: CD69+
conditions compared		p value	fdr corr.
FLT3+CD123 edited	K562 WT	0.0492	0.0492
FLT3 BE	K562 WT	<0.0001	<0.0001
CD123 BE	K562 WT	<0.0001	<0.0001
unedited	K562 WT	<0.0001	<0.0001
unedited	FLT3 BE	<0.0001	<0.0001
unedited	CD123 BE	0.0318	0.0353
unedited	FLT3+CD123 edited	<0.0001	<0.0001
CD123 BE	FLT3 BE	<0.0001	<0.0001
FLT3+CD123 edited	FLT3 BE	<0.0001	<0.0001
FLT3+CD123 edited	CD123 BE	<0.0001	<0.0001

## Sheet: CD107a
conditions compared		p value	fdr corr.
FLT3+CD123 edited	K562 WT	0.0174	0.0217
FLT3 BE	K562 WT	0.535	0.535
CD123 BE	K562 WT	<0.0001	<0.0001
unedited	K562 WT	<0.0001	<0.0001
unedited	FLT3 BE	<0.0001	<0.0001
unedited	CD123 BE	0.0821	0.0912
unedited	FLT3+CD123 edited	<0.0001	<0.0001
CD123 BE	FLT3 BE	<0.0001	<0.0001
FLT3+CD123 edited	FLT3 BE	<0.0001	<0.0001
FLT3+CD123 edited	CD123 BE	<0.0001	<0.0001

## Sheet: CellTrace
conditions compared		p value	fdr corr.
FLT3+CD123 edited	K562 WT	<0.0001	<0.0001
FLT3 BE	K562 WT	0.8467	0.8467
CD123 BE	K562 WT	<0.0001	<0.0001
unedited	K562 WT	0.0043	0.0061
unedited	FLT3 BE	0.0054	0.0067
unedited	CD123 BE	0.215	0.238
unedited	FLT3+CD123 edited	<0.0001	<0.0001
CD123 BE	FLT3 BE	<0.0001	<0.0001
FLT3+CD123 edited	FLT3 BE	<0.0001	<0.0001
FLT3+CD123 edited	CD123 BE	<0.0001	<0.0001

## Sheet: FLT3 MFI
conditions compared		p value	fdr corr.
FLT3+CD123 edited	K562 WT	<0.0001	<0.0001
FLT3 BE	K562 WT	<0.0001	<0.0001
CD123 BE	K562 WT	<0.0001	<0.0001
unedited	K562 WT	<0.0001	<0.0001
unedited	FLT3 BE	<0.0001	<0.0001
unedited	CD123 BE	<0.0001	<0.0001
unedited	FLT3+CD123 edited	<0.0001	<0.0001
CD123 BE	FLT3 BE	0.0395	0.0395
FLT3+CD123 edited	FLT3 BE	<0.0001	<0.0001
FLT3+CD123 edited	CD123 BE	<0.0001	<0.0001

## Sheet: CD123 MFI
conditions compared		p value	fdr corr.
FLT3+CD123 edited	K562 WT	<0.0001	<0.0001
FLT3 BE	K562 WT	<0.0001	<0.0001
CD123 BE	K562 WT	<0.0001	<0.0001
unedited	K562 WT	<0.0001	<0.0001
unedited	FLT3 BE	<0.0001	<0.0001
unedited	CD123 BE	<0.0001	<0.0001
unedited	FLT3+CD123 edited	<0.0001	<0.0001
CD123 BE	FLT3 BE	<0.0001	<0.0001
FLT3+CD123 edited	FLT3 BE	<0.0001	<0.0001
FLT3+CD123 edited	CD123 BE	<0.0001	<0.0001
