# Supplementary material for: Epitope editing enables targeted immunotherapy of acute myeloid leukaemia
Source: Nature. 2023 Aug 30;621(7978):404–14. doi: 10.1038/s41586-023-06496-5 (PMC10499609; doi:10.1038/s41586-023-06496-5)
Supplement: Supplementary file 4 — Supplementary Tables 1–24. [file 41586_2023_6496_MOESM4_ESM.zip › Supplementary Table 3 - RNAseq - FLT3L_vs_UNSTIM.xlsx]

## Sheet: Supplementary Table 3 - RNAseq 
Ensemble	baseMean	log2FoldChange	lfcSE	stat	pvalue	padj	geneSymbol
ENSG00000223972.5	2.7664	-0.323629	1.1324	-0.285791	0.775039	NA	DDX11L1
ENSG00000227232.5	88.4206	-0.102342	0.226681	-0.451481	0.651643	0.999818	WASH7P
ENSG00000278267.1	4.64104	-0.16727	0.772706	-0.216473	0.828619	0.999818	MIR6859-1
ENSG00000243485.5	2.58785	0.00256636	1.16408	0.00220462	0.998241	NA	MIR1302-2HG
ENSG00000238009.6	0.932133	2.39734	1.83658	1.30533	0.191781	NA	ENSG00000238009.6
ENSG00000233750.3	6.33456	0.0931527	0.742477	0.125462	0.900158	0.999818	CICP27
ENSG00000268903.1	174.885	0.212069	0.384761	0.55117	0.581517	0.999818	ENSG00000268903.1
ENSG00000269981.1	121.115	0.167335	0.244474	0.684468	0.49368	0.999818	ENSG00000269981.1
ENSG00000239906.1	0.54754	-0.982285	2.44539	-0.401689	0.687913	NA	ENSG00000239906.1
ENSG00000241860.7	31.7351	0.0422525	0.319195	0.132372	0.89469	0.999818	ENSG00000241860.7
ENSG00000279928.2	5.80164	0.815432	0.809622	1.00718	0.31385	0.999818	DDX11L17
ENSG00000279457.4	139.479	0.0675577	0.178909	0.377609	0.705721	0.999818	WASH9P
ENSG00000228463.10	9.00239	0.517162	0.617378	0.837676	0.402213	0.999818	ENSG00000228463.10
ENSG00000237094.12	64.0979	0.519998	0.312932	1.66169	0.0965742	0.999818	ENSG00000237094.12
ENSG00000278757.1	0.383048	-0.738647	3.17342	-0.23276	0.815948	NA	ENSG00000278757.1
ENSG00000230021.10	5.08544	0.685548	0.818319	0.837751	0.40217	0.999818	ENSG00000230021.10
ENSG00000225972.1	10.9705	-0.0344845	0.561635	-0.0614002	0.951041	0.999818	MTND1P23
ENSG00000225630.1	1277.48	-0.119409	0.179108	-0.666688	0.504971	0.999818	MTND2P28
ENSG00000237973.1	248.305	-0.0473717	0.180421	-0.262562	0.792888	0.999818	MTCO1P12
ENSG00000229344.1	19.9893	-0.130976	0.439054	-0.298315	0.765463	0.999818	MTCO2P12
ENSG00000240409.1	0.718173	2.59229	2.42074	1.07087	0.284229	NA	MTATP8P1
ENSG00000248527.1	4448.11	-0.0357398	0.214854	-0.166344	0.867886	0.999818	MTATP6P1
ENSG00000198744.5	46.8006	-0.130772	0.356805	-0.366509	0.713985	0.999818	MTCO3P12
ENSG00000229376.3	1.22121	2.44083	1.85582	1.31523	0.188431	NA	CICP3
ENSG00000228327.3	139.46	0.221252	0.188167	1.17583	0.239664	0.999818	ENSG00000228327.3
ENSG00000237491.10	25.4265	0.441267	0.385469	1.14475	0.252312	0.999818	LINC01409
ENSG00000230092.7	2.2015	-1.11168	1.18884	-0.935093	0.34974	NA	ENSG00000230092.7
ENSG00000177757.2	5.46249	0.520539	0.801922	0.649114	0.516265	0.999818	FAM87B
ENSG00000228794.9	189.689	0.0307462	0.12905	0.238251	0.811687	0.999818	LINC01128
ENSG00000225880.5	23.0416	-0.156155	0.368735	-0.423488	0.671939	0.999818	LINC00115
ENSG00000230368.2	4.63956	0.17508	0.801124	0.218543	0.827006	0.999818	FAM41C
ENSG00000234711.1	1.05261	-0.582975	1.63568	-0.356411	0.721533	NA	TUBB8P11
ENSG00000283040.1	0.388166	0.989881	3.03982	0.325638	0.744698	NA	ENSG00000283040.1
ENSG00000272438.1	6.87761	-1.15857	0.688415	-1.68295	0.0923842	0.999818	ENSG00000272438.1
ENSG00000230699.2	22.4203	0.261823	0.390214	0.670974	0.502237	0.999818	ENSG00000230699.2
ENSG00000223764.2	63.2505	-0.0360731	0.244773	-0.147374	0.882837	0.999818	LINC02593
ENSG00000187634.12	88.1767	-0.522537	0.211994	-2.46487	0.0137062	0.588323	SAMD11
ENSG00000188976.11	1206.57	0.137586	0.0942739	1.45942	0.144449	0.999818	NOC2L
ENSG00000187961.14	181.504	-0.103145	0.158325	-0.651481	0.514736	0.999818	KLHL17
ENSG00000187583.11	1.26375	0.814417	1.51882	0.536219	0.591807	NA	PLEKHN1
ENSG00000188290.10	2.82848	0.639671	0.985089	0.649354	0.51611	NA	HES4
ENSG00000187608.10	165.49	-0.0804835	0.165734	-0.485619	0.627237	0.999818	ISG15
ENSG00000188157.15	567.568	-0.155747	0.116491	-1.337	0.181224	0.999818	AGRN
ENSG00000217801.10	58.2184	-0.25324	0.280877	-0.901604	0.367267	0.999818	ENSG00000217801.10
ENSG00000273443.1	2.49312	-1.09134	1.20003	-0.909429	0.363124	NA	ENSG00000273443.1
ENSG00000237330.3	0.381259	-0.842167	3.22814	-0.260883	0.794183	NA	RNF223
ENSG00000131591.17	287.325	0.17965	0.136057	1.3204	0.186701	0.999818	C1orf159
ENSG00000285812.1	1.59585	0.283271	1.56026	0.181554	0.855933	NA	ENSG00000285812.1
ENSG00000272141.1	0.219649	-0.00332777	4.61394	-0.000721244	0.999425	NA	ENSG00000272141.1
ENSG00000205231.1	1.54393	-1.58731	1.46342	-1.08466	0.278074	NA	TTLL10-AS1
ENSG00000162571.13	22.2052	-0.498075	0.375165	-1.32762	0.184305	0.999818	TTLL10
ENSG00000186891.14	10.7943	-0.741457	0.553195	-1.34032	0.180142	0.999818	TNFRSF18
ENSG00000186827.11	87.2661	-0.183189	0.443943	-0.412641	0.679869	0.999818	TNFRSF4
ENSG00000078808.17	3199.1	-0.0833396	0.0669327	-1.24513	0.213086	0.999818	SDF4
ENSG00000176022.7	645.006	0.060616	0.0971148	0.624169	0.532517	0.999818	B3GALT6
ENSG00000184163.3	25.9799	-0.11278	0.364896	-0.309075	0.757265	0.999818	C1QTNF12
ENSG00000260179.1	8.87321	-0.305833	0.571453	-0.535186	0.592521	0.999818	ENSG00000260179.1
ENSG00000160087.20	1061.64	0.0265637	0.0744351	0.356871	0.721188	0.999818	UBE2J2
ENSG00000230415.1	21.7198	-0.022841	0.362208	-0.0630604	0.949718	0.999818	LINC01786
ENSG00000162572.21	148.49	0.0668557	0.187222	0.357094	0.721022	0.999818	SCNN1D
ENSG00000131584.19	2557.94	-0.184924	0.112505	-1.6437	0.100239	0.999818	ACAP3
ENSG00000169972.12	100.259	0.210381	0.177006	1.18856	0.234614	0.999818	PUSL1
ENSG00000127054.20	1629.76	-0.0333476	0.0889695	-0.374821	0.707793	0.999818	INTS11
ENSG00000240731.1	45.1114	0.228904	0.271556	0.842933	0.399266	0.999818	ENSG00000240731.1
ENSG00000224051.7	392.455	0.00651569	0.107291	0.0607291	0.951575	0.999818	CPTP
ENSG00000169962.5	25.6448	-0.506502	0.361403	-1.40149	0.161069	0.999818	TAS1R3
ENSG00000107404.20	739.053	-0.0387792	0.0846238	-0.458254	0.64677	0.999818	DVL1
ENSG00000162576.16	304.272	-0.0651726	0.144463	-0.451138	0.65189	0.999818	MXRA8
ENSG00000175756.13	828.156	0.0958597	0.0874442	1.09624	0.272974	0.999818	AURKAIP1
ENSG00000223663.2	0.941857	-0.0036043	1.67688	-0.00214941	0.998285	NA	NDUFB4P8
ENSG00000221978.12	3836.92	-0.195975	0.0988182	-1.98319	0.047346	0.92434	CCNL2
ENSG00000224870.7	456.272	0.0358598	0.0964657	0.371736	0.710089	0.999818	MRPL20-AS1
ENSG00000242485.6	497.524	0.197765	0.0877105	2.25475	0.024149	0.744335	MRPL20
ENSG00000272455.1	100.798	0.0140823	0.17611	0.0799636	0.936266	0.999818	MRPL20-DT
ENSG00000235098.8	3.94389	-0.0233336	0.953808	-0.0244636	0.980483	0.999818	ANKRD65
ENSG00000225905.1	0.385563	1.72286	3.22962	0.533456	0.593718	NA	ANKRD65-AS1
ENSG00000205116.3	2.88221	0.481869	1.05133	0.458343	0.646706	NA	TMEM88B
ENSG00000225285.1	30.5355	0.49088	0.338518	1.45009	0.147035	0.999818	LINC01770
ENSG00000179403.12	149.029	-0.189709	0.159917	-1.18629	0.235506	0.999818	VWA1
ENSG00000215915.10	8.74194	0.0793055	0.682351	0.116224	0.907475	0.999818	ATAD3C
ENSG00000160072.20	569.007	0.0924244	0.125291	0.737676	0.460711	0.999818	ATAD3B
ENSG00000284740.1	13.0733	0.339575	0.462776	0.733777	0.463085	0.999818	ENSG00000284740.1
ENSG00000197785.14	518.406	0.147653	0.102582	1.43936	0.15005	0.999818	ATAD3A
ENSG00000205090.9	12.9897	-0.212798	0.525007	-0.405324	0.68524	0.999818	TMEM240
ENSG00000160075.12	2072.46	-0.060214	0.066331	-0.90778	0.363994	0.999818	SSU72
ENSG00000215014.5	23.1223	-0.0463883	0.368712	-0.125812	0.899881	0.999818	ENSG00000215014.5
ENSG00000228594.4	370.793	0.124325	0.119935	1.0366	0.29992	0.999818	FNDC10
ENSG00000286989.1	118.374	-0.0238815	0.179205	-0.133264	0.893985	0.999818	ENSG00000286989.1
ENSG00000272106.1	99.4296	-0.03964	0.201062	-0.197153	0.843708	0.999818	ENSG00000272106.1
ENSG00000197530.12	1400.46	-0.197142	0.0935954	-2.10632	0.0351765	0.849079	MIB2
ENSG00000189409.14	1.66496	-0.800821	1.48442	-0.539485	0.589553	NA	MMP23B
ENSG00000248333.8	913.819	-0.0624911	0.10004	-0.624663	0.532192	0.999818	CDK11B
ENSG00000272004.1	1.87155	-1.70473	1.47746	-1.15382	0.248572	NA	ENSG00000272004.1
ENSG00000189339.12	2507.13	-0.0644278	0.0599282	-1.07508	0.282337	0.999818	SLC35E2B
ENSG00000269737.2	54.2775	-0.244962	0.277722	-0.882042	0.377754	0.999818	ENSG00000269737.2
ENSG00000215914.4	6.99121	-0.540336	0.666243	-0.81102	0.417354	0.999818	MMP23A
ENSG00000008128.23	25.3606	-0.357544	0.356202	-1.00377	0.315491	0.999818	CDK11A
ENSG00000268575.1	56.7544	0.0151488	0.286605	0.052856	0.957847	0.999818	ENSG00000268575.1
ENSG00000227775.3	23.6386	0.19698	0.369537	0.533044	0.594003	0.999818	ENSG00000227775.3
ENSG00000215790.7	843.952	-0.0492196	0.0985561	-0.499407	0.617492	0.999818	SLC35E2A
ENSG00000008130.15	1409.15	-0.0165081	0.0635816	-0.259636	0.795144	0.999818	NADK
ENSG00000078369.18	8457.96	-0.0522552	0.0774675	-0.674544	0.499966	0.999818	GNB1
ENSG00000231050.1	4.61393	-0.175969	0.789546	-0.222873	0.823634	0.999818	GNB1-DT
ENSG00000169885.10	8.13148	0.31241	0.623817	0.500804	0.616509	0.999818	CALML6
ENSG00000178821.13	0.658853	-1.93604	2.20199	-0.879223	0.37928	NA	TMEM52
ENSG00000142609.18	0.66805	-0.751146	2.33165	-0.322152	0.747338	NA	CFAP74
ENSG00000187730.9	3.2539	-0.753413	0.998053	-0.754883	0.450319	NA	GABRD
ENSG00000067606.17	38.003	-0.245665	0.281737	-0.871965	0.383227	0.999818	PRKCZ
ENSG00000271806.1	0.165566	-0.0033097	5.15463	-0.000642083	0.999488	NA	ENSG00000271806.1
ENSG00000182873.5	19.6858	0.0918413	0.415732	0.220915	0.825159	0.999818	PRKCZ-AS1
ENSG00000162585.17	859.8	0.00954755	0.086262	0.110681	0.91187	0.999818	FAAP20
ENSG00000234396.3	0.887767	-0.497585	1.91606	-0.259692	0.795101	NA	ENSG00000234396.3
ENSG00000157933.10	1997.54	-0.0731668	0.0626077	-1.16865	0.242543	0.999818	SKI
ENSG00000287356.1	30.7994	-0.088018	0.329258	-0.267322	0.789221	0.999818	ENSG00000287356.1
ENSG00000116151.14	104.955	-0.0563142	0.176242	-0.319527	0.749327	0.999818	MORN1
ENSG00000272161.1	0.552397	2.83019	2.34172	1.2086	0.226817	NA	ENSG00000272161.1
ENSG00000269896.2	30.8838	0.429944	0.322873	1.33162	0.182984	0.999818	ENSG00000269896.2
ENSG00000272420.1	3.3482	1.05114	1.01505	1.03555	0.30041	NA	ENSG00000272420.1
ENSG00000157916.20	1740.89	-0.108685	0.0627779	-1.73127	0.0834044	0.999818	RER1
ENSG00000157911.10	170.552	0.0747705	0.157186	0.475681	0.634302	0.999818	PEX10
ENSG00000149527.18	36.0655	-0.190403	0.310563	-0.61309	0.539817	0.999818	PLCH2
ENSG00000224387.1	1.0649	0.804876	1.67046	0.481827	0.629929	NA	ENSG00000224387.1
ENSG00000229393.1	1.65795	0.00715281	1.18918	0.0060149	0.995201	NA	ENSG00000229393.1
ENSG00000157881.15	432.701	-0.124422	0.0998671	-1.24588	0.21281	0.999818	PANK4
ENSG00000197921.6	21.5609	-0.172599	0.383194	-0.450424	0.652405	0.999818	HES5
ENSG00000272449.2	66.7303	-0.289834	0.219752	-1.31891	0.187198	0.999818	ENSG00000272449.2
ENSG00000238164.6	276.48	-0.183115	0.127711	-1.43382	0.151623	0.999818	TNFRSF14-AS1
ENSG00000157873.17	3505.04	-0.096875	0.105292	-0.920059	0.357542	0.999818	TNFRSF14
ENSG00000225931.3	17.1128	0.0967123	0.438335	0.220636	0.825376	0.999818	ENSG00000225931.3
ENSG00000228037.1	9.33422	0.0534335	0.561866	0.0951001	0.924235	0.999818	ENSG00000228037.1
ENSG00000157870.16	897.938	-0.0261151	0.0928874	-0.281147	0.778597	0.999818	PRXL2B
ENSG00000142606.16	33.2724	0.309076	0.291529	1.06019	0.289059	0.999818	MMEL1
ENSG00000215912.12	28.9162	-0.136476	0.347662	-0.392554	0.694649	0.999818	TTC34
ENSG00000177133.11	47.985	-0.606185	0.273346	-2.21764	0.0265792	0.767084	PRDM16-DT
ENSG00000142611.17	110.728	-0.124912	0.17622	-0.70884	0.478424	0.999818	PRDM16
ENSG00000130762.15	4.13635	0.921538	0.827517	1.11362	0.265443	0.999818	ARHGEF16
ENSG00000272088.1	0.38811	1.02463	3.01028	0.340378	0.733572	NA	ENSG00000272088.1
ENSG00000162591.16	3317.26	-0.176056	0.111474	-1.57935	0.114255	0.999818	MEGF6
ENSG00000238260.1	38.5589	-0.115355	0.295288	-0.390653	0.696053	0.999818	ENSG00000238260.1
ENSG00000158109.15	729.322	-0.019228	0.0947586	-0.202916	0.839201	0.999818	TPRG1L
ENSG00000116213.16	466.43	0.00937921	0.101387	0.0925088	0.926294	0.999818	WRAP73
ENSG00000078900.15	8.62219	-0.343494	0.601912	-0.570671	0.568223	0.999818	TP73
ENSG00000227372.12	766.439	-0.122554	0.0946585	-1.29469	0.195427	0.999818	TP73-AS1
ENSG00000162592.10	2.93085	0.171009	1.22394	0.13972	0.888881	NA	CCDC27
ENSG00000235169.8	443.177	-0.0744249	0.113344	-0.656627	0.511421	0.999818	SMIM1
ENSG00000130764.10	1549.81	-0.0532689	0.0658563	-0.808865	0.418593	0.999818	LRRC47
ENSG00000266075.2	35.9659	0.0725978	0.300722	0.241412	0.809236	0.999818	RN7SL574P
ENSG00000272153.1	49.061	0.258858	0.27129	0.954174	0.339996	0.999818	ENSG00000272153.1
ENSG00000116198.13	1226.61	-0.0314303	0.0702789	-0.447223	0.654714	0.999818	CEP104
ENSG00000169598.15	554.265	-0.0472975	0.0880564	-0.537127	0.59118	0.999818	DFFB
ENSG00000198912.11	858.976	-0.0135634	0.0784695	-0.172849	0.86277	0.999818	C1orf174
ENSG00000236423.6	97.0361	-0.0618979	0.18553	-0.333627	0.738661	0.999818	LINC01134
ENSG00000196581.11	0.333392	-0.00332365	3.20769	-0.00103615	0.999173	NA	AJAP1
ENSG00000131697.18	367.628	-0.0137861	0.10873	-0.126793	0.899104	0.999818	NPHP4
ENSG00000069424.15	8024.29	0.00445015	0.0745782	0.0596708	0.952418	0.999818	KCNAB2
ENSG00000116254.18	21.1624	1.58818	0.414634	3.83032	0.000127976	0.0365779	CHD5
ENSG00000116251.11	3302.09	0.0804654	0.0846233	0.950866	0.341672	0.999818	RPL22
ENSG00000226944.1	0.217396	-0.00325402	4.63252	-0.000702431	0.99944	NA	RNF207-AS1
ENSG00000158286.13	5.90474	0.0850341	0.714075	0.119083	0.90521	0.999818	RNF207
ENSG00000116237.16	918.709	0.218622	0.0811411	2.69435	0.00705265	0.42284	ICMT
ENSG00000225077.3	2.7189	1.36484	1.16657	1.16995	0.24202	NA	ICMT-DT
ENSG00000158292.7	76.2991	-0.103578	0.202467	-0.51158	0.608945	0.999818	GPR153
ENSG00000097021.19	283.399	0.317632	0.113495	2.79865	0.00513168	0.356493	ACOT7
ENSG00000069812.11	2.22188	-0.351437	1.36933	-0.256648	0.79745	NA	HES2
ENSG00000187017.17	17.823	-0.311734	0.414633	-0.751831	0.452152	0.999818	ESPN
ENSG00000231868.1	0.276225	-0.00331549	3.62579	-0.000914418	0.99927	NA	ENSG00000231868.1
ENSG00000215788.10	63.6151	-0.262361	0.217389	-1.20687	0.227481	0.999818	TNFRSF25
ENSG00000171680.22	15.1026	0.633505	0.45769	1.38414	0.166317	0.999818	PLEKHG5
ENSG00000162408.11	294.396	0.177334	0.132879	1.33455	0.182023	0.999818	NOL9
ENSG00000229519.2	3.21614	0.0144058	0.98807	0.0145798	0.988367	NA	ENSG00000229519.2
ENSG00000173662.21	0.664699	-0.143313	1.98702	-0.0721245	0.942503	NA	TAS1R1
ENSG00000204859.13	720.511	-0.100131	0.106465	-0.9405	0.346961	0.999818	ZBTB48
ENSG00000162413.16	1207.5	-0.066889	0.0752472	-0.888922	0.374045	0.999818	KLHL21
ENSG00000116273.6	541.685	-0.0585442	0.0977656	-0.598822	0.549292	0.999818	PHF13
ENSG00000041988.15	198.497	-0.0614994	0.126697	-0.485406	0.627388	0.999818	THAP3
ENSG00000007923.16	632.152	0.0983328	0.108811	0.903702	0.366153	0.999818	DNAJC11
ENSG00000237436.1	25.1732	-0.0451912	0.357066	-0.126563	0.899286	0.999818	CAMTA1-DT
ENSG00000171735.19	780.232	-0.0330978	0.107322	-0.308397	0.757781	0.999818	CAMTA1
ENSG00000270171.1	0.604657	-0.265815	2.28485	-0.116338	0.907384	NA	ENSG00000270171.1
ENSG00000270035.1	0.498689	-1.04229	2.52565	-0.412681	0.67984	NA	ENSG00000270035.1
ENSG00000269978.1	0.663318	0.00284073	2.25894	0.00125755	0.998997	NA	ENSG00000269978.1
ENSG00000049245.13	1456.52	0.0130459	0.0806429	0.161774	0.871484	0.999818	VAMP3
ENSG00000269925.1	10.2974	-0.582152	0.576125	-1.01046	0.312274	0.999818	ENSG00000269925.1
ENSG00000049246.14	187.675	0.0589824	0.147219	0.400644	0.688682	0.999818	PER3
ENSG00000236266.1	1.93609	-0.715587	1.30485	-0.548406	0.583413	NA	ENSG00000236266.1
ENSG00000049247.13	11.9958	-0.017315	0.689431	-0.0251149	0.979963	0.999818	UTS2
ENSG00000049249.8	2.64527	-1.84242	1.4894	-1.23702	0.216078	NA	TNFRSF9
ENSG00000116288.13	2578.7	0.0196189	0.0859516	0.228255	0.819448	0.999818	PARK7
ENSG00000200344.1	0.501187	0.00235499	2.64204	0.000891354	0.999289	NA	ENSG00000200344.1
ENSG00000284747.1	5.50137	-0.33337	0.742055	-0.449252	0.65325	0.999818	ENSG00000284747.1
ENSG00000284716.1	0.557153	-2.53876	2.83423	-0.895751	0.370386	NA	ENSG00000284716.1
ENSG00000116285.13	1.5946	0.34056	1.49076	0.228447	0.819299	NA	ERRFI1
ENSG00000162426.14	0.333057	1.7291	3.36753	0.513463	0.607627	NA	SLC45A1
ENSG00000142599.19	2005.98	-0.000638765	0.0768493	-0.00831191	0.993368	0.999818	RERE
ENSG00000232912.6	1.76076	0.752089	1.39827	0.53787	0.590667	NA	RERE-AS1
ENSG00000074800.16	16843.4	0.343363	0.0803101	4.27546	1.91e-05	0.00754282	ENO1
ENSG00000274258.1	0.221352	-0.965066	4.23703	-0.227769	0.819825	NA	MIR6728
ENSG00000230679.1	1.10745	-0.681913	1.59568	-0.42735	0.669124	NA	ENO1-AS1
ENSG00000201725.1	0.224179	1.69555	4.17299	0.406315	0.684511	NA	RNU6-304P
ENSG00000238249.2	1.04175	1.47276	1.94292	0.758014	0.448443	NA	HMGN2P17
ENSG00000232208.2	0.384369	-0.752778	3.01136	-0.249979	0.802603	NA	ENSG00000232208.2
ENSG00000131686.15	0	NA	NA	NA	NA	NA	CA6
ENSG00000142583.18	734.231	0.0655986	0.093726	0.699898	0.483991	0.999818	SLC2A5
ENSG00000180758.12	45.2189	-0.0640747	0.271658	-0.235866	0.813537	0.999818	GPR157
ENSG00000228526.7	101.884	-0.202833	0.203427	-0.997081	0.318725	0.999818	MIR34AHG
ENSG00000234546.4	9.63413	0.0630643	0.555856	0.113454	0.90967	0.999818	LNCTAM34A
ENSG00000049239.12	1196.74	0.0701423	0.0907103	0.773256	0.439371	0.999818	H6PD
ENSG00000171621.14	539.386	-0.115736	0.107856	-1.07306	0.283243	0.999818	SPSB1
ENSG00000284652.1	1.32575	1.85619	1.77724	1.04442	0.296289	NA	ENSG00000284652.1
ENSG00000284693.1	25.4924	-0.200668	0.34896	-0.575047	0.565259	0.999818	LINC02606
ENSG00000171612.7	192.769	-0.0377912	0.134854	-0.280238	0.779295	0.999818	SLC25A33
ENSG00000231181.1	2.64442	0.635147	1.0834	0.586254	0.557705	NA	ENSG00000231181.1
ENSG00000188807.13	477.976	0.208075	0.108419	1.91918	0.0549621	0.959745	TMEM201
ENSG00000171608.16	1667.92	0.058634	0.0734759	0.798003	0.424869	0.999818	PIK3CD
ENSG00000179840.5	14.7291	-0.539793	0.493673	-1.09342	0.274208	0.999818	PIK3CD-AS1
ENSG00000231789.2	20.2186	0.158424	0.367805	0.430727	0.666667	0.999818	PIK3CD-AS2
ENSG00000171603.17	2675.14	0.0105669	0.0600538	0.175958	0.860327	0.999818	CLSTN1
ENSG00000178585.15	1038.25	-0.0814383	0.0801629	-1.01591	0.309672	0.999818	CTNNBIP1
ENSG00000285701.1	0.885696	1.04647	1.68218	0.622091	0.533882	NA	ENSG00000285701.1
ENSG00000162441.12	1241.52	-0.0236062	0.082709	-0.285413	0.775328	0.999818	LZIC
ENSG00000228150.1	12.2414	0.254225	0.52753	0.481915	0.629866	0.999818	ENSG00000228150.1
ENSG00000173614.14	241.795	0.0216277	0.11603	0.186398	0.852133	0.999818	NMNAT1
ENSG00000202415.1	0.331163	-0.00330258	3.41752	-0.000966367	0.999229	NA	RN7SKP269
ENSG00000130939.20	1831.94	-0.000426814	0.0693762	-0.00615216	0.995091	0.999818	UBE4B
ENSG00000224340.1	0.550497	-0.00329055	2.54244	-0.00129425	0.998967	NA	ENSG00000224340.1
ENSG00000233623.2	1.20944	0.829728	1.87724	0.441994	0.658494	NA	PGAM1P11
ENSG00000201746.1	0.496248	0.0246326	2.73774	0.0089974	0.992821	NA	RNU6-828P
ENSG00000054523.17	490.519	0.206204	0.110412	1.86758	0.061821	0.976269	KIF1B
ENSG00000284735.1	1.63748	1.647	1.50163	1.09681	0.272726	NA	ENSG00000284735.1
ENSG00000284642.1	4.1967	1.00982	0.864869	1.1676	0.242967	0.999818	ENSG00000284642.1
ENSG00000142657.21	6087.01	0.044586	0.0751998	0.592901	0.553247	0.999818	PGD
ENSG00000271989.1	0.16487	0.00234504	5.16735	0.000453818	0.999638	NA	ENSG00000271989.1
ENSG00000251503.8	0.60475	2.06782	2.55612	0.808966	0.418534	NA	CENPS-CORT
ENSG00000175279.22	5.75412	0.362631	0.741524	0.489035	0.624817	0.999818	CENPS
ENSG00000241563.3	3.90459	0.643015	0.857084	0.750236	0.453113	NA	CORT
ENSG00000160049.12	789.504	0.00429109	0.0850455	0.0504564	0.959759	0.999818	DFFA
ENSG00000142655.13	428.165	-0.0257498	0.104066	-0.247438	0.804569	0.999818	PEX14
ENSG00000287727.1	2.81971	1.18078	1.08426	1.08902	0.276146	NA	ENSG00000287727.1
ENSG00000243267.3	0.441696	0.0671763	3.10986	0.021601	0.982766	NA	RN7SL614P
ENSG00000130940.15	41.9778	-0.324312	0.288418	-1.12445	0.260821	0.999818	CASZ1
ENSG00000272078.1	3.09129	-1.36757	0.987833	-1.38442	0.16623	NA	ENSG00000272078.1
ENSG00000175262.14	11.9664	0.274298	0.535737	0.512	0.608651	0.999818	C1orf127
ENSG00000215785.2	0.895397	2.41928	2.10926	1.14698	0.251389	NA	CFL1P6
ENSG00000120948.17	1683.29	-0.0802116	0.0659057	-1.21706	0.22358	0.999818	TARDBP
ENSG00000009724.17	80.2778	-0.109256	0.211458	-0.516682	0.605378	0.999818	MASP2
ENSG00000271895.2	26.7745	-0.00312233	0.341082	-0.00915417	0.992696	0.999818	ENSG00000271895.2
ENSG00000116649.10	764.183	0.294259	0.100855	2.91764	0.00352696	0.295305	SRM
ENSG00000171824.14	1173.92	-0.0571333	0.0683228	-0.836225	0.403028	0.999818	EXOSC10
ENSG00000226849.1	4.52948	-0.354854	0.868567	-0.408551	0.682869	0.999818	ENSG00000226849.1
ENSG00000230337.1	3.19716	0.634872	0.877217	0.723734	0.469229	NA	EXOSC10-AS1
ENSG00000198793.13	1801.29	0.169341	0.0787618	2.15004	0.0315519	0.809272	MTOR
ENSG00000120942.13	451.778	0.206321	0.105971	1.94695	0.0515402	0.949931	UBIAD1
ENSG00000238199.1	0.329627	0.958442	3.20686	0.298873	0.765037	NA	UBE2V2P3
ENSG00000204624.8	1.43828	0.480018	1.49992	0.32003	0.748946	NA	DISP3
ENSG00000116661.11	0.555274	0.23936	2.1697	0.11032	0.912156	NA	FBXO2
ENSG00000132879.14	141.814	0.239545	0.156495	1.53069	0.125846	0.999818	FBXO44
ENSG00000116663.11	64.4469	0.246617	0.217232	1.13527	0.256261	0.999818	FBXO6
ENSG00000116670.15	330.041	0.0542917	0.112867	0.481023	0.6305	0.999818	MAD2L2
ENSG00000162490.7	14.0824	-0.0248209	0.49186	-0.0504633	0.959753	0.999818	DRAXIN
ENSG00000177674.16	566.952	0.0888405	0.101649	0.87399	0.382124	0.999818	AGTRAP
ENSG00000215910.7	0.278501	-0.00334118	3.89739	-0.000857286	0.999316	NA	C1orf167
ENSG00000177000.12	1890.15	-0.0692857	0.0802107	-0.863796	0.3877	0.999818	MTHFR
ENSG00000011021.23	1222.74	0.0738144	0.0855854	0.862465	0.388432	0.999818	CLCN6
ENSG00000175206.10	6.03358	0.196523	0.756695	0.259713	0.795085	0.999818	NPPA
ENSG00000285646.2	4.95159	0.0958314	0.777535	0.12325	0.901909	0.999818	ENSG00000285646.2
ENSG00000116685.16	1358.96	0.0200843	0.0923024	0.217592	0.827747	0.999818	KIAA2013
ENSG00000083444.17	879.214	0.140594	0.0829991	1.69392	0.0902809	0.999818	PLOD1
ENSG00000116688.16	2139.75	0.0354143	0.0647258	0.547143	0.58428	0.999818	MFN2
ENSG00000116691.11	497.862	0.03446	0.106919	0.322299	0.747226	0.999818	MIIP
ENSG00000202461.1	2.21235	1.17183	1.35276	0.866251	0.386353	NA	ENSG00000202461.1
ENSG00000120949.15	9.52279	1.11121	0.627643	1.77045	0.0766526	0.999818	TNFRSF8
ENSG00000028137.19	327.902	0.154879	0.111831	1.38495	0.166069	0.999818	TNFRSF1B
ENSG00000048707.15	1075.4	0.197863	0.176116	1.12348	0.261233	0.999818	VPS13D
ENSG00000239149.1	0.665904	-0.00333079	2.48097	-0.00134253	0.998929	NA	SNORA59A
ENSG00000229484.1	0.389666	-1.17275	2.99621	-0.391411	0.695494	NA	LINC02766
ENSG00000162496.9	11.5478	-0.207406	0.538479	-0.38517	0.700111	0.999818	DHRS3
ENSG00000272482.1	0.548207	-0.115522	2.41564	-0.0478223	0.961858	NA	ENSG00000272482.1
ENSG00000179172.9	3.14144	0.317622	1.03371	0.307263	0.758643	NA	HNRNPCL1
ENSG00000179412.10	0.493685	0.992096	2.97514	0.333462	0.738786	NA	HNRNPCL4
ENSG00000116731.22	1284.38	-0.111866	0.071335	-1.56818	0.11684	0.999818	PRDM2
ENSG00000189337.17	1839.39	-0.175439	0.0862519	-2.03403	0.0419484	0.894097	KAZN
ENSG00000287756.1	1.20714	0.491558	1.84936	0.265799	0.790394	NA	ENSG00000287756.1
ENSG00000175147.13	4.73995	-0.773955	0.791482	-0.977855	0.328146	0.999818	TMEM51-AS1
ENSG00000171729.14	81.3328	-0.2221	0.209156	-1.06189	0.288286	0.999818	TMEM51
ENSG00000142621.19	0.335365	0.380889	3.25023	0.117189	0.906711	NA	FHAD1
ENSG00000228140.2	1.4422	0.468844	1.32147	0.354789	0.722747	NA	EFHD2-AS1
ENSG00000142634.13	1278.53	0.0866035	0.0739747	1.17072	0.241712	0.999818	EFHD2
ENSG00000162438.12	1.32455	0.393831	1.58223	0.248909	0.803431	NA	CTRC
ENSG00000142615.8	0.493083	1.81125	2.8542	0.63459	0.525696	NA	CELA2A
ENSG00000215704.10	9.50145	-1.03005	0.56423	-1.82558	0.0679132	0.98472	CELA2B
ENSG00000132906.18	485.179	0.0040476	0.0907313	0.0446108	0.964417	0.999818	CASP9
ENSG00000116138.13	907.296	-0.0188868	0.0805053	-0.234604	0.814516	0.999818	DNAJC16
ENSG00000116771.6	20.5465	0.00987485	0.381428	0.0258892	0.979346	0.999818	AGMAT
ENSG00000237301.1	5.32755	0.66856	0.831221	0.804311	0.421217	0.999818	ENSG00000237301.1
ENSG00000235084.3	5.96821	-0.365131	0.739022	-0.494073	0.621255	0.999818	CHCHD2P6
ENSG00000197312.12	580.172	0.25233	0.122743	2.05576	0.0398061	0.891135	DDI2
ENSG00000271742.1	0.327974	-0.965055	3.21199	-0.300454	0.763831	NA	ENSG00000271742.1
ENSG00000116786.13	1603.12	-0.0489279	0.0788	-0.620913	0.534657	0.999818	PLEKHM2
ENSG00000237938.5	12.3201	-0.434117	0.516816	-0.839982	0.400918	0.999818	ENSG00000237938.5
ENSG00000162461.8	23.8883	0.599966	0.417011	1.43873	0.150228	0.999818	SLC25A34
ENSG00000162458.13	0.388642	-0.599616	3.25681	-0.184112	0.853926	NA	FBLIM1
ENSG00000224321.1	1.27483	-0.225832	1.57858	-0.14306	0.886243	NA	RPL12P14
ENSG00000233954.6	203.688	-0.0465134	0.133423	-0.348616	0.727378	0.999818	UQCRHL
ENSG00000178715.8	8.52685	0.2104	0.590778	0.356141	0.721735	0.999818	ENSG00000178715.8
ENSG00000179743.4	270.129	-0.00642833	0.130178	-0.049381	0.960616	0.999818	SPEN-AS1
ENSG00000065526.11	3317.8	0.149483	0.102369	1.46024	0.144223	0.999818	SPEN
ENSG00000116809.11	908.328	-0.0555309	0.0905928	-0.612973	0.539894	0.999818	ZBTB17
ENSG00000173641.17	3.38151	-0.745827	1.00408	-0.742798	0.457604	NA	HSPB7
ENSG00000186510.12	7.00854	0.884816	0.752576	1.17572	0.239708	0.999818	CLCNKA
ENSG00000184908.17	16.6223	-0.102466	0.413313	-0.247913	0.804202	0.999818	CLCNKB
ENSG00000142627.13	4.14138	0.0963178	0.850266	0.11328	0.909809	0.999818	EPHA2
ENSG00000142632.17	229.302	-0.0487252	0.13487	-0.361275	0.717894	0.999818	ARHGEF19
ENSG00000237276.8	71.6967	-0.13226	0.219465	-0.602647	0.546744	0.999818	ANO7L1
ENSG00000288398.1	155.123	0.10044	0.142873	0.703001	0.482055	0.999818	ENSG00000288398.1
ENSG00000132881.12	155.521	0.0827265	0.147908	0.559309	0.575951	0.999818	CPLANE2
ENSG00000233929.1	0.279588	-0.842643	3.57099	-0.235969	0.813457	NA	MT1XP1
ENSG00000037637.11	690.388	-0.0689627	0.0817639	-0.843438	0.398984	0.999818	FBXO42
ENSG00000055070.17	2768.63	-0.0554895	0.0702601	-0.789773	0.429661	0.999818	SZRD1
ENSG00000226457.1	0.71351	2.78127	2.18028	1.27565	0.20208	NA	RPL22P3
ENSG00000187144.11	0.276363	-0.00331232	3.62516	-0.000913703	0.999271	NA	SPATA21
ENSG00000157191.20	1343.56	0.0112995	0.0803678	0.140597	0.888188	0.999818	NECAP2
ENSG00000226029.1	14.8961	0.304442	0.502822	0.605467	0.544869	0.999818	LINC01772
ENSG00000080947.15	130.777	0.0592769	0.197551	0.300058	0.764133	0.999818	CROCCP3
ENSG00000206652.1	0.663724	0.238048	2.08406	0.114224	0.909061	NA	RNU1-1
ENSG00000261135.1	2.21155	0.0487906	1.12947	0.0431979	0.965544	NA	ENSG00000261135.1
ENSG00000219481.10	215.077	-0.0206488	0.132122	-0.156285	0.875808	0.999818	NBPF1
ENSG00000271732.1	1.09582	1.19389	1.69391	0.704816	0.480925	NA	ENSG00000271732.1
ENSG00000215908.10	895.725	0.017029	0.121735	0.139886	0.88875	0.999818	CROCCP2
ENSG00000186301.8	40.442	-0.417452	0.273832	-1.52448	0.127388	0.999818	MST1P2
ENSG00000236698.1	6.56199	0.193449	0.635487	0.30441	0.760815	0.999818	EIF1AXP1
ENSG00000268869.6	1.15609	1.34358	1.84713	0.727386	0.46699	NA	ESPNP
ENSG00000058453.17	739.752	-0.0351073	0.115846	-0.303051	0.761851	0.999818	CROCC
ENSG00000227684.2	0.776252	1.46376	2.15851	0.678136	0.497685	NA	CROCCP4
ENSG00000186715.11	20.4256	-0.652838	0.440203	-1.48304	0.138064	0.999818	MST1L
ENSG00000228549.4	0.278329	-0.00337047	3.89914	-0.000864413	0.99931	NA	ENSG00000228549.4
ENSG00000238142.2	3.43201	-0.654906	1.02128	-0.64126	0.521354	NA	ENSG00000238142.2
ENSG00000207005.1	0.938185	-0.840727	2.02299	-0.415587	0.677713	NA	RNU1-2
ENSG00000272426.1	2.53434	-0.790985	1.17521	-0.673056	0.500912	NA	ENSG00000272426.1
ENSG00000117122.14	49.3618	-0.175433	0.264394	-0.663529	0.506992	0.999818	MFAP2
ENSG00000159363.18	1780.22	0.145613	0.0760129	1.91564	0.0554111	0.959745	ATP13A2
ENSG00000117118.9	526.866	-0.0559544	0.130354	-0.429251	0.667741	0.999818	SDHB
ENSG00000117115.13	106.76	-0.233429	0.351541	-0.664018	0.506679	0.999818	PADI2
ENSG00000142623.11	0.389461	-0.879187	3.01138	-0.291955	0.770321	NA	PADI1
ENSG00000142619.4	4.73225	0.185643	0.817591	0.227061	0.820377	0.999818	PADI3
ENSG00000159339.13	989.68	-0.10384	0.0856431	-1.21247	0.225331	0.999818	PADI4
ENSG00000179051.14	4980.36	0.00695563	0.057507	0.120953	0.903728	0.999818	RCC2
ENSG00000074964.17	27.2591	0.692354	0.414121	1.67186	0.094551	0.999818	ARHGEF10L
ENSG00000117148.8	0.328617	-0.259289	3.64548	-0.0711261	0.943297	NA	ACTL8
ENSG00000179023.8	1.38419	-1.66855	1.58906	-1.05002	0.293707	NA	KLHDC7A
ENSG00000159423.17	773.663	-0.0224767	0.0899363	-0.249918	0.802651	0.999818	ALDH4A1
ENSG00000169991.11	631.879	-0.0554904	0.105	-0.52848	0.597166	0.999818	IFFO2
ENSG00000272084.1	6.70829	0.296628	0.642277	0.461837	0.644198	0.999818	ENSG00000272084.1
ENSG00000127481.15	7785.37	0.231629	0.179287	1.29194	0.196377	0.999818	UBR4
ENSG00000230424.1	22.3646	0.161993	0.356701	0.454144	0.649725	0.999818	EMC1-AS1
ENSG00000127463.15	960.423	0.119448	0.0724044	1.64973	0.0989986	0.999818	EMC1
ENSG00000053372.5	346.415	0.332986	0.107208	3.10599	0.00189643	0.207335	MRTO4
ENSG00000286064.1	3.58308	-0.268973	0.982543	-0.273752	0.784276	NA	ENSG00000286064.1
ENSG00000211454.14	5.19682	0.266479	0.728392	0.365846	0.71448	0.999818	AKR7L
ENSG00000162482.5	6.86307	0.787952	0.700099	1.12549	0.260383	0.999818	AKR7A3
ENSG00000270728.1	21.1628	0.076288	0.410779	0.185716	0.852668	0.999818	ENSG00000270728.1
ENSG00000053371.12	842.951	0.14158	0.0840113	1.68525	0.0919396	0.999818	AKR7A2
ENSG00000200403.1	0.668211	0.948	2.46859	0.384025	0.70096	NA	RNU6-1099P
ENSG00000040487.13	510.671	-0.0853933	0.094133	-0.907155	0.364325	0.999818	SLC66A1
ENSG00000077549.18	7332.3	0.00630772	0.064368	0.0979947	0.921937	0.999818	CAPZB
ENSG00000173436.15	69.1383	0.244078	0.21264	1.14785	0.251032	0.999818	MICOS10
ENSG00000158747.14	210.748	-0.0936395	0.137761	-0.679726	0.496678	0.999818	NBL1
ENSG00000226396.1	31.2797	0.124431	0.310659	0.400539	0.688759	0.999818	ENSG00000226396.1
ENSG00000158748.4	0.334369	-0.966426	3.13336	-0.308432	0.757754	NA	HTR6
ENSG00000162542.13	246.774	-0.0557641	0.12718	-0.438464	0.66105	0.999818	TMCO4
ENSG00000169914.6	265.947	0.000315248	0.150748	0.00209123	0.998331	0.999838	OTUD3
ENSG00000225986.1	0.108115	0.927544	5.2642	0.176198	0.860138	NA	ENSG00000225986.1
ENSG00000162543.6	2.56014	1.00003	1.12722	0.887169	0.374988	NA	UBXN10
ENSG00000090432.7	635.232	0.144727	0.0908115	1.59371	0.111001	0.999818	MUL1
ENSG00000183114.8	0.995594	-0.333991	1.90969	-0.174893	0.861164	NA	FAM43B
ENSG00000158825.6	3.57481	-0.337767	1.00547	-0.335929	0.736924	NA	CDA
ENSG00000158828.8	184.313	-0.228381	0.137459	-1.66144	0.0966246	0.999818	PINK1
ENSG00000117242.7	65.6798	0.0535	0.227495	0.23517	0.814077	0.999818	PINK1-AS
ENSG00000244038.9	6675.24	0.0149371	0.07547	0.197922	0.843106	0.999818	DDOST
ENSG00000117245.12	10.3677	0.0476665	0.552719	0.08624	0.931276	0.999818	KIF17
ENSG00000189410.12	0.612106	3.25716	2.27719	1.43034	0.152619	NA	SH2D5
ENSG00000127483.18	5137.56	-0.0363794	0.0536419	-0.678189	0.497652	0.999818	HP1BP3
ENSG00000075151.20	8203.22	-0.00306222	0.0677234	-0.0452165	0.963935	0.999818	EIF4G3
ENSG00000287192.1	13.8188	-0.823592	0.49227	-1.67305	0.0943176	0.999818	ENSG00000287192.1
ENSG00000117298.16	4400.24	-0.0931548	0.0821778	-1.13358	0.256972	0.999818	ECE1
ENSG00000236936.1	15.4356	-0.0695718	0.423548	-0.16426	0.869527	0.999818	ENSG00000236936.1
ENSG00000231105.2	0.66205	-1.54519	2.56392	-0.602666	0.546731	NA	ECE1-AS1
ENSG00000227001.3	17.3598	-0.417872	0.42735	-0.977823	0.328162	0.999818	NBPF2P
ENSG00000187952.9	6.15833	-0.726028	0.711722	-1.0201	0.307681	0.999818	HS6ST1P1
ENSG00000142794.18	406.425	-0.0582737	0.0954517	-0.610505	0.541527	0.999818	NBPF3
ENSG00000162551.14	0.1632	-0.00326119	5.26743	-0.000619124	0.999506	NA	ALPL
ENSG00000076864.19	21.3144	0.0461128	0.379043	0.121656	0.903172	0.999818	RAP1GAP
ENSG00000090686.16	2204.95	-0.0223155	0.0637789	-0.349889	0.726422	0.999818	USP48
ENSG00000187942.12	41.827	0.600994	0.288073	2.08625	0.0369555	0.866982	LDLRAD2
ENSG00000142798.20	2860	0.0349932	0.158442	0.220858	0.825203	0.999818	HSPG2
ENSG00000228397.3	0.825488	-2.56306	1.88546	-1.35938	0.174025	NA	LINC01635
ENSG00000218510.8	93.1219	-0.0232025	0.217443	-0.106706	0.915022	0.999818	LINC00339
ENSG00000070831.17	5289.51	-0.0574921	0.0836745	-0.687092	0.492025	0.999818	CDC42
ENSG00000285752.1	33.4152	-0.188398	0.364393	-0.517018	0.605143	0.999818	CDC42-AS1
ENSG00000230068.2	1.7678	-0.563799	1.49471	-0.377197	0.706028	NA	CDC42-IT1
ENSG00000271428.1	1.10962	0.00338819	1.80587	0.00187621	0.998503	NA	MPHOSPH6P1
ENSG00000162552.15	2.53599	0.221855	1.09009	0.20352	0.838729	NA	WNT4
ENSG00000184677.18	1547.3	-0.0408021	0.0860424	-0.47421	0.63535	0.999818	ZBTB40
ENSG00000237200.1	5.01678	0.133013	0.829044	0.160442	0.872533	0.999818	ZBTB40-IT1
ENSG00000070886.12	0.168441	0.958392	5.12423	0.187031	0.851636	NA	EPHA8
ENSG00000173372.17	6.08977	0.953859	0.962865	0.990647	0.321858	0.999818	C1QA
ENSG00000159189.12	19.1546	0.871674	0.547495	1.59211	0.111359	0.999818	C1QC
ENSG00000173369.16	6.78933	-0.0599877	0.8251	-0.0727036	0.942042	0.999818	C1QB
ENSG00000133216.16	2.36045	0.334668	1.18714	0.281912	0.778011	NA	EPHB2
ENSG00000227868.6	0.546385	1.92119	2.36291	0.813063	0.416182	NA	TEX46
ENSG00000004487.16	2449.86	0.0462871	0.0629861	0.734878	0.462414	0.999818	KDM1A
ENSG00000169641.13	1028.41	0.138238	0.0864702	1.59868	0.109893	0.999818	LUZP1
ENSG00000261326.4	153.573	0.588218	0.363236	1.61938	0.105365	0.999818	LINC01355
ENSG00000284726.1	4.10904	2.2003	0.95628	2.30089	0.0213977	0.71296	ENSG00000284726.1
ENSG00000125944.20	4284.76	0.111536	0.0630685	1.7685	0.076978	0.999818	HNRNPR
ENSG00000125945.15	336.094	-0.189331	0.114087	-1.65953	0.0970081	0.999818	ZNF436
ENSG00000249087.7	120.903	-0.0662565	0.193561	-0.342302	0.732124	0.999818	ZNF436-AS1
ENSG00000204219.11	6.55903	0.986582	0.729678	1.35208	0.17635	0.999818	TCEA3
ENSG00000088280.19	87.2794	-0.0424969	0.219014	-0.194037	0.846147	0.999818	ASAP3
ENSG00000007968.7	294.817	0.226829	0.12239	1.85332	0.0638359	0.978116	E2F2
ENSG00000117318.9	1.89698	-0.673422	1.27689	-0.527393	0.597921	NA	ID3
ENSG00000142676.14	20861	0.0416957	0.0589649	0.707127	0.479488	0.999818	RPL11
ENSG00000236810.6	30.072	0.164279	0.308644	0.532259	0.594547	0.999818	ELOA-AS1
ENSG00000011007.12	1019.04	-0.000439993	0.0810081	-0.00543146	0.995666	0.999818	ELOA
ENSG00000057757.10	1013.97	0.0514446	0.0710726	0.723831	0.469169	0.999818	PITHD1
ENSG00000011009.11	1476.93	-0.0436755	0.0750606	-0.58187	0.560654	0.999818	LYPLA2
ENSG00000117308.15	194.528	0.141119	0.134711	1.04757	0.294838	0.999818	GALE
ENSG00000117305.15	768.145	-0.019666	0.0844743	-0.232804	0.815914	0.999818	HMGCL
ENSG00000179163.11	550.217	-0.0870267	0.114937	-0.757167	0.44895	0.999818	FUCA1
ENSG00000188822.8	188.473	-0.396874	0.135853	-2.92135	0.00348513	0.29443	CNR2
ENSG00000229106.1	11.671	0.0121848	0.517619	0.02354	0.98122	0.999818	BTBD6P1
ENSG00000189266.13	3077.25	-0.0666343	0.0676881	-0.984432	0.324903	0.999818	PNRC2
ENSG00000188529.15	2567.73	0.0498455	0.0728497	0.684223	0.493834	0.999818	SRSF10
ENSG00000185436.12	2.37803	2.17473	1.38715	1.56777	0.116935	NA	IFNLR1
ENSG00000232298.2	0.330592	0.958397	3.20089	0.299416	0.764623	NA	GRHL3-AS1
ENSG00000158055.15	0.493326	-0.00331313	2.90798	-0.00113933	0.999091	NA	GRHL3
ENSG00000001460.18	262.933	-0.109148	0.118237	-0.92313	0.355939	0.999818	STPG1
ENSG00000001461.17	2147.3	-0.0794397	0.0842704	-0.942675	0.345847	0.999818	NIPAL3
ENSG00000286061.1	5.45944	0.662911	0.801719	0.826863	0.408315	0.999818	RCAN3AS
ENSG00000117602.12	424.612	-0.0888878	0.114992	-0.772993	0.439527	0.999818	RCAN3
ENSG00000184454.7	0.825123	0.160776	1.76841	0.0909157	0.92756	NA	NCMAP
ENSG00000133226.17	2766.34	-0.0800229	0.100082	-0.799571	0.423959	0.999818	SRRM1
ENSG00000284699.1	0.719726	0.856614	2.10236	0.407453	0.683675	NA	ENSG00000284699.1
ENSG00000169504.15	3231.88	-0.0816957	0.0946712	-0.862942	0.38817	0.999818	CLIC4
ENSG00000020633.18	1075.65	0.171528	0.0795662	2.15579	0.0311004	0.807403	RUNX3
ENSG00000229162.1	9.37137	-0.592034	0.607547	-0.974466	0.329825	0.999818	RUNX3-AS1
ENSG00000285823.1	0.446305	-0.841111	2.62309	-0.320657	0.74847	NA	LINC02793
ENSG00000233755.1	0.164902	-0.00331038	5.16754	-0.000640611	0.999489	NA	ENSG00000233755.1
ENSG00000117614.10	1586.25	-0.173684	0.0765893	-2.26773	0.0233454	0.737784	SYF2
ENSG00000284602.1	52.1996	0.0479822	0.264278	0.18156	0.855928	0.999818	ENSG00000284602.1
ENSG00000284657.1	9.50983	0.0977308	0.56475	0.173052	0.862611	0.999818	ENSG00000284657.1
ENSG00000117616.18	4635.24	-0.135318	0.100358	-1.34835	0.177546	0.999818	RSRP1
ENSG00000272432.1	4.03189	-0.263652	0.915915	-0.287857	0.773457	0.999818	ENSG00000272432.1
ENSG00000261349.1	32.3028	-0.538377	0.333339	-1.6151	0.106288	0.999818	ENSG00000261349.1
ENSG00000187010.21	135.757	0.171673	0.169405	1.01339	0.310874	0.999818	RHD
ENSG00000224183.1	6.8069	0.354889	0.711889	0.498517	0.61812	0.999818	SDHDP6
ENSG00000259984.1	4.68496	-0.101585	0.77486	-0.131102	0.895695	0.999818	ENSG00000259984.1
ENSG00000183726.11	2900.25	-0.0104138	0.108794	-0.0957205	0.923743	0.999818	TMEM50A
ENSG00000188672.18	45.2563	-0.0176344	0.268259	-0.0657364	0.947588	0.999818	RHCE
ENSG00000238084.4	3.1429	-1.93848	1.21724	-1.59252	0.111267	NA	ENSG00000238084.4
ENSG00000204178.11	817.873	-0.0484046	0.0780651	-0.620055	0.535222	0.999818	MACO1
ENSG00000157978.11	1210.62	0.0351032	0.0738406	0.475391	0.634508	0.999818	LDLRAP1
ENSG00000225643.1	1.21673	-0.334012	1.52232	-0.21941	0.826331	NA	ENSG00000225643.1
ENSG00000117643.14	61.1528	0.263285	0.233713	1.12653	0.259941	0.999818	MAN1C1
ENSG00000233478.1	0.222606	-0.00329819	4.59469	-0.000717827	0.999427	NA	ENSG00000233478.1
ENSG00000162430.17	2332.18	0.0566539	0.0627352	0.903064	0.366492	0.999818	SELENON
ENSG00000228172.5	11.7182	-0.0916444	0.500979	-0.18293	0.854853	0.999818	ENSG00000228172.5
ENSG00000117640.18	828.766	-0.120907	0.0811574	-1.48978	0.136281	0.999818	MTFR1L
ENSG00000127423.10	114.872	-0.0634641	0.167268	-0.379417	0.704379	0.999818	AUNIP
ENSG00000236528.1	9.83209	-0.0655298	0.584296	-0.112152	0.910703	0.999818	ENSG00000236528.1
ENSG00000182749.5	614.286	0.0144543	0.0896695	0.161195	0.87194	0.999818	PAQR7
ENSG00000117632.23	4133.17	0.205794	0.0731203	2.81446	0.00488592	0.351975	STMN1
ENSG00000229786.1	0.216399	-0.00329704	4.27063	-0.000772027	0.999384	NA	SNRPFP2
ENSG00000223624.1	0.386288	-0.00333017	2.90705	-0.00114555	0.999086	NA	ENSG00000223624.1
ENSG00000158006.14	286.319	-0.209917	0.11467	-1.83062	0.0671572	0.98472	PAFAH2
ENSG00000158008.10	0.824484	-0.645832	1.91166	-0.337839	0.735485	NA	EXTL1
ENSG00000158014.15	0.333103	-0.965098	3.18776	-0.302751	0.762079	NA	SLC30A2
ENSG00000175087.10	358.438	0.0101344	0.109473	0.0925747	0.926241	0.999818	PDIK1L
ENSG00000197245.6	7.61275	-0.0774594	0.614262	-0.126102	0.899651	0.999818	FAM110D
ENSG00000236782.7	1.54604	1.0637	1.4572	0.729963	0.465413	NA	ZNF593OS
ENSG00000142675.18	27.0923	-0.258863	0.362252	-0.714593	0.474861	0.999818	CNKSR1
ENSG00000236155.6	15.9696	-0.286933	0.463598	-0.618926	0.535965	0.999818	ZPLD2P
ENSG00000130695.15	1214.88	-0.015857	0.0732926	-0.216352	0.828714	0.999818	CEP85
ENSG00000270733.1	0.89272	0.904535	2.09096	0.432593	0.665311	NA	ENSG00000270733.1
ENSG00000142669.15	12686.1	0.000723766	0.0738718	0.00979759	0.992183	0.999818	SH3BGRL3
ENSG00000158062.20	1217.6	0.0709642	0.0768276	0.923681	0.355652	0.999818	UBXN11
ENSG00000169442.9	332.397	-0.00616948	0.124078	-0.0497225	0.960344	0.999818	CD52
ENSG00000176092.15	1.75784	-1.41008	1.74406	-0.808506	0.418799	NA	CRYBG2
ENSG00000176083.17	5.08245	0.533286	0.77268	0.690177	0.490083	0.999818	ZNF683
ENSG00000131914.11	0.334076	0.960747	3.13915	0.306053	0.759564	NA	LIN28A
ENSG00000117682.17	721.793	-0.0980822	0.0879368	-1.11537	0.264691	0.999818	DHDDS
ENSG00000223583.1	2.09568	-0.943353	1.13979	-0.827655	0.407866	NA	ENSG00000223583.1
ENSG00000225891.2	13.8462	0.209538	0.495903	0.422538	0.672633	0.999818	DHDDS-AS1
ENSG00000198830.11	9943.66	0.0888181	0.0607217	1.46271	0.143547	0.999818	HMGN2
ENSG00000117676.14	2602.27	0.0399935	0.0624625	0.640281	0.52199	0.999818	RPS6KA1
ENSG00000260063.1	12.155	0.149093	0.493543	0.302087	0.762586	0.999818	ENSG00000260063.1
ENSG00000117713.20	4514.61	0.131798	0.0826642	1.59438	0.110851	0.999818	ARID1A
ENSG00000060642.10	468.571	-0.249796	0.108418	-2.304	0.0212227	0.712004	PIGV
ENSG00000241188.3	0.880008	-3.05233	2.03154	-1.50247	0.132976	NA	RN7SL165P
ENSG00000204160.12	425.417	0.00344612	0.102316	0.0336811	0.973131	0.999818	ZDHHC18
ENSG00000175793.12	0.818765	0.54178	1.99913	0.271008	0.786385	NA	SFN
ENSG00000142751.15	710.315	-0.0214054	0.0862765	-0.248102	0.804055	0.999818	GPN2
ENSG00000198746.13	354.241	-0.0371013	0.107236	-0.345977	0.72936	0.999818	GPATCH3
ENSG00000090273.14	1608.98	0.0825734	0.103115	0.800792	0.423252	0.999818	NUDC
ENSG00000131910.5	0.494546	-0.965114	3.05973	-0.315425	0.752439	NA	NR0B2
ENSG00000172746.6	0.605147	-0.865774	2.23661	-0.387092	0.698688	NA	RPL12P13
ENSG00000225294.1	0.927725	-0.0779549	1.9653	-0.0396657	0.96836	NA	OSTCP2
ENSG00000253368.4	0.441302	-0.520955	2.79317	-0.18651	0.852045	NA	TRNP1
ENSG00000158246.8	2.20423	0.0367976	1.22335	0.0300794	0.976004	NA	TENT5B
ENSG00000090020.11	2532.05	-0.0219597	0.0676208	-0.324748	0.745372	0.999818	SLC9A1
ENSG00000214973.3	0.494909	-0.893119	2.44591	-0.365147	0.715001	NA	CHCHD3P3
ENSG00000225159.1	10.8965	0.100573	0.52316	0.192242	0.847553	0.999818	NPM1P39
ENSG00000142784.16	2904.49	-0.0768645	0.0627062	-1.22579	0.220279	0.999818	WDTC1
ENSG00000243659.1	2.20291	-0.395658	1.13165	-0.349629	0.726617	NA	ENSG00000243659.1
ENSG00000186501.14	704.638	0.0576351	0.0828508	0.695649	0.486649	0.999818	TMEM222
ENSG00000206888.1	0.557006	-0.731153	2.45458	-0.297873	0.7658	NA	RNU6-48P
ENSG00000241547.1	6.95713	-0.00402883	0.678496	-0.00593789	0.995262	0.999818	ACTG1P20
ENSG00000142765.18	1885.82	-0.189642	0.112805	-1.68114	0.0927351	0.999818	SYTL1
ENSG00000142733.17	94.2522	0.219213	0.191703	1.14351	0.252828	0.999818	MAP3K6
ENSG00000181773.7	3.86114	1.18272	0.887778	1.33222	0.182787	NA	GPR3
ENSG00000158195.11	6751.53	-0.0894578	0.0605065	-1.47848	0.139279	0.999818	WASF2
ENSG00000237429.1	19.8865	0.10429	0.380127	0.274355	0.783812	0.999818	ENSG00000237429.1
ENSG00000126705.14	1308.57	-0.080704	0.0711953	-1.13356	0.25698	0.999818	AHDC1
ENSG00000000938.13	323.834	-0.120958	0.108604	-1.11376	0.265384	0.999818	FGR
ENSG00000235912.1	2.86772	-0.278191	0.905345	-0.307276	0.758633	NA	ENSG00000235912.1
ENSG00000233975.1	0.273921	1.53614	3.89701	0.394183	0.693446	NA	LINC02574
ENSG00000126709.15	308.982	0.0137104	0.137077	0.10002	0.920329	0.999818	IFI6
ENSG00000225886.3	2.82597	-1.15686	1.11063	-1.04162	0.297588	NA	ENSG00000225886.3
ENSG00000009780.15	126.799	-0.121218	0.166765	-0.72688	0.4673	0.999818	FAM76A
ENSG00000231344.1	0.441271	1.4984	2.99397	0.500472	0.616743	NA	ENSG00000231344.1
ENSG00000117758.14	475.103	-0.104351	0.0940057	-1.11005	0.266977	0.999818	STX12
ENSG00000269971.1	0.49347	1.72176	2.63793	0.652693	0.513954	NA	ENSG00000269971.1
ENSG00000270031.1	1.66014	-1.81339	1.71302	-1.05859	0.289786	NA	ENSG00000270031.1
ENSG00000117751.18	1022.6	0.00227111	0.0771972	0.0294195	0.97653	0.999818	PPP1R8
ENSG00000252947.1	0.44004	2.35197	2.8547	0.823895	0.409999	NA	SCARNA1
ENSG00000130775.16	924.184	-0.210306	0.0964917	-2.17953	0.0292926	0.793799	THEMIS2
ENSG00000117748.10	1238.73	0.0418844	0.0776588	0.539339	0.589653	0.999818	RPA2
ENSG00000130768.15	84.323	0.116794	0.196581	0.594127	0.552427	0.999818	SMPDL3B
ENSG00000227050.1	0.662426	-2.88041	2.09236	-1.37664	0.168625	NA	ENSG00000227050.1
ENSG00000158156.7	286.115	0.0373968	0.116555	0.320851	0.748323	0.999818	XKR8
ENSG00000158161.16	693.081	-0.0455825	0.0846284	-0.538619	0.59015	0.999818	EYA3
ENSG00000238231.2	0.710435	-0.965097	2.29405	-0.420695	0.673978	NA	ENSG00000238231.2
ENSG00000240750.3	0.497871	1.5468	2.711	0.570567	0.568293	NA	RN7SL559P
ENSG00000228589.3	18.7477	0.309969	0.410777	0.754593	0.450493	0.999818	SPCS2P4
ENSG00000169403.12	306.046	0.101261	0.118196	0.856722	0.391598	0.999818	PTAFR
ENSG00000126698.11	2226.32	-0.02579	0.0686531	-0.375656	0.707172	0.999818	DNAJC8
ENSG00000130770.18	1073.7	-0.0690485	0.0718533	-0.960965	0.33657	0.999818	ATP5IF1
ENSG00000270605.1	167.838	-0.173303	0.18869	-0.918454	0.358381	0.999818	ENSG00000270605.1
ENSG00000271398.1	12.1449	-0.968624	0.610948	-1.58545	0.112865	0.999818	ENSG00000271398.1
ENSG00000130766.5	334.676	-0.0129072	0.106429	-0.121275	0.903473	0.999818	SESN2
ENSG00000130772.14	322.729	0.0947785	0.118139	0.80226	0.422403	0.999818	MED18
ENSG00000204138.13	1884.53	-0.0466131	0.0690269	-0.675289	0.499492	0.999818	PHACTR4
ENSG00000180198.16	1633.23	0.117985	0.0663123	1.77923	0.0752027	0.999818	RCC1
ENSG00000242125.3	670.913	0.215052	0.113281	1.8984	0.0576429	0.969549	SNHG3
ENSG00000200087.1	8.11494	0.166255	0.598718	0.277685	0.781254	0.999818	SNORA73B
ENSG00000231468.2	1.60906	-0.0495166	1.5214	-0.0325468	0.974036	NA	PRDX3P2
ENSG00000279443.1	19.0718	-0.0311464	0.422686	-0.0736868	0.94126	0.999818	ENSG00000279443.1
ENSG00000180098.9	371.248	-0.077242	0.110086	-0.701649	0.482898	0.999818	TRNAU1AP
ENSG00000197989.14	346.316	-0.0996383	0.117096	-0.850908	0.39482	0.999818	SNHG12
ENSG00000221539.1	1.87502	-0.525011	1.39981	-0.375059	0.707617	NA	SNORD99
ENSG00000120656.11	430.535	0.029475	0.109074	0.270228	0.786985	0.999818	TAF12
ENSG00000188060.7	27.4128	-0.314048	0.343057	-0.91544	0.359961	0.999818	RAB42
ENSG00000229388.1	4.92764	0.272563	0.833008	0.327203	0.743514	0.999818	TAF12-DT
ENSG00000162419.12	473.957	0.0318016	0.0948402	0.335318	0.737385	0.999818	GMEB1
ENSG00000198492.16	1838.59	-0.0287726	0.0707743	-0.40654	0.684346	0.999818	YTHDF2
ENSG00000116329.11	17.8235	-0.439971	0.4112	-1.06997	0.284634	0.999818	OPRD1
ENSG00000233427.1	3.30091	-0.938127	1.0212	-0.918655	0.358276	NA	ENSG00000233427.1
ENSG00000159023.21	3027.66	-0.0704663	0.0711453	-0.990457	0.321951	0.999818	EPB41
ENSG00000225616.2	1.88321	0.326778	1.1788	0.277213	0.781617	NA	ENSG00000225616.2
ENSG00000116350.17	3068.65	-0.00516782	0.101064	-0.0511341	0.959219	0.999818	SRSF4
ENSG00000116353.16	187.929	0.264517	0.137421	1.92487	0.0542461	0.959745	MECR
ENSG00000237934.1	1.59335	1.99646	1.50061	1.33043	0.183376	NA	ENSG00000237934.1
ENSG00000060656.20	3.42552	-0.36154	0.92988	-0.388802	0.697422	NA	PTPRU
ENSG00000162510.6	3.98478	-0.454195	0.854858	-0.53131	0.595204	0.999818	MATN1
ENSG00000186056.10	18.1096	-0.419442	0.431322	-0.972455	0.330824	0.999818	MATN1-AS1
ENSG00000287510.1	0.714443	-0.146558	1.89999	-0.0771361	0.938515	NA	ENSG00000287510.1
ENSG00000162511.8	14233.6	-0.0905021	0.0880846	-1.02744	0.304211	0.999818	LAPTM5
ENSG00000264773.1	1.28054	1.24792	1.79133	0.696646	0.486024	NA	MIR4420
ENSG00000162512.16	11.575	-0.0452561	0.503172	-0.0899415	0.928334	0.999818	SDC3
ENSG00000134644.15	2257.44	0.100916	0.062075	1.62571	0.104012	0.999818	PUM1
ENSG00000084628.10	1.50159	-0.763806	1.5694	-0.486687	0.62648	NA	NKAIN1
ENSG00000060688.13	963.409	0.076566	0.0807911	0.947704	0.34328	0.999818	SNRNP40
ENSG00000229447.2	7.81666	0.0962741	0.617036	0.156027	0.876012	0.999818	ENSG00000229447.2
ENSG00000121766.15	509.632	-0.0255087	0.116423	-0.219103	0.82657	0.999818	ZCCHC17
ENSG00000121769.8	30.1994	-0.0212513	0.305624	-0.0695342	0.944564	0.999818	FABP3
ENSG00000168528.12	46.6883	-0.174552	0.261404	-0.667749	0.504294	0.999818	SERINC2
ENSG00000260386.6	44.194	-0.748678	0.297072	-2.52019	0.0117291	0.552324	LDC1P
ENSG00000284543.1	188.481	-0.328817	0.20698	-1.58864	0.112141	0.999818	LINC01226
ENSG00000229167.2	0.609477	0.0718621	2.47008	0.029093	0.97679	NA	ENSG00000229167.2
ENSG00000142910.16	14.9047	-0.334039	0.448396	-0.744964	0.456294	0.999818	TINAGL1
ENSG00000121764.11	1.76227	1.38141	1.37297	1.00615	0.314346	NA	HCRTR1
ENSG00000162517.13	646.43	0.0441287	0.089449	0.493339	0.621773	0.999818	PEF1
ENSG00000235790.7	4.26943	-0.419077	0.785949	-0.533211	0.593888	0.999818	PEF1-AS1
ENSG00000084636.18	5.75694	-0.571032	0.726271	-0.786251	0.431721	0.999818	COL16A1
ENSG00000121753.12	11.1101	-0.444636	0.523318	-0.849649	0.39552	0.999818	ADGRB2
ENSG00000134668.12	14.6404	-0.874542	0.501977	-1.7422	0.0814741	0.999818	SPOCD1
ENSG00000269967.1	1.1108	-0.781166	2.01171	-0.38831	0.697786	NA	ENSG00000269967.1
ENSG00000184007.21	4800.82	-0.0547856	0.0695269	-0.787977	0.43071	0.999818	PTP4A2
ENSG00000228634.1	1.10853	-1.86883	1.75145	-1.06702	0.285964	NA	ENSG00000228634.1
ENSG00000121774.18	4516.07	-0.0940884	0.0737259	-1.27619	0.201887	0.999818	KHDRBS1
ENSG00000203325.3	1.27072	0.475754	1.5634	0.304306	0.760894	NA	ENSG00000203325.3
ENSG00000121775.18	476.755	-0.0118317	0.0969348	-0.122058	0.902853	0.999818	TMEM39B
ENSG00000025800.14	1057.31	-0.000202655	0.0750493	-0.00270029	0.997845	0.999818	KPNA6
ENSG00000084652.16	1928.12	-0.0580369	0.0602949	-0.962551	0.335773	0.999818	TXLNA
ENSG00000160050.14	747.66	-0.0153571	0.0945156	-0.162482	0.870926	0.999818	CCDC28B
ENSG00000224066.1	2.91939	0.230466	1.16457	0.197897	0.843126	NA	ENSG00000224066.1
ENSG00000160051.11	69.0552	0.078526	0.23917	0.328328	0.742664	0.999818	IQCC
ENSG00000222046.2	15.1052	-0.0756758	0.472576	-0.160135	0.872775	0.999818	DCDC2B
ENSG00000160055.19	93.8275	-0.184846	0.179225	-1.03136	0.302372	0.999818	TMEM234
ENSG00000084623.11	2840.85	0.0962693	0.0600319	1.60364	0.108794	0.999818	EIF3I
ENSG00000220785.7	91.7908	-0.198236	0.202569	-0.978606	0.327774	0.999818	MTMR9LP
ENSG00000183615.6	3.5327	-0.767275	0.913455	-0.839971	0.400925	NA	FAM167B
ENSG00000182866.17	3.35967	0.502651	0.89514	0.561533	0.574434	NA	LCK
ENSG00000116478.12	3593.59	-0.01642	0.0629811	-0.260714	0.794313	0.999818	HDAC1
ENSG00000175130.7	601.785	0.281956	0.0972893	2.89812	0.00375407	0.304687	MARCKSL1
ENSG00000233775.1	1.65382	0.153808	1.32179	0.116364	0.907364	NA	ENSG00000233775.1
ENSG00000162526.7	7.99218	-0.334607	0.626805	-0.53383	0.593459	0.999818	TSSK3
ENSG00000225828.1	214.883	-0.266748	0.183938	-1.45021	0.147	0.999818	FAM229A
ENSG00000160058.18	1623.31	-0.0178185	0.0756096	-0.235664	0.813693	0.999818	BSDC1
ENSG00000273274.2	0.218522	1.34855	4.58812	0.293923	0.768817	NA	ZBTB8B
ENSG00000160062.15	73.6432	-0.175971	0.208286	-0.844854	0.398193	0.999818	ZBTB8A
ENSG00000176261.15	225.323	0.0565945	0.12261	0.461582	0.644381	0.999818	ZBTB8OS
ENSG00000200591.1	0.827249	0.867864	2.12982	0.407482	0.683654	NA	ENSG00000200591.1
ENSG00000162521.19	3926.23	-0.00425282	0.0695622	-0.061137	0.95125	0.999818	RBBP4
ENSG00000162520.15	0.941352	0.0839801	1.78694	0.0469967	0.962516	NA	SYNC
ENSG00000162522.11	545.262	-0.14013	0.105491	-1.32835	0.184063	0.999818	KIAA1522
ENSG00000134684.10	3803.28	-0.0422345	0.0682604	-0.618726	0.536097	0.999818	YARS1
ENSG00000116497.18	1155.78	-0.0124363	0.094722	-0.131293	0.895544	0.999818	S100PBP
ENSG00000160097.18	4.80131	-0.266191	0.81674	-0.325919	0.744486	0.999818	FNDC5
ENSG00000121905.10	0.276632	-2.31249	3.82735	-0.604202	0.54571	NA	HPCA
ENSG00000121900.19	0.216829	0.95839	4.26746	0.224581	0.822305	NA	TMEM54
ENSG00000287691.1	0.607432	0.827148	2.29459	0.360477	0.71849	NA	ENSG00000287691.1
ENSG00000116514.16	439.342	-0.0841892	0.101552	-0.829026	0.407089	0.999818	RNF19B
ENSG00000278966.2	35.3954	0.030494	0.315103	0.0967747	0.922905	0.999818	ENSG00000278966.2
ENSG00000217644.5	61.849	-0.01328	0.236433	-0.056168	0.955208	0.999818	ENSG00000217644.5
ENSG00000239670.1	5.53446	0.469207	0.774909	0.605499	0.544848	0.999818	ENSG00000239670.1
ENSG00000004455.17	3977.12	0.122	0.0727345	1.67733	0.0934771	0.999818	AK2
ENSG00000142920.17	15.6963	0.0426241	0.451603	0.094384	0.924804	0.999818	AZIN2
ENSG00000278997.1	14.3368	-0.0804876	0.458834	-0.175418	0.860751	0.999818	ENSG00000278997.1
ENSG00000116525.14	157.406	-0.15753	0.148687	-1.05947	0.289384	0.999818	TRIM62
ENSG00000279179.1	5.86219	1.23232	0.768199	1.60417	0.108676	0.999818	ENSG00000279179.1
ENSG00000160094.15	1220.42	-0.0164755	0.0742332	-0.221942	0.824359	0.999818	ZNF362
ENSG00000270115.1	2.47822	1.94059	1.40983	1.37646	0.168678	NA	ENSG00000270115.1
ENSG00000225313.5	12.4804	0.285613	0.514927	0.554666	0.579123	0.999818	ENSG00000225313.5
ENSG00000134686.18	1126.03	0.032523	0.0763035	0.426232	0.669939	0.999818	PHC2
ENSG00000284154.1	0.933112	0.740904	1.9327	0.383352	0.701459	NA	MIR3605
ENSG00000222112.1	1.05067	0.947305	2.16418	0.43772	0.661589	NA	RN7SKP16
ENSG00000233246.1	2.32269	-0.0967756	1.14999	-0.0841532	0.932935	NA	PHC2-AS1
ENSG00000121903.14	79.8688	-0.0498311	0.228088	-0.218473	0.827061	0.999818	ZSCAN20
ENSG00000235907.2	0.446719	1.68156	2.82352	0.595555	0.551473	NA	ENSG00000235907.2
ENSG00000121904.17	0.164722	-0.964959	5.16987	-0.186651	0.851935	NA	CSMD2
ENSG00000163866.9	760.324	0.0367436	0.0835448	0.439807	0.660077	0.999818	SMIM12
ENSG00000189280.3	42.16	0.0802649	0.259004	0.309899	0.756638	0.999818	GJB5
ENSG00000189433.7	5.64129	-0.598083	0.749337	-0.79815	0.424784	0.999818	GJB4
ENSG00000188910.8	3.14556	0.414987	1.08425	0.382742	0.701911	NA	GJB3
ENSG00000187513.9	760.722	-0.0392503	0.100694	-0.3898	0.696685	0.999818	GJA4
ENSG00000116544.12	6.94239	0.82032	0.697527	1.17604	0.239578	0.999818	DLGAP3
ENSG00000284773.1	34.0104	0.0688298	0.338356	0.203424	0.838803	0.999818	ENSG00000284773.1
ENSG00000241014.2	16.9537	0.0238539	0.415794	0.0573695	0.954251	0.999818	GPR199P
ENSG00000163867.17	309.005	-0.0773772	0.113637	-0.680914	0.495926	0.999818	ZMYM6
ENSG00000197056.11	232.545	0.133541	0.125558	1.06358	0.28752	0.999818	ZMYM1
ENSG00000228348.1	0.444229	-0.00328307	2.66999	-0.00122962	0.999019	NA	EFCAB14P1
ENSG00000284640.1	0.609137	0.0905621	2.35149	0.0385126	0.969279	NA	ENSG00000284640.1
ENSG00000116560.11	8682.25	0.0461876	0.0678392	0.680839	0.495973	0.999818	SFPQ
ENSG00000201868.1	0.495734	0.755707	2.66803	0.283245	0.776989	NA	ENSG00000201868.1
ENSG00000146463.12	1900.91	0.0481741	0.0755495	0.637649	0.523702	0.999818	ZMYM4
ENSG00000229994.1	5.45876	1.56959	0.781267	2.00903	0.0445344	0.90659	RPL5P4
ENSG00000227409.1	0.449215	-0.350941	2.83929	-0.123601	0.901631	NA	ZMYM4-AS1
ENSG00000142687.18	1645.34	-0.0531042	0.0716045	-0.741633	0.45831	0.999818	KIAA0319L
ENSG00000020129.16	561.898	0.0420114	0.0862348	0.487175	0.626134	0.999818	NCDN
ENSG00000239636.1	166.161	0.100591	0.153842	0.653862	0.513201	0.999818	TFAP2E-AS1
ENSG00000116819.8	121.683	0.241235	0.168044	1.43555	0.151131	0.999818	TFAP2E
ENSG00000126067.12	1345.96	0.118532	0.0787257	1.50563	0.132162	0.999818	PSMB2
ENSG00000142686.8	1197.78	0.088538	0.0675484	1.31073	0.189948	0.999818	C1orf216
ENSG00000092853.14	274.359	0.321073	0.14704	2.18357	0.0289938	0.791804	CLSPN
ENSG00000134698.11	1472.59	0.0148717	0.0764617	0.194499	0.845785	0.999818	AGO4
ENSG00000092847.12	2054.47	0.0496454	0.0829076	0.598804	0.549304	0.999818	AGO1
ENSG00000286899.1	0.438946	0.812024	2.92149	0.277948	0.781052	NA	ENSG00000286899.1
ENSG00000126070.20	517.13	0.201774	0.122956	1.64102	0.100793	0.999818	AGO3
ENSG00000271554.1	0.444183	2.54902	2.87178	0.88761	0.374751	NA	ENSG00000271554.1
ENSG00000092850.12	3.75331	0.433013	0.914508	0.473492	0.635862	NA	TEKT2
ENSG00000116863.11	340.663	0.120834	0.113291	1.06657	0.286164	0.999818	ADPRS
ENSG00000171812.13	20.7739	0.369236	0.393821	0.937574	0.348463	0.999818	COL8A2
ENSG00000054116.12	965.627	0.0392977	0.0825138	0.476256	0.633892	0.999818	TRAPPC3
ENSG00000116871.15	2056.54	-0.0378229	0.0919141	-0.411503	0.680704	0.999818	MAP7D1
ENSG00000054118.15	4122.8	-0.0145096	0.061626	-0.235447	0.813862	0.999818	THRAP3
ENSG00000214193.11	612.533	-0.219764	0.140632	-1.56269	0.118125	0.999818	SH3D21
ENSG00000286379.1	23.3605	-0.00134233	0.404895	-0.00331525	0.997355	0.999818	ENSG00000286379.1
ENSG00000196182.10	3252.78	-0.015275	0.070864	-0.215554	0.829335	0.999818	STK40
ENSG00000181817.6	369.232	-0.0133541	0.10916	-0.122335	0.902634	0.999818	LSM10
ENSG00000116885.18	22.458	-0.0550387	0.385663	-0.142712	0.886518	0.999818	OSCP1
ENSG00000201448.1	0.219709	-0.00342518	4.62827	-0.000740056	0.99941	NA	SNORA63C
ENSG00000116898.12	632.322	0.0345017	0.0897152	0.38457	0.700556	0.999818	MRPS15
ENSG00000119535.17	8516.21	0.0240289	0.0962851	0.249559	0.802928	0.999818	CSF3R
ENSG00000163873.10	158.429	0.22031	0.174921	1.25948	0.207857	0.999818	GRIK3
ENSG00000233621.2	133.793	0.139662	0.158772	0.879638	0.379055	0.999818	ZC3H12A-DT
ENSG00000163874.11	157.71	-0.064929	0.155554	-0.417406	0.676382	0.999818	ZC3H12A
ENSG00000163875.15	1167.45	-0.00729951	0.0762377	-0.0957467	0.923722	0.999818	MEAF6
ENSG00000263675.1	6.49251	-0.522088	0.730383	-0.714814	0.474724	0.999818	MIR5581
ENSG00000163877.11	491.595	0.0578241	0.0961736	0.601248	0.547675	0.999818	SNIP1
ENSG00000232273.1	0.3325	-0.918091	3.13774	-0.292597	0.769831	NA	FTH1P1
ENSG00000237749.4	1.70423	-1.03048	1.66652	-0.618344	0.536349	NA	ENSG00000237749.4
ENSG00000163879.11	1.04851	-0.272394	1.66863	-0.163244	0.870326	NA	DNALI1
ENSG00000134697.13	914.679	0.0722773	0.0770749	0.937754	0.348371	0.999818	GNL2
ENSG00000116922.14	229.861	0.0595745	0.129419	0.460324	0.645284	0.999818	C1orf109
ENSG00000134690.11	873.534	0.0520165	0.0828194	0.628071	0.529957	0.999818	CDCA8
ENSG00000183317.17	0.22252	0.958403	4.22775	0.226693	0.820662	NA	EPHA10
ENSG00000185090.14	18.1507	0.0157643	0.417017	0.0378025	0.969845	0.999818	MANEAL
ENSG00000196449.4	188.336	0.0339908	0.132381	0.256765	0.79736	0.999818	YRDC
ENSG00000197982.14	243.818	-0.0229117	0.136033	-0.168427	0.866247	0.999818	C1orf122
ENSG00000188786.10	364.725	0.0301541	0.122651	0.245853	0.805796	0.999818	MTF1
ENSG00000204084.13	1847.54	-0.0598191	0.0672901	-0.888973	0.374018	0.999818	INPP5B
ENSG00000252448.1	1.49106	-0.820412	1.43307	-0.572485	0.566993	NA	ENSG00000252448.1
ENSG00000222282.1	1.22084	1.5295	2.02684	0.754624	0.450475	NA	RNU6-584P
ENSG00000183431.12	1709.48	0.145823	0.0667843	2.1835	0.0289992	0.791804	SF3A3
ENSG00000212541.1	9.25058	0.109448	0.599692	0.182506	0.855185	0.999818	RNU6-510P
ENSG00000183386.10	972.325	-0.0776239	0.0866464	-0.895869	0.370323	0.999818	FHL3
ENSG00000183520.12	605.838	-0.00322721	0.0957803	-0.0336939	0.973121	0.999818	UTP11
ENSG00000185668.8	1.56108	0.473516	1.53385	0.308711	0.757541	NA	POU3F1
ENSG00000215895.4	1.26911	0.161231	1.57664	0.102263	0.918548	NA	HSPA5P1
ENSG00000116954.8	293.354	-0.0118105	0.125752	-0.093919	0.925173	0.999818	RRAGC
ENSG00000228436.3	22.5083	-0.336354	0.359342	-0.936026	0.34926	0.999818	RRAGC-DT
ENSG00000214114.9	286.486	0.0712821	0.136619	0.521759	0.601838	0.999818	MYCBP
ENSG00000131233.10	0.612727	-0.00328691	2.60963	-0.00125953	0.998995	NA	GJA9
ENSG00000158315.11	4.90126	-0.588077	0.873949	-0.672897	0.501013	0.999818	RHBDL2
ENSG00000174574.16	1961.74	-0.0148265	0.0636405	-0.232973	0.815782	0.999818	AKIRIN1
ENSG00000168653.11	1444.6	0.0397394	0.0828539	0.479631	0.631489	0.999818	NDUFS5
ENSG00000127603.27	7433.28	0.552358	0.25178	2.19381	0.0282488	0.787552	MACF1
ENSG00000270040.1	1.43764	-0.558649	1.42538	-0.39193	0.69511	NA	ENSG00000270040.1
ENSG00000183682.8	84.3611	0.122566	0.227327	0.539161	0.589776	0.999818	BMP8A
ENSG00000237624.1	0.777639	-1.15438	2.08052	-0.554854	0.578995	NA	OXCT2P1
ENSG00000243970.3	251.811	-0.112272	0.185513	-0.605199	0.545047	0.999818	PPIEL
ENSG00000090621.14	2998.72	-0.0112173	0.0771307	-0.145432	0.88437	0.999818	PABPC4
ENSG00000228060.3	12.9017	-0.160517	0.543508	-0.295335	0.767738	0.999818	PABPC4-AS1
ENSG00000201457.1	3.91837	0.496113	0.91747	0.54074	0.588686	NA	SNORA55
ENSG00000163909.8	46.8711	-0.0610187	0.273753	-0.222897	0.823616	0.999818	HEYL
ENSG00000084072.16	822.993	0.0311502	0.0945244	0.329546	0.741743	0.999818	PPIE
ENSG00000116985.12	99.0114	-0.0757832	0.190521	-0.397768	0.690801	0.999818	BMP8B
ENSG00000198754.5	2.04711	1.365	1.29313	1.05557	0.291163	NA	OXCT2
ENSG00000285905.1	0.162875	-0.00332205	5.18832	-0.000640293	0.999489	NA	BMP8B-AS1
ENSG00000261798.1	7.82061	-0.334323	0.616596	-0.542208	0.587675	0.999818	ENSG00000261798.1
ENSG00000284719.1	11.7301	0.815602	0.510062	1.59903	0.109815	0.999818	ENSG00000284719.1
ENSG00000284678.1	1.16387	-0.581459	1.59149	-0.365356	0.714845	NA	LINC02811
ENSG00000043514.17	238.402	0.351788	0.125782	2.79681	0.00516102	0.35659	TRIT1
ENSG00000116990.11	37.0116	0.252505	0.333358	0.757459	0.448775	0.999818	MYCL
ENSG00000168389.17	130.91	-0.00276756	0.168259	-0.0164482	0.986877	0.999818	MFSD2A
ENSG00000228477.1	4.41442	0.865642	0.881906	0.981558	0.326318	0.999818	ENSG00000228477.1
ENSG00000131236.17	9397.56	-0.00824259	0.0949582	-0.0868024	0.930829	0.999818	CAP1
ENSG00000131238.17	2644.33	0.0975183	0.0721829	1.35099	0.176699	0.999818	PPT1
ENSG00000117000.9	571.08	0.131206	0.106933	1.227	0.219824	0.999818	RLF
ENSG00000259943.1	175.501	0.0310812	0.143514	0.216573	0.828541	0.999818	ZMPSTE24-DT
ENSG00000084073.9	1022.48	-0.0918269	0.103508	-0.887148	0.374999	0.999818	ZMPSTE24
ENSG00000049089.15	577.279	-0.304725	0.106394	-2.86411	0.00418176	0.327942	COL9A2
ENSG00000227311.3	1.16166	-1.52695	1.8463	-0.827031	0.408219	NA	ENSG00000227311.3
ENSG00000084070.12	2183.92	-0.00222722	0.0642746	-0.0346516	0.972358	0.999818	SMAP2
ENSG00000284677.1	0.437397	-0.374994	2.67024	-0.140434	0.888317	NA	ENSG00000284677.1
ENSG00000187801.15	22.8225	0.0187204	0.361	0.0518571	0.958643	0.999818	ZFP69B
ENSG00000260920.2	16.2497	0.155857	0.426252	0.365645	0.71463	0.999818	ENSG00000260920.2
ENSG00000279667.1	1.06163	0.833496	1.89312	0.440277	0.659736	NA	ENSG00000279667.1
ENSG00000187815.10	91.8822	0.284543	0.18103	1.5718	0.115997	0.999818	ZFP69
ENSG00000238287.1	13.2381	0.81583	0.503398	1.62064	0.105094	0.999818	EXO5-DT
ENSG00000164002.11	81.6969	0.389383	0.192313	2.02474	0.0428942	0.897846	EXO5
ENSG00000238186.1	5.01653	-0.265461	0.817193	-0.324845	0.745299	0.999818	ENSG00000238186.1
ENSG00000117010.17	58.1283	-0.0679074	0.2254	-0.301275	0.763205	0.999818	ZNF684
ENSG00000117016.10	76.0274	-0.139956	0.220383	-0.635058	0.525391	0.999818	RIMS3
ENSG00000287743.1	0.109985	-0.00328887	5.26743	-0.000624379	0.999502	NA	ENSG00000287743.1
ENSG00000237899.1	4.69026	1.71261	0.934638	1.83237	0.0668959	0.98472	ENSG00000237899.1
ENSG00000272145.1	43.8558	0.147596	0.304908	0.484067	0.628339	0.999818	NFYC-AS1
ENSG00000066136.20	1112.18	-0.0877255	0.0755711	-1.16083	0.245709	0.999818	NFYC
ENSG00000117013.17	280.428	0.0709654	0.123669	0.573831	0.566082	0.999818	KCNQ4
ENSG00000179862.7	182.161	-0.0832954	0.142492	-0.584564	0.558841	0.999818	CITED4
ENSG00000171793.16	626.555	0.126252	0.0907932	1.39054	0.164364	0.999818	CTPS1
ENSG00000281207.1	17.0601	0.684865	0.430141	1.59219	0.111342	0.999818	SLFNL1-AS1
ENSG00000171790.15	9.44528	0.895756	0.661608	1.35391	0.175766	0.999818	SLFNL1
ENSG00000010803.16	608.291	0.153319	0.0879447	1.74335	0.0812722	0.999818	SCMH1
ENSG00000287400.1	1.61349	-0.953463	1.36551	-0.698248	0.485022	NA	ENSG00000287400.1
ENSG00000235358.2	1.99638	-0.556278	1.60167	-0.347312	0.728357	NA	SCMH1-DT
ENSG00000204060.7	2.45308	0.0249888	1.28008	0.0195214	0.984425	NA	FOXO6
ENSG00000127124.16	45.523	0.854879	0.279823	3.05508	0.00225004	0.229661	HIVEP3
ENSG00000198815.9	1169.18	-0.0127416	0.0661362	-0.192656	0.847228	0.999818	FOXJ3
ENSG00000227527.2	4.07992	-1.40997	0.826866	-1.70519	0.0881587	0.999818	ENSG00000227527.2
ENSG00000177181.15	25.1671	-0.0183053	0.409531	-0.0446982	0.964348	0.999818	RIMKLA
ENSG00000066185.13	41.6884	0.0869658	0.290779	0.299079	0.76488	0.999818	ZMYND12
ENSG00000127125.9	968.699	-0.0313262	0.0836662	-0.374418	0.708093	0.999818	PPCS
ENSG00000186409.17	79.116	0.089348	0.202957	0.440231	0.65977	0.999818	CCDC30
ENSG00000236876.3	5.41911	-0.159626	0.755371	-0.211322	0.832636	0.999818	TMSB4XP1
ENSG00000171960.11	168.086	0.195369	0.14754	1.32417	0.185446	0.999818	PPIH
ENSG00000285728.2	90.3274	0.0966253	0.260138	0.371439	0.710311	0.999818	ENSG00000285728.2
ENSG00000234917.2	2.86305	1.23561	1.24796	0.990106	0.322122	NA	ENSG00000234917.2
ENSG00000065978.19	14483.6	0.0931507	0.0680809	1.36824	0.171239	0.999818	YBX1
ENSG00000164007.11	0.498996	-0.0197336	2.44185	-0.00808143	0.993552	NA	CLDN19
ENSG00000117385.15	1646.29	-0.0109858	0.0722367	-0.152081	0.879123	0.999818	P3H1
ENSG00000164008.16	94.0337	-0.015684	0.209477	-0.0748724	0.940316	0.999818	C1orf50
ENSG00000274386.5	7.50297	-0.186438	0.670355	-0.278118	0.780922	0.999818	TMEM269
ENSG00000177868.12	86.2167	-0.0621945	0.202226	-0.30755	0.758425	0.999818	SVBP
ENSG00000164010.15	382.477	0.0777389	0.10328	0.752698	0.451632	0.999818	ERMAP
ENSG00000228192.8	28.5512	-0.131114	0.316779	-0.413896	0.67895	0.999818	ZNF691-DT
ENSG00000164011.18	209.393	0.0584446	0.125674	0.465047	0.641898	0.999818	ZNF691
ENSG00000225099.1	0.220032	1.66082	4.60734	0.360473	0.718494	NA	ATP6V1E1P1
ENSG00000117394.23	870.411	0.134701	0.099256	1.35711	0.174746	0.999818	SLC2A1
ENSG00000227533.6	7.67297	0.705757	0.63632	1.10912	0.267377	0.999818	SLC2A1-DT
ENSG00000283973.2	0.672624	1.09723	2.56955	0.427014	0.669369	NA	ENSG00000283973.2
ENSG00000186973.11	0.653466	0.295824	2.42381	0.122049	0.90286	NA	FAM183A
ENSG00000117395.12	309.734	0.370736	0.115129	3.22017	0.00128114	0.16309	EBNA1BP2
ENSG00000243710.7	0.547406	0.49224	2.49196	0.197531	0.843412	NA	CFAP57
ENSG00000179178.11	1.28299	-0.406154	1.62816	-0.249456	0.803008	NA	TMEM125
ENSG00000253313.6	1.21768	-0.711326	1.89203	-0.375958	0.706948	NA	C1orf210
ENSG00000066056.14	730.371	0.144838	0.0824608	1.75645	0.0790116	0.999818	TIE1
ENSG00000117400.17	1855.08	-0.0558429	0.071421	-0.781882	0.434284	0.999818	MPL
ENSG00000287113.1	58.179	-0.501727	0.258507	-1.94086	0.052275	0.954711	ENSG00000287113.1
ENSG00000234694.1	23.3575	-0.00614888	0.377084	-0.0163064	0.98699	0.999818	CDC20-DT
ENSG00000117399.14	1725.87	0.0405613	0.0687752	0.589766	0.555348	0.999818	CDC20
ENSG00000066322.15	1894.15	0.0301143	0.0743645	0.404955	0.68551	0.999818	ELOVL1
ENSG00000159479.17	416.791	-0.0968156	0.0942477	-1.02725	0.304305	0.999818	MED8
ENSG00000229431.1	8.50321	-0.289312	0.593547	-0.487428	0.625955	0.999818	MED8-AS1
ENSG00000198198.17	1558.4	0.0275161	0.103406	0.266097	0.790164	0.999818	SZT2
ENSG00000229348.1	0.383797	-1.05664	2.83475	-0.372747	0.709337	NA	HYI-AS1
ENSG00000142949.17	70.5667	0.0410643	0.2205	0.186233	0.852262	0.999818	PTPRF
ENSG00000066135.13	556.886	-0.0597477	0.0930845	-0.641866	0.52096	0.999818	KDM4A
ENSG00000236200.6	32.1993	0.0578667	0.309899	0.186727	0.851874	0.999818	KDM4A-AS1
ENSG00000126091.20	62.8395	0.23978	0.259834	0.922822	0.3561	0.999818	ST3GAL3
ENSG00000117407.17	19.1591	0.23249	0.426995	0.544479	0.586112	0.999818	ARTN
ENSG00000237950.2	243.603	0.0156935	0.165896	0.0945982	0.924634	0.999818	LINC02918
ENSG00000117408.11	815.032	-0.0161635	0.0776587	-0.208136	0.835123	0.999818	IPO13
ENSG00000285649.1	0.32619	1.72361	3.17306	0.543201	0.586991	NA	ENSG00000285649.1
ENSG00000132768.14	352.451	0.233224	0.116025	2.01013	0.0444179	0.906203	DPH2
ENSG00000117410.14	1664.39	-0.0279556	0.071099	-0.393193	0.694177	0.999818	ATP6V0B
ENSG00000117411.16	170	0.32093	0.142196	2.25695	0.0240109	0.743778	B4GALT2
ENSG00000159214.13	65.046	-0.196803	0.244101	-0.806235	0.420107	0.999818	CCDC24
ENSG00000196517.11	15.0918	0.173479	0.441829	0.392639	0.694586	0.999818	SLC6A9
ENSG00000230615.7	9.49939	0.303321	0.563447	0.538331	0.590349	0.999818	ENSG00000230615.7
ENSG00000171872.5	1.65136	2.89144	1.65666	1.74535	0.0809242	NA	KLF17
ENSG00000233514.1	1.16663	-1.54913	1.83015	-0.846453	0.3973	NA	ENSG00000233514.1
ENSG00000271329.1	4.96931	0.728214	0.770451	0.945179	0.344567	0.999818	ENSG00000271329.1
ENSG00000178028.14	1187.43	-0.101979	0.0851842	-1.19716	0.231245	0.999818	DMAP1
ENSG00000117419.16	545.003	0.174392	0.0996955	1.74925	0.0802482	0.999818	ERI3
ENSG00000233602.1	2.2076	0.497433	1.34115	0.370899	0.710713	NA	ERI3-IT1
ENSG00000187147.18	1974.9	-0.0340392	0.0736369	-0.462257	0.643897	0.999818	RNF220
ENSG00000126106.14	71.5427	0.36082	0.204027	1.76849	0.076979	0.999818	TMEM53
ENSG00000198520.12	1652.17	-0.0826062	0.107852	-0.765918	0.443725	0.999818	ARMH1
ENSG00000199377.1	0.385595	0.854609	2.84198	0.300709	0.763636	NA	RNU5F-1
ENSG00000200169.1	0.390934	-0.00333411	3.26218	-0.00102205	0.999185	NA	RNU5D-1
ENSG00000142945.13	798.846	-0.00630483	0.0804601	-0.0783596	0.937542	0.999818	KIF2C
ENSG00000225721.5	2.70792	0.310145	1.04605	0.296493	0.766854	NA	ENSG00000225721.5
ENSG00000142937.12	18834.1	-0.0300263	0.0960195	-0.312711	0.7545	0.999818	RPS8
ENSG00000200913.1	3.87198	-0.100428	0.971663	-0.103357	0.917679	NA	SNORD46
ENSG00000234093.3	2.81603	0.671679	1.13755	0.59046	0.554882	NA	RPS15AP11
ENSG00000142959.5	4.27696	1.0726	0.857796	1.25042	0.211148	0.999818	BEST4
ENSG00000173846.13	106.533	0.030103	0.18173	0.165647	0.868435	0.999818	PLK3
ENSG00000188396.3	2.04377	0.71435	1.37349	0.520097	0.602996	NA	DYNLT4
ENSG00000222009.8	352.744	-0.210929	0.159874	-1.31935	0.187053	0.999818	BTBD19
ENSG00000117425.14	29.252	0.355461	0.35755	0.994156	0.320147	0.999818	PTCH2
ENSG00000226499.1	0.55435	-0.00327849	2.53046	-0.00129561	0.998966	NA	ENSG00000226499.1
ENSG00000070785.17	167.4	0.2305	0.148263	1.55467	0.120025	0.999818	EIF2B3
ENSG00000232369.1	0.666283	-3.22015	2.35424	-1.36781	0.171372	NA	PPIAP35
ENSG00000268949.1	0.782175	0.499749	1.93771	0.257908	0.796478	NA	MRPS17P1
ENSG00000126107.15	1335.44	-0.0671367	0.0706638	-0.950087	0.342068	0.999818	HECTD3
ENSG00000126088.14	3820.19	-0.0275648	0.0788216	-0.349711	0.726555	0.999818	UROD
ENSG00000162415.7	19.5672	-0.413797	0.393249	-1.05225	0.292683	0.999818	ZSWIM5
ENSG00000281912.1	19.2161	-0.219662	0.398736	-0.550897	0.581704	0.999818	LINC01144
ENSG00000186603.6	157.13	0.424762	0.148608	2.85827	0.00425961	0.330219	HPDL
ENSG00000132781.18	32.553	-0.0834278	0.309296	-0.269735	0.787364	0.999818	MUTYH
ENSG00000132773.12	490.743	-0.0187255	0.0953497	-0.196388	0.844307	0.999818	TOE1
ENSG00000070759.17	356.25	-0.0550984	0.101963	-0.540378	0.588937	0.999818	TESK2
ENSG00000280670.3	140.994	-0.14056	0.159842	-0.879366	0.379203	0.999818	CCDC163
ENSG00000132763.15	154.379	0.108284	0.146277	0.740268	0.459137	0.999818	MMACHC
ENSG00000117450.14	1144.89	0.600489	0.0871191	6.89273	5.47e-12	1.45e-08	PRDX1
ENSG00000117448.13	1197.35	0.265526	0.0695876	3.81571	0.000135794	0.0365779	AKR1A1
ENSG00000281133.1	1.8134	-0.170957	1.41923	-0.120457	0.904121	NA	ENSG00000281133.1
ENSG00000280836.1	4.07436	1.55096	0.937711	1.65399	0.0981302	0.999818	ENSG00000280836.1
ENSG00000132780.17	3067.69	0.163184	0.0787387	2.07247	0.0382212	0.879372	NASP
ENSG00000159588.15	34.0375	-0.1073	0.33914	-0.316387	0.751709	0.999818	CCDC17
ENSG00000159592.11	2260.89	-0.0506202	0.0705946	-0.717055	0.47334	0.999818	GPBP1L1
ENSG00000225447.1	2.71507	0.320768	1.09545	0.292819	0.76966	NA	RPS15AP10
ENSG00000234329.1	6.24589	-0.0190368	0.749282	-0.0254068	0.979731	0.999818	RPL7AP16
ENSG00000159596.7	580.345	-0.0391582	0.10181	-0.384621	0.700518	0.999818	TMEM69
ENSG00000197429.11	81.2136	-0.00793472	0.203893	-0.0389161	0.968957	0.999818	IPP
ENSG00000230896.1	6.4836	-0.271283	0.697521	-0.388924	0.697332	0.999818	ENSG00000230896.1
ENSG00000236111.5	0.658447	-0.00330672	2.61171	-0.00126611	0.99899	NA	RPL6P1
ENSG00000086015.21	536.596	0.0561777	0.0984645	0.570537	0.568313	0.999818	MAST2
ENSG00000232467.2	0.272485	0.465966	4.17935	0.111492	0.911226	NA	TMA16P2
ENSG00000117461.15	127.462	0.0554779	0.174116	0.318627	0.75001	0.999818	PIK3R3
ENSG00000227857.2	1.15668	-0.0730081	1.88663	-0.0386976	0.969132	NA	ENSG00000227857.2
ENSG00000117472.10	0.441543	-0.0033055	3.15399	-0.00104804	0.999164	NA	TSPAN1
ENSG00000085998.14	814.293	-0.0245654	0.0805087	-0.305127	0.760269	0.999818	POMGNT1
ENSG00000171357.6	40.5395	-0.516252	0.293889	-1.75662	0.0789819	0.999818	LURAP1
ENSG00000085999.13	194.091	0.386108	0.138339	2.79102	0.00525415	0.360346	RAD54L
ENSG00000132128.16	2164.57	-0.059124	0.0672526	-0.879134	0.379329	0.999818	LRRC41
ENSG00000173660.12	3268.6	-0.0352805	0.0891139	-0.395903	0.692176	0.999818	UQCRH
ENSG00000117481.10	635.473	0.0424756	0.0844877	0.502743	0.615145	0.999818	NSUN4
ENSG00000117480.16	337.939	-0.217281	0.127585	-1.70303	0.0885621	0.999818	FAAH
ENSG00000232022.7	3.53854	-0.410722	1.01467	-0.404782	0.685638	NA	FAAHP1
ENSG00000269956.2	13.7173	0.158814	0.520061	0.305376	0.76008	0.999818	MKNK1-AS1
ENSG00000079277.21	1148.3	-0.0391057	0.0834229	-0.468764	0.639238	0.999818	MKNK1
ENSG00000142961.14	2516.87	-0.124316	0.0764446	-1.62622	0.103903	0.999818	MOB3C
ENSG00000123472.12	866.757	0.012154	0.0834678	0.145612	0.884227	0.999818	ATPAF1
ENSG00000233647.2	0.772573	0.958494	2.27773	0.420811	0.673893	NA	NENFP1
ENSG00000186118.9	0.940524	-0.00330794	2.09683	-0.00157759	0.998741	NA	TEX38
ENSG00000228237.5	1.93728	0.757719	1.32292	0.572761	0.566807	NA	EFCAB14-AS1
ENSG00000159658.12	2454.1	-0.0406742	0.0663455	-0.613066	0.539832	0.999818	EFCAB14
ENSG00000186377.8	2.81527	0.084457	1.14685	0.0736426	0.941295	NA	CYP4X1
ENSG00000186160.5	0.498905	0.761163	2.9234	0.260369	0.794579	NA	CYP4Z1
ENSG00000225506.2	36.0624	-0.0905958	0.30213	-0.299857	0.764286	0.999818	CYP4A22-AS1
ENSG00000162365.12	0.278765	0.887028	3.86777	0.229338	0.818606	NA	CYP4A22
ENSG00000224805.2	45.0291	-0.32979	0.281465	-1.17169	0.241321	0.999818	LINC00853
ENSG00000162366.8	51.3789	-0.0526908	0.257794	-0.204391	0.838048	0.999818	PDZK1IP1
ENSG00000162367.11	10098.1	-0.0894763	0.0581497	-1.53872	0.123872	0.999818	TAL1
ENSG00000226252.1	369.292	-0.230312	0.122681	-1.87732	0.0604736	0.976269	ENSG00000226252.1
ENSG00000123473.15	525.54	0.101341	0.100523	1.00814	0.313388	0.999818	STIL
ENSG00000162368.13	3122.82	-0.0507727	0.0814441	-0.623405	0.533018	0.999818	CMPK1
ENSG00000225762.1	6.524	0.447339	0.717191	0.623738	0.5328	0.999818	LINC01389
ENSG00000186790.6	1.15975	0.731813	1.54628	0.473272	0.636019	NA	FOXE3
ENSG00000237424.1	100.863	-0.0730071	0.179851	-0.40593	0.684794	0.999818	FOXD2-AS1
ENSG00000186564.5	48.1546	-0.181735	0.248742	-0.730616	0.465013	0.999818	FOXD2
ENSG00000242267.6	0.271979	-0.00335283	4.29326	-0.000780952	0.999377	NA	SKINT1L
ENSG00000117834.12	2.1601	0.259207	1.14437	0.226507	0.820807	NA	SLC5A9
ENSG00000272491.1	0.386865	1.94817	3.0128	0.646629	0.517872	NA	ENSG00000272491.1
ENSG00000132122.12	105.189	-0.176583	0.167345	-1.0552	0.291332	0.999818	SPATA6
ENSG00000224986.2	0.39013	-1.64734	2.93468	-0.561333	0.574571	NA	PPP1R8P1
ENSG00000235105.1	2.09398	0.0139532	1.24097	0.0112438	0.991029	NA	ENSG00000235105.1
ENSG00000186094.17	1.76331	-1.8516	1.48976	-1.24288	0.213913	NA	AGBL4
ENSG00000162373.13	128.266	-0.101376	0.169192	-0.599178	0.549054	0.999818	BEND5
ENSG00000162374.17	0.718354	-1.42448	2.20034	-0.647393	0.517378	NA	ELAVL4
ENSG00000234080.3	0.330458	-0.00330063	3.19664	-0.00103253	0.999176	NA	ENSG00000234080.3
ENSG00000142700.12	0.329858	-0.00698285	3.1737	-0.00220022	0.998244	NA	DMRTA2
ENSG00000185104.20	1175.77	-0.0147656	0.0739717	-0.199612	0.841784	0.999818	FAF1
ENSG00000230585.2	0.718594	-1.8803	2.05039	-0.917043	0.35912	NA	PHB1P12
ENSG00000123080.12	1068.98	0.0591311	0.0795276	0.743529	0.457161	0.999818	CDKN2C
ENSG00000213478.2	0.603229	-2.22388	2.30591	-0.964426	0.334832	NA	CFL1P2
ENSG00000203356.2	1.70912	-1.09033	1.26834	-0.85965	0.389982	NA	LINC01562
ENSG00000123091.5	1899.02	-0.139876	0.10572	-1.32308	0.185807	0.999818	RNF11
ENSG00000233406.5	3.69057	-0.416135	0.905682	-0.459471	0.645896	NA	ENSG00000233406.5
ENSG00000236434.2	0.388722	0.0649254	3.02452	0.0214663	0.982874	NA	ENSG00000236434.2
ENSG00000085831.15	14.8125	-0.519762	0.452757	-1.14799	0.250972	0.999818	TTC39A
ENSG00000085832.17	2947.33	-0.0279844	0.0857468	-0.326361	0.744151	0.999818	EPS15
ENSG00000232027.2	1.76744	3.0628	1.61664	1.89454	0.058153	NA	ENSG00000232027.2
ENSG00000238140.1	1.21532	-0.364256	1.84175	-0.197777	0.84322	NA	ENSG00000238140.1
ENSG00000227070.1	13.5698	-0.198469	0.454121	-0.437039	0.662083	0.999818	EPS15-AS1
ENSG00000227742.2	2.9805	0.78428	0.951173	0.82454	0.409633	NA	CALR4P
ENSG00000117859.19	1712.22	0.0302081	0.0753152	0.401089	0.688355	0.999818	OSBPL9
ENSG00000078618.21	6866.62	-0.0747329	0.057168	-1.30725	0.191127	0.999818	NRDC
ENSG00000266993.3	21.2152	0.200761	0.451979	0.444183	0.65691	0.999818	ENSG00000266993.3
ENSG00000272175.1	0.166844	2.27246	5.21015	0.43616	0.662721	NA	ENSG00000272175.1
ENSG00000230604.2	0.224286	-0.00341084	4.57832	-0.000744998	0.999406	NA	TSEN15P2
ENSG00000169213.7	1.60451	0.213973	1.30887	0.16348	0.870141	NA	RAB3B
ENSG00000117862.12	200.637	0.16277	0.190992	0.852231	0.394086	0.999818	TXNDC12
ENSG00000198841.4	52.9917	-0.113011	0.24123	-0.468478	0.639443	0.999818	KTI12
ENSG00000223390.1	0.28108	0.958413	3.60042	0.266195	0.790089	NA	ENSG00000223390.1
ENSG00000228369.2	0.78212	-0.644212	2.05764	-0.313082	0.754218	NA	TXNDC12-AS1
ENSG00000134717.18	723.552	0.000957613	0.0904251	0.0105901	0.99155	0.999818	BTF3L4
ENSG00000157077.14	74.8105	-0.162217	0.209887	-0.772877	0.439595	0.999818	ZFYVE9
ENSG00000228407.2	0.612736	0.32167	2.32279	0.138484	0.889858	NA	ENSG00000228407.2
ENSG00000154222.14	799.534	-0.0668606	0.0823059	-0.812342	0.416595	0.999818	CC2D1B
ENSG00000272100.1	1.59094	-0.281835	1.25637	-0.224325	0.822505	NA	ENSG00000272100.1
ENSG00000287078.1	5.01836	0.359139	0.764561	0.469732	0.638546	0.999818	ENSG00000287078.1
ENSG00000224680.4	6.06432	0.209459	0.75371	0.277904	0.781086	0.999818	PLA2G12AP1
ENSG00000085840.13	493.997	0.131414	0.0970672	1.35385	0.175785	0.999818	ORC1
ENSG00000134748.13	1747.43	-0.0580216	0.0701289	-0.827356	0.408035	0.999818	PRPF38A
ENSG00000134744.14	1273.28	0.0936607	0.0765398	1.22369	0.221071	0.999818	TUT4
ENSG00000236290.1	0.553048	0.958444	2.51205	0.381539	0.702803	NA	EEF1GP7
ENSG00000116157.6	471.505	0.0858877	0.104276	0.823659	0.410134	0.999818	GPX7
ENSG00000182183.15	2.25716	0.0951584	1.33474	0.0712934	0.943164	NA	SHISAL2A
ENSG00000162377.6	409.034	0.0787387	0.100297	0.785057	0.43242	0.999818	COA7
ENSG00000162378.13	693.84	0.03721	0.111646	0.333284	0.73892	0.999818	ZYG11B
ENSG00000228929.1	16.6447	0.157187	0.443452	0.354462	0.722992	0.999818	RPS13P2
ENSG00000203995.10	0.499139	-0.965078	2.70573	-0.35668	0.721332	NA	ZYG11A
ENSG00000121310.17	579.442	0.0300132	0.22673	0.132374	0.894688	0.999818	ECHDC2
ENSG00000230953.2	14.0243	0.611175	0.541474	1.12872	0.259014	0.999818	ENSG00000230953.2
ENSG00000116171.18	2157.02	-0.0392192	0.0718889	-0.545553	0.585373	0.999818	SCP2
ENSG00000174348.13	0.440608	1.43102	2.90137	0.493222	0.621856	NA	PODN
ENSG00000157184.7	259.777	0.0230365	0.119066	0.193478	0.846585	0.999818	CPT2
ENSG00000236723.2	0.891904	3.44464	1.99664	1.72522	0.0844876	NA	ENSG00000236723.2
ENSG00000162384.14	636.534	-0.136968	0.0832961	-1.64435	0.100104	0.999818	CZIB
ENSG00000259818.1	0.610568	0.677947	2.52297	0.26871	0.788152	NA	CZIB-DT
ENSG00000162385.11	532.963	0.182018	0.101585	1.79179	0.0731664	0.999818	MAGOH
ENSG00000226754.2	7.96085	0.245469	0.625807	0.392244	0.694878	0.999818	MAGOH-DT
ENSG00000157193.18	977.125	0.0339744	0.0859822	0.395133	0.692745	0.999818	LRP8
ENSG00000228838.1	0.163911	0.652674	5.24625	0.124408	0.900993	NA	ENSG00000228838.1
ENSG00000232762.1	2.54413	0.987357	1.12349	0.878827	0.379495	NA	ENSG00000232762.1
ENSG00000225675.2	2.20035	0.243021	1.17296	0.207185	0.835865	NA	LRP8-DT
ENSG00000285954.1	1.48351	1.21795	1.368	0.890313	0.373298	NA	ENSG00000285954.1
ENSG00000230138.2	2.80085	-0.404448	1.19668	-0.337975	0.735382	NA	LINC02812
ENSG00000174332.5	0.833099	-1.99917	2.08133	-0.960528	0.336789	NA	GLIS1
ENSG00000058804.12	628.399	0.202363	0.0948226	2.13412	0.0328328	0.827991	NDC1
ENSG00000058799.15	320.665	-0.0734848	0.105341	-0.697592	0.485432	0.999818	YIPF1
ENSG00000211452.10	5.05456	0.0837683	0.842333	0.0994479	0.920783	0.999818	DIO1
ENSG00000081870.11	426.065	0.0734141	0.104403	0.703179	0.481944	0.999818	HSPB11
ENSG00000116212.15	282.979	0.0286978	0.123047	0.233225	0.815586	0.999818	LRRC42
ENSG00000219102.3	3.18521	-0.846334	1.01184	-0.836428	0.402914	NA	HNRNPA3P12
ENSG00000116209.12	2399.61	-0.135449	0.0919565	-1.47297	0.140759	0.999818	TMEM59
ENSG00000280378.1	5.25241	0.70071	0.850801	0.823589	0.410173	0.999818	ENSG00000280378.1
ENSG00000116205.14	543.455	-0.0900347	0.0972583	-0.925729	0.354587	0.999818	TCEANC2
ENSG00000256407.2	0.717005	-0.96509	2.27249	-0.424683	0.671068	NA	ENSG00000256407.2
ENSG00000280425.2	0.65883	0.601286	2.3373	0.257256	0.796981	NA	ENSG00000280425.2
ENSG00000215883.10	297.549	0.115459	0.143757	0.803149	0.421889	0.999818	CYB5RL
ENSG00000116221.15	1385.36	0.0484688	0.0820599	0.590652	0.554754	0.999818	MRPL37
ENSG00000157216.15	2672.24	-0.0456407	0.0743047	-0.614237	0.539059	0.999818	SSBP3
ENSG00000198711.5	28.9486	-0.0472525	0.361993	-0.130534	0.896144	0.999818	SSBP3-AS1
ENSG00000162390.17	127.545	0.314897	0.1861	1.69209	0.0906297	0.999818	ACOT11
ENSG00000162391.12	6.73825	0.205965	0.691015	0.298062	0.765656	0.999818	FAM151A
ENSG00000184313.20	26.1615	0.420942	0.422744	0.995738	0.319377	0.999818	MROH7
ENSG00000271723.5	1.15733	1.81811	1.84918	0.983195	0.325512	NA	MROH7-TTC4
ENSG00000243725.7	7.2636	0.0462902	0.675123	0.0685656	0.945335	0.999818	TTC4
ENSG00000162396.6	124.675	-0.129527	0.170161	-0.761204	0.446535	0.999818	PARS2
ENSG00000006555.11	6.80142	-0.333706	0.698834	-0.477518	0.632993	0.999818	TTC22
ENSG00000116133.13	3976.33	0.148445	0.0823006	1.80369	0.0712792	0.999818	DHCR24
ENSG00000233203.6	0.493476	0.0741781	2.73682	0.0271037	0.978377	NA	DHCR24-DT
ENSG00000169174.10	0.493956	1.21795	2.45758	0.495589	0.620184	NA	PCSK9
ENSG00000162402.14	2640.08	0.194462	0.0945182	2.0574	0.0396473	0.891135	USP24
ENSG00000231090.2	2.98228	0.186187	1.03594	0.179727	0.857367	NA	MIR4422HG
ENSG00000231095.1	0.108724	0.92469	5.26389	0.175667	0.860556	NA	GYG1P3
ENSG00000234810.4	26.2797	0.228582	0.345658	0.661296	0.508422	0.999818	ENSG00000234810.4
ENSG00000231900.3	0.986599	-0.452297	1.84613	-0.244998	0.806458	NA	GOT2P1
ENSG00000272051.1	0.602765	-0.251437	2.24926	-0.111787	0.910993	NA	ENSG00000272051.1
ENSG00000260971.4	0.333209	0.304336	3.31587	0.0917816	0.926872	NA	ENSG00000260971.4
ENSG00000284686.1	0.220595	-0.963484	4.62953	-0.208117	0.835138	NA	ENSG00000284686.1
ENSG00000162407.9	445.446	-0.0474335	0.101941	-0.465305	0.641713	0.999818	PLPP3
ENSG00000162409.11	0.109086	0.958414	5.26743	0.181951	0.855621	NA	PRKAA2
ENSG00000173406.15	1.60831	-0.799849	1.4527	-0.550593	0.581913	NA	DAB1
ENSG00000229887.4	0.660501	1.42935	2.32369	0.615122	0.538474	NA	HNRNPA1P6
ENSG00000223416.3	0.82412	0.276416	2.23064	0.123918	0.90138	NA	RPS26P15
ENSG00000162600.12	222.042	0.00978473	0.134375	0.0728166	0.941952	0.999818	OMA1
ENSG00000286918.1	15.172	0.25881	0.484223	0.534484	0.593006	0.999818	ENSG00000286918.1
ENSG00000184292.7	4.53844	0.238805	0.776424	0.307571	0.758409	0.999818	TACSTD2
ENSG00000185839.3	6.94563	0.875886	0.690395	1.26867	0.204557	0.999818	ENSG00000185839.3
ENSG00000162601.11	994.771	-0.0692981	0.106889	-0.648321	0.516777	0.999818	MYSM1
ENSG00000283445.1	0.489126	0.0381018	2.72866	0.0139635	0.988859	NA	ENSG00000283445.1
ENSG00000177606.7	43.9253	-0.0664944	0.283706	-0.234378	0.814692	0.999818	JUN
ENSG00000234807.7	0.164273	-0.00337644	5.16806	-0.000653327	0.999479	NA	LINC01135
ENSG00000232453.7	0.49604	0.0441558	2.71788	0.0162464	0.987038	NA	LINC02777
ENSG00000237352.4	5.45677	0.195978	0.752862	0.26031	0.794625	0.999818	LINC01358
ENSG00000224609.8	1.31811	-0.479236	1.57649	-0.30399	0.761136	NA	FGGY-DT
ENSG00000172456.17	154.256	-0.011472	0.147987	-0.0775208	0.938209	0.999818	FGGY
ENSG00000134709.11	20.2353	-0.215239	0.394867	-0.545092	0.58569	0.999818	HOOK1
ENSG00000134716.11	3.69242	0.656045	0.924444	0.709664	0.477912	NA	CYP2J2
ENSG00000226476.5	4.56984	0.0431792	0.824346	0.05238	0.958226	0.999818	LINC01748
ENSG00000231252.3	0.054704	-0.00336671	5.26743	-0.000639156	0.99949	NA	ENSG00000231252.3
ENSG00000162599.17	45.5308	0.0918598	0.264895	0.346778	0.728758	0.999818	NFIA
ENSG00000237928.6	0.388264	1.32367	2.94601	0.449311	0.653208	NA	NFIA-AS2
ENSG00000162604.12	372.737	-0.0976943	0.10834	-0.901736	0.367197	0.999818	TM2D1
ENSG00000271200.1	3.05512	-1.42718	1.02521	-1.39208	0.163897	NA	PATJ-DT
ENSG00000132849.20	62.2637	0.212154	0.226931	0.934883	0.349849	0.999818	PATJ
ENSG00000132854.19	7.11148	-1.10334	0.638805	-1.7272	0.0841326	0.999818	KANK4
ENSG00000162607.13	1169.88	0.168151	0.0841054	1.99929	0.0455772	0.913806	USP1
ENSG00000116641.18	580.683	0.0653208	0.0994441	0.656859	0.511271	0.999818	DOCK7
ENSG00000235545.1	5.35026	1.30326	0.772568	1.68692	0.0916194	0.999818	DOCK7-DT
ENSG00000125703.15	450.062	-0.0541435	0.10402	-0.52051	0.602708	0.999818	ATG4C
ENSG00000234318.1	0.220872	-0.00324945	4.23801	-0.000766741	0.999388	NA	ENSG00000234318.1
ENSG00000088035.18	193.067	0.0922354	0.138011	0.668321	0.503928	0.999818	ALG6
ENSG00000142856.16	250.603	0.129149	0.124224	1.03965	0.298505	0.999818	ITGB3BP
ENSG00000203965.13	94.7735	0.0571622	0.182113	0.313882	0.75361	0.999818	EFCAB7
ENSG00000251720.1	0.989763	-2.20956	1.94633	-1.13524	0.256274	NA	RNU7-123P
ENSG00000116652.6	6.28989	0.311139	0.710467	0.437935	0.661433	0.999818	DLEU2L
ENSG00000079739.17	1509.54	0.0779342	0.0993882	0.78414	0.432958	0.999818	PGM1
ENSG00000244256.3	3.49229	-1.11862	0.91977	-1.2162	0.22391	NA	RN7SL130P
ENSG00000185483.12	0.491419	0.94917	2.71051	0.350181	0.726203	NA	ROR1
ENSG00000158966.16	51.5808	0.205187	0.247585	0.828756	0.407242	0.999818	CACHD1
ENSG00000162437.14	631.488	0.0295143	0.102763	0.287208	0.773953	0.999818	RAVER2
ENSG00000162434.13	4908.69	-0.0036741	0.0835986	-0.0439493	0.964945	0.999818	JAK1
ENSG00000226891.9	7.81862	0.831904	0.663523	1.25377	0.209926	0.999818	LINC01359
ENSG00000185031.6	2.21241	-0.361101	1.2556	-0.287593	0.773658	NA	SLC2A3P2
ENSG00000272506.1	0.87912	0.0978194	1.84303	0.0530755	0.957672	NA	ENSG00000272506.1
ENSG00000265996.1	1.99058	0.589339	1.29997	0.453347	0.650299	NA	MIR3671
ENSG00000162433.15	157.343	0.455982	0.151072	3.01832	0.00254183	0.24439	AK4
ENSG00000116675.16	1773.86	-0.107381	0.0869236	-1.23535	0.216699	0.999818	DNAJC6
ENSG00000213625.9	2405.3	-0.00145125	0.0664433	-0.0218419	0.982574	0.999818	LEPROT
ENSG00000116678.19	318.797	-0.0366097	0.139335	-0.262745	0.792747	0.999818	LEPR
ENSG00000237852.1	0.769559	0.897099	2.03078	0.44175	0.65867	NA	ENSG00000237852.1
ENSG00000184588.18	77.3979	-0.110349	0.226573	-0.487035	0.626234	0.999818	PDE4B
ENSG00000118473.22	5.03175	0.372883	0.722315	0.516233	0.605692	0.999818	SGIP1
ENSG00000152760.10	199.199	0.265948	0.128742	2.06574	0.0388529	0.887125	DYNLT5
ENSG00000152763.17	27.5441	0.121951	0.336383	0.362536	0.716951	0.999818	DNAI4
ENSG00000198160.14	838.102	-0.0573168	0.0907076	-0.631885	0.527462	0.999818	MIER1
ENSG00000116704.8	1093.89	-0.0708114	0.0883561	-0.801431	0.422882	0.999818	SLC35D1
ENSG00000203963.11	0.493472	-0.632783	2.64109	-0.239592	0.810647	NA	C1orf141
ENSG00000275678.1	0.221505	0.95844	4.22745	0.226718	0.820643	NA	ENSG00000275678.1
ENSG00000081985.11	63.6541	0.929622	0.22628	4.10828	3.99e-05	0.0137195	IL12RB2
ENSG00000142864.14	6474.86	0.0712823	0.0678243	1.05098	0.293266	0.999818	SERBP1
ENSG00000223263.1	0.718907	0.622699	2.07229	0.300489	0.763804	NA	RNU6-387P
ENSG00000116717.13	2136.44	-0.0807337	0.078445	-1.02918	0.303397	0.999818	GADD45A
ENSG00000172380.6	90.6237	-0.141587	0.224238	-0.631414	0.52777	0.999818	GNG12
ENSG00000238778.1	3.99153	0.565096	0.919368	0.614657	0.538781	0.999818	RNU7-80P
ENSG00000162595.7	1.42913	-1.68031	1.63639	-1.02683	0.304498	NA	DIRAS3
ENSG00000116729.14	0.331676	-0.00329866	3.20403	-0.00102954	0.999179	NA	WLS
ENSG00000229133.1	1.87112	0.251453	1.2938	0.194352	0.8459	NA	RPS7P4
ENSG00000024526.17	358.381	0.0316113	0.133919	0.236048	0.813395	0.999818	DEPDC1
ENSG00000233589.1	3.36026	-0.819996	0.947581	-0.865357	0.386843	NA	ENSG00000233589.1
ENSG00000234264.1	1.93348	0.0379848	1.19454	0.0317988	0.974633	NA	DEPDC1-AS1
ENSG00000033122.20	13.0037	-0.112417	0.497928	-0.225769	0.821381	0.999818	LRRC7
ENSG00000066557.6	237.471	0.0794096	0.121993	0.650937	0.515087	0.999818	LRRC40
ENSG00000116754.13	5025.39	-0.0192158	0.111271	-0.172694	0.862892	0.999818	SRSF11
ENSG00000118454.13	388.804	-0.0567022	0.10524	-0.538789	0.590032	0.999818	ANKRD13C
ENSG00000197568.14	65.8147	0.0342717	0.218515	0.156839	0.875372	0.999818	HHLA3
ENSG00000226088.1	1.82155	-1.65615	1.52097	-1.08888	0.276207	NA	HHLA3-AS1
ENSG00000116761.12	43.7327	-0.096308	0.269124	-0.357857	0.72045	0.999818	CTH
ENSG00000271992.1	0.831055	1.99957	1.9167	1.04323	0.29684	NA	ENSG00000271992.1
ENSG00000050628.20	503.941	0.0504001	0.104523	0.482192	0.62967	0.999818	PTGER3
ENSG00000235782.1	0.498264	1.7484	2.4414	0.716144	0.473903	NA	ENSG00000235782.1
ENSG00000269933.1	0.999952	-3.37261	1.86681	-1.80661	0.0708228	NA	ENSG00000269933.1
ENSG00000235079.1	4.42777	0.363251	0.881386	0.412136	0.68024	0.999818	ZRANB2-AS1
ENSG00000132485.14	2140.86	-0.0946298	0.0745061	-1.27009	0.204051	0.999818	ZRANB2
ENSG00000207721.1	17.9416	-0.0867016	0.422961	-0.204987	0.837582	0.999818	MIR186
ENSG00000229956.11	15.1009	-0.276737	0.437128	-0.63308	0.526681	0.999818	ZRANB2-DT
ENSG00000172260.15	95.9665	-0.361117	0.199074	-1.81399	0.0696798	0.994366	NEGR1
ENSG00000233994.2	3.68767	0.912412	0.929805	0.981294	0.326448	NA	GDI2P2
ENSG00000286863.1	3.76749	1.10139	0.977632	1.12659	0.259914	NA	ENSG00000286863.1
ENSG00000162620.16	15.9583	-0.136304	0.41943	-0.324974	0.745201	0.999818	LRRIQ3
ENSG00000254685.6	227.589	-0.0120389	0.124608	-0.0966146	0.923032	0.999818	FPGT
ENSG00000259030.7	13.6874	0.183082	0.449055	0.407706	0.68349	0.999818	FPGT-TNNI3K
ENSG00000237324.3	0.775793	-0.00330224	2.29157	-0.00144104	0.99885	NA	ENSG00000237324.3
ENSG00000178965.14	1.26502	-1.38362	1.71258	-0.807918	0.419138	NA	ERICH3
ENSG00000272864.1	1.37099	0.919598	1.67755	0.548179	0.583569	NA	ENSG00000272864.1
ENSG00000116791.14	230	-0.0173852	0.131623	-0.132084	0.894918	0.999818	CRYZ
ENSG00000162623.16	517.291	0.0246869	0.0988408	0.249765	0.802769	0.999818	TYW3
ENSG00000137968.16	27.2174	-0.153014	0.40483	-0.377971	0.705452	0.999818	SLC44A5
ENSG00000213579.3	0.32863	0.524297	3.38126	0.15506	0.876774	NA	ENSG00000213579.3
ENSG00000230863.3	1.22073	1.00469	1.5077	0.66637	0.505174	NA	ENSG00000230863.3
ENSG00000117054.13	1145.62	0.0910208	0.099774	0.91227	0.361627	0.999818	ACADM
ENSG00000181227.3	30.9614	-0.0331835	0.334289	-0.0992661	0.920927	0.999818	DLSTP1
ENSG00000137955.16	694.978	0.0207196	0.107064	0.193526	0.846547	0.999818	RABGGTB
ENSG00000057468.7	3.03833	0.250766	1.07861	0.23249	0.816157	NA	MSH4
ENSG00000184005.11	1.91702	0.457274	1.44846	0.315697	0.752233	NA	ST6GALNAC3
ENSG00000226415.1	25.2946	0.326271	0.341323	0.9559	0.339123	0.999818	TPI1P1
ENSG00000230498.2	0.390884	-0.140979	2.85435	-0.049391	0.960608	NA	ENSG00000230498.2
ENSG00000142892.15	685.98	-0.114887	0.095991	-1.19685	0.231366	0.999818	PIGK
ENSG00000226084.5	27.5804	0.228417	0.321801	0.709808	0.477824	0.999818	ENSG00000226084.5
ENSG00000228187.1	0.223631	-0.00333294	4.2203	-0.00078974	0.99937	NA	ENSG00000228187.1
ENSG00000287870.1	2.37742	-0.382578	1.21189	-0.315687	0.75224	NA	ENSG00000287870.1
ENSG00000154027.19	21.0171	-0.166114	0.392868	-0.422824	0.672424	0.999818	AK5
ENSG00000233099.1	2.25616	-1.15298	1.22148	-0.94392	0.345211	NA	ENSG00000233099.1
ENSG00000036549.13	914.68	0.0370195	0.0906931	0.408184	0.683139	0.999818	ZZZ3
ENSG00000077254.14	1912.04	-0.0876915	0.0694119	-1.26335	0.206464	0.999818	USP33
ENSG00000180488.15	234.79	-0.0594235	0.125681	-0.472812	0.636347	0.999818	MIGA1
ENSG00000219201.4	5.07967	1.3036	0.797076	1.63548	0.101949	0.999818	ENSG00000219201.4
ENSG00000235613.2	0.60641	1.43638	2.51871	0.570284	0.568485	NA	NSRP1P1
ENSG00000235927.4	14.4395	0.382554	0.481121	0.795131	0.426538	0.999818	NEXN-AS1
ENSG00000162614.18	1136.57	-0.22895	0.0992284	-2.3073	0.0210382	0.712004	NEXN
ENSG00000162613.16	3338.43	-0.0476569	0.0678088	-0.702814	0.482172	0.999818	FUBP1
ENSG00000162616.9	218.942	-0.0638962	0.143202	-0.446196	0.655456	0.999818	DNAJB4
ENSG00000137960.6	2.64423	0.276296	1.1536	0.239507	0.810712	NA	GIPC2
ENSG00000273338.1	2.0425	2.48171	1.60201	1.54912	0.121353	NA	ENSG00000273338.1
ENSG00000285928.1	4.07631	-1.07837	0.955387	-1.12873	0.259013	0.999818	ENSG00000285928.1
ENSG00000213560.4	0.167014	-0.965018	5.14168	-0.187685	0.851123	NA	ENSG00000213560.4
ENSG00000137959.16	27.5339	-0.398945	0.340006	-1.17335	0.240656	0.999818	IFI44L
ENSG00000137965.11	369.676	-0.0970661	0.107783	-0.900573	0.367815	0.999818	IFI44
ENSG00000238015.2	0.504385	2.51442	2.44729	1.02743	0.304218	NA	ENSG00000238015.2
ENSG00000235400.1	0.548103	-0.00328712	2.56736	-0.00128035	0.998978	NA	ENSG00000235400.1
ENSG00000229752.1	0.498492	-0.0661121	2.4868	-0.0265852	0.978791	NA	RPL7P10
ENSG00000227288.3	1.436	-0.274376	1.51281	-0.181368	0.856078	NA	ARID3BP1
ENSG00000233008.6	1.99422	1.54046	1.2778	1.20556	0.227987	NA	LINC01725
ENSG00000137941.17	228.666	0.00312906	0.134684	0.0232326	0.981465	0.999818	TTLL7
ENSG00000271576.1	87.0425	-0.0813865	0.197791	-0.411478	0.680722	0.999818	PRKACB-DT
ENSG00000142875.19	5157.75	-0.0947868	0.0947247	-1.00065	0.316994	0.999818	PRKACB
ENSG00000213540.3	0.333773	1.08624	3.35849	0.32343	0.746369	NA	TXN2P1
ENSG00000226970.2	0.765092	1.58657	2.09291	0.758068	0.44841	NA	NEDD8P1
ENSG00000203943.8	74.6031	-0.29647	0.209215	-1.41706	0.156465	0.999818	SAMD13
ENSG00000240520.6	1.43433	0.770935	1.90181	0.405369	0.685206	NA	UOX
ENSG00000137976.7	0.615906	-2.78473	2.27511	-1.224	0.220953	NA	DNASE2B
ENSG00000285361.1	1.05128	0.837616	1.69397	0.494468	0.620975	NA	ENSG00000285361.1
ENSG00000117133.11	564.275	0.047656	0.090145	0.528659	0.597042	0.999818	RPF1
ENSG00000174021.11	106.654	0.100086	0.240195	0.416686	0.676908	0.999818	GNG5
ENSG00000285851.1	4.4323	0.232845	0.860938	0.270455	0.78681	0.999818	ENSG00000285851.1
ENSG00000122432.17	10.4206	0.303476	0.575516	0.527311	0.597977	0.999818	SPATA1
ENSG00000117151.13	79.8327	-0.0396279	0.240379	-0.164856	0.869057	0.999818	CTBS
ENSG00000284882.1	12.7044	0.533295	0.486455	1.09629	0.272952	0.999818	ENSG00000284882.1
ENSG00000117155.16	2002.08	-0.0239915	0.0905267	-0.265021	0.790993	0.999818	SSX2IP
ENSG00000171517.6	5.67268	-0.561265	0.755768	-0.742642	0.457699	0.999818	LPAR3
ENSG00000153898.13	47.0017	0.167734	0.307914	0.544741	0.585931	0.999818	MCOLN2
ENSG00000162643.13	2.05504	0.463619	1.2074	0.383981	0.700992	NA	DNAI3
ENSG00000055732.13	2.43162	0.667964	1.17288	0.569506	0.569012	NA	MCOLN3
ENSG00000280099.1	5.26122	0.125604	0.733558	0.171226	0.864046	0.999818	ENSG00000280099.1
ENSG00000097096.9	50.1415	0.169222	0.266179	0.635747	0.524941	0.999818	SYDE2
ENSG00000162642.14	393.317	-0.0867219	0.130015	-0.667012	0.504764	0.999818	C1orf52
ENSG00000223254.1	0.719663	1.68478	2.34294	0.719089	0.472086	NA	ENSG00000223254.1
ENSG00000142867.14	276.678	-0.0226627	0.117856	-0.192292	0.847513	0.999818	BCL10
ENSG00000223653.6	2.16103	-0.156307	1.02689	-0.152213	0.879019	NA	BCL10-AS1
ENSG00000153904.20	56.3923	0.150086	0.241686	0.620995	0.534603	0.999818	DDAH1
ENSG00000282057.1	0.888851	1.61215	1.97534	0.816138	0.414421	NA	ENSG00000282057.1
ENSG00000142871.17	5.41641	1.00869	0.777944	1.29662	0.194763	0.999818	CCN1
ENSG00000117174.11	712.522	-0.0017	0.0962099	-0.0176697	0.985902	0.999818	ZNHIT6
ENSG00000171502.15	2016.17	-0.731947	0.109252	-6.6996	2.09e-11	4.86e-08	COL24A1
ENSG00000285210.1	6.08166	0.330637	0.662537	0.499046	0.617747	0.999818	LINC02795
ENSG00000122417.15	388.388	0.0620675	0.127201	0.487949	0.625586	0.999818	ODF2L
ENSG00000278281.1	0.93445	-1.95694	1.91837	-1.02011	0.307679	NA	MIR7856
ENSG00000137975.8	0.275873	2.59615	3.82816	0.678171	0.497663	NA	CLCA2
ENSG00000016602.9	0.660808	0.390434	2.15235	0.181399	0.856054	NA	CLCA4
ENSG00000236915.2	3.78034	1.90692	1.04336	1.82768	0.0675973	NA	CLCA4-AS1
ENSG00000153923.10	0.443537	-0.835757	2.9941	-0.279135	0.780141	NA	CLCA3P
ENSG00000261737.1	28.0661	-0.238358	0.344607	-0.69168	0.489138	0.999818	ENSG00000261737.1
ENSG00000097033.14	2919.65	-0.0633916	0.075599	-0.838524	0.401736	0.999818	SH3GLB1
ENSG00000230721.1	0.548688	-1.84624	2.45851	-0.750959	0.452677	NA	ENSG00000230721.1
ENSG00000183291.17	2657.9	0.0476789	0.082125	0.580565	0.561534	0.999818	SELENOF
ENSG00000153936.17	978.643	-0.0460279	0.106125	-0.433712	0.664497	0.999818	HS2ST1
ENSG00000235251.2	0.438724	-1.36925	2.67876	-0.51115	0.609246	NA	ENSG00000235251.2
ENSG00000225568.1	0.111215	-0.00327462	5.26743	-0.000621673	0.999504	NA	ENSG00000225568.1
ENSG00000267272.5	28.2578	-0.163868	0.339162	-0.483155	0.628985	0.999818	LINC01140
ENSG00000284240.1	7.85884	0.730173	0.647533	1.12762	0.259479	0.999818	LINC02801
ENSG00000143013.13	2432.7	-0.119449	0.067409	-1.772	0.0763949	0.999818	LMO4
ENSG00000237505.8	3.52636	-0.523444	0.942372	-0.555454	0.578584	NA	PKN2-AS1
ENSG00000279778.1	0.275135	-0.00330485	3.61875	-0.000913259	0.999271	NA	ENSG00000279778.1
ENSG00000065243.20	785.635	0.0944911	0.0857546	1.10188	0.270515	0.999818	PKN2
ENSG00000207234.1	0.938108	1.17963	1.95067	0.604729	0.545359	NA	RNU6-125P
ENSG00000241975.1	9.1085	0.241589	0.555967	0.434538	0.663898	0.999818	ELOCP19
ENSG00000137947.12	1087.26	-0.0355549	0.0981077	-0.362407	0.717048	0.999818	GTF2B
ENSG00000235308.1	1.76331	-0.254463	1.26488	-0.201175	0.840562	NA	ENSG00000235308.1
ENSG00000137944.18	587.148	-0.184695	0.104458	-1.76812	0.077041	0.999818	KYAT3
ENSG00000213516.10	351.379	0.0394343	0.118886	0.3317	0.740116	0.999818	RBMXL1
ENSG00000117226.12	394.703	-0.0563155	0.100937	-0.557928	0.576894	0.999818	GBP3
ENSG00000117228.10	25.2808	0.282748	0.362137	0.780777	0.434934	0.999818	GBP1
ENSG00000234518.2	21.6688	-0.1393	0.371122	-0.375347	0.707402	0.999818	PTGES3P1
ENSG00000162645.13	291.358	-0.11166	0.135333	-0.825076	0.409328	0.999818	GBP2
ENSG00000213512.3	0.442952	1.55488	2.84776	0.546001	0.585065	NA	GBP7
ENSG00000162654.9	425.379	0.0645773	0.106583	0.605889	0.544589	0.999818	GBP4
ENSG00000284734.1	3.76188	0.703809	0.989669	0.711155	0.476988	NA	ENSG00000284734.1
ENSG00000154451.14	163.484	0.341711	0.153055	2.23261	0.0255746	0.753992	GBP5
ENSG00000183347.14	0.276643	-0.997946	3.61773	-0.275848	0.782664	NA	GBP6
ENSG00000225492.6	11.0906	0.938577	0.525695	1.7854	0.0741962	0.999818	GBP1P1
ENSG00000286548.1	18.8964	0.0943768	0.391338	0.241165	0.809427	0.999818	ENSG00000286548.1
ENSG00000197147.13	1048.35	-0.0448265	0.103989	-0.43107	0.666417	0.999818	LRRC8B
ENSG00000231999.7	134.885	0.0755161	0.161921	0.466378	0.640945	0.999818	LRRC8C-DT
ENSG00000171488.15	444.465	0.16723	0.10614	1.57555	0.11513	0.999818	LRRC8C
ENSG00000231613.1	1.21768	0.652872	2.00387	0.325805	0.744572	NA	ENSG00000231613.1
ENSG00000272931.1	26.9755	0.404681	0.341869	1.18373	0.236519	0.999818	LRRC8D-DT
ENSG00000171492.14	1570.25	-0.0590031	0.0900493	-0.655231	0.512319	0.999818	LRRC8D
ENSG00000272672.1	1.87846	0.190467	1.12617	0.169129	0.865695	NA	ENSG00000272672.1
ENSG00000252797.1	1.65283	0.32985	1.69876	0.194171	0.846042	NA	RN7SKP272
ENSG00000228175.3	26.1684	0.167849	0.332262	0.50517	0.61344	0.999818	GEMIN8P4
ENSG00000162664.17	905.132	0.0558458	0.0876955	0.636815	0.524245	0.999818	ZNF326
ENSG00000233593.10	0.874545	-0.129625	2.13708	-0.0606552	0.951634	NA	LINC02609
ENSG00000232882.1	1.92853	0.0620036	1.41309	0.0438781	0.965002	NA	PHKA1P1
ENSG00000122482.21	1025.68	-0.0102995	0.0884637	-0.116426	0.907315	0.999818	ZNF644
ENSG00000162669.16	29.531	0.262297	0.342099	0.766729	0.443243	0.999818	HFM1
ENSG00000097046.13	483.991	0.155665	0.0984443	1.58125	0.113821	0.999818	CDC7
ENSG00000229067.1	0.272092	0.958457	3.94534	0.242934	0.808056	NA	ENSG00000229067.1
ENSG00000203914.4	0.655523	1.26878	2.58219	0.49136	0.623172	NA	HSP90B3P
ENSG00000069702.11	0.765283	-0.909351	2.12415	-0.428101	0.668577	NA	TGFBR3
ENSG00000172031.7	0.278438	-1.63912	4.23837	-0.386733	0.698954	NA	EPHX4
ENSG00000230667.5	3.86167	0.102366	1.06433	0.0961783	0.923379	NA	SETSIP
ENSG00000189195.13	100.244	-0.222695	0.177064	-1.25771	0.208497	0.999818	BTBD8
ENSG00000273487.1	3.14557	-1.22454	0.98675	-1.24098	0.214612	NA	ENSG00000273487.1
ENSG00000203910.9	0.775082	0.697525	1.94962	0.357774	0.720512	NA	C1orf146
ENSG00000174842.17	141.627	0.303787	0.15163	2.00347	0.0451273	0.910197	GLMN
ENSG00000122484.9	591.118	0.0985108	0.108478	0.908119	0.363815	0.999818	RPAP2
ENSG00000162676.12	1459.22	-0.111673	0.0751626	-1.48575	0.137346	0.999818	GFI1
ENSG00000067208.14	152.473	-0.187649	0.141545	-1.32572	0.184933	0.999818	EVI5
ENSG00000122406.14	21860.6	0.0549903	0.0716275	0.767725	0.44265	0.999818	RPL5
ENSG00000154511.12	19.452	0.216586	0.412432	0.525144	0.599483	0.999818	DIPK1A
ENSG00000207523.1	4.46928	-0.1456	0.870378	-0.167283	0.867147	0.999818	SNORA66
ENSG00000143033.18	1108.42	0.0208647	0.0811095	0.257241	0.796993	0.999818	MTF2
ENSG00000117500.13	984.502	0.0295121	0.0988423	0.298577	0.765263	0.999818	TMED5
ENSG00000122483.17	325.792	0.166635	0.117301	1.42058	0.15544	0.999818	CCDC18
ENSG00000225297.1	0.446676	0.00209997	2.87078	0.000731497	0.999416	NA	ENSG00000225297.1
ENSG00000223745.8	1664.1	-0.152619	0.11977	-1.27426	0.202571	0.999818	CCDC18-AS1
ENSG00000229567.1	2.93754	-0.779576	0.98731	-0.789596	0.429764	NA	ENSG00000229567.1
ENSG00000117505.13	1963.75	-0.103537	0.0729224	-1.41982	0.15566	0.999818	DR1
ENSG00000229635.1	1.10364	-0.872114	1.92569	-0.452883	0.650633	NA	ENSG00000229635.1
ENSG00000137942.16	1508.13	-0.110152	0.0946376	-1.16394	0.24445	0.999818	FNBP1L
ENSG00000137936.18	15.9507	0.144674	0.459121	0.315111	0.752678	0.999818	BCAR3
ENSG00000224093.5	8.57937	-0.0274357	0.623336	-0.0440144	0.964893	0.999818	BCAR3-AS1
ENSG00000260464.1	8.73252	-0.690605	0.558815	-1.23584	0.216518	0.999818	ENSG00000260464.1
ENSG00000067334.14	860.531	0.0827104	0.0774604	1.06778	0.285622	0.999818	DNTTIP2
ENSG00000023909.10	979.02	-0.146747	0.085447	-1.7174	0.0859058	0.999818	GCLM
ENSG00000137962.13	0.658749	-0.376834	2.30838	-0.163246	0.870325	NA	ARHGAP29
ENSG00000286692.1	0.939872	2.07047	1.94586	1.06404	0.287311	NA	ENSG00000286692.1
ENSG00000117528.14	566.515	0.0551562	0.0944551	0.583941	0.55926	0.999818	ABCD3
ENSG00000117525.14	15.6802	1.16351	0.48003	2.42383	0.0153577	0.620192	F3
ENSG00000117519.16	41.5181	-0.0100462	0.267831	-0.0375094	0.970079	0.999818	CNN3
ENSG00000235501.6	4.92058	1.03601	0.827562	1.25189	0.210611	0.999818	CNN3-DT
ENSG00000172339.10	31.0626	0.125905	0.319707	0.393814	0.693718	0.999818	ALG14
ENSG00000152078.10	2.77006	0.99992	1.12997	0.884905	0.376208	NA	TLCD4
ENSG00000271092.5	5.75044	0.0399725	0.768277	0.0520288	0.958506	0.999818	TLCD4-RWDD3
ENSG00000226026.6	0.714385	-0.00331765	2.35939	-0.00140614	0.998878	NA	RWDD3-DT
ENSG00000122481.17	32.3403	0.10453	0.321774	0.324856	0.74529	0.999818	RWDD3
ENSG00000228852.6	9.80265	0.0789578	0.569563	0.138629	0.889744	0.999818	ENSG00000228852.6
ENSG00000228502.1	41.4132	-0.0665952	0.325698	-0.204469	0.837987	0.999818	EEF1A1P11
ENSG00000137970.7	92.3166	0.0269948	0.184037	0.146681	0.883384	0.999818	RPL7P9
ENSG00000117569.18	395.499	0.0152591	0.103765	0.147054	0.883089	0.999818	PTBP2
ENSG00000188641.13	536.035	0.019977	0.107908	0.18513	0.853127	0.999818	DPYD
ENSG00000228057.1	5.4636	0.0843709	0.715	0.118001	0.906067	0.999818	SEC63P1
ENSG00000162627.17	6.06914	-0.751015	0.818516	-0.917533	0.358863	0.999818	SNX7
ENSG00000227034.1	1.70833	0.115027	1.50119	0.0766242	0.938922	NA	ENSG00000227034.1
ENSG00000156869.13	107.928	-0.116631	0.172581	-0.675804	0.499165	0.999818	FRRS1
ENSG00000162688.17	495.877	0.1395	0.102817	1.35677	0.174853	0.999818	AGL
ENSG00000228084.1	1.774	-0.880222	1.61369	-0.545471	0.58543	NA	ENSG00000228084.1
ENSG00000117620.15	421.599	0.0129868	0.0986143	0.131693	0.895228	0.999818	SLC35A3
ENSG00000283761.1	0.495695	-1.60839	2.81372	-0.571626	0.567575	NA	ENSG00000283761.1
ENSG00000156875.14	53.6334	0.0402157	0.276064	0.145675	0.884178	0.999818	MFSD14A
ENSG00000156876.10	206.093	0.0946601	0.128326	0.737655	0.460724	0.999818	SASS6
ENSG00000226952.1	0.16648	-0.965018	5.14823	-0.187446	0.851311	NA	ENSG00000226952.1
ENSG00000122435.10	276.759	-0.0798737	0.128439	-0.621879	0.534022	0.999818	TRMT13
ENSG00000122477.12	11.3426	-0.196457	0.54888	-0.357923	0.720401	0.999818	LRRC39
ENSG00000137992.14	556.487	-0.0462679	0.0997121	-0.464015	0.642637	0.999818	DBT
ENSG00000225169.1	1.65309	1.07133	1.35112	0.792919	0.427825	NA	BRI3P1
ENSG00000285530.1	1.38188	0.867777	1.80894	0.479716	0.63143	NA	ENSG00000285530.1
ENSG00000230287.3	0.657849	2.34237	2.10549	1.1125	0.265921	NA	ENSG00000230287.3
ENSG00000224616.3	442.737	-0.0441218	0.122068	-0.361454	0.71776	0.999818	RTCA-AS1
ENSG00000137996.12	810.484	-0.0524901	0.0886022	-0.592425	0.553566	0.999818	RTCA
ENSG00000207750.1	0.389171	1.03548	2.82572	0.366448	0.714031	NA	MIR553
ENSG00000079335.20	355.019	0.0312136	0.110535	0.282385	0.777648	0.999818	CDC14A
ENSG00000234332.1	0.332565	0.851503	3.39468	0.250835	0.801942	NA	BCAS2P2
ENSG00000181656.7	45.9263	0.213902	0.267119	0.800774	0.423262	0.999818	GPR88
ENSG00000162692.12	0.989586	1.48716	5.10669	0.291218	0.770885	NA	VCAM1
ENSG00000162694.14	614.051	0.000639235	0.09853	0.00648772	0.994824	0.999818	EXTL2
ENSG00000273204.1	0.614458	-0.490318	2.52455	-0.19422	0.846004	NA	ENSG00000273204.1
ENSG00000162695.12	538.023	-0.0698503	0.0967769	-0.721766	0.470439	0.999818	SLC30A7
ENSG00000117543.21	556.116	0.118619	0.0940533	1.26119	0.20724	0.999818	DPH5
ENSG00000235795.1	1.98666	0.282549	1.23234	0.229279	0.818652	NA	ENSG00000235795.1
ENSG00000233184.7	107.817	0.0910044	0.190511	0.477687	0.632873	0.999818	DPH5-DT
ENSG00000225938.1	0.38578	-1.80675	2.85676	-0.632447	0.527095	NA	S1PR1-DT
ENSG00000170989.9	61.225	-0.857686	0.23837	-3.59813	0.000320511	0.0709169	S1PR1
ENSG00000228399.1	0.937214	-1.24822	1.79728	-0.694502	0.487367	NA	ENSG00000228399.1
ENSG00000183298.5	2.48603	-1.36459	1.22269	-1.11605	0.264399	NA	RPSAP19
ENSG00000118733.16	39.856	-0.30451	0.273641	-1.11281	0.265789	0.999818	OLFM3
ENSG00000224613.7	0.271993	-0.930443	4.24213	-0.219334	0.82639	NA	RNPC3-DT
ENSG00000222069.1	0.384762	0.910637	3.26939	0.278534	0.780603	NA	RN7SKP285
ENSG00000185946.16	781.465	-0.192805	0.112992	-1.70637	0.0879394	0.999818	RNPC3
ENSG00000240038.6	185.254	0.0627944	0.190763	0.329175	0.742024	0.999818	AMY2B
ENSG00000243480.7	0.280077	0.861293	3.59289	0.239722	0.810546	NA	AMY2A
ENSG00000215869.4	0.218653	0.958397	4.25653	0.225159	0.821856	NA	ENSG00000215869.4
ENSG00000227850.1	0.713683	-0.9539	2.40761	-0.396202	0.691956	NA	SEPTIN2P1
ENSG00000237897.2	0.936631	-0.246679	1.86109	-0.132545	0.894553	NA	ENSG00000237897.2
ENSG00000232952.1	2.10209	1.57199	1.33112	1.18095	0.237621	NA	ENSG00000232952.1
ENSG00000198890.9	538.775	0.0589304	0.106702	0.552289	0.580751	0.999818	PRMT6
ENSG00000224550.1	4.5802	0.620627	0.879449	0.7057	0.480375	0.999818	NDUFA4P1
ENSG00000134215.16	963.855	0.0663089	0.0880851	0.752783	0.45158	0.999818	VAV3
ENSG00000230489.1	0.876688	0.717232	1.72481	0.415834	0.677532	NA	VAV3-AS1
ENSG00000226822.3	4.73062	0.102247	0.876655	0.116633	0.907151	0.999818	LINC02785
ENSG00000085491.17	403.555	0.037833	0.108234	0.349548	0.726678	0.999818	SLC25A24
ENSG00000280186.1	1.60834	0.653978	1.43329	0.456277	0.648191	NA	ENSG00000280186.1
ENSG00000162636.16	1010.65	-0.0285012	0.0745442	-0.38234	0.702209	0.999818	FAM102B
ENSG00000162639.16	693.187	-0.00576381	0.0991511	-0.0581316	0.953644	0.999818	HENMT1
ENSG00000285923.1	2.80868	-0.609565	1.08282	-0.56294	0.573475	NA	ENSG00000285923.1
ENSG00000134186.12	2461.35	-0.113313	0.176782	-0.640975	0.521539	0.999818	PRPF38B
ENSG00000143107.10	0.496131	-0.508548	2.60693	-0.195076	0.845334	NA	FNDC7
ENSG00000116266.11	1231.17	-0.133827	0.0738611	-1.81187	0.070006	0.994366	STXBP3
ENSG00000162641.20	1.93011	0.840951	1.85083	0.454364	0.649567	NA	AKNAD1
ENSG00000121957.14	648.646	0.0805555	0.0906018	0.889116	0.373941	0.999818	GPSM2
ENSG00000121940.15	600.201	-0.000762514	0.0864323	-0.0088221	0.992961	0.999818	CLCC1
ENSG00000085433.15	491.717	-0.0512784	0.101586	-0.504776	0.613716	0.999818	WDR47
ENSG00000244716.3	28.8958	0.114474	0.297101	0.385302	0.700014	0.999818	ENSG00000244716.3
ENSG00000228665.2	0.437663	1.78588	2.61783	0.682197	0.495115	NA	ENSG00000228665.2
ENSG00000197780.10	265.051	-0.188583	0.116494	-1.61883	0.105485	0.999818	TAF13
ENSG00000273382.1	10.3873	-0.193938	0.516845	-0.375234	0.707486	0.999818	TMEM167B-DT
ENSG00000215717.6	894.213	-0.00907356	0.0863433	-0.105087	0.916307	0.999818	TMEM167B
ENSG00000251484.3	0.884608	-0.696121	2.13065	-0.326718	0.743881	NA	ENSG00000251484.3
ENSG00000179902.12	0.661684	0.226655	2.14881	0.10548	0.915995	NA	CFAP276
ENSG00000116299.17	4.81506	1.14394	0.84166	1.35915	0.174099	0.999818	ELAPOR1
ENSG00000031698.13	1939.33	0.0101809	0.0640672	0.15891	0.87374	0.999818	SARS1
ENSG00000143126.8	206.814	-0.0335458	0.162878	-0.205957	0.836825	0.999818	CELSR2
ENSG00000134222.16	732.706	-0.0292536	0.0853121	-0.342901	0.731673	0.999818	PSRC1
ENSG00000221986.7	1.05951	0.603848	1.78672	0.337965	0.73539	NA	MYBPHL
ENSG00000134243.12	2849.57	-0.0769038	0.0920106	-0.835814	0.403259	0.999818	SORT1
ENSG00000143106.13	1750.16	-0.0115821	0.0890143	-0.130115	0.896475	0.999818	PSMA5
ENSG00000143028.9	0.828664	0.880011	1.80468	0.487626	0.625814	NA	SYPL2
ENSG00000162650.16	226.556	-0.281656	0.126051	-2.23446	0.0254525	0.753992	ATXN7L2
ENSG00000174151.14	661.638	-0.184303	0.0999392	-1.84415	0.0651614	0.982153	CYB561D1
ENSG00000181754.7	17.6589	0.24992	0.395544	0.631838	0.527493	0.999818	AMIGO1
ENSG00000156097.12	7.239	0.438769	0.6649	0.659902	0.509317	0.999818	GPR61
ENSG00000065135.11	1540.76	0.0176994	0.0805491	0.219734	0.826078	0.999818	GNAI3
ENSG00000116337.18	2286.78	-0.0794461	0.0583548	-1.36143	0.173377	0.999818	AMPD2
ENSG00000235045.2	0.933231	0.44335	1.71917	0.257886	0.796495	NA	RPL7P8
ENSG00000168765.17	911.149	-0.0894322	0.0846043	-1.05706	0.290482	0.999818	GSTM4
ENSG00000213366.13	372.664	0.0898334	0.136074	0.66018	0.509138	0.999818	GSTM2
ENSG00000134184.13	290.015	0.209231	0.145065	1.44233	0.14921	0.999818	GSTM1
ENSG00000260246.1	0.44325	0.515553	2.82791	0.182309	0.85534	NA	ENSG00000260246.1
ENSG00000134201.12	230.099	-0.0470404	0.136582	-0.344412	0.730537	0.999818	GSTM5
ENSG00000241720.2	0.391096	1.31017	2.94145	0.445417	0.656018	NA	ENSG00000241720.2
ENSG00000134202.11	183.408	-0.101654	0.141342	-0.719209	0.472012	0.999818	GSTM3
ENSG00000198758.10	0.498287	-0.00332471	2.87393	-0.00115685	0.999077	NA	EPS8L3
ENSG00000228420.1	1.2147	-1.6151	1.71028	-0.944346	0.344993	NA	LINC01768
ENSG00000261055.1	1.04741	1.54827	1.93888	0.798536	0.42456	NA	ENSG00000261055.1
ENSG00000184371.14	224.402	-0.00458556	0.140907	-0.0325433	0.974039	0.999818	CSF1
ENSG00000168710.18	2228.37	-0.0506965	0.0722985	-0.701212	0.483171	0.999818	AHCYL1
ENSG00000143093.15	1018.7	-0.0359094	0.0711419	-0.504757	0.613729	0.999818	STRIP1
ENSG00000258634.3	98.2557	0.0351972	0.210288	0.167377	0.867074	0.999818	ENSG00000258634.3
ENSG00000224965.1	1.71782	0.741526	1.39202	0.532698	0.594243	NA	KCNC4-DT
ENSG00000116396.14	116.912	0.536227	0.203054	2.6408	0.00827094	0.467101	KCNC4
ENSG00000227963.1	4.18758	-0.177089	0.830565	-0.213215	0.831159	0.999818	RBM15-AS1
ENSG00000162775.16	421.098	0.132933	0.116583	1.14024	0.254187	0.999818	RBM15
ENSG00000224699.9	68.9775	0.0929786	0.228824	0.406333	0.684498	0.999818	LAMTOR5-AS1
ENSG00000168679.18	27.7433	0.537397	0.40559	1.32498	0.185179	0.999818	SLC16A4
ENSG00000273373.1	162.724	0.42689	0.356809	1.19641	0.231536	0.999818	SLC16A4-AS1
ENSG00000134248.13	327.632	0.0185999	0.114053	0.163082	0.870454	0.999818	LAMTOR5
ENSG00000177301.15	10.034	0.681114	0.568098	1.19894	0.230552	0.999818	KCNA2
ENSG00000259834.1	249.662	0.0787389	0.121299	0.649132	0.516253	0.999818	ENSG00000259834.1
ENSG00000177272.9	337.504	-0.0755403	0.116525	-0.648276	0.516806	0.999818	KCNA3
ENSG00000237415.2	0.658826	-0.877072	5.23148	-0.167653	0.866856	NA	NRBF2P3
ENSG00000143119.14	1384.44	0.0497207	0.0748926	0.663894	0.506758	0.999818	CD53
ENSG00000261654.1	8.37942	0.697279	0.604845	1.15282	0.248983	0.999818	ENSG00000261654.1
ENSG00000232811.1	15.3897	-0.284809	0.479404	-0.59409	0.552452	0.999818	ENSG00000232811.1
ENSG00000121931.16	457.506	-0.0994026	0.112002	-0.887508	0.374805	0.999818	LRIF1
ENSG00000273010.1	4.31779	0.14802	0.800901	0.184816	0.853373	0.999818	ENSG00000273010.1
ENSG00000156171.14	825.118	-0.155987	0.0764556	-2.04023	0.0413275	0.891135	DRAM2
ENSG00000134255.14	521.559	0.0680329	0.0867417	0.784316	0.432854	0.999818	CEPT1
ENSG00000162777.17	567.971	0.0374844	0.0928266	0.403811	0.686352	0.999818	DENND2D
ENSG00000064886.14	4.3577	-0.258358	0.847309	-0.304916	0.76043	0.999818	CHI3L2
ENSG00000173947.14	3.76751	0.330508	0.983445	0.336072	0.736817	NA	PIFO
ENSG00000085465.13	50.6371	0.139531	0.287812	0.484799	0.627819	0.999818	OVGP1
ENSG00000260948.1	18.3323	0.272882	0.416575	0.65506	0.512429	0.999818	ENSG00000260948.1
ENSG00000233337.1	8.55418	-0.194215	0.603659	-0.321729	0.747658	0.999818	UBE2FP3
ENSG00000243960.1	4.91775	0.850198	0.824151	1.0316	0.302257	0.999818	ENSG00000243960.1
ENSG00000116455.14	305.051	0.104315	0.106251	0.981778	0.326209	0.999818	WDR77
ENSG00000116459.11	2684.11	0.0149276	0.0756818	0.197242	0.843638	0.999818	ATP5PB
ENSG00000143110.11	357.655	0.188086	0.115144	1.63349	0.102366	0.999818	C1orf162
ENSG00000121933.19	5.1758	-0.918502	0.782592	-1.17367	0.240528	0.999818	TMIGD3
ENSG00000282608.1	7.16637	0.798664	0.629371	1.26899	0.204445	0.999818	ADORA3
ENSG00000116473.14	1499.99	-0.0526555	0.088107	-0.597631	0.550086	0.999818	RAP1A
ENSG00000231346.5	9.73218	0.049534	0.6002	0.0825291	0.934226	0.999818	LINC01160
ENSG00000215867.4	0.389549	-1.04746	2.86061	-0.366168	0.71424	NA	KRT18P57
ENSG00000197852.12	410.962	-0.163656	0.108269	-1.51157	0.130644	0.999818	INKA2
ENSG00000227811.3	2.60746	0.0649289	1.07163	0.0605888	0.951687	NA	INKA2-AS1
ENSG00000284830.1	4.70135	-0.228953	0.822675	-0.278304	0.780779	0.999818	ENSG00000284830.1
ENSG00000064703.12	491.25	0.00533225	0.10084	0.0528783	0.957829	0.999818	DDX20
ENSG00000171385.9	1.10906	0.152249	1.81111	0.0840639	0.933006	NA	KCND3
ENSG00000231246.2	2.69946	-0.0842224	1.19918	-0.070233	0.944008	NA	LINC02884
ENSG00000143079.15	223.217	0.0411216	0.12769	0.322042	0.747421	0.999818	CTTNBP2NL
ENSG00000134245.18	22.3907	0.150176	0.42158	0.356222	0.721674	0.999818	WNT2B
ENSG00000273483.1	1.81722	-0.0236916	1.48488	-0.0159552	0.98727	NA	ENSG00000273483.1
ENSG00000007341.19	216.479	0.00508135	0.134575	0.0377584	0.96988	0.999818	ST7L
ENSG00000116489.13	4105	-0.0302586	0.0798209	-0.37908	0.704628	0.999818	CAPZA1
ENSG00000155363.18	1240.4	-0.0370726	0.077122	-0.4807	0.630729	0.999818	MOV10
ENSG00000225075.1	3.54602	0.288165	0.911815	0.316035	0.751976	NA	ENSG00000225075.1
ENSG00000155366.16	804.961	-0.138446	0.0887508	-1.55994	0.118774	0.999818	RHOC
ENSG00000155367.15	32.4439	-0.0356897	0.312702	-0.114133	0.909132	0.999818	PPM1J
ENSG00000184599.13	0.222049	0.958444	4.22958	0.226605	0.820731	NA	TAFA3
ENSG00000155380.11	485.841	0.283924	0.108169	2.62482	0.00866952	0.469772	SLC16A1
ENSG00000229020.4	0.825213	1.81728	1.92175	0.945638	0.344333	NA	AKR7A2P1
ENSG00000226419.8	23.5453	0.326282	0.375028	0.87002	0.38429	0.999818	SLC16A1-AS1
ENSG00000238198.2	5.36323	-0.0983596	0.761501	-0.129165	0.897227	0.999818	LRIG2-DT
ENSG00000198799.12	335.931	0.0590991	0.105171	0.561933	0.574162	0.999818	LRIG2
ENSG00000081026.19	85.0639	-0.17065	0.203172	-0.839932	0.400946	0.999818	MAGI3
ENSG00000232499.2	4.46089	0.258499	0.946443	0.273127	0.784756	0.999818	ENSG00000232499.2
ENSG00000116793.16	1233.84	0.0228311	0.0712756	0.320321	0.748725	0.999818	PHTF1
ENSG00000232450.1	12.939	0.157213	0.454211	0.346124	0.72925	0.999818	ENSG00000232450.1
ENSG00000081019.13	702.769	-0.0479739	0.0896154	-0.535331	0.592421	0.999818	RSBN1
ENSG00000231128.6	3.96518	-0.182475	0.950395	-0.191999	0.847743	0.999818	ENSG00000231128.6
ENSG00000134242.16	474.941	-0.0423108	0.105927	-0.399432	0.689575	0.999818	PTPN22
ENSG00000226167.1	32.124	-0.201626	0.301989	-0.66766	0.504351	0.999818	AP4B1-AS1
ENSG00000188761.13	8.8625	-0.400604	0.622194	-0.643857	0.519668	0.999818	BCL2L15
ENSG00000134262.13	558.261	0.0991335	0.11715	0.846211	0.397435	0.999818	AP4B1
ENSG00000118655.7	458.495	0.0132946	0.097745	0.136013	0.891811	0.999818	DCLRE1B
ENSG00000235527.7	10.4611	-0.3987	0.52717	-0.756303	0.449467	0.999818	HIPK1-AS1
ENSG00000163349.22	3949.77	0.0260749	0.0676708	0.385321	0.7	0.999818	HIPK1
ENSG00000116774.12	6.59639	0.257286	0.730699	0.352109	0.724757	0.999818	OLFML3
ENSG00000134207.16	2.04316	0.800673	1.42475	0.561974	0.574134	NA	SYT6
ENSG00000197323.12	1556.71	-0.0203273	0.0727768	-0.279311	0.780006	0.999818	TRIM33
ENSG00000236480.1	1.32611	0.0714663	1.42626	0.0501073	0.960037	NA	PKMP1
ENSG00000116752.6	352.628	0.0964119	0.101296	0.951786	0.341205	0.999818	BCAS2
ENSG00000175984.15	582.642	-0.0529204	0.104032	-0.508695	0.610966	0.999818	DENND2C
ENSG00000213281.5	1696.03	-0.0486532	0.0953763	-0.510119	0.609968	0.999818	NRAS
ENSG00000009307.16	12126	-0.0386506	0.0842118	-0.458968	0.646257	0.999818	CSDE1
ENSG00000201900.1	2.37756	3.04702	1.49161	2.04278	0.0410744	NA	RNY1P13
ENSG00000052723.11	766.11	-0.104891	0.101424	-1.03419	0.301047	0.999818	SIKE1
ENSG00000198765.12	0.275382	-0.0156427	3.90961	-0.0040011	0.996808	NA	SYCP1
ENSG00000134198.10	132.562	0.0411554	0.167173	0.246184	0.80554	0.999818	TSPAN2
ENSG00000233730.1	4.40412	0.770095	0.987279	0.780017	0.435381	0.999818	LINC01765
ENSG00000173218.15	1418.18	0.00643027	0.0879505	0.0731123	0.941717	0.999818	VANGL1
ENSG00000214204.4	0.548513	-0.347822	2.70231	-0.128713	0.897585	NA	HNRNPA1P43
ENSG00000228127.3	0.883951	-0.450872	1.78125	-0.253121	0.800175	NA	LINC01649
ENSG00000163393.13	477.884	-0.135151	0.100782	-1.34103	0.179912	0.999818	SLC22A15
ENSG00000173212.4	1.37783	-0.20704	1.42708	-0.14508	0.884648	NA	MAB21L3
ENSG00000163399.16	2797.93	0.0152459	0.0864433	0.176369	0.860004	0.999818	ATP1A1
ENSG00000203865.10	43.0854	-0.0651042	0.260172	-0.250235	0.802406	0.999818	ATP1A1-AS1
ENSG00000212385.1	0.770818	1.2202	2.25559	0.540966	0.588531	NA	RNU6-817P
ENSG00000233154.6	3.42766	0.785268	0.904686	0.868001	0.385394	NA	LINC01762
ENSG00000224950.2	64.7401	0.2909	0.245611	1.18439	0.236258	0.999818	ENSG00000224950.2
ENSG00000286276.1	10.6602	0.439395	0.534904	0.821447	0.411391	0.999818	ENSG00000286276.1
ENSG00000116815.16	277.617	0.00566476	0.121451	0.0466422	0.962798	0.999818	CD58
ENSG00000177173.5	5.51606	-0.287199	0.78473	-0.365985	0.714377	0.999818	NAP1L4P1
ENSG00000143061.17	61.2169	-0.377053	0.240682	-1.5666	0.117207	0.999818	IGSF3
ENSG00000116824.5	8.01663	-0.235937	0.644108	-0.366301	0.714141	0.999818	CD2
ENSG00000134247.10	23.1551	0.667977	0.417525	1.59985	0.109632	0.999818	PTGFRN
ENSG00000134256.12	42.566	0.342348	0.344229	0.994534	0.319963	0.999818	CD101
ENSG00000236137.1	3.32672	0.161826	0.915295	0.176802	0.859664	NA	CD101-AS1
ENSG00000116830.12	1022.5	0.159959	0.0784031	2.04022	0.0413288	0.891135	TTF2
ENSG00000134253.10	113.072	0.141912	0.178699	0.794143	0.427112	0.999818	TRIM45
ENSG00000271427.1	6.39575	-0.522748	0.698942	-0.747914	0.454512	0.999818	ENSG00000271427.1
ENSG00000198162.12	1233.56	0.119974	0.0936379	1.28126	0.200104	0.999818	MAN1A2
ENSG00000279513.1	0.884429	0.713426	1.86654	0.382219	0.702299	NA	ENSG00000279513.1
ENSG00000183508.5	793.498	-0.0206857	0.0828576	-0.249654	0.802855	0.999818	TENT5C
ENSG00000213262.3	0.495867	0.00850405	2.90447	0.00292792	0.997664	NA	VDAC2P3
ENSG00000228217.1	2.71616	1.12457	1.18916	0.945677	0.344313	NA	PNRC2P1
ENSG00000196505.11	213.784	0.0019895	0.123501	0.0161092	0.987147	0.999818	GDAP2
ENSG00000065183.16	992.079	0.040943	0.0898872	0.455493	0.648755	0.999818	WDR3
ENSG00000155761.14	2.60164	-0.569794	1.05598	-0.539588	0.589481	NA	SPAG17
ENSG00000116874.11	172.694	0.140913	0.137097	1.02784	0.304027	0.999818	WARS2
ENSG00000231365.6	149.601	0.0179128	0.168782	0.10613	0.915479	0.999818	WARS2-AS1
ENSG00000260941.1	0.772998	-0.903341	2.09391	-0.431414	0.666168	NA	LINC00622
ENSG00000198857.3	1.05014	0.724191	1.90047	0.38106	0.703159	NA	HSD3BP5
ENSG00000143067.5	89.4356	0.110949	0.190652	0.581948	0.560602	0.999818	ZNF697
ENSG00000092621.12	539.405	0.586112	0.0978204	5.99172	2.08e-09	2.76e-06	PHGDH
ENSG00000134193.15	0.443374	-1.53152	2.89539	-0.528951	0.59684	NA	REG4
ENSG00000134250.20	2943.15	0.116439	0.111032	1.0487	0.294316	0.999818	NOTCH2
ENSG00000265808.4	1596.66	-0.0739623	0.0757607	-0.976263	0.328934	0.999818	SEC22B
ENSG00000274642.1	2.76847	-0.541809	1.07746	-0.502859	0.615063	NA	ENSG00000274642.1
ENSG00000223804.5	61.1853	0.0530735	0.226492	0.234328	0.81473	0.999818	ENSG00000223804.5
ENSG00000270231.4	336.973	0.441459	0.163528	2.6996	0.00694232	0.419809	NBPF8
ENSG00000270392.2	25.9642	-0.0319875	0.657804	-0.0486277	0.961216	0.999818	PFN1P2
ENSG00000275131.3	116.157	-0.26719	0.180524	-1.48008	0.138852	0.999818	PDE4DIPP2
ENSG00000286106.1	1.28124	0.283776	1.89397	0.149832	0.880897	NA	NOTCH2NLR
ENSG00000273136.7	263.965	0.125737	0.158018	0.79571	0.426201	0.999818	NBPF26
ENSG00000287979.1	2.82395	-1.0228	1.12219	-0.91143	0.362069	NA	ENSG00000287979.1
ENSG00000281741.2	13.558	0.399551	0.469546	0.85093	0.394808	0.999818	ENSG00000281741.2
ENSG00000226067.7	180.976	0.0446394	0.152135	0.293421	0.769201	0.999818	LINC00623
ENSG00000277610.1	1.09431	0.826668	1.77272	0.466327	0.640981	NA	RNVU1-4
ENSG00000285215.2	2.26705	0.0879114	1.32615	0.0662907	0.947146	NA	ENSG00000285215.2
ENSG00000275585.2	5.26681	0.384754	0.810358	0.474795	0.634933	0.999818	PDE4DIPP4
ENSG00000198019.13	3.75793	1.85006	1.1149	1.65939	0.0970379	NA	FCGR1BP
ENSG00000233029.3	3.31355	-1.57864	1.07371	-1.47026	0.141491	NA	ENSG00000233029.3
ENSG00000223345.3	0.444094	-0.00332414	2.9701	-0.0011192	0.999107	NA	H2BP1
ENSG00000188610.12	113.264	0.0750061	0.165772	0.452465	0.650934	0.999818	FAM72B
ENSG00000171943.12	124.71	-0.0831324	0.161576	-0.514511	0.606895	0.999818	SRGAP2C
ENSG00000272583.1	1.06132	2.26073	1.86725	1.21073	0.225999	NA	ENSG00000272583.1
ENSG00000231752.6	17.7413	0.0794324	0.41397	0.19188	0.847836	0.999818	EMBP1
ENSG00000232721.2	0.162379	-0.965016	5.19918	-0.185609	0.852751	NA	ENSG00000232721.2
ENSG00000223779.6	1.22231	-1.5421	1.7309	-0.890922	0.372971	NA	ENSG00000223779.6
ENSG00000242352.2	0.94114	0.679035	1.87642	0.361878	0.717443	NA	FAM91A3P
ENSG00000265531.3	1.71303	-1.65779	1.66684	-0.994571	0.319945	NA	FCGR1CP
ENSG00000234571.2	1.04744	-0.431603	1.89634	-0.227598	0.819959	NA	H2BP2
ENSG00000273213.3	2.70749	0.0819014	1.06643	0.0767993	0.938783	NA	H3-7
ENSG00000263513.5	20.7681	-0.0862133	0.370065	-0.232968	0.815786	0.999818	FAM72C
ENSG00000270872.2	22.3732	0.165496	0.387811	0.426743	0.669566	0.999818	SRGAP2D
ENSG00000207205.1	3.06172	-0.581298	1.08693	-0.534808	0.592783	NA	RNVU1-15
ENSG00000233586.1	1.55171	0.58814	1.61523	0.364121	0.715767	NA	ENSG00000233586.1
ENSG00000266338.6	92.7232	-0.0737709	0.227796	-0.323846	0.746055	0.999818	NBPF15
ENSG00000227212.3	0.550763	0.298398	2.45979	0.12131	0.903445	NA	PFN1P6
ENSG00000196369.11	102.658	-0.12351	0.176721	-0.698898	0.484616	0.999818	SRGAP2B
ENSG00000215784.6	47.0287	0.12301	0.253922	0.484439	0.628074	0.999818	FAM72D
ENSG00000283752.1	0.725312	1.44207	2.10678	0.68449	0.493666	NA	ENSG00000283752.1
ENSG00000272419.6	157.935	0.0840296	0.148817	0.564649	0.572312	0.999818	LINC01145
ENSG00000277678.1	2.33336	3.33588	1.50297	2.21952	0.0264514	NA	RNU1-153P
ENSG00000281571.2	26.334	-0.379573	0.346613	-1.09509	0.273477	0.999818	ENSG00000281571.2
ENSG00000223612.3	12.7731	0.00183653	0.48755	0.00376684	0.996995	0.999818	ENSG00000223612.3
ENSG00000276216.1	2.26447	-0.17002	1.30589	-0.130194	0.896413	NA	ENSG00000276216.1
ENSG00000236140.1	1.89068	-0.377333	1.16589	-0.323645	0.746207	NA	ENSG00000236140.1
ENSG00000162825.16	17.8339	0.483368	0.421629	1.14643	0.251617	0.999818	NBPF20
ENSG00000234367.1	0.497758	-2.29997	2.46974	-0.93126	0.351719	NA	PFN1P3
ENSG00000272150.5	19.4399	-0.534966	0.394767	-1.35515	0.175371	0.999818	NBPF25P
ENSG00000117262.19	108.325	0.0394476	0.169124	0.233246	0.81557	0.999818	GPR89A
ENSG00000174827.13	8.50625	-0.0713925	0.627231	-0.113822	0.909379	0.999818	PDZK1
ENSG00000117281.16	15.8571	0.787399	0.568008	1.38625	0.165672	0.999818	CD160
ENSG00000265491.5	1246.35	-0.0602343	0.069946	-0.861154	0.389153	0.999818	RNF115
ENSG00000186141.9	722.4	0.0545735	0.0862549	0.6327	0.52693	0.999818	POLR3C
ENSG00000186364.12	123.01	-0.104297	0.184008	-0.566808	0.570845	0.999818	NUDT17
ENSG00000131788.16	675.912	-0.0550852	0.090674	-0.607508	0.543514	0.999818	PIAS3
ENSG00000198483.13	15.8549	-0.314151	0.450128	-0.697915	0.485231	0.999818	ANKRD35
ENSG00000143127.13	20.3121	-0.12529	0.4029	-0.31097	0.755823	0.999818	ITGA10
ENSG00000131779.11	473.934	-0.0689185	0.103508	-0.66583	0.50552	0.999818	PEX11B
ENSG00000265241.6	1130.46	-0.0154838	0.093343	-0.165881	0.868251	0.999818	RBM8A
ENSG00000211451.12	14.4276	0.704964	0.493382	1.42884	0.15305	0.999818	GNRHR2
ENSG00000234222.6	7.00261	0.276275	0.646111	0.427598	0.668944	0.999818	LIX1L-AS1
ENSG00000271601.4	736.05	-0.17142	0.0860335	-1.99247	0.046319	0.916919	LIX1L
ENSG00000272031.3	43.7449	-0.18261	0.268423	-0.680307	0.49631	0.999818	ANKRD34A
ENSG00000121851.13	452.384	-0.104757	0.0975557	-1.07381	0.282906	0.999818	POLR3GL
ENSG00000265972.6	6090.83	0.00513597	0.0871766	0.0589145	0.95302	0.999818	TXNIP
ENSG00000168509.20	1.37802	2.92945	1.67122	1.75288	0.0796224	NA	HJV
ENSG00000287190.1	0.942628	-2.12981	1.92506	-1.10636	0.268571	NA	ENSG00000287190.1
ENSG00000233396.8	20.104	-0.338649	0.399597	-0.847476	0.39673	0.999818	LINC01719
ENSG00000271425.9	119.677	0.518098	0.204133	2.53804	0.0111476	0.538156	NBPF10
ENSG00000264343.6	4.54263	0.570551	0.919726	0.620349	0.535028	0.999818	NOTCH2NLA
ENSG00000276509.1	2.99273	-0.155411	1.06178	-0.146368	0.883631	NA	ENSG00000276509.1
ENSG00000277406.2	16.6661	0.248104	0.42487	0.583951	0.559253	0.999818	SEC22B4P
ENSG00000273768.1	1.37216	-1.86583	1.61114	-1.15808	0.246829	NA	RNVU1-29
ENSG00000287978.1	36.1702	-0.533145	0.294024	-1.81327	0.0697905	0.994366	ENSG00000287978.1
ENSG00000276975.3	4.17727	-0.316687	0.928272	-0.341158	0.732985	0.999818	HYDIN2
ENSG00000268043.7	444.383	0.0811995	0.106406	0.763113	0.445396	0.999818	NBPF12
ENSG00000244371.2	2.13066	1.05972	1.22913	0.862167	0.388596	NA	PFN1P8
ENSG00000227242.4	10.5622	1.41861	0.63565	2.23175	0.0256314	0.753992	ENSG00000227242.4
ENSG00000225603.3	6.89392	1.38409	0.803478	1.72262	0.084957	0.999818	ENSG00000225603.3
ENSG00000230832.3	1.09619	-1.44013	1.87474	-0.768177	0.442382	NA	SSBL4P
ENSG00000131791.8	752.676	-0.076599	0.0813371	-0.941747	0.346322	0.999818	PRKAB2
ENSG00000180867.11	144.815	-0.0611449	0.157681	-0.387776	0.698182	0.999818	PDIA3P1
ENSG00000237188.5	1.04776	0.68732	1.91633	0.358664	0.719847	NA	ENSG00000237188.5
ENSG00000131781.13	558.252	-0.215407	0.108229	-1.99029	0.0465591	0.91855	FMO5
ENSG00000226015.2	49.661	-0.0234525	0.243859	-0.0961722	0.923384	0.999818	CCT8P1
ENSG00000236806.1	1.05193	3.192	1.94626	1.64007	0.100992	NA	RPL7AP15
ENSG00000131778.19	37.3501	0.0788765	0.347253	0.227144	0.820312	0.999818	CHD1L
ENSG00000278811.4	39.4171	0.0563762	0.32424	0.173872	0.861966	0.999818	LINC00624
ENSG00000116128.11	227.442	0.175188	0.132423	1.32294	0.185856	0.999818	BCL9
ENSG00000162836.12	408.334	-0.0318045	0.107925	-0.294691	0.76823	0.999818	ACP6
ENSG00000265107.3	46.5863	-0.31183	0.324789	-0.9601	0.337005	0.999818	GJA5
ENSG00000188092.15	128.087	0.00925938	0.18605	0.0497684	0.960307	0.999818	GPR89B
ENSG00000215859.9	9.69279	1.22736	0.604546	2.03022	0.0423339	0.894398	PDZK1P1
ENSG00000274372.5	8.79568	0.541808	0.600712	0.901943	0.367087	0.999818	LINC02804
ENSG00000206791.1	0.444212	-0.529595	2.90743	-0.182152	0.855463	NA	RNU1-129P
ENSG00000206585.1	0.327818	-0.818606	3.12884	-0.261632	0.793605	NA	RNVU1-7
ENSG00000229828.2	0.394085	-0.732691	3.37935	-0.216814	0.828353	NA	PDE4DIPP1
ENSG00000263956.6	410.068	0.118273	0.120565	0.98099	0.326598	0.999818	NBPF11
ENSG00000225080.1	8.06038	1.29944	0.694631	1.87069	0.0613876	0.976269	PFN1P4
ENSG00000198658.4	4.1353	0.421913	0.96384	0.437742	0.661573	0.999818	ABHD17AP1
ENSG00000232265.8	134.167	-0.0776707	0.171385	-0.453196	0.650408	0.999818	LINC02805
ENSG00000227733.10	10.4622	0.30988	0.524132	0.591225	0.55437	0.999818	ENSG00000227733.10
ENSG00000199879.1	1.4357	0.966309	1.81293	0.53301	0.594027	NA	RNVU1-22
ENSG00000234283.1	6.00117	0.477745	0.728243	0.656024	0.511809	0.999818	LINC01731
ENSG00000228626.1	10.1775	-0.291127	0.531776	-0.547461	0.584062	0.999818	ENSG00000228626.1
ENSG00000274020.4	142.901	-0.122848	0.155856	-0.788217	0.43057	0.999818	LINC01138
ENSG00000238107.1	1.54169	1.21266	1.39422	0.869776	0.384423	NA	LINC02806
ENSG00000224481.3	7.1122	0.156142	0.695989	0.224345	0.822489	0.999818	ENSG00000224481.3
ENSG00000235988.1	3.92373	-0.765028	0.922741	-0.829082	0.407058	NA	ENSG00000235988.1
ENSG00000283676.1	0.940808	-3.01625	2.17349	-1.38775	0.165213	NA	MIR5087
ENSG00000272824.1	3.68486	0.816999	0.898874	0.908914	0.363395	NA	ENSG00000272824.1
ENSG00000207340.1	3.70452	1.28991	0.959072	1.34496	0.178638	NA	RNVU1-1
ENSG00000231551.8	56.7326	0.327999	0.256041	1.28104	0.200178	0.999818	PDE4DIPP6
ENSG00000201183.1	2.19735	0.65101	1.22007	0.533586	0.593628	NA	RNVU1-3
ENSG00000225871.2	7.18169	1.20455	0.745309	1.61617	0.106057	0.999818	ENSG00000225871.2
ENSG00000280649.2	37.995	-0.270797	0.279562	-0.968648	0.332721	0.999818	ENSG00000280649.2
ENSG00000274210.1	3.63602	0.0130892	0.96948	0.0135012	0.989228	NA	RNVU1-27
ENSG00000270629.6	262.345	0.29865	0.159285	1.87493	0.0608018	0.976269	NBPF14
ENSG00000178104.19	364.044	-0.101391	0.11099	-0.913515	0.360972	0.999818	PDE4DIP
ENSG00000269713.7	112.938	0.132552	0.18495	0.716693	0.473564	0.999818	NBPF9
ENSG00000201699.1	0.327616	0.855605	3.37616	0.253425	0.79994	NA	RNVU1-24
ENSG00000274265.5	111.998	-0.19788	0.182955	-1.08157	0.279442	0.999818	ENSG00000274265.5
ENSG00000215861.6	11.0044	-0.423197	0.505586	-0.837043	0.402569	0.999818	ENSG00000215861.6
ENSG00000272755.1	0.488861	1.93552	2.76504	0.699999	0.483928	NA	ENSG00000272755.1
ENSG00000274423.1	0.716891	1.05464	2.02547	0.520688	0.602584	NA	SEC22B2P
ENSG00000286219.1	39.5654	-0.25271	0.287606	-0.878668	0.379581	0.999818	NOTCH2NLC
ENSG00000271383.7	3.32955	0.171394	0.949781	0.180456	0.856794	NA	NBPF19
ENSG00000277147.6	137.408	-0.0646632	0.167768	-0.385431	0.699918	0.999818	LINC00869
ENSG00000275557.1	44.5341	-0.104526	0.291432	-0.358664	0.719846	0.999818	ENSG00000275557.1
ENSG00000206828.1	1.75516	0.354013	1.71879	0.205967	0.836817	NA	RNVU1-30
ENSG00000284842.1	0.599205	0.717533	2.43674	0.294465	0.768403	NA	FAM91A2P
ENSG00000234232.7	6.53499	-0.430371	0.697121	-0.617354	0.537001	0.999818	PDE4DIPP7
ENSG00000150337.13	28.4576	0.560207	0.33076	1.6937	0.0903229	0.999818	FCGR1A
ENSG00000203814.6	33.245	-0.0888734	0.306469	-0.289992	0.771823	0.999818	H2BC18
ENSG00000233030.2	3.97827	0.268223	0.878002	0.305492	0.759991	0.999818	ENSG00000233030.2
ENSG00000183598.3	3.46833	0.634625	0.962319	0.659475	0.509591	NA	H3C13
ENSG00000270882.2	2.05063	0.0304816	1.17106	0.026029	0.979234	NA	H4C14
ENSG00000220323.4	78.7361	-0.228974	0.220208	-1.03981	0.298429	0.999818	H2BC19P
ENSG00000261716.2	253.406	-0.201058	0.140186	-1.43422	0.151509	0.999818	H2BC20P
ENSG00000184678.10	443.968	-0.299627	0.110571	-2.70982	0.00673196	0.412178	H2BC21
ENSG00000184260.5	10.7152	-0.162413	0.539121	-0.301255	0.76322	0.999818	H2AC20
ENSG00000184270.5	0.392367	0.838687	2.94494	0.28479	0.775805	NA	H2AC21
ENSG00000178096.9	186.805	-0.115223	0.152777	-0.754189	0.450736	0.999818	BOLA1
ENSG00000159164.10	2159.58	-0.0559788	0.0654734	-0.854985	0.392559	0.999818	SV2A
ENSG00000143368.10	1535.96	0.0798102	0.0735672	1.08486	0.277983	0.999818	SF3B4
ENSG00000014914.21	13.8086	0.413052	0.444542	0.929163	0.352805	0.999818	MTMR11
ENSG00000264522.6	211.672	-0.104857	0.123041	-0.852212	0.394096	0.999818	OTUD7B
ENSG00000285184.3	12.6451	-0.412958	0.550209	-0.750548	0.452925	0.999818	ENSG00000285184.3
ENSG00000223945.2	0.383744	0.958453	3.09234	0.309945	0.756603	NA	RPL6P31
ENSG00000136631.15	745.241	-0.0831753	0.0868775	-0.957385	0.338373	0.999818	VPS45
ENSG00000023902.14	2096.23	-0.0614272	0.0816655	-0.75218	0.451943	0.999818	PLEKHO1
ENSG00000285554.1	0.885949	2.10673	1.90598	1.10532	0.269019	NA	LINC02988
ENSG00000143401.15	2233.31	0.00150293	0.0894991	0.0167927	0.986602	0.999818	ANP32E
ENSG00000222222.1	1.48518	-0.765392	1.65987	-0.461115	0.644716	NA	RNU2-17P
ENSG00000118298.12	14.9653	0.20996	0.447803	0.468868	0.639164	0.999818	CA14
ENSG00000117362.13	2643.79	-0.044525	0.0735553	-0.605327	0.544962	0.999818	APH1A
ENSG00000118292.9	27.1737	0.316998	0.35815	0.885097	0.376104	0.999818	C1orf54
ENSG00000159208.16	6.86741	0.784782	0.645441	1.21589	0.224029	0.999818	CIART
ENSG00000266472.5	893.09	0.018432	0.0854244	0.21577	0.829167	0.999818	MRPS21
ENSG00000117360.13	1032.33	0.00323989	0.0854217	0.0379282	0.969745	0.999818	PRPF3
ENSG00000163125.15	1346.44	0.0560263	0.0726794	0.770868	0.440785	0.999818	RPRD2
ENSG00000143374.17	824.218	0.121266	0.0764939	1.58531	0.112897	0.999818	TARS2
ENSG00000143369.15	437.13	-0.0846018	0.0985291	-0.858648	0.390535	0.999818	ECM1
ENSG00000228126.1	6.0847	0.145846	0.779067	0.187206	0.851499	0.999818	FALEC
ENSG00000237781.3	6.73269	0.69303	0.747041	0.927699	0.353564	0.999818	ADAMTSL4-AS2
ENSG00000143382.14	370.204	-0.196739	0.121933	-1.6135	0.106636	0.999818	ADAMTSL4
ENSG00000264553.1	0.664297	-1.23797	2.49145	-0.496885	0.61927	NA	MIR4257
ENSG00000203804.4	1.47929	3.19376	1.79453	1.77971	0.0751228	NA	ADAMTSL4-AS1
ENSG00000274963.1	0.331495	1.63136	3.37951	0.48272	0.629294	NA	RN7SL600P
ENSG00000143384.13	4076.59	-0.066422	0.0659724	-1.00682	0.314023	0.999818	MCL1
ENSG00000253047.1	5.08282	-1.13248	0.847293	-1.33658	0.181359	0.999818	ENSG00000253047.1
ENSG00000143420.18	3561.7	0.0229947	0.0813903	0.282524	0.777542	0.999818	ENSA
ENSG00000276103.1	3.25349	1.21185	1.01781	1.19065	0.233793	NA	ENSG00000276103.1
ENSG00000143457.11	1038.53	-0.0521757	0.0873923	-0.597029	0.550488	0.999818	GOLPH3L
ENSG00000143452.16	0.831663	-0.14418	2.108	-0.0683964	0.94547	NA	HORMAD1
ENSG00000163131.11	1245.2	0.00612932	0.0870089	0.0704448	0.94384	0.999818	CTSS
ENSG00000143387.13	67.538	0.00540781	0.244456	0.0221218	0.982351	0.999818	CTSK
ENSG00000143437.21	1812.2	-0.0539396	0.0601695	-0.896462	0.370006	0.999818	ARNT
ENSG00000283324.1	0.16255	-0.00332358	5.19739	-0.00063947	0.99949	NA	CTXND2
ENSG00000143379.12	1056.99	-0.030976	0.0908593	-0.340923	0.733162	0.999818	SETDB1
ENSG00000143418.19	4488.27	-0.171263	0.0820506	-2.08729	0.0368621	0.866982	CERS2
ENSG00000231073.1	8.93604	0.0733237	0.605043	0.121188	0.903542	0.999818	ENSG00000231073.1
ENSG00000143412.10	521.376	-0.0227089	0.0994418	-0.228363	0.819364	0.999818	ANXA9
ENSG00000143409.15	2489.96	-0.0442095	0.0616687	-0.716887	0.473444	0.999818	MINDY1
ENSG00000143363.17	2228.79	-0.0624575	0.0804171	-0.776669	0.437354	0.999818	PRUNE1
ENSG00000200759.1	0.879316	0.806345	2.01676	0.399821	0.689288	NA	RNU6-884P
ENSG00000163141.20	71.9192	0.0864081	0.213988	0.4038	0.68636	0.999818	BNIPL
ENSG00000143443.10	97.6572	-0.0384392	0.177111	-0.217034	0.828182	0.999818	C1orf56
ENSG00000197622.13	3462.63	-0.134189	0.0826696	-1.62319	0.104549	0.999818	CDC42SE1
ENSG00000213190.3	366.508	-0.165862	0.104496	-1.58726	0.112455	0.999818	MLLT11
ENSG00000143458.12	364.003	-0.0308618	0.10846	-0.284547	0.775992	0.999818	GABPB2
ENSG00000261168.1	12.7767	-0.0151178	0.48695	-0.0310458	0.975233	0.999818	ENSG00000261168.1
ENSG00000143434.15	559.67	-0.218203	0.0843959	-2.58547	0.00972454	0.502663	SEMA6C
ENSG00000163154.6	451.829	0.0252502	0.110206	0.229118	0.818778	0.999818	TNFAIP8L2
ENSG00000163156.11	662.217	-0.0206216	0.0874919	-0.235697	0.813668	0.999818	SCNM1
ENSG00000163155.12	82.7465	0.0840512	0.199295	0.421744	0.673212	0.999818	LYSMD1
ENSG00000163159.12	974.875	-0.0646794	0.0908412	-0.712005	0.476462	0.999818	VPS72
ENSG00000143398.20	1042.46	0.100031	0.0733327	1.36408	0.172544	0.999818	PIP5K1A
ENSG00000159352.15	2727.78	-0.0064938	0.0653428	-0.0993804	0.920836	0.999818	PSMD4
ENSG00000232671.6	2.5994	1.33589	1.12753	1.18479	0.2361	NA	ZNF687-AS1
ENSG00000143373.18	1204.99	0.00987824	0.0818837	0.120637	0.903978	0.999818	ZNF687
ENSG00000143393.16	1719.17	-0.0508646	0.0626745	-0.811567	0.41704	0.999818	PI4KB
ENSG00000265753.2	0.659877	2.35228	2.25573	1.0428	0.297041	NA	RN7SL444P
ENSG00000273481.1	0.388282	-0.0033236	3.04728	-0.00109068	0.99913	NA	ENSG00000273481.1
ENSG00000143390.17	1708.25	-0.0692923	0.0638451	-1.08532	0.27778	0.999818	RFX5
ENSG00000237976.1	10.9614	-1.09673	0.563234	-1.9472	0.0515106	0.949931	RFX5-AS1
ENSG00000143416.21	20.5102	0.267318	0.451546	0.592007	0.553846	0.999818	SELENBP1
ENSG00000159377.11	2780.16	0.0399003	0.0732362	0.544817	0.58588	0.999818	PSMB4
ENSG00000143442.22	2015.62	-0.00338378	0.0707425	-0.0478324	0.96185	0.999818	POGZ
ENSG00000238711.1	0.610443	1.38783	2.2315	0.621927	0.53399	NA	RNY4P25
ENSG00000143375.15	9.3336	-0.470196	0.563815	-0.833954	0.404307	0.999818	CGN
ENSG00000143367.16	40.0259	0.0727831	0.287136	0.25348	0.799898	0.999818	TUFT1
ENSG00000223861.1	0.496707	0.363856	2.80924	0.129521	0.896945	NA	ENSG00000223861.1
ENSG00000143376.14	447.129	0.0539288	0.107323	0.502489	0.615324	0.999818	SNX27
ENSG00000250734.2	0.385095	0.812267	2.82433	0.287596	0.773656	NA	ENSG00000250734.2
ENSG00000159409.15	1.7746	-0.330837	1.61379	-0.205006	0.837567	NA	CELF3
ENSG00000178796.13	0.335797	-2.15898	3.30103	-0.654031	0.513092	NA	RIIAD1
ENSG00000143436.11	391.004	-0.0396169	0.101969	-0.388519	0.697632	0.999818	MRPL9
ENSG00000143450.16	14.3819	-0.298922	0.43944	-0.680234	0.496356	0.999818	OAZ3
ENSG00000249602.1	17.1986	0.272632	0.439276	0.620639	0.534837	0.999818	ENSG00000249602.1
ENSG00000268288.1	0.60588	-3.12121	2.42495	-1.28712	0.198052	NA	ENSG00000268288.1
ENSG00000182134.16	240.832	0.0708756	0.124888	0.567515	0.570364	0.999818	TDRKH
ENSG00000203288.4	7.72285	-0.546584	0.635722	-0.859785	0.389908	0.999818	TDRKH-AS1
ENSG00000269489.1	1.6974	0.194297	1.44743	0.134236	0.893216	NA	ENSG00000269489.1
ENSG00000143365.19	0.329473	-1.871	3.16021	-0.592049	0.553818	NA	RORC
ENSG00000225556.1	0.385156	1.49692	2.94898	0.507606	0.611729	NA	C2CD4D
ENSG00000196407.12	0.661795	-2.33422	2.24947	-1.03768	0.299421	NA	THEM5
ENSG00000159445.13	527.007	0.0478947	0.101421	0.472235	0.636759	0.999818	THEM4
ENSG00000285651.1	1.16559	3.17143	1.76008	1.80187	0.0715659	NA	ENSG00000285651.1
ENSG00000197747.9	560.239	0.284871	0.0997639	2.85545	0.00429756	0.330219	S100A10
ENSG00000229021.2	2.06594	-0.00528293	1.28254	-0.00411911	0.996713	NA	ENSG00000229021.2
ENSG00000163191.6	395.72	0.194141	0.11226	1.72938	0.083741	0.999818	S100A11
ENSG00000182898.4	0.27267	-0.0064659	3.89347	-0.0016607	0.998675	NA	TCHHL1
ENSG00000159450.12	89.6359	-0.132831	0.188176	-0.705886	0.480259	0.999818	TCHH
ENSG00000237975.7	1.44453	0.919414	1.69674	0.541871	0.587907	NA	FLG-AS1
ENSG00000197915.6	1.38777	-0.0195412	1.74363	-0.0112072	0.991058	NA	HRNR
ENSG00000143631.10	1.76701	1.32933	1.41926	0.936636	0.348946	NA	FLG
ENSG00000203783.5	0.109522	0.958421	5.26743	0.181952	0.85562	NA	PRR9
ENSG00000163218.15	0.496019	-1.64668	2.56444	-0.64212	0.520795	NA	PGLYRP4
ENSG00000163220.11	110.265	0.00753429	0.195927	0.0384545	0.969325	0.999818	S100A9
ENSG00000163221.9	4.27777	0.489591	0.905398	0.540747	0.588682	0.999818	S100A12
ENSG00000237008.2	0.0550519	-0.965003	5.26743	-0.183202	0.85464	NA	LAPTM4BP1
ENSG00000143546.10	60.9314	0.325311	0.267163	1.21765	0.223356	0.999818	S100A8
ENSG00000238279.1	1.2199	1.46008	1.65838	0.880424	0.37863	NA	ENSG00000238279.1
ENSG00000197956.10	2646.81	-0.045258	0.0783002	-0.578006	0.56326	0.999818	S100A6
ENSG00000196420.7	2.21341	1.55152	1.29861	1.19476	0.232181	NA	S100A5
ENSG00000196154.12	3773.99	-0.00823687	0.0812187	-0.101416	0.91922	0.999818	S100A4
ENSG00000188015.10	4.85208	0.929527	0.800309	1.16146	0.245455	0.999818	S100A3
ENSG00000196754.12	11.1177	0.403707	0.548365	0.7362	0.461609	0.999818	S100A2
ENSG00000188643.11	7.09219	0.438589	0.702341	0.624467	0.532321	0.999818	S100A16
ENSG00000189334.9	0.49408	-0.0112728	2.89005	-0.00390056	0.996888	NA	S100A14
ENSG00000189171.14	36.2971	-0.213439	0.301485	-0.707961	0.47897	0.999818	S100A13
ENSG00000160678.11	39.8536	-0.135586	0.298224	-0.454646	0.649364	0.999818	S100A1
ENSG00000272030.1	2.93766	-0.334029	1.01766	-0.328234	0.742735	NA	ENSG00000272030.1
ENSG00000160679.13	1542.07	0.012606	0.0640632	0.196775	0.844004	0.999818	CHTOP
ENSG00000143553.11	482.276	0.0141198	0.105835	0.133414	0.893866	0.999818	SNAPIN
ENSG00000143621.17	3199.4	0.0473146	0.0605142	0.781876	0.434287	0.999818	ILF2
ENSG00000169418.10	0.895962	-1.46496	1.957	-0.748576	0.454113	NA	NPR1
ENSG00000143624.14	2591	-0.0826203	0.0806634	-1.02426	0.305712	0.999818	INTS3
ENSG00000143554.14	569.97	-0.118219	0.105452	-1.12107	0.262257	0.999818	SLC27A3
ENSG00000143614.10	1289.82	-0.0198838	0.0764771	-0.259997	0.794866	0.999818	GATAD2B
ENSG00000231827.3	8.08166	0.180688	0.614639	0.293975	0.768777	0.999818	ENSG00000231827.3
ENSG00000223599.1	1.11082	-0.0563186	1.68547	-0.0334142	0.973344	NA	ENSG00000223599.1
ENSG00000284738.1	10.9991	-0.716555	0.525647	-1.36319	0.172824	0.999818	ENSG00000284738.1
ENSG00000198837.10	3211.88	-0.120275	0.0656113	-1.83315	0.0667801	0.98472	DENND4B
ENSG00000160741.17	1218.89	-0.036365	0.0947032	-0.38399	0.700986	0.999818	CRTC2
ENSG00000143570.18	30.4009	-0.58879	0.33104	-1.77861	0.075304	0.999818	SLC39A1
ENSG00000282386.1	35.2645	0.189381	0.303452	0.624088	0.53257	0.999818	ENSG00000282386.1
ENSG00000273026.1	18.02	-0.24451	0.437298	-0.559138	0.576067	0.999818	ENSG00000273026.1
ENSG00000143578.16	677.423	-0.0425041	0.0834993	-0.509035	0.610728	0.999818	CREB3L4
ENSG00000143543.15	44.5865	-0.0169171	0.268233	-0.0630687	0.949712	0.999818	JTB
ENSG00000272654.1	24.592	-0.380892	0.355348	-1.07188	0.283772	0.999818	JTB-DT
ENSG00000143545.9	345.835	-0.192377	0.247517	-0.77723	0.437023	0.999818	RAB13
ENSG00000177954.14	12225.9	0.020902	0.221563	0.0943387	0.92484	0.999818	RPS27
ENSG00000143552.9	4.92113	0.46823	0.819609	0.571285	0.567806	0.999818	NUP210L
ENSG00000231416.1	1.59325	0.406466	1.70235	0.238768	0.811286	NA	ENSG00000231416.1
ENSG00000143549.21	15635.9	-0.0230059	0.0744293	-0.309097	0.757247	0.999818	TPM3
ENSG00000163263.7	0.770974	-0.0933802	1.95111	-0.0478601	0.961828	NA	CFAP141
ENSG00000143612.20	3968.92	-0.0584323	0.0683595	-0.854779	0.392674	0.999818	C1orf43
ENSG00000143569.19	4529.55	0.0567684	0.0585231	0.970018	0.332038	0.999818	UBAP2L
ENSG00000143575.14	859.854	-0.0417615	0.0833746	-0.50089	0.616448	0.999818	HAX1
ENSG00000143595.13	56.9795	-0.0944509	0.242577	-0.389365	0.697006	0.999818	AQP10
ENSG00000143515.18	2639.57	-0.0255648	0.0650617	-0.392931	0.69437	0.999818	ATP8B2
ENSG00000238365.3	2.65372	-0.0373677	1.03903	-0.035964	0.971311	NA	RNU7-57P
ENSG00000226855.1	1.36955	0.969138	1.6763	0.578142	0.563168	NA	RPSAP17
ENSG00000228013.1	8.79364	-0.938949	0.600983	-1.56236	0.118204	0.999818	IL6R-AS1
ENSG00000160712.13	2573.14	0.0761504	0.0738641	1.03095	0.302563	0.999818	IL6R
ENSG00000169291.10	5.13538	0.480447	0.865274	0.555254	0.578721	0.999818	SHE
ENSG00000163239.12	1.2676	0.723782	1.7041	0.424729	0.671034	NA	TDRD10
ENSG00000160714.10	2121.5	-0.0963024	0.0868089	-1.10936	0.267274	0.999818	UBE2Q1
ENSG00000229780.1	3.99	0.792566	0.877239	0.903478	0.366272	0.999818	UBE2Q1-AS1
ENSG00000160716.6	1.9887	0.186433	1.19856	0.155547	0.87639	NA	CHRNB2
ENSG00000160710.17	6123.06	0.105563	0.0529609	1.99322	0.0462374	0.916919	ADAR
ENSG00000287064.1	0.889808	-0.757351	1.99186	-0.380224	0.703779	NA	ENSG00000287064.1
ENSG00000143603.19	26.6195	0.442815	0.356306	1.2428	0.213943	0.999818	KCNN3
ENSG00000163344.6	1016.81	0.021583	0.084192	0.256355	0.797677	0.999818	PMVK
ENSG00000270361.1	0.278936	-0.00331504	3.9127	-0.000847253	0.999324	NA	ENSG00000270361.1
ENSG00000163346.17	3965.02	-0.147206	0.0672025	-2.19048	0.0284896	0.790309	PBXIP1
ENSG00000268154.2	9.5059	0.149432	0.632141	0.23639	0.81313	0.999818	ENSG00000268154.2
ENSG00000163348.4	1340.66	-0.0528001	0.0717728	-0.735656	0.46194	0.999818	PYGO2
ENSG00000271380.1	1.70962	-0.0350278	1.19094	-0.029412	0.976536	NA	ENSG00000271380.1
ENSG00000160691.18	1744.7	-0.0415493	0.0788638	-0.526849	0.598299	0.999818	SHC1
ENSG00000173207.13	812.94	0.0545631	0.0982517	0.55534	0.578662	0.999818	CKS1B
ENSG00000264349.1	4.35962	1.68755	0.985205	1.71289	0.086733	0.999818	MIR4258
ENSG00000160688.19	541.34	-0.0917256	0.0958654	-0.956816	0.33866	0.999818	FLAD1
ENSG00000163352.5	1.43656	1.02314	1.49287	0.68535	0.493123	NA	LENEP
ENSG00000160685.13	1493.3	-0.0951311	0.0820125	-1.15996	0.246066	0.999818	ZBTB7B
ENSG00000163354.15	24.0848	0.185403	0.377494	0.491142	0.623326	0.999818	DCST2
ENSG00000163357.10	11.9979	-0.775845	0.543954	-1.42631	0.15378	0.999818	DCST1
ENSG00000232093.1	5.02633	-0.377378	0.749302	-0.503639	0.614515	0.999818	DCST1-AS1
ENSG00000143537.13	1311.93	0.132326	0.085222	1.55273	0.120489	0.999818	ADAM15
ENSG00000243364.8	44.6011	0.235995	0.295883	0.797597	0.425105	0.999818	EFNA4
ENSG00000143590.14	21.9045	0.316542	0.365478	0.866106	0.386432	0.999818	EFNA3
ENSG00000169242.12	113.601	-0.171057	0.183383	-0.932786	0.350931	0.999818	EFNA1
ENSG00000169241.19	1882.87	-0.0916737	0.0720327	-1.27267	0.203136	0.999818	SLC50A1
ENSG00000179085.7	378.544	0.0723523	0.101313	0.714145	0.475137	0.999818	DPM3
ENSG00000163463.11	126.741	-0.152193	0.194737	-0.781535	0.434488	0.999818	KRTCAP2
ENSG00000163462.18	196.468	0.0129401	0.177658	0.0728374	0.941936	0.999818	TRIM46
ENSG00000185499.16	91.4375	-0.130957	0.227665	-0.57522	0.565143	0.999818	MUC1
ENSG00000231064.7	39.8714	-0.0215638	0.284789	-0.0757184	0.939643	0.999818	THBS3-AS1
ENSG00000169231.13	412.338	-0.195843	0.142236	-1.37689	0.168547	0.999818	THBS3
ENSG00000173171.14	204.497	-0.0405587	0.128399	-0.315882	0.752092	0.999818	MTX1
ENSG00000160766.14	223.63	0.125408	0.15453	0.811543	0.417054	0.999818	GBAP1
ENSG00000236675.1	133.971	-0.0152046	0.153073	-0.099329	0.920877	0.999818	MTX1P1
ENSG00000177628.16	973.984	0.0258544	0.0768556	0.336402	0.736567	0.999818	GBA
ENSG00000160767.21	1077.59	0.064258	0.0724283	0.887195	0.374974	0.999818	FAM189B
ENSG00000116521.11	1259.27	0.0496407	0.0814184	0.609699	0.542061	0.999818	SCAMP3
ENSG00000176444.19	1892.43	-0.0329856	0.0816225	-0.404124	0.686122	0.999818	CLK2
ENSG00000143630.10	164.935	0.0896478	0.153732	0.583144	0.559797	0.999818	HCN3
ENSG00000143627.19	4.36975	0.716538	0.854916	0.838138	0.401953	0.999818	PKLR
ENSG00000160752.14	1579.11	0.0592436	0.110053	0.538317	0.590358	0.999818	FDPS
ENSG00000225855.7	218.352	0.0926554	0.277032	0.334458	0.738034	0.999818	RUSC1-AS1
ENSG00000160753.16	501.75	-0.131351	0.0901282	-1.45738	0.145011	0.999818	RUSC1
ENSG00000116539.13	1476.45	0.176084	0.108987	1.61564	0.106173	0.999818	ASH1L
ENSG00000235919.4	82.1619	0.078349	0.197906	0.395891	0.692186	0.999818	ASH1L-AS1
ENSG00000271267.1	9.89752	-1.38435	0.642236	-2.15551	0.0311218	0.807403	ENSG00000271267.1
ENSG00000225082.2	0.328712	0.297912	3.341	0.0891686	0.928948	NA	DAP3P1
ENSG00000223503.1	0.89154	0.332884	2.00418	0.166095	0.868082	NA	ENSG00000223503.1
ENSG00000232519.2	1.98309	0.0898774	1.71009	0.0525572	0.958085	NA	ENSG00000232519.2
ENSG00000125459.15	270.119	0.17756	0.130703	1.3585	0.174304	0.999818	MSTO1
ENSG00000246203.2	11.8308	0.502241	0.498907	1.00668	0.314087	0.999818	ENSG00000246203.2
ENSG00000287839.1	40.9896	0.017955	0.298422	0.0601665	0.952023	0.999818	ENSG00000287839.1
ENSG00000163374.19	1197.33	0.0553845	0.0749344	0.739106	0.459843	0.999818	YY1AP1
ENSG00000132676.16	1329.05	0.000779532	0.0801607	0.00972461	0.992241	0.999818	DAP3
ENSG00000203761.5	260.168	0.00198489	0.141127	0.0140646	0.988778	0.999818	MSTO2P
ENSG00000116580.18	1668.43	0.0503465	0.0925921	0.543745	0.586617	0.999818	GON4L
ENSG00000234937.1	0.557649	-0.0171105	2.69093	-0.00635859	0.994927	NA	ENSG00000234937.1
ENSG00000132718.9	1318.84	-0.0520159	0.0865694	-0.600858	0.547935	0.999818	SYT11
ENSG00000283442.1	0.720487	0.911229	1.87756	0.485326	0.627445	NA	ENSG00000283442.1
ENSG00000143622.11	1677.53	-0.103436	0.0868482	-1.191	0.233654	0.999818	RIT1
ENSG00000132680.11	1133.38	-0.051487	0.0934551	-0.550927	0.581683	0.999818	KHDC4
ENSG00000207475.1	1.26673	-0.418122	1.73676	-0.240749	0.80975	NA	SNORA80E
ENSG00000173080.5	0.327516	0.911621	4.01114	0.227272	0.820212	NA	RXFP4
ENSG00000116584.19	4510.87	-0.0686207	0.065506	-1.04755	0.294847	0.999818	ARHGEF2
ENSG00000273002.1	64.4153	-0.646443	0.22779	-2.83789	0.00454128	0.336272	ARHGEF2-AS2
ENSG00000224276.1	0.879735	-0.710665	1.64351	-0.432406	0.665446	NA	ARHGEF2-AS1
ENSG00000285677.2	2.53628	1.47378	1.63971	0.898804	0.368757	NA	ENSG00000285677.2
ENSG00000163479.14	2198.11	0.00716559	0.069616	0.10293	0.918018	0.999818	SSR2
ENSG00000160803.8	1131.17	0.115636	0.0674634	1.71405	0.08652	0.999818	UBQLN4
ENSG00000116586.11	601.107	0.0156879	0.0994404	0.157762	0.874644	0.999818	LAMTOR2
ENSG00000132698.15	0.278893	1.63352	3.85955	0.42324	0.67212	NA	RAB25
ENSG00000254726.3	140.698	0.234512	0.173086	1.35489	0.175453	0.999818	MEX3A
ENSG00000160789.20	14444.7	-0.0665726	0.0817491	-0.814353	0.415443	0.999818	LMNA
ENSG00000196189.13	701.055	0.161368	0.0873413	1.84756	0.0646658	0.982018	SEMA4A
ENSG00000160785.13	733.668	-0.01637	0.082124	-0.199333	0.842002	0.999818	SLC25A44
ENSG00000160783.19	176.159	-0.100855	0.144571	-0.697618	0.485416	0.999818	PMF1
ENSG00000242252.2	4.51856	-0.730257	0.789678	-0.924754	0.355094	0.999818	BGLAP
ENSG00000160781.17	272.338	-0.181076	0.148922	-1.21591	0.224018	0.999818	PAQR6
ENSG00000198952.8	2442.32	-0.0869283	0.0742602	-1.17059	0.241763	0.999818	SMG5
ENSG00000163472.19	160.519	-0.181671	0.155099	-1.17132	0.24147	0.999818	TMEM79
ENSG00000198715.13	598.769	-0.0466022	0.0956155	-0.487392	0.625981	0.999818	GLMP
ENSG00000163468.15	3417.51	0.127094	0.0642576	1.97788	0.0479427	0.926183	CCT3
ENSG00000163467.11	5.31607	-0.595749	0.786436	-0.757531	0.448732	0.999818	TSACC
ENSG00000125462.18	3.48232	0.373615	0.939886	0.397511	0.690991	NA	MIR9-1HG
ENSG00000116604.18	4789.21	-0.0491432	0.0531645	-0.924362	0.355298	0.999818	MEF2D
ENSG00000206651.1	0.665914	-0.760346	2.11663	-0.359225	0.719427	NA	ENSG00000206651.1
ENSG00000260460.1	0.267586	1.71916	4.68593	0.366878	0.71371	NA	ENSG00000260460.1
ENSG00000183856.11	556.322	0.262506	0.122025	2.15125	0.0314568	0.808654	IQGAP3
ENSG00000187862.12	306.678	-0.155447	0.133701	-1.16265	0.244973	0.999818	TTC24
ENSG00000163382.12	626.121	-0.0417813	0.0886177	-0.471478	0.637299	0.999818	NAXE
ENSG00000160818.16	445.049	0.29643	0.130862	2.26521	0.0234998	0.737784	GPATCH4
ENSG00000132702.13	1.59816	1.56511	1.5373	1.01809	0.308636	NA	HAPLN2
ENSG00000272068.1	105.55	-0.303487	0.175694	-1.72736	0.0841029	0.999818	BCAN-AS1
ENSG00000132692.19	33.2623	-0.070075	0.311931	-0.224649	0.822253	0.999818	BCAN
ENSG00000272405.1	274.861	-0.132664	0.119504	-1.11011	0.26695	0.999818	ENSG00000272405.1
ENSG00000229953.1	20.9902	-0.191977	0.369039	-0.520207	0.602919	0.999818	ENSG00000229953.1
ENSG00000132688.11	214.708	-0.0224789	0.145867	-0.154106	0.877526	0.999818	NES
ENSG00000143320.9	4.25288	0.0280356	0.865439	0.0323946	0.974157	0.999818	CRABP2
ENSG00000223356.1	2.27675	0.896168	1.0944	0.818866	0.412863	NA	ENSG00000223356.1
ENSG00000143319.16	884.168	0.000114698	0.0773957	0.00148197	0.998818	0.999841	ISG20L2
ENSG00000143303.12	623.181	-0.0630881	0.0904774	-0.69728	0.485628	0.999818	METTL25B
ENSG00000143314.12	440.627	0.116927	0.101576	1.15113	0.249678	0.999818	MRPL24
ENSG00000143321.19	12811.5	-0.0672174	0.0615833	-1.09149	0.275059	0.999818	HDGF
ENSG00000143294.15	1225.32	-0.0127813	0.0705507	-0.181165	0.856238	0.999818	PRCC
ENSG00000027869.11	33.3896	-0.305344	0.304019	-1.00436	0.315205	0.999818	SH2D2A
ENSG00000198400.11	245.683	-0.0753253	0.137628	-0.547311	0.584165	0.999818	NTRK1
ENSG00000027644.5	2.16519	0.335016	1.1241	0.298031	0.76568	NA	INSRR
ENSG00000187800.13	4014.81	-0.147451	0.0675226	-2.18373	0.0289821	0.791804	PEAR1
ENSG00000160838.14	50.5558	-0.0881576	0.285924	-0.308325	0.757835	0.999818	LRRC71
ENSG00000132694.18	655.564	0.0450447	0.111694	0.403286	0.686738	0.999818	ARHGEF11
ENSG00000211581.1	0.549265	-0.931718	2.60488	-0.357682	0.720582	NA	MIR765
ENSG00000237842.2	1.3743	-0.86077	1.62668	-0.529156	0.596697	NA	SMU1P1
ENSG00000224520.2	0.884949	-0.242835	2.07759	-0.116883	0.906953	NA	KRT8P45
ENSG00000117036.12	616.367	-0.108332	0.104954	-1.03219	0.301985	0.999818	ETV3
ENSG00000229961.3	1.65854	-0.383214	1.34939	-0.28399	0.776418	NA	ENSG00000229961.3
ENSG00000271736.2	22.8638	0.095192	0.361251	0.263506	0.79216	0.999818	LINC02772
ENSG00000286073.1	0.0548725	-0.00336671	5.26743	-0.000639156	0.99949	NA	ENSG00000286073.1
ENSG00000286151.1	225.696	-0.255669	0.504078	-0.507201	0.612013	0.999818	ENSG00000286151.1
ENSG00000143297.19	1.36727	0.936414	1.63336	0.573305	0.566438	NA	FCRL5
ENSG00000236731.1	0.666592	-0.468213	2.41275	-0.194058	0.846131	NA	ENSG00000236731.1
ENSG00000233712.1	0.494188	-1.74557	2.56548	-0.680407	0.496247	NA	ENSG00000233712.1
ENSG00000160856.21	0.329425	-1.47598	3.38683	-0.435801	0.662981	NA	FCRL3
ENSG00000132704.16	1.86674	0.277791	1.26284	0.219974	0.825892	NA	FCRL2
ENSG00000163534.15	1.31704	1.1392	1.69123	0.673589	0.500572	NA	FCRL1
ENSG00000073754.6	0.162877	0.876828	5.17629	0.169393	0.865487	NA	CD5L
ENSG00000183853.18	34.7821	0.0487271	0.285805	0.170491	0.864624	0.999818	KIRREL1
ENSG00000227295.2	4.22187	0.56543	0.88616	0.638068	0.52343	0.999818	ELL2P1
ENSG00000158473.6	88.5989	-0.00769791	0.210433	-0.0365813	0.970819	0.999818	CD1D
ENSG00000158477.7	3.67828	-0.0316247	0.901472	-0.0350811	0.972015	NA	CD1A
ENSG00000158481.13	32.8533	2.47211	0.399781	6.18366	6.26e-10	9.7e-07	CD1C
ENSG00000158485.11	1.04796	0.824894	2.21692	0.37209	0.709826	NA	CD1B
ENSG00000158488.16	10.9312	2.43313	0.682668	3.56415	0.000365044	0.0779851	CD1E
ENSG00000231434.1	1.04687	-0.560046	1.74227	-0.321445	0.747873	NA	HSP90AA3P
ENSG00000198967.4	19.5632	0.42696	0.456304	0.935692	0.349432	0.999818	OR10Z1
ENSG00000163554.15	1426.51	0.0275911	0.172621	0.159836	0.87301	0.999818	SPTA1
ENSG00000163563.8	258.326	0.0525833	0.148515	0.354061	0.723294	0.999818	MNDA
ENSG00000163564.15	3.92696	0.00429455	0.904729	0.00474678	0.996213	0.999818	PYHIN1
ENSG00000163565.18	1932.49	-0.0677027	0.0880991	-0.768483	0.442201	0.999818	IFI16
ENSG00000163568.15	2.58815	-0.138968	1.16417	-0.119371	0.904982	NA	AIM2
ENSG00000233473.2	0.882806	-0.614077	1.80878	-0.339499	0.734234	NA	RAD1P2
ENSG00000162706.13	1.20901	-0.865257	1.64723	-0.525279	0.599389	NA	CADM3
ENSG00000225670.4	20.6039	-0.520205	0.421591	-1.23391	0.217237	0.999818	CADM3-AS1
ENSG00000213088.12	3.54301	-0.536101	0.894206	-0.599528	0.548821	NA	ACKR1
ENSG00000215846.6	0.445268	-0.00330027	2.93751	-0.00112349	0.999104	NA	MPTX1
ENSG00000179639.10	1252.72	-0.0915217	0.0872416	-1.04906	0.29415	0.999818	FCER1A
ENSG00000158716.9	571.657	-0.093606	0.0922074	-1.01517	0.310026	0.999818	DUSP23
ENSG00000181036.14	1.21578	-0.57494	1.68583	-0.341043	0.733071	NA	FCRL6
ENSG00000158714.11	2.74788	2.28029	1.30313	1.74985	0.0801448	NA	SLAMF8
ENSG00000256029.6	45.9507	-0.176405	0.265555	-0.664286	0.506507	0.999818	ENSG00000256029.6
ENSG00000243284.1	0.936168	-2.81273	1.95428	-1.43926	0.150076	NA	VSIG8
ENSG00000272668.2	128.602	-0.0438812	0.181547	-0.241707	0.809007	0.999818	ENSG00000272668.2
ENSG00000213085.10	285.933	-0.0144426	0.131534	-0.109802	0.912567	0.999818	CFAP45
ENSG00000279430.1	2.00158	-0.325861	1.29493	-0.251643	0.801317	NA	ENSG00000279430.1
ENSG00000158710.14	28029.7	-0.0361136	0.0740081	-0.487968	0.625573	0.999818	TAGLN2
ENSG00000085552.17	12.3311	-0.128579	0.536853	-0.239506	0.810713	0.999818	IGSF9
ENSG00000162723.10	1.54427	2.18732	1.63594	1.33704	0.181208	NA	SLAMF9
ENSG00000224259.7	0.271949	0.454816	3.84975	0.118142	0.905955	NA	LINC01133
ENSG00000177807.10	2.76751	-2.0607	1.22735	-1.67898	0.0931568	NA	KCNJ10
ENSG00000237409.2	0.493082	-0.0862615	2.57588	-0.0334882	0.973285	NA	ENSG00000237409.2
ENSG00000143315.8	680.338	-0.0376783	0.112331	-0.335422	0.737307	0.999818	PIGM
ENSG00000225279.2	0.16649	-0.95942	5.14728	-0.186394	0.852136	NA	ENSG00000225279.2
ENSG00000162729.14	492.009	-0.0130543	0.113116	-0.115406	0.908123	0.999818	IGSF8
ENSG00000132681.16	1.48597	4.37665	1.68303	2.60046	0.00930993	NA	ATP1A4
ENSG00000143318.13	2.33016	1.45931	1.29562	1.12635	0.260018	NA	CASQ1
ENSG00000227741.1	5.42853	-0.531426	0.738996	-0.719119	0.472068	0.999818	ENSG00000227741.1
ENSG00000162734.12	1391.52	-0.0121232	0.0857926	-0.141308	0.887627	0.999818	PEA15
ENSG00000132716.18	1262.23	-0.0343941	0.100483	-0.342288	0.732134	0.999818	DCAF8
ENSG00000258465.8	0.333432	-2.27353	3.31453	-0.685928	0.492759	NA	ENSG00000258465.8
ENSG00000228606.3	18.0361	0.314647	0.411142	0.7653	0.444093	0.999818	DCAF8-DT
ENSG00000224261.2	2.42894	0.232352	1.02781	0.226066	0.82115	NA	RPSAP18
ENSG00000162735.18	508.936	-0.12788	0.098072	-1.30394	0.192254	0.999818	PEX19
ENSG00000122218.16	5180.38	0.0401369	0.070497	0.569342	0.569124	0.999818	COPA
ENSG00000235082.2	2.98971	1.20093	1.06994	1.12243	0.261678	NA	SUMO1P3
ENSG00000202078.1	0.938568	-0.00880314	2.09042	-0.00421119	0.99664	NA	ENSG00000202078.1
ENSG00000162736.17	2462.23	-0.13175	0.0720313	-1.82907	0.0673887	0.98472	NCSTN
ENSG00000171786.6	6.48156	-0.397751	0.721236	-0.551485	0.581301	0.999818	NHLH1
ENSG00000162738.6	263.545	-0.13848	0.124987	-1.10795	0.267882	0.999818	VANGL2
ENSG00000162739.14	89.1281	0.0563782	0.196004	0.287638	0.773624	0.999818	SLAMF6
ENSG00000234425.1	7.45127	-0.494464	0.594192	-0.832162	0.405317	0.999818	ENSG00000234425.1
ENSG00000066294.14	16485.2	-0.0571995	0.0773905	-0.739102	0.459845	0.999818	CD84
ENSG00000117090.15	27.5834	0.133191	0.369583	0.360383	0.718561	0.999818	SLAMF1
ENSG00000228863.8	0.773112	0.29233	2.1896	0.133509	0.893791	NA	ENSG00000228863.8
ENSG00000117091.10	148.32	-0.0169808	0.167832	-0.101177	0.91941	0.999818	CD48
ENSG00000026751.17	56.8168	0.0742634	0.262489	0.28292	0.777238	0.999818	SLAMF7
ENSG00000122224.18	24.6757	0.398576	0.351719	1.13322	0.25712	0.999818	LY9
ENSG00000122223.13	1322.21	-0.162813	0.0714405	-2.279	0.0226668	0.734742	CD244
ENSG00000179914.5	1.55513	2.16579	1.65799	1.30627	0.19146	NA	ITLN1
ENSG00000213080.3	4.4181	-0.392862	0.822678	-0.47754	0.632978	0.999818	ENSG00000213080.3
ENSG00000158764.7	0.940625	-1.43298	1.87772	-0.763153	0.445372	NA	ITLN2
ENSG00000158769.18	1824.16	-0.119745	0.0776185	-1.54274	0.122894	0.999818	F11R
ENSG00000270149.5	14.6081	-0.0431207	0.460648	-0.0936089	0.92542	0.999818	ENSG00000270149.5
ENSG00000232879.2	1.43725	0.0940793	1.5046	0.0625277	0.950143	NA	GLRX5P2
ENSG00000215845.11	157.491	-0.000713747	0.166436	-0.00428842	0.996578	0.999818	TSTD1
ENSG00000158773.14	1125.36	-0.0590931	0.07059	-0.837132	0.402519	0.999818	USF1
ENSG00000186517.14	3213.5	-0.100009	0.0833702	-1.19958	0.230304	0.999818	ARHGAP30
ENSG00000143217.9	6.2004	-0.0613632	0.741357	-0.0827715	0.934033	0.999818	NECTIN4
ENSG00000162755.14	6.63369	0.146062	0.635892	0.229697	0.818328	0.999818	KLHDC9
ENSG00000143256.5	494.51	0.123875	0.0923555	1.34128	0.179829	0.999818	PFDN2
ENSG00000158793.14	613.808	-0.0931933	0.0889224	-1.04803	0.294625	0.999818	NIT1
ENSG00000158796.17	574.191	-0.143211	0.0970874	-1.47508	0.140192	0.999818	DEDD
ENSG00000238934.1	0.445839	-0.49076	2.8409	-0.172748	0.86285	NA	ENSG00000238934.1
ENSG00000143222.12	1291.66	-0.0179228	0.0901941	-0.198713	0.842487	0.999818	UFC1
ENSG00000224985.1	8.65294	0.199364	0.595253	0.334923	0.737683	0.999818	ENSG00000224985.1
ENSG00000143258.16	897.74	-0.066804	0.0782083	-0.854181	0.393005	0.999818	USP21
ENSG00000143224.18	765.225	-0.131047	0.0803328	-1.6313	0.102828	0.999818	PPOX
ENSG00000158850.15	798.39	-0.0187881	0.0781656	-0.240363	0.810049	0.999818	B4GALT3
ENSG00000158859.10	3.97424	-0.0789707	0.923263	-0.0855344	0.931837	0.999818	ADAMTS4
ENSG00000158864.12	2255.52	-0.00419295	0.0671635	-0.062429	0.950221	0.999818	NDUFS2
ENSG00000158869.11	1801.19	0.0190394	0.0925451	0.205731	0.837001	0.999818	FCER1G
ENSG00000158874.11	2.54096	-0.654459	1.23873	-0.52833	0.59727	NA	APOA2
ENSG00000158882.15	423.364	0.0260938	0.0974494	0.267767	0.788878	0.999818	TOMM40L
ENSG00000284035.1	0.334325	0.00380024	3.15001	0.00120642	0.999037	NA	MIR5187
ENSG00000143257.11	15.7753	-0.0925341	0.471073	-0.196433	0.844271	0.999818	NR1I3
ENSG00000248485.2	10.3061	-0.00586985	0.594196	-0.00987864	0.992118	0.999818	PCP4L1
ENSG00000158887.17	137.34	-0.177442	0.162998	-1.08861	0.276325	0.999818	MPZ
ENSG00000143252.14	1764.64	0.155866	0.0774597	2.01222	0.0441973	0.904187	SDHC
ENSG00000236484.2	0.442512	1.16575	3.08606	0.377748	0.705618	NA	RRM2P2
ENSG00000283696.1	36.4016	0.0447368	0.325598	0.137399	0.890716	0.999818	ENSG00000283696.1
ENSG00000288093.1	6.85533	-1.93311	0.776307	-2.49013	0.0127695	0.570816	ENSG00000288093.1
ENSG00000283360.1	2.59932	1.18472	1.07282	1.10431	0.269459	NA	ENSG00000283360.1
[truncated: 26,575 more rows]
