# Supplementary material for: Epitope editing enables targeted immunotherapy of acute myeloid leukaemia
Source: Nature. 2023 Aug 30;621(7978):404–14. doi: 10.1038/s41586-023-06496-5 (PMC10499609; doi:10.1038/s41586-023-06496-5)
Supplement: Supplementary file 4 — Supplementary Tables 1–24. [file 41586_2023_6496_MOESM4_ESM.zip › Supplementary Table 4 - RNAseq - IL3_vs_UNSTIM.xlsx]

## Sheet: Supplementary Table 4 - RNAseq 
Ensemble	baseMean	log2FoldChange	lfcSE	stat	pvalue	padj	geneSymbol
ENSG00000223972.5	1.83921	-0.942761	1.21513	-0.775849	0.437838	NA	DDX11L1
ENSG00000227232.5	84.1111	-0.0953683	0.262959	-0.362674	0.716848	0.821962	WASH7P
ENSG00000278267.1	5.71491	-0.354975	0.731423	-0.485321	0.627449	0.754223	MIR6859-1
ENSG00000243485.5	2.98286	0.606528	1.10304	0.549868	0.58241	0.718255	MIR1302-2HG
ENSG00000238009.6	0.436714	-0.97654	2.68663	-0.363481	0.716246	NA	ENSG00000238009.6
ENSG00000233750.3	4.31918	-0.742833	0.805558	-0.922135	0.356458	0.510692	CICP27
ENSG00000268903.1	139.74	-0.014706	0.204843	-0.0717918	0.942768	0.967424	ENSG00000268903.1
ENSG00000269981.1	105.158	-0.237095	0.238012	-0.996147	0.319179	0.470907	ENSG00000269981.1
ENSG00000239906.1	0.388608	-0.180522	2.66211	-0.0678115	0.945936	NA	ENSG00000239906.1
ENSG00000241860.7	24.6022	-0.578416	0.39493	-1.4646	0.143029	0.257661	ENSG00000241860.7
ENSG00000279928.2	5.29781	-0.00802785	0.812811	-0.00987665	0.99212	0.995859	DDX11L17
ENSG00000279457.4	122.394	-0.150714	0.178479	-0.844434	0.398427	0.552573	WASH9P
ENSG00000228463.10	8.06311	0.207224	0.606877	0.34146	0.732757	0.833692	ENSG00000228463.10
ENSG00000237094.12	53.8936	0.0658018	0.261986	0.251166	0.801686	0.8799	ENSG00000237094.12
ENSG00000278757.1	0.433732	-0.720882	2.92214	-0.246697	0.805143	NA	ENSG00000278757.1
ENSG00000230021.10	4.40024	1.21743	0.769688	1.58171	0.113715	0.215144	ENSG00000230021.10
ENSG00000225972.1	16.2416	0.602867	0.452933	1.33103	0.183179	0.312433	MTND1P23
ENSG00000225630.1	1306.07	0.0839483	0.12159	0.69042	0.48993	0.63689	MTND2P28
ENSG00000237973.1	279.3	0.104993	0.259596	0.404448	0.685883	0.798953	MTCO1P12
ENSG00000229344.1	30.7802	0.596868	0.405896	1.4705	0.141427	0.25548	MTCO2P12
ENSG00000240409.1	0.933076	2.88986	1.80182	1.60386	0.108746	NA	MTATP8P1
ENSG00000248527.1	4921.19	0.216224	0.114105	1.89496	0.0580981	0.125167	MTATP6P1
ENSG00000198744.5	75.8947	0.821721	0.435287	1.88777	0.0590568	0.126955	MTCO3P12
ENSG00000229376.3	1.15704	3.40614	1.71435	1.98684	0.0469397	NA	CICP3
ENSG00000228327.3	116.766	-0.113506	0.176544	-0.642934	0.520267	0.66359	ENSG00000228327.3
ENSG00000237491.10	17.5575	-0.680339	0.407964	-1.66764	0.0953865	0.187016	LINC01409
ENSG00000230092.7	2.35694	-1.52315	1.24069	-1.22766	0.219574	0.358715	ENSG00000230092.7
ENSG00000177757.2	3.84284	0.646257	0.832428	0.776352	0.437541	0.590922	FAM87B
ENSG00000228794.9	199.449	0.212554	0.129624	1.63978	0.101052	0.195906	LINC01128
ENSG00000225880.5	22.9975	-0.122695	0.393299	-0.311962	0.755069	0.849301	LINC00115
ENSG00000230368.2	3.2445	-1.58068	1.03245	-1.531	0.12577	0.233482	FAM41C
ENSG00000234711.1	0.665668	-3.10462	2.27514	-1.36458	0.172384	NA	TUBB8P11
ENSG00000283040.1	0.225229	0.946942	4.07195	0.232552	0.816109	NA	ENSG00000283040.1
ENSG00000272438.1	6.76759	-0.63417	0.644232	-0.984381	0.324928	0.47754	ENSG00000272438.1
ENSG00000230699.2	19.2809	0.174365	0.390459	0.446565	0.655189	0.775352	ENSG00000230699.2
ENSG00000223764.2	56.8221	-0.25981	0.223211	-1.16397	0.244438	0.388223	LINC02593
ENSG00000187634.12	75.9251	-1.0669	0.210681	-5.06407	4.1e-07	2.71e-06	SAMD11
ENSG00000188976.11	1595.16	0.894357	0.103055	8.67846	4.01e-18	8.82e-17	NOC2L
ENSG00000187961.14	196.191	0.26776	0.138306	1.936	0.0528677	0.115613	KLHL17
ENSG00000187583.11	1.43074	-0.123919	1.58375	-0.0782443	0.937634	NA	PLEKHN1
ENSG00000188290.10	3.33328	1.05147	0.927694	1.13343	0.257035	0.403111	HES4
ENSG00000187608.10	160.486	0.106075	0.172354	0.615452	0.538256	0.68039	ISG15
ENSG00000188157.15	556.101	-0.0888514	0.104418	-0.850921	0.394813	0.549063	AGRN
ENSG00000217801.10	51.0578	-0.685492	0.295588	-2.31908	0.0203906	0.0516956	ENSG00000217801.10
ENSG00000273443.1	2.02938	-0.676777	1.18852	-0.56943	0.569064	NA	ENSG00000273443.1
ENSG00000237330.3	0.323657	-0.957415	3.60588	-0.265515	0.790613	NA	RNF223
ENSG00000131591.17	307.744	0.410452	0.113059	3.63044	0.000282943	0.00115812	C1orf159
ENSG00000285812.1	1.74687	0.284489	1.44898	0.196338	0.844346	NA	ENSG00000285812.1
ENSG00000272141.1	0.33128	-0.0148129	3.60165	-0.0041128	0.996718	NA	ENSG00000272141.1
ENSG00000205231.1	2.80532	0.741222	1.04773	0.707456	0.479283	0.627188	TTLL10-AS1
ENSG00000162571.13	24.5577	0.261284	0.350442	0.745585	0.455918	0.607195	TTLL10
ENSG00000186891.14	43.1683	2.59399	0.33075	7.84274	4.41e-15	7.39e-14	TNFRSF18
ENSG00000186827.11	99.137	0.675084	0.185583	3.63763	0.000275156	0.0011283	TNFRSF4
ENSG00000078808.17	3611.39	0.297715	0.0835485	3.56338	0.000366111	0.00146192	SDF4
ENSG00000176022.7	721.421	0.446525	0.10263	4.35082	1.36e-05	7.02e-05	B3GALT6
ENSG00000184163.3	22.6507	-0.349555	0.354431	-0.986243	0.324014	0.476543	C1QTNF12
ENSG00000260179.1	8.94068	-0.405995	0.556555	-0.729478	0.465709	0.615869	ENSG00000260179.1
ENSG00000160087.20	1176.81	0.341659	0.0842119	4.05714	4.97e-05	0.000233371	UBE2J2
ENSG00000230415.1	21.107	-0.18942	0.396087	-0.478227	0.632489	0.757782	LINC01786
ENSG00000162572.21	136.551	-0.0444558	0.180866	-0.245793	0.805842	0.883123	SCNN1D
ENSG00000131584.19	2214	-0.582892	0.0988541	-5.89649	3.71e-09	3.22e-08	ACAP3
ENSG00000169972.12	111.085	0.418658	0.170318	2.4581	0.0139674	0.0374775	PUSL1
ENSG00000127054.20	1725.18	0.1678	0.0737632	2.27485	0.022915	0.0571633	INTS11
ENSG00000240731.1	41.3246	0.203134	0.259096	0.784013	0.433033	0.586391	ENSG00000240731.1
ENSG00000224051.7	391.012	0.0440126	0.112164	0.392394	0.694767	0.805671	CPTP
ENSG00000169962.5	25.2213	-0.632835	0.349476	-1.81081	0.0701699	0.146432	TAS1R3
ENSG00000107404.20	720.65	-0.0466417	0.0995625	-0.468467	0.639451	0.763055	DVL1
ENSG00000162576.16	246.001	-0.567694	0.189491	-2.99588	0.0027365	0.00891959	MXRA8
ENSG00000175756.13	943.655	0.465026	0.0959989	4.84408	1.27e-06	7.78e-06	AURKAIP1
ENSG00000223663.2	0.773535	-1.52119	2.00955	-0.756982	0.449061	NA	NDUFB4P8
ENSG00000221978.12	3420.34	-0.564879	0.0844533	-6.68865	2.25e-11	2.59e-10	CCNL2
ENSG00000224870.7	494.007	0.134576	0.105762	1.27244	0.203217	0.33835	MRPL20-AS1
ENSG00000242485.6	616.29	0.822046	0.0983803	8.3558	6.5e-17	1.29e-15	MRPL20
ENSG00000272455.1	96.9749	-0.0595133	0.198071	-0.300465	0.763823	0.854498	MRPL20-DT
ENSG00000235098.8	3.41587	-0.341147	0.967605	-0.352568	0.724412	0.827544	ANKRD65
ENSG00000225905.1	0.501647	0.935114	2.81579	0.332097	0.739816	NA	ANKRD65-AS1
ENSG00000205116.3	2.49398	-0.412479	1.09227	-0.377635	0.705702	0.813235	TMEM88B
ENSG00000225285.1	29.512	-0.332678	0.349802	-0.951047	0.341581	0.495721	LINC01770
ENSG00000179403.12	128.312	-0.417472	0.165526	-2.52209	0.011666	0.0320408	VWA1
ENSG00000215915.10	8.26453	-0.406063	0.662673	-0.612766	0.540031	0.682143	ATAD3C
ENSG00000160072.20	775.228	0.953015	0.113818	8.37316	5.61e-17	1.12e-15	ATAD3B
ENSG00000284740.1	13.3748	0.227147	0.457839	0.496128	0.619804	0.748337	ENSG00000284740.1
ENSG00000197785.14	893.3	1.46459	0.115083	12.7263	4.22e-37	4.5e-35	ATAD3A
ENSG00000205090.9	12.8562	0.0200896	0.460169	0.0436569	0.965178	0.980912	TMEM240
ENSG00000160075.12	2299.34	0.260712	0.0790752	3.29701	0.000977212	0.0035274	SSU72
ENSG00000215014.5	24.0321	0.0587216	0.342515	0.171442	0.863876	0.919758	ENSG00000215014.5
ENSG00000228594.4	436.095	0.731389	0.111819	6.54081	6.12e-11	6.7e-10	FNDC10
ENSG00000286989.1	112.263	-0.170658	0.174722	-0.976738	0.328699	0.481789	ENSG00000286989.1
ENSG00000272106.1	93.7087	-0.0920603	0.178148	-0.516763	0.605322	0.736926	ENSG00000272106.1
ENSG00000197530.12	1181.58	-0.669906	0.0830757	-8.0638	7.4e-16	1.34e-14	MIB2
ENSG00000189409.14	1.53151	-0.973621	1.50542	-0.646743	0.517798	NA	MMP23B
ENSG00000248333.8	1004.3	0.258256	0.120276	2.1472	0.0317775	0.0754976	CDK11B
ENSG00000272004.1	1.15729	-3.44578	1.68524	-2.04468	0.0408866	NA	ENSG00000272004.1
ENSG00000189339.12	2211.83	-0.44786	0.0718594	-6.23244	4.59e-10	4.48e-09	SLC35E2B
ENSG00000269737.2	47.914	-0.413561	0.292589	-1.41345	0.157522	0.277874	ENSG00000269737.2
ENSG00000215914.4	6.21476	-0.600938	0.660721	-0.909519	0.363076	0.517575	MMP23A
ENSG00000008128.23	25.9661	-0.0658308	0.322884	-0.203884	0.838444	0.903218	CDK11A
ENSG00000268575.1	48.4737	-0.694833	0.278045	-2.499	0.0124545	0.0339303	ENSG00000268575.1
ENSG00000227775.3	17.2264	-0.606024	0.402688	-1.50495	0.132338	0.24263	ENSG00000227775.3
ENSG00000215790.7	709.148	-0.564511	0.103891	-5.43371	5.52e-08	4.13e-07	SLC35E2A
ENSG00000008130.15	1589.73	0.377594	0.0815604	4.62962	3.66e-06	2.07e-05	NADK
ENSG00000078369.18	8948.52	0.0612796	0.0665809	0.920379	0.357375	0.511534	GNB1
ENSG00000231050.1	5.27134	0.170622	0.748553	0.227936	0.819696	0.892081	GNB1-DT
ENSG00000169885.10	7.81524	0.609198	0.608649	1.0009	0.316874	0.468898	CALML6
ENSG00000178821.13	4.28645	2.31513	0.963591	2.40261	0.0162785	0.0426289	TMEM52
ENSG00000142609.18	0.668266	-0.0735042	2.13102	-0.0344925	0.972484	NA	CFAP74
ENSG00000187730.9	2.44785	-1.34654	1.07935	-1.24754	0.212199	0.349485	GABRD
ENSG00000067606.17	31.5242	-1.06527	0.305472	-3.4873	0.000487916	0.00189817	PRKCZ
ENSG00000271806.1	0.331437	0.926152	3.33177	0.277976	0.781031	NA	ENSG00000271806.1
ENSG00000182873.5	17.624	0.0199528	0.408925	0.0487933	0.961084	0.978322	PRKCZ-AS1
ENSG00000162585.17	886.422	0.213706	0.0870729	2.45434	0.0141143	0.0378168	FAAP20
ENSG00000234396.3	0.939098	-0.0106067	1.70185	-0.00623248	0.995027	NA	ENSG00000234396.3
ENSG00000157933.10	2129.19	0.205128	0.0792114	2.58963	0.00960794	0.0270746	SKI
ENSG00000287356.1	39.5395	0.790212	0.275965	2.86345	0.00419049	0.0130601	ENSG00000287356.1
ENSG00000116151.14	109.822	0.242131	0.166297	1.45601	0.145389	0.261165	MORN1
ENSG00000272161.1	0.603489	1.83563	2.33743	0.785319	0.432266	NA	ENSG00000272161.1
ENSG00000269896.2	28.3277	-0.276796	0.345312	-0.801582	0.422795	0.576296	ENSG00000269896.2
ENSG00000272420.1	2.6539	0.348483	1.09952	0.316941	0.751288	0.846223	ENSG00000272420.1
ENSG00000157916.20	1849.92	0.103723	0.0707579	1.46588	0.142681	0.257148	RER1
ENSG00000157911.10	205.07	0.615237	0.140953	4.36483	1.27e-05	6.61e-05	PEX10
ENSG00000149527.18	32.642	-0.660872	0.295475	-2.23664	0.0253097	0.0622631	PLCH2
ENSG00000224387.1	0.769031	-1.24456	2.09078	-0.595262	0.551668	NA	ENSG00000224387.1
ENSG00000229393.1	1.10952	-0.569753	1.46728	-0.388305	0.697791	NA	ENSG00000229393.1
ENSG00000157881.15	453.168	0.0707939	0.0975965	0.725373	0.468223	0.618024	PANK4
ENSG00000197921.6	16.9106	-0.62613	0.407031	-1.53829	0.123979	0.230876	HES5
ENSG00000272449.2	55.5604	-0.848682	0.236254	-3.59225	0.000327836	0.0013229	ENSG00000272449.2
ENSG00000238164.6	279.494	-0.258057	0.134026	-1.92543	0.0541761	0.118168	TNFRSF14-AS1
ENSG00000157873.17	2895.26	-0.636901	0.105967	-6.01035	1.85e-09	1.67e-08	TNFRSF14
ENSG00000225931.3	17.8665	0.169752	0.41702	0.407059	0.683964	0.797483	ENSG00000225931.3
ENSG00000228037.1	9.53664	-0.178481	0.577641	-0.308983	0.757334	0.850432	ENSG00000228037.1
ENSG00000157870.16	847.553	-0.16294	0.0830857	-1.96111	0.0498659	0.11007	PRXL2B
ENSG00000142606.16	26.9211	-0.379538	0.328846	-1.15415	0.248438	0.392852	MMEL1
ENSG00000215912.12	25.6765	-0.218366	0.340043	-0.642172	0.520761	0.664053	TTC34
ENSG00000177133.11	40.8292	-1.02277	0.294405	-3.47403	0.000512713	0.00198208	PRDM16-DT
ENSG00000142611.17	84.5351	-1.10014	0.206881	-5.31775	1.05e-07	7.58e-07	PRDM16
ENSG00000130762.15	5.77438	1.33908	0.714289	1.8747	0.060834	0.130071	ARHGEF16
ENSG00000272088.1	0.166283	-0.0145336	5.00647	-0.00290296	0.997684	NA	ENSG00000272088.1
ENSG00000162591.16	2525.19	-1.08642	0.0822751	-13.2047	8.24e-40	1.06e-37	MEGF6
ENSG00000238260.1	30.5767	-0.771865	0.340409	-2.26746	0.0233619	0.0580891	ENSG00000238260.1
ENSG00000158109.15	675.195	-0.247941	0.080581	-3.07692	0.00209151	0.00701474	TPRG1L
ENSG00000116213.16	485.114	0.120462	0.0904029	1.3325	0.182697	0.311846	WRAP73
ENSG00000078900.15	19.7213	1.96021	0.451188	4.34455	1.4e-05	7.2e-05	TP73
ENSG00000227372.12	776.112	-0.0353298	0.0991662	-0.356269	0.721639	0.825866	TP73-AS1
ENSG00000162592.10	1.91844	0.139125	1.34644	0.103328	0.917702	NA	CCDC27
ENSG00000235169.8	351.287	-0.916403	0.115303	-7.94778	1.9e-15	3.31e-14	SMIM1
ENSG00000130764.10	1447.32	-0.217662	0.0753475	-2.88877	0.00386746	0.0121298	LRRC47
ENSG00000266075.2	27.7479	-1.01418	0.333502	-3.041	0.00235796	0.00780376	RN7SL574P
ENSG00000272153.1	45.3044	-0.252462	0.256101	-0.985791	0.324236	0.47673	ENSG00000272153.1
ENSG00000116198.13	1053.78	-0.53178	0.0981158	-5.41992	5.96e-08	4.45e-07	CEP104
ENSG00000169598.15	533.417	-0.0209985	0.0919604	-0.228342	0.81938	0.89188	DFFB
ENSG00000198912.11	853.721	0.0092756	0.0912048	0.101701	0.918994	0.952042	C1orf174
ENSG00000236423.6	96.4165	-0.126791	0.176834	-0.717004	0.473371	0.622144	LINC01134
ENSG00000196581.11	0.44386	-0.0148216	3.04912	-0.00486095	0.996122	NA	AJAP1
ENSG00000131697.18	386.925	0.293638	0.0983768	2.98483	0.00283736	0.00921517	NPHP4
ENSG00000069424.15	7560.74	-0.140284	0.0676971	-2.07223	0.0382437	0.0883731	KCNAB2
ENSG00000116254.18	23.8128	2.14896	0.394943	5.4412	5.29e-08	3.97e-07	CHD5
ENSG00000116251.11	2964.41	-0.249676	0.0720323	-3.46617	0.000527936	0.00203433	RPL22
ENSG00000226944.1	0.327453	1.44075	3.26427	0.441368	0.658946	NA	RNF207-AS1
ENSG00000158286.13	11.4491	2.06861	0.545271	3.79372	0.000148408	0.000642363	RNF207
ENSG00000116237.16	1341.85	1.03705	0.0958776	10.8164	2.88e-27	1.35e-25	ICMT
ENSG00000225077.3	3.4566	1.60736	1.11976	1.43544	0.151162	0.269413	ICMT-DT
ENSG00000158292.7	65.8645	-0.369305	0.246192	-1.50007	0.133597	0.244584	GPR153
ENSG00000097021.19	607.34	1.83831	0.122804	14.9695	1.16e-50	3.1e-48	ACOT7
ENSG00000069812.11	2.32323	0.505695	1.15229	0.43886	0.660763	NA	HES2
ENSG00000187017.17	19.8182	-0.134789	0.390567	-0.345112	0.73001	0.831922	ESPN
ENSG00000231868.1	0.620913	1.99508	2.22542	0.896495	0.369988	NA	ENSG00000231868.1
ENSG00000215788.10	62.251	-0.0648387	0.22206	-0.291987	0.770297	0.858999	TNFRSF25
ENSG00000171680.22	14.0331	0.305191	0.462502	0.65987	0.509337	0.654087	PLEKHG5
ENSG00000162408.11	324.72	0.595115	0.120974	4.91937	8.68e-07	5.45e-06	NOL9
ENSG00000229519.2	2.53239	0.0886956	1.05259	0.0842638	0.932847	0.960533	ENSG00000229519.2
ENSG00000173662.21	0.390501	-2.94056	2.99213	-0.982764	0.325724	NA	TAS1R1
ENSG00000204859.13	678.14	-0.110745	0.0929642	-1.19126	0.233551	0.375138	ZBTB48
ENSG00000162413.16	1102.5	-0.274923	0.0834423	-3.29476	0.000985045	0.00355251	KLHL21
ENSG00000116273.6	582.903	0.177777	0.0965277	1.84172	0.0655163	0.138432	PHF13
ENSG00000041988.15	208.365	0.0805119	0.132293	0.608588	0.542797	0.684485	THAP3
ENSG00000007923.16	835.065	0.800011	0.0834325	9.58872	8.92e-22	2.69e-20	DNAJC11
ENSG00000237436.1	24.2241	-0.316937	0.394963	-0.802447	0.422294	0.575887	CAMTA1-DT
ENSG00000171735.19	770.548	-0.132516	0.0862868	-1.53576	0.124597	0.231709	CAMTA1
ENSG00000270171.1	0.495291	-3.04146	2.6363	-1.15369	0.248629	NA	ENSG00000270171.1
ENSG00000270035.1	0.778353	0.495636	1.90569	0.260082	0.7948	NA	ENSG00000270035.1
ENSG00000269978.1	0.991304	1.68579	1.92669	0.874966	0.381592	NA	ENSG00000269978.1
ENSG00000049245.13	1405.1	-0.186171	0.0646619	-2.87914	0.00398763	0.0124777	VAMP3
ENSG00000269925.1	10.0646	0.223816	0.541277	0.413496	0.679243	0.793757	ENSG00000269925.1
ENSG00000049246.14	243.271	0.483708	0.15174	3.18774	0.00143387	0.00499428	PER3
ENSG00000236266.1	1.80431	0.320615	1.29025	0.24849	0.803755	NA	ENSG00000236266.1
ENSG00000049247.13	10.6031	0.360089	0.740307	0.486405	0.62668	0.753698	UTS2
ENSG00000049249.8	1.71099	0.175443	1.19564	0.146737	0.88334	NA	TNFRSF9
ENSG00000116288.13	3305.3	0.62208	0.096767	6.42863	1.29e-10	1.35e-09	PARK7
ENSG00000200344.1	0.608414	0.821077	2.17504	0.377499	0.705803	NA	ENSG00000200344.1
ENSG00000284747.1	7.58282	0.472994	0.649335	0.728429	0.466351	0.616396	ENSG00000284747.1
ENSG00000284716.1	1.15726	-0.358009	1.52945	-0.234078	0.814925	NA	ENSG00000284716.1
ENSG00000116285.13	2.62408	0.950851	1.25362	0.758483	0.448162	0.600463	ERRFI1
ENSG00000162426.14	0.220283	0.911891	4.49151	0.203025	0.839115	NA	SLC45A1
ENSG00000142599.19	1794.28	-0.248093	0.071197	-3.4846	0.000492869	0.00191523	RERE
ENSG00000232912.6	1.09804	0.164119	1.72279	0.0952633	0.924106	NA	RERE-AS1
ENSG00000074800.16	28852.4	1.57075	0.107833	14.5666	4.58e-48	9.67e-46	ENO1
ENSG00000274258.1	0.595656	0.849081	2.52377	0.336434	0.736544	NA	MIR6728
ENSG00000230679.1	2.14583	-0.478469	1.23157	-0.388505	0.697642	NA	ENO1-AS1
ENSG00000201725.1	0.159746	-0.0147261	5.26743	-0.00279569	0.997769	NA	RNU6-304P
ENSG00000238249.2	1.69401	2.75273	1.58679	1.73478	0.0827797	NA	HMGN2P17
ENSG00000232208.2	0.337312	-1.1176	2.99475	-0.373186	0.70901	NA	ENSG00000232208.2
ENSG00000131686.15	0.874859	3.72524	2.00832	1.8549	0.06361	NA	CA6
ENSG00000142583.18	626.922	-0.410815	0.111338	-3.68981	0.000224424	0.000939669	SLC2A5
ENSG00000180758.12	55.0898	0.628235	0.256074	2.45333	0.0141541	0.0379033	GPR157
ENSG00000228526.7	95.6776	-0.23742	0.236266	-1.00489	0.314951	0.467181	MIR34AHG
ENSG00000234546.4	9.07769	-0.0493576	0.580118	-0.085082	0.932196	0.960205	LNCTAM34A
ENSG00000049239.12	940.033	-0.626027	0.0824382	-7.5939	3.1e-14	4.8e-13	H6PD
ENSG00000171621.14	377.675	-1.42135	0.126294	-11.2543	2.2e-29	1.21e-27	SPSB1
ENSG00000284652.1	1.15737	0.933482	1.6432	0.568089	0.569975	NA	ENSG00000284652.1
ENSG00000284693.1	22.236	-1.07496	0.372033	-2.88941	0.0038597	0.0121074	LINC02606
ENSG00000171612.7	254.915	0.662807	0.126007	5.26008	1.44e-07	1.02e-06	SLC25A33
ENSG00000231181.1	2.69832	-0.228159	1.06084	-0.215075	0.829709	0.898633	ENSG00000231181.1
ENSG00000188807.13	582.712	0.691908	0.108592	6.37161	1.87e-10	1.91e-09	TMEM201
ENSG00000171608.16	1527.4	-0.0978969	0.0732529	-1.33642	0.18141	0.310121	PIK3CD
ENSG00000179840.5	12.3084	-0.413757	0.46001	-0.899452	0.368412	0.522712	PIK3CD-AS1
ENSG00000231789.2	28.2084	0.829442	0.319984	2.59214	0.00953812	0.0268966	PIK3CD-AS2
ENSG00000171603.17	2663.71	0.0503472	0.0655906	0.767598	0.442726	0.595662	CLSTN1
ENSG00000178585.15	955.733	-0.30095	0.0893209	-3.36932	0.000753546	0.00278352	CTNNBIP1
ENSG00000285701.1	0.671634	-1.58199	2.13123	-0.742287	0.457913	NA	ENSG00000285701.1
ENSG00000162441.12	1337.36	0.178237	0.0754267	2.36304	0.0181255	0.0466871	LZIC
ENSG00000228150.1	10.108	-0.438932	0.543397	-0.807756	0.419231	0.572761	ENSG00000228150.1
ENSG00000173614.14	248.177	-0.0213612	0.118248	-0.180648	0.856644	0.915522	NMNAT1
ENSG00000202415.1	0.673478	0.718446	2.20114	0.326397	0.744124	NA	RN7SKP269
ENSG00000130939.20	1886.03	0.0509145	0.0696973	0.730509	0.465079	0.615519	UBE4B
ENSG00000224340.1	0.165916	-0.976543	5.26743	-0.185393	0.852921	NA	ENSG00000224340.1
ENSG00000233623.2	0.768788	1.48754	2.0782	0.715785	0.474124	NA	PGAM1P11
ENSG00000201746.1	0.380571	-0.999051	2.94412	-0.339337	0.734356	NA	RNU6-828P
ENSG00000054523.17	514.309	0.283789	0.109069	2.60193	0.00926994	0.026217	KIF1B
ENSG00000284735.1	1.59069	1.4721	1.43197	1.02802	0.30394	NA	ENSG00000284735.1
ENSG00000284642.1	3.9745	1.16904	0.967275	1.20859	0.226819	0.367407	ENSG00000284642.1
ENSG00000142657.21	7190.34	0.461235	0.0741262	6.22229	4.9e-10	4.76e-09	PGD
ENSG00000271989.1	0.550608	-0.911337	2.671	-0.341197	0.732955	NA	ENSG00000271989.1
ENSG00000251503.8	0.783722	2.97576	2.09406	1.42104	0.155304	NA	CENPS-CORT
ENSG00000175279.22	8.97775	1.58872	0.587168	2.70573	0.00681539	0.0200038	CENPS
ENSG00000241563.3	3.73358	0.372637	0.897234	0.415318	0.677909	0.793112	CORT
ENSG00000160049.12	900.895	0.339863	0.0859574	3.95385	7.69e-05	0.000350298	DFFA
ENSG00000142655.13	452.677	0.08458	0.111209	0.760547	0.446928	0.599443	PEX14
ENSG00000287727.1	1.81739	-0.42418	1.30407	-0.325274	0.744974	NA	ENSG00000287727.1
ENSG00000243267.3	0.444845	-0.976535	2.85678	-0.34183	0.732479	NA	RN7SL614P
ENSG00000130940.15	41.5897	-0.221908	0.284303	-0.780532	0.435078	0.588577	CASZ1
ENSG00000272078.1	3.30643	-0.950743	0.905832	-1.04958	0.293911	0.444398	ENSG00000272078.1
ENSG00000175262.14	11.3549	-0.400009	0.539348	-0.741652	0.458298	0.609445	C1orf127
ENSG00000215785.2	0.665355	2.44781	2.22094	1.10215	0.270397	NA	CFL1P6
ENSG00000120948.17	1937.23	0.318878	0.0744145	4.28516	1.83e-05	9.28e-05	TARDBP
ENSG00000009724.17	62.4849	-1.02861	0.265867	-3.86888	0.000109335	0.000484207	MASP2
ENSG00000271895.2	23.3321	-0.742866	0.377786	-1.96637	0.0492561	0.109078	ENSG00000271895.2
ENSG00000116649.10	1469.72	1.85053	0.128631	14.3863	6.31e-47	1.23e-44	SRM
ENSG00000171824.14	1338.06	0.288789	0.0680096	4.2463	2.17e-05	0.000108784	EXOSC10
ENSG00000226849.1	3.51235	0.165098	0.923559	0.178762	0.858124	0.916572	ENSG00000226849.1
ENSG00000230337.1	3.87871	0.357148	0.826623	0.432057	0.6657	0.783606	EXOSC10-AS1
ENSG00000198793.13	1978.77	0.31059	0.0915789	3.3915	0.00069512	0.00259132	MTOR
ENSG00000120942.13	534.116	0.66471	0.100493	6.61447	3.73e-11	4.18e-10	UBIAD1
ENSG00000238199.1	0.492615	-0.0147872	2.9546	-0.00500482	0.996007	NA	UBE2V2P3
ENSG00000204624.8	2.75954	2.36703	1.11089	2.13076	0.0331093	0.0781668	DISP3
ENSG00000116661.11	0.713819	0.500334	1.89283	0.264332	0.791524	NA	FBXO2
ENSG00000132879.14	138.869	0.120776	0.161049	0.749937	0.453293	0.604978	FBXO44
ENSG00000116663.11	86.9412	0.945453	0.20575	4.59516	4.32e-06	2.42e-05	FBXO6
ENSG00000116670.15	408.328	0.687444	0.11892	5.78071	7.44e-09	6.2e-08	MAD2L2
ENSG00000162490.7	12.0592	-0.19443	0.517257	-0.375886	0.707001	0.814265	DRAXIN
ENSG00000177674.16	530.459	0.041208	0.0961153	0.428735	0.668116	0.785773	AGTRAP
ENSG00000215910.7	0.282249	-0.294538	3.71277	-0.079331	0.936769	NA	C1orf167
ENSG00000177000.12	1760.32	-0.253897	0.0670778	-3.78511	0.000153642	0.000662894	MTHFR
ENSG00000011021.23	1223.89	-0.00928937	0.100311	-0.0926053	0.926217	0.956326	CLCN6
ENSG00000175206.10	8.56884	0.536345	0.614716	0.872508	0.382931	0.537513	NPPA
ENSG00000285646.2	6.18963	1.01541	0.652523	1.55613	0.119677	0.224476	ENSG00000285646.2
ENSG00000116685.16	1461.59	0.268046	0.0877436	3.05488	0.00225149	0.00748801	KIAA2013
ENSG00000083444.17	1399.61	1.29857	0.106675	12.1732	4.32e-34	3.47e-32	PLOD1
ENSG00000116688.16	2610.8	0.576014	0.0771897	7.46232	8.5e-14	1.25e-12	MFN2
ENSG00000116691.11	881.546	1.45364	0.238086	6.10553	1.02e-09	9.55e-09	MIIP
ENSG00000202461.1	3.79972	1.88049	1.11524	1.68618	0.0917619	0.181313	ENSG00000202461.1
ENSG00000120949.15	152.428	5.73607	0.783313	7.32283	2.43e-13	3.46e-12	TNFRSF8
ENSG00000028137.19	301.021	0.0369386	0.11403	0.323937	0.745986	0.842076	TNFRSF1B
ENSG00000048707.15	973.617	-0.145099	0.109864	-1.32072	0.186596	0.316715	VPS13D
ENSG00000239149.1	0.715849	1.85511	2.11543	0.876942	0.380518	NA	SNORA59A
ENSG00000229484.1	0.389071	-0.61762	3.04658	-0.202726	0.839349	NA	LINC02766
ENSG00000162496.9	12.0031	0.558298	0.552688	1.01015	0.312423	0.464008	DHRS3
ENSG00000272482.1	0.612628	-0.249624	2.33326	-0.106985	0.914801	NA	ENSG00000272482.1
ENSG00000179172.9	8.29119	1.16399	0.711827	1.63522	0.102003	0.197392	HNRNPCL1
ENSG00000179412.10	0.380883	-0.0982781	2.93131	-0.0335271	0.973254	NA	HNRNPCL4
ENSG00000116731.22	1223.77	-0.292016	0.0960976	-3.03874	0.00237566	0.00785721	PRDM2
ENSG00000189337.17	1385.43	-1.16349	0.0939295	-12.3868	3.08e-35	2.69e-33	KAZN
ENSG00000287756.1	6.22354	4.11721	1.1531	3.57055	0.000356229	0.00142611	ENSG00000287756.1
ENSG00000175147.13	4.19485	-1.70596	0.873124	-1.95386	0.0507178	0.111695	TMEM51-AS1
ENSG00000171729.14	79.0241	-0.121041	0.193091	-0.626861	0.53075	0.673358	TMEM51
ENSG00000142621.19	0.550815	1.36862	2.26578	0.604038	0.545818	NA	FHAD1
ENSG00000228140.2	1.70312	0.715264	1.2687	0.563775	0.572907	NA	EFHD2-AS1
ENSG00000142634.13	1432.9	0.480184	0.0979809	4.90079	9.55e-07	5.94e-06	EFHD2
ENSG00000162438.12	1.09736	0.573675	1.51267	0.379247	0.704505	NA	CTRC
ENSG00000142615.8	0.324343	-0.0148095	3.3429	-0.00443013	0.996465	NA	CELA2A
ENSG00000215704.10	6.89333	-3.68106	0.972324	-3.78584	0.00015319	0.000661362	CELA2B
ENSG00000132906.18	471.397	-0.0904043	0.093017	-0.971912	0.331094	0.484306	CASP9
ENSG00000116138.13	816.095	-0.403272	0.08592	-4.69357	2.68e-06	1.55e-05	DNAJC16
ENSG00000116771.6	45.3344	1.82677	0.286222	6.38235	1.74e-10	1.8e-09	AGMAT
ENSG00000237301.1	4.88094	1.05745	0.847184	1.24819	0.211961	0.349179	ENSG00000237301.1
ENSG00000235084.3	5.75026	-0.659242	0.70508	-0.934989	0.349794	0.504174	CHCHD2P6
ENSG00000197312.12	731.408	0.740003	0.115796	6.39059	1.65e-10	1.71e-09	DDI2
ENSG00000271742.1	0.327462	-0.0147635	3.08685	-0.0047827	0.996184	NA	ENSG00000271742.1
ENSG00000116786.13	1565.2	-0.155198	0.0751118	-2.06622	0.0388073	0.0894918	PLEKHM2
ENSG00000237938.5	12.6367	-0.247574	0.5049	-0.490342	0.623892	0.751794	ENSG00000237938.5
ENSG00000162461.8	26.0659	0.960383	0.356459	2.69423	0.00705509	0.0206595	SLC25A34
ENSG00000162458.13	0.283866	-0.978527	4.07313	-0.24024	0.810144	NA	FBLIM1
ENSG00000224321.1	1.48719	-0.00884294	1.45672	-0.00607045	0.995157	NA	RPL12P14
ENSG00000233954.6	218.513	0.0575139	0.138273	0.415945	0.67745	0.792804	UQCRHL
ENSG00000178715.8	9.0072	0.242255	0.615354	0.393684	0.693814	0.804934	ENSG00000178715.8
ENSG00000179743.4	255.577	-0.17638	0.120522	-1.46346	0.143341	0.258153	SPEN-AS1
ENSG00000065526.11	3274.86	0.112652	0.107215	1.05071	0.293391	0.44381	SPEN
ENSG00000116809.11	856.65	-0.240043	0.0857428	-2.79957	0.00511712	0.0155719	ZBTB17
ENSG00000173641.17	3.4792	-0.46821	0.878873	-0.53274	0.594214	0.72785	HSPB7
ENSG00000186510.12	5.18806	0.000273872	0.763039	0.000358922	0.999714	0.999848	CLCNKA
ENSG00000184908.17	13.0386	-0.669385	0.49624	-1.34891	0.177365	0.305395	CLCNKB
ENSG00000142627.13	3.08979	-0.495677	0.984099	-0.503686	0.614482	0.744085	EPHA2
ENSG00000142632.17	213.9	-0.219779	0.125789	-1.74721	0.0806016	0.163782	ARHGEF19
ENSG00000237276.8	55.8452	-0.933552	0.24266	-3.84716	0.000119497	0.000525876	ANO7L1
ENSG00000288398.1	145.129	-0.256217	0.154802	-1.65513	0.0978986	0.190865	ENSG00000288398.1
ENSG00000132881.12	145.24	-0.30659	0.151882	-2.01861	0.043528	0.0986047	CPLANE2
ENSG00000233929.1	0.551684	0.0537934	2.21488	0.0242872	0.980624	NA	MT1XP1
ENSG00000037637.11	728.216	0.178414	0.0785648	2.27092	0.023152	0.0576552	FBXO42
ENSG00000055070.17	3103.46	0.193292	0.0633953	3.049	0.00229604	0.00762497	SZRD1
ENSG00000226457.1	0.835156	2.42917	1.9493	1.24617	0.2127	NA	RPL22P3
ENSG00000187144.11	0.496616	1.25892	2.5407	0.495501	0.620246	NA	SPATA21
ENSG00000157191.20	1310.09	-0.112135	0.0758758	-1.47787	0.139442	0.253103	NECAP2
ENSG00000226029.1	11.7596	-0.529447	0.503852	-1.0508	0.293351	0.44381	LINC01772
ENSG00000080947.15	100.101	-0.976177	0.189663	-5.1469	2.65e-07	1.8e-06	CROCCP3
ENSG00000206652.1	0.548934	-1.50582	2.71806	-0.554006	0.579575	NA	RNU1-1
ENSG00000261135.1	1.85619	-0.651966	1.24204	-0.524917	0.599641	NA	ENSG00000261135.1
ENSG00000219481.10	186.99	-0.219419	0.137855	-1.59167	0.111459	0.211944	NBPF1
ENSG00000271732.1	1.00341	0.571931	1.85901	0.307653	0.758347	NA	ENSG00000271732.1
ENSG00000215908.10	827.699	-0.127902	0.115914	-1.10342	0.269843	0.417387	CROCCP2
ENSG00000186301.8	38.2099	-0.627082	0.31749	-1.97512	0.0482544	0.107343	MST1P2
ENSG00000236698.1	8.84692	0.813485	0.571877	1.42248	0.154886	0.2744	EIF1AXP1
ENSG00000268869.6	0.821612	-0.870644	2.22381	-0.391509	0.695421	NA	ESPNP
ENSG00000058453.17	660.71	-0.157428	0.101939	-1.54434	0.122506	0.228744	CROCC
ENSG00000227684.2	0.274202	-0.976553	3.50193	-0.278861	0.780351	NA	CROCCP4
ENSG00000186715.11	17.001	-0.473039	0.435063	-1.08729	0.27691	0.425714	MST1L
ENSG00000228549.4	0.880176	2.84398	2.06951	1.37423	0.169371	NA	ENSG00000228549.4
ENSG00000238142.2	3.89992	0.278608	0.920998	0.302507	0.762266	0.853401	ENSG00000238142.2
ENSG00000207005.1	0.719101	-1.81252	2.20927	-0.820417	0.411978	NA	RNU1-2
ENSG00000272426.1	2.47602	-0.361081	1.06815	-0.338043	0.735331	0.835163	ENSG00000272426.1
ENSG00000117122.14	45.5501	-0.81236	0.297677	-2.729	0.00635261	0.0187953	MFAP2
ENSG00000159363.18	2016.67	0.542345	0.0977521	5.54817	2.89e-08	2.24e-07	ATP13A2
ENSG00000117118.9	678.128	0.532105	0.105278	5.05428	4.32e-07	2.84e-06	SDHB
ENSG00000117115.13	102.552	-0.448199	0.215674	-2.07813	0.0376975	0.0873102	PADI2
ENSG00000142623.11	0.272961	-0.976522	3.52159	-0.277295	0.781553	NA	PADI1
ENSG00000142619.4	4.62908	0.157574	0.786663	0.200307	0.841241	0.905098	PADI3
ENSG00000159339.13	801.951	-0.792316	0.125682	-6.30413	2.9e-10	2.89e-09	PADI4
ENSG00000179051.14	5733.69	0.348146	0.0790778	4.40257	1.07e-05	5.62e-05	RCC2
ENSG00000074964.17	18.8363	-0.425191	0.481356	-0.883319	0.377064	0.53133	ARHGEF10L
ENSG00000117148.8	2.5667	3.24722	1.37248	2.36596	0.0179834	0.0463919	ACTL8
ENSG00000179023.8	1.45582	-0.352799	1.41454	-0.249409	0.803044	NA	KLHDC7A
ENSG00000159423.17	998.257	0.755493	0.135554	5.57338	2.5e-08	1.96e-07	ALDH4A1
ENSG00000169991.11	597.336	-0.264072	0.0935231	-2.82361	0.00474867	0.0145697	IFFO2
ENSG00000272084.1	7.59571	0.809501	0.604218	1.33975	0.180327	0.308894	ENSG00000272084.1
ENSG00000127481.15	7023.04	-0.0444383	0.0915671	-0.485309	0.627457	0.754223	UBR4
ENSG00000230424.1	20.5133	-0.215262	0.393204	-0.547457	0.584064	0.719505	EMC1-AS1
ENSG00000127463.15	1159.78	0.608781	0.084714	7.18632	6.66e-13	9.05e-12	EMC1
ENSG00000053372.5	717.985	1.91979	0.116936	16.4175	1.43e-60	8.3e-58	MRTO4
ENSG00000286064.1	6.60498	1.59117	0.769485	2.06784	0.0386554	0.0891921	ENSG00000286064.1
ENSG00000211454.14	4.9462	-0.179479	0.733998	-0.244522	0.806827	0.883771	AKR7L
ENSG00000162482.5	5.38943	0.219527	0.763535	0.287514	0.773719	0.861336	AKR7A3
ENSG00000270728.1	16.5854	-0.33456	0.44591	-0.750287	0.453082	0.604782	ENSG00000270728.1
ENSG00000053371.12	863.9	0.284982	0.104019	2.73971	0.00614939	0.0182619	AKR7A2
ENSG00000200403.1	0.761652	0.997512	2.19559	0.454325	0.649595	NA	RNU6-1099P
ENSG00000040487.13	512.701	0.0330201	0.105274	0.313659	0.75378	0.84818	SLC66A1
ENSG00000077549.18	7464.07	-0.00943912	0.0692519	-0.136301	0.891583	0.935463	CAPZB
ENSG00000173436.15	72.622	0.241903	0.211464	1.14395	0.252646	0.397891	MICOS10
ENSG00000158747.14	209.786	-0.0862147	0.131889	-0.653693	0.51331	0.657446	NBL1
ENSG00000226396.1	27.305	-0.253707	0.336459	-0.754051	0.450819	0.602747	ENSG00000226396.1
ENSG00000158748.4	0.271373	-1.70822	3.77186	-0.452886	0.650631	NA	HTR6
ENSG00000162542.13	242.493	-0.16247	0.120466	-1.34868	0.17744	0.305446	TMCO4
ENSG00000169914.6	276.518	0.269317	0.136314	1.97571	0.0481878	0.107229	OTUD3
ENSG00000225986.1	0.327625	2.25739	3.21588	0.701951	0.48271	NA	ENSG00000225986.1
ENSG00000162543.6	6.51688	2.79024	0.821129	3.39805	0.00067868	0.00253751	UBXN10
ENSG00000090432.7	673.975	0.228246	0.0915931	2.49196	0.0127041	0.034513	MUL1
ENSG00000183114.8	1.11197	1.21474	1.78381	0.680981	0.495884	NA	FAM43B
ENSG00000158825.6	3.91366	0.424823	0.885828	0.479577	0.631528	0.757062	CDA
ENSG00000158828.8	163.029	-0.64762	0.150743	-4.29619	1.74e-05	8.86e-05	PINK1
ENSG00000117242.7	69.838	0.350359	0.207534	1.6882	0.0913727	0.180714	PINK1-AS
ENSG00000244038.9	7217.29	0.193822	0.0750147	2.58379	0.00977217	0.0274839	DDOST
ENSG00000117245.12	9.59116	-0.0130663	0.523514	-0.0249589	0.980088	0.990258	KIF17
ENSG00000189410.12	1.3834	3.92405	1.6914	2.32001	0.0203405	NA	SH2D5
ENSG00000127483.18	5272.21	-0.012805	0.0553363	-0.231403	0.817002	0.890392	HP1BP3
ENSG00000075151.20	7226.42	-0.506115	0.0780373	-6.48555	8.84e-11	9.45e-10	EIF4G3
ENSG00000287192.1	10.8527	-1.61142	0.580038	-2.77812	0.00546739	0.0164893	ENSG00000287192.1
ENSG00000117298.16	3799.48	-0.51955	0.0685288	-7.58148	3.42e-14	5.26e-13	ECE1
ENSG00000236936.1	14.9553	-0.59087	0.434509	-1.35986	0.173875	0.300509	ENSG00000236936.1
ENSG00000231105.2	0.995122	-0.559264	1.74934	-0.3197	0.749196	NA	ECE1-AS1
ENSG00000227001.3	15.9965	-1.02214	0.446588	-2.28878	0.0220923	0.05537	NBPF2P
ENSG00000187952.9	6.54233	0.135208	0.671147	0.201458	0.84034	0.904491	HS6ST1P1
ENSG00000142794.18	347.918	-0.483496	0.109734	-4.40608	1.05e-05	5.54e-05	NBPF3
ENSG00000162551.14	0.388444	2.19833	3.02906	0.725748	0.467993	NA	ALPL
ENSG00000076864.19	51.3586	1.97095	0.278047	7.08857	1.36e-12	1.78e-11	RAP1GAP
ENSG00000090686.16	2598.76	0.409619	0.0632356	6.47766	9.32e-11	9.94e-10	USP48
ENSG00000187942.12	35.4912	-0.0219093	0.287759	-0.0761377	0.93931	0.965153	LDLRAD2
ENSG00000142798.20	2977.77	0.282355	0.124326	2.27108	0.023142	0.0576374	HSPG2
ENSG00000228397.3	1.10997	-1.08039	1.53194	-0.705242	0.48066	NA	LINC01635
ENSG00000218510.8	76.584	-0.615707	0.22563	-2.72883	0.00635591	0.0187996	LINC00339
ENSG00000070831.17	5766.28	0.144898	0.0670592	2.16075	0.0307149	0.0734381	CDC42
ENSG00000285752.1	28.773	-0.53016	0.358867	-1.47731	0.139591	0.253292	CDC42-AS1
ENSG00000230068.2	1.48738	-0.413273	1.41207	-0.292671	0.769774	NA	CDC42-IT1
ENSG00000271428.1	0.650699	-0.415652	2.10195	-0.197746	0.843243	NA	MPHOSPH6P1
ENSG00000162552.15	2.29201	-0.536181	1.28522	-0.417191	0.676539	NA	WNT4
ENSG00000184677.18	1471.87	-0.186368	0.0768446	-2.42526	0.0152976	0.0404523	ZBTB40
ENSG00000237200.1	3.36027	0.0602355	0.925158	0.0651083	0.948088	0.970827	ZBTB40-IT1
ENSG00000070886.12	0.330456	2.05731	3.4562	0.595253	0.551675	NA	EPHA8
ENSG00000173372.17	18.638	3.53454	0.634335	5.57204	2.52e-08	1.98e-07	C1QA
ENSG00000159189.12	52.2364	2.97732	0.379163	7.85234	4.08e-15	6.87e-14	C1QC
ENSG00000173369.16	15.3623	1.54058	0.564805	2.72762	0.00637927	0.0188604	C1QB
ENSG00000133216.16	1.86542	0.082464	1.28757	0.0640464	0.948933	NA	EPHB2
ENSG00000227868.6	0.382129	0.860763	2.74033	0.314109	0.753438	NA	TEX46
ENSG00000004487.16	2708.83	0.34337	0.0753713	4.55572	5.22e-06	2.88e-05	KDM1A
ENSG00000169641.13	1049.29	0.0971234	0.0980831	0.990215	0.322069	0.474232	LUZP1
ENSG00000261326.4	104.548	-0.553615	0.210769	-2.62665	0.00862299	0.0245863	LINC01355
ENSG00000284726.1	4.08726	1.66649	0.94421	1.76496	0.0775702	0.158833	ENSG00000284726.1
ENSG00000125944.20	5625.97	0.704614	0.0753174	9.35526	8.34e-21	2.31e-19	HNRNPR
ENSG00000125945.15	322.393	-0.411359	0.113947	-3.6101	0.000306076	0.00124501	ZNF436
ENSG00000249087.7	107.482	-0.393649	0.198215	-1.98597	0.0470368	0.105166	ZNF436-AS1
ENSG00000204219.11	6.96208	1.54622	0.720965	2.14465	0.0319808	0.0758827	TCEA3
ENSG00000088280.19	63.4995	-0.960386	0.250324	-3.83657	0.000124765	0.000547513	ASAP3
ENSG00000007968.7	332.066	0.528298	0.114935	4.5965	4.3e-06	2.4e-05	E2F2
ENSG00000117318.9	3.07871	1.09741	0.990454	1.10799	0.267868	0.415374	ID3
ENSG00000142676.14	19864.8	-0.111068	0.0814601	-1.36346	0.172737	0.298926	RPL11
ENSG00000236810.6	31.106	0.0477064	0.323027	0.147686	0.882591	0.930201	ELOA-AS1
ENSG00000011007.12	1196.15	0.413642	0.085691	4.82714	1.39e-06	8.42e-06	ELOA
ENSG00000057757.10	1222.64	0.513042	0.0804942	6.37365	1.85e-10	1.89e-09	PITHD1
ENSG00000011009.11	1612.28	0.258814	0.0840472	3.07939	0.00207425	0.00696262	LYPLA2
ENSG00000117308.15	314.428	1.32703	0.11961	11.0947	1.33e-28	6.95e-27	GALE
ENSG00000117305.15	751.074	-0.0957543	0.0932623	-1.02672	0.304552	0.455894	HMGCL
ENSG00000179163.11	517.013	-0.313279	0.0983056	-3.18679	0.00143863	0.00500569	FUCA1
ENSG00000188822.8	157.03	-1.04116	0.162817	-6.39466	1.61e-10	1.67e-09	CNR2
ENSG00000229106.1	9.89347	-0.637587	0.524246	-1.2162	0.22391	0.363658	BTBD6P1
ENSG00000189266.13	3176.87	-0.0830949	0.0644096	-1.2901	0.197016	0.329759	PNRC2
ENSG00000188529.15	2932.44	0.350998	0.0729873	4.80903	1.52e-06	9.16e-06	SRSF10
ENSG00000185436.12	1.73011	0.977352	1.59747	0.611813	0.540662	NA	IFNLR1
ENSG00000232298.2	0.328026	0.946961	3.08473	0.306983	0.758856	NA	GRHL3-AS1
ENSG00000158055.15	0.715779	1.68749	2.15215	0.784095	0.432985	NA	GRHL3
ENSG00000001460.18	233.579	-0.454629	0.135109	-3.3649	0.000765715	0.00282538	STPG1
ENSG00000001461.17	1727.45	-0.837257	0.0775692	-10.7937	3.69e-27	1.72e-25	NIPAL3
ENSG00000286061.1	4.12115	-0.372728	0.878089	-0.424476	0.671219	0.78797	RCAN3AS
ENSG00000117602.12	348.099	-0.774149	0.11921	-6.494	8.36e-11	8.98e-10	RCAN3
ENSG00000184454.7	0.770309	-0.0471793	1.86665	-0.0252749	0.979836	NA	NCMAP
ENSG00000133226.17	2944.97	0.114824	0.103195	1.11269	0.26584	0.413284	SRRM1
ENSG00000284699.1	0.661284	-2.0815	2.39563	-0.868874	0.384916	NA	ENSG00000284699.1
ENSG00000169504.15	3340.83	-0.0930003	0.0788933	-1.17881	0.238474	0.381103	CLIC4
ENSG00000020633.18	1038.76	0.114708	0.0856077	1.33992	0.180271	0.308825	RUNX3
ENSG00000229162.1	7.48747	-0.297356	0.613516	-0.484675	0.627907	0.754516	RUNX3-AS1
ENSG00000285823.1	0.111544	-1.7394	5.24431	-0.331674	0.740136	NA	LINC02793
ENSG00000233755.1	0.161595	0.936957	5.06085	0.185138	0.853121	NA	ENSG00000233755.1
ENSG00000117614.10	1417.98	-0.622983	0.0928955	-6.70628	2e-11	2.32e-10	SYF2
ENSG00000284602.1	43.1027	-0.149196	0.267695	-0.557335	0.577298	0.714124	ENSG00000284602.1
ENSG00000284657.1	7.16253	-2.08433	0.816535	-2.55265	0.0106905	0.0296714	ENSG00000284657.1
ENSG00000117616.18	3884.62	-0.772368	0.10681	-7.23125	4.79e-13	6.59e-12	RSRP1
ENSG00000272432.1	4.43787	0.204769	0.886934	0.230873	0.817414	0.890601	ENSG00000272432.1
ENSG00000261349.1	26.1064	-1.40711	0.376265	-3.73967	0.000184262	0.000783654	ENSG00000261349.1
ENSG00000187010.21	103.465	-0.848808	0.182167	-4.65949	3.17e-06	1.81e-05	RHD
ENSG00000224183.1	6.19011	-0.327168	0.731029	-0.447545	0.654482	0.774831	SDHDP6
ENSG00000259984.1	4.45568	-0.642826	0.844263	-0.761405	0.446415	0.598995	ENSG00000259984.1
ENSG00000183726.11	3061.43	0.0835382	0.074829	1.11639	0.264256	0.411663	TMEM50A
ENSG00000188672.18	37.624	-0.539722	0.27901	-1.93442	0.0530617	0.115987	RHCE
ENSG00000238084.4	3.53491	-0.981543	1.07682	-0.911517	0.362023	0.516347	ENSG00000238084.4
ENSG00000204178.11	835.993	-0.0513874	0.0787307	-0.652698	0.513951	0.657978	MACO1
ENSG00000157978.11	1048.66	-0.403684	0.0873749	-4.62014	3.83e-06	2.16e-05	LDLRAP1
ENSG00000225643.1	1.33393	-1.33739	1.53376	-0.871969	0.383225	NA	ENSG00000225643.1
ENSG00000117643.14	59.5378	0.211391	0.224272	0.942562	0.345905	0.500335	MAN1C1
ENSG00000233478.1	0.163334	0.870699	5.0241	0.173305	0.862412	NA	ENSG00000233478.1
ENSG00000162430.17	2182.83	-0.127025	0.0739391	-1.71797	0.0858012	0.172206	SELENON
ENSG00000228172.5	11.894	-0.0828951	0.504891	-0.164184	0.869586	0.923218	ENSG00000228172.5
ENSG00000117640.18	819.807	-0.149323	0.0954509	-1.5644	0.117724	0.221386	MTFR1L
ENSG00000127423.10	174.159	0.870355	0.142001	6.12922	8.83e-10	8.31e-09	AUNIP
ENSG00000236528.1	6.73726	-1.46483	0.715483	-2.04733	0.0406262	0.0929666	ENSG00000236528.1
ENSG00000182749.5	583.185	-0.0667088	0.0937871	-0.711279	0.476911	0.625296	PAQR7
ENSG00000117632.23	4940.58	0.599331	0.072964	8.21406	2.14e-16	4.05e-15	STMN1
ENSG00000229786.1	0.43399	-0.0147531	2.70795	-0.00544806	0.995653	NA	SNRPFP2
ENSG00000223624.1	0.383843	-0.937123	2.77367	-0.337864	0.735466	NA	ENSG00000223624.1
ENSG00000158006.14	287.43	-0.27844	0.122985	-2.26402	0.023573	0.0585597	PAFAH2
ENSG00000158008.10	0.827623	-2.03603	1.92448	-1.05796	0.290072	NA	EXTL1
ENSG00000158014.15	0.279809	-0.0147768	3.48256	-0.00424308	0.996615	NA	SLC30A2
ENSG00000175087.10	368.519	0.0200541	0.105275	0.190492	0.848924	0.910007	PDIK1L
ENSG00000197245.6	7.60278	-0.486303	0.6208	-0.783348	0.433423	0.586807	FAM110D
ENSG00000236782.7	2.29946	1.3296	1.27346	1.04409	0.296446	NA	ZNF593OS
ENSG00000142675.18	23.7335	-0.573423	0.356943	-1.60648	0.108168	0.206989	CNKSR1
ENSG00000236155.6	14.1926	0.00205719	0.444796	0.00462501	0.99631	0.997904	ZPLD2P
ENSG00000130695.15	1302.27	0.158525	0.073303	2.1626	0.0305716	0.0731387	CEP85
ENSG00000270733.1	1.92305	3.1558	1.50411	2.09812	0.0358948	NA	ENSG00000270733.1
ENSG00000142669.15	11593.3	-0.213427	0.080039	-2.66653	0.00766379	0.0221696	SH3BGRL3
ENSG00000158062.20	955.144	-0.62062	0.133487	-4.6493	3.33e-06	1.89e-05	UBXN11
ENSG00000169442.9	343.734	0.186954	0.14809	1.26243	0.206793	0.342951	CD52
ENSG00000176092.15	1.69308	0.658076	1.44207	0.456342	0.648144	NA	CRYBG2
ENSG00000176083.17	3.92343	-0.872493	0.868692	-1.00438	0.315197	0.467443	ZNF683
ENSG00000131914.11	0.334281	0.78494	2.98724	0.262765	0.792732	NA	LIN28A
ENSG00000117682.17	787.178	0.198736	0.0813755	2.44221	0.0145978	0.0389268	DHDDS
ENSG00000223583.1	2.53312	-0.353304	0.995156	-0.355024	0.722571	0.826525	ENSG00000223583.1
ENSG00000225891.2	12.3018	-0.0332521	0.497631	-0.0668209	0.946724	0.970071	DHDDS-AS1
ENSG00000198830.11	13100.6	0.70784	0.0731551	9.67587	3.82e-22	1.19e-20	HMGN2
ENSG00000117676.14	2962.09	0.39416	0.08163	4.82862	1.37e-06	8.36e-06	RPS6KA1
ENSG00000260063.1	12.7714	0.413582	0.481157	0.859559	0.390032	0.544209	ENSG00000260063.1
ENSG00000117713.20	4339.09	-0.0342493	0.0905761	-0.378128	0.705336	0.81307	ARID1A
ENSG00000060642.10	460.525	-0.297393	0.10842	-2.74298	0.00608836	0.0180938	PIGV
ENSG00000241188.3	0.66399	-1.8432	2.09217	-0.881	0.378318	NA	RN7SL165P
ENSG00000204160.12	482.166	0.397245	0.0968099	4.10335	4.07e-05	0.000194634	ZDHHC18
ENSG00000175793.12	1.53371	1.17975	1.53688	0.767624	0.442711	NA	SFN
ENSG00000142751.15	732.501	0.162332	0.080809	2.00884	0.0445544	0.100469	GPN2
ENSG00000198746.13	374.793	0.0897578	0.0973249	0.922249	0.356399	0.510679	GPATCH3
ENSG00000090273.14	2392.91	1.04298	0.115945	8.99544	2.35e-19	5.81e-18	NUDC
ENSG00000131910.5	0.603382	-0.104016	2.3081	-0.0450658	0.964055	NA	NR0B2
ENSG00000172746.6	0.500639	-2.49443	2.78194	-0.896652	0.369905	NA	RPL12P13
ENSG00000225294.1	1.09016	-0.32365	1.77125	-0.182724	0.855014	NA	OSTCP2
ENSG00000253368.4	2.09206	1.33513	1.38483	0.964106	0.334993	NA	TRNP1
ENSG00000158246.8	2.4664	0.28654	1.11633	0.25668	0.797426	0.877697	TENT5B
ENSG00000090020.11	2177.91	-0.420774	0.090754	-4.63642	3.54e-06	2.01e-05	SLC9A1
ENSG00000214973.3	1.30911	1.76278	1.52481	1.15607	0.247653	NA	CHCHD3P3
ENSG00000225159.1	12.832	0.634993	0.498069	1.27491	0.202342	0.337197	NPM1P39
ENSG00000142784.16	2612.48	-0.36716	0.0596416	-6.15611	7.46e-10	7.1e-09	WDTC1
ENSG00000243659.1	2.09526	-1.81281	1.34009	-1.35275	0.176135	NA	ENSG00000243659.1
ENSG00000186501.14	753.025	0.325952	0.0893351	3.64864	0.00026363	0.00108609	TMEM222
ENSG00000206888.1	0.499211	-0.862829	2.41808	-0.356823	0.721224	NA	RNU6-48P
ENSG00000241547.1	8.13405	0.287815	0.603672	0.476773	0.633523	0.758618	ACTG1P20
ENSG00000142765.18	1502.61	-0.916872	0.0910449	-10.0706	7.46e-24	2.72e-22	SYTL1
ENSG00000142733.17	92.3517	0.117874	0.198006	0.595306	0.551639	0.692188	MAP3K6
ENSG00000181773.7	7.96786	2.5863	0.719309	3.59554	0.000323722	0.00130786	GPR3
ENSG00000158195.11	6309.42	-0.279087	0.0576981	-4.83703	1.32e-06	8.04e-06	WASF2
ENSG00000237429.1	15.7468	-0.401363	0.424406	-0.945707	0.344298	0.498701	ENSG00000237429.1
ENSG00000126705.14	1107.99	-0.501439	0.0903314	-5.55111	2.84e-08	2.21e-07	AHDC1
ENSG00000000938.13	304.587	-0.298155	0.117958	-2.52764	0.0114832	0.0316159	FGR
ENSG00000235912.1	4.55052	-0.0358754	0.781997	-0.0458767	0.963409	0.979664	ENSG00000235912.1
ENSG00000233975.1	0.595533	2.45821	2.34877	1.0466	0.295286	NA	LINC02574
ENSG00000126709.15	316.854	0.0659712	0.137405	0.480122	0.631141	0.756883	IFI6
ENSG00000225886.3	3.64085	0.200322	0.856028	0.234014	0.814974	0.888899	ENSG00000225886.3
ENSG00000009780.15	132.66	-0.0472015	0.150341	-0.313963	0.753549	0.848015	FAM76A
ENSG00000231344.1	0.65854	1.27285	2.23321	0.569964	0.568702	NA	ENSG00000231344.1
ENSG00000117758.14	502.391	-0.0297048	0.0885515	-0.335452	0.737284	0.836103	STX12
ENSG00000269971.1	0.595327	0.857119	2.65067	0.32336	0.746423	NA	ENSG00000269971.1
ENSG00000270031.1	1.26383	-1.00473	1.56793	-0.640803	0.52165	NA	ENSG00000270031.1
ENSG00000117751.18	1199.62	0.365645	0.073709	4.96066	7.03e-07	4.48e-06	PPP1R8
ENSG00000252947.1	0.60279	0.947041	2.48421	0.381225	0.703036	NA	SCARNA1
ENSG00000130775.16	916.689	-0.172566	0.0864186	-1.99687	0.0458397	0.102955	THEMIS2
ENSG00000117748.10	1574.94	0.658463	0.0960913	6.85247	7.26e-12	8.75e-11	RPA2
ENSG00000130768.15	83.2278	0.0130828	0.195074	0.0670657	0.946529	0.969988	SMPDL3B
ENSG00000227050.1	0.602719	-1.42171	2.16369	-0.657075	0.511133	NA	ENSG00000227050.1
ENSG00000158156.7	281.365	0.0643231	0.106647	0.603139	0.546416	0.687935	XKR8
ENSG00000158161.16	752.677	0.208708	0.0864151	2.41518	0.0157276	0.0414271	EYA3
ENSG00000238231.2	0.497417	-0.0147959	2.49935	-0.00591992	0.995277	NA	ENSG00000238231.2
ENSG00000240750.3	0.381425	1.48178	2.92415	0.506739	0.612338	NA	RN7SL559P
ENSG00000228589.3	21.9961	0.353149	0.373421	0.945714	0.344295	0.498701	SPCS2P4
ENSG00000169403.12	287.938	2.6e-05	0.120327	0.000215828	0.999828	0.999848	PTAFR
ENSG00000126698.11	2714.92	0.435903	0.0887113	4.91373	8.94e-07	5.59e-06	DNAJC8
ENSG00000130770.18	1210.27	0.303092	0.0806846	3.7565	0.000172303	0.00073573	ATP5IF1
ENSG00000270605.1	132.702	-0.881687	0.195199	-4.51685	6.28e-06	3.43e-05	ENSG00000270605.1
ENSG00000271398.1	10.1871	-1.02305	0.600191	-1.70455	0.0882789	0.176097	ENSG00000271398.1
ENSG00000130766.5	335.172	-0.0557102	0.103396	-0.538801	0.590024	0.723987	SESN2
ENSG00000130772.14	360.024	0.241924	0.114316	2.11628	0.0343213	0.0806243	MED18
ENSG00000204138.13	1908.39	-0.113924	0.0904354	-1.25973	0.207767	0.343986	PHACTR4
ENSG00000180198.16	2320.52	0.926826	0.0947337	9.78349	1.33e-22	4.3e-21	RCC1
ENSG00000242125.3	1053.53	1.3357	0.106214	12.5756	2.88e-36	2.82e-34	SNHG3
ENSG00000200087.1	23.6635	2.30696	0.443072	5.20675	1.92e-07	1.33e-06	SNORA73B
ENSG00000231468.2	2.48296	2.27136	1.21216	1.87382	0.0609559	0.130291	PRDX3P2
ENSG00000279443.1	29.4428	1.16714	0.326878	3.57056	0.000356212	0.00142611	ENSG00000279443.1
ENSG00000180098.9	415.674	0.286326	0.106131	2.69787	0.00697856	0.0204472	TRNAU1AP
ENSG00000197989.14	352.138	-0.151322	0.114515	-1.32142	0.186362	0.316477	SNHG12
ENSG00000221539.1	2.74601	0.453129	1.1248	0.402851	0.687058	0.800028	SNORD99
ENSG00000120656.11	421.711	-0.0911071	0.107433	-0.848033	0.39642	0.550656	TAF12
ENSG00000188060.7	29.4973	-0.269023	0.31571	-0.852121	0.394147	0.548401	RAB42
ENSG00000229388.1	4.61951	0.724373	0.817381	0.886213	0.375503	0.529588	TAF12-DT
ENSG00000162419.12	518.036	0.262412	0.108211	2.425	0.0153083	0.0404646	GMEB1
ENSG00000198492.16	2016.5	0.228494	0.0747652	3.05616	0.00224194	0.00746001	YTHDF2
ENSG00000116329.11	16.089	-0.583473	0.41133	-1.4185	0.156043	0.275857	OPRD1
ENSG00000233427.1	3.4018	-1.18782	1.00318	-1.18405	0.236392	0.37853	ENSG00000233427.1
ENSG00000159023.21	3478.06	0.277455	0.0790394	3.51034	0.000447532	0.00175352	EPB41
ENSG00000225616.2	2.619	-0.045841	1.1251	-0.040744	0.9675	0.982385	ENSG00000225616.2
ENSG00000116350.17	3319.57	0.255793	0.109835	2.32889	0.019865	0.0505634	SRSF4
ENSG00000116353.16	258.368	1.09578	0.131411	8.33855	7.52e-17	1.48e-15	MECR
ENSG00000237934.1	2.02998	0.904897	1.45603	0.621482	0.534283	NA	ENSG00000237934.1
ENSG00000060656.20	5.54991	0.983441	0.701499	1.40191	0.160941	0.282729	PTPRU
ENSG00000162510.6	4.45583	0.163179	0.738993	0.220813	0.825238	0.895786	MATN1
ENSG00000186056.10	18.4106	0.0672928	0.392936	0.171256	0.864022	0.919865	MATN1-AS1
ENSG00000287510.1	0.653811	-0.709834	2.09491	-0.338837	0.734732	NA	ENSG00000287510.1
ENSG00000162511.8	14088.3	-0.0692338	0.0762527	-0.907951	0.363904	0.518353	LAPTM5
ENSG00000264773.1	1.04003	2.37179	1.75695	1.34995	0.177032	NA	MIR4420
ENSG00000162512.16	11.7848	-0.390906	0.49759	-0.785598	0.432103	0.585412	SDC3
ENSG00000134644.15	2183.26	-0.0575646	0.0782631	-0.735526	0.462019	0.612828	PUM1
ENSG00000084628.10	2.04415	0.528342	1.17246	0.450628	0.652258	NA	NKAIN1
ENSG00000060688.13	1154.03	0.480144	0.0938063	5.11846	3.08e-07	2.07e-06	SNRNP40
ENSG00000229447.2	6.77944	-0.463265	0.655601	-0.706626	0.479799	0.627699	ENSG00000229447.2
ENSG00000121766.15	511.722	-0.118276	0.0961802	-1.22973	0.218797	0.357676	ZCCHC17
ENSG00000121769.8	27.9933	-0.3525	0.315133	-1.11857	0.263322	0.410463	FABP3
ENSG00000168528.12	38.7542	-0.694121	0.291531	-2.38095	0.0172679	0.0447971	SERINC2
ENSG00000260386.6	35.5379	-1.50908	0.339793	-4.44117	8.95e-06	4.76e-05	LDC1P
ENSG00000284543.1	158.353	-1.10535	0.189693	-5.82704	5.64e-09	4.77e-08	LINC01226
ENSG00000229167.2	0.607176	1.40925	2.22816	0.632471	0.527079	NA	ENSG00000229167.2
ENSG00000142910.16	11.8695	-1.41037	0.533576	-2.64325	0.00821147	0.0235822	TINAGL1
ENSG00000121764.11	1.3235	0.893372	1.5153	0.589569	0.55548	NA	HCRTR1
ENSG00000162517.13	704.102	0.257863	0.087798	2.937	0.00331407	0.0105809	PEF1
ENSG00000235790.7	4.10732	-0.735034	0.793858	-0.925902	0.354497	0.508457	PEF1-AS1
ENSG00000084636.18	4.86423	-0.978294	0.76239	-1.28319	0.199424	0.333158	COL16A1
ENSG00000121753.12	12.2713	-0.206948	0.489692	-0.422609	0.67258	0.789156	ADGRB2
ENSG00000134668.12	10.0772	-2.02573	0.61401	-3.29918	0.000969694	0.00350276	SPOCD1
ENSG00000269967.1	1.20834	1.22125	1.75655	0.695255	0.486896	NA	ENSG00000269967.1
ENSG00000184007.21	5095.94	0.0774133	0.065249	1.18643	0.235453	0.377594	PTP4A2
ENSG00000228634.1	1.10529	-0.596174	1.57481	-0.37857	0.705007	NA	ENSG00000228634.1
ENSG00000121774.18	4695.26	-0.0371101	0.074253	-0.49978	0.61723	0.746268	KHDRBS1
ENSG00000203325.3	0.994452	-0.638022	1.80189	-0.354085	0.723275	NA	ENSG00000203325.3
ENSG00000121775.18	488.067	0.0790411	0.0965221	0.818892	0.412848	0.56637	TMEM39B
ENSG00000025800.14	1156.36	0.166342	0.0833616	1.99543	0.0459961	0.103231	KPNA6
ENSG00000084652.16	2162.41	0.299544	0.0743867	4.02685	5.65e-05	0.000263539	TXLNA
ENSG00000160050.14	692.162	-0.216835	0.095998	-2.25875	0.0238989	0.0592748	CCDC28B
ENSG00000224066.1	2.28477	0.0922976	1.32333	0.0697466	0.944395	NA	ENSG00000224066.1
ENSG00000160051.11	78.4102	0.440294	0.21371	2.06024	0.0393759	0.0905864	IQCC
ENSG00000222046.2	10.5791	-0.724832	0.525773	-1.3786	0.168017	0.292432	DCDC2B
ENSG00000160055.19	91.23	-0.342615	0.180621	-1.89687	0.0578446	0.124693	TMEM234
ENSG00000084623.11	3443.69	0.553971	0.0831351	6.6635	2.67e-11	3.05e-10	EIF3I
ENSG00000220785.7	74.1634	-0.813018	0.236298	-3.44065	0.000580325	0.00221181	MTMR9LP
ENSG00000183615.6	3.71043	-0.300386	0.866937	-0.346491	0.728973	0.831114	FAM167B
ENSG00000182866.17	3.36111	-0.54602	0.939117	-0.581418	0.560959	0.700024	LCK
ENSG00000116478.12	3898.34	0.174077	0.0648052	2.68616	0.00722791	0.0211015	HDAC1
ENSG00000175130.7	795.476	1.11519	0.0947504	11.7698	5.59e-32	3.83e-30	MARCKSL1
ENSG00000233775.1	1.00086	-2.32461	1.89103	-1.22928	0.218966	NA	ENSG00000233775.1
ENSG00000162526.7	6.43356	-0.938975	0.698839	-1.34362	0.179071	0.30747	TSSK3
ENSG00000225828.1	175.532	-0.77639	0.187875	-4.13249	3.59e-05	0.000172948	FAM229A
ENSG00000160058.18	1488.73	-0.293789	0.0727263	-4.03965	5.35e-05	0.000250427	BSDC1
ENSG00000273274.2	0.160963	-0.0147765	5.07014	-0.00291441	0.997675	NA	ZBTB8B
ENSG00000160062.15	60.8347	-0.972415	0.23648	-4.11204	3.92e-05	0.000187935	ZBTB8A
ENSG00000176261.15	258.572	0.412366	0.133244	3.09482	0.00196931	0.00665113	ZBTB8OS
ENSG00000200591.1	0.495542	1.14505	2.29596	0.498723	0.617974	NA	ENSG00000200591.1
ENSG00000162521.19	4683.5	0.390015	0.0698724	5.58181	2.38e-08	1.87e-07	RBBP4
ENSG00000162520.15	1.42489	1.34685	1.4214	0.947553	0.343357	NA	SYNC
ENSG00000162522.11	539.265	-0.0873973	0.0969611	-0.901364	0.367395	0.521895	KIAA1522
ENSG00000134684.10	4547.14	0.416288	0.0745294	5.58555	2.33e-08	1.83e-07	YARS1
ENSG00000116497.18	1031.11	-0.295144	0.0884169	-3.3381	0.000843539	0.00308445	S100PBP
ENSG00000160097.18	4.90331	0.0415584	0.77044	0.0539411	0.956982	0.975732	FNDC5
ENSG00000121905.10	0.884418	1.83638	1.74997	1.04938	0.294003	NA	HPCA
ENSG00000121900.19	0.325385	0.907982	3.28243	0.276619	0.782073	NA	TMEM54
ENSG00000287691.1	0.657862	-0.976549	2.22058	-0.439771	0.660103	NA	ENSG00000287691.1
ENSG00000116514.16	426.843	-0.210845	0.0968818	-2.17632	0.0295316	0.0710352	RNF19B
ENSG00000278966.2	27.5712	-0.942336	0.33666	-2.79907	0.00512496	0.0155927	ENSG00000278966.2
ENSG00000217644.5	46.3666	-0.889671	0.289591	-3.07216	0.00212512	0.00711805	ENSG00000217644.5
ENSG00000239670.1	4.66396	0.0796354	0.832456	0.0956632	0.923788	0.954748	ENSG00000239670.1
ENSG00000004455.17	5181.1	0.760853	0.0779737	9.75781	1.71e-22	5.46e-21	AK2
ENSG00000142920.17	20.9301	0.873552	0.383796	2.27609	0.0228409	0.0570135	AZIN2
ENSG00000278997.1	14.3875	-0.313717	0.413361	-0.758943	0.447887	0.600284	ENSG00000278997.1
ENSG00000116525.14	168.707	0.217838	0.13812	1.57717	0.114757	0.216833	TRIM62
ENSG00000279179.1	4.74361	0.0916711	0.810509	0.113103	0.909949	0.946528	ENSG00000279179.1
ENSG00000160094.15	1163.08	-0.111474	0.0813533	-1.37025	0.170609	0.296129	ZNF362
ENSG00000270115.1	2.78793	2.40513	1.3243	1.81615	0.0693472	0.144969	ENSG00000270115.1
ENSG00000225313.5	10.8564	-0.362216	0.534192	-0.678064	0.497731	0.643926	ENSG00000225313.5
ENSG00000134686.18	1209.15	0.230218	0.0810374	2.84089	0.00449882	0.0139204	PHC2
ENSG00000284154.1	0.602022	-0.857712	2.40369	-0.356831	0.721218	NA	MIR3605
ENSG00000222112.1	1.30908	3.05636	1.74252	1.75399	0.0794314	NA	RN7SKP16
ENSG00000233246.1	2.1654	-0.186048	1.11908	-0.166251	0.86796	NA	PHC2-AS1
ENSG00000121903.14	91.9578	0.133451	0.188138	0.709327	0.478122	0.625871	ZSCAN20
ENSG00000235907.2	0.606955	2.75743	2.14234	1.28711	0.198054	NA	ENSG00000235907.2
ENSG00000121904.17	0.3337	1.80025	3.18749	0.564784	0.572221	NA	CSMD2
ENSG00000163866.9	852.232	0.35531	0.0841847	4.22061	2.44e-05	0.000120934	SMIM12
ENSG00000189280.3	46.0339	0.28627	0.23793	1.20317	0.228912	0.369884	GJB5
ENSG00000189433.7	6.18134	-0.798674	0.728682	-1.09605	0.273055	0.42098	GJB4
ENSG00000188910.8	3.68263	0.558926	0.923514	0.605217	0.545035	0.686452	GJB3
ENSG00000187513.9	706.493	-0.247967	0.107791	-2.30043	0.0214237	0.0539548	GJA4
ENSG00000116544.12	5.05703	0.427832	0.714433	0.598841	0.549279	0.690467	DLGAP3
ENSG00000284773.1	26.5074	-0.483586	0.341794	-1.41485	0.157113	0.277239	ENSG00000284773.1
ENSG00000241014.2	13.2721	-0.660173	0.460184	-1.43458	0.151405	0.269705	GPR199P
ENSG00000163867.17	265.862	-0.536608	0.136113	-3.94238	8.07e-05	0.000366419	ZMYM6
ENSG00000197056.11	243.3	0.279558	0.122253	2.28671	0.0222127	0.0556101	ZMYM1
ENSG00000228348.1	0.111806	-0.976506	5.26743	-0.185386	0.852927	NA	EFCAB14P1
ENSG00000284640.1	0.549459	-1.84169	2.62858	-0.700638	0.483529	NA	ENSG00000284640.1
ENSG00000116560.11	9715.13	0.401844	0.0733937	5.47518	4.37e-08	3.31e-07	SFPQ
ENSG00000201868.1	0.220224	-0.976535	4.10576	-0.237845	0.812001	NA	ENSG00000201868.1
ENSG00000146463.12	1847.14	-0.0960893	0.0816854	-1.17633	0.239461	0.382176	ZMYM4
ENSG00000229994.1	4.25338	1.00642	0.854471	1.17782	0.238867	0.381528	RPL5P4
ENSG00000227409.1	0.173814	-0.976531	5.26743	-0.185391	0.852923	NA	ZMYM4-AS1
ENSG00000142687.18	1561.21	-0.203216	0.0636077	-3.19484	0.0013991	0.00487988	KIAA0319L
ENSG00000020129.16	660.335	0.53706	0.106581	5.039	4.68e-07	3.06e-06	NCDN
ENSG00000239636.1	145.49	-0.380214	0.152709	-2.4898	0.0127816	0.0346677	TFAP2E-AS1
ENSG00000116819.8	111.798	0.0647286	0.167759	0.385843	0.699613	0.80856	TFAP2E
ENSG00000126067.12	1739.88	0.717978	0.076138	9.42995	4.1e-21	1.17e-19	PSMB2
ENSG00000142686.8	1117.39	-0.128834	0.0930328	-1.38482	0.166107	0.289879	C1orf216
ENSG00000092853.14	520.99	1.61443	0.140852	11.4619	2.05e-30	1.23e-28	CLSPN
ENSG00000134698.11	1205.57	-0.650255	0.0756943	-8.59055	8.66e-18	1.85e-16	AGO4
ENSG00000092847.12	1952.53	-0.0929607	0.0776746	-1.1968	0.231386	0.372753	AGO1
ENSG00000286899.1	0.223216	-0.976532	4.08591	-0.239	0.811106	NA	ENSG00000286899.1
ENSG00000126070.20	490.297	0.00474466	0.0949372	0.0499768	0.960141	0.977755	AGO3
ENSG00000271554.1	0.553536	2.20783	2.59878	0.849561	0.395569	NA	ENSG00000271554.1
ENSG00000092850.12	2.54458	-0.289311	1.07547	-0.269008	0.787923	0.870833	TEKT2
ENSG00000116863.11	452.705	0.840874	0.112207	7.49392	6.68e-14	9.97e-13	ADPRS
ENSG00000171812.13	21.4306	0.567097	0.367066	1.54495	0.122359	0.228569	COL8A2
ENSG00000054116.12	1042.21	0.180553	0.0754117	2.39423	0.0166555	0.0434418	TRAPPC3
ENSG00000116871.15	2278.24	0.330889	0.0954169	3.46782	0.0005247	0.00202301	MAP7D1
ENSG00000054118.15	4627.62	0.199725	0.0809691	2.46669	0.0136369	0.0366978	THRAP3
ENSG00000214193.11	587.274	-0.123306	0.255102	-0.483359	0.628841	0.754974	SH3D21
ENSG00000286379.1	17.8043	-0.466475	0.427929	-1.09008	0.27568	0.424176	ENSG00000286379.1
ENSG00000196182.10	2976.29	-0.294032	0.0717686	-4.09694	4.19e-05	0.00019963	STK40
ENSG00000181817.6	428.992	0.393168	0.102866	3.82214	0.000132298	0.00057819	LSM10
ENSG00000116885.18	22.6724	-0.0621039	0.360536	-0.172254	0.863238	0.919561	OSCP1
ENSG00000201448.1	0.383718	0.946955	2.97536	0.318266	0.750283	NA	SNORA63C
ENSG00000116898.12	870.167	0.793157	0.0884032	8.97204	2.91e-19	7.11e-18	MRPS15
ENSG00000119535.17	6476.38	-0.840298	0.0917878	-9.15479	5.45e-20	1.41e-18	CSF3R
ENSG00000163873.10	101.185	-2.44898	0.23697	-10.3346	4.92e-25	1.97e-23	GRIK3
ENSG00000233621.2	108.504	-0.645629	0.166575	-3.8759	0.00010623	0.000471794	ZC3H12A-DT
ENSG00000163874.11	161.942	0.15213	0.143609	1.05933	0.289449	0.439224	ZC3H12A
ENSG00000163875.15	1138.52	-0.121087	0.0755699	-1.60231	0.109087	0.208392	MEAF6
ENSG00000263675.1	6.75844	-0.759604	0.70866	-1.07189	0.283771	0.433628	MIR5581
ENSG00000163877.11	539.725	0.260456	0.0900837	2.89127	0.00383686	0.0120469	SNIP1
ENSG00000232273.1	0.769916	-0.0197207	2.05678	-0.00958816	0.99235	NA	FTH1P1
ENSG00000237749.4	2.01733	0.600264	1.32386	0.45342	0.650246	NA	ENSG00000237749.4
ENSG00000163879.11	1.26701	-0.122725	1.46484	-0.0837806	0.933231	NA	DNALI1
ENSG00000134697.13	1199	0.746678	0.0845414	8.8321	1.03e-18	2.39e-17	GNL2
ENSG00000116922.14	291.041	0.679066	0.110793	6.12915	8.83e-10	8.31e-09	C1orf109
ENSG00000134690.11	1297.63	0.955403	0.0869461	10.9884	4.34e-28	2.18e-26	CDCA8
ENSG00000183317.17	0.110917	1.50213	5.25297	0.285959	0.77491	NA	EPHA10
ENSG00000185090.14	20.97	0.567411	0.389718	1.45595	0.145406	0.261165	MANEAL
ENSG00000196449.4	259.061	0.881052	0.118347	7.44467	9.72e-14	1.43e-12	YRDC
ENSG00000197982.14	275.849	0.317001	0.126453	2.50687	0.0121804	0.0333045	C1orf122
ENSG00000188786.10	391.512	0.330934	0.104372	3.17072	0.0015206	0.00526107	MTF1
ENSG00000204084.13	1660.5	-0.493556	0.0676243	-7.2985	2.91e-13	4.11e-12	INPP5B
ENSG00000252448.1	1.15455	-2.44744	1.68404	-1.45331	0.146136	NA	ENSG00000252448.1
ENSG00000222282.1	0.720508	1.00676	2.33504	0.431154	0.666356	NA	RNU6-584P
ENSG00000183431.12	2309.67	0.859189	0.0778793	11.0323	2.67e-28	1.37e-26	SF3A3
ENSG00000212541.1	9.21359	-0.173952	0.589532	-0.295067	0.767942	0.85745	RNU6-510P
ENSG00000183386.10	932.611	-0.169692	0.0827632	-2.05034	0.0403316	0.0924178	FHL3
ENSG00000183520.12	772.222	0.531728	0.102131	5.20635	1.93e-07	1.34e-06	UTP11
ENSG00000185668.8	0.886739	0.121397	1.84426	0.0658244	0.947518	NA	POU3F1
ENSG00000215895.4	3.7084	0.356497	1.23852	0.287841	0.773469	0.861105	HSPA5P1
ENSG00000116954.8	289.639	-0.0567386	0.122949	-0.461481	0.644454	0.766725	RRAGC
ENSG00000228436.3	17.9458	-0.867161	0.398639	-2.17531	0.0296072	0.0711422	RRAGC-DT
ENSG00000214114.9	321.54	0.245935	0.106123	2.31745	0.0204792	0.051892	MYCBP
ENSG00000131233.10	0.219272	-0.976454	4.1057	-0.237829	0.812014	NA	GJA9
ENSG00000158315.11	4.3218	0.0633397	0.897141	0.0706017	0.943715	0.967887	RHBDL2
ENSG00000174574.16	1980.06	-0.0193816	0.0766116	-0.252985	0.80028	0.879068	AKIRIN1
ENSG00000168653.11	1786.49	0.535952	0.107561	4.98278	6.27e-07	4.03e-06	NDUFS5
ENSG00000127603.27	6546.38	0.173873	0.111869	1.55426	0.120124	0.225104	MACF1
ENSG00000270040.1	1.70725	-0.118848	1.29154	-0.0920206	0.926682	NA	ENSG00000270040.1
ENSG00000183682.8	68.6331	-0.317234	0.229374	-1.38304	0.166653	0.290531	BMP8A
ENSG00000237624.1	0.717198	-0.456738	2.08481	-0.219079	0.826588	NA	OXCT2P1
ENSG00000243970.3	208.309	-0.732781	0.167517	-4.37438	1.22e-05	6.34e-05	PPIEL
ENSG00000090621.14	3361.09	0.350187	0.0943155	3.71293	0.000204872	0.000864592	PABPC4
ENSG00000228060.3	11.975	-0.0289434	0.486202	-0.0595296	0.95253	0.97327	PABPC4-AS1
ENSG00000201457.1	4.00354	0.177366	0.899367	0.197212	0.843662	0.906477	SNORA55
ENSG00000163909.8	41.8598	-0.391878	0.267488	-1.46503	0.142913	0.257474	HEYL
ENSG00000084072.16	900.904	0.218567	0.0894627	2.44311	0.0145614	0.0388503	PPIE
ENSG00000116985.12	97.4674	0.00388692	0.178247	0.0218063	0.982602	0.99146	BMP8B
ENSG00000198754.5	2.16712	1.62636	1.23779	1.31392	0.188874	NA	OXCT2
ENSG00000285905.1	0.436782	1.77038	2.82376	0.62696	0.530686	NA	BMP8B-AS1
ENSG00000261798.1	8.04233	0.275852	0.570053	0.483906	0.628452	0.75491	ENSG00000261798.1
ENSG00000284719.1	7.7274	-0.742695	0.661018	-1.12356	0.261199	0.408062	ENSG00000284719.1
ENSG00000284678.1	0.990613	-0.999356	1.68367	-0.593557	0.552808	NA	LINC02811
ENSG00000043514.17	285.495	0.670556	0.123758	5.4183	6.02e-08	4.49e-07	TRIT1
ENSG00000116990.11	26.0793	-0.381459	0.353374	-1.07948	0.280376	0.429705	MYCL
ENSG00000168389.17	139.995	0.410309	0.162024	2.53239	0.0113288	0.0312416	MFSD2A
ENSG00000228477.1	4.20272	0.920984	0.904909	1.01776	0.30879	0.4603	ENSG00000228477.1
ENSG00000131236.17	9764.6	-0.00457569	0.0763794	-0.0599073	0.952229	0.973149	CAP1
ENSG00000131238.17	2793.4	0.161497	0.0743418	2.17236	0.0298284	0.0715804	PPT1
ENSG00000117000.9	721.902	0.650917	0.0887946	7.33059	2.29e-13	3.28e-12	RLF
ENSG00000259943.1	156.024	-0.378605	0.143252	-2.64293	0.00821915	0.0236009	ZMPSTE24-DT
ENSG00000084073.9	1124.28	0.0683548	0.0842896	0.810952	0.417393	0.570965	ZMPSTE24
ENSG00000049089.15	443.645	-1.22927	0.126456	-9.72098	2.45e-22	7.78e-21	COL9A2
ENSG00000227311.3	1.14137	-0.853573	1.73826	-0.491051	0.62339	NA	ENSG00000227311.3
ENSG00000084070.12	2479.15	0.355264	0.0717006	4.95483	7.24e-07	4.6e-06	SMAP2
ENSG00000284677.1	0.388371	0.0986017	2.6608	0.0370572	0.970439	NA	ENSG00000284677.1
ENSG00000187801.15	23.9315	0.0152525	0.352477	0.0432725	0.965484	0.981117	ZFP69B
ENSG00000260920.2	15.7381	-0.232623	0.424029	-0.548602	0.583279	0.718976	ENSG00000260920.2
ENSG00000279667.1	1.0505	0.0526069	1.92383	0.0273449	0.978185	NA	ENSG00000279667.1
ENSG00000187815.10	91.0034	0.217821	0.18779	1.15992	0.246082	0.389978	ZFP69
ENSG00000238287.1	10.9413	0.204519	0.541049	0.378004	0.705427	0.8131	EXO5-DT
ENSG00000164002.11	87.6923	0.462997	0.185913	2.49039	0.0127603	0.0346192	EXO5
ENSG00000238186.1	5.71009	0.660093	0.720565	0.916077	0.359627	0.513923	ENSG00000238186.1
ENSG00000117010.17	56.1843	0.0549905	0.247139	0.222509	0.823918	0.895185	ZNF684
ENSG00000117016.10	85.8228	0.144326	0.202071	0.714236	0.475081	0.623623	RIMS3
ENSG00000287743.1	0.440788	0.750479	2.80904	0.267166	0.789341	NA	ENSG00000287743.1
ENSG00000237899.1	3.79999	0.662871	1.05324	0.629363	0.529112	0.671742	ENSG00000237899.1
ENSG00000272145.1	41.2522	-0.109928	0.299081	-0.367553	0.713206	0.819316	NFYC-AS1
ENSG00000066136.20	1102.79	-0.0670822	0.0758167	-0.884795	0.376267	0.530444	NFYC
ENSG00000117013.17	203.402	-0.979791	0.136728	-7.16599	7.72e-13	1.04e-11	KCNQ4
ENSG00000179862.7	137.312	-0.819501	0.172525	-4.75004	2.03e-06	1.2e-05	CITED4
ENSG00000171793.16	970.774	1.09967	0.0936936	11.7369	8.25e-32	5.5e-30	CTPS1
ENSG00000281207.1	16.856	0.362899	0.441236	0.82246	0.410815	0.564307	SLFNL1-AS1
ENSG00000171790.15	10.0344	1.20434	0.552746	2.17882	0.0293448	0.0706626	SLFNL1
ENSG00000010803.16	593.385	-0.00566375	0.089587	-0.0632206	0.949591	0.971574	SCMH1
ENSG00000287400.1	1.62392	-1.68651	1.42067	-1.18712	0.23518	NA	ENSG00000287400.1
ENSG00000235358.2	1.60124	0.973308	1.51603	0.642012	0.520865	NA	SCMH1-DT
ENSG00000204060.7	2.43083	-0.429461	1.19812	-0.358446	0.720009	0.82456	FOXO6
ENSG00000127124.16	50.2134	1.12308	0.267891	4.1923	2.76e-05	0.000135998	HIVEP3
ENSG00000198815.9	1147.47	-0.125386	0.0705695	-1.77677	0.0756059	0.155663	FOXJ3
ENSG00000227527.2	3.2592	-1.14329	0.868921	-1.31576	0.188254	0.318833	ENSG00000227527.2
ENSG00000177181.15	45.6584	1.76625	0.380292	4.64444	3.41e-06	1.94e-05	RIMKLA
ENSG00000066185.13	37.5214	-0.476659	0.273227	-1.74456	0.081062	0.16447	ZMYND12
ENSG00000127125.9	918.705	-0.146952	0.0858322	-1.71208	0.086882	0.173944	PPCS
ENSG00000186409.17	64.6502	-0.768027	0.218958	-3.50765	0.000452092	0.00176899	CCDC30
ENSG00000236876.3	7.63278	1.11505	0.618244	1.80358	0.0712976	0.148285	TMSB4XP1
ENSG00000171960.11	240.843	1.10819	0.143039	7.74744	9.38e-15	1.53e-13	PPIH
ENSG00000285728.2	83.3918	0.117233	0.211186	0.555118	0.578814	0.715519	ENSG00000285728.2
ENSG00000234917.2	2.47469	0.71337	1.28275	0.556124	0.578126	0.714843	ENSG00000234917.2
ENSG00000065978.19	20254.9	0.882986	0.0766357	11.5219	1.02e-30	6.32e-29	YBX1
ENSG00000164007.11	0.273988	-1.75492	3.48059	-0.504201	0.61412	NA	CLDN19
ENSG00000117385.15	1695.48	0.0992666	0.0686399	1.44619	0.148123	0.265117	P3H1
ENSG00000164008.16	86.257	-0.262582	0.211729	-1.24018	0.214909	0.353155	C1orf50
ENSG00000274386.5	7.11308	0.228536	0.651401	0.350839	0.725709	0.828418	TMEM269
ENSG00000177868.12	90.9941	0.195066	0.194858	1.00107	0.316793	0.468886	SVBP
ENSG00000164010.15	354.116	-0.132975	0.107746	-1.23415	0.217146	0.355617	ERMAP
ENSG00000228192.8	29.8751	0.124907	0.305098	0.409399	0.682247	0.796394	ZNF691-DT
ENSG00000164011.18	207.009	0.0617335	0.13724	0.449822	0.652839	0.773745	ZNF691
ENSG00000225099.1	0.161435	0.943697	5.05855	0.186555	0.85201	NA	ATP6V1E1P1
ENSG00000117394.23	1482.38	1.37687	0.0965582	14.2595	3.92e-46	7.28e-44	SLC2A1
ENSG00000227533.6	5.78285	-0.313259	0.693194	-0.451907	0.651336	0.772596	SLC2A1-DT
ENSG00000283973.2	0.655445	2.43824	2.17024	1.12349	0.261229	NA	ENSG00000283973.2
ENSG00000186973.11	0.658177	-0.249027	2.2992	-0.108311	0.913749	NA	FAM183A
ENSG00000117395.12	688.516	2.05765	0.129694	15.8654	1.1e-56	5.06e-54	EBNA1BP2
ENSG00000243710.7	0.272417	-0.976556	3.81638	-0.255886	0.798039	NA	CFAP57
ENSG00000179178.11	1.15962	-0.480089	1.5667	-0.306434	0.759274	NA	TMEM125
ENSG00000253313.6	1.27533	-1.75383	1.82444	-0.9613	0.336402	NA	C1orf210
ENSG00000066056.14	804.161	0.475146	0.0799643	5.94198	2.82e-09	2.49e-08	TIE1
ENSG00000117400.17	1300.79	-1.31768	0.0815858	-16.1509	1.12e-58	5.67e-56	MPL
ENSG00000287113.1	39.7304	-2.09889	0.349277	-6.00923	1.86e-09	1.68e-08	ENSG00000287113.1
ENSG00000234694.1	22.672	-0.274039	0.367426	-0.745833	0.455768	0.607122	CDC20-DT
ENSG00000117399.14	2597.07	0.95546	0.0868839	10.997	3.95e-28	2e-26	CDC20
ENSG00000066322.15	2040.7	0.188775	0.0708687	2.66373	0.00772786	0.0223263	ELOVL1
ENSG00000159479.17	456.946	0.207074	0.0977963	2.1174	0.0342261	0.0804565	MED8
ENSG00000229431.1	8.95156	-0.135434	0.566012	-0.239277	0.810891	0.886497	MED8-AS1
ENSG00000198198.17	1359.13	-0.340241	0.0917583	-3.70801	0.000208895	0.000879555	SZT2
ENSG00000229348.1	0.549989	-0.711034	2.2637	-0.314102	0.753443	NA	HYI-AS1
ENSG00000142949.17	111.619	1.32221	0.233437	5.66409	1.48e-08	1.19e-07	PTPRF
ENSG00000066135.13	554.792	-0.111783	0.0873971	-1.27903	0.200887	0.335186	KDM4A
ENSG00000236200.6	47.3376	1.11934	0.258376	4.33221	1.48e-05	7.59e-05	KDM4A-AS1
ENSG00000126091.20	67.0061	0.507265	0.218284	2.32388	0.0201319	0.0511273	ST3GAL3
ENSG00000117407.17	49.2849	2.337	0.348774	6.70062	2.08e-11	2.4e-10	ARTN
ENSG00000237950.2	249.788	0.0837971	0.251493	0.333198	0.738985	0.837439	LINC02918
ENSG00000117408.11	900.767	0.267754	0.0830193	3.2252	0.00125886	0.00443423	IPO13
ENSG00000285649.1	0.81967	2.79609	2.03212	1.37594	0.168839	NA	ENSG00000285649.1
ENSG00000132768.14	521.535	1.2258	0.110196	11.1238	9.61e-29	5.08e-27	DPH2
ENSG00000117410.14	1967.1	0.475432	0.0848042	5.60623	2.07e-08	1.64e-07	ATP6V0B
ENSG00000117411.16	392.399	2.17873	0.124731	17.4675	2.53e-68	2.23e-65	B4GALT2
ENSG00000159214.13	72.809	-0.0231809	0.221083	-0.104852	0.916494	0.950571	CCDC24
ENSG00000196517.11	40.7064	2.19018	0.333144	6.57427	4.89e-11	5.42e-10	SLC6A9
ENSG00000230615.7	16.6365	1.67496	0.462127	3.62446	0.000289569	0.00118333	ENSG00000230615.7
ENSG00000171872.5	1.97241	3.73598	1.54113	2.42418	0.0153429	NA	KLF17
ENSG00000233514.1	2.41669	1.50897	1.1585	1.30252	0.192737	0.32442	ENSG00000233514.1
ENSG00000271329.1	2.76977	-1.32909	1.06987	-1.24229	0.21413	0.352178	ENSG00000271329.1
ENSG00000178028.14	1119.12	-0.211908	0.0875982	-2.41909	0.0155593	0.0410425	DMAP1
ENSG00000117419.16	664.223	0.663252	0.0952418	6.96388	3.31e-12	4.13e-11	ERI3
ENSG00000233602.1	1.5421	0.0983324	1.42081	0.0692088	0.944823	NA	ERI3-IT1
ENSG00000187147.18	1877.63	-0.191484	0.0631914	-3.03022	0.00244376	0.00805351	RNF220
ENSG00000126106.14	84.1409	0.692632	0.186935	3.70521	0.000211219	0.000888417	TMEM53
ENSG00000198520.12	1358.79	-0.570102	0.110105	-5.1778	2.25e-07	1.54e-06	ARMH1
ENSG00000199377.1	0.387714	0.968119	3.06672	0.315685	0.752241	NA	RNU5F-1
ENSG00000200169.1	0.276543	-0.0148196	4.17175	-0.00355237	0.997166	NA	RNU5D-1
ENSG00000142945.13	1235.82	0.965631	0.101138	9.54766	1.33e-21	3.95e-20	KIF2C
ENSG00000225721.5	3.78693	1.28325	0.852311	1.50561	0.132166	0.242359	ENSG00000225721.5
ENSG00000142937.12	17515.4	-0.236323	0.100152	-2.35964	0.0182926	0.0470518	RPS8
ENSG00000200913.1	5.97516	1.54306	0.753904	2.04676	0.0406818	0.0930835	SNORD46
ENSG00000234093.3	2.27039	0.021277	1.1916	0.0178559	0.985754	NA	RPS15AP11
ENSG00000142959.5	4.49211	0.896068	0.836402	1.07134	0.284018	0.43381	BEST4
ENSG00000173846.13	145.776	0.927885	0.166743	5.56478	2.62e-08	2.05e-07	PLK3
ENSG00000188396.3	2.42085	1.24857	1.22166	1.02203	0.306766	0.458024	DYNLT4
ENSG00000222009.8	342.204	-0.108595	0.174201	-0.623385	0.533031	0.675567	BTBD19
ENSG00000117425.14	26.4401	0.262564	0.326169	0.804992	0.420824	0.574494	PTCH2
ENSG00000226499.1	0.766676	0.90123	2.01089	0.448175	0.654027	NA	ENSG00000226499.1
ENSG00000070785.17	272.716	1.35789	0.138923	9.7744	1.45e-22	4.69e-21	EIF2B3
ENSG00000232369.1	0.773467	-1.6735	2.16105	-0.77439	0.4387	NA	PPIAP35
ENSG00000268949.1	0.382936	-0.863952	2.73978	-0.315336	0.752507	NA	MRPS17P1
ENSG00000126107.15	1306.6	-0.134539	0.0664112	-2.02584	0.0427808	0.0971838	HECTD3
ENSG00000126088.14	3642.45	-0.156612	0.0773101	-2.02577	0.0427887	0.0971908	UROD
ENSG00000162415.7	19.8484	-0.0145439	0.392988	-0.0370085	0.970478	0.984571	ZSWIM5
ENSG00000281912.1	19.3015	-0.246253	0.398567	-0.617847	0.536676	0.678921	LINC01144
ENSG00000186603.6	236.057	1.32434	0.126013	10.5096	7.8e-26	3.32e-24	HPDL
ENSG00000132781.18	34.3995	-0.238416	0.30012	-0.7944	0.426962	0.580243	MUTYH
ENSG00000132773.12	621.995	0.625204	0.0984231	6.35221	2.12e-10	2.16e-09	TOE1
ENSG00000070759.17	345.645	-0.157024	0.106764	-1.47075	0.141358	0.255445	TESK2
ENSG00000280670.3	149.839	0.162383	0.196939	0.824532	0.409638	0.563186	CCDC163
ENSG00000132763.15	189.712	0.709673	0.139629	5.08257	3.72e-07	2.48e-06	MMACHC
ENSG00000117450.14	1609.47	1.37733	0.0885257	15.5585	1.39e-54	5.43e-52	PRDX1
ENSG00000117448.13	1311.05	0.546222	0.0890552	6.13352	8.6e-10	8.11e-09	AKR1A1
ENSG00000281133.1	1.90842	0.800668	1.27018	0.63036	0.528459	NA	ENSG00000281133.1
ENSG00000280836.1	4.071	1.19976	0.940283	1.27596	0.20197	0.336717	ENSG00000280836.1
ENSG00000132780.17	3992.27	0.805764	0.0846481	9.51899	1.75e-21	5.15e-20	NASP
ENSG00000159588.15	34.7185	0.0603109	0.301132	0.20028	0.841261	0.905098	CCDC17
ENSG00000159592.11	2206.3	-0.212978	0.0623403	-3.41637	0.000634611	0.00239171	GPBP1L1
ENSG00000225447.1	2.31631	-0.202835	1.22735	-0.165263	0.868737	NA	RPS15AP10
ENSG00000234329.1	6.45446	0.371183	0.669601	0.554335	0.579349	0.715962	RPL7AP16
ENSG00000159596.7	621.484	0.0736389	0.0973855	0.756159	0.449554	0.601652	TMEM69
ENSG00000197429.11	90.6195	0.183307	0.181434	1.01032	0.312341	0.464008	IPP
ENSG00000230896.1	6.06278	-0.14031	0.666476	-0.210525	0.833258	0.900455	ENSG00000230896.1
ENSG00000236111.5	1.04021	2.56418	1.80696	1.41905	0.155883	NA	RPL6P1
ENSG00000086015.21	647.511	0.562968	0.0894337	6.2948	3.08e-10	3.07e-09	MAST2
ENSG00000232467.2	0.542695	-0.0584443	2.62484	-0.0222659	0.982236	NA	TMA16P2
ENSG00000117461.15	146.72	0.454605	0.184003	2.47063	0.0134874	0.0363582	PIK3R3
ENSG00000227857.2	0.986265	0.518908	1.79376	0.289285	0.772363	NA	ENSG00000227857.2
ENSG00000117472.10	0.381108	2.12344	2.89189	0.734275	0.462781	NA	TSPAN1
ENSG00000085998.14	892.756	0.350125	0.0815089	4.29555	1.74e-05	8.88e-05	POMGNT1
ENSG00000171357.6	35.2542	-0.88267	0.339245	-2.60187	0.00927175	0.0262184	LURAP1
ENSG00000085999.13	294.719	1.2381	0.120628	10.2637	1.03e-24	4.02e-23	RAD54L
ENSG00000132128.16	2141.81	-0.0171297	0.0680472	-0.251732	0.801248	0.879644	LRRC41
ENSG00000173660.12	3522.15	0.111843	0.0783247	1.42794	0.153309	0.272498	UQCRH
ENSG00000117481.10	683.744	0.223141	0.0791029	2.8209	0.00478894	0.0146791	NSUN4
ENSG00000117480.16	263.66	-0.984345	0.125145	-7.86565	3.67e-15	6.21e-14	FAAH
ENSG00000232022.7	3.60236	0.173558	0.883424	0.196461	0.84425	0.906676	FAAHP1
ENSG00000269956.2	14.6716	0.631834	0.454107	1.39138	0.164111	0.287163	MKNK1-AS1
ENSG00000079277.21	1313.43	0.383535	0.096334	3.9813	6.85e-05	0.000314748	MKNK1
ENSG00000142961.14	2285.75	-0.307096	0.0959155	-3.20174	0.00136601	0.00477598	MOB3C
ENSG00000123472.12	947.468	0.218723	0.0817142	2.67668	0.00743547	0.0216017	ATPAF1
ENSG00000233647.2	0.647364	1.85292	2.28831	0.809732	0.418094	NA	NENFP1
ENSG00000186118.9	0.978184	0.959999	2.01933	0.475404	0.634499	NA	TEX38
ENSG00000228237.5	1.60727	1.72929	1.35848	1.27295	0.203035	NA	EFCAB14-AS1
ENSG00000159658.12	2258.73	-0.378313	0.0633674	-5.97014	2.37e-09	2.12e-08	EFCAB14
ENSG00000186377.8	1.99308	-1.02429	1.39237	-0.735648	0.461945	NA	CYP4X1
ENSG00000186160.5	0.437797	-1.54007	2.80866	-0.548328	0.583467	NA	CYP4Z1
ENSG00000225506.2	34.9154	-0.35431	0.311456	-1.13759	0.25529	0.401071	CYP4A22-AS1
ENSG00000162365.12	0.553217	0.947	2.38988	0.396254	0.691917	NA	CYP4A22
ENSG00000224805.2	38.3109	-0.664746	0.279803	-2.37577	0.0175124	0.0453385	LINC00853
ENSG00000162366.8	42.6877	-0.416228	0.270714	-1.53752	0.124166	0.231098	PDZK1IP1
ENSG00000162367.11	9502.73	-0.243095	0.0488112	-4.98032	6.35e-07	4.08e-06	TAL1
ENSG00000226252.1	341.773	-0.454037	0.148967	-3.0479	0.00230443	0.00764658	ENSG00000226252.1
ENSG00000123473.15	764.686	0.90919	0.0857675	10.6006	2.96e-26	1.3e-24	STIL
ENSG00000162368.13	3269.71	-0.0197429	0.0757445	-0.260651	0.794362	0.875275	CMPK1
ENSG00000225762.1	5.56134	0.190648	0.706961	0.269672	0.787412	0.870411	LINC01389
ENSG00000186790.6	1.27739	0.584871	1.5319	0.381795	0.702613	NA	FOXE3
ENSG00000237424.1	95.1693	-0.0383464	0.180478	-0.212471	0.831739	0.899821	FOXD2-AS1
ENSG00000186564.5	49.5958	-0.134769	0.252548	-0.533637	0.593593	0.727353	FOXD2
ENSG00000242267.6	0.113699	-0.0148692	5.26743	-0.00282286	0.997748	NA	SKINT1L
ENSG00000117834.12	1.82445	0.510108	1.1615	0.43918	0.660531	NA	SLC5A9
ENSG00000272491.1	0.330043	2.02765	3.26078	0.621831	0.534053	NA	ENSG00000272491.1
ENSG00000132122.12	85.4498	-1.08593	0.199815	-5.43466	5.49e-08	4.11e-07	SPATA6
ENSG00000224986.2	0.386904	-1.1444	3.02853	-0.377873	0.705525	NA	PPP1R8P1
ENSG00000235105.1	1.93011	0.567463	1.1651	0.487049	0.626224	NA	ENSG00000235105.1
ENSG00000186094.17	1.21837	-2.21525	1.73434	-1.27728	0.201502	NA	AGBL4
ENSG00000162373.13	113.496	-0.425611	0.181033	-2.35101	0.0187226	0.0480478	BEND5
ENSG00000162374.17	0.331835	-1.18373	3.19359	-0.370659	0.710892	NA	ELAVL4
ENSG00000234080.3	0.872483	1.49048	1.92057	0.77606	0.437714	NA	ENSG00000234080.3
ENSG00000142700.12	0.332106	-0.976524	3.07349	-0.317725	0.750694	NA	DMRTA2
ENSG00000185104.20	1311.93	0.260367	0.0794688	3.27635	0.0010516	0.00376571	FAF1
ENSG00000230585.2	0.828519	-2.8114	1.94046	-1.44884	0.147383	NA	PHB1P12
ENSG00000123080.12	1158.75	0.273059	0.0898031	3.04064	0.00236073	0.00781138	CDKN2C
ENSG00000213478.2	0.384103	-2.72945	3.00735	-0.907594	0.364093	NA	CFL1P2
ENSG00000203356.2	1.22934	-2.30099	1.52419	-1.50964	0.131135	NA	LINC01562
ENSG00000123091.5	1719.3	-0.586726	0.10529	-5.57247	2.51e-08	1.97e-07	RNF11
ENSG00000233406.5	3.84325	-0.418609	0.918495	-0.455756	0.648566	0.770257	ENSG00000233406.5
ENSG00000236434.2	0.22103	-0.110638	4.47578	-0.0247191	0.980279	NA	ENSG00000236434.2
ENSG00000085831.15	11.0397	-1.491	0.525259	-2.83861	0.00453109	0.0140032	TTC39A
ENSG00000085832.17	2995.59	-0.132223	0.0779321	-1.69664	0.0897649	0.178324	EPS15
ENSG00000232027.2	2.36974	3.27537	1.4593	2.24449	0.0248012	0.0611683	ENSG00000232027.2
ENSG00000238140.1	1.31153	0.695258	1.6258	0.427639	0.668914	NA	ENSG00000238140.1
ENSG00000227070.1	14.2808	0.0744224	0.453099	0.164252	0.869533	0.923218	EPS15-AS1
ENSG00000227742.2	2.59445	0.365914	1.06472	0.34367	0.731094	0.832483	CALR4P
ENSG00000117859.19	1852.83	0.214244	0.0672493	3.18581	0.00144348	0.00501997	OSBPL9
ENSG00000078618.21	6559.7	-0.225836	0.0541813	-4.16815	3.07e-05	0.00015021	NRDC
ENSG00000266993.3	16.7314	-0.178131	0.464514	-0.383478	0.701365	0.81003	ENSG00000266993.3
ENSG00000272175.1	0.219046	-0.014762	4.10747	-0.00359395	0.997132	NA	ENSG00000272175.1
ENSG00000230604.2	0.391171	1.69933	3.06913	0.553683	0.579796	NA	TSEN15P2
ENSG00000169213.7	2.60364	0.888947	1.0893	0.816075	0.414457	0.567962	RAB3B
ENSG00000117862.12	229.648	0.370034	0.174538	2.12008	0.0339992	0.0800067	TXNDC12
ENSG00000198841.4	61.8484	0.294132	0.240569	1.22265	0.221461	0.361013	KTI12
ENSG00000223390.1	0.108222	-0.0148088	5.26743	-0.0028114	0.997757	NA	ENSG00000223390.1
ENSG00000228369.2	0.7707	-0.597267	2.13978	-0.279125	0.780149	NA	TXNDC12-AS1
ENSG00000134717.18	748.349	-0.0274587	0.0822378	-0.333894	0.73846	0.837031	BTF3L4
ENSG00000157077.14	74.1969	-0.048108	0.207804	-0.231507	0.816921	0.890352	ZFYVE9
ENSG00000228407.2	0.443752	1.06335	2.49865	0.425569	0.670422	NA	ENSG00000228407.2
ENSG00000154222.14	824.318	0.0179233	0.0765404	0.234168	0.814855	0.888868	CC2D1B
ENSG00000272100.1	1.86467	-0.587294	1.12872	-0.520317	0.602842	NA	ENSG00000272100.1
ENSG00000287078.1	5.43187	0.153901	0.741517	0.207548	0.835582	0.90162	ENSG00000287078.1
ENSG00000224680.4	6.27159	1.14098	0.672891	1.69564	0.0899535	0.178524	PLA2G12AP1
ENSG00000085840.13	731.637	0.984806	0.0948197	10.3861	2.87e-25	1.19e-23	ORC1
ENSG00000134748.13	1913.34	0.204083	0.0721653	2.82799	0.00468408	0.0143947	PRPF38A
ENSG00000134744.14	1196.58	-0.179976	0.088591	-2.03154	0.0422002	0.0960803	TUT4
ENSG00000236290.1	0.548083	1.79227	2.39212	0.749238	0.453714	NA	EEF1GP7
ENSG00000116157.6	531.084	0.439582	0.109049	4.03106	5.55e-05	0.000259218	GPX7
ENSG00000182183.15	2.26259	1.45216	1.23168	1.179	0.238397	NA	SHISAL2A
ENSG00000162377.6	616.42	0.959318	0.102674	9.34336	9.33e-21	2.58e-19	COA7
ENSG00000162378.13	679.177	-0.141443	0.0994454	-1.42232	0.154934	0.274446	ZYG11B
ENSG00000228929.1	17.0344	-0.0262959	0.448701	-0.0586044	0.953267	0.973619	RPS13P2
ENSG00000203995.10	0.550931	0.768263	2.23829	0.343237	0.73142	NA	ZYG11A
ENSG00000121310.17	480.044	-0.497396	0.138616	-3.58829	0.00033285	0.00134047	ECHDC2
ENSG00000230953.2	9.8963	-1.24072	0.616747	-2.01172	0.0442498	0.0999382	ENSG00000230953.2
ENSG00000116171.18	2036.55	-0.354562	0.0620837	-5.71103	1.12e-08	9.16e-08	SCP2
ENSG00000174348.13	0.437276	0.92207	2.71288	0.339886	0.733942	NA	PODN
ENSG00000157184.7	278.59	0.249899	0.120222	2.07864	0.0376506	0.0872116	CPT2
ENSG00000236723.2	0.990171	1.83456	1.9378	0.946722	0.343781	NA	ENSG00000236723.2
ENSG00000162384.14	654.384	-0.0217584	0.0951033	-0.228787	0.819034	0.891736	CZIB
ENSG00000259818.1	0.607089	-0.0181303	2.35999	-0.00768234	0.99387	NA	CZIB-DT
ENSG00000162385.11	669.576	0.605624	0.106025	5.71209	1.12e-08	9.1e-08	MAGOH
ENSG00000226754.2	8.29656	0.549377	0.572047	0.960369	0.33687	0.490524	MAGOH-DT
ENSG00000157193.18	1148.45	0.458811	0.0885287	5.18262	2.19e-07	1.5e-06	LRP8
ENSG00000228838.1	0.505363	0.923915	2.72889	0.338568	0.734935	NA	ENSG00000228838.1
ENSG00000232762.1	2.82686	1.47661	1.13428	1.3018	0.192986	0.324624	ENSG00000232762.1
ENSG00000225675.2	3.34275	1.12843	0.969436	1.16401	0.244422	0.388223	LRP8-DT
ENSG00000285954.1	1.0412	-0.666293	1.6294	-0.40892	0.682599	NA	ENSG00000285954.1
ENSG00000230138.2	2.52022	-0.662474	1.2351	-0.536372	0.591702	0.72565	LINC02812
ENSG00000174332.5	0.99523	-1.19117	1.87733	-0.634502	0.525753	NA	GLIS1
ENSG00000058804.12	1028.21	1.26472	0.0954289	13.253	4.34e-40	5.78e-38	NDC1
ENSG00000058799.15	330.439	-0.0726112	0.116841	-0.621453	0.534301	0.676846	YIPF1
ENSG00000211452.10	4.64084	-0.614786	0.860015	-0.714855	0.474698	0.623322	DIO1
ENSG00000081870.11	506.358	0.438852	0.105584	4.15643	3.23e-05	0.00015729	HSPB11
ENSG00000116212.15	358.051	0.536376	0.110894	4.83683	1.32e-06	8.05e-06	LRRC42
ENSG00000219102.3	4.91629	0.307358	0.808709	0.38006	0.703901	0.811802	HNRNPA3P12
ENSG00000116209.12	2382.65	-0.193306	0.0704119	-2.74536	0.00604439	0.0179858	TMEM59
ENSG00000280378.1	4.06656	0.857231	0.868191	0.987375	0.323459	0.475809	ENSG00000280378.1
ENSG00000116205.14	547.29	-0.115596	0.0905885	-1.27606	0.201935	0.336686	TCEANC2
ENSG00000256407.2	0.491306	-0.0147744	2.59918	-0.00568425	0.995465	NA	ENSG00000256407.2
ENSG00000280425.2	0.387091	-0.156985	2.74817	-0.0571234	0.954447	NA	ENSG00000280425.2
ENSG00000215883.10	326.065	0.385143	0.117479	3.2784	0.00104399	0.00374245	CYB5RL
ENSG00000116221.15	1774.04	0.739544	0.0990767	7.46435	8.37e-14	1.24e-12	MRPL37
ENSG00000157216.15	2459.53	-0.354912	0.0733377	-4.83943	1.3e-06	7.95e-06	SSBP3
ENSG00000198711.5	23.8934	-0.565861	0.336797	-1.68012	0.0929332	0.183074	SSBP3-AS1
ENSG00000162390.17	163.091	0.989761	0.14525	6.8142	9.48e-12	1.13e-10	ACOT11
ENSG00000162391.12	9.06706	1.00944	0.584387	1.72735	0.0841054	0.16944	FAM151A
ENSG00000184313.20	22.279	0.0014235	0.395673	0.00359767	0.997129	0.998361	MROH7
ENSG00000271723.5	0.661612	1.23211	2.34112	0.526292	0.598685	NA	MROH7-TTC4
ENSG00000243725.7	9.53001	0.963246	0.555124	1.73519	0.0827068	0.167204	TTC4
ENSG00000162396.6	130.826	0.0974372	0.151991	0.64107	0.521477	0.664674	PARS2
ENSG00000006555.11	4.54556	-0.711063	0.738314	-0.96309	0.335502	0.489213	TTC22
ENSG00000116133.13	5246.29	0.780875	0.0886392	8.80959	1.26e-18	2.91e-17	DHCR24
ENSG00000233203.6	0.706778	1.33592	2.13797	0.624855	0.532066	NA	DHCR24-DT
ENSG00000169174.10	3.39668	4.26679	1.3835	3.08406	0.00204195	0.00686731	PCSK9
ENSG00000162402.14	2728.06	0.257941	0.0909823	2.83506	0.00458167	0.0141465	USP24
ENSG00000231090.2	1.98659	-0.510324	1.3242	-0.385382	0.699955	NA	MIR4422HG
ENSG00000231095.1	0.279584	-0.0147712	3.80678	-0.00388024	0.996904	NA	GYG1P3
ENSG00000234810.4	22.7507	-0.795492	0.383422	-2.07472	0.0380128	0.0879414	ENSG00000234810.4
ENSG00000231900.3	0.7122	-1.42945	2.0968	-0.68173	0.49541	NA	GOT2P1
ENSG00000272051.1	0.555929	0.273437	2.25434	0.121293	0.903459	NA	ENSG00000272051.1
ENSG00000260971.4	0.440249	1.23907	2.57113	0.481917	0.629865	NA	ENSG00000260971.4
ENSG00000284686.1	0.383761	-1.0665	2.96114	-0.360167	0.718722	NA	ENSG00000284686.1
ENSG00000162407.9	335.897	-1.21291	0.107977	-11.2331	2.81e-29	1.53e-27	PLPP3
ENSG00000162409.11	0.816985	2.70393	2.19073	1.23426	0.217105	NA	PRKAA2
ENSG00000173406.15	1.60653	-1.8688	1.66117	-1.12499	0.260593	NA	DAB1
ENSG00000229887.4	1.48064	1.80089	1.76497	1.02036	0.307559	NA	HNRNPA1P6
ENSG00000223416.3	0.724948	1.30487	2.10944	0.618582	0.536191	NA	RPS26P15
ENSG00000162600.12	215.002	-0.150727	0.135955	-1.10865	0.267581	0.415184	OMA1
ENSG00000286918.1	12.6224	-0.311582	0.498574	-0.624946	0.532007	0.674665	ENSG00000286918.1
ENSG00000184292.7	5.7455	-0.0117173	0.700339	-0.016731	0.986651	0.99322	TACSTD2
ENSG00000185839.3	7.90171	1.06355	0.637253	1.66897	0.0951237	0.186555	ENSG00000185839.3
ENSG00000162601.11	930.935	-0.279083	0.129513	-2.15486	0.031173	0.0743367	MYSM1
ENSG00000283445.1	0.544054	-0.938822	2.71948	-0.345221	0.729928	NA	ENSG00000283445.1
ENSG00000177606.7	35.7337	-0.352334	0.271581	-1.29734	0.194513	0.326577	JUN
ENSG00000234807.7	0.491524	2.77187	2.61134	1.06147	0.288474	NA	LINC01135
ENSG00000232453.7	0.762281	1.46079	2.04577	0.714055	0.475193	NA	LINC02777
ENSG00000237352.4	4.1874	-1.2481	0.915533	-1.36325	0.172804	0.299016	LINC01358
ENSG00000224609.8	1.59439	0.582106	1.30134	0.447313	0.654649	NA	FGGY-DT
ENSG00000172456.17	144.972	-0.402932	0.161686	-2.49207	0.0127	0.0345065	FGGY
ENSG00000134709.11	19.0005	-0.174299	0.393757	-0.442655	0.658015	0.777554	HOOK1
ENSG00000134716.11	3.19968	1.00018	0.890331	1.12337	0.261278	0.408065	CYP2J2
ENSG00000226476.5	3.42832	-0.303191	0.973107	-0.31157	0.755368	0.849542	LINC01748
ENSG00000231252.3	0.0538351	0.94693	5.26743	0.179771	0.857333	NA	ENSG00000231252.3
ENSG00000162599.17	61.6811	0.756563	0.223025	3.39229	0.000693118	0.00258528	NFIA
ENSG00000237928.6	0.275125	-0.00896006	3.4903	-0.00256714	0.997952	NA	NFIA-AS2
ENSG00000162604.12	353.487	-0.25808	0.120833	-2.13584	0.0326921	0.0773401	TM2D1
ENSG00000271200.1	3.48799	-0.832565	0.894339	-0.930927	0.351891	0.506369	PATJ-DT
ENSG00000132849.20	46.4494	-0.628903	0.264562	-2.37715	0.017447	0.0451981	PATJ
ENSG00000132854.19	6.92751	-0.955607	0.603265	-1.58406	0.11318	0.214473	KANK4
ENSG00000162607.13	1523.57	0.698951	0.0876563	7.97377	1.54e-15	2.71e-14	USP1
ENSG00000116641.18	671.702	0.316348	0.0975522	3.24286	0.00118338	0.00419243	DOCK7
ENSG00000235545.1	4.77751	0.856384	0.778087	1.10063	0.271059	0.418783	DOCK7-DT
ENSG00000125703.15	452.527	-0.154263	0.0970715	-1.58917	0.112023	0.212698	ATG4C
ENSG00000234318.1	0.332717	1.1111	3.25014	0.341862	0.732455	NA	ENSG00000234318.1
ENSG00000088035.18	225.197	0.427047	0.121615	3.51148	0.000445627	0.00174673	ALG6
ENSG00000142856.16	298.526	0.477324	0.111879	4.26643	1.99e-05	0.000100256	ITGB3BP
ENSG00000203965.13	88.8764	-0.313558	0.194134	-1.61516	0.106276	0.203887	EFCAB7
ENSG00000251720.1	1.0951	-2.27958	1.74337	-1.30757	0.191019	NA	RNU7-123P
ENSG00000116652.6	5.54751	-0.131448	0.853763	-0.153963	0.877639	0.9277	DLEU2L
ENSG00000079739.17	1776.93	0.498302	0.1031	4.83321	1.34e-06	8.19e-06	PGM1
ENSG00000244256.3	4.47051	-0.286872	0.764778	-0.375105	0.707582	0.814657	RN7SL130P
ENSG00000185483.12	0.112808	-0.0148692	5.26743	-0.00282286	0.997748	NA	ROR1
ENSG00000158966.16	40.031	-0.623918	0.265833	-2.34703	0.0189236	0.0484961	CACHD1
ENSG00000162437.14	594.16	-0.167452	0.0988828	-1.69344	0.0903717	0.179196	RAVER2
ENSG00000162434.13	4808.57	-0.0941988	0.062197	-1.51452	0.129893	0.239252	JAK1
ENSG00000226891.9	6.32049	0.18997	0.650867	0.291873	0.770384	0.85904	LINC01359
ENSG00000185031.6	1.81499	-0.703407	1.17561	-0.598332	0.549619	NA	SLC2A3P2
ENSG00000272506.1	0.77072	-0.29414	2.17309	-0.135356	0.892331	NA	ENSG00000272506.1
ENSG00000265996.1	2.09912	0.777277	1.17341	0.66241	0.507708	NA	MIR3671
ENSG00000162433.15	766.203	3.37656	0.287944	11.7265	9.33e-32	6.18e-30	AK4
ENSG00000116675.16	2240.24	0.412755	0.0902077	4.57561	4.75e-06	2.63e-05	DNAJC6
ENSG00000213625.9	2062.64	-0.553803	0.071924	-7.69983	1.36e-14	2.18e-13	LEPROT
ENSG00000116678.19	308.706	-0.342936	0.147509	-2.32485	0.0200801	0.0510212	LEPR
ENSG00000237852.1	0.382685	-1.6936	3.12312	-0.542278	0.587627	NA	ENSG00000237852.1
ENSG00000184588.18	60.3128	-0.521888	0.213392	-2.44567	0.0144582	0.0386105	PDE4B
ENSG00000118473.22	5.14144	-0.438293	0.752431	-0.582502	0.560228	0.6995	SGIP1
ENSG00000152760.10	170.047	-0.312884	0.155068	-2.01772	0.0436201	0.098725	DYNLT5
ENSG00000152763.17	20.6329	-0.840213	0.401724	-2.09152	0.0364816	0.0850483	DNAI4
ENSG00000198160.14	848.892	-0.157915	0.0881364	-1.79171	0.0731789	0.151541	MIER1
ENSG00000116704.8	1012.33	-0.413104	0.0863907	-4.78181	1.74e-06	1.04e-05	SLC35D1
ENSG00000203963.11	0.826184	-1.51127	2.2223	-0.680048	0.496474	NA	C1orf141
ENSG00000275678.1	0.818836	3.19992	1.93792	1.65122	0.0986946	NA	ENSG00000275678.1
ENSG00000081985.11	52.4008	0.453695	0.2388	1.8999	0.0574466	0.12402	IL12RB2
ENSG00000142864.14	8257.64	0.624258	0.0832901	7.49498	6.63e-14	9.91e-13	SERBP1
ENSG00000223263.1	0.602359	-0.0831896	2.13995	-0.0388746	0.96899	NA	RNU6-387P
ENSG00000116717.13	2200.66	0.0761949	0.0761327	1.00082	0.316916	0.468898	GADD45A
ENSG00000172380.6	81.3961	-0.36972	0.241729	-1.52948	0.126145	0.234029	GNG12
ENSG00000238778.1	2.70208	-0.465795	0.984321	-0.473214	0.63606	0.760397	RNU7-80P
ENSG00000162595.7	1.43551	-3.21257	1.73611	-1.85044	0.0642507	NA	DIRAS3
ENSG00000116729.14	0.489407	-0.0800884	2.60503	-0.0307437	0.975474	NA	WLS
ENSG00000229133.1	1.85575	-0.489174	1.41395	-0.345961	0.729372	NA	RPS7P4
ENSG00000024526.17	489.444	0.616753	0.101343	6.0858	1.16e-09	1.07e-08	DEPDC1
ENSG00000233589.1	4.16682	-0.812639	0.966745	-0.840593	0.400576	0.554566	ENSG00000233589.1
ENSG00000234264.1	2.91494	0.518015	1.0467	0.494904	0.620668	0.749112	DEPDC1-AS1
ENSG00000033122.20	14.9997	0.566364	0.441609	1.2825	0.199666	0.333534	LRRC7
ENSG00000066557.6	289.772	0.372852	0.131032	2.8455	0.00443415	0.0137412	LRRC40
ENSG00000116754.13	4732.93	-0.161642	0.0900228	-1.79557	0.0725631	0.150489	SRSF11
ENSG00000118454.13	413.23	0.0263614	0.110163	0.239294	0.810878	0.886497	ANKRD13C
ENSG00000197568.14	60.9982	-0.184727	0.227809	-0.810884	0.417432	0.570965	HHLA3
ENSG00000226088.1	2.0452	-0.317756	1.22765	-0.258833	0.795764	NA	HHLA3-AS1
ENSG00000116761.12	52.0095	0.507033	0.232637	2.1795	0.0292943	0.0705914	CTH
ENSG00000271992.1	1.33575	1.7659	1.62927	1.08386	0.278427	NA	ENSG00000271992.1
ENSG00000050628.20	935.951	1.47852	0.0823806	17.9474	5.03e-72	5.66e-69	PTGER3
ENSG00000235782.1	0.988097	3.88303	1.77571	2.18675	0.028761	NA	ENSG00000235782.1
ENSG00000269933.1	2.62879	0.730671	1.00935	0.723901	0.469127	0.618652	ENSG00000269933.1
ENSG00000235079.1	4.77944	-0.173874	0.870535	-0.199732	0.84169	0.905241	ZRANB2-AS1
ENSG00000132485.14	2094.92	-0.243212	0.0781535	-3.11198	0.00185839	0.00630385	ZRANB2
ENSG00000207721.1	15.6302	-0.808029	0.47743	-1.69245	0.0905594	0.179445	MIR186
ENSG00000229956.11	14.0479	-1.25858	0.471834	-2.66742	0.0076436	0.0221238	ZRANB2-DT
ENSG00000172260.15	82.4429	-1.10887	0.211744	-5.23685	1.63e-07	1.14e-06	NEGR1
ENSG00000233994.2	4.0733	1.26731	0.889291	1.42508	0.154134	0.273476	GDI2P2
ENSG00000286863.1	2.34053	-1.64595	1.41593	-1.16246	0.245051	0.388921	ENSG00000286863.1
ENSG00000162620.16	12.7295	-0.855928	0.457106	-1.87249	0.0611382	0.130575	LRRIQ3
ENSG00000254685.6	210.724	-0.384133	0.13244	-2.90043	0.00372651	0.0117532	FPGT
ENSG00000259030.7	10.6831	-1.90885	0.605905	-3.15041	0.00163044	0.00560854	FPGT-TNNI3K
ENSG00000237324.3	0.275114	-0.0613908	3.49527	-0.017564	0.985987	NA	ENSG00000237324.3
ENSG00000178965.14	1.43008	-0.261638	1.40121	-0.186723	0.851878	NA	ERICH3
ENSG00000272864.1	1.32835	0.610826	1.6198	0.377099	0.7061	NA	ENSG00000272864.1
ENSG00000116791.14	295.988	0.566511	0.118578	4.77754	1.77e-06	1.06e-05	CRYZ
ENSG00000162623.16	553.172	0.0412721	0.10153	0.406503	0.684373	0.797705	TYW3
ENSG00000137968.16	21.1502	-1.02699	0.45965	-2.23429	0.0254641	0.0625811	SLC44A5
ENSG00000213579.3	0.329647	-0.9765	3.30108	-0.295812	0.767374	NA	ENSG00000213579.3
ENSG00000230863.3	1.37084	0.932205	1.41779	0.657506	0.510856	NA	ENSG00000230863.3
ENSG00000117054.13	1163.37	0.0139381	0.0992391	0.14045	0.888304	0.933987	ACADM
ENSG00000181227.3	25.9589	-0.569904	0.33324	-1.71019	0.0872308	0.174333	DLSTP1
ENSG00000137955.16	829.7	0.36848	0.111402	3.30767	0.000940761	0.00340675	RABGGTB
ENSG00000057468.7	2.48477	-0.513316	1.11606	-0.459937	0.645561	0.767544	MSH4
ENSG00000184005.11	1.82223	-0.531354	1.37081	-0.38762	0.698297	NA	ST6GALNAC3
ENSG00000226415.1	54.1459	1.90216	0.272845	6.97157	3.13e-12	3.93e-11	TPI1P1
ENSG00000230498.2	0.388213	1.02978	2.71297	0.379576	0.70426	NA	ENSG00000230498.2
ENSG00000142892.15	686.537	-0.257995	0.0936748	-2.75415	0.00588441	0.0175769	PIGK
ENSG00000226084.5	25.0732	-0.39721	0.367736	-1.08015	0.280075	0.429471	ENSG00000226084.5
ENSG00000228187.1	0.284752	1.93098	3.73075	0.517585	0.604748	NA	ENSG00000228187.1
ENSG00000287870.1	1.16225	-2.04007	1.57043	-1.29906	0.193924	NA	ENSG00000287870.1
ENSG00000154027.19	20.6657	-0.420946	0.397589	-1.05875	0.289715	0.439497	AK5
ENSG00000233099.1	1.7699	-2.34499	1.43634	-1.63261	0.102551	NA	ENSG00000233099.1
ENSG00000036549.13	919.319	-0.145028	0.0865625	-1.67542	0.0938524	0.184508	ZZZ3
ENSG00000077254.14	1837.47	-0.333421	0.0746831	-4.46448	8.03e-06	4.32e-05	USP33
ENSG00000180488.15	218.184	-0.299528	0.149704	-2.00079	0.0454145	0.102136	MIGA1
ENSG00000219201.4	5.8433	0.984168	0.770665	1.27704	0.201589	0.336219	ENSG00000219201.4
ENSG00000235613.2	0.386443	-0.0147575	3.15976	-0.00467045	0.996274	NA	NSRP1P1
ENSG00000235927.4	12.311	-0.114775	0.487755	-0.235313	0.813966	0.888566	NEXN-AS1
ENSG00000162614.18	902.745	-1.04925	0.132188	-7.93752	2.06e-15	3.59e-14	NEXN
ENSG00000162613.16	3674.55	0.201741	0.0822417	2.45302	0.0141661	0.0379303	FUBP1
ENSG00000162616.9	232.624	-0.0520542	0.132826	-0.391898	0.695133	0.805865	DNAJB4
ENSG00000137960.6	1.93359	-1.40566	1.45412	-0.96667	0.333709	NA	GIPC2
ENSG00000273338.1	1.80569	2.50985	1.68091	1.49315	0.135398	NA	ENSG00000273338.1
ENSG00000285928.1	3.80384	0.0387966	0.892177	0.0434853	0.965315	0.981002	ENSG00000285928.1
ENSG00000213560.4	0.493205	1.4679	2.62483	0.559236	0.576001	NA	ENSG00000213560.4
ENSG00000137959.16	35.9494	-0.226058	0.341393	-0.662163	0.507867	0.652883	IFI44L
ENSG00000137965.11	366.256	-0.231247	0.103959	-2.22441	0.0261208	0.0639403	IFI44
ENSG00000238015.2	0.276381	0.852421	3.46881	0.245739	0.805884	NA	ENSG00000238015.2
ENSG00000235400.1	1.14054	2.26584	1.72198	1.31583	0.18823	NA	ENSG00000235400.1
ENSG00000229752.1	0.438482	-0.782126	2.50145	-0.312669	0.754532	NA	RPL7P10
ENSG00000227288.3	1.80983	-0.890722	1.36961	-0.650347	0.515468	NA	ARID3BP1
ENSG00000233008.6	2.06294	0.904245	1.35875	0.6655	0.505731	NA	LINC01725
ENSG00000137941.17	261.315	0.466751	0.132709	3.51709	0.000436312	0.00171221	TTLL7
ENSG00000271576.1	80.1474	-0.384721	0.211413	-1.81976	0.0687961	0.144145	PRKACB-DT
ENSG00000142875.19	4802.04	-0.499253	0.0793315	-6.29324	3.11e-10	3.1e-09	PRKACB
ENSG00000213540.3	0.223311	-0.0147589	4.08478	-0.00361313	0.997117	NA	TXN2P1
ENSG00000226970.2	1.21145	2.46836	1.71681	1.43776	0.150503	NA	NEDD8P1
ENSG00000203943.8	69.2728	-0.74213	0.207239	-3.58103	0.000342245	0.00137529	SAMD13
ENSG00000240520.6	0.935544	-0.0147754	2.16013	-0.00684006	0.994542	NA	UOX
ENSG00000137976.7	0.966335	-1.06717	1.76234	-0.605542	0.544819	NA	DNASE2B
ENSG00000285361.1	0.879825	-0.422985	1.78565	-0.236879	0.81275	NA	ENSG00000285361.1
ENSG00000117133.11	667.577	0.395918	0.0963627	4.10862	3.98e-05	0.000190513	RPF1
ENSG00000174021.11	127.98	0.546255	0.189509	2.88247	0.00394575	0.0123543	GNG5
ENSG00000285851.1	2.9634	-0.0179303	0.953047	-0.0188137	0.98499	0.992534	ENSG00000285851.1
ENSG00000122432.17	8.78671	-0.157462	0.552384	-0.285059	0.775599	0.862143	SPATA1
ENSG00000117151.13	70.964	-0.59243	0.233994	-2.53182	0.0113473	0.0312843	CTBS
ENSG00000284882.1	11.2339	-0.207605	0.524558	-0.395771	0.692274	0.803562	ENSG00000284882.1
ENSG00000117155.16	1663.65	-0.822967	0.075812	-10.8554	1.88e-27	8.9e-26	SSX2IP
ENSG00000171517.6	5.60903	-0.673686	0.742263	-0.907611	0.364084	0.51855	LPAR3
ENSG00000153898.13	39.8745	0.303607	0.300171	1.01145	0.311802	0.463459	MCOLN2
ENSG00000162643.13	1.60189	0.47773	1.23365	0.387248	0.698572	NA	DNAI3
ENSG00000055732.13	2.12802	1.03555	1.32484	0.78164	0.434426	NA	MCOLN3
ENSG00000280099.1	5.86369	-0.0611379	0.701469	-0.0871569	0.930547	0.95914	ENSG00000280099.1
ENSG00000097096.9	56.4443	0.484027	0.274892	1.76079	0.0782739	0.15995	SYDE2
ENSG00000162642.14	406.351	0.0290731	0.0961801	0.302278	0.76244	0.85347	C1orf52
ENSG00000223254.1	0.707445	1.38073	2.3482	0.587996	0.556535	NA	ENSG00000223254.1
ENSG00000142867.14	310.987	0.206849	0.106168	1.94832	0.0513766	0.112949	BCL10
ENSG00000223653.6	3.10062	0.412199	0.880923	0.467917	0.639844	0.763157	BCL10-AS1
ENSG00000153904.20	97.7879	1.39508	0.1994	6.99639	2.63e-12	3.33e-11	DDAH1
ENSG00000282057.1	0.931848	1.81976	1.80529	1.00802	0.313447	NA	ENSG00000282057.1
ENSG00000142871.17	12.2589	2.67797	0.611187	4.38158	1.18e-05	6.15e-05	CCN1
ENSG00000117174.11	822.209	0.259422	0.107754	2.40753	0.0160608	0.0421404	ZNHIT6
ENSG00000171502.15	1981.66	-0.722669	0.0975751	-7.40629	1.3e-13	1.89e-12	COL24A1
ENSG00000285210.1	6.95358	0.666545	0.614156	1.0853	0.277788	0.426837	LINC02795
ENSG00000122417.15	375.246	-0.0565903	0.104781	-0.540079	0.589142	0.7233	ODF2L
ENSG00000278281.1	0.828973	-0.877919	1.92393	-0.456315	0.648164	NA	MIR7856
ENSG00000137975.8	0.220408	0.946977	4.1045	0.230717	0.817535	NA	CLCA2
ENSG00000016602.9	0.494013	-1.34619	2.53763	-0.53049	0.595772	NA	CLCA4
ENSG00000236915.2	2.40443	0.479001	1.26667	0.378157	0.705314	0.81307	CLCA4-AS1
ENSG00000153923.10	0.494584	-2.17124	2.44874	-0.886679	0.375252	NA	CLCA3P
ENSG00000261737.1	25.7629	-0.259249	0.336849	-0.769628	0.44152	0.594684	ENSG00000261737.1
ENSG00000097033.14	2812.08	-0.273925	0.0673079	-4.06974	4.71e-05	0.000221978	SH3GLB1
ENSG00000230721.1	0.551491	-2.10067	2.27706	-0.922535	0.35625	NA	ENSG00000230721.1
ENSG00000183291.17	2749.84	0.0553925	0.0675125	0.820478	0.411944	0.565512	SELENOF
ENSG00000153936.17	1035.88	0.0319915	0.0967179	0.330772	0.740817	0.83839	HS2ST1
ENSG00000235251.2	0.990465	-0.0985703	1.67848	-0.0587259	0.95317	NA	ENSG00000235251.2
ENSG00000225568.1	0.387421	2.27408	2.83223	0.802929	0.422016	NA	ENSG00000225568.1
ENSG00000267272.5	30.2782	0.0308726	0.315441	0.0978712	0.922035	0.953811	LINC01140
ENSG00000284240.1	4.54649	-1.67244	0.935356	-1.78803	0.0737712	0.152518	LINC02801
ENSG00000143013.13	1780.2	-1.24856	0.116697	-10.6992	1.03e-26	4.67e-25	LMO4
ENSG00000237505.8	4.70131	0.208061	0.79206	0.262684	0.792794	0.874357	PKN2-AS1
ENSG00000279778.1	0.27983	0.946947	3.4964	0.270835	0.786518	NA	ENSG00000279778.1
ENSG00000065243.20	672.963	-0.482737	0.0954825	-5.05577	4.29e-07	2.82e-06	PKN2
ENSG00000207234.1	0.778233	-0.926828	2.0539	-0.451253	0.651807	NA	RNU6-125P
ENSG00000241975.1	6.05694	-2.01571	0.803127	-2.50982	0.0120791	0.0330589	ELOCP19
ENSG00000137947.12	947.87	-0.625831	0.0835941	-7.48654	7.07e-14	1.05e-12	GTF2B
ENSG00000235308.1	2.08132	-0.256475	1.15555	-0.22195	0.824353	NA	ENSG00000235308.1
ENSG00000137944.18	603.064	-0.168213	0.12194	-1.37947	0.167749	0.29204	KYAT3
ENSG00000213516.10	392.34	0.20225	0.108267	1.86806	0.0617534	0.131718	RBMXL1
ENSG00000117226.12	343.887	-0.602005	0.112809	-5.33651	9.48e-08	6.87e-07	GBP3
ENSG00000117228.10	27.5778	0.406511	0.3224	1.26089	0.207348	0.343452	GBP1
ENSG00000234518.2	29.1671	0.66116	0.33448	1.97668	0.0480778	0.107033	PTGES3P1
ENSG00000162645.13	239.374	-0.80207	0.137107	-5.84995	4.92e-09	4.19e-08	GBP2
ENSG00000213512.3	0.560491	-0.95309	2.40543	-0.396225	0.691939	NA	GBP7
ENSG00000162654.9	359.471	-0.573342	0.116731	-4.91165	9.03e-07	5.64e-06	GBP4
ENSG00000284734.1	2.86857	0.877347	1.04838	0.836858	0.402672	0.55629	ENSG00000284734.1
ENSG00000154451.14	151.895	0.076902	0.153715	0.50029	0.616871	0.745985	GBP5
ENSG00000183347.14	0.17384	-0.976532	5.26743	-0.185391	0.852923	NA	GBP6
ENSG00000225492.6	7.7274	-0.612413	0.621073	-0.986057	0.324105	0.47661	GBP1P1
ENSG00000286548.1	17.3422	-0.632691	0.426441	-1.48365	0.137901	0.250877	ENSG00000286548.1
ENSG00000197147.13	1210.64	0.276121	0.0839296	3.28991	0.00100218	0.00360918	LRRC8B
ENSG00000231999.7	112.34	-0.49797	0.180501	-2.75881	0.00580115	0.017364	LRRC8C-DT
ENSG00000171488.15	435.998	0.0476129	0.101374	0.469674	0.638588	0.762295	LRRC8C
ENSG00000231613.1	0.82483	-0.0181789	2.21524	-0.00820629	0.993452	NA	ENSG00000231613.1
ENSG00000272931.1	22.5732	-0.125992	0.389827	-0.323201	0.746543	0.842596	LRRC8D-DT
ENSG00000171492.14	1466.22	-0.33835	0.0681829	-4.96239	6.96e-07	4.44e-06	LRRC8D
ENSG00000272672.1	1.1057	-1.86542	1.63135	-1.14348	0.252838	NA	ENSG00000272672.1
ENSG00000252797.1	1.54306	0.637323	1.67781	0.379853	0.704054	NA	RN7SKP272
ENSG00000228175.3	30.0186	0.44036	0.306589	1.43632	0.150911	0.269107	GEMIN8P4
ENSG00000162664.17	954.257	0.211927	0.0825496	2.56727	0.0102503	0.0286417	ZNF326
ENSG00000233593.10	0.716812	-0.010783	2.21187	-0.00487506	0.99611	NA	LINC02609
ENSG00000232882.1	1.81343	0.666312	1.37679	0.48396	0.628414	NA	PHKA1P1
ENSG00000122482.21	1001.64	-0.225087	0.0926274	-2.43003	0.0150976	0.040047	ZNF644
ENSG00000162669.16	21.8568	-1.00964	0.418174	-2.4144	0.0157611	0.0414884	HFM1
ENSG00000097046.13	615.125	0.672094	0.0911095	7.37676	1.62e-13	2.35e-12	CDC7
ENSG00000229067.1	0.215404	1.01332	4.52593	0.223892	0.822842	NA	ENSG00000229067.1
ENSG00000203914.4	1.74292	3.39383	1.66366	2.03998	0.0413521	NA	HSP90B3P
ENSG00000069702.11	1.26393	0.715674	1.41291	0.506524	0.612489	NA	TGFBR3
ENSG00000172031.7	0.278436	-1.64296	4.13634	-0.397202	0.691218	NA	EPHX4
ENSG00000230667.5	5.58903	0.867598	0.903462	0.960303	0.336903	0.490524	SETSIP
ENSG00000189195.13	83.6996	-0.850184	0.187605	-4.53177	5.85e-06	3.2e-05	BTBD8
ENSG00000273487.1	2.66965	-2.30003	1.15458	-1.99209	0.0463611	0.103873	ENSG00000273487.1
ENSG00000203910.9	0.662867	-0.239142	2.15271	-0.111089	0.911546	NA	C1orf146
ENSG00000174842.17	161.778	0.491523	0.14298	3.43771	0.000586657	0.002233	GLMN
ENSG00000122484.9	543.825	-0.239334	0.0974055	-2.45709	0.0140069	0.0375662	RPAP2
ENSG00000162676.12	1249.69	-0.648339	0.0829393	-7.81703	5.41e-15	8.97e-14	GFI1
ENSG00000067208.14	155.504	-0.317159	0.147426	-2.15131	0.0314518	0.0748467	EVI5
ENSG00000122406.14	20323.3	-0.230478	0.0779129	-2.95815	0.00309491	0.00995176	RPL5
ENSG00000154511.12	27.9383	1.21886	0.344783	3.53516	0.000407532	0.0016099	DIPK1A
ENSG00000207523.1	4.43272	0.361879	0.762912	0.474339	0.635258	0.759707	SNORA66
ENSG00000143033.18	1059.93	-0.203637	0.0803076	-2.53571	0.0112221	0.0309769	MTF2
ENSG00000117500.13	1063.62	0.00225139	0.108843	0.0206847	0.983497	0.991918	TMED5
ENSG00000122483.17	353.919	0.330179	0.105973	3.11568	0.00183519	0.0062314	CCDC18
ENSG00000225297.1	0.336609	-0.927608	3.88341	-0.238864	0.811211	NA	ENSG00000225297.1
ENSG00000223745.8	1231.1	-1.17067	0.127443	-9.18579	4.09e-20	1.07e-18	CCDC18-AS1
ENSG00000229567.1	3.57656	-1.27421	0.995558	-1.27989	0.200582	0.334816	ENSG00000229567.1
ENSG00000117505.13	2013.66	-0.0962943	0.06701	-1.43702	0.150714	0.268827	DR1
ENSG00000229635.1	1.32051	1.84727	1.57257	1.17468	0.240123	NA	ENSG00000229635.1
ENSG00000137942.16	1398.89	-0.493798	0.0852195	-5.79443	6.86e-09	5.74e-08	FNBP1L
ENSG00000137936.18	15.0391	-0.253751	0.442924	-0.572901	0.566712	0.704988	BCAR3
ENSG00000224093.5	6.57962	-0.606555	0.672473	-0.901977	0.367069	0.521652	BCAR3-AS1
ENSG00000260464.1	7.14595	-1.3313	0.621137	-2.14332	0.0320874	0.0761091	ENSG00000260464.1
ENSG00000067334.14	1095.2	0.586618	0.0745034	7.87371	3.44e-15	5.86e-14	DNTTIP2
ENSG00000023909.10	972.027	-0.213719	0.0892433	-2.39479	0.01663	0.043381	GCLM
ENSG00000137962.13	0.441777	-1.93098	2.78574	-0.693169	0.488204	NA	ARHGAP29
ENSG00000286692.1	0.670964	-0.0153415	2.26999	-0.0067584	0.994608	NA	ENSG00000286692.1
ENSG00000117528.14	634.741	0.322106	0.0872909	3.69003	0.000224232	0.000939057	ABCD3
ENSG00000117525.14	16.2294	1.61883	0.440259	3.67699	0.000235999	0.000983662	F3
ENSG00000117519.16	64.8516	1.03434	0.239561	4.31764	1.58e-05	8.09e-05	CNN3
ENSG00000235501.6	3.64683	0.131821	0.875316	0.150598	0.880293	0.928938	CNN3-DT
ENSG00000172339.10	48.668	1.30813	0.259037	5.04995	4.42e-07	2.9e-06	ALG14
ENSG00000152078.10	4.10615	1.39019	0.913468	1.52188	0.128039	0.236546	TLCD4
ENSG00000271092.5	5.40236	0.650787	0.731139	0.8901	0.373412	0.5273	TLCD4-RWDD3
ENSG00000226026.6	0.550217	0.856146	2.22004	0.385644	0.69976	NA	RWDD3-DT
ENSG00000122481.17	30.3738	-0.148171	0.314572	-0.471026	0.637622	0.761501	RWDD3
ENSG00000228852.6	8.46425	-0.237887	0.564534	-0.421387	0.673473	0.789791	ENSG00000228852.6
ENSG00000228502.1	49.9435	0.0850518	0.511949	0.166133	0.868052	0.922244	EEF1A1P11
ENSG00000137970.7	87.4539	-0.0732538	0.206833	-0.354169	0.723212	0.826685	RPL7P9
ENSG00000117569.18	345.966	-0.52419	0.115187	-4.55079	5.34e-06	2.94e-05	PTBP2
ENSG00000188641.13	448.963	-0.688415	0.0985941	-6.98232	2.9e-12	3.66e-11	DPYD
ENSG00000228057.1	7.37139	0.677169	0.655967	1.03232	0.301921	0.452893	SEC63P1
ENSG00000162627.17	5.78681	-1.03114	0.78106	-1.32018	0.186774	0.316884	SNX7
ENSG00000227034.1	1.54446	-0.713748	1.64144	-0.434831	0.663685	NA	ENSG00000227034.1
ENSG00000156869.13	246.192	1.66722	0.165819	10.0545	8.78e-24	3.16e-22	FRRS1
ENSG00000162688.17	547.812	0.268305	0.114935	2.3344	0.0195748	0.0499251	AGL
ENSG00000228084.1	2.03383	0.719505	1.32749	0.542003	0.587817	NA	ENSG00000228084.1
ENSG00000117620.15	388.828	-0.286405	0.109068	-2.62593	0.00864124	0.0246349	SLC35A3
ENSG00000283761.1	1.09055	1.84757	1.69676	1.08888	0.276205	NA	ENSG00000283761.1
ENSG00000156875.14	55.411	-0.134453	0.260597	-0.515941	0.605895	0.737407	MFSD14A
ENSG00000156876.10	289.218	0.762454	0.128724	5.92318	3.16e-09	2.76e-08	SASS6
ENSG00000226952.1	0.384341	0.847332	2.88635	0.293565	0.76909	NA	ENSG00000226952.1
ENSG00000122435.10	278.091	-0.046941	0.126396	-0.371381	0.710354	0.817244	TRMT13
ENSG00000122477.12	10.3993	-0.706588	0.605661	-1.16664	0.243357	0.38696	LRRC39
ENSG00000137992.14	542.52	-0.198503	0.0913943	-2.17194	0.0298605	0.071649	DBT
ENSG00000225169.1	1.97843	1.12443	1.17205	0.959369	0.337373	NA	BRI3P1
ENSG00000285530.1	1.21304	0.731858	1.89153	0.386913	0.698821	NA	ENSG00000285530.1
ENSG00000230287.3	0.385416	-0.133186	2.76227	-0.048216	0.961544	NA	ENSG00000230287.3
ENSG00000224616.3	323.272	-1.09576	0.121713	-9.00279	2.2e-19	5.46e-18	RTCA-AS1
ENSG00000137996.12	848.975	0.0899836	0.0959594	0.937725	0.348386	0.502788	RTCA
ENSG00000207750.1	0.276106	0.859543	3.42436	0.251008	0.801808	NA	MIR553
ENSG00000079335.20	329.004	-0.294721	0.120417	-2.44751	0.0143848	0.0384397	CDC14A
ENSG00000234332.1	0.273794	-0.97645	4.15524	-0.234993	0.814215	NA	BCAS2P2
ENSG00000181656.7	44.9552	0.0885567	0.26892	0.329305	0.741925	0.839016	GPR88
ENSG00000162692.12	0.112572	-0.976506	5.26743	-0.185386	0.852927	NA	VCAM1
ENSG00000162694.14	612.02	-0.132707	0.0953014	-1.3925	0.163771	0.286691	EXTL2
ENSG00000273204.1	1.16047	1.4569	1.77464	0.820957	0.41167	NA	ENSG00000273204.1
ENSG00000162695.12	547.601	0.0756065	0.0908691	0.832038	0.405388	0.55867	SLC30A7
ENSG00000117543.21	510.734	-0.263937	0.0931623	-2.83309	0.00461008	0.0142147	DPH5
ENSG00000235795.1	1.70647	-0.410256	1.27656	-0.321377	0.747924	NA	ENSG00000235795.1
ENSG00000233184.7	98.4277	-0.229291	0.180553	-1.26994	0.204107	0.339524	DPH5-DT
ENSG00000225938.1	0.54702	-0.972765	2.39561	-0.406061	0.684698	NA	S1PR1-DT
ENSG00000170989.9	80.5952	0.0344029	0.200307	0.171751	0.863633	0.919707	S1PR1
ENSG00000228399.1	1.42602	-1.4764	1.71613	-0.860306	0.38962	NA	ENSG00000228399.1
ENSG00000183298.5	3.69062	0.449461	0.868267	0.517653	0.604701	0.73651	RPSAP19
ENSG00000118733.16	29.233	-1.59488	0.349578	-4.56229	5.06e-06	2.8e-05	OLFM3
ENSG00000224613.7	0.380728	-2.04005	3.41943	-0.596606	0.550771	NA	RNPC3-DT
ENSG00000222069.1	0.220497	0.946899	4.10508	0.230665	0.817575	NA	RN7SKP285
ENSG00000185946.16	652.018	-0.847438	0.130816	-6.47808	9.29e-11	9.92e-10	RNPC3
ENSG00000240038.6	142.337	-0.757788	0.199701	-3.79461	0.000147877	0.0006402	AMY2B
ENSG00000243480.7	0.272982	1.36166	3.76659	0.361509	0.717719	NA	AMY2A
ENSG00000215869.4	0.274518	0.946911	3.79752	0.24935	0.80309	NA	ENSG00000215869.4
ENSG00000227850.1	0.548068	1.05966	2.51261	0.421736	0.673217	NA	SEPTIN2P1
ENSG00000237897.2	0.988223	0.528005	1.86871	0.28255	0.777522	NA	ENSG00000237897.2
ENSG00000232952.1	1.96968	0.656475	1.43299	0.458115	0.64687	NA	ENSG00000232952.1
ENSG00000198890.9	607.167	0.377861	0.104523	3.6151	0.000300231	0.00122369	PRMT6
ENSG00000224550.1	6.11428	1.36341	0.755488	1.80468	0.0711252	0.148034	NDUFA4P1
ENSG00000134215.16	1134.43	0.36286	0.0877275	4.13622	3.53e-05	0.000170446	VAV3
ENSG00000230489.1	0.995704	0.719767	1.63555	0.440075	0.659883	NA	VAV3-AS1
ENSG00000226822.3	5.1962	0.864124	0.783047	1.10354	0.269792	0.417387	LINC02785
ENSG00000085491.17	481.441	0.315019	0.10831	2.90848	0.00363185	0.0114779	SLC25A24
ENSG00000280186.1	0.828389	0.190699	1.81444	0.1051	0.916296	NA	ENSG00000280186.1
ENSG00000162636.16	1001.03	-0.164381	0.0830352	-1.97966	0.047742	0.106449	FAM102B
ENSG00000162639.16	663.762	-0.204018	0.094999	-2.14758	0.0317469	0.0754337	HENMT1
ENSG00000285923.1	2.7516	0.0415278	1.01165	0.0410494	0.967257	0.982187	ENSG00000285923.1
ENSG00000134186.12	2479.16	-0.0650869	0.123411	-0.5274	0.597916	0.731016	PRPF38B
ENSG00000143107.10	0.614008	-0.816431	2.37429	-0.343864	0.730949	NA	FNDC7
ENSG00000116266.11	1150.17	-0.431795	0.0743579	-5.80697	6.36e-09	5.35e-08	STXBP3
ENSG00000162641.20	1.59712	0.759515	1.79867	0.422264	0.672832	NA	AKNAD1
ENSG00000121957.14	731.645	0.25064	0.0850898	2.94559	0.00322338	0.0103271	GPSM2
ENSG00000121940.15	628.62	-0.0123997	0.0881422	-0.140678	0.888124	0.933895	CLCC1
ENSG00000085433.15	488.152	-0.12144	0.0965041	-1.25839	0.208249	0.344631	WDR47
ENSG00000244716.3	30.5968	-0.283043	0.311861	-0.907593	0.364093	0.51855	ENSG00000244716.3
ENSG00000228665.2	0.716738	1.7252	2.11603	0.815297	0.414902	NA	ENSG00000228665.2
ENSG00000197780.10	295.475	0.162888	0.117161	1.39028	0.164443	0.287547	TAF13
ENSG00000273382.1	10.0987	-0.604093	0.582491	-1.03708	0.299696	0.450857	TMEM167B-DT
ENSG00000215717.6	907.698	-0.134544	0.0984012	-1.3673	0.17153	0.297269	TMEM167B
ENSG00000251484.3	1.21312	1.50427	1.608	0.935488	0.349537	NA	ENSG00000251484.3
ENSG00000179902.12	0.989309	1.04829	1.77881	0.589322	0.555645	NA	CFAP276
ENSG00000116299.17	4.57283	1.20698	0.87007	1.38723	0.165373	0.288947	ELAPOR1
ENSG00000031698.13	2199.14	0.273804	0.0723841	3.78265	0.000155168	0.000668762	SARS1
ENSG00000143126.8	164.703	-0.71415	0.18229	-3.91766	8.94e-05	0.00040294	CELSR2
ENSG00000134222.16	706.499	-0.101183	0.113007	-0.895364	0.370592	0.524781	PSRC1
ENSG00000221986.7	0.847809	-0.443751	2.03834	-0.217702	0.827661	NA	MYBPHL
ENSG00000134243.12	2707.03	-0.255894	0.0661805	-3.86661	0.000110358	0.000488093	SORT1
ENSG00000143106.13	1996.75	0.334116	0.0745207	4.48353	7.34e-06	3.97e-05	PSMA5
ENSG00000143028.9	0.729654	-2.59297	2.06008	-1.25867	0.208149	NA	SYPL2
ENSG00000162650.16	232.372	0.0625815	0.119765	0.522534	0.601298	0.73391	ATXN7L2
ENSG00000174151.14	632.971	-0.357064	0.0856517	-4.1688	3.06e-05	0.000149858	CYB561D1
ENSG00000181754.7	18.175	0.215291	0.382084	0.563465	0.573118	0.710733	AMIGO1
ENSG00000156097.12	8.28491	0.833728	0.603751	1.38091	0.167305	0.291443	GPR61
ENSG00000065135.11	1805.33	0.312033	0.0757584	4.11879	3.81e-05	0.000182946	GNAI3
ENSG00000116337.18	2105.7	-0.306718	0.0600689	-5.10611	3.29e-07	2.21e-06	AMPD2
ENSG00000235045.2	0.833007	-0.709209	1.95937	-0.361958	0.717384	NA	RPL7P8
ENSG00000168765.17	811.967	-0.450841	0.0957855	-4.70677	2.52e-06	1.46e-05	GSTM4
ENSG00000213366.13	284.998	-0.854164	0.165528	-5.16023	2.47e-07	1.68e-06	GSTM2
ENSG00000134184.13	303.429	0.186786	0.144102	1.29621	0.194904	0.327143	GSTM1
ENSG00000260246.1	0.439704	0.432628	2.7093	0.159683	0.873131	NA	ENSG00000260246.1
ENSG00000134201.12	221.589	-0.117857	0.141674	-0.83189	0.405471	0.558737	GSTM5
ENSG00000241720.2	0.383315	-1.02249	3.11616	-0.328126	0.742817	NA	ENSG00000241720.2
ENSG00000134202.11	203.059	0.232534	0.133935	1.73616	0.0825352	0.166941	GSTM3
ENSG00000198758.10	0.11123	-0.0148476	5.26743	-0.00281875	0.997751	NA	EPS8L3
ENSG00000228420.1	2.25922	0.309546	1.23175	0.251306	0.801578	NA	LINC01768
ENSG00000261055.1	0.934573	-0.0147778	2.13118	-0.00693409	0.994467	NA	ENSG00000261055.1
ENSG00000184371.14	291.248	0.713143	0.142353	5.00968	5.45e-07	3.54e-06	CSF1
ENSG00000168710.18	2500.18	0.213698	0.0750389	2.84783	0.00440183	0.0136494	AHCYL1
ENSG00000143093.15	964.238	-0.191715	0.0703948	-2.72343	0.00646078	0.019068	STRIP1
ENSG00000258634.3	93.3172	0.00109722	0.199882	0.00548932	0.99562	0.997529	ENSG00000258634.3
ENSG00000224965.1	1.31573	1.04795	1.59349	0.657648	0.510765	NA	KCNC4-DT
ENSG00000116396.14	103.233	0.393619	0.18704	2.10446	0.0353382	0.0826775	KCNC4
ENSG00000227963.1	6.52994	1.10239	0.637953	1.72801	0.0839871	0.169263	RBM15-AS1
ENSG00000162775.16	445.296	0.223741	0.126784	1.76475	0.0776064	0.158843	RBM15
ENSG00000224699.9	62.1998	-0.164589	0.218253	-0.754119	0.450778	0.602735	LAMTOR5-AS1
ENSG00000168679.18	19.4208	-0.736349	0.410827	-1.79236	0.0730759	0.15139	SLC16A4
ENSG00000273373.1	126.85	-0.284792	0.231988	-1.22761	0.219592	0.358716	SLC16A4-AS1
ENSG00000134248.13	391.777	0.463585	0.106597	4.34893	1.37e-05	7.07e-05	LAMTOR5
ENSG00000177301.15	9.66428	0.399086	0.586344	0.680634	0.496103	0.642231	KCNA2
ENSG00000259834.1	221.1	-0.368555	0.129825	-2.83887	0.00452734	0.0139979	ENSG00000259834.1
ENSG00000177272.9	300.265	-0.307472	0.132941	-2.31284	0.0207316	0.0524464	KCNA3
ENSG00000237415.2	0.6638	-1.16527	2.48591	-0.468751	0.639248	NA	NRBF2P3
ENSG00000143119.14	1447.06	0.151054	0.0768185	1.96638	0.0492551	0.109078	CD53
ENSG00000261654.1	7.6311	-0.0607536	0.684066	-0.0888124	0.929231	0.958417	ENSG00000261654.1
ENSG00000232811.1	14.4546	-0.0533572	0.449214	-0.118779	0.90545	0.943884	ENSG00000232811.1
ENSG00000121931.16	451.621	-0.200591	0.0973783	-2.05991	0.0394071	0.0906443	LRIF1
ENSG00000273010.1	3.58835	-0.46984	0.847384	-0.554459	0.579265	0.715959	ENSG00000273010.1
ENSG00000156171.14	753.664	-0.431592	0.0827511	-5.21554	1.83e-07	1.28e-06	DRAM2
ENSG00000134255.14	510.321	-0.0925243	0.0897826	-1.03054	0.302758	0.453845	CEPT1
ENSG00000162777.17	501.337	-0.427902	0.0963314	-4.44198	8.91e-06	4.75e-05	DENND2D
ENSG00000064886.14	3.87032	-1.35965	1.00633	-1.35109	0.176665	0.304372	CHI3L2
ENSG00000173947.14	3.65436	0.421349	0.951465	0.442842	0.65788	0.777445	PIFO
ENSG00000085465.13	34.121	-1.21962	0.34595	-3.52541	0.000422831	0.00166479	OVGP1
ENSG00000260948.1	15.2899	-0.795878	0.502996	-1.58227	0.113587	0.214983	ENSG00000260948.1
ENSG00000233337.1	6.99335	-0.306943	0.632657	-0.485165	0.627559	0.75424	UBE2FP3
ENSG00000243960.1	4.19922	0.961497	0.822042	1.16964	0.242144	0.385456	ENSG00000243960.1
ENSG00000116455.14	400.371	0.803587	0.110264	7.28786	3.15e-13	4.42e-12	WDR77
ENSG00000116459.11	3164.52	0.326618	0.0779369	4.1908	2.78e-05	0.000136868	ATP5PB
ENSG00000143110.11	309.043	-0.268334	0.110551	-2.42724	0.0152143	0.040274	C1orf162
ENSG00000121933.19	6.48439	-0.355864	0.703695	-0.505707	0.613062	0.743209	TMIGD3
ENSG00000282608.1	10.4373	1.33181	0.5474	2.43297	0.0149757	0.0397827	ADORA3
ENSG00000116473.14	1564.56	-0.0388411	0.0689902	-0.562995	0.573438	0.710956	RAP1A
ENSG00000231346.5	8.88423	-0.27754	0.573963	-0.48355	0.628705	0.754972	LINC01160
ENSG00000215867.4	0.225505	-0.976566	4.06345	-0.240329	0.810075	NA	KRT18P57
ENSG00000197852.12	441.591	0.119196	0.13289	0.896954	0.369743	0.523836	INKA2
ENSG00000227811.3	3.45279	0.620123	0.93817	0.660992	0.508617	0.653462	INKA2-AS1
ENSG00000284830.1	4.60959	0.00397935	0.864741	0.00460178	0.996328	0.997904	ENSG00000284830.1
ENSG00000064703.12	570.697	0.307525	0.0928763	3.31113	0.000929208	0.00337033	DDX20
ENSG00000171385.9	1.66459	0.95906	1.59137	0.602661	0.546734	NA	KCND3
ENSG00000231246.2	2.04245	0.336955	1.21949	0.276309	0.782311	NA	LINC02884
ENSG00000143079.15	223.799	0.0113526	0.137766	0.0824055	0.934324	0.96139	CTTNBP2NL
ENSG00000134245.18	17.7536	-0.504488	0.427369	-1.18045	0.237821	0.380368	WNT2B
ENSG00000273483.1	1.46951	-1.69822	1.76416	-0.962625	0.335736	NA	ENSG00000273483.1
ENSG00000007341.19	217.774	0.0443818	0.143563	0.309146	0.757211	0.850341	ST7L
ENSG00000116489.13	4576.91	0.171509	0.0657701	2.6077	0.0091153	0.0258337	CAPZA1
ENSG00000155363.18	1270.55	0.0293569	0.0676593	0.433893	0.664366	0.782782	MOV10
ENSG00000225075.1	3.90553	0.501777	0.862853	0.581532	0.560882	0.699971	ENSG00000225075.1
ENSG00000155366.16	762.351	-0.253695	0.0893107	-2.84059	0.00450298	0.013929	RHOC
ENSG00000155367.15	24.4914	-0.887017	0.352447	-2.51674	0.0118447	0.0324876	PPM1J
ENSG00000184599.13	0.271426	-0.0147847	3.789	-0.003902	0.996887	NA	TAFA3
ENSG00000155380.11	883.036	1.49411	0.0930894	16.0503	5.69e-58	2.81e-55	SLC16A1
ENSG00000229020.4	0.924897	1.3647	1.98116	0.688837	0.490926	NA	AKR7A2P1
ENSG00000226419.8	37.3808	1.30139	0.320498	4.06052	4.9e-05	0.000230224	SLC16A1-AS1
ENSG00000238198.2	5.08372	-0.513787	0.737502	-0.696659	0.486016	0.6333	LRIG2-DT
ENSG00000198799.12	314.109	-0.0776913	0.10568	-0.735159	0.462243	0.612968	LRIG2
ENSG00000081026.19	89.1995	-0.00272611	0.207591	-0.0131321	0.989522	0.994875	MAGI3
ENSG00000232499.2	8.24094	1.73049	0.746958	2.31672	0.0205191	0.0519802	ENSG00000232499.2
ENSG00000116793.16	1326.96	0.207267	0.0746977	2.77475	0.00552447	0.0166391	PHTF1
ENSG00000232450.1	13.9472	0.00804972	0.457503	0.0175949	0.985962	0.992863	ENSG00000232450.1
ENSG00000081019.13	708.769	-0.0869587	0.102732	-0.846459	0.397297	0.551584	RSBN1
ENSG00000231128.6	2.79558	-1.01001	1.12022	-0.901615	0.367262	0.521815	ENSG00000231128.6
ENSG00000134242.16	488.549	-0.212444	0.116631	-1.82152	0.0685286	0.143718	PTPN22
ENSG00000226167.1	29.5874	-0.433259	0.305869	-1.41648	0.156634	0.276665	AP4B1-AS1
ENSG00000188761.13	9.28271	-0.132894	0.579896	-0.229169	0.818738	0.89163	BCL2L15
ENSG00000134262.13	545.498	0.0305247	0.0881604	0.34624	0.729162	0.831282	AP4B1
ENSG00000118655.7	570.649	0.561454	0.103634	5.41764	6.04e-08	4.51e-07	DCLRE1B
ENSG00000235527.7	9.42759	-0.681598	0.539472	-1.26345	0.206426	0.342494	HIPK1-AS1
ENSG00000163349.22	3717.39	-0.223805	0.089637	-2.4968	0.012532	0.0341187	HIPK1
ENSG00000116774.12	6.14424	-0.268162	0.710625	-0.377361	0.705905	0.813327	OLFML3
ENSG00000134207.16	1.20285	-0.716889	1.7786	-0.403064	0.686901	NA	SYT6
ENSG00000197323.12	1564.05	0.00410768	0.0972317	0.0422463	0.966302	0.981711	TRIM33
ENSG00000236480.1	3.76835	1.2982	1.05259	1.23333	0.217451	0.355965	PKMP1
ENSG00000116752.6	448.086	0.58624	0.102391	5.72551	1.03e-08	8.44e-08	BCAS2
ENSG00000175984.15	492.541	-0.697259	0.108264	-6.44038	1.19e-10	1.26e-09	DENND2C
ENSG00000213281.5	1854.03	0.0901936	0.0838792	1.07528	0.28225	0.432119	NRAS
ENSG00000009307.16	12439.8	-0.0694233	0.0733529	-0.946429	0.34393	0.498274	CSDE1
ENSG00000201900.1	1.59144	1.83085	1.67954	1.09009	0.275672	NA	RNY1P13
ENSG00000052723.11	786.952	-0.0276138	0.096628	-0.285775	0.775051	0.862044	SIKE1
ENSG00000198765.12	0.272253	1.32006	3.7269	0.354197	0.723191	NA	SYCP1
ENSG00000134198.10	111.573	-0.499612	0.195295	-2.55824	0.0105203	0.029259	TSPAN2
ENSG00000233730.1	3.54041	-0.576553	1.11551	-0.516851	0.60526	0.736925	LINC01765
ENSG00000173218.15	1643.94	0.321376	0.0902522	3.56086	0.000369638	0.00147426	VANGL1
ENSG00000214204.4	1.14593	1.11437	1.90422	0.58521	0.558406	NA	HNRNPA1P43
ENSG00000228127.3	0.727185	-2.85698	2.30089	-1.24168	0.214354	NA	LINC01649
ENSG00000163393.13	358.521	-1.28957	0.113945	-11.3175	1.07e-29	6.07e-28	SLC22A15
ENSG00000173212.4	1.11764	-3.24947	1.84599	-1.76028	0.0783598	NA	MAB21L3
ENSG00000163399.16	3377.21	0.476868	0.0753768	6.32645	2.51e-10	2.52e-09	ATP1A1
ENSG00000203865.10	38.7132	-0.414316	0.268954	-1.54047	0.123446	0.230032	ATP1A1-AS1
ENSG00000212385.1	0.601464	-0.0147701	2.38008	-0.00620569	0.995049	NA	RNU6-817P
ENSG00000233154.6	2.33465	-0.852195	1.10662	-0.770087	0.441248	NA	LINC01762
ENSG00000224950.2	51.1449	-0.495887	0.255918	-1.93768	0.0526628	0.115258	ENSG00000224950.2
ENSG00000286276.1	8.64446	-0.50628	0.588405	-0.860428	0.389553	0.543839	ENSG00000286276.1
ENSG00000116815.16	281.525	-0.00920193	0.118377	-0.0777341	0.93804	0.964263	CD58
ENSG00000177173.5	5.89193	0.350818	0.773312	0.453656	0.650076	0.771599	NAP1L4P1
ENSG00000143061.17	92.4109	0.689264	0.198643	3.46987	0.000520717	0.00200902	IGSF3
ENSG00000116824.5	19.5627	1.91575	0.433489	4.41938	9.9e-06	5.23e-05	CD2
ENSG00000134247.10	29.6271	1.31803	0.359609	3.66516	0.000247179	0.00102373	PTGFRN
ENSG00000134256.12	43.6524	-0.0188601	0.353462	-0.0533583	0.957446	0.975918	CD101
ENSG00000236137.1	3.70355	0.285312	0.893794	0.319215	0.749564	0.845032	CD101-AS1
ENSG00000116830.12	1317.35	0.741097	0.0930795	7.96197	1.69e-15	2.97e-14	TTF2
ENSG00000134253.10	112.223	0.260724	0.165529	1.5751	0.115234	0.217551	TRIM45
ENSG00000271427.1	5.90695	-0.581252	0.681764	-0.85257	0.393898	0.548242	ENSG00000271427.1
ENSG00000198162.12	1182.35	-0.151558	0.121429	-1.24812	0.211987	0.349192	MAN1A2
ENSG00000279513.1	1.3259	0.879961	1.61398	0.545213	0.585607	NA	ENSG00000279513.1
ENSG00000183508.5	948.45	0.431847	0.0976392	4.42288	9.74e-06	5.16e-05	TENT5C
ENSG00000213262.3	0.494006	-0.0147415	2.65358	-0.00555535	0.995567	NA	VDAC2P3
ENSG00000228217.1	2.46879	1.0202	1.15767	0.881255	0.37818	0.532585	PNRC2P1
ENSG00000196505.11	230.435	0.187088	0.120696	1.55007	0.121125	0.226634	GDAP2
ENSG00000065183.16	1226.67	0.531999	0.0899611	5.91365	3.35e-09	2.91e-08	WDR3
ENSG00000155761.14	3.73158	0.252467	0.853842	0.295683	0.767472	0.857142	SPAG17
ENSG00000116874.11	173.251	0.0751064	0.142505	0.527042	0.598164	0.731097	WARS2
ENSG00000231365.6	154.615	0.137093	0.160518	0.854071	0.393066	0.547573	WARS2-AS1
ENSG00000260941.1	0.498086	-0.805722	2.35834	-0.341648	0.732616	NA	LINC00622
ENSG00000198857.3	0.437525	-0.846879	2.64434	-0.320261	0.748771	NA	HSD3BP5
ENSG00000143067.5	84.5675	-0.265598	0.209355	-1.26865	0.204567	0.340123	ZNF697
ENSG00000092621.12	955.204	1.80345	0.0995422	18.1175	2.32e-73	2.76e-70	PHGDH
ENSG00000134193.15	0.611038	0.0228511	2.3281	0.00981533	0.992169	NA	REG4
ENSG00000134250.20	3185.69	0.292552	0.108842	2.68786	0.00719119	0.0210061	NOTCH2
ENSG00000265808.4	1625.04	-0.062211	0.067777	-0.917877	0.358683	0.512936	SEC22B
ENSG00000274642.1	2.84019	-0.336937	1.08458	-0.310661	0.756058	0.849895	ENSG00000274642.1
ENSG00000223804.5	57.7035	0.0341386	0.236786	0.144175	0.885362	0.93185	ENSG00000223804.5
ENSG00000270231.4	295.681	-0.01285	0.121486	-0.105774	0.915762	0.950159	NBPF8
ENSG00000270392.2	19.7357	-0.841228	0.469992	-1.78988	0.0734736	0.152027	PFN1P2
ENSG00000275131.3	92.2173	-1.00944	0.18528	-5.44818	5.09e-08	3.83e-07	PDE4DIPP2
ENSG00000286106.1	1.91307	1.88987	1.57068	1.20322	0.228891	NA	NOTCH2NLR
ENSG00000273136.7	307.101	0.531257	0.130453	4.07239	4.65e-05	0.000219836	NBPF26
ENSG00000287979.1	2.71523	-0.812682	1.10782	-0.733588	0.4632	0.613633	ENSG00000287979.1
ENSG00000281741.2	11.5073	-0.539865	0.528553	-1.0214	0.307064	0.458368	ENSG00000281741.2
ENSG00000226067.7	159.214	-0.542296	0.154183	-3.51722	0.000436085	0.00171198	LINC00623
ENSG00000277610.1	0.767527	1.27529	2.09303	0.609304	0.542323	NA	RNVU1-4
ENSG00000285215.2	1.26234	-1.17186	1.53168	-0.76508	0.444224	NA	ENSG00000285215.2
ENSG00000275585.2	2.87764	-0.725412	1.00744	-0.720052	0.471493	0.620601	PDE4DIPP4
ENSG00000198019.13	1.7154	-0.710488	1.45138	-0.489526	0.624469	NA	FCGR1BP
ENSG00000233029.3	2.92675	-1.22032	0.997427	-1.22347	0.221153	0.360667	ENSG00000233029.3
ENSG00000223345.3	0.329862	-0.0148039	3.29206	-0.00449686	0.996412	NA	H2BP1
ENSG00000188610.12	164.623	0.750727	0.14287	5.25461	1.48e-07	1.05e-06	FAM72B
ENSG00000171943.12	122.744	-0.113078	0.157076	-0.719894	0.471591	0.620649	SRGAP2C
ENSG00000272583.1	1.25807	2.30164	1.65793	1.38827	0.165056	NA	ENSG00000272583.1
ENSG00000231752.6	19.8699	0.446981	0.374208	1.19447	0.232293	0.37362	EMBP1
ENSG00000232721.2	0.385534	-0.0147703	2.78206	-0.00530914	0.995764	NA	ENSG00000232721.2
ENSG00000223779.6	1.00143	-0.225457	1.76885	-0.12746	0.898577	NA	ENSG00000223779.6
ENSG00000242352.2	0.712099	-0.392771	2.27696	-0.172498	0.863046	NA	FAM91A3P
ENSG00000265531.3	1.04179	-1.81261	1.86579	-0.971498	0.3313	NA	FCGR1CP
ENSG00000234571.2	0.716458	-1.83267	2.24547	-0.816162	0.414408	NA	H2BP2
ENSG00000273213.3	2.85091	-1.09698	1.21756	-0.900962	0.367608	0.522101	H3-7
ENSG00000263513.5	28.3232	0.805839	0.312096	2.58202	0.00982228	0.0276095	FAM72C
ENSG00000270872.2	23.5086	-0.175262	0.356947	-0.491003	0.623424	0.751365	SRGAP2D
ENSG00000207205.1	2.97917	0.452748	0.980846	0.461589	0.644376	0.76672	RNVU1-15
ENSG00000233586.1	0.843123	-1.22018	2.13561	-0.571349	0.567763	NA	ENSG00000233586.1
ENSG00000266338.6	84.7172	-0.184993	0.192612	-0.96044	0.336834	0.490519	NBPF15
ENSG00000227212.3	0.437183	-0.469885	2.7135	-0.173166	0.862521	NA	PFN1P6
ENSG00000196369.11	98.1939	-0.179533	0.176564	-1.01682	0.30924	0.460767	SRGAP2B
ENSG00000215784.6	73.7241	1.09985	0.203035	5.41705	6.06e-08	4.52e-07	FAM72D
ENSG00000283752.1	0.665218	-0.0264408	2.12507	-0.0124423	0.990073	NA	ENSG00000283752.1
ENSG00000272419.6	128.12	-0.515076	0.153459	-3.35644	0.000789535	0.0029027	LINC01145
ENSG00000277678.1	1.64484	2.38279	1.66494	1.43116	0.152385	NA	RNU1-153P
ENSG00000281571.2	22.0717	-0.553485	0.356457	-1.55274	0.120485	0.225636	ENSG00000281571.2
ENSG00000223612.3	13.2762	0.308002	0.458299	0.672056	0.501548	0.647211	ENSG00000223612.3
ENSG00000276216.1	1.7088	-1.42649	1.5181	-0.939652	0.347396	NA	ENSG00000276216.1
ENSG00000236140.1	1.15918	-2.81961	1.73905	-1.62136	0.104941	NA	ENSG00000236140.1
ENSG00000162825.16	15.6266	0.0584479	0.437015	0.133743	0.893605	0.936642	NBPF20
ENSG00000234367.1	0.546431	-1.42128	2.42727	-0.585547	0.55818	NA	PFN1P3
ENSG00000272150.5	18.2315	-0.431047	0.40548	-1.06305	0.287758	0.437379	NBPF25P
ENSG00000117262.19	121.264	0.336673	0.159843	2.10627	0.0351812	0.0823768	GPR89A
ENSG00000174827.13	6.98558	-0.214604	0.629349	-0.340993	0.733109	0.833913	PDZK1
ENSG00000117281.16	11.6352	-0.109964	0.496901	-0.2213	0.824859	0.895541	CD160
ENSG00000265491.5	1122.51	-0.434203	0.0730322	-5.94536	2.76e-09	2.44e-08	RNF115
ENSG00000186141.9	749.89	0.195155	0.0836789	2.33219	0.0196906	0.0501889	POLR3C
ENSG00000186364.12	112.305	-0.280703	0.179505	-1.56376	0.117874	0.2216	NUDT17
ENSG00000131788.16	685.316	0.0283209	0.0937327	0.302145	0.762541	0.853488	PIAS3
ENSG00000198483.13	30.5329	1.25269	0.327291	3.82747	0.000129468	0.000566678	ANKRD35
ENSG00000143127.13	21.7065	0.207452	0.372514	0.556897	0.577598	0.714408	ITGA10
ENSG00000131779.11	491.422	0.0950406	0.0933477	1.01813	0.308614	0.460122	PEX11B
ENSG00000265241.6	1293.89	0.354212	0.0755958	4.68561	2.79e-06	1.61e-05	RBM8A
ENSG00000211451.12	12.5607	0.138777	0.499485	0.277839	0.781136	0.866309	GNRHR2
ENSG00000234222.6	7.17586	-0.708295	0.677177	-1.04595	0.295583	0.446272	LIX1L-AS1
ENSG00000271601.4	766.542	-0.0968353	0.0874688	-1.10708	0.268258	0.415819	LIX1L
ENSG00000272031.3	42.4087	-0.297185	0.251735	-1.18055	0.237783	0.380367	ANKRD34A
ENSG00000121851.13	455.987	-0.118374	0.13022	-0.909038	0.36333	0.517864	POLR3GL
ENSG00000265972.6	5163.67	-0.571878	0.103525	-5.52404	3.31e-08	2.55e-07	TXNIP
ENSG00000168509.20	0.996074	1.19934	1.88267	0.637043	0.524097	NA	HJV
ENSG00000287190.1	0.775285	-1.62889	1.87506	-0.868711	0.385005	NA	ENSG00000287190.1
ENSG00000233396.8	18.901	-0.516016	0.393455	-1.3115	0.189688	0.320593	LINC01719
ENSG00000271425.9	138.573	0.80418	0.158529	5.07278	3.92e-07	2.6e-06	NBPF10
ENSG00000264343.6	5.04846	1.00582	0.802998	1.25258	0.210359	0.347174	NOTCH2NLA
ENSG00000276509.1	3.11696	-0.639331	0.981285	-0.651524	0.514708	0.658531	ENSG00000276509.1
ENSG00000277406.2	11.1895	-0.799017	0.524548	-1.52325	0.127696	0.236107	SEC22B4P
ENSG00000273768.1	1.43778	-2.5194	1.63821	-1.5379	0.124074	NA	RNVU1-29
ENSG00000287978.1	29.3723	-1.55731	0.357036	-4.36178	1.29e-05	6.69e-05	ENSG00000287978.1
ENSG00000276975.3	2.70053	-1.31302	1.06259	-1.23568	0.216578	0.35508	HYDIN2
ENSG00000268043.7	382.143	-0.337259	0.103631	-3.25442	0.00113623	0.00403811	NBPF12
ENSG00000244371.2	1.32642	0.412731	1.48929	0.277133	0.781678	NA	PFN1P8
ENSG00000227242.4	6.41357	-0.486186	0.757995	-0.641411	0.521256	0.664433	ENSG00000227242.4
ENSG00000225603.3	5.62002	1.02824	0.879238	1.16947	0.242214	0.385507	ENSG00000225603.3
ENSG00000230832.3	2.40498	0.355282	1.19603	0.297051	0.766428	0.856406	SSBL4P
ENSG00000131791.8	725.235	-0.286247	0.101104	-2.83121	0.00463729	0.0142712	PRKAB2
ENSG00000180867.11	133.984	-0.163868	0.152609	-1.07377	0.282924	0.432694	PDIA3P1
ENSG00000237188.5	0.820683	-2.06971	2.23008	-0.928091	0.35336	NA	ENSG00000237188.5
ENSG00000131781.13	484.683	-0.734255	0.099185	-7.40288	1.33e-13	1.94e-12	FMO5
ENSG00000226015.2	51.1463	0.12747	0.234794	0.542901	0.587198	0.721831	CCT8P1
ENSG00000236806.1	1.0504	2.85853	1.83358	1.55898	0.119	NA	RPL7AP15
ENSG00000131778.19	32.1881	-0.404433	0.335549	-1.20529	0.228092	0.368867	CHD1L
ENSG00000278811.4	34.136	-0.596903	0.342299	-1.74381	0.0811927	0.164676	LINC00624
ENSG00000116128.11	279.807	0.680873	0.121211	5.61724	1.94e-08	1.54e-07	BCL9
ENSG00000162836.12	358.215	-0.427456	0.114496	-3.73335	0.000188949	0.000802577	ACP6
ENSG00000265107.3	66.2489	0.641568	0.26565	2.41509	0.0157315	0.0414318	GJA5
ENSG00000188092.15	126.988	-0.109136	0.171404	-0.636717	0.524309	0.667611	GPR89B
ENSG00000215859.9	7.25662	-0.0583592	0.729498	-0.0799991	0.936238	0.962655	PDZK1P1
ENSG00000274372.5	6.08835	-0.846178	0.685252	-1.23484	0.216889	0.355418	LINC02804
ENSG00000206791.1	0.112331	-1.52658	5.25277	-0.290623	0.77134	NA	RNU1-129P
ENSG00000206585.1	0.33788	-1.88774	3.26811	-0.577626	0.563517	NA	RNVU1-7
ENSG00000229828.2	0.112383	-1.533	5.25302	-0.291833	0.770414	NA	PDE4DIPP1
ENSG00000263956.6	338.06	-0.315577	0.111018	-2.84258	0.00447507	0.0138511	NBPF11
ENSG00000225080.1	6.19267	0.294264	0.804789	0.365641	0.714633	0.820239	PFN1P4
ENSG00000198658.4	4.53797	0.750473	0.844036	0.889147	0.373924	0.527839	ABHD17AP1
ENSG00000232265.8	106.614	-0.963707	0.170803	-5.64223	1.68e-08	1.34e-07	LINC02805
ENSG00000227733.10	6.3761	-1.15553	0.697363	-1.657	0.0975197	0.19026	ENSG00000227733.10
ENSG00000199879.1	0.718055	-0.781558	2.06483	-0.378509	0.705052	NA	RNVU1-22
ENSG00000234283.1	3.65978	-1.33933	0.912659	-1.4675	0.142241	0.256605	LINC01731
ENSG00000228626.1	11.7428	-0.222548	0.642041	-0.346626	0.728872	0.831045	ENSG00000228626.1
ENSG00000274020.4	122.599	-0.520313	0.195595	-2.66016	0.00781045	0.0225456	LINC01138
ENSG00000238107.1	1.15535	-1.87008	1.79217	-1.04347	0.296729	NA	LINC02806
ENSG00000224481.3	4.5153	-0.707648	0.811901	-0.871593	0.38343	0.537997	ENSG00000224481.3
ENSG00000235988.1	3.31699	-2.46444	1.16331	-2.11848	0.0341345	0.0803064	ENSG00000235988.1
ENSG00000283676.1	0.718344	-1.67645	2.22265	-0.754257	0.450695	NA	MIR5087
ENSG00000272824.1	3.02844	-1.40211	1.19906	-1.16934	0.242267	0.385561	ENSG00000272824.1
ENSG00000207340.1	2.97827	-0.984714	1.25335	-0.785668	0.432062	0.585396	RNVU1-1
ENSG00000231551.8	44.9362	-0.592813	0.27626	-2.14585	0.0318847	0.075699	PDE4DIPP6
ENSG00000201183.1	1.53899	-0.936424	1.52111	-0.61562	0.538145	NA	RNVU1-3
ENSG00000225871.2	5.75335	0.607871	0.749274	0.811281	0.417205	0.570877	ENSG00000225871.2
ENSG00000280649.2	32.8682	-0.6976	0.281629	-2.47702	0.0132485	0.0357761	ENSG00000280649.2
ENSG00000274210.1	4.18875	0.282003	0.904244	0.311866	0.755142	0.849336	RNVU1-27
ENSG00000270629.6	304.07	0.630785	0.127023	4.9659	6.84e-07	4.37e-06	NBPF14
ENSG00000178104.19	333.304	-0.296213	0.106373	-2.78467	0.0053583	0.0162085	PDE4DIP
ENSG00000269713.7	102.509	-0.144155	0.171911	-0.838546	0.401724	0.555624	NBPF9
ENSG00000201699.1	0.324063	0.92416	3.33554	0.277064	0.781731	NA	RNVU1-24
ENSG00000274265.5	112.236	-0.142202	0.189159	-0.751761	0.452195	0.60391	ENSG00000274265.5
ENSG00000215861.6	14.2908	0.11475	0.446361	0.25708	0.797117	0.877453	ENSG00000215861.6
ENSG00000272755.1	0.163209	-0.0148431	5.04216	-0.00294381	0.997651	NA	ENSG00000272755.1
ENSG00000274423.1	0.71243	-0.12302	2.08679	-0.0589521	0.95299	NA	SEC22B2P
ENSG00000286219.1	35.9036	-0.368593	0.299577	-1.23038	0.218556	0.357398	NOTCH2NLC
ENSG00000271383.7	3.08596	-0.699043	0.993323	-0.703741	0.481594	0.629326	NBPF19
ENSG00000277147.6	115.075	-0.618907	0.181489	-3.41017	0.000649232	0.0024419	LINC00869
ENSG00000275557.1	37.3109	-0.173766	0.277705	-0.625721	0.531498	0.674096	ENSG00000275557.1
ENSG00000206828.1	2.28193	2.35848	1.45474	1.62123	0.104968	NA	RNVU1-30
ENSG00000284842.1	0.436311	-0.0147654	2.8979	-0.00509521	0.995935	NA	FAM91A2P
ENSG00000234232.7	5.21528	-1.36732	0.839666	-1.62841	0.103438	0.199521	PDE4DIPP7
ENSG00000150337.13	17.4718	-1.33519	0.454084	-2.9404	0.00327787	0.0104752	FCGR1A
ENSG00000203814.6	25.2032	-1.28992	0.389477	-3.31194	0.000926502	0.00336172	H2BC18
ENSG00000233030.2	2.75115	-1.73835	1.16582	-1.4911	0.135936	0.248127	ENSG00000233030.2
ENSG00000183598.3	3.53156	0.51177	0.93861	0.545243	0.585587	0.720607	H3C13
ENSG00000270882.2	2.05011	-1.88882	1.43609	-1.31525	0.188426	NA	H4C14
ENSG00000220323.4	65.6797	-0.683145	0.248539	-2.74864	0.00598435	0.0178465	H2BC19P
ENSG00000261716.2	210.578	-0.851013	0.177435	-4.79619	1.62e-06	9.72e-06	H2BC20P
ENSG00000184678.10	330.504	-1.24011	0.137229	-9.03681	1.61e-19	4.05e-18	H2BC21
ENSG00000184260.5	17.4714	0.991635	0.410879	2.41345	0.0158024	0.0415645	H2AC20
ENSG00000184270.5	0.445421	1.41261	2.58136	0.547235	0.584217	NA	H2AC21
ENSG00000178096.9	194.494	0.132149	0.135012	0.978794	0.327682	0.480576	BOLA1
ENSG00000159164.10	2128.96	-0.130952	0.0608638	-2.15155	0.0314326	0.0748099	SV2A
ENSG00000143368.10	1785.11	0.449785	0.0748012	6.01307	1.82e-09	1.65e-08	SF3B4
ENSG00000014914.21	10.9017	-0.748086	0.519685	-1.4395	0.150009	0.267783	MTMR11
ENSG00000264522.6	237.188	0.0977784	0.149901	0.652285	0.514217	0.658192	OTUD7B
ENSG00000285184.3	12.0093	-0.713867	0.54424	-1.31168	0.189629	0.320521	ENSG00000285184.3
ENSG00000223945.2	0.215604	-0.0148183	4.53226	-0.00326952	0.997391	NA	RPL6P31
ENSG00000136631.15	723.092	-0.251982	0.0898526	-2.80439	0.00504121	0.0153617	VPS45
ENSG00000023902.14	1755.91	-0.475507	0.0941705	-5.04942	4.43e-07	2.91e-06	PLEKHO1
ENSG00000285554.1	0.382487	0.824349	2.84346	0.28991	0.771885	NA	LINC02988
ENSG00000143401.15	3225.17	0.837556	0.103323	8.10622	5.22e-16	9.63e-15	ANP32E
ENSG00000222222.1	1.55026	0.515	1.37785	0.37377	0.708576	NA	RNU2-17P
ENSG00000118298.12	12.0423	-0.943057	0.509051	-1.85258	0.0639427	0.135787	CA14
ENSG00000117362.13	2887.51	0.187642	0.0697821	2.68897	0.00716734	0.0209398	APH1A
ENSG00000118292.9	23.1187	-0.256892	0.360819	-0.711971	0.476483	0.624893	C1orf54
ENSG00000159208.16	40.5435	3.87831	0.438291	8.84871	8.85e-19	2.07e-17	CIART
ENSG00000266472.5	975.388	0.203864	0.0852893	2.39027	0.0168361	0.0438453	MRPS21
ENSG00000117360.13	1112.02	0.210319	0.086507	2.43124	0.0150473	0.0399363	PRPF3
ENSG00000163125.15	1392.32	0.0968895	0.0823311	1.17683	0.239264	0.382042	RPRD2
ENSG00000143374.17	920.419	0.345678	0.0872269	3.96298	7.4e-05	0.000338085	TARS2
ENSG00000143369.15	452.087	0.0489978	0.0923901	0.530336	0.595879	0.729365	ECM1
ENSG00000228126.1	6.02	-0.286057	0.713935	-0.400676	0.688659	0.801247	FALEC
ENSG00000237781.3	6.69223	1.61494	0.709169	2.27723	0.0227727	0.0568575	ADAMTSL4-AS2
ENSG00000143382.14	493.089	0.725387	0.123663	5.86582	4.47e-09	3.83e-08	ADAMTSL4
ENSG00000264553.1	1.09774	0.0113778	1.58366	0.0071845	0.994268	NA	MIR4257
ENSG00000203804.4	1.31449	1.99919	1.85368	1.0785	0.280812	NA	ADAMTSL4-AS1
ENSG00000274963.1	0.218995	0.947019	4.13094	0.22925	0.818674	NA	RN7SL600P
ENSG00000143384.13	4300.85	0.0244798	0.0588735	0.415803	0.677554	0.79288	MCL1
ENSG00000253047.1	4.38027	-0.582189	0.813507	-0.715654	0.474205	0.622796	ENSG00000253047.1
ENSG00000143420.18	4240.64	0.369407	0.0763336	4.83937	1.3e-06	7.95e-06	ENSA
ENSG00000276103.1	2.43897	0.235394	1.13948	0.206579	0.836338	0.9021	ENSG00000276103.1
ENSG00000143457.11	1014.24	-0.268536	0.0748356	-3.58835	0.000332779	0.00134044	GOLPH3L
ENSG00000143452.16	0.551828	0.737732	2.23619	0.329906	0.741471	NA	HORMAD1
ENSG00000163131.11	1164.61	-0.274791	0.101195	-2.71547	0.0066181	0.0195011	CTSS
ENSG00000143387.13	57.079	-0.599725	0.236188	-2.53918	0.0111112	0.0307084	CTSK
ENSG00000143437.21	1787.2	-0.172029	0.0622814	-2.76212	0.00574267	0.017217	ARNT
ENSG00000283324.1	0.603469	1.85073	2.38418	0.776255	0.437598	NA	CTXND2
ENSG00000143379.12	1008.48	-0.23053	0.0750415	-3.07203	0.00212608	0.00712009	SETDB1
ENSG00000143418.19	4486.47	-0.154497	0.06932	-2.22876	0.0258301	0.0633511	CERS2
ENSG00000231073.1	10.134	-0.263742	0.541706	-0.486873	0.626348	0.753366	ENSG00000231073.1
ENSG00000143412.10	445.99	-0.465999	0.112166	-4.15454	3.26e-05	0.000158445	ANXA9
ENSG00000143409.15	2163.85	-0.467132	0.0754377	-6.19229	5.93e-10	5.69e-09	MINDY1
ENSG00000143363.17	1917.32	-0.573857	0.0811498	-7.07158	1.53e-12	2e-11	PRUNE1
ENSG00000200759.1	0.654878	-0.886501	2.5016	-0.354373	0.723059	NA	RNU6-884P
ENSG00000163141.20	65.6157	-0.0352222	0.243135	-0.144867	0.884816	0.931722	BNIPL
ENSG00000143443.10	93.4393	-0.210964	0.190702	-1.10625	0.26862	0.416189	C1orf56
ENSG00000197622.13	3300.34	-0.333756	0.0744835	-4.48094	7.43e-06	4.02e-05	CDC42SE1
ENSG00000213190.3	398.062	0.068835	0.107613	0.639653	0.522398	0.665596	MLLT11
ENSG00000143458.12	356.371	-0.108478	0.10602	-1.02319	0.30622	0.457518	GABPB2
ENSG00000261168.1	10.2768	-0.737054	0.528925	-1.3935	0.16347	0.286214	ENSG00000261168.1
ENSG00000143434.15	477.039	-0.639428	0.098247	-6.50837	7.6e-11	8.19e-10	SEMA6C
ENSG00000163154.6	404.549	-0.297389	0.131207	-2.26657	0.0234168	0.0582144	TNFAIP8L2
ENSG00000163156.11	747.803	0.321331	0.088504	3.63069	0.000282665	0.00115722	SCNM1
ENSG00000163155.12	98.4452	0.44682	0.171621	2.60352	0.00922711	0.0261104	LYSMD1
ENSG00000163159.12	1003.78	-0.0325419	0.105565	-0.308265	0.757881	0.850716	VPS72
ENSG00000143398.20	1205.08	0.445916	0.0844682	5.2791	1.3e-07	9.25e-07	PIP5K1A
ENSG00000159352.15	3082.59	0.264738	0.0846496	3.12746	0.00176325	0.00601435	PSMD4
ENSG00000232671.6	2.79316	0.772502	1.08546	0.711682	0.476662	0.625009	ZNF687-AS1
ENSG00000143373.18	1179.85	-0.0261929	0.0770148	-0.340102	0.73378	0.834434	ZNF687
ENSG00000143393.16	1766.22	0.0240981	0.0622613	0.387047	0.698721	0.80814	PI4KB
ENSG00000265753.2	0.716443	2.52835	2.11242	1.1969	0.231345	NA	RN7SL444P
ENSG00000273481.1	0.488524	-0.0187913	2.50956	-0.00748786	0.994026	NA	ENSG00000273481.1
ENSG00000143390.17	1576.97	-0.381035	0.0733804	-5.19259	2.07e-07	1.43e-06	RFX5
ENSG00000237976.1	11.5779	-0.646363	0.49224	-1.31311	0.189147	0.319973	RFX5-AS1
ENSG00000143416.21	23.7627	0.660558	0.388916	1.69846	0.0894208	0.177728	SELENBP1
ENSG00000159377.11	3096.13	0.364729	0.0822286	4.43555	9.18e-06	4.88e-05	PSMB4
ENSG00000143442.22	1907.77	-0.181401	0.0756833	-2.39684	0.0165371	0.0431832	POGZ
ENSG00000238711.1	0.605775	1.3678	2.33095	0.5868	0.557338	NA	RNY4P25
ENSG00000143375.15	14.8517	1.38909	0.430285	3.2283	0.00124527	0.00439094	CGN
ENSG00000143367.16	45.8793	0.619555	0.260238	2.38072	0.0172787	0.0448135	TUFT1
ENSG00000223861.1	0.658323	0.868039	2.12235	0.408999	0.68254	NA	ENSG00000223861.1
ENSG00000143376.14	452.838	0.0665153	0.112091	0.593405	0.55291	0.693268	SNX27
ENSG00000250734.2	0.225295	0.484334	4.39617	0.110172	0.912273	NA	ENSG00000250734.2
ENSG00000159409.15	1.70378	0.491051	1.33923	0.366667	0.713867	NA	CELF3
ENSG00000178796.13	0.334589	-2.28884	3.20118	-0.714999	0.47461	NA	RIIAD1
ENSG00000143436.11	469.858	0.490817	0.107309	4.57386	4.79e-06	2.66e-05	MRPL9
ENSG00000143450.16	17.2838	0.294853	0.410317	0.718596	0.47239	0.621176	OAZ3
ENSG00000249602.1	17.4644	0.0458387	0.415791	0.110244	0.912216	0.947961	ENSG00000249602.1
ENSG00000268288.1	0.608132	-3.13207	2.10974	-1.48458	0.137656	NA	ENSG00000268288.1
ENSG00000182134.16	345.911	0.893483	0.115771	7.71766	1.18e-14	1.91e-13	TDRKH
ENSG00000203288.4	8.01928	-0.840143	0.631981	-1.32938	0.183722	0.31328	TDRKH-AS1
ENSG00000269489.1	1.47874	-1.20327	1.64301	-0.732361	0.463948	NA	ENSG00000269489.1
ENSG00000143365.19	0.274894	-1.00684	3.45237	-0.291637	0.770564	NA	RORC
ENSG00000225556.1	0.218355	-0.976502	4.11206	-0.237473	0.81229	NA	C2CD4D
ENSG00000196407.12	1.09723	-0.0802944	1.57104	-0.051109	0.959239	NA	THEM5
ENSG00000159445.13	557.769	0.188719	0.0994755	1.89714	0.0578097	0.124653	THEM4
ENSG00000285651.1	0.869192	1.83746	2.06838	0.888359	0.374348	NA	ENSG00000285651.1
ENSG00000197747.9	648.381	0.632431	0.139876	4.52138	6.14e-06	3.36e-05	S100A10
ENSG00000229021.2	1.70898	0.348186	1.21028	0.287691	0.773583	NA	ENSG00000229021.2
ENSG00000163191.6	499.888	0.773493	0.129345	5.98005	2.23e-09	2e-08	S100A11
ENSG00000182898.4	0.337039	-0.916599	3.51795	-0.260549	0.79444	NA	TCHHL1
ENSG00000159450.12	89.0582	-0.0198734	0.182991	-0.108603	0.913517	0.948535	TCHH
ENSG00000237975.7	1.32229	1.87439	1.46915	1.27583	0.202014	NA	FLG-AS1
ENSG00000197915.6	1.47592	0.752136	1.5868	0.473996	0.635503	NA	HRNR
ENSG00000143631.10	2.1476	1.58655	1.27269	1.24661	0.21254	NA	FLG
ENSG00000203783.5	0.38513	2.28462	2.84182	0.803928	0.421439	NA	PRR9
ENSG00000163218.15	1.08887	0.797794	1.86438	0.427914	0.668713	NA	PGLYRP4
ENSG00000163220.11	83.6934	-0.981534	0.253079	-3.87837	0.000105157	0.000467544	S100A9
ENSG00000163221.9	2.58063	-0.976073	1.13172	-0.862469	0.38843	0.542944	S100A12
ENSG00000237008.2	0.434837	0.530482	3.17786	0.166931	0.867425	NA	LAPTM4BP1
ENSG00000143546.10	49.9198	-0.834541	0.346775	-2.40658	0.0161029	0.0422343	S100A8
ENSG00000238279.1	1.15317	0.415617	1.80087	0.230788	0.81748	NA	ENSG00000238279.1
ENSG00000197956.10	2948.53	0.236987	0.084025	2.82044	0.00479577	0.0146934	S100A6
ENSG00000196420.7	2.59304	1.84047	1.17665	1.56416	0.11778	0.221471	S100A5
ENSG00000196154.12	4062.23	0.137684	0.095583	1.44047	0.149736	0.267389	S100A4
ENSG00000188015.10	5.8181	1.56753	0.724245	2.16436	0.0304366	0.0728674	S100A3
ENSG00000196754.12	12.1517	0.701696	0.494408	1.41927	0.155822	0.275513	S100A2
ENSG00000188643.11	7.46141	1.21041	0.66464	1.82114	0.0685849	0.143818	S100A16
ENSG00000189334.9	0.555402	0.862544	2.58468	0.333714	0.738595	NA	S100A14
ENSG00000189171.14	35.59	-0.138232	0.308056	-0.448723	0.653631	0.774412	S100A13
ENSG00000160678.11	42.04	0.287097	0.287232	0.99953	0.317538	0.469472	S100A1
ENSG00000272030.1	3.26739	0.191015	0.93941	0.203335	0.838873	0.903536	ENSG00000272030.1
ENSG00000160679.13	1627.13	0.147986	0.0683783	2.16423	0.0304468	0.0728832	CHTOP
ENSG00000143553.11	518.387	0.189005	0.0970322	1.94786	0.0514316	0.113021	SNAPIN
ENSG00000143621.17	4197.03	0.675768	0.0727968	9.28295	1.65e-20	4.43e-19	ILF2
ENSG00000169418.10	14.6879	4.94894	0.907366	5.45419	4.92e-08	3.72e-07	NPR1
ENSG00000143624.14	2569.99	-0.0711176	0.0846166	-0.840469	0.400646	0.554616	INTS3
ENSG00000143554.14	592.03	0.0546117	0.10406	0.524812	0.599714	0.732523	SLC27A3
ENSG00000143614.10	1235.45	-0.110448	0.0768851	-1.43654	0.15085	0.269023	GATAD2B
ENSG00000231827.3	6.07449	-1.19466	0.689988	-1.73143	0.0833759	0.168205	ENSG00000231827.3
ENSG00000223599.1	1.38032	0.301557	1.44797	0.208262	0.835025	NA	ENSG00000223599.1
ENSG00000284738.1	9.85274	-0.400768	0.498408	-0.804097	0.421341	0.574897	ENSG00000284738.1
ENSG00000198837.10	3267.37	-0.00316102	0.0663159	-0.0476662	0.961982	0.978892	DENND4B
ENSG00000160741.17	1116	-0.230985	0.0923099	-2.50228	0.0123397	0.0336992	CRTC2
ENSG00000143570.18	33.5032	-0.279699	0.288123	-0.970761	0.331667	0.484842	SLC39A1
ENSG00000282386.1	30.6367	-0.28953	0.331029	-0.874635	0.381773	0.53634	ENSG00000282386.1
ENSG00000273026.1	16.6156	-0.307196	0.410164	-0.748958	0.453882	0.605485	ENSG00000273026.1
ENSG00000143578.16	617.958	-0.395662	0.0870803	-4.54365	5.53e-06	3.04e-05	CREB3L4
ENSG00000143543.15	61.4911	0.608256	0.244982	2.48287	0.013033	0.0352835	JTB
ENSG00000272654.1	24.0354	-0.383832	0.349067	-1.09959	0.27151	0.41916	JTB-DT
ENSG00000143545.9	331.9	-0.392789	0.251728	-1.56037	0.118673	0.22288	RAB13
ENSG00000177954.14	11347.5	-0.27657	0.243185	-1.13728	0.255419	0.401135	RPS27
ENSG00000143552.9	3.46563	-1.8755	1.16089	-1.61557	0.106188	0.203762	NUP210L
ENSG00000231416.1	1.59352	1.76487	1.4468	1.21985	0.222523	NA	ENSG00000231416.1
ENSG00000143549.21	16693.9	0.101718	0.0605219	1.68068	0.0928253	0.182915	TPM3
ENSG00000163263.7	0.611338	-0.544181	1.95205	-0.278774	0.780418	NA	CFAP141
ENSG00000143612.20	4319.92	0.120313	0.0735555	1.63568	0.101907	0.197262	C1orf43
ENSG00000143569.19	5230.47	0.375871	0.0823449	4.5646	5e-06	2.77e-05	UBAP2L
ENSG00000143575.14	1076.41	0.506368	0.0889438	5.69312	1.25e-08	1.01e-07	HAX1
ENSG00000143595.13	98.9351	1.20835	0.212137	5.69608	1.23e-08	9.96e-08	AQP10
ENSG00000143515.18	2444.32	-0.269394	0.0703752	-3.82797	0.000129204	0.000565766	ATP8B2
ENSG00000238365.3	1.812	-2.34958	1.39727	-1.68155	0.0926561	NA	RNU7-57P
ENSG00000226855.1	1.75826	1.05045	1.61132	0.651921	0.514452	NA	RPSAP17
ENSG00000228013.1	7.91147	-1.18315	0.616241	-1.91995	0.054864	0.119296	IL6R-AS1
ENSG00000160712.13	2003.68	-0.838634	0.0745485	-11.2495	2.33e-29	1.28e-27	IL6R
ENSG00000169291.10	5.72029	1.12682	0.783582	1.43803	0.150425	0.268478	SHE
ENSG00000163239.12	0.997731	-0.0144317	1.73494	-0.00831827	0.993363	NA	TDRD10
ENSG00000160714.10	2228.29	0.0064101	0.0657647	0.0974703	0.922353	0.953897	UBE2Q1
ENSG00000229780.1	3.524	-1.13292	1.09524	-1.0344	0.30095	0.452038	UBE2Q1-AS1
ENSG00000160716.6	2.15722	0.0308821	1.1496	0.0268633	0.978569	NA	CHRNB2
ENSG00000160710.17	6212.7	0.0963452	0.076482	1.25971	0.207774	0.343986	ADAR
ENSG00000287064.1	2.06409	1.61101	1.5431	1.04401	0.296482	NA	ENSG00000287064.1
ENSG00000143603.19	23.1673	-0.3846	0.399859	-0.96184	0.33613	0.489881	KCNN3
ENSG00000163344.6	1080.72	0.137921	0.0946678	1.45689	0.145147	0.260826	PMVK
ENSG00000270361.1	0.272702	-0.976475	3.50714	-0.278425	0.780686	NA	ENSG00000270361.1
ENSG00000163346.17	3230.05	-0.846053	0.0739392	-11.4426	2.56e-30	1.51e-28	PBXIP1
ENSG00000268154.2	6.66185	-1.35727	0.779504	-1.7412	0.0816479	0.165443	ENSG00000268154.2
ENSG00000163348.4	1425.08	0.10121	0.0687323	1.47253	0.140877	0.254793	PYGO2
ENSG00000271380.1	1.70532	0.431642	1.15592	0.373419	0.708837	NA	ENSG00000271380.1
ENSG00000160691.18	2164.56	0.466151	0.079569	5.85844	4.67e-09	3.99e-08	SHC1
ENSG00000173207.13	1205.61	1.00454	0.0894924	11.2249	3.08e-29	1.67e-27	CKS1B
ENSG00000264349.1	5.09088	2.19546	0.884094	2.48329	0.0130177	0.0352514	MIR4258
ENSG00000160688.19	629.544	0.387671	0.101613	3.81519	0.000136079	0.000593308	FLAD1
ENSG00000163352.5	1.00739	0.016765	1.74177	0.00962523	0.99232	NA	LENEP
ENSG00000160685.13	1460.61	-0.0936457	0.0693827	-1.3497	0.177113	0.305013	ZBTB7B
ENSG00000163354.15	20.0644	-0.307971	0.387341	-0.795089	0.426562	0.579851	DCST2
ENSG00000163357.10	13.272	0.428498	0.493769	0.86781	0.385499	0.540114	DCST1
ENSG00000232093.1	7.96997	0.343737	0.606919	0.566364	0.571146	0.709025	DCST1-AS1
ENSG00000143537.13	1485.54	0.577278	0.0794078	7.26979	3.6e-13	5.02e-12	ADAM15
ENSG00000243364.8	45.3106	0.044834	0.263465	0.170171	0.864876	0.920341	EFNA4
ENSG00000143590.14	25.4113	0.589089	0.348188	1.69187	0.0906702	0.179612	EFNA3
ENSG00000169242.12	100.801	-0.700552	0.174843	-4.00675	6.16e-05	0.000284955	EFNA1
ENSG00000169241.19	1971.33	0.0348426	0.0814328	0.42787	0.668746	0.786251	SLC50A1
ENSG00000179085.7	344.847	-0.289584	0.12621	-2.29447	0.0217636	0.0546879	DPM3
ENSG00000163463.11	119.294	-0.316918	0.201294	-1.57441	0.115394	0.217812	KRTCAP2
ENSG00000163462.18	188.708	0.0617682	0.174682	0.353604	0.723636	0.826936	TRIM46
ENSG00000185499.16	155.125	1.38172	0.152718	9.0475	1.46e-19	3.69e-18	MUC1
ENSG00000231064.7	32.2939	-0.881553	0.305472	-2.88587	0.00390337	0.0122349	THBS3-AS1
ENSG00000169231.13	353.273	-0.573846	0.14673	-3.91089	9.2e-05	0.000413756	THBS3
ENSG00000173171.14	254.352	0.573053	0.131682	4.35178	1.35e-05	6.99e-05	MTX1
ENSG00000160766.14	217.689	0.110058	0.142836	0.77052	0.440991	0.594235	GBAP1
ENSG00000236675.1	131.981	-0.128932	0.163712	-0.787552	0.430959	0.584335	MTX1P1
ENSG00000177628.16	1148.67	0.480454	0.0791759	6.06819	1.29e-09	1.19e-08	GBA
ENSG00000160767.21	1190.7	0.348315	0.0722746	4.81933	1.44e-06	8.74e-06	FAM189B
ENSG00000116521.11	1406.04	0.40953	0.0826965	4.95221	7.34e-07	4.66e-06	SCAMP3
ENSG00000176444.19	1948.41	0.0907065	0.0979309	0.92623	0.354327	0.508284	CLK2
ENSG00000143630.10	164.601	0.205336	0.162079	1.26689	0.205194	0.340914	HCN3
ENSG00000143627.19	18.7148	3.35303	0.564791	5.93676	2.91e-09	2.56e-08	PKLR
ENSG00000160752.14	2008.63	0.61036	0.114956	5.30953	1.1e-07	7.9e-07	FDPS
ENSG00000225855.7	233.576	0.283475	0.32403	0.874842	0.38166	0.536293	RUSC1-AS1
ENSG00000160753.16	592.37	0.399199	0.0875499	4.55967	5.12e-06	2.83e-05	RUSC1
ENSG00000116539.13	1297.96	-0.240627	0.105556	-2.27963	0.0226299	0.0565218	ASH1L
ENSG00000235919.4	74.8705	-0.183262	0.1989	-0.921376	0.356854	0.511006	ASH1L-AS1
ENSG00000271267.1	8.13355	-1.48132	0.643944	-2.30038	0.0214265	0.0539551	ENSG00000271267.1
ENSG00000225082.2	0.386106	1.37085	3.01059	0.455344	0.648862	NA	DAP3P1
ENSG00000223503.1	0.776597	-0.117978	2.01594	-0.0585229	0.953332	NA	ENSG00000223503.1
ENSG00000232519.2	1.59028	0.78589	1.60841	0.488612	0.625116	NA	ENSG00000232519.2
ENSG00000125459.15	336.719	0.837348	0.114003	7.34499	2.06e-13	2.96e-12	MSTO1
ENSG00000246203.2	11.6021	0.346608	0.53031	0.653595	0.513373	0.657446	ENSG00000246203.2
ENSG00000287839.1	36.6783	-0.171154	0.291192	-0.587772	0.556685	0.696623	ENSG00000287839.1
ENSG00000163374.19	1194.46	-0.00422886	0.0695057	-0.0608419	0.951485	0.972656	YY1AP1
ENSG00000132676.16	1437.88	0.182905	0.0809987	2.25813	0.0239378	0.0593495	DAP3
ENSG00000203761.5	257.888	0.0407258	0.135044	0.301575	0.762976	0.853866	MSTO2P
ENSG00000116580.18	1640.29	-0.0561574	0.079201	-0.709049	0.478294	0.626016	GON4L
ENSG00000234937.1	0.670744	1.41586	2.11648	0.668968	0.503516	NA	ENSG00000234937.1
ENSG00000132718.9	1418.9	0.0643427	0.0990403	0.649662	0.515911	0.659654	SYT11
ENSG00000283442.1	0.557059	-0.117836	2.18796	-0.0538567	0.957049	NA	ENSG00000283442.1
ENSG00000143622.11	1565.52	-0.402712	0.0778843	-5.17065	2.33e-07	1.6e-06	RIT1
ENSG00000132680.11	1165.84	0.0498272	0.115413	0.431731	0.665937	0.783767	KHDC4
ENSG00000207475.1	1.46907	-0.449074	1.61946	-0.277299	0.78155	NA	SNORA80E
ENSG00000173080.5	0.597995	0.947	2.58986	0.365657	0.714621	NA	RXFP4
ENSG00000116584.19	4246.96	-0.263053	0.0673593	-3.90522	9.41e-05	0.000423015	ARHGEF2
ENSG00000273002.1	65.1377	-0.325258	0.262936	-1.23702	0.216079	0.354464	ARHGEF2-AS2
ENSG00000224276.1	0.715273	-2.10181	1.955	-1.0751	0.282332	NA	ARHGEF2-AS1
ENSG00000285677.2	2.85547	3.41539	1.4242	2.39811	0.0164801	0.0430675	ENSG00000285677.2
ENSG00000163479.14	2325.72	0.145072	0.0781934	1.8553	0.0635529	0.135072	SSR2
ENSG00000160803.8	1389.8	0.672004	0.0728092	9.22965	2.72e-20	7.21e-19	UBQLN4
ENSG00000116586.11	688.965	0.380381	0.117985	3.22397	0.00126425	0.00444936	LAMTOR2
ENSG00000132698.15	0.48649	1.56422	2.98372	0.524251	0.600104	NA	RAB25
ENSG00000254726.3	203.212	1.08372	0.14248	7.60615	2.82e-14	4.39e-13	MEX3A
ENSG00000160789.20	13844.6	-0.149102	0.108895	-1.36923	0.170927	0.296477	LMNA
ENSG00000196189.13	680.385	0.251535	0.0927563	2.71178	0.00669224	0.0196795	SEMA4A
ENSG00000160785.13	800.417	0.189224	0.0852945	2.21847	0.0265225	0.0647827	SLC25A44
ENSG00000160783.19	193.291	0.197461	0.134294	1.47036	0.141463	0.255507	PMF1
ENSG00000242252.2	4.31223	-0.103496	0.737485	-0.140336	0.888394	0.933992	BGLAP
ENSG00000160781.17	257.32	-0.190617	0.145861	-1.30684	0.191269	0.322726	PAQR6
ENSG00000198952.8	2601.57	0.0926201	0.0734827	1.26043	0.207513	0.343667	SMG5
ENSG00000163472.19	163.063	-0.0195598	0.148427	-0.131781	0.895157	0.937786	TMEM79
ENSG00000198715.13	557.134	-0.313899	0.0937537	-3.34812	0.000813608	0.0029847	GLMP
ENSG00000163468.15	4741.3	0.888862	0.0877022	10.135	3.86e-24	1.43e-22	CCT3
ENSG00000163467.11	6.71743	0.0677379	0.678442	0.0998434	0.920469	0.95268	TSACC
ENSG00000125462.18	4.15325	0.152696	0.91912	0.166133	0.868053	0.922244	MIR9-1HG
ENSG00000116604.18	4074.69	-0.565959	0.0600557	-9.42391	4.35e-21	1.24e-19	MEF2D
ENSG00000206651.1	0.547335	-1.82998	2.32211	-0.788069	0.430657	NA	ENSG00000206651.1
ENSG00000260460.1	0.331412	1.38447	3.82807	0.361664	0.717603	NA	ENSG00000260460.1
ENSG00000183856.11	731.597	0.910203	0.101862	8.93568	4.05e-19	9.77e-18	IQGAP3
ENSG00000187862.12	274.195	-0.532185	0.12996	-4.09498	4.22e-05	0.000201233	TTC24
ENSG00000163382.12	822.323	0.687466	0.0985259	6.97752	3e-12	3.78e-11	NAXE
ENSG00000160818.16	719.645	1.39584	0.198274	7.03995	1.92e-12	2.48e-11	GPATCH4
ENSG00000132702.13	1.26412	1.33226	1.58066	0.842852	0.399311	NA	HAPLN2
ENSG00000272068.1	77.2038	-1.27604	0.207551	-6.14804	7.84e-10	7.45e-09	BCAN-AS1
ENSG00000132692.19	29.8477	-0.444971	0.302882	-1.46912	0.1418	0.25599	BCAN
ENSG00000272405.1	235.683	-0.483968	0.120691	-4.00997	6.07e-05	0.00028142	ENSG00000272405.1
ENSG00000229953.1	19.4819	-0.571261	0.383073	-1.49126	0.135893	0.24807	ENSG00000229953.1
ENSG00000132688.11	167.399	-0.826261	0.157659	-5.24083	1.6e-07	1.12e-06	NES
ENSG00000143320.9	4.4752	0.597938	0.859171	0.695948	0.486461	0.633717	CRABP2
ENSG00000223356.1	1.72705	-0.803918	1.31607	-0.610847	0.541301	NA	ENSG00000223356.1
ENSG00000143319.16	1109.19	0.539841	0.0853893	6.32212	2.58e-10	2.59e-09	ISG20L2
ENSG00000143303.12	612.133	0.0602733	0.0928285	0.649297	0.516146	0.659724	METTL25B
ENSG00000143314.12	630.847	0.976017	0.0991991	9.83897	7.65e-23	2.57e-21	MRPL24
ENSG00000143321.19	13175.7	0.0164389	0.0750946	0.21891	0.826721	0.896501	HDGF
ENSG00000143294.15	1363.96	0.277418	0.0870364	3.18738	0.00143569	0.00499974	PRCC
ENSG00000027869.11	58.3361	1.24279	0.241383	5.14861	2.62e-07	1.78e-06	SH2D2A
ENSG00000198400.11	272.915	0.411062	0.148046	2.77657	0.0054935	0.0165631	NTRK1
ENSG00000027644.5	1.61273	-1.62214	1.45634	-1.11385	0.265344	NA	INSRR
ENSG00000187800.13	3525.23	-0.48976	0.0920325	-5.32159	1.03e-07	7.43e-07	PEAR1
ENSG00000160838.14	49.5953	-0.00255311	0.29485	-0.00865903	0.993091	0.996405	LRRC71
ENSG00000132694.18	573.936	-0.385405	0.0944223	-4.08171	4.47e-05	0.000211924	ARHGEF11
ENSG00000211581.1	0.551286	-2.11903	2.66714	-0.794493	0.426908	NA	MIR765
ENSG00000237842.2	2.08464	-0.434066	1.32046	-0.328724	0.742365	NA	SMU1P1
ENSG00000224520.2	0.77357	-0.516031	1.93318	-0.266933	0.78952	NA	KRT8P45
ENSG00000117036.12	614.599	-0.215697	0.0920125	-2.34422	0.019067	0.0488142	ETV3
ENSG00000229961.3	1.00396	-3.45377	1.94784	-1.77313	0.0762076	NA	ENSG00000229961.3
ENSG00000271736.2	17.8475	-0.838356	0.465067	-1.80265	0.0714424	0.148537	LINC02772
ENSG00000286073.1	0.164235	-0.0147701	5.0302	-0.00293628	0.997657	NA	ENSG00000286073.1
ENSG00000286151.1	184.953	-0.728235	0.42145	-1.72793	0.084001	0.169263	ENSG00000286151.1
ENSG00000143297.19	0.710431	-1.52069	2.20435	-0.689861	0.490282	NA	FCRL5
ENSG00000236731.1	0.554736	-1.75334	2.44775	-0.716306	0.473802	NA	ENSG00000236731.1
ENSG00000233712.1	0.219461	-1.82655	4.07598	-0.448125	0.654063	NA	ENSG00000233712.1
ENSG00000160856.21	0.334186	-0.506187	3.20462	-0.157955	0.874492	NA	FCRL3
ENSG00000132704.16	1.43145	-2.46267	1.6118	-1.5279	0.126538	NA	FCRL2
ENSG00000163534.15	2.69441	2.63096	1.37514	1.91323	0.0557183	0.120907	FCRL1
ENSG00000073754.6	0.438902	0.951697	2.82433	0.336964	0.736144	NA	CD5L
ENSG00000183853.18	45.7676	0.599679	0.253535	2.36527	0.018017	0.0464607	KIRREL1
ENSG00000227295.2	2.33169	-1.64515	1.25394	-1.31198	0.189526	NA	ELL2P1
ENSG00000158473.6	59.126	-1.23928	0.261392	-4.74107	2.13e-06	1.25e-05	CD1D
ENSG00000158477.7	23.599	3.23113	0.505127	6.39667	1.59e-10	1.65e-09	CD1A
ENSG00000158481.13	85.5851	3.69447	0.311891	11.8454	2.27e-32	1.59e-30	CD1C
ENSG00000158485.11	6.42745	5.4141	1.30656	4.14379	3.42e-05	0.000165469	CD1B
ENSG00000158488.16	24.9818	3.46184	0.537029	6.44628	1.15e-10	1.21e-09	CD1E
ENSG00000231434.1	2.45946	0.986426	1.10316	0.894183	0.371224	0.525455	HSP90AA3P
ENSG00000198967.4	17.1401	-0.126683	0.411538	-0.307827	0.758214	0.850948	OR10Z1
ENSG00000163554.15	1464.8	-0.00525663	0.10319	-0.0509411	0.959372	0.977218	SPTA1
ENSG00000163563.8	207.598	-0.661771	0.154783	-4.27548	1.91e-05	9.66e-05	MNDA
ENSG00000163564.15	3.10369	-1.70582	1.0736	-1.58887	0.112089	0.212784	PYHIN1
ENSG00000163565.18	1840.04	-0.375175	0.0737947	-5.08404	3.69e-07	2.46e-06	IFI16
ENSG00000163568.15	2.25042	-0.348015	1.16807	-0.297941	0.765749	NA	AIM2
ENSG00000233473.2	0.715713	-3.26609	2.15405	-1.51626	0.129454	NA	RAD1P2
ENSG00000162706.13	1.26994	-1.24211	1.63454	-0.759911	0.447308	NA	CADM3
ENSG00000225670.4	21.7296	0.102597	0.438247	0.234107	0.814902	0.888868	CADM3-AS1
ENSG00000213088.12	5.73598	0.783434	0.683923	1.1455	0.252002	0.397302	ACKR1
ENSG00000215846.6	0.2244	1.83412	4.03975	0.454019	0.649815	NA	MPTX1
ENSG00000179639.10	1716.69	0.625468	0.113802	5.49612	3.88e-08	2.97e-07	FCER1A
ENSG00000158716.9	594.261	0.0142975	0.105787	0.135154	0.89249	0.936105	DUSP23
ENSG00000181036.14	1.16178	0.165043	1.75841	0.093859	0.925221	NA	FCRL6
ENSG00000158714.11	3.32391	1.95068	1.11649	1.74715	0.0806109	0.163784	SLAMF8
ENSG00000256029.6	33.7604	-0.903561	0.319254	-2.83022	0.00465158	0.0143078	ENSG00000256029.6
ENSG00000243284.1	1.26857	-1.7126	1.74444	-0.981749	0.326224	NA	VSIG8
ENSG00000272668.2	106.412	-0.699271	0.183626	-3.80811	0.00014003	0.000608701	ENSG00000272668.2
ENSG00000213085.10	263.964	-0.113544	0.14923	-0.760868	0.446736	0.599226	CFAP45
ENSG00000279430.1	1.71152	-0.166162	1.26486	-0.131367	0.895485	NA	ENSG00000279430.1
ENSG00000158710.14	26693.7	-0.201803	0.0850075	-2.37395	0.0175991	0.045528	TAGLN2
ENSG00000085552.17	11.6281	-0.164763	0.549718	-0.299722	0.764389	0.854943	IGSF9
ENSG00000162723.10	2.60967	3.58688	1.46826	2.44294	0.0145682	0.0388632	SLAMF9
ENSG00000224259.7	0.551817	2.24304	2.18988	1.02428	0.305704	NA	LINC01133
ENSG00000177807.10	2.5915	-1.66691	1.09411	-1.52353	0.127626	0.235998	KCNJ10
ENSG00000237409.2	0.769323	1.68957	2.20622	0.765823	0.443782	NA	ENSG00000237409.2
ENSG00000143315.8	628.654	-0.247021	0.099895	-2.4728	0.0134059	0.0361625	PIGM
ENSG00000225279.2	0.275015	-0.0147197	3.80169	-0.0038719	0.996911	NA	ENSG00000225279.2
ENSG00000162729.14	522.928	0.227138	0.0991249	2.29143	0.0219385	0.0550256	IGSF8
ENSG00000132681.16	0.604337	0.946995	2.40697	0.393438	0.693996	NA	ATP1A4
ENSG00000143318.13	2.09922	1.25442	1.2998	0.965088	0.334501	NA	CASQ1
ENSG00000227741.1	7.19575	0.566678	0.606501	0.934339	0.350129	0.504621	ENSG00000227741.1
ENSG00000162734.12	1676.31	0.447555	0.0695936	6.43097	1.27e-10	1.33e-09	PEA15
ENSG00000132716.18	1147.16	-0.367124	0.0995297	-3.68859	0.000225503	0.000943405	DCAF8
ENSG00000258465.8	0.501729	-2.45321	2.66574	-0.920274	0.357429	NA	ENSG00000258465.8
ENSG00000228606.3	14.961	-0.711705	0.489901	-1.45275	0.146292	0.262495	DCAF8-DT
ENSG00000224261.2	2.42725	0.150693	1.0089	0.149363	0.881267	0.929386	RPSAP18
ENSG00000162735.18	552.773	0.14812	0.0900619	1.64465	0.100042	0.194301	PEX19
ENSG00000122218.16	5558.05	0.182841	0.0651969	2.80444	0.00504037	0.0153614	COPA
ENSG00000235082.2	2.90309	0.927397	1.04594	0.886665	0.375259	0.529355	SUMO1P3
ENSG00000202078.1	0.829955	0.2684	1.89695	0.14149	0.887483	NA	ENSG00000202078.1
ENSG00000162736.17	2546.15	-0.0314293	0.0660096	-0.476133	0.63398	0.75888	NCSTN
ENSG00000171786.6	7.9781	0.123536	0.600687	0.205658	0.837058	0.902446	NHLH1
ENSG00000162738.6	242.181	-0.296372	0.123626	-2.39733	0.016515	0.0431365	VANGL2
ENSG00000162739.14	99.8541	0.138297	0.19144	0.722404	0.470046	0.619502	SLAMF6
ENSG00000234425.1	6.12188	-1.39851	0.689549	-2.02815	0.0425446	0.0967775	ENSG00000234425.1
ENSG00000066294.14	13069.4	-0.96248	0.0885377	-10.8709	1.59e-27	7.57e-26	CD84
ENSG00000117090.15	42.0181	1.304	0.299161	4.35885	1.31e-05	6.78e-05	SLAMF1
ENSG00000228863.8	1.33408	-1.03383	1.89205	-0.546408	0.584785	NA	ENSG00000228863.8
ENSG00000117091.10	147.873	-0.149494	0.152868	-0.97793	0.328109	0.481063	CD48
ENSG00000026751.17	35.7502	-1.61256	0.358684	-4.49576	6.93e-06	3.76e-05	SLAMF7
ENSG00000122224.18	18.0205	-0.417331	0.407874	-1.02319	0.306219	0.457518	LY9
ENSG00000122223.13	1207.88	-0.446981	0.0804426	-5.55653	2.75e-08	2.14e-07	CD244
ENSG00000179914.5	3.15933	3.16905	1.4503	2.18511	0.0288808	0.0697276	ITLN1
ENSG00000213080.3	6.36476	0.197254	0.696106	0.283368	0.776895	0.863259	ENSG00000213080.3
ENSG00000158764.7	2.42878	1.75269	1.19308	1.46905	0.141818	0.25599	ITLN2
ENSG00000158769.18	1654.31	-0.438274	0.081553	-5.37411	7.7e-08	5.64e-07	F11R
ENSG00000270149.5	11.0435	-0.731875	0.544145	-1.345	0.178625	0.306965	ENSG00000270149.5
ENSG00000232879.2	0.993046	-3.12775	1.81969	-1.71884	0.0856439	NA	GLRX5P2
ENSG00000215845.11	154.87	0.0545633	0.151588	0.359945	0.718888	0.823648	TSTD1
ENSG00000158773.14	1104.54	-0.129607	0.0742221	-1.7462	0.0807757	0.16402	USF1
ENSG00000186517.14	3386.26	0.103544	0.0789938	1.31078	0.18993	0.320922	ARHGAP30
ENSG00000143217.9	5.73115	-0.561925	0.784153	-0.716601	0.47362	0.62227	NECTIN4
ENSG00000162755.14	6.47834	-0.625022	0.681432	-0.917218	0.359028	0.513321	KLHDC9
ENSG00000143256.5	687.097	0.906528	0.106132	8.54153	1.32e-17	2.79e-16	PFDN2
ENSG00000158793.14	583.17	-0.236951	0.10009	-2.36739	0.0179141	0.0462485	NIT1
ENSG00000158796.17	585.388	-0.0951243	0.101059	-0.941276	0.346564	0.500942	DEDD
ENSG00000238934.1	0.49919	-0.558008	2.50737	-0.222547	0.823888	NA	ENSG00000238934.1
ENSG00000143222.12	1348.31	0.010469	0.0988318	0.105927	0.91564	0.950107	UFC1
ENSG00000224985.1	12.9509	0.829108	0.5337	1.55351	0.120301	0.225375	ENSG00000224985.1
ENSG00000143258.16	851.962	-0.197303	0.08498	-2.32176	0.0202459	0.0513973	USP21
ENSG00000143224.18	713.168	-0.345092	0.0939895	-3.6716	0.000241037	0.00100219	PPOX
ENSG00000158850.15	866.707	0.228126	0.0805042	2.83371	0.00460106	0.0141903	B4GALT3
ENSG00000158859.10	3.08107	-0.727283	1.00085	-0.726666	0.46743	0.617234	ADAMTS4
ENSG00000158864.12	2374.77	0.133336	0.0736619	1.8101	0.0702797	0.146624	NDUFS2
ENSG00000158869.11	1610.04	-0.420107	0.0819809	-5.12445	2.98e-07	2.01e-06	FCER1G
ENSG00000158874.11	1.9956	-1.86632	1.42436	-1.31029	0.190098	NA	APOA2
ENSG00000158882.15	459.172	0.191716	0.0980998	1.9543	0.0506661	0.111618	TOMM40L
ENSG00000284035.1	0.381557	-0.0188698	2.76331	-0.00682868	0.994552	NA	MIR5187
ENSG00000143257.11	14.039	0.0260467	0.462078	0.0563687	0.955048	0.974577	NR1I3
ENSG00000248485.2	7.99388	-0.59598	0.632881	-0.941694	0.346349	0.500758	PCP4L1
ENSG00000158887.17	123.998	-0.481725	0.166382	-2.8953	0.00378801	0.0119101	MPZ
ENSG00000143252.14	1830.27	0.14713	0.0626566	2.3482	0.0188646	0.0483879	SDHC
ENSG00000236484.2	0.603021	-0.356433	2.4041	-0.148261	0.882137	NA	RRM2P2
ENSG00000283696.1	29.4902	-0.920942	0.323866	-2.84359	0.00446081	0.0138112	ENSG00000283696.1
ENSG00000288093.1	8.42158	0.316914	0.556691	0.569282	0.569164	0.707215	ENSG00000288093.1
ENSG00000283360.1	1.70441	-1.7658	1.61229	-1.09521	0.273424	NA	ENSG00000283360.1
[truncated: 26,575 more rows]
