# Supplementary material for: Epitope editing enables targeted immunotherapy of acute myeloid leukaemia
Source: Nature. 2023 Aug 30;621(7978):404–14. doi: 10.1038/s41586-023-06496-5 (PMC10499609; doi:10.1038/s41586-023-06496-5)
Supplement: Supplementary file 4 — Supplementary Tables 1–24. [file 41586_2023_6496_MOESM4_ESM.zip › Supplementary Table 5 - RNAseq - SCF_vs_UNSTIM.xlsx]

## Sheet: Supplementary Table 5 - RNAseq 
Ensemble	baseMean	log2FoldChange	lfcSE	stat	pvalue	padj	geneSymbol
ENSG00000223972.5	2.50537	0.527815	1.02308	0.515907	0.60592	NA	DDX11L1
ENSG00000227232.5	85.4267	-0.151853	0.249116	-0.609567	0.542149	0.756643	WASH7P
ENSG00000278267.1	5.50631	-1.14964	0.866538	-1.32671	0.184606	NA	MIR6859-1
ENSG00000243485.5	2.56372	-0.332526	1.22616	-0.271193	0.786242	NA	MIR1302-2HG
ENSG00000238009.6	0.348944	-0.0364048	3.08526	-0.0117996	0.990585	NA	ENSG00000238009.6
ENSG00000233750.3	4.49627	-0.419181	0.860183	-0.487316	0.626035	NA	CICP27
ENSG00000268903.1	148.768	0.0431717	0.195814	0.220474	0.825502	0.920303	ENSG00000268903.1
ENSG00000269981.1	118.209	0.113305	0.223442	0.50709	0.612092	0.802847	ENSG00000269981.1
ENSG00000239906.1	0.466922	-0.31816	2.42261	-0.131329	0.895515	NA	ENSG00000239906.1
ENSG00000241860.7	30.7445	-0.0538888	0.345306	-0.156061	0.875985	0.945135	ENSG00000241860.7
ENSG00000279928.2	6.16882	0.29581	0.859076	0.344335	0.730594	NA	DDX11L17
ENSG00000279457.4	127.388	-0.116322	0.186019	-0.625325	0.531758	0.748837	WASH9P
ENSG00000228463.10	9.11756	0.66515	0.593688	1.12037	0.262556	NA	ENSG00000228463.10
ENSG00000237094.12	65.4945	0.272233	0.253872	1.07233	0.283574	0.53268	ENSG00000237094.12
ENSG00000278757.1	0.234721	-0.0358538	4.33362	-0.00827342	0.993399	NA	ENSG00000278757.1
ENSG00000230021.10	4.8906	0.294688	0.872538	0.337736	0.735562	NA	ENSG00000230021.10
ENSG00000225972.1	14.3893	0.26956	0.537494	0.501512	0.616011	NA	MTND1P23
ENSG00000225630.1	1401.3	0.0987015	0.109355	0.902575	0.366751	0.617419	MTND2P28
ENSG00000237973.1	298.464	0.206804	0.311285	0.664354	0.506464	0.731034	MTCO1P12
ENSG00000229344.1	26.242	-0.120858	0.472702	-0.255676	0.798201	0.905506	MTCO2P12
ENSG00000240409.1	0.702869	2.10117	2.18735	0.960602	0.336752	NA	MTATP8P1
ENSG00000248527.1	4655.07	-0.00254796	0.205661	-0.0123891	0.990115	0.995376	MTATP6P1
ENSG00000198744.5	63.6644	0.0729949	0.467653	0.156088	0.875964	0.945135	MTCO3P12
ENSG00000229376.3	1.51517	2.98622	1.76779	1.68924	0.0911741	NA	CICP3
ENSG00000228327.3	134.457	0.0584482	0.176358	0.331417	0.74033	0.878373	ENSG00000228327.3
ENSG00000237491.10	22.7097	-0.401889	0.367359	-1.09399	0.273958	0.521451	LINC01409
ENSG00000230092.7	2.38754	-0.871733	1.14121	-0.76387	0.444944	NA	ENSG00000230092.7
ENSG00000177757.2	5.30135	1.10447	0.806763	1.36902	0.170994	NA	FAM87B
ENSG00000228794.9	197.578	0.178523	0.129621	1.37726	0.16843	0.392835	LINC01128
ENSG00000225880.5	24.2137	-0.525177	0.382731	-1.37218	0.170006	0.395412	LINC00115
ENSG00000230368.2	3.79416	-0.0579601	0.85044	-0.0681531	0.945664	NA	FAM41C
ENSG00000234711.1	1.1082	-0.561198	1.63955	-0.342287	0.732135	NA	TUBB8P11
ENSG00000283040.1	0.293275	-0.0364263	3.46118	-0.0105243	0.991603	NA	ENSG00000283040.1
ENSG00000272438.1	6.9477	-0.944352	0.653069	-1.44602	0.148171	NA	ENSG00000272438.1
ENSG00000230699.2	26.3142	0.742944	0.360367	2.06163	0.0392429	0.146509	ENSG00000230699.2
ENSG00000223764.2	62.2629	-0.09028	0.239976	-0.376205	0.706765	0.85901	LINC02593
ENSG00000187634.12	74.2503	-0.507464	0.201053	-2.52403	0.0116017	0.0604611	SAMD11
ENSG00000188976.11	1294.1	0.299475	0.0767204	3.90346	9.48e-05	0.00130547	NOC2L
ENSG00000187961.14	187.49	0.0340993	0.157534	0.216458	0.828631	0.921139	KLHL17
ENSG00000187583.11	1.22082	-0.166935	1.66595	-0.100204	0.920183	NA	PLEKHN1
ENSG00000188290.10	2.28388	0.355073	1.11288	0.319058	0.749682	NA	HES4
ENSG00000187608.10	155.607	-0.0994149	0.175519	-0.566404	0.571119	0.776745	ISG15
ENSG00000188157.15	565.359	-0.068357	0.0976979	-0.699678	0.484129	0.716865	AGRN
ENSG00000217801.10	51.5686	-0.688127	0.283215	-2.4297	0.0151114	0.0738481	ENSG00000217801.10
ENSG00000273443.1	2.10937	-0.485384	1.14017	-0.425713	0.670317	NA	ENSG00000273443.1
ENSG00000237330.3	0.575943	1.64819	2.29384	0.718527	0.472432	NA	RNF223
ENSG00000131591.17	307.583	0.241347	0.111686	2.16094	0.0306997	0.12331	C1orf159
ENSG00000285812.1	1.67662	1.71216	1.42021	1.20557	0.227982	NA	ENSG00000285812.1
ENSG00000272141.1	0.519156	0.793734	2.80987	0.28248	0.777575	NA	ENSG00000272141.1
ENSG00000205231.1	1.46058	-1.78803	1.59049	-1.1242	0.260929	NA	TTLL10-AS1
ENSG00000162571.13	19.2521	-0.399135	0.374322	-1.06629	0.286293	0.535406	TTLL10
ENSG00000186891.14	11.6966	-0.0927783	0.513711	-0.180604	0.856678	NA	TNFRSF18
ENSG00000186827.11	71.4783	-0.443704	0.22369	-1.98357	0.0473043	0.167149	TNFRSF4
ENSG00000078808.17	3251.13	-0.000168032	0.0754104	-0.00222823	0.998222	0.999037	SDF4
ENSG00000176022.7	673.023	0.176478	0.0992775	1.77763	0.0754651	0.229704	B3GALT6
ENSG00000184163.3	23.2984	-0.359433	0.370592	-0.969887	0.332103	0.584776	C1QTNF12
ENSG00000260179.1	9.06896	-0.578831	0.552573	-1.04752	0.29486	NA	ENSG00000260179.1
ENSG00000160087.20	1063.7	0.00286211	0.077249	0.0370504	0.970445	0.986278	UBE2J2
ENSG00000230415.1	22.4972	0.118002	0.357686	0.329903	0.741473	0.878696	LINC01786
ENSG00000162572.21	158.368	0.253055	0.179495	1.40982	0.158593	0.37765	SCNN1D
ENSG00000131584.19	2440.75	-0.311848	0.0855894	-3.64353	0.000268924	0.00314357	ACAP3
ENSG00000169972.12	106.086	0.149307	0.178984	0.834194	0.404172	0.649934	PUSL1
ENSG00000127054.20	1646.67	-0.0032793	0.0688903	-0.0476017	0.962034	0.984023	INTS11
ENSG00000240731.1	43.6388	0.184518	0.278259	0.663115	0.507257	0.731273	ENSG00000240731.1
ENSG00000224051.7	369.854	-0.106679	0.124328	-0.858044	0.390868	0.640078	CPTP
ENSG00000169962.5	24.7601	-0.339286	0.363629	-0.933055	0.350792	0.603249	TAS1R3
ENSG00000107404.20	726.632	-0.023523	0.0837604	-0.280837	0.778835	0.895968	DVL1
ENSG00000162576.16	308.23	-0.0318799	0.147098	-0.216725	0.828423	0.921115	MXRA8
ENSG00000175756.13	829.627	0.0678256	0.0947807	0.715606	0.474235	0.709466	AURKAIP1
ENSG00000223663.2	0.927756	-2.48591	1.99224	-1.24779	0.212106	NA	NDUFB4P8
ENSG00000221978.12	3616.29	-0.395143	0.0911176	-4.33662	1.45e-05	0.000264194	CCNL2
ENSG00000224870.7	485.674	0.0391582	0.0966903	0.404986	0.685488	0.847677	MRPL20-AS1
ENSG00000242485.6	526.495	0.332525	0.0860732	3.86328	0.000111875	0.00151052	MRPL20
ENSG00000272455.1	102.344	-0.0510845	0.176232	-0.289871	0.771915	0.892696	MRPL20-DT
ENSG00000235098.8	2.79768	0.546005	1.01576	0.537535	0.590898	NA	ANKRD65
ENSG00000225905.1	0.293766	0.92523	4.06522	0.227597	0.81996	NA	ANKRD65-AS1
ENSG00000205116.3	2.16587	0.164126	1.13653	0.14441	0.885177	NA	TMEM88B
ENSG00000225285.1	26.8166	0.00539149	0.351331	0.0153459	0.987756	0.99445	LINC01770
ENSG00000179403.12	138.898	-0.12001	0.17964	-0.668058	0.504096	0.729262	VWA1
ENSG00000215915.10	8.07468	0.180204	0.699621	0.257573	0.796736	NA	ATAD3C
ENSG00000160072.20	631.064	0.315887	0.102906	3.06968	0.00214291	0.0164771	ATAD3B
ENSG00000284740.1	13.2717	-0.143666	0.497701	-0.288659	0.772842	NA	ENSG00000284740.1
ENSG00000197785.14	614.657	0.583488	0.101034	5.77516	7.69e-09	3.47e-07	ATAD3A
ENSG00000205090.9	13.4382	-0.0415381	0.471627	-0.0880741	0.929818	NA	TMEM240
ENSG00000160075.12	2103.25	-0.00220936	0.0670385	-0.0329566	0.973709	0.98755	SSU72
ENSG00000215014.5	23.2151	-0.0536529	0.359686	-0.149166	0.881423	0.947172	ENSG00000215014.5
ENSG00000228594.4	393.613	0.433946	0.125867	3.44766	0.000565471	0.00564206	FNDC10
ENSG00000286989.1	118.273	0.0711413	0.167047	0.425875	0.670199	0.839431	ENSG00000286989.1
ENSG00000272106.1	92.8725	-0.167619	0.195633	-0.856806	0.391552	0.640678	ENSG00000272106.1
ENSG00000197530.12	1293.64	-0.389467	0.0959739	-4.05806	4.95e-05	0.000753874	MIB2
ENSG00000189409.14	1.46515	-1.11631	1.46523	-0.761865	0.44614	NA	MMP23B
ENSG00000248333.8	932.56	-0.034244	0.0907345	-0.377409	0.70587	0.858536	CDK11B
ENSG00000272004.1	1.62868	-0.615545	1.31978	-0.4664	0.64093	NA	ENSG00000272004.1
ENSG00000189339.12	2409.03	-0.155716	0.0703742	-2.21268	0.0269198	0.112436	SLC35E2B
ENSG00000269737.2	55.8065	0.0372767	0.254294	0.146589	0.883457	0.94807	ENSG00000269737.2
ENSG00000215914.4	5.96312	-1.18006	0.780559	-1.51182	0.13058	NA	MMP23A
ENSG00000008128.23	29.3864	0.0747935	0.330116	0.226567	0.82076	0.917572	CDK11A
ENSG00000268575.1	58.012	0.0796789	0.243378	0.327387	0.743375	0.879441	ENSG00000268575.1
ENSG00000227775.3	23.7407	0.136143	0.379398	0.358838	0.719716	0.867397	ENSG00000227775.3
ENSG00000215790.7	813.197	-0.222465	0.109207	-2.0371	0.0416401	0.152937	SLC35E2A
ENSG00000008130.15	1470.48	0.0705365	0.0712901	0.989429	0.322453	0.574313	NADK
ENSG00000078369.18	8583.92	-0.0540433	0.0653144	-0.827434	0.407991	0.654003	GNB1
ENSG00000231050.1	4.79252	-0.449783	0.831747	-0.540769	0.588667	NA	GNB1-DT
ENSG00000169885.10	8.43934	0.3882	0.648884	0.598258	0.549668	NA	CALML6
ENSG00000178821.13	1.40086	1.24251	1.34838	0.92148	0.3568	NA	TMEM52
ENSG00000142609.18	0.986587	-0.418629	1.93741	-0.216076	0.828928	NA	CFAP74
ENSG00000187730.9	2.74518	-0.429255	0.960763	-0.446785	0.65503	NA	GABRD
ENSG00000067606.17	33.7201	-0.575848	0.297382	-1.93639	0.0528193	0.180777	PRKCZ
ENSG00000271806.1	0.351098	-0.0364006	3.25094	-0.0111969	0.991066	NA	ENSG00000271806.1
ENSG00000182873.5	18.9615	-0.0912776	0.431333	-0.211618	0.832405	0.923034	PRKCZ-AS1
ENSG00000162585.17	852.388	0.0909424	0.094447	0.962894	0.335601	0.588012	FAAP20
ENSG00000234396.3	0.707254	-0.496182	2.13278	-0.232645	0.816037	NA	ENSG00000234396.3
ENSG00000157933.10	1985.07	-0.0355919	0.0711837	-0.5	0.617075	0.806471	SKI
ENSG00000287356.1	32.2518	0.205534	0.332991	0.617235	0.53708	0.752902	ENSG00000287356.1
ENSG00000116151.14	112.595	0.0748958	0.187033	0.400441	0.688832	0.8496	MORN1
ENSG00000272161.1	0.57886	0.925358	2.60277	0.355528	0.722194	NA	ENSG00000272161.1
ENSG00000269896.2	34.8851	0.771942	0.301293	2.5621	0.0104043	0.0554782	ENSG00000269896.2
ENSG00000272420.1	3.89326	1.54697	0.918154	1.68487	0.0920145	NA	ENSG00000272420.1
ENSG00000157916.20	1772.36	-0.0716329	0.0693606	-1.03276	0.301716	0.552529	RER1
ENSG00000157911.10	177.049	0.143428	0.157198	0.912406	0.361555	0.61316	PEX10
ENSG00000149527.18	33.3005	-0.398051	0.30121	-1.32151	0.186333	0.417447	PLCH2
ENSG00000224387.1	1.39666	0.927544	1.41335	0.656274	0.511648	NA	ENSG00000224387.1
ENSG00000229393.1	1.2284	-0.0892062	1.40485	-0.0634989	0.949369	NA	ENSG00000229393.1
ENSG00000157881.15	436.138	-0.0898995	0.104059	-0.863927	0.387628	0.637044	PANK4
ENSG00000197921.6	20.8584	-0.31867	0.379933	-0.838754	0.401608	0.648673	HES5
ENSG00000272449.2	60.3085	-0.596737	0.232554	-2.56601	0.0102875	0.0550348	ENSG00000272449.2
ENSG00000238164.6	284.523	-0.0650092	0.125607	-0.51756	0.604766	0.798451	TNFRSF14-AS1
ENSG00000157873.17	3255.19	-0.280478	0.0961614	-2.91674	0.00353713	0.0242459	TNFRSF14
ENSG00000225931.3	16.6323	0.196662	0.455179	0.432053	0.665703	0.836733	ENSG00000225931.3
ENSG00000228037.1	9.8613	0.129624	0.582647	0.222475	0.823944	NA	ENSG00000228037.1
ENSG00000157870.16	884.881	-0.102487	0.0931508	-1.10022	0.271235	0.51799	PRXL2B
ENSG00000142606.16	29.8983	-0.126759	0.311189	-0.407339	0.683759	0.846929	MMEL1
ENSG00000215912.12	29.6204	0.0717468	0.321389	0.22324	0.823349	0.918877	TTC34
ENSG00000177133.11	45.6134	-0.499869	0.282752	-1.76787	0.0770825	0.232845	PRDM16-DT
ENSG00000142611.17	95.7633	-0.475314	0.187379	-2.53664	0.0111922	0.0586593	PRDM16
ENSG00000130762.15	7.09814	0.977631	0.720629	1.35664	0.174897	NA	ARHGEF16
ENSG00000272088.1	0.580638	2.00812	2.46513	0.81461	0.415296	NA	ENSG00000272088.1
ENSG00000162591.16	2976.93	-0.446536	0.0872455	-5.11815	3.09e-07	9.32e-06	MEGF6
ENSG00000238260.1	38.1943	-0.621702	0.326034	-1.90686	0.0565382	0.189323	ENSG00000238260.1
ENSG00000158109.15	723.353	-0.0938401	0.0885407	-1.05985	0.289212	0.538469	TPRG1L
ENSG00000116213.16	481.602	0.0329213	0.0972241	0.338612	0.734902	0.875939	WRAP73
ENSG00000078900.15	9.34522	0.443136	0.595293	0.7444	0.456635	NA	TP73
ENSG00000227372.12	803.896	-0.0299828	0.104229	-0.287663	0.773604	0.893239	TP73-AS1
ENSG00000162592.10	2.96612	0.494639	1.04147	0.474943	0.634827	NA	CCDC27
ENSG00000235169.8	399.859	-0.279143	0.105966	-2.63427	0.00843182	0.0474431	SMIM1
ENSG00000130764.10	1508.81	-0.113416	0.0684271	-1.65748	0.097423	0.274078	LRRC47
ENSG00000266075.2	32.2292	-0.0482591	0.300849	-0.16041	0.872558	0.943322	RN7SL574P
ENSG00000272153.1	48.8831	0.0131338	0.245148	0.0535752	0.957274	0.98203	ENSG00000272153.1
ENSG00000116198.13	1153.74	-0.249832	0.0885971	-2.81987	0.00480437	0.030876	CEP104
ENSG00000169598.15	553.774	-0.00690334	0.0872692	-0.079104	0.93695	0.972546	DFFB
ENSG00000198912.11	879.9	0.0781538	0.0759844	1.02855	0.303691	0.554519	C1orf174
ENSG00000236423.6	98.4152	0.0224431	0.183473	0.122324	0.902643	0.956353	LINC01134
ENSG00000196581.11	0.407558	-0.0364196	2.93569	-0.0124058	0.990102	NA	AJAP1
ENSG00000131697.18	397.901	0.290285	0.102672	2.82731	0.00469403	0.0303199	NPHP4
ENSG00000069424.15	8016.56	-0.0136837	0.0653801	-0.209295	0.834218	0.923613	KCNAB2
ENSG00000116254.18	40.7844	2.5974	0.386306	6.72369	1.77e-11	1.28e-09	CHD5
ENSG00000116251.11	3370.74	0.108113	0.0617288	1.75141	0.0798746	0.239023	RPL22
ENSG00000226944.1	0.406837	1.72857	3.08737	0.559884	0.575559	NA	RNF207-AS1
ENSG00000158286.13	9.6006	1.55883	0.630455	2.47255	0.0134154	NA	RNF207
ENSG00000116237.16	1111.63	0.521879	0.0893889	5.8383	5.27e-09	2.43e-07	ICMT
ENSG00000225077.3	2.38963	0.751881	1.23202	0.610285	0.541673	NA	ICMT-DT
ENSG00000158292.7	73.312	-0.00321156	0.202395	-0.0158678	0.98734	0.99445	GPR153
ENSG00000097021.19	368.419	0.853664	0.122594	6.96336	3.32e-12	2.78e-10	ACOT7
ENSG00000069812.11	2.05237	-0.245631	1.26442	-0.194264	0.845969	NA	HES2
ENSG00000187017.17	28.1003	0.869718	0.352059	2.47038	0.0134971	0.0675899	ESPN
ENSG00000231868.1	0.873482	1.88476	1.87444	1.00551	0.314654	NA	ENSG00000231868.1
ENSG00000215788.10	72.7458	0.254764	0.22934	1.11086	0.26663	0.514137	TNFRSF25
ENSG00000171680.22	14.8448	0.522207	0.446225	1.17028	0.24189	NA	PLEKHG5
ENSG00000162408.11	302.69	0.263789	0.120615	2.18704	0.0287398	0.117555	NOL9
ENSG00000229519.2	2.91524	0.00203743	0.981673	0.00207546	0.998344	NA	ENSG00000229519.2
ENSG00000173662.21	0.353961	-2.85203	3.10822	-0.917579	0.35884	NA	TAS1R1
ENSG00000204859.13	731.843	0.00111733	0.102066	0.0109471	0.991266	0.995663	ZBTB48
ENSG00000162413.16	1142.05	-0.143642	0.0822983	-1.74538	0.080919	0.241154	KLHL21
ENSG00000116273.6	561.499	-0.0433683	0.0936342	-0.463167	0.643245	0.822092	PHF13
ENSG00000041988.15	194.442	-0.109759	0.128744	-0.852542	0.393913	0.642494	THAP3
ENSG00000007923.16	701.407	0.242277	0.1077	2.24955	0.0244778	0.104965	DNAJC11
ENSG00000237436.1	27.0507	-0.102486	0.331826	-0.308854	0.757433	0.885872	CAMTA1-DT
ENSG00000171735.19	781.604	-0.106378	0.0868472	-1.22488	0.220619	0.460482	CAMTA1
ENSG00000270171.1	0.705251	-2.86241	2.29547	-1.24698	0.212404	NA	ENSG00000270171.1
ENSG00000270035.1	0.583693	-1.78623	2.31929	-0.770162	0.441204	NA	ENSG00000270035.1
ENSG00000269978.1	0.641267	0.472605	2.41277	0.195876	0.844707	NA	ENSG00000269978.1
ENSG00000049245.13	1437.43	-0.11709	0.066412	-1.76309	0.077886	0.234503	VAMP3
ENSG00000269925.1	11.1994	-0.0714828	0.555909	-0.128587	0.897684	NA	ENSG00000269925.1
ENSG00000049246.14	197.783	0.121459	0.140111	0.866878	0.386009	0.635588	PER3
ENSG00000236266.1	1.7522	0.385364	1.21186	0.317993	0.75049	NA	ENSG00000236266.1
ENSG00000049247.13	13.2435	0.366379	0.709109	0.516675	0.605383	NA	UTS2
ENSG00000049249.8	2.67567	1.27909	1.02774	1.24456	0.213292	NA	TNFRSF9
ENSG00000116288.13	2805.13	0.166963	0.0765952	2.17981	0.0292718	0.119224	PARK7
ENSG00000200344.1	0.585311	-0.0333152	2.35844	-0.0141259	0.98873	NA	ENSG00000200344.1
ENSG00000284747.1	6.92312	0.414788	0.666238	0.622583	0.533559	NA	ENSG00000284747.1
ENSG00000284716.1	0.819468	-0.805325	1.87536	-0.429425	0.667614	NA	ENSG00000284716.1
ENSG00000116285.13	1.74891	-0.043573	1.51922	-0.0286812	0.977119	NA	ERRFI1
ENSG00000162426.14	0.114372	-0.0364576	5.13408	-0.00710109	0.994334	NA	SLC45A1
ENSG00000142599.19	1990.34	0.00677547	0.0635761	0.106573	0.915128	0.96271	RERE
ENSG00000232912.6	1.33639	0.139334	1.6025	0.0869477	0.930713	NA	RERE-AS1
ENSG00000074800.16	19703.6	0.805365	0.1013	7.95028	1.86e-15	2.58e-13	ENO1
ENSG00000274258.1	0.236727	-0.0364354	4.02693	-0.00904793	0.992781	NA	MIR6728
ENSG00000230679.1	1.45787	-0.221492	1.34144	-0.165115	0.868853	NA	ENO1-AS1
ENSG00000201725.1	0.172912	0.903415	4.93538	0.183049	0.85476	NA	RNU6-304P
ENSG00000238249.2	1.23011	-0.0364184	2.0338	-0.0179066	0.985713	NA	HMGN2P17
ENSG00000232208.2	0.409682	-1.01993	2.89202	-0.35267	0.724336	NA	ENSG00000232208.2
ENSG00000131686.15	0.0577725	-0.0364021	5.13408	-0.00709028	0.994343	NA	CA6
ENSG00000142583.18	773.412	0.243177	0.0869803	2.79577	0.00517761	0.0324942	SLC2A5
ENSG00000180758.12	43.4862	0.0225718	0.271692	0.0830786	0.933789	0.970926	GPR157
ENSG00000228526.7	92.3993	-0.475158	0.213192	-2.22878	0.0258286	0.109355	MIR34AHG
ENSG00000234546.4	8.71748	-0.647157	0.60947	-1.06184	0.28831	NA	LNCTAM34A
ENSG00000049239.12	1224.77	0.179321	0.0827377	2.16735	0.0302084	0.121835	H6PD
ENSG00000171621.14	500.593	-0.269922	0.108759	-2.48184	0.0130706	0.0659446	SPSB1
ENSG00000284652.1	0.813987	0.0623216	2.09787	0.0297071	0.976301	NA	ENSG00000284652.1
ENSG00000284693.1	22.8361	-0.249894	0.349005	-0.716019	0.473979	0.709403	LINC02606
ENSG00000171612.7	210.327	0.115286	0.125909	0.915631	0.359861	0.611485	SLC25A33
ENSG00000231181.1	2.8518	0.253162	1.09458	0.231287	0.817092	NA	ENSG00000231181.1
ENSG00000188807.13	512.133	0.364485	0.101413	3.59406	0.000325569	0.00364642	TMEM201
ENSG00000171608.16	1613.5	0.00698959	0.0694567	0.100632	0.919842	0.96509	PIK3CD
ENSG00000179840.5	15.7399	-0.185272	0.430953	-0.429912	0.667259	0.837238	PIK3CD-AS1
ENSG00000231789.2	20.8236	0.212276	0.394057	0.538694	0.590098	0.789582	PIK3CD-AS2
ENSG00000171603.17	2721.74	0.0751181	0.0650017	1.15563	0.247832	0.494019	CLSTN1
ENSG00000178585.15	1012.07	-0.176236	0.0839954	-2.09816	0.0358912	0.13734	CTNNBIP1
ENSG00000285701.1	1.05345	-0.679237	1.89308	-0.3588	0.719745	NA	ENSG00000285701.1
ENSG00000162441.12	1210.4	-0.0599442	0.0720331	-0.832176	0.405309	0.651123	LZIC
ENSG00000228150.1	10.8007	-0.203785	0.533593	-0.38191	0.702528	NA	ENSG00000228150.1
ENSG00000173614.14	244.077	0.0528238	0.11786	0.448191	0.654015	0.828896	NMNAT1
ENSG00000202415.1	0.409046	-0.998172	2.79698	-0.356875	0.721186	NA	RN7SKP269
ENSG00000130939.20	1812.45	-0.055752	0.0614866	-0.906734	0.364547	0.615469	UBE4B
ENSG00000224340.1	0.235252	-1.01865	4.38204	-0.23246	0.81618	NA	ENSG00000224340.1
ENSG00000233623.2	1.4543	3.32946	1.63455	2.03692	0.0416579	NA	PGAM1P11
ENSG00000201746.1	0.289545	-0.0364466	3.74919	-0.00972118	0.992244	NA	RNU6-828P
ENSG00000054523.17	486.328	0.165802	0.107464	1.54287	0.122863	0.320656	KIF1B
ENSG00000284735.1	1.38933	0.0949321	1.63	0.0582407	0.953557	NA	ENSG00000284735.1
ENSG00000284642.1	3.83968	0.842127	0.915083	0.920274	0.35743	NA	ENSG00000284642.1
ENSG00000142657.21	5875.57	-0.102264	0.07001	-1.4607	0.144098	0.35588	PGD
ENSG00000271989.1	0.349361	0.404023	3.22391	0.125321	0.90027	NA	ENSG00000271989.1
ENSG00000251503.8	0.463544	0.986013	2.67212	0.369001	0.712127	NA	CENPS-CORT
ENSG00000175279.22	7.79848	1.06486	0.649434	1.63968	0.101072	NA	CENPS
ENSG00000241563.3	3.72	0.709898	0.907951	0.781868	0.434292	NA	CORT
ENSG00000160049.12	836.447	0.15382	0.0804488	1.91203	0.0558725	0.187691	DFFA
ENSG00000142655.13	424.822	-0.0482699	0.10633	-0.453963	0.649856	0.826257	PEX14
ENSG00000287727.1	2.15981	0.246903	1.16676	0.211614	0.832409	NA	ENSG00000287727.1
ENSG00000243267.3	0.405249	-0.0391341	2.85344	-0.0137147	0.989058	NA	RN7SL614P
ENSG00000130940.15	43.7545	-0.282524	0.308967	-0.914416	0.360499	0.612397	CASZ1
ENSG00000272078.1	3.78538	-2.03523	1.02556	-1.98452	0.0471984	NA	ENSG00000272078.1
ENSG00000175262.14	13.0364	0.616109	0.495099	1.24441	0.213347	NA	C1orf127
ENSG00000215785.2	0.703183	2.43525	2.16967	1.12241	0.261689	NA	CFL1P6
ENSG00000120948.17	1793.21	0.0810183	0.070316	1.1522	0.249237	0.495345	TARDBP
ENSG00000009724.17	78.9139	-0.289073	0.254401	-1.13629	0.255835	0.501945	MASP2
ENSG00000271895.2	25.8266	-0.838524	0.399488	-2.099	0.0358171	0.137199	ENSG00000271895.2
ENSG00000116649.10	906.43	0.727113	0.0956484	7.60193	2.92e-14	3.52e-12	SRM
ENSG00000171824.14	1256.64	0.145306	0.0655756	2.21586	0.0267008	0.111921	EXOSC10
ENSG00000226849.1	4.27339	-0.191775	0.825701	-0.232258	0.816338	NA	ENSG00000226849.1
ENSG00000230337.1	3.09535	-0.193461	0.954067	-0.202776	0.83931	NA	EXOSC10-AS1
ENSG00000198793.13	1879.84	0.152757	0.0874894	1.746	0.0808109	0.240943	MTOR
ENSG00000120942.13	474.214	0.332334	0.106483	3.121	0.00180238	0.014315	UBIAD1
ENSG00000238199.1	0.579099	1.70481	2.5616	0.665526	0.505714	NA	UBE2V2P3
ENSG00000204624.8	1.10661	-1.51704	1.79943	-0.843063	0.399193	NA	DISP3
ENSG00000116661.11	0.47023	-2.1793	2.72274	-0.800405	0.423476	NA	FBXO2
ENSG00000132879.14	141.414	0.159004	0.156923	1.01327	0.310933	0.562194	FBXO44
ENSG00000116663.11	62.7628	0.0698827	0.216391	0.322946	0.746736	0.880682	FBXO6
ENSG00000116670.15	375.338	0.458018	0.112484	4.07185	4.66e-05	0.000719717	MAD2L2
ENSG00000162490.7	14.8399	-0.0756055	0.493663	-0.153152	0.878278	NA	DRAXIN
ENSG00000177674.16	617.086	0.333405	0.0990534	3.36591	0.000762922	0.00719739	AGTRAP
ENSG00000215910.7	0.464437	0.742465	2.50909	0.29591	0.767299	NA	C1orf167
ENSG00000177000.12	1876.61	-0.00399519	0.065547	-0.0609515	0.951398	0.979046	MTHFR
ENSG00000011021.23	1235.67	0.0968975	0.0845749	1.1457	0.251919	0.498279	CLCN6
ENSG00000175206.10	6.49632	0.205204	0.684954	0.299588	0.764491	NA	NPPA
ENSG00000285646.2	5.87713	0.389588	0.680652	0.572374	0.567068	NA	ENSG00000285646.2
ENSG00000116685.16	1329.25	-0.016552	0.100449	-0.16478	0.869117	0.941671	KIAA2013
ENSG00000083444.17	943.058	0.456447	0.103361	4.41605	1.01e-05	0.00019414	PLOD1
ENSG00000116688.16	2151.16	0.0253416	0.0659199	0.38443	0.70066	0.855786	MFN2
ENSG00000116691.11	492.192	0.0649389	0.108132	0.600552	0.548139	0.760699	MIIP
ENSG00000202461.1	2.21519	1.31213	1.31461	0.998115	0.318223	NA	ENSG00000202461.1
ENSG00000120949.15	20.8031	2.5646	0.504309	5.08538	3.67e-07	1.08e-05	TNFRSF8
ENSG00000028137.19	310.567	0.0290683	0.119431	0.24339	0.807703	0.910948	TNFRSF1B
ENSG00000048707.15	1066.6	0.208939	0.124469	1.67864	0.0932216	0.26588	VPS13D
ENSG00000239149.1	0.407351	-0.0401144	2.89876	-0.0138385	0.988959	NA	SNORA59A
ENSG00000229484.1	0.467112	0.492941	2.64669	0.186248	0.85225	NA	LINC02766
ENSG00000162496.9	11.4209	0.542342	0.561928	0.965145	0.334472	NA	DHRS3
ENSG00000272482.1	0.522852	0.744171	2.39289	0.310992	0.755807	NA	ENSG00000272482.1
ENSG00000179172.9	6.40118	1.07368	0.83491	1.28598	0.19845	NA	HNRNPCL1
ENSG00000179412.10	0.23336	-0.982159	4.04548	-0.242779	0.808176	NA	HNRNPCL4
ENSG00000116731.22	1248.65	-0.176853	0.0830134	-2.13041	0.0331374	0.130049	PRDM2
ENSG00000189337.17	1713.76	-0.239005	0.0966482	-2.47294	0.0134008	0.0672022	KAZN
ENSG00000287756.1	1.91444	2.2306	1.44803	1.54044	0.123453	NA	ENSG00000287756.1
ENSG00000175147.13	5.59235	-0.0787478	0.721993	-0.10907	0.913147	NA	TMEM51-AS1
ENSG00000171729.14	76.3238	-0.275389	0.195006	-1.4122	0.15789	0.376912	TMEM51
ENSG00000142621.19	0.290766	-0.373393	3.64741	-0.102372	0.918461	NA	FHAD1
ENSG00000228140.2	1.40326	-0.227517	1.47482	-0.154267	0.877399	NA	EFHD2-AS1
ENSG00000142634.13	1373.06	0.294201	0.0911248	3.22855	0.00124417	0.0106086	EFHD2
ENSG00000162438.12	0.933403	-1.76123	2.01759	-0.872934	0.382699	NA	CTRC
ENSG00000142615.8	0.407279	1.84572	2.8985	0.636785	0.524265	NA	CELA2A
ENSG00000215704.10	8.59437	-1.44751	0.622096	-2.32683	0.0199745	NA	CELA2B
ENSG00000132906.18	468.12	-0.0826704	0.0913239	-0.905243	0.365337	0.616024	CASP9
ENSG00000116138.13	875.575	-0.232132	0.0785506	-2.95519	0.00312473	0.0219717	DNAJC16
ENSG00000116771.6	26.6885	0.538887	0.331989	1.62321	0.104545	0.287103	AGMAT
ENSG00000237301.1	5.12245	0.816389	0.820588	0.994884	0.319793	NA	ENSG00000237301.1
ENSG00000235084.3	6.57967	0.260655	0.659019	0.39552	0.692459	NA	CHCHD2P6
ENSG00000197312.12	650.146	0.45896	0.125938	3.64435	0.000268071	0.00313858	DDI2
ENSG00000271742.1	0.232223	-0.99818	4.04835	-0.246564	0.805245	NA	ENSG00000271742.1
ENSG00000116786.13	1576.73	-0.0902281	0.0734001	-1.22926	0.218973	0.458256	PLEKHM2
ENSG00000237938.5	13.6972	0.00242847	0.493631	0.0049196	0.996075	NA	ENSG00000237938.5
ENSG00000162461.8	23.06	0.253175	0.397843	0.636369	0.524536	0.74386	SLC25A34
ENSG00000162458.13	0.348368	-0.496487	3.40517	-0.145804	0.884076	NA	FBLIM1
ENSG00000224321.1	1.45828	-0.281894	1.4144	-0.199302	0.842027	NA	RPL12P14
ENSG00000233954.6	202.959	-0.154778	0.151434	-1.02208	0.306742	0.557737	UQCRHL
ENSG00000178715.8	8.03148	-0.720596	0.669591	-1.07617	0.28185	NA	ENSG00000178715.8
ENSG00000179743.4	248.638	-0.0854389	0.128761	-0.663544	0.506982	0.731209	SPEN-AS1
ENSG00000065526.11	3386.7	0.239605	0.102915	2.32819	0.0199019	0.0905679	SPEN
ENSG00000116809.11	868.114	-0.161815	0.0851538	-1.90026	0.0573988	0.191117	ZBTB17
ENSG00000173641.17	3.86801	-1.23596	0.955205	-1.29392	0.195694	NA	HSPB7
ENSG00000186510.12	6.5649	0.362669	0.716028	0.506501	0.612505	NA	CLCNKA
ENSG00000184908.17	14.7898	-0.627115	0.446929	-1.40316	0.160568	NA	CLCNKB
ENSG00000142627.13	2.9206	-0.0118211	0.95756	-0.012345	0.99015	NA	EPHA2
ENSG00000142632.17	225.17	-0.108905	0.134662	-0.808729	0.418671	0.663106	ARHGEF19
ENSG00000237276.8	63.5026	-0.4635	0.215886	-2.14696	0.0317962	0.126403	ANO7L1
ENSG00000288398.1	146.648	-0.261815	0.145687	-1.79711	0.0723178	0.223264	ENSG00000288398.1
ENSG00000132881.12	150.424	0.00166235	0.154409	0.0107659	0.99141	0.995679	CPLANE2
ENSG00000233929.1	0.350494	-2.15041	3.01128	-0.714117	0.475155	NA	MT1XP1
ENSG00000037637.11	690.749	-0.0496536	0.0939764	-0.528363	0.597247	0.794464	FBXO42
ENSG00000055070.17	2848.4	-0.0184903	0.0689122	-0.268317	0.788455	0.900908	SZRD1
ENSG00000226457.1	0.75639	2.50388	2.16405	1.15704	0.247257	NA	RPL22P3
ENSG00000187144.11	0.640676	0.690028	2.47807	0.278454	0.780664	NA	SPATA21
ENSG00000157191.20	1344.94	-0.0402693	0.077003	-0.522958	0.601004	0.796198	NECAP2
ENSG00000226029.1	14.2684	-0.0410121	0.482518	-0.0849961	0.932265	NA	LINC01772
ENSG00000080947.15	116.821	-0.249732	0.201976	-1.23645	0.216292	0.455325	CROCCP3
ENSG00000206652.1	0.46536	-0.719067	2.80094	-0.256723	0.797392	NA	RNU1-1
ENSG00000261135.1	1.76205	0.0238037	1.25695	0.0189377	0.984891	NA	ENSG00000261135.1
ENSG00000219481.10	206.199	0.0103922	0.132303	0.0785485	0.937392	0.972822	NBPF1
ENSG00000271732.1	1.04215	1.37667	1.74903	0.787103	0.431221	NA	ENSG00000271732.1
ENSG00000215908.10	924.248	0.136306	0.109015	1.25034	0.211175	0.44921	CROCCP2
ENSG00000186301.8	39.0268	-0.311222	0.280085	-1.11117	0.266496	0.514093	MST1P2
ENSG00000236698.1	6.76903	0.0582913	0.636965	0.0915142	0.927084	NA	EIF1AXP1
ENSG00000268869.6	1.0985	1.18109	1.87323	0.630508	0.528362	NA	ESPNP
ENSG00000058453.17	688.32	-0.0635113	0.0923234	-0.687922	0.491502	0.722476	CROCC
ENSG00000227684.2	0.351162	-0.0330395	3.03272	-0.0108943	0.991308	NA	CROCCP4
ENSG00000186715.11	17.3749	-0.791646	0.456733	-1.73328	0.0830462	0.245765	MST1L
ENSG00000228549.4	0.527674	2.97705	2.55217	1.16648	0.243421	NA	ENSG00000228549.4
ENSG00000238142.2	2.6255	-0.441425	1.05634	-0.417882	0.676033	NA	ENSG00000238142.2
ENSG00000207005.1	0.935781	-0.337714	2.14768	-0.157246	0.875051	NA	RNU1-2
ENSG00000272426.1	2.8101	-0.523803	1.14961	-0.455634	0.648654	NA	ENSG00000272426.1
ENSG00000117122.14	47.1294	-0.238391	0.259589	-0.918341	0.358441	0.61057	MFAP2
ENSG00000159363.18	1804.92	0.185378	0.0914768	2.0265	0.0427131	0.155174	ATP13A2
ENSG00000117118.9	565.454	0.0112003	0.109171	0.102594	0.918285	0.963987	SDHB
ENSG00000117115.13	125.972	-0.0461292	0.191281	-0.241159	0.809432	0.911641	PADI2
ENSG00000142623.11	0.290736	-1.01096	3.74123	-0.270221	0.78699	NA	PADI1
ENSG00000142619.4	5.30779	0.269733	0.767087	0.351633	0.725113	NA	PADI3
ENSG00000159339.13	929.907	-0.236733	0.0896599	-2.64035	0.0082821	0.0467899	PADI4
ENSG00000179051.14	5387.63	0.15087	0.0778946	1.93685	0.052764	0.180682	RCC2
ENSG00000074964.17	24.1788	0.300156	0.401502	0.747583	0.454711	0.693388	ARHGEF10L
ENSG00000117148.8	0.873124	0.198275	2.0304	0.097653	0.922208	NA	ACTL8
ENSG00000179023.8	2.39642	0.0281577	1.18952	0.0236714	0.981115	NA	KLHDC7A
ENSG00000159423.17	896.393	0.452074	0.0956853	4.72459	2.31e-06	5.47e-05	ALDH4A1
ENSG00000169991.11	635.384	-0.0198035	0.0872674	-0.226929	0.820479	0.917552	IFFO2
ENSG00000272084.1	6.53414	0.655235	0.650811	1.0068	0.314031	NA	ENSG00000272084.1
ENSG00000127481.15	7501.42	0.184542	0.159786	1.15493	0.248118	0.494255	UBR4
ENSG00000230424.1	25.1402	0.329097	0.354196	0.929137	0.352818	0.605037	EMC1-AS1
ENSG00000127463.15	1064.53	0.349195	0.069821	5.00129	5.69e-07	1.63e-05	EMC1
ENSG00000053372.5	431.542	0.830891	0.106935	7.77002	7.85e-15	1.03e-12	MRTO4
ENSG00000286064.1	4.54654	0.710862	0.837372	0.848921	0.395925	NA	ENSG00000286064.1
ENSG00000211454.14	4.31435	-0.400979	0.797669	-0.502688	0.615184	NA	AKR7L
ENSG00000162482.5	5.65848	0.357236	0.742677	0.481012	0.630508	NA	AKR7A3
ENSG00000270728.1	19.503	0.0696	0.431524	0.161289	0.871866	0.943058	ENSG00000270728.1
ENSG00000053371.12	878.795	0.291783	0.0850467	3.43086	0.000601682	0.00593402	AKR7A2
ENSG00000200403.1	1.11028	3.34602	1.8208	1.83766	0.0661124	NA	RNU6-1099P
ENSG00000040487.13	477.559	-0.17372	0.10156	-1.71051	0.0871715	0.25354	SLC66A1
ENSG00000077549.18	7243.97	-0.0973289	0.0660884	-1.47271	0.14083	0.351227	CAPZB
ENSG00000173436.15	69.3486	0.137646	0.217406	0.633127	0.526651	0.744708	MICOS10
ENSG00000158747.14	211.795	0.0476889	0.131328	0.363129	0.716509	0.865326	NBL1
ENSG00000226396.1	29.0152	0.030288	0.337214	0.0898184	0.928432	0.968292	ENSG00000226396.1
ENSG00000158748.4	0.465226	-1.75461	2.51643	-0.697259	0.485641	NA	HTR6
ENSG00000162542.13	242.458	-0.104398	0.126803	-0.823308	0.410333	0.656327	TMCO4
ENSG00000169914.6	286.986	0.179429	0.136572	1.31381	0.188911	0.420589	OTUD3
ENSG00000225986.1	0.461468	1.70117	2.77991	0.611951	0.54057	NA	ENSG00000225986.1
ENSG00000162543.6	10.6249	3.78957	0.76594	4.9476	7.51e-07	NA	UBXN10
ENSG00000090432.7	644.406	0.110982	0.0882445	1.25766	0.208513	0.445424	MUL1
ENSG00000183114.8	1.22054	0.15547	1.91947	0.0809965	0.935445	NA	FAM43B
ENSG00000158825.6	5.71188	1.21466	0.763474	1.59097	0.111617	NA	CDA
ENSG00000158828.8	174.839	-0.405269	0.133451	-3.03685	0.00239064	0.0179322	PINK1
ENSG00000117242.7	65.4327	-0.115279	0.223592	-0.515577	0.60615	0.799003	PINK1-AS
ENSG00000244038.9	7293.04	0.132489	0.0771388	1.71754	0.0858806	0.251423	DDOST
ENSG00000117245.12	10.8296	0.126279	0.525706	0.240208	0.810169	NA	KIF17
ENSG00000189410.12	0.40529	1.59173	2.94128	0.541168	0.588392	NA	SH2D5
ENSG00000127483.18	5400.83	0.106645	0.0541278	1.97023	0.0488115	0.170794	HP1BP3
ENSG00000075151.20	7777.4	-0.191471	0.0750042	-2.55281	0.0106859	0.0565494	EIF4G3
ENSG00000287192.1	12.9093	-1.00549	0.523749	-1.9198	0.0548837	NA	ENSG00000287192.1
ENSG00000117298.16	4165.92	-0.228878	0.0737043	-3.10535	0.00190051	0.0149812	ECE1
ENSG00000236936.1	15.861	-0.708668	0.430269	-1.64703	0.099551	0.278112	ENSG00000236936.1
ENSG00000231105.2	0.76275	0.443406	2.13031	0.208142	0.835118	NA	ECE1-AS1
ENSG00000227001.3	17.1104	-1.05055	0.456076	-2.30346	0.021253	0.09461	NBPF2P
ENSG00000187952.9	6.13329	-0.174884	0.674006	-0.259469	0.795274	NA	HS6ST1P1
ENSG00000142794.18	404.37	0.0374459	0.100665	0.371985	0.709904	0.861106	NBPF3
ENSG00000162551.14	0.117062	1.46809	5.11868	0.28681	0.774258	NA	ALPL
ENSG00000076864.19	24.4285	0.47525	0.357241	1.33033	0.183408	0.413483	RAP1GAP
ENSG00000090686.16	2339.36	0.137989	0.0607185	2.27261	0.0230499	0.100363	USP48
ENSG00000187942.12	44.0736	0.475429	0.288702	1.64678	0.0996031	0.278204	LDLRAD2
ENSG00000142798.20	2885.49	0.245226	0.104279	2.35163	0.0186914	0.0864006	HSPG2
ENSG00000228397.3	0.879999	-2.41244	1.87577	-1.2861	0.198407	NA	LINC01635
ENSG00000218510.8	93.8776	0.0146478	0.386025	0.0379451	0.969731	0.986278	LINC00339
ENSG00000070831.17	5451.84	-0.0433401	0.0629835	-0.688118	0.491378	0.722367	CDC42
ENSG00000285752.1	35.36	-0.372721	0.320555	-1.16274	0.244937	0.490547	CDC42-AS1
ENSG00000230068.2	1.80052	0.0980869	1.46227	0.0670786	0.946519	NA	CDC42-IT1
ENSG00000271428.1	0.696033	-0.418151	1.99468	-0.209633	0.833954	NA	MPHOSPH6P1
ENSG00000162552.15	3.03692	-0.201099	1.20839	-0.166419	0.867827	NA	WNT4
ENSG00000184677.18	1505.58	-0.131968	0.0911092	-1.44846	0.147488	0.360862	ZBTB40
ENSG00000237200.1	3.96496	-0.242279	0.903652	-0.268111	0.788614	NA	ZBTB40-IT1
ENSG00000070886.12	0.116289	-0.0364557	5.13408	-0.00710073	0.994334	NA	EPHA8
ENSG00000173372.17	4.71112	0.910528	1.06254	0.856935	0.391481	NA	C1QA
ENSG00000159189.12	12.2852	0.182964	0.542391	0.337329	0.735869	NA	C1QC
ENSG00000173369.16	5.00704	-0.700875	0.899409	-0.779261	0.435826	NA	C1QB
ENSG00000133216.16	1.57086	-0.756701	1.50519	-0.502727	0.615156	NA	EPHB2
ENSG00000227868.6	0.288526	0.739005	3.44653	0.21442	0.83022	NA	TEX46
ENSG00000004487.16	2496.2	0.0522325	0.0633574	0.824411	0.409706	0.655539	KDM1A
ENSG00000169641.13	1027.73	0.0277221	0.0946196	0.292985	0.769534	0.891431	LUZP1
ENSG00000261326.4	148.751	0.482574	0.301678	1.59963	0.10968	0.296885	LINC01355
ENSG00000284726.1	4.65348	2.05982	0.956178	2.15422	0.0312229	NA	ENSG00000284726.1
ENSG00000125944.20	4733.4	0.293944	0.0688943	4.26659	1.98e-05	0.000343653	HNRNPR
ENSG00000125945.15	330.813	-0.2581	0.104556	-2.46855	0.0135664	0.067818	ZNF436
ENSG00000249087.7	114.758	-0.289261	0.203233	-1.4233	0.15465	0.372562	ZNF436-AS1
ENSG00000204219.11	6.08169	0.821773	0.745239	1.1027	0.270159	NA	TCEA3
ENSG00000088280.19	78.5013	-0.432039	0.23519	-1.83698	0.0662128	0.210921	ASAP3
ENSG00000007968.7	357.971	0.599642	0.111427	5.38149	7.39e-08	2.57e-06	E2F2
ENSG00000117318.9	1.40822	-0.633844	1.45026	-0.437055	0.662071	NA	ID3
ENSG00000142676.14	21292.1	-0.0062013	0.0689738	-0.0899081	0.92836	0.968292	RPL11
ENSG00000236810.6	31.3804	0.339363	0.305368	1.11133	0.266428	0.514037	ELOA-AS1
ENSG00000011007.12	1013.41	-0.0482217	0.0839634	-0.574318	0.565753	0.773018	ELOA
ENSG00000057757.10	1062.73	0.0620775	0.0706198	0.879038	0.379381	0.629251	PITHD1
ENSG00000011009.11	1488.87	-0.0213975	0.0804998	-0.265808	0.790387	0.901634	LYPLA2
ENSG00000117308.15	224.776	0.491451	0.125919	3.9029	9.5e-05	0.00130727	GALE
ENSG00000117305.15	751.857	-0.113499	0.0859272	-1.32088	0.186542	0.417532	HMGCL
ENSG00000179163.11	529.601	-0.202469	0.097264	-2.08165	0.0373748	0.141327	FUCA1
ENSG00000188822.8	172.811	-0.601682	0.15489	-3.88459	0.000102503	0.0013943	CNR2
ENSG00000229106.1	9.87478	-0.578939	0.606946	-0.953856	0.340157	NA	BTBD6P1
ENSG00000189266.13	3110.54	-0.11005	0.0581579	-1.89226	0.0584564	0.193675	PNRC2
ENSG00000188529.15	2892.38	0.259165	0.0725707	3.57121	0.000355335	0.00389511	SRSF10
ENSG00000185436.12	2.33603	1.42115	1.4498	0.980235	0.32697	NA	IFNLR1
ENSG00000232298.2	0.28952	-0.0364715	3.47699	-0.0104894	0.991631	NA	GRHL3-AS1
ENSG00000158055.15	0.927146	2.54814	2.04807	1.24417	0.213439	NA	GRHL3
ENSG00000001460.18	261.619	-0.084208	0.126956	-0.663285	0.507148	0.731233	STPG1
ENSG00000001461.17	2052.14	-0.253101	0.0694777	-3.64291	0.000269578	0.00314872	NIPAL3
ENSG00000286061.1	5.75501	0.865405	0.763162	1.13397	0.256806	NA	RCAN3AS
ENSG00000117602.12	411.532	-0.2772	0.102254	-2.71089	0.00671022	0.039933	RCAN3
ENSG00000184454.7	0.64257	-0.544992	2.04427	-0.266594	0.789781	NA	NCMAP
ENSG00000133226.17	2745.11	-0.0463253	0.0644148	-0.719171	0.472035	0.707994	SRRM1
ENSG00000284699.1	0.469937	-2.27539	3.10961	-0.731728	0.464335	NA	ENSG00000284699.1
ENSG00000169504.15	3190.24	-0.189599	0.0726993	-2.60799	0.00910765	0.0501824	CLIC4
ENSG00000020633.18	1064.56	0.133587	0.0877432	1.52247	0.127891	0.328878	RUNX3
ENSG00000229162.1	9.4582	0.293751	0.545112	0.538882	0.589968	NA	RUNX3-AS1
ENSG00000285823.1	0.468856	-0.809782	2.57922	-0.313964	0.753548	NA	LINC02793
ENSG00000233755.1	0.405363	2.13243	3.05121	0.698881	0.484627	NA	ENSG00000233755.1
ENSG00000117614.10	1469.35	-0.431133	0.0792235	-5.44198	5.27e-08	1.93e-06	SYF2
ENSG00000284602.1	49.1433	0.0170756	0.275019	0.0620887	0.950492	0.978796	ENSG00000284602.1
ENSG00000284657.1	8.76802	-0.0735648	0.596981	-0.123228	0.901927	NA	ENSG00000284657.1
ENSG00000117616.18	4460.52	-0.293005	0.111719	-2.6227	0.00872351	0.0486119	RSRP1
ENSG00000272432.1	3.68172	-0.423215	0.969844	-0.436375	0.662565	NA	ENSG00000272432.1
ENSG00000261349.1	32.291	-0.364682	0.336827	-1.0827	0.278943	0.527511	ENSG00000261349.1
ENSG00000187010.21	134.563	-0.0157254	0.165059	-0.0952713	0.924099	0.966364	RHD
ENSG00000224183.1	6.41533	0.495033	0.689111	0.718365	0.472532	NA	SDHDP6
ENSG00000259984.1	4.6661	-0.863549	0.853232	-1.01209	0.311494	NA	ENSG00000259984.1
ENSG00000183726.11	2958.77	-0.0621798	0.0716296	-0.868074	0.385354	0.635001	TMEM50A
ENSG00000188672.18	41.644	-0.0158279	0.270443	-0.0585258	0.95333	0.980102	RHCE
ENSG00000238084.4	3.33179	-0.963476	1.02908	-0.936248	0.349146	NA	ENSG00000238084.4
ENSG00000204178.11	830.59	-0.0657978	0.0756271	-0.87003	0.384284	0.634168	MACO1
ENSG00000157978.11	1150.88	-0.134187	0.08212	-1.63403	0.102252	0.283239	LDLRAP1
ENSG00000225643.1	1.40371	-0.330273	1.40501	-0.235068	0.814156	NA	ENSG00000225643.1
ENSG00000117643.14	60.8702	0.239862	0.226325	1.05981	0.28923	0.538469	MAN1C1
ENSG00000233478.1	0.347597	1.82949	3.24445	0.563885	0.572833	NA	ENSG00000233478.1
ENSG00000162430.17	2267.94	-0.049086	0.0633251	-0.775142	0.438255	0.679277	SELENON
ENSG00000228172.5	11.131	0.184984	0.488772	0.378467	0.705084	NA	ENSG00000228172.5
ENSG00000117640.18	822.992	-0.194795	0.086705	-2.24665	0.0246626	0.105359	MTFR1L
ENSG00000127423.10	140.966	0.551582	0.155169	3.55471	0.000378393	0.0040857	AUNIP
ENSG00000236528.1	9.64252	-0.430483	0.593549	-0.725269	0.468287	NA	ENSG00000236528.1
ENSG00000182749.5	579.643	-0.178018	0.0874369	-2.03595	0.041755	0.153208	PAQR7
ENSG00000117632.23	4998.57	0.552602	0.0691243	7.99432	1.3e-15	1.88e-13	STMN1
ENSG00000229786.1	0.698639	0.649918	2.18454	0.297509	0.766078	NA	SNRPFP2
ENSG00000223624.1	0.693242	1.44629	2.30385	0.62777	0.530155	NA	ENSG00000223624.1
ENSG00000158006.14	289.95	-0.122441	0.116101	-1.0546	0.291608	0.541544	PAFAH2
ENSG00000158008.10	0.87392	-1.15957	1.82683	-0.634742	0.525597	NA	EXTL1
ENSG00000158014.15	0.349615	-0.0364151	3.08081	-0.01182	0.990569	NA	SLC30A2
ENSG00000175087.10	369.651	0.0562016	0.101212	0.555288	0.578698	0.782281	PDIK1L
ENSG00000197245.6	7.48044	0.0559404	0.61843	0.0904555	0.927925	NA	FAM110D
ENSG00000236782.7	2.04547	2.06668	1.255	1.64676	0.0996077	NA	ZNF593OS
ENSG00000142675.18	25.4791	-0.361602	0.378557	-0.955212	0.339471	0.592082	CNKSR1
ENSG00000236155.6	15.8731	-0.179255	0.444504	-0.40327	0.68675	0.848391	ZPLD2P
ENSG00000130695.15	1271.36	0.145892	0.0741892	1.96648	0.0492427	0.171894	CEP85
ENSG00000270733.1	0.69929	0.727531	2.17014	0.335246	0.73744	NA	ENSG00000270733.1
ENSG00000142669.15	11899.7	-0.19457	0.0752709	-2.58493	0.00973994	0.0528355	SH3BGRL3
ENSG00000158062.20	1238.21	0.0988984	0.095235	1.03847	0.299053	0.54987	UBXN11
ENSG00000169442.9	347.889	0.186182	0.121239	1.53567	0.12462	0.32352	CD52
ENSG00000176092.15	1.63542	0.699764	1.46884	0.476407	0.633784	NA	CRYBG2
ENSG00000176083.17	4.68062	-0.05007	0.775717	-0.0645468	0.948535	NA	ZNF683
ENSG00000131914.11	0.755497	1.84942	2.06249	0.896689	0.369885	NA	LIN28A
ENSG00000117682.17	736.802	-0.0716659	0.0839024	-0.854158	0.393018	0.641744	DHDDS
ENSG00000223583.1	1.81009	-1.73499	1.3173	-1.31708	0.187811	NA	ENSG00000223583.1
ENSG00000225891.2	15.4846	0.668732	0.453323	1.47518	0.140165	0.350044	DHDDS-AS1
ENSG00000198830.11	11357.5	0.34249	0.0710672	4.81925	1.44e-06	3.65e-05	HMGN2
ENSG00000117676.14	2596.17	-0.0049699	0.0727716	-0.0682945	0.945551	0.976721	RPS6KA1
ENSG00000260063.1	13.0072	0.750095	0.474589	1.58052	0.113989	NA	ENSG00000260063.1
ENSG00000117713.20	4464.16	0.106946	0.0821043	1.30257	0.192722	0.425934	ARID1A
ENSG00000060642.10	459.63	-0.213096	0.096286	-2.21315	0.026887	0.112382	PIGV
ENSG00000241188.3	0.709586	-2.78791	2.29329	-1.21568	0.224106	NA	RN7SL165P
ENSG00000204160.12	431.166	0.0951911	0.0965932	0.985484	0.324386	0.576423	ZDHHC18
ENSG00000175793.12	0.813577	0.043485	2.00958	0.0216389	0.982736	NA	SFN
ENSG00000142751.15	712.506	0.0373295	0.0790502	0.472225	0.636766	0.817392	GPN2
ENSG00000198746.13	357.248	-0.117035	0.108306	-1.0806	0.279875	0.528593	GPATCH3
ENSG00000090273.14	1775.23	0.342268	0.100591	3.40258	0.000667527	0.00645042	NUDC
ENSG00000131910.5	0.706779	0.824035	2.36545	0.348362	0.727568	NA	NR0B2
ENSG00000172746.6	0.35318	-2.65685	3.36282	-0.790066	0.429489	NA	RPL12P13
ENSG00000225294.1	1.34342	-0.414357	1.61398	-0.25673	0.797387	NA	OSTCP2
ENSG00000253368.4	0.699444	-0.348638	2.01686	-0.172862	0.86276	NA	TRNP1
ENSG00000158246.8	2.09721	0.310659	1.15882	0.268082	0.788636	NA	TENT5B
ENSG00000090020.11	2336.19	-0.222811	0.0656844	-3.39215	0.000693464	0.00665734	SLC9A1
ENSG00000214973.3	0.758686	-0.0229693	2.05188	-0.0111943	0.991068	NA	CHCHD3P3
ENSG00000225159.1	12.0861	0.199921	0.520706	0.383942	0.701021	NA	NPM1P39
ENSG00000142784.16	2840.27	-0.116738	0.0565099	-2.0658	0.0388478	0.145514	WDTC1
ENSG00000243659.1	2.50179	-0.015545	1.05356	-0.0147547	0.988228	NA	ENSG00000243659.1
ENSG00000186501.14	725.505	0.138029	0.0844639	1.63418	0.102221	0.283206	TMEM222
ENSG00000206888.1	0.292154	-0.791598	3.41668	-0.231686	0.816782	NA	RNU6-48P
ENSG00000241547.1	8.393	0.392112	0.58556	0.669636	0.50309	NA	ACTG1P20
ENSG00000142765.18	1729.03	-0.422182	0.0904247	-4.66887	3.03e-06	6.96e-05	SYTL1
ENSG00000142733.17	91.129	0.148131	0.192679	0.768795	0.442015	0.681951	MAP3K6
ENSG00000181773.7	5.07005	1.26645	0.868399	1.45838	0.144737	NA	GPR3
ENSG00000158195.11	6553.63	-0.152117	0.0595821	-2.55307	0.0106778	0.0565356	WASF2
ENSG00000237429.1	19.4519	-0.157462	0.391056	-0.402659	0.687199	0.848662	ENSG00000237429.1
ENSG00000126705.14	1243.44	-0.129674	0.0752577	-1.72306	0.0848768	0.249267	AHDC1
ENSG00000000938.13	348.224	-0.0169987	0.118423	-0.143543	0.885861	0.949197	FGR
ENSG00000235912.1	3.62313	-0.0557111	0.86901	-0.0641087	0.948884	NA	ENSG00000235912.1
ENSG00000233975.1	0.115553	-0.0363805	5.13408	-0.00708608	0.994346	NA	LINC02574
ENSG00000126709.15	332.435	0.212131	0.157454	1.34726	0.177896	0.406222	IFI6
ENSG00000225886.3	2.62957	-1.89614	1.21609	-1.55921	0.118947	NA	ENSG00000225886.3
ENSG00000009780.15	136.897	0.0974308	0.159701	0.610081	0.541808	0.756383	FAM76A
ENSG00000231344.1	0.923239	1.46174	2.10537	0.694289	0.487501	NA	ENSG00000231344.1
ENSG00000117758.14	464.594	-0.254267	0.0962199	-2.64256	0.00822807	0.046592	STX12
ENSG00000269971.1	0.405883	-0.0364032	3.34452	-0.0108844	0.991316	NA	ENSG00000269971.1
ENSG00000270031.1	1.80561	0.776389	1.34858	0.57571	0.564811	NA	ENSG00000270031.1
ENSG00000117751.18	1068.33	0.0748268	0.07691	0.972915	0.330596	0.583448	PPP1R8
ENSG00000252947.1	0.932053	2.71829	2.04923	1.32649	0.184676	NA	SCARNA1
ENSG00000130775.16	865.713	-0.327068	0.0805132	-4.0623	4.86e-05	0.000744932	THEMIS2
ENSG00000117748.10	1396.13	0.293651	0.0895999	3.27736	0.00104784	0.00920663	RPA2
ENSG00000130768.15	93.3091	0.213081	0.194446	1.09583	0.273152	0.520183	SMPDL3B
ENSG00000227050.1	0.644418	-2.92232	2.132	-1.37069	0.170471	NA	ENSG00000227050.1
ENSG00000158156.7	272.124	-0.193104	0.11543	-1.67291	0.0943453	0.268046	XKR8
ENSG00000158161.16	718.898	0.0624095	0.081366	0.767023	0.443068	0.682914	EYA3
ENSG00000238231.2	0.52491	0.539594	2.72553	0.197978	0.843062	NA	ENSG00000238231.2
ENSG00000240750.3	0.290516	0.925363	3.47527	0.266271	0.79003	NA	RN7SL559P
ENSG00000228589.3	20.0524	0.163739	0.479351	0.341584	0.732664	0.874928	SPCS2P4
ENSG00000169403.12	324.657	0.3275	0.113108	2.89546	0.00378598	0.025477	PTAFR
ENSG00000126698.11	2399.02	0.107094	0.0840919	1.27354	0.202826	0.438454	DNAJC8
ENSG00000130770.18	1135.51	0.0943994	0.0798574	1.1821	0.237167	0.481233	ATP5IF1
ENSG00000270605.1	155.315	-0.361964	0.204312	-1.77163	0.0764568	0.231669	ENSG00000270605.1
ENSG00000271398.1	10.8693	-1.07745	0.562167	-1.9166	0.0552894	NA	ENSG00000271398.1
ENSG00000130766.5	304.974	-0.301909	0.112902	-2.67407	0.00749366	0.0433848	SESN2
ENSG00000130772.14	329.786	-0.0559089	0.116299	-0.480733	0.630706	0.814849	MED18
ENSG00000204138.13	1804.28	-0.190185	0.0831337	-2.2877	0.0221548	0.0975618	PHACTR4
ENSG00000180198.16	1764.33	0.23753	0.0706977	3.3598	0.00078	0.0073311	RCC1
ENSG00000242125.3	833.91	0.686351	0.109246	6.28263	3.33e-10	1.9e-08	SNHG3
ENSG00000200087.1	15.0345	1.46398	0.482351	3.03509	0.00240462	NA	SNORA73B
ENSG00000231468.2	2.21994	1.06269	1.28914	0.82434	0.409746	NA	PRDX3P2
ENSG00000279443.1	18.7984	0.0311676	0.391985	0.0795124	0.936625	0.972301	ENSG00000279443.1
ENSG00000180098.9	394.151	0.074915	0.0988394	0.757947	0.448483	0.687304	TRNAU1AP
ENSG00000197989.14	333.494	-0.356274	0.120345	-2.96045	0.00307191	0.0216831	SNHG12
ENSG00000221539.1	2.91102	0.394782	1.11907	0.352776	0.724256	NA	SNORD99
ENSG00000120656.11	422.333	-0.221166	0.116745	-1.89443	0.0581676	0.193022	TAF12
ENSG00000188060.7	31.7099	-0.0062646	0.335779	-0.0186569	0.985115	0.993534	RAB42
ENSG00000229388.1	4.50313	-0.477458	0.910053	-0.524649	0.599827	NA	TAF12-DT
ENSG00000162419.12	499.361	0.0596614	0.0949205	0.628541	0.52965	0.747394	GMEB1
ENSG00000198492.16	1910.3	0.0794762	0.073012	1.08854	0.276358	0.524589	YTHDF2
ENSG00000116329.11	15.3851	-1.04501	0.442911	-2.35941	0.0183042	NA	OPRD1
ENSG00000233427.1	2.9181	-0.7364	0.987802	-0.745494	0.455973	NA	ENSG00000233427.1
ENSG00000159023.21	3050.45	-0.0863311	0.0758086	-1.1388	0.254785	0.501055	EPB41
ENSG00000225616.2	1.40596	-0.878491	1.41192	-0.622194	0.533814	NA	ENSG00000225616.2
ENSG00000116350.17	2972.53	-0.0233356	0.0851868	-0.273934	0.784135	0.89909	SRSF4
ENSG00000116353.16	217.676	0.657043	0.131773	4.98616	6.16e-07	1.74e-05	MECR
ENSG00000237934.1	1.91523	1.147	1.60045	0.716674	0.473575	NA	ENSG00000237934.1
ENSG00000060656.20	4.44045	-0.404314	0.830153	-0.487035	0.626233	NA	PTPRU
ENSG00000162510.6	3.51004	-0.65654	0.904482	-0.725874	0.467916	NA	MATN1
ENSG00000186056.10	19.331	-0.0314646	0.391522	-0.0803648	0.935947	0.97194	MATN1-AS1
ENSG00000287510.1	0.753894	-1.5332	2.05141	-0.747386	0.454831	NA	ENSG00000287510.1
ENSG00000162511.8	14048.4	-0.098497	0.0738343	-1.33403	0.182194	0.411819	LAPTM5
ENSG00000264773.1	0.992407	0.77645	1.97966	0.392214	0.6949	NA	MIR4420
ENSG00000162512.16	15.8108	0.831293	0.44672	1.86088	0.0627611	0.203583	SDC3
ENSG00000134644.15	2233.16	-0.00701217	0.0634231	-0.110562	0.911964	0.961141	PUM1
ENSG00000084628.10	1.81316	0.143484	1.37349	0.104466	0.916799	NA	NKAIN1
ENSG00000060688.13	1028.81	0.155366	0.0786106	1.97641	0.0481089	0.169383	SNRNP40
ENSG00000229447.2	8.81768	0.451611	0.589847	0.765642	0.443889	NA	ENSG00000229447.2
ENSG00000121766.15	515.997	-0.0681797	0.109877	-0.620512	0.53492	0.751688	ZCCHC17
ENSG00000121769.8	33.2844	0.0690298	0.305608	0.225877	0.821297	0.917994	FABP3
ENSG00000168528.12	39.0066	-0.507592	0.272357	-1.8637	0.0623637	0.202696	SERINC2
ENSG00000260386.6	39.1408	-0.900013	0.32344	-2.78263	0.00539207	0.0336108	LDC1P
ENSG00000284543.1	164.326	-0.69984	0.189901	-3.68528	0.000228447	0.00275804	LINC01226
ENSG00000229167.2	0.471164	-0.00296041	2.84978	-0.00103882	0.999171	NA	ENSG00000229167.2
ENSG00000142910.16	12.0739	-1.18341	0.550869	-2.14826	0.0316929	NA	TINAGL1
ENSG00000121764.11	1.68888	0.634544	1.54053	0.411901	0.680412	NA	HCRTR1
ENSG00000162517.13	664.808	0.012488	0.0817928	0.152679	0.878651	0.945672	PEF1
ENSG00000235790.7	3.98608	-0.334173	0.79307	-0.421366	0.673488	NA	PEF1-AS1
ENSG00000084636.18	5.49572	-0.20302	0.717829	-0.282825	0.777311	NA	COL16A1
ENSG00000121753.12	11.4416	0.0491996	0.498723	0.0986511	0.921415	NA	ADGRB2
ENSG00000134668.12	14.4957	-0.618418	0.47876	-1.29171	0.196459	NA	SPOCD1
ENSG00000269967.1	0.87753	-1.14924	1.97205	-0.582765	0.560051	NA	ENSG00000269967.1
ENSG00000184007.21	4776.72	-0.0803889	0.0627356	-1.28139	0.200056	0.435085	PTP4A2
ENSG00000228634.1	1.22081	0.541171	1.42128	0.380762	0.70338	NA	ENSG00000228634.1
ENSG00000121774.18	4403.94	-0.163483	0.0695176	-2.35168	0.018689	0.0864006	KHDRBS1
ENSG00000203325.3	1.04447	-1.6286	1.94431	-0.837623	0.402242	NA	ENSG00000203325.3
ENSG00000121775.18	478.044	-0.0727043	0.104069	-0.698614	0.484793	0.717243	TMEM39B
ENSG00000025800.14	1055.81	-0.0788133	0.0788196	-0.999921	0.317349	0.569298	KPNA6
ENSG00000084652.16	1979.5	0.0249202	0.0713863	0.349089	0.727022	0.871302	TXLNA
ENSG00000160050.14	719.169	-0.0940197	0.0951459	-0.988164	0.323073	0.574928	CCDC28B
ENSG00000224066.1	3.08028	0.652879	1.17994	0.553316	0.580047	NA	ENSG00000224066.1
ENSG00000160051.11	79.5266	0.326922	0.220996	1.47931	0.139058	0.348283	IQCC
ENSG00000222046.2	15.9567	0.0914412	0.494714	0.184837	0.853357	0.9343	DCDC2B
ENSG00000160055.19	98.2512	-0.131796	0.185945	-0.70879	0.478455	0.71255	TMEM234
ENSG00000084623.11	2904.48	0.130693	0.0701984	1.86177	0.062636	0.203267	EIF3I
ENSG00000220785.7	85.6511	-0.457733	0.226838	-2.01788	0.0436034	0.157359	MTMR9LP
ENSG00000183615.6	3.50782	-1.79651	1.06095	-1.6933	0.090398	NA	FAM167B
ENSG00000182866.17	3.33026	-0.420051	0.915451	-0.458845	0.646345	NA	LCK
ENSG00000116478.12	3683.69	0.0230904	0.0565448	0.408356	0.683013	0.846475	HDAC1
ENSG00000175130.7	662.575	0.52932	0.0922821	5.73589	9.7e-09	4.27e-07	MARCKSL1
ENSG00000233775.1	1.22238	-1.29733	1.5802	-0.820988	0.411653	NA	ENSG00000233775.1
ENSG00000162526.7	8.39296	-0.671931	0.62286	-1.07878	0.280684	NA	TSSK3
ENSG00000225828.1	199.294	-0.342518	0.175411	-1.95266	0.05086	0.175737	FAM229A
ENSG00000160058.18	1591.53	-0.0575763	0.0654304	-0.879962	0.37888	0.628982	BSDC1
ENSG00000273274.2	0.462917	1.36064	2.79852	0.486201	0.626825	NA	ZBTB8B
ENSG00000160062.15	67.1473	-0.44271	0.22169	-1.99698	0.0458274	0.16358	ZBTB8A
ENSG00000176261.15	239.298	0.0704646	0.121597	0.579494	0.562256	0.77053	ZBTB8OS
ENSG00000200591.1	0.64248	-1.41497	2.39316	-0.591256	0.554349	NA	ENSG00000200591.1
ENSG00000162521.19	4272	0.0952474	0.0611277	1.55817	0.119192	0.31459	RBBP4
ENSG00000162520.15	0.528983	-1.2481	2.47707	-0.503862	0.614359	NA	SYNC
ENSG00000162522.11	550.595	-0.0841565	0.0938829	-0.896399	0.37004	0.620966	KIAA1522
ENSG00000134684.10	3955.81	0.0251484	0.0664417	0.378504	0.705056	0.857933	YARS1
ENSG00000116497.18	1133.4	-0.113893	0.0916637	-1.24251	0.21405	0.452547	S100PBP
ENSG00000160097.18	4.84614	-0.730784	0.884398	-0.826307	0.40863	NA	FNDC5
ENSG00000121905.10	0.526728	-0.0326035	2.51484	-0.0129644	0.989656	NA	HPCA
ENSG00000121900.19	0.17016	-0.0364324	5.13408	-0.0070962	0.994338	NA	TMEM54
ENSG00000287691.1	0.64378	1.39492	2.18548	0.638264	0.523302	NA	ENSG00000287691.1
ENSG00000116514.16	400.912	-0.351638	0.105914	-3.32004	0.000900031	0.00819663	RNF19B
ENSG00000278966.2	35.7884	-0.032933	0.297006	-0.110883	0.911709	0.96101	ENSG00000278966.2
ENSG00000217644.5	61.463	0.0844671	0.237162	0.356158	0.721723	0.868132	ENSG00000217644.5
ENSG00000239670.1	5.00103	0.323848	0.825217	0.392439	0.694734	NA	ENSG00000239670.1
ENSG00000004455.17	4458.32	0.359663	0.0590176	6.09416	1.1e-09	5.76e-08	AK2
ENSG00000142920.17	16.8578	0.17752	0.448991	0.395375	0.692566	0.85186	AZIN2
ENSG00000278997.1	14.5398	-0.228049	0.428592	-0.532089	0.594664	NA	ENSG00000278997.1
ENSG00000116525.14	154.624	-0.148439	0.146693	-1.0119	0.311585	0.562718	TRIM62
ENSG00000279179.1	5.17861	0.509518	0.829747	0.614064	0.539173	NA	ENSG00000279179.1
ENSG00000160094.15	1173.54	-0.151863	0.0751899	-2.01973	0.0434113	0.156974	ZNF362
ENSG00000270115.1	2.73314	1.77356	1.37763	1.2874	0.197955	NA	ENSG00000270115.1
ENSG00000225313.5	14.7239	0.401593	0.47573	0.844162	0.398579	NA	ENSG00000225313.5
ENSG00000134686.18	1162.82	0.0843901	0.0783963	1.07646	0.281724	0.530739	PHC2
ENSG00000284154.1	0.758628	0.937539	2.11588	0.443097	0.657695	NA	MIR3605
ENSG00000222112.1	1.15933	1.76273	1.95636	0.901025	0.367575	NA	RN7SKP16
ENSG00000233246.1	3.10351	0.719528	1.02045	0.70511	0.480741	NA	PHC2-AS1
ENSG00000121903.14	83.4049	0.0726575	0.202965	0.35798	0.720358	0.867565	ZSCAN20
ENSG00000235907.2	0.351511	0.883955	3.23465	0.273277	0.78464	NA	ENSG00000235907.2
ENSG00000121904.17	0.233983	-0.0363656	4.04261	-0.00899557	0.992823	NA	CSMD2
ENSG00000163866.9	807.223	0.179876	0.0811884	2.21554	0.026723	0.111982	SMIM12
ENSG00000189280.3	39.8125	0.116506	0.27791	0.419221	0.675054	0.842028	GJB5
ENSG00000189433.7	5.55888	-1.11646	0.735308	-1.51835	0.128925	NA	GJB4
ENSG00000188910.8	3.27001	0.106202	0.993699	0.106875	0.914888	NA	GJB3
ENSG00000187513.9	734.582	-0.135923	0.104783	-1.29719	0.194566	0.428401	GJA4
ENSG00000116544.12	6.67141	0.540818	0.701506	0.770938	0.440744	NA	DLGAP3
ENSG00000284773.1	33.7254	0.151959	0.325818	0.466391	0.640936	0.820769	ENSG00000284773.1
ENSG00000241014.2	16.0879	-0.44853	0.432422	-1.03725	0.299619	0.550417	GPR199P
ENSG00000163867.17	304.762	-0.0790706	0.117977	-0.670219	0.502718	0.728711	ZMYM6
ENSG00000197056.11	238.906	0.130557	0.1324	0.986079	0.324094	0.576065	ZMYM1
ENSG00000228348.1	0.462904	-0.0363803	2.84991	-0.0127654	0.989815	NA	EFCAB14P1
ENSG00000284640.1	0.526933	-1.54002	2.67044	-0.57669	0.564149	NA	ENSG00000284640.1
ENSG00000116560.11	9120.23	0.167524	0.0571228	2.9327	0.00336033	0.0232287	SFPQ
ENSG00000201868.1	0.234071	-0.0403531	4.01992	-0.0100383	0.991991	NA	ENSG00000201868.1
ENSG00000146463.12	1911.09	-0.0137958	0.0681374	-0.20247	0.839549	0.925933	ZMYM4
ENSG00000229994.1	4.82651	0.150268	0.926808	0.162135	0.8712	NA	RPL5P4
ENSG00000227409.1	0.177571	-0.998217	4.8852	-0.204335	0.838092	NA	ZMYM4-AS1
ENSG00000142687.18	1638.92	-0.0450909	0.065906	-0.68417	0.493868	0.723713	KIAA0319L
ENSG00000020129.16	567.789	0.0657152	0.0857732	0.766151	0.443587	0.683144	NCDN
ENSG00000239636.1	161.417	0.00553005	0.145748	0.0379426	0.969733	0.986278	TFAP2E-AS1
ENSG00000116819.8	120.366	0.0986081	0.16878	0.584242	0.559058	0.768181	TFAP2E
ENSG00000126067.12	1441.14	0.237114	0.0783086	3.02794	0.00246224	0.0183494	PSMB2
ENSG00000142686.8	1170.52	-0.0609615	0.0706227	-0.8632	0.388028	0.637558	C1orf216
ENSG00000092853.14	386.328	0.952644	0.140341	6.78808	1.14e-11	8.58e-10	CLSPN
ENSG00000134698.11	1417.19	-0.156677	0.0696187	-2.2505	0.0244173	0.104828	AGO4
ENSG00000092847.12	2011.85	-0.0420252	0.0778568	-0.539775	0.589352	0.789289	AGO1
ENSG00000286899.1	0.404029	1.13374	3.48811	0.325031	0.745157	NA	ENSG00000286899.1
ENSG00000126070.20	503.689	0.0865905	0.111509	0.776533	0.437434	0.678519	AGO3
ENSG00000271554.1	0.808847	3.32265	2.19398	1.51444	0.129915	NA	ENSG00000271554.1
ENSG00000092850.12	3.03175	-0.336818	1.01214	-0.332778	0.739302	NA	TEKT2
ENSG00000116863.11	371.217	0.349678	0.109911	3.18146	0.00146533	0.0121513	ADPRS
ENSG00000171812.13	18.5268	0.0990499	0.40311	0.245714	0.805904	0.909939	COL8A2
ENSG00000054116.12	984.801	-0.0473972	0.0837167	-0.566163	0.571283	0.776765	TRAPPC3
ENSG00000116871.15	2002.28	-0.0795592	0.0800269	-0.994156	0.320147	0.571961	MAP7D1
ENSG00000054118.15	4246.39	0.0183555	0.068349	0.268555	0.788272	0.900768	THRAP3
ENSG00000214193.11	570.401	-0.147345	0.196472	-0.749951	0.453284	0.69237	SH3D21
ENSG00000286379.1	19.6711	-0.398505	0.40994	-0.972106	0.330998	0.583821	ENSG00000286379.1
ENSG00000196182.10	3060.53	-0.241253	0.079959	-3.01721	0.00255112	0.0188195	STK40
ENSG00000181817.6	369.94	-0.0718197	0.104481	-0.687394	0.491835	0.722616	LSM10
ENSG00000116885.18	23.5155	0.168973	0.355644	0.475118	0.634703	0.816895	OSCP1
ENSG00000201448.1	0.69722	2.28699	2.16851	1.05464	0.291592	NA	SNORA63C
ENSG00000116898.12	726.734	0.352552	0.0784592	4.49344	7.01e-06	0.000142456	MRPS15
ENSG00000119535.17	8431.21	0.00701938	0.0704892	0.0995809	0.920677	0.965427	CSF3R
ENSG00000163873.10	156	-0.0184879	0.164602	-0.112319	0.91057	0.96046	GRIK3
ENSG00000233621.2	125.153	-0.076765	0.162642	-0.471988	0.636935	0.817392	ZC3H12A-DT
ENSG00000163874.11	153.278	0.0142524	0.149015	0.0956441	0.923803	0.966364	ZC3H12A
ENSG00000163875.15	1158.9	-0.014624	0.0748929	-0.195265	0.845185	0.929155	MEAF6
ENSG00000263675.1	6.1696	-0.874625	0.806793	-1.08408	0.278331	NA	MIR5581
ENSG00000163877.11	507.885	0.101747	0.0946728	1.07472	0.282499	0.531791	SNIP1
ENSG00000232273.1	0.696459	1.26836	2.10257	0.60324	0.546349	NA	FTH1P1
ENSG00000237749.4	2.33344	0.565395	1.31048	0.431442	0.666147	NA	ENSG00000237749.4
ENSG00000163879.11	0.992994	-2.58698	1.91091	-1.3538	0.175801	NA	DNALI1
ENSG00000134697.13	991.09	0.238032	0.0778509	3.05754	0.0022316	0.0169617	GNL2
ENSG00000116922.14	246.999	0.224057	0.11925	1.87889	0.0602594	0.197955	C1orf109
ENSG00000134690.11	1020.25	0.390581	0.0905674	4.3126	1.61e-05	0.00028923	CDCA8
ENSG00000183317.17	0.462135	1.68981	2.77243	0.609504	0.54219	NA	EPHA10
ENSG00000185090.14	19.7953	0.720558	0.37955	1.89845	0.0576366	0.191735	MANEAL
ENSG00000196449.4	196.488	0.0473781	0.131278	0.360899	0.718175	0.866551	YRDC
ENSG00000197982.14	241.904	-0.0533726	0.145323	-0.367268	0.713419	0.863447	C1orf122
ENSG00000188786.10	383.852	0.183915	0.101494	1.81207	0.0699759	0.218788	MTF1
ENSG00000204084.13	1818.2	-0.124759	0.0631657	-1.9751	0.0482568	0.169786	INPP5B
ENSG00000252448.1	1.34877	-1.74296	1.58481	-1.09979	0.271423	NA	ENSG00000252448.1
ENSG00000222282.1	0.758893	0.825007	2.33319	0.353596	0.723641	NA	RNU6-584P
ENSG00000183431.12	1933.68	0.412846	0.0678316	6.08634	1.16e-09	5.99e-08	SF3A3
ENSG00000212541.1	9.47841	-0.402736	0.644924	-0.624471	0.532318	NA	RNU6-510P
ENSG00000183386.10	898.699	-0.311666	0.085379	-3.65038	0.000261855	0.0030756	FHL3
ENSG00000183520.12	652.102	0.0548105	0.100582	0.544934	0.585799	0.787396	UTP11
ENSG00000185668.8	2.10778	0.971971	1.46186	0.664884	0.506125	NA	POU3F1
ENSG00000215895.4	2.84789	0.687538	1.18664	0.5794	0.562319	NA	HSPA5P1
ENSG00000116954.8	303.192	-0.0473851	0.12101	-0.39158	0.695369	0.853744	RRAGC
ENSG00000228436.3	20.4094	-0.623355	0.381443	-1.6342	0.102217	0.283206	RRAGC-DT
ENSG00000214114.9	318.665	0.174998	0.109818	1.59353	0.111042	0.29925	MYCBP
ENSG00000131233.10	0.347895	-0.0363586	3.27433	-0.0111042	0.99114	NA	GJA9
ENSG00000158315.11	5.11816	-0.135118	0.804856	-0.167879	0.866679	NA	RHBDL2
ENSG00000174574.16	1914.16	-0.101626	0.080581	-1.26117	0.207247	0.443795	AKIRIN1
ENSG00000168653.11	1576.64	0.123495	0.0803829	1.53633	0.124457	0.32321	NDUFS5
ENSG00000127603.27	7065.49	0.433713	0.231707	1.87182	0.0612321	0.200034	MACF1
ENSG00000270040.1	1.87182	0.175922	1.20248	0.146299	0.883685	NA	ENSG00000270040.1
ENSG00000183682.8	84.5685	0.133979	0.207684	0.645111	0.518855	0.739811	BMP8A
ENSG00000237624.1	0.992234	1.21173	1.66507	0.727734	0.466776	NA	OXCT2P1
ENSG00000243970.3	241.059	-0.272731	0.176879	-1.54191	0.123096	0.320988	PPIEL
ENSG00000090621.14	3061.58	0.0281158	0.0693668	0.405321	0.685241	0.847453	PABPC4
ENSG00000228060.3	13.9766	0.358595	0.490891	0.730499	0.465085	NA	PABPC4-AS1
ENSG00000201457.1	4.65658	1.17961	0.846147	1.3941	0.163287	NA	SNORA55
ENSG00000163909.8	44.7828	-0.12953	0.250252	-0.517597	0.60474	0.798451	HEYL
ENSG00000084072.16	843.846	-0.000512714	0.0833954	-0.00614799	0.995095	0.99755	PPIE
ENSG00000116985.12	101.104	0.0912819	0.175967	0.518744	0.603939	0.798004	BMP8B
ENSG00000198754.5	2.49317	2.56239	1.27823	2.00464	0.0450018	NA	OXCT2
ENSG00000285905.1	0.58158	2.28039	2.33326	0.977341	0.328401	NA	BMP8B-AS1
ENSG00000261798.1	8.39884	-0.441924	0.609095	-0.725542	0.468119	NA	ENSG00000261798.1
ENSG00000284719.1	11.6077	0.636436	0.526448	1.20893	0.226692	NA	ENSG00000284719.1
ENSG00000284678.1	0.879293	-0.423508	1.77541	-0.238541	0.811461	NA	LINC02811
ENSG00000043514.17	257.07	0.353107	0.125636	2.81056	0.00494559	0.0315493	TRIT1
ENSG00000116990.11	29.2717	-0.189405	0.33149	-0.571375	0.567745	0.774591	MYCL
ENSG00000168389.17	132.002	0.16707	0.164836	1.01355	0.310798	0.562056	MFSD2A
ENSG00000228477.1	4.31428	1.09829	0.882436	1.24462	0.213273	NA	ENSG00000228477.1
ENSG00000131236.17	9386.81	-0.109329	0.0651116	-1.6791	0.0931333	0.265755	CAP1
ENSG00000131238.17	2907.13	0.28879	0.0695182	4.15416	3.26e-05	0.00053092	PPT1
ENSG00000117000.9	612.671	0.333197	0.0940598	3.54239	0.000396521	0.00425025	RLF
ENSG00000259943.1	165.145	-0.132691	0.145273	-0.91339	0.361037	0.612847	ZMPSTE24-DT
ENSG00000084073.9	1057.65	-0.125492	0.0843041	-1.48857	0.136601	0.344594	ZMPSTE24
ENSG00000049089.15	511.863	-0.617904	0.120379	-5.13299	2.85e-07	8.71e-06	COL9A2
ENSG00000227311.3	1.16454	0.154356	1.65794	0.0931013	0.925823	NA	ENSG00000227311.3
ENSG00000084070.12	2150.56	-0.0789451	0.073252	-1.07772	0.281159	0.53035	SMAP2
ENSG00000284677.1	0.355579	-0.815952	3.20362	-0.254697	0.798957	NA	ENSG00000284677.1
ENSG00000187801.15	25.5294	0.0834216	0.349043	0.239001	0.811105	0.912408	ZFP69B
ENSG00000260920.2	17.614	0.17881	0.427074	0.418686	0.675446	0.842133	ENSG00000260920.2
ENSG00000279667.1	1.22964	1.36906	1.70688	0.802085	0.422504	NA	ENSG00000279667.1
ENSG00000187815.10	93.3281	0.125669	0.184212	0.6822	0.495113	0.72496	ZFP69
ENSG00000238287.1	12.8123	0.204355	0.545003	0.374961	0.70769	NA	EXO5-DT
ENSG00000164002.11	91.5558	0.516435	0.184011	2.80655	0.00500752	0.0318276	EXO5
ENSG00000238186.1	6.47037	0.0143635	0.792942	0.0181141	0.985548	NA	ENSG00000238186.1
ENSG00000117010.17	60.0158	0.0257577	0.221477	0.1163	0.907415	0.959094	ZNF684
ENSG00000117016.10	88.0016	0.245223	0.19392	1.26456	0.206031	0.442158	RIMS3
ENSG00000287743.1	0.17586	-0.998154	4.90282	-0.203588	0.838676	NA	ENSG00000287743.1
ENSG00000237899.1	5.17364	1.80309	0.895385	2.01376	0.0440347	NA	ENSG00000237899.1
ENSG00000272145.1	47.6234	0.275811	0.272296	1.01291	0.311104	0.562334	NFYC-AS1
ENSG00000066136.20	1088.94	-0.0858648	0.0847437	-1.01323	0.310951	0.562194	NFYC
ENSG00000117013.17	263.243	-0.0243104	0.143424	-0.169501	0.865403	0.94007	KCNQ4
ENSG00000179862.7	188.431	0.0242348	0.165578	0.146364	0.883634	0.948146	CITED4
ENSG00000171793.16	766.132	0.512125	0.0796151	6.43251	1.26e-10	7.89e-09	CTPS1
ENSG00000281207.1	17.2572	0.471653	0.440428	1.0709	0.284215	0.533384	SLFNL1-AS1
ENSG00000171790.15	10.2723	1.01503	0.569257	1.78307	0.0745746	NA	SLFNL1
ENSG00000010803.16	612.485	0.0523904	0.0880246	0.595179	0.551724	0.762942	SCMH1
ENSG00000287400.1	1.52321	-1.70437	1.44038	-1.18328	0.236699	NA	ENSG00000287400.1
ENSG00000235358.2	1.87103	1.01863	1.39187	0.731843	0.464265	NA	SCMH1-DT
ENSG00000204060.7	2.22767	0.218132	1.23115	0.177177	0.85937	NA	FOXO6
ENSG00000127124.16	47.6738	1.07383	0.271533	3.95468	7.66e-05	0.00108869	HIVEP3
ENSG00000198815.9	1146.36	-0.140601	0.0732217	-1.92021	0.0548314	0.185421	FOXJ3
ENSG00000227527.2	4.27947	-2.0123	0.875486	-2.2985	0.0215336	NA	ENSG00000227527.2
ENSG00000177181.15	25.6802	0.801688	0.37447	2.14086	0.0322856	0.127796	RIMKLA
ENSG00000066185.13	39.4438	-0.272624	0.267792	-1.01805	0.308657	0.559559	ZMYND12
ENSG00000127125.9	942.709	-0.194385	0.0808156	-2.40529	0.0161596	0.0774408	PPCS
ENSG00000186409.17	77.3697	-0.0585849	0.2061	-0.284254	0.776216	0.894861	CCDC30
ENSG00000236876.3	7.24113	0.329978	0.672195	0.490896	0.6235	NA	TMSB4XP1
ENSG00000171960.11	204.366	0.580533	0.147173	3.94457	7.99e-05	0.00112911	PPIH
ENSG00000285728.2	101.116	0.394605	0.216533	1.82238	0.068398	0.216012	ENSG00000285728.2
ENSG00000234917.2	3.65677	1.04836	1.20496	0.870042	0.384278	NA	ENSG00000234917.2
ENSG00000065978.19	15982.3	0.254115	0.0643656	3.948	7.88e-05	0.00111844	YBX1
ENSG00000164007.11	0.473815	-1.20473	2.7437	-0.439091	0.660596	NA	CLDN19
ENSG00000117385.15	1668.28	0.000788833	0.0684957	0.0115165	0.990811	0.995376	P3H1
ENSG00000164008.16	95.2965	0.105238	0.196059	0.536769	0.591427	0.79027	C1orf50
ENSG00000274386.5	7.99179	0.544493	0.615492	0.884645	0.376348	NA	TMEM269
ENSG00000177868.12	88.0643	-0.0377387	0.185593	-0.203341	0.838869	0.925468	SVBP
ENSG00000164010.15	378.41	0.0366739	0.10374	0.353518	0.7237	0.869444	ERMAP
ENSG00000228192.8	29.1129	-0.193725	0.317381	-0.610386	0.541606	0.756283	ZNF691-DT
ENSG00000164011.18	217.465	0.105269	0.127079	0.828378	0.407456	0.65349	ZNF691
ENSG00000225099.1	0.408025	1.59453	2.892	0.551359	0.581388	NA	ATP6V1E1P1
ENSG00000117394.23	944.892	0.52664	0.11839	4.44836	8.65e-06	0.000170016	SLC2A1
ENSG00000227533.6	6.6529	0.0173999	0.658119	0.0264388	0.978907	NA	SLC2A1-DT
ENSG00000283973.2	0.694788	2.40922	2.1731	1.10866	0.267578	NA	ENSG00000283973.2
ENSG00000186973.11	0.52074	-0.0422433	2.9068	-0.0145325	0.988405	NA	FAM183A
ENSG00000117395.12	394.397	0.923972	0.116295	7.94505	1.94e-15	2.67e-13	EBNA1BP2
ENSG00000243710.7	0.404407	-0.0267941	3.05215	-0.00877877	0.992996	NA	CFAP57
ENSG00000179178.11	0.941406	-0.875232	1.7598	-0.497348	0.618944	NA	TMEM125
ENSG00000253313.6	0.93052	0.827409	1.73966	0.475615	0.634349	NA	C1orf210
ENSG00000066056.14	751.021	0.140777	0.0842535	1.67087	0.0947469	0.268876	TIE1
ENSG00000117400.17	1703.11	-0.220083	0.0678856	-3.24196	0.00118709	0.0101809	MPL
ENSG00000287113.1	61.3603	-0.200703	0.308109	-0.651403	0.514787	0.737263	ENSG00000287113.1
ENSG00000234694.1	24.5929	-0.0510815	0.371328	-0.137564	0.890585	0.951146	CDC20-DT
ENSG00000117399.14	1911.48	0.226833	0.0861134	2.63412	0.00843552	0.0474431	CDC20
ENSG00000066322.15	1929.24	0.019883	0.0682783	0.291205	0.770895	0.892341	ELOVL1
ENSG00000159479.17	420.867	-0.0646052	0.0961873	-0.671661	0.5018	0.72824	MED8
ENSG00000229431.1	8.57551	-0.394546	0.58429	-0.675258	0.499512	NA	MED8-AS1
ENSG00000198198.17	1530.73	0.0219257	0.0848797	0.258315	0.796164	0.904379	SZT2
ENSG00000229348.1	0.579476	-0.394981	2.23401	-0.176804	0.859663	NA	HYI-AS1
ENSG00000142949.17	70.9217	0.194212	0.234607	0.827819	0.407773	0.653796	PTPRF
ENSG00000066135.13	565.544	-0.100733	0.0885502	-1.13758	0.255297	0.501429	KDM4A
ENSG00000236200.6	35.1014	0.114457	0.297907	0.384204	0.700827	0.855798	KDM4A-AS1
ENSG00000126091.20	64.8525	0.316427	0.245619	1.28828	0.197647	0.432082	ST3GAL3
ENSG00000117407.17	18.7974	-0.0972138	0.422605	-0.230035	0.818065	0.916358	ARTN
ENSG00000237950.2	246.76	0.145397	0.251411	0.578323	0.563046	0.770751	LINC02918
ENSG00000117408.11	804.829	-0.112327	0.0880316	-1.27599	0.20196	0.43722	IPO13
ENSG00000285649.1	0.760987	1.79078	2.20209	0.813219	0.416092	NA	ENSG00000285649.1
ENSG00000132768.14	384.838	0.432202	0.103799	4.16381	3.13e-05	0.000513499	DPH2
ENSG00000117410.14	1714.74	0.02323	0.0690774	0.336289	0.736653	0.876633	ATP6V0B
ENSG00000117411.16	230.561	1.01204	0.131875	7.67426	1.66e-14	2.08e-12	B4GALT2
ENSG00000159214.13	66.2545	-0.332077	0.227809	-1.4577	0.144923	0.357388	CCDC24
ENSG00000196517.11	16.6691	0.27481	0.412272	0.666574	0.505044	0.729845	SLC6A9
ENSG00000230615.7	11.2526	0.665386	0.536578	1.24005	0.214955	NA	ENSG00000230615.7
ENSG00000171872.5	0.870984	2.44584	1.96494	1.24474	0.213229	NA	KLF17
ENSG00000233514.1	1.69234	-0.0322336	1.4267	-0.022593	0.981975	NA	ENSG00000233514.1
ENSG00000271329.1	3.37841	-0.829742	0.952745	-0.870896	0.383811	NA	ENSG00000271329.1
ENSG00000178028.14	1172.99	-0.161004	0.0794329	-2.02691	0.0426713	0.155174	DMAP1
ENSG00000117419.16	596.724	0.326194	0.0890425	3.66335	0.000248942	0.00295458	ERI3
ENSG00000233602.1	1.62809	-0.192421	1.59995	-0.120267	0.904271	NA	ERI3-IT1
ENSG00000187147.18	1905.7	-0.187275	0.0607392	-3.08327	0.00204738	0.0158669	RNF220
ENSG00000126106.14	77.6595	0.455005	0.201003	2.26367	0.0235946	0.10201	TMEM53
ENSG00000198520.12	1544.84	-0.200469	0.0972014	-2.06241	0.0391691	0.146307	ARMH1
ENSG00000199377.1	0.291499	-0.041079	3.46005	-0.0118724	0.990527	NA	RNU5F-1
ENSG00000200169.1	0.352253	0.920105	3.25306	0.282843	0.777297	NA	RNU5D-1
ENSG00000142945.13	944.977	0.360842	0.0908673	3.97109	7.15e-05	0.00102981	KIF2C
ENSG00000225721.5	2.62067	-0.277698	1.09656	-0.253244	0.80008	NA	ENSG00000225721.5
ENSG00000142937.12	18561.2	-0.00537603	0.0880222	-0.0610759	0.951299	0.979046	RPS8
ENSG00000200913.1	5.41139	1.23338	0.780333	1.58058	0.113974	NA	SNORD46
ENSG00000234093.3	3.15679	1.1131	1.01604	1.09552	0.273288	NA	RPS15AP11
ENSG00000142959.5	4.20694	0.471348	0.917481	0.513741	0.607433	NA	BEST4
ENSG00000173846.13	108.656	0.161659	0.181337	0.89148	0.372672	0.623677	PLK3
ENSG00000188396.3	1.75229	1.12215	1.33733	0.839094	0.401417	NA	DYNLT4
ENSG00000222009.8	356.757	-0.220841	0.155633	-1.41898	0.155904	0.374327	BTBD19
ENSG00000117425.14	29.3196	0.289386	0.338287	0.855444	0.392306	0.641413	PTCH2
ENSG00000226499.1	0.525695	-0.0331125	2.49589	-0.0132668	0.989415	NA	ENSG00000226499.1
ENSG00000070785.17	186.196	0.466512	0.141637	3.29371	0.00098874	0.00881896	EIF2B3
ENSG00000232369.1	0.591138	-3.29065	2.46032	-1.33749	0.181063	NA	PPIAP35
ENSG00000268949.1	0.580447	-1.33596	2.25109	-0.593473	0.552865	NA	MRPS17P1
ENSG00000126107.15	1293.8	-0.160258	0.0726289	-2.20654	0.0273464	0.113785	HECTD3
ENSG00000126088.14	3822.71	-0.043882	0.0732735	-0.598879	0.549253	0.761812	UROD
ENSG00000162415.7	17.3219	-0.390519	0.399753	-0.976902	0.328618	0.581321	ZSWIM5
ENSG00000281912.1	18.2514	-0.404511	0.400706	-1.0095	0.312736	0.564175	LINC01144
ENSG00000186603.6	179.101	0.646629	0.142574	4.53541	5.75e-06	0.00011934	HPDL
ENSG00000132781.18	35.6619	-0.0925242	0.29823	-0.310244	0.756375	0.884933	MUTYH
ENSG00000132773.12	513.106	0.0608949	0.100564	0.605535	0.544824	0.758582	TOE1
ENSG00000070759.17	339.966	-0.238448	0.102812	-2.31926	0.0203812	0.0918965	TESK2
ENSG00000280670.3	144.497	-0.0512283	0.16072	-0.318743	0.749922	0.882178	CCDC163
ENSG00000132763.15	166.737	0.402203	0.135842	2.96082	0.00306822	0.0216674	MMACHC
ENSG00000117450.14	1258.11	0.69136	0.0815882	8.47377	2.38e-17	4.54e-15	PRDX1
ENSG00000117448.13	1277.88	0.406775	0.0680766	5.97525	2.3e-09	1.13e-07	AKR1A1
ENSG00000281133.1	1.73839	0.115124	1.38489	0.0831283	0.933749	NA	ENSG00000281133.1
ENSG00000280836.1	3.66896	0.615594	0.993736	0.619474	0.535604	NA	ENSG00000280836.1
ENSG00000132780.17	3673.76	0.54255	0.0714964	7.58849	3.24e-14	3.87e-12	NASP
ENSG00000159588.15	34.582	-0.354625	0.314694	-1.12689	0.259791	0.506576	CCDC17
ENSG00000159592.11	2268.7	-0.106966	0.060558	-1.76634	0.0773394	0.233239	GPBP1L1
ENSG00000225447.1	2.21725	0.357166	1.18747	0.300779	0.763583	NA	RPS15AP10
ENSG00000234329.1	6.63086	0.546593	0.682769	0.800554	0.42339	NA	RPL7AP16
ENSG00000159596.7	560.723	-0.13924	0.0965015	-1.44287	0.149056	0.363161	TMEM69
ENSG00000197429.11	80.8855	-0.150255	0.200398	-0.74978	0.453387	0.692429	IPP
ENSG00000230896.1	5.77928	-0.516156	0.72641	-0.710558	0.477358	NA	ENSG00000230896.1
ENSG00000236111.5	1.05056	-0.97056	2.21598	-0.437983	0.661399	NA	RPL6P1
ENSG00000086015.21	572.209	0.221722	0.100681	2.20222	0.02765	0.114562	MAST2
ENSG00000232467.2	0.405866	-0.0363787	2.97545	-0.0122263	0.990245	NA	TMA16P2
ENSG00000117461.15	134.17	0.161663	0.190385	0.849139	0.395804	0.644292	PIK3R3
ENSG00000227857.2	1.0492	-0.308619	1.86233	-0.165717	0.86838	NA	ENSG00000227857.2
ENSG00000117472.10	0.521932	0.925347	2.79347	0.331254	0.740453	NA	TSPAN1
ENSG00000085998.14	820.983	0.0235735	0.080501	0.292835	0.769648	0.891431	POMGNT1
ENSG00000171357.6	41.6073	-0.174845	0.294368	-0.593967	0.552534	0.763535	LURAP1
ENSG00000085999.13	278.849	0.999862	0.116494	8.58292	9.25e-18	1.94e-15	RAD54L
ENSG00000132128.16	2094.51	-0.112645	0.06925	-1.62664	0.103813	0.28592	LRRC41
ENSG00000173660.12	3350.45	-0.0500471	0.070557	-0.709314	0.478129	0.712137	UQCRH
ENSG00000117481.10	650.944	0.0737394	0.0797017	0.925192	0.354866	0.606718	NSUN4
ENSG00000117480.16	308.675	-0.436179	0.130076	-3.35327	0.000798631	0.00748151	FAAH
ENSG00000232022.7	2.98419	-1.31863	1.14176	-1.15491	0.248127	NA	FAAHP1
ENSG00000269956.2	13.3897	-0.400173	0.567152	-0.705583	0.480447	NA	MKNK1-AS1
ENSG00000079277.21	1143.04	-0.099178	0.0850708	-1.16583	0.243684	0.489228	MKNK1
ENSG00000142961.14	2340.88	-0.315162	0.0876485	-3.59575	0.000323457	0.00362553	MOB3C
ENSG00000123472.12	909.327	0.130858	0.0748864	1.74743	0.0805635	0.240449	ATPAF1
ENSG00000233647.2	0.984864	2.35085	1.97195	1.19214	0.233206	NA	NENFP1
ENSG00000186118.9	1.45202	1.98998	1.80837	1.10043	0.271147	NA	TEX38
ENSG00000228237.5	1.8027	0.578571	1.33763	0.432534	0.665353	NA	EFCAB14-AS1
ENSG00000159658.12	2464.98	-0.0474193	0.0625866	-0.75766	0.448655	0.687439	EFCAB14
ENSG00000186377.8	2.43678	-0.426807	1.18132	-0.361298	0.717877	NA	CYP4X1
ENSG00000186160.5	0.695965	0.835234	2.03507	0.410421	0.681497	NA	CYP4Z1
ENSG00000225506.2	36.8902	0.115413	0.283584	0.406982	0.684022	0.846929	CYP4A22-AS1
ENSG00000162365.12	0.350097	0.925323	3.08259	0.300177	0.764042	NA	CYP4A22
ENSG00000224805.2	42.282	-0.390904	0.279685	-1.39766	0.162216	0.383309	LINC00853
ENSG00000162366.8	47.8309	0.0445569	0.261619	0.170312	0.864764	0.939589	PDZK1IP1
ENSG00000162367.11	9710.99	-0.193636	0.0504587	-3.83752	0.000124285	0.00164783	TAL1
ENSG00000226252.1	369.55	-0.297527	0.14319	-2.07785	0.0377231	0.142242	ENSG00000226252.1
ENSG00000123473.15	616.431	0.435328	0.0898174	4.84681	1.25e-06	3.21e-05	STIL
ENSG00000162368.13	3052.39	-0.202406	0.0694433	-2.91469	0.00356037	0.0243712	CMPK1
ENSG00000225762.1	5.76787	-0.112806	0.751837	-0.15004	0.880733	NA	LINC01389
ENSG00000186790.6	0.994737	0.153649	1.68841	0.0910021	0.927491	NA	FOXE3
ENSG00000237424.1	97.3769	-0.0314354	0.193844	-0.162169	0.871173	0.942889	FOXD2-AS1
ENSG00000186564.5	48.0722	0.168978	0.242573	0.696607	0.486049	0.718047	FOXD2
ENSG00000242267.6	0.463041	3.45763	2.76832	1.249	0.211665	NA	SKINT1L
ENSG00000117834.12	2.15741	-1.03344	1.37103	-0.753772	0.450986	NA	SLC5A9
ENSG00000272491.1	0.289898	-0.0364247	3.73921	-0.00974128	0.992228	NA	ENSG00000272491.1
ENSG00000132122.12	98.5189	-0.322901	0.177636	-1.81777	0.0690994	0.217247	SPATA6
ENSG00000224986.2	0.525754	-1.32538	2.39462	-0.553484	0.579932	NA	PPP1R8P1
ENSG00000235105.1	1.57624	-0.669536	1.47534	-0.453817	0.64996	NA	ENSG00000235105.1
ENSG00000186094.17	1.51675	-1.51432	1.49492	-1.01298	0.311072	NA	AGBL4
ENSG00000162373.13	111.913	-0.284315	0.178704	-1.59099	0.111612	0.300194	BEND5
ENSG00000162374.17	0.816546	1.11462	2.09638	0.531688	0.594942	NA	ELAVL4
ENSG00000234080.3	0.116043	-0.998158	5.13408	-0.194418	0.845849	NA	ENSG00000234080.3
ENSG00000142700.12	0.351088	0.662832	2.99545	0.221279	0.824875	NA	DMRTA2
ENSG00000185104.20	1209.85	0.0290635	0.0730728	0.397734	0.690826	0.850572	FAF1
ENSG00000230585.2	0.645134	-1.87766	2.19518	-0.855356	0.392354	NA	PHB1P12
ENSG00000123080.12	1131.57	0.188123	0.0863437	2.17876	0.0293492	0.119338	CDKN2C
ENSG00000213478.2	0.525411	-0.943617	2.38772	-0.395196	0.692698	NA	CFL1P2
ENSG00000203356.2	1.53202	-2.21201	1.57336	-1.40592	0.159748	NA	LINC01562
ENSG00000123091.5	1844.97	-0.315487	0.0948258	-3.32702	0.000877809	0.00802903	RNF11
ENSG00000233406.5	4.43826	0.389219	0.824755	0.471921	0.636983	NA	ENSG00000233406.5
ENSG00000236434.2	0.815294	0.473928	2.2392	0.211651	0.832379	NA	ENSG00000236434.2
ENSG00000085831.15	14.8942	-0.824575	0.450087	-1.83203	0.0669465	NA	TTC39A
ENSG00000085832.17	2977.19	-0.0873533	0.0649353	-1.34523	0.178549	0.407104	EPS15
ENSG00000232027.2	1.17048	1.26844	1.89007	0.671109	0.502151	NA	ENSG00000232027.2
ENSG00000238140.1	1.28029	0.0606753	1.61399	0.0375933	0.970012	NA	ENSG00000238140.1
ENSG00000227070.1	14.8036	-0.191096	0.453887	-0.421021	0.67374	NA	EPS15-AS1
ENSG00000227742.2	2.46106	-0.00933993	1.13702	-0.00821438	0.993446	NA	CALR4P
ENSG00000117859.19	1759.94	0.0814308	0.0708248	1.14975	0.250247	0.496346	OSBPL9
ENSG00000078618.21	6673.54	-0.223971	0.056265	-3.98065	6.87e-05	0.00099383	NRDC
ENSG00000266993.3	21.1146	0.251525	0.416365	0.604098	0.545778	0.758974	ENSG00000266993.3
ENSG00000272175.1	0.233075	-0.0363647	4.03688	-0.00900812	0.992813	NA	ENSG00000272175.1
ENSG00000230604.2	0.233651	0.905818	4.40789	0.205499	0.837182	NA	TSEN15P2
ENSG00000169213.7	1.63093	0.428797	1.2722	0.337051	0.736078	NA	RAB3B
ENSG00000117862.12	226.579	0.394738	0.149816	2.63483	0.00841803	0.0474122	TXNDC12
ENSG00000198841.4	57.0218	-0.0190552	0.233986	-0.0814375	0.935094	0.971671	KTI12
ENSG00000223390.1	0.348688	1.6324	3.0085	0.542595	0.587409	NA	ENSG00000223390.1
ENSG00000228369.2	0.763119	-1.53164	2.20638	-0.694188	0.487564	NA	TXNDC12-AS1
ENSG00000134717.18	745.73	-0.0471861	0.078333	-0.602378	0.546923	0.759859	BTF3L4
ENSG00000157077.14	78.7515	-0.00364369	0.214534	-0.0169842	0.986449	0.994014	ZFYVE9
ENSG00000228407.2	0.466866	1.26225	2.62374	0.481087	0.630454	NA	ENSG00000228407.2
ENSG00000154222.14	791.5	-0.14225	0.0803691	-1.76996	0.0767343	0.23227	CC2D1B
ENSG00000272100.1	1.87261	-1.2722	1.28189	-0.992443	0.320982	NA	ENSG00000272100.1
ENSG00000287078.1	4.25816	-0.132827	0.809428	-0.1641	0.869652	NA	ENSG00000287078.1
ENSG00000224680.4	5.81796	0.659467	0.702802	0.938339	0.34807	NA	PLA2G12AP1
ENSG00000085840.13	614.69	0.603372	0.0937	6.4394	1.2e-10	7.64e-09	ORC1
ENSG00000134748.13	1814.98	0.0851868	0.065893	1.29281	0.196078	0.430378	PRPF38A
ENSG00000134744.14	1280.87	0.0175332	0.0815207	0.215077	0.829708	0.92164	TUT4
ENSG00000236290.1	0.461963	0.925362	2.59536	0.356544	0.721433	NA	EEF1GP7
ENSG00000116157.6	482.831	0.17822	0.107804	1.6532	0.098291	0.275796	GPX7
ENSG00000182183.15	2.7317	1.66688	1.1747	1.41899	0.155902	NA	SHISAL2A
ENSG00000162377.6	483.318	0.443689	0.102378	4.33386	1.47e-05	0.000266215	COA7
ENSG00000162378.13	694.101	-0.084021	0.09704	-0.865839	0.386578	0.635886	ZYG11B
ENSG00000228929.1	16.9821	0.285665	0.420592	0.679198	0.497012	0.72614	RPS13P2
ENSG00000203995.10	0.349569	0.530239	3.26787	0.162259	0.871102	NA	ZYG11A
ENSG00000121310.17	569.538	-0.00518905	0.133875	-0.0387603	0.969082	0.986144	ECHDC2
ENSG00000230953.2	13.9031	-0.0322472	0.557186	-0.0578752	0.953848	NA	ENSG00000230953.2
ENSG00000116171.18	2178.24	-0.115949	0.0661512	-1.75279	0.0796381	0.238461	SCP2
ENSG00000174348.13	0.289912	0.925297	3.4821	0.26573	0.790447	NA	PODN
ENSG00000157184.7	276.011	0.123191	0.126881	0.970919	0.331589	0.58429	CPT2
ENSG00000236723.2	0.87177	2.27237	2.03269	1.11791	0.263605	NA	ENSG00000236723.2
ENSG00000162384.14	657.124	-0.12744	0.0929289	-1.37137	0.170261	0.395724	CZIB
ENSG00000259818.1	0.699012	0.65929	2.14092	0.307947	0.758123	NA	CZIB-DT
ENSG00000162385.11	602.616	0.321329	0.102552	3.13334	0.00172826	0.0138383	MAGOH
ENSG00000226754.2	7.12002	-0.468341	0.677023	-0.691765	0.489085	NA	MAGOH-DT
ENSG00000157193.18	1043.01	0.208019	0.0777414	2.67578	0.00745563	0.0432497	LRP8
ENSG00000228838.1	0.233164	-0.0406733	4.01992	-0.010118	0.991927	NA	ENSG00000228838.1
ENSG00000232762.1	2.09332	1.12485	1.19213	0.943564	0.345392	NA	ENSG00000232762.1
ENSG00000225675.2	3.0291	0.593503	1.09147	0.543766	0.586603	NA	LRP8-DT
ENSG00000285954.1	1.39896	0.218686	1.41243	0.154829	0.876956	NA	ENSG00000285954.1
ENSG00000230138.2	2.49821	-0.276221	1.20116	-0.229961	0.818122	NA	LINC02812
ENSG00000174332.5	0.52962	-3.09305	2.55636	-1.20994	0.226301	NA	GLIS1
ENSG00000058804.12	808.839	0.717427	0.0815284	8.79971	1.37e-18	3.26e-16	NDC1
ENSG00000058799.15	323.897	-0.113972	0.109306	-1.04269	0.297091	0.548098	YIPF1
ENSG00000211452.10	6.01115	0.953605	0.731272	1.30404	0.192221	NA	DIO1
ENSG00000081870.11	472.683	0.230968	0.110672	2.08697	0.036891	0.139965	HSPB11
ENSG00000116212.15	296.381	0.113002	0.113178	0.998441	0.318066	0.57002	LRRC42
ENSG00000219102.3	3.79113	0.321858	0.865217	0.371997	0.709895	NA	HNRNPA3P12
ENSG00000116209.12	2388.29	-0.147304	0.0812818	-1.81227	0.0699445	0.218788	TMEM59
ENSG00000280378.1	4.02498	0.477456	0.944836	0.505332	0.613326	NA	ENSG00000280378.1
ENSG00000116205.14	559.069	-0.04595	0.0962246	-0.477529	0.632986	0.815999	TCEANC2
ENSG00000256407.2	0.696481	-0.0364203	2.29713	-0.0158547	0.98735	NA	ENSG00000256407.2
ENSG00000280425.2	0.584113	0.786692	2.35262	0.33439	0.738085	NA	ENSG00000280425.2
ENSG00000215883.10	334.803	0.214797	0.111312	1.92969	0.0536455	0.182586	CYB5RL
ENSG00000116221.15	1467.16	0.250947	0.0782038	3.20889	0.00133248	0.0112508	MRPL37
ENSG00000157216.15	2588.87	-0.197507	0.0736735	-2.68084	0.00734376	0.0427186	SSBP3
ENSG00000198711.5	27.7621	-0.253462	0.32817	-0.772351	0.439906	0.680394	SSBP3-AS1
ENSG00000162390.17	147.692	0.689838	0.168719	4.08868	4.34e-05	0.000675646	ACOT11
ENSG00000162391.12	7.86982	0.6838	0.609437	1.12202	0.261854	NA	FAM151A
ENSG00000184313.20	27.0068	0.538707	0.374256	1.43941	0.150035	0.364366	MROH7
ENSG00000271723.5	1.04799	2.35053	1.83048	1.28411	0.199105	NA	MROH7-TTC4
ENSG00000243725.7	9.43665	0.687127	0.593165	1.15841	0.246698	NA	TTC4
ENSG00000162396.6	132.157	0.077195	0.155808	0.49545	0.620282	0.808135	PARS2
ENSG00000006555.11	5.76309	-0.086886	0.683685	-0.127085	0.898873	NA	TTC22
ENSG00000116133.13	4356.25	0.321795	0.0681035	4.72508	2.3e-06	5.47e-05	DHCR24
ENSG00000233203.6	0.699721	-0.00276166	2.30272	-0.0011993	0.999043	NA	DHCR24-DT
ENSG00000169174.10	1.67734	3.71081	1.57534	2.35557	0.0184946	NA	PCSK9
ENSG00000162402.14	2657.68	0.154639	0.102046	1.51539	0.129675	0.332528	USP24
ENSG00000231090.2	1.51011	-0.803229	1.41505	-0.567633	0.570284	NA	MIR4422HG
ENSG00000231095.1	0.23243	-0.0363551	4.80127	-0.00757197	0.993958	NA	GYG1P3
ENSG00000234810.4	24.2089	-0.211813	0.358116	-0.591466	0.554209	0.764413	ENSG00000234810.4
ENSG00000231900.3	0.7587	-0.572501	2.01563	-0.28403	0.776387	NA	GOT2P1
ENSG00000272051.1	0.582351	-1.24103	2.24777	-0.552115	0.580869	NA	ENSG00000272051.1
ENSG00000260971.4	0.11903	-1.76185	5.11037	-0.344759	0.730276	NA	ENSG00000260971.4
ENSG00000284686.1	0.580699	0.25786	2.50963	0.102748	0.918163	NA	ENSG00000284686.1
ENSG00000162407.9	412.871	-0.344434	0.103872	-3.31596	0.000913298	0.0082918	PLPP3
ENSG00000162409.11	0.175633	1.37473	5.11484	0.268772	0.788105	NA	PRKAA2
ENSG00000173406.15	1.57709	-0.456768	1.42482	-0.320581	0.748528	NA	DAB1
ENSG00000229887.4	0.635731	-0.998138	2.64355	-0.377575	0.705746	NA	HNRNPA1P6
ENSG00000223416.3	0.522983	1.91968	2.69641	0.711938	0.476503	NA	RPS26P15
ENSG00000162600.12	229.025	0.0795859	0.133422	0.596497	0.550843	0.762834	OMA1
ENSG00000286918.1	14.8695	0.142261	0.47992	0.296427	0.766904	NA	ENSG00000286918.1
ENSG00000184292.7	4.25595	-0.268072	0.830953	-0.322608	0.746992	NA	TACSTD2
ENSG00000185839.3	7.6862	1.12799	0.637913	1.76824	0.07702	NA	ENSG00000185839.3
ENSG00000162601.11	1009.17	-0.083846	0.107802	-0.777775	0.436702	0.67809	MYSM1
ENSG00000283445.1	0.863998	0.680005	2.04406	0.332674	0.739381	NA	ENSG00000283445.1
ENSG00000177606.7	38.6467	-0.203555	0.278366	-0.73125	0.464627	0.701108	JUN
ENSG00000234807.7	0.408352	0.885545	2.78516	0.317951	0.750522	NA	LINC01135
ENSG00000232453.7	0.464329	0.759789	2.5438	0.298682	0.765183	NA	LINC02777
ENSG00000237352.4	5.23271	0.00604195	0.79122	0.00763624	0.993907	NA	LINC01358
ENSG00000224609.8	1.80129	0.323371	1.31704	0.245528	0.806048	NA	FGGY-DT
ENSG00000172456.17	142.377	-0.397968	0.154646	-2.57342	0.01007	0.0542779	FGGY
ENSG00000134709.11	25.2372	0.343319	0.357162	0.961241	0.336431	0.589084	HOOK1
ENSG00000134716.11	3.42806	0.578505	0.946239	0.611373	0.540953	NA	CYP2J2
ENSG00000226476.5	3.62026	0.502216	0.905327	0.554734	0.579076	NA	LINC01748
ENSG00000231252.3	0.519383	-0.0363642	2.71169	-0.0134102	0.989301	NA	ENSG00000231252.3
ENSG00000162599.17	55.502	0.41782	0.240953	1.73403	0.0829125	0.245468	NFIA
ENSG00000237928.6	0.753767	1.3222	2.20023	0.600934	0.547884	NA	NFIA-AS2
ENSG00000162604.12	379.699	-0.0195189	0.106017	-0.184111	0.853926	0.934399	TM2D1
ENSG00000271200.1	3.4006	-0.843845	0.934301	-0.903184	0.366428	NA	PATJ-DT
ENSG00000132849.20	56.8022	0.181206	0.234625	0.772322	0.439924	0.680394	PATJ
ENSG00000132854.19	6.04557	-1.58164	0.724579	-2.18284	0.0290474	NA	KANK4
ENSG00000162607.13	1367.32	0.460919	0.0748863	6.15491	7.51e-10	4.02e-08	USP1
ENSG00000116641.18	614.75	0.144576	0.0951191	1.51994	0.128525	0.330163	DOCK7
ENSG00000235545.1	4.84077	0.566212	0.813535	0.695989	0.486435	NA	DOCK7-DT
ENSG00000125703.15	467.617	-0.0691608	0.106536	-0.649181	0.516221	0.738371	ATG4C
ENSG00000234318.1	0.231675	0.83271	4.02025	0.207129	0.835909	NA	ENSG00000234318.1
ENSG00000088035.18	213.013	0.281889	0.126793	2.22323	0.0262003	0.110516	ALG6
ENSG00000142856.16	280.492	0.388651	0.11829	3.28558	0.00101772	0.00899564	ITGB3BP
ENSG00000203965.13	95.7848	-0.0278117	0.182937	-0.152029	0.879164	0.946016	EFCAB7
ENSG00000251720.1	1.05258	-2.19784	1.79453	-1.22474	0.220672	NA	RNU7-123P
ENSG00000116652.6	6.977	0.844864	0.722471	1.16941	0.242239	NA	DLEU2L
ENSG00000079739.17	1564.87	0.179756	0.0859869	2.0905	0.0365729	0.139189	PGM1
ENSG00000244256.3	3.45148	-0.864655	0.907189	-0.953114	0.340532	NA	RN7SL130P
ENSG00000185483.12	0.347907	1.69933	3.26804	0.519984	0.603075	NA	ROR1
ENSG00000158966.16	46.1074	-0.00721517	0.249477	-0.0289212	0.976927	0.98929	CACHD1
ENSG00000162437.14	653.639	0.081749	0.094038	0.869319	0.384673	0.634286	RAVER2
ENSG00000162434.13	4859.47	-0.0175288	0.0688419	-0.254624	0.799013	0.906008	JAK1
ENSG00000226891.9	7.15193	-0.100693	0.674424	-0.149303	0.881315	NA	LINC01359
ENSG00000185031.6	1.8633	-1.11729	1.28224	-0.871359	0.383558	NA	SLC2A3P2
ENSG00000272506.1	0.583459	-1.43397	2.24678	-0.638232	0.523323	NA	ENSG00000272506.1
ENSG00000265996.1	2.15163	-0.490389	1.44624	-0.339078	0.734551	NA	MIR3671
ENSG00000162433.15	202.868	1.23012	0.176207	6.98108	2.93e-12	2.46e-10	AK4
ENSG00000116675.16	1768.64	-0.133687	0.0853009	-1.56724	0.117058	0.311004	DNAJC6
ENSG00000213625.9	2315.24	-0.189805	0.0596355	-3.18275	0.00145885	0.0121171	LEPROT
ENSG00000116678.19	311.347	-0.158139	0.119955	-1.31833	0.187394	0.418617	LEPR
ENSG00000237852.1	0.812252	1.23087	2.11402	0.582243	0.560403	NA	ENSG00000237852.1
ENSG00000184588.18	68.0393	-0.419558	0.204211	-2.05453	0.0399242	0.148263	PDE4B
ENSG00000118473.22	5.32375	-0.0420298	0.738314	-0.0569267	0.954604	NA	SGIP1
ENSG00000152760.10	201.033	0.15012	0.137888	1.08871	0.276283	0.524589	DYNLT5
ENSG00000152763.17	24.8315	0.101259	0.342546	0.295608	0.76753	0.89069	DNAI4
ENSG00000198160.14	874.567	-0.0308988	0.0785777	-0.393226	0.694153	0.853026	MIER1
ENSG00000116704.8	1065.58	-0.171234	0.0787033	-2.17569	0.0295782	0.119793	SLC35D1
ENSG00000203963.11	0.758316	-0.746147	2.08976	-0.357049	0.721055	NA	C1orf141
ENSG00000275678.1	0.753442	1.7399	2.28094	0.762801	0.445582	NA	ENSG00000275678.1
ENSG00000081985.11	66.9154	0.890325	0.238595	3.73153	0.000190318	0.00238767	IL12RB2
ENSG00000142864.14	6909.93	0.193858	0.0655079	2.95932	0.00308323	0.0217325	SERBP1
ENSG00000223263.1	0.817055	1.12279	1.82119	0.616514	0.537556	NA	RNU6-387P
ENSG00000116717.13	2025.19	-0.127146	0.0772994	-1.64485	0.0999998	0.279153	GADD45A
ENSG00000172380.6	96.643	-0.0106449	0.211972	-0.0502186	0.959948	0.983402	GNG12
ENSG00000238778.1	3.45272	-0.0246554	0.90399	-0.027274	0.978241	NA	RNU7-80P
ENSG00000162595.7	2.03438	0.673032	1.30659	0.515107	0.606478	NA	DIRAS3
ENSG00000116729.14	0.23223	-0.0364565	4.06026	-0.00897885	0.992836	NA	WLS
ENSG00000229133.1	1.7582	-0.175182	1.39226	-0.125826	0.89987	NA	RPS7P4
ENSG00000024526.17	396.712	0.203119	0.109056	1.86252	0.0625294	0.202965	DEPDC1
ENSG00000233589.1	4.13118	-0.0120984	0.850771	-0.0142206	0.988654	NA	ENSG00000233589.1
ENSG00000234264.1	1.92091	0.237362	1.23421	0.192319	0.847492	NA	DEPDC1-AS1
ENSG00000033122.20	16.5003	0.984436	0.4393	2.24092	0.0250312	0.106572	LRRC7
ENSG00000066557.6	261.41	0.198206	0.118357	1.67465	0.0940032	0.267436	LRRC40
ENSG00000116754.13	4905.29	-0.0483303	0.0854163	-0.565821	0.571516	0.776839	SRSF11
ENSG00000118454.13	395.109	-0.0299116	0.0997929	-0.299737	0.764378	0.889371	ANKRD13C
ENSG00000197568.14	65.2488	-0.020532	0.211999	-0.0968497	0.922846	0.966364	HHLA3
ENSG00000226088.1	1.98691	-0.734505	1.37537	-0.53404	0.593314	NA	HHLA3-AS1
ENSG00000116761.12	44.4403	0.0751393	0.255077	0.294575	0.768318	0.890854	CTH
ENSG00000271992.1	1.21922	1.6554	1.69994	0.973797	0.330157	NA	ENSG00000271992.1
ENSG00000050628.20	488.257	-0.0354931	0.0967688	-0.366783	0.713781	0.863661	PTGER3
ENSG00000235782.1	0.407165	2.17633	3.05781	0.711726	0.476634	NA	ENSG00000235782.1
ENSG00000269933.1	1.23397	-1.72338	1.67952	-1.02611	0.304838	NA	ENSG00000269933.1
ENSG00000235079.1	5.42387	1.05189	0.812981	1.29387	0.195709	NA	ZRANB2-AS1
ENSG00000132485.14	2201	-0.0738083	0.0787746	-0.936955	0.348782	0.601145	ZRANB2
ENSG00000207721.1	19.138	0.0863241	0.424136	0.203529	0.838721	0.925468	MIR186
ENSG00000229956.11	15.9503	-0.248759	0.415148	-0.599206	0.549036	0.761704	ZRANB2-DT
ENSG00000172260.15	90.7339	-0.587829	0.202375	-2.90466	0.00367657	0.0249465	NEGR1
ENSG00000233994.2	3.15874	0.150831	1.02178	0.147617	0.882645	NA	GDI2P2
ENSG00000286863.1	2.50428	0.275927	1.12259	0.245796	0.80584	NA	ENSG00000286863.1
ENSG00000162620.16	15.0649	-0.158903	0.413327	-0.384448	0.700646	NA	LRRIQ3
ENSG00000254685.6	223.091	-0.213436	0.126469	-1.68765	0.0914775	0.262483	FPGT
ENSG00000259030.7	13.066	-0.302785	0.490639	-0.617123	0.537154	NA	FPGT-TNNI3K
ENSG00000237324.3	0.470372	-0.047558	2.6842	-0.0177178	0.985864	NA	ENSG00000237324.3
ENSG00000178965.14	1.40031	-1.64042	1.65793	-0.989439	0.322449	NA	ERICH3
ENSG00000272864.1	1.16773	-0.0393638	1.80205	-0.0218439	0.982572	NA	ENSG00000272864.1
ENSG00000116791.14	249.609	0.0802	0.121076	0.662393	0.507719	0.731552	CRYZ
ENSG00000162623.16	538.219	0.0449225	0.095142	0.472163	0.63681	0.817392	TYW3
ENSG00000137968.16	24.7169	-0.448217	0.421954	-1.06224	0.288127	0.537095	SLC44A5
ENSG00000213579.3	0.235279	-0.998178	4.03472	-0.247397	0.804601	NA	ENSG00000213579.3
ENSG00000230863.3	1.22377	0.0187814	1.89172	0.00992817	0.992079	NA	ENSG00000230863.3
ENSG00000117054.13	1199.25	0.0805899	0.0891672	0.903806	0.366098	0.616808	ACADM
ENSG00000181227.3	32.2678	0.245279	0.308149	0.795975	0.426046	0.669242	DLSTP1
ENSG00000137955.16	767.581	0.120457	0.103791	1.16057	0.245815	0.491397	RABGGTB
ENSG00000057468.7	2.96042	0.408559	1.03727	0.39388	0.69367	NA	MSH4
ENSG00000184005.11	1.98034	-0.0945043	1.31892	-0.0716528	0.942878	NA	ST6GALNAC3
ENSG00000226415.1	31.6683	1.0146	0.329561	3.07865	0.00207943	0.0160793	TPI1P1
ENSG00000230498.2	0.349022	0.720629	3.00424	0.23987	0.810431	NA	ENSG00000230498.2
ENSG00000142892.15	720.947	-0.153137	0.0806325	-1.8992	0.0575378	0.19145	PIGK
ENSG00000226084.5	28.0989	-0.0514334	0.337455	-0.152416	0.878859	0.945826	ENSG00000226084.5
ENSG00000228187.1	0.292536	-0.0364305	3.72562	-0.00977839	0.992198	NA	ENSG00000228187.1
ENSG00000287870.1	2.10268	-0.997699	1.21141	-0.823584	0.410176	NA	ENSG00000287870.1
ENSG00000154027.19	19.39	-0.537901	0.387924	-1.38661	0.16556	0.388543	AK5
ENSG00000233099.1	1.64916	-1.80628	1.40093	-1.28935	0.197277	NA	ENSG00000233099.1
ENSG00000036549.13	947.596	-0.00700073	0.0797021	-0.0878362	0.930007	0.968848	ZZZ3
ENSG00000077254.14	1919.63	-0.179033	0.0642734	-2.7855	0.00534458	0.033343	USP33
ENSG00000180488.15	230.359	-0.0931333	0.130964	-0.711136	0.477	0.711319	MIGA1
ENSG00000219201.4	4.55634	1.04977	0.852704	1.2311	0.218284	NA	ENSG00000219201.4
ENSG00000235613.2	0.296052	-0.99816	4.05427	-0.2462	0.805528	NA	NSRP1P1
ENSG00000235927.4	14.214	0.36135	0.462314	0.781611	0.434443	NA	NEXN-AS1
ENSG00000162614.18	1023.34	-0.461727	0.124206	-3.71743	0.000201259	0.00249741	NEXN
ENSG00000162613.16	3502.99	0.0216202	0.064416	0.335634	0.737147	0.876866	FUBP1
ENSG00000162616.9	216.389	-0.216427	0.1306	-1.65718	0.0974833	0.274104	DNAJB4
ENSG00000137960.6	1.74825	0.278327	1.23504	0.225359	0.8217	NA	GIPC2
ENSG00000273338.1	1.33864	1.3714	1.80968	0.757812	0.448564	NA	ENSG00000273338.1
ENSG00000285928.1	4.20398	-0.684747	0.894643	-0.765386	0.444042	NA	ENSG00000285928.1
ENSG00000213560.4	0.290936	-0.0410436	3.46191	-0.0118558	0.990541	NA	ENSG00000213560.4
ENSG00000137959.16	31.9412	-0.331266	0.352155	-0.940683	0.346867	0.599372	IFI44L
ENSG00000137965.11	384.964	-0.133422	0.0983648	-1.3564	0.174972	0.402383	IFI44
ENSG00000238015.2	0.233097	-0.0364216	4.39523	-0.00828662	0.993388	NA	ENSG00000238015.2
ENSG00000235400.1	0.640526	-0.998188	2.35985	-0.422987	0.672304	NA	ENSG00000235400.1
ENSG00000229752.1	0.584052	-0.0337942	2.22189	-0.0152097	0.987865	NA	RPL7P10
ENSG00000227288.3	1.69921	-0.2228	1.33891	-0.166405	0.867838	NA	ARID3BP1
ENSG00000233008.6	1.34911	0.397968	1.60037	0.248672	0.803614	NA	LINC01725
ENSG00000137941.17	239.903	0.211318	0.133421	1.58384	0.11323	0.303535	TTLL7
ENSG00000271576.1	86.7876	-0.20032	0.201563	-0.993837	0.320302	0.571961	PRKACB-DT
ENSG00000142875.19	5047.14	-0.225521	0.0732628	-3.07824	0.00208224	0.0160862	PRKACB
ENSG00000213540.3	0.296504	-1.00664	3.4472	-0.292018	0.770273	NA	TXN2P1
ENSG00000226970.2	0.810313	1.23349	2.07918	0.593256	0.55301	NA	NEDD8P1
ENSG00000203943.8	73.0827	-0.316823	0.217672	-1.4555	0.14553	0.358342	SAMD13
ENSG00000240520.6	1.34845	0.686986	1.9216	0.357508	0.720712	NA	UOX
ENSG00000137976.7	0.586083	-1.1825	2.19997	-0.537507	0.590917	NA	DNASE2B
ENSG00000285361.1	1.28555	0.604171	1.54591	0.39082	0.69593	NA	ENSG00000285361.1
ENSG00000117133.11	575.68	0.0259799	0.0919801	0.282451	0.777598	0.895524	RPF1
ENSG00000174021.11	116.56	0.00908085	0.215849	0.0420703	0.966443	0.985134	GNG5
ENSG00000285851.1	3.44383	0.314348	1.01532	0.309603	0.756863	NA	ENSG00000285851.1
ENSG00000122432.17	10.9813	0.333805	0.534887	0.624066	0.532584	NA	SPATA1
ENSG00000117151.13	81.192	-0.182164	0.208365	-0.874255	0.38198	0.631178	CTBS
ENSG00000284882.1	11.9011	-0.0846935	0.521227	-0.162489	0.870921	NA	ENSG00000284882.1
ENSG00000117155.16	1934.16	-0.191436	0.0726401	-2.63541	0.00840356	0.0473488	SSX2IP
ENSG00000171517.6	5.26826	-1.32294	0.853352	-1.55029	0.121073	NA	LPAR3
ENSG00000153898.13	42.8615	0.144481	0.278616	0.518567	0.604063	0.798025	MCOLN2
ENSG00000162643.13	1.70351	-0.467722	1.40285	-0.333408	0.738826	NA	DNAI3
ENSG00000055732.13	1.68931	0.0194162	1.38329	0.0140363	0.988801	NA	MCOLN3
ENSG00000280099.1	6.19657	0.203527	0.684298	0.297424	0.766143	NA	ENSG00000280099.1
ENSG00000097096.9	52.2279	0.420431	0.263164	1.5976	0.110132	0.297451	SYDE2
ENSG00000162642.14	392.441	-0.0862799	0.101681	-0.848532	0.396142	0.644484	C1orf52
ENSG00000223254.1	0.524906	0.922545	5.13379	0.1797	0.857388	NA	ENSG00000223254.1
ENSG00000142867.14	282.785	-0.0386475	0.116424	-0.331953	0.739925	0.878373	BCL10
ENSG00000223653.6	2.35097	-1.26375	1.18777	-1.06397	0.287341	NA	BCL10-AS1
ENSG00000153904.20	83.6447	0.818437	0.204152	4.00896	6.1e-05	0.00089934	DDAH1
ENSG00000282057.1	0.642354	1.35838	2.24772	0.604334	0.545622	NA	ENSG00000282057.1
ENSG00000142871.17	5.06341	0.0431979	0.820071	0.0526758	0.95799	NA	CCN1
ENSG00000117174.11	746.291	0.0777808	0.0890047	0.873895	0.382175	0.631325	ZNHIT6
ENSG00000171502.15	1809.51	-1.04507	0.113255	-9.22751	2.77e-20	8.32e-18	COL24A1
ENSG00000285210.1	6.1413	0.03359	0.700219	0.0479707	0.96174	NA	LINC02795
ENSG00000122417.15	390.244	0.0479659	0.1261	0.380381	0.703663	0.857269	ODF2L
ENSG00000278281.1	1.04675	0.00621695	1.68342	0.00369305	0.997053	NA	MIR7856
ENSG00000137975.8	0.23422	1.64337	4.37388	0.375723	0.707123	NA	CLCA2
ENSG00000016602.9	0.468211	0.26198	2.58203	0.101463	0.919183	NA	CLCA4
ENSG00000236915.2	3.18877	-0.911548	1.2852	-0.709265	0.47816	NA	CLCA4-AS1
ENSG00000153923.10	0.470681	-1.16135	2.87283	-0.404252	0.686028	NA	CLCA3P
ENSG00000261737.1	27.1811	-0.300383	0.327285	-0.917803	0.358722	0.610607	ENSG00000261737.1
ENSG00000097033.14	2822.4	-0.173181	0.0659393	-2.62637	0.00863014	0.0482011	SH3GLB1
ENSG00000230721.1	0.413465	-1.93598	2.7658	-0.699972	0.483945	NA	ENSG00000230721.1
ENSG00000183291.17	2709.25	0.0358486	0.0801393	0.447328	0.654638	0.829329	SELENOF
ENSG00000153936.17	1021.39	-0.0452496	0.0835158	-0.541809	0.58795	0.788763	HS2ST1
ENSG00000235251.2	0.699672	-0.52129	2.02025	-0.258033	0.796382	NA	ENSG00000235251.2
ENSG00000225568.1	0.290404	0.89395	4.07584	0.219329	0.826394	NA	ENSG00000225568.1
ENSG00000267272.5	39.4988	0.557138	0.282282	1.97369	0.0484165	0.169922	LINC01140
ENSG00000284240.1	7.35064	0.741353	0.69419	1.06794	0.285547	NA	LINC02801
ENSG00000143013.13	2417.27	-0.14169	0.064327	-2.20266	0.0276189	0.114498	LMO4
ENSG00000237505.8	4.31116	0.568516	0.919043	0.618596	0.536182	NA	PKN2-AS1
ENSG00000279778.1	0.349509	0.831651	3.47528	0.239305	0.810869	NA	ENSG00000279778.1
ENSG00000065243.20	781.011	-0.0259357	0.0867377	-0.299013	0.76493	0.889708	PKN2
ENSG00000207234.1	0.878597	-1.01126	2.17557	-0.464823	0.642058	NA	RNU6-125P
ENSG00000241975.1	8.50481	0.164123	0.617766	0.265672	0.790492	NA	ELOCP19
ENSG00000137947.12	1055.76	-0.313496	0.0864302	-3.62716	0.000286552	0.00328954	GTF2B
ENSG00000235308.1	1.86708	-0.748202	1.36001	-0.550143	0.582221	NA	ENSG00000235308.1
ENSG00000137944.18	545.777	-0.457015	0.104518	-4.37258	1.23e-05	0.000228453	KYAT3
ENSG00000213516.10	363.503	-0.00740495	0.105327	-0.0703047	0.943951	0.976189	RBMXL1
ENSG00000117226.12	385.575	-0.144734	0.100467	-1.44061	0.149695	0.363902	GBP3
ENSG00000117228.10	26.7656	0.227489	0.344285	0.660759	0.508767	0.732254	GBP1
ENSG00000234518.2	23.0456	0.137887	0.345828	0.398716	0.690103	0.850428	PTGES3P1
ENSG00000162645.13	247.055	-0.424599	0.128561	-3.3027	0.000957588	0.00859842	GBP2
ENSG00000213512.3	0.640123	1.84616	2.13707	0.863872	0.387658	NA	GBP7
ENSG00000162654.9	375.375	-0.245432	0.105037	-2.33663	0.0194583	0.0891422	GBP4
ENSG00000284734.1	2.5092	0.0526319	1.19217	0.0441481	0.964786	NA	ENSG00000284734.1
ENSG00000154451.14	164.284	0.296897	0.143141	2.07417	0.038064	0.143234	GBP5
ENSG00000183347.14	0.294345	-0.0364285	3.46295	-0.0105195	0.991607	NA	GBP6
ENSG00000225492.6	11.5024	0.488204	0.540175	0.903788	0.366108	NA	GBP1P1
ENSG00000286548.1	21.6449	0.349521	0.381436	0.916328	0.359495	0.611216	ENSG00000286548.1
ENSG00000197147.13	1015.32	-0.207651	0.0954211	-2.17615	0.0295439	0.119793	LRRC8B
ENSG00000231999.7	130.015	-0.0252866	0.178458	-0.141695	0.887321	0.949931	LRRC8C-DT
ENSG00000171488.15	428.674	0.0366996	0.104208	0.352177	0.724705	0.87011	LRRC8C
ENSG00000231613.1	0.704478	-0.0364139	2.44865	-0.014871	0.988135	NA	ENSG00000231613.1
ENSG00000272931.1	26.6331	0.114483	0.356721	0.320931	0.748263	0.881539	LRRC8D-DT
ENSG00000171492.14	1540.06	-0.163963	0.0773147	-2.12073	0.0339446	0.13226	LRRC8D
ENSG00000272672.1	1.34709	-0.169238	1.40356	-0.120577	0.904026	NA	ENSG00000272672.1
ENSG00000252797.1	1.50971	0.919332	1.58281	0.580821	0.561361	NA	RN7SKP272
ENSG00000228175.3	26.311	0.0471487	0.351827	0.134011	0.893394	0.952552	GEMIN8P4
ENSG00000162664.17	941.267	0.136263	0.0864818	1.57563	0.115111	0.307599	ZNF326
ENSG00000233593.10	0.635146	1.40319	2.1795	0.643815	0.519696	NA	LINC02609
ENSG00000232882.1	1.92477	0.934068	1.39652	0.668853	0.503589	NA	PHKA1P1
ENSG00000122482.21	1038.33	-0.0997771	0.0831515	-1.19994	0.230161	0.472425	ZNF644
ENSG00000162669.16	27.1565	0.206182	0.347691	0.593004	0.553179	0.763821	HFM1
ENSG00000097046.13	608.386	0.524587	0.0934868	5.61135	2.01e-08	8.19e-07	CDC7
ENSG00000229067.1	0.233787	0.877929	4.38528	0.200199	0.841325	NA	ENSG00000229067.1
ENSG00000203914.4	0.815222	2.83086	2.10052	1.34769	0.177757	NA	HSP90B3P
ENSG00000069702.11	1.16495	0.603838	1.48541	0.406512	0.684367	NA	TGFBR3
ENSG00000172031.7	0.703946	-0.230675	2.23167	-0.103364	0.917674	NA	EPHX4
ENSG00000230667.5	4.26091	0.79837	0.920374	0.867441	0.3857	NA	SETSIP
ENSG00000189195.13	95.1885	-0.313494	0.20349	-1.54059	0.123417	0.321531	BTBD8
ENSG00000273487.1	3.27909	-0.822773	0.904819	-0.909323	0.36318	NA	ENSG00000273487.1
ENSG00000203910.9	0.644682	-1.4188	2.14491	-0.661474	0.508308	NA	C1orf146
ENSG00000174842.17	149.503	0.296108	0.15379	1.92541	0.0541783	0.183762	GLMN
ENSG00000122484.9	578.998	0.010511	0.106889	0.0983363	0.921665	0.965832	RPAP2
ENSG00000162676.12	1492.24	-0.123825	0.0695807	-1.77958	0.0751445	0.22906	GFI1
ENSG00000067208.14	147.043	-0.537207	0.148747	-3.61155	0.000304371	0.00345635	EVI5
ENSG00000122406.14	22526.6	0.0641476	0.0663299	0.9671	0.333494	0.586384	RPL5
ENSG00000154511.12	22.9554	0.462401	0.388342	1.19071	0.233769	0.476962	DIPK1A
ENSG00000207523.1	3.61237	-0.274214	0.967298	-0.283485	0.776805	NA	SNORA66
ENSG00000143033.18	1129.16	0.0143052	0.0710938	0.201216	0.84053	0.926296	MTF2
ENSG00000117500.13	991.883	-0.150056	0.0856936	-1.75107	0.0799336	0.239102	TMED5
ENSG00000122483.17	368.438	0.47864	0.103525	4.6234	3.78e-06	8.47e-05	CCDC18
ENSG00000225297.1	0.645456	0.853476	2.27553	0.375067	0.70761	NA	ENSG00000225297.1
ENSG00000223745.8	1583.66	-0.22939	0.194119	-1.1817	0.237326	0.481356	CCDC18-AS1
ENSG00000229567.1	3.15263	-0.0812999	0.926759	-0.087725	0.930095	NA	ENSG00000229567.1
ENSG00000117505.13	1932.67	-0.14386	0.070194	-2.04946	0.0404172	0.149493	DR1
ENSG00000229635.1	1.28386	1.43171	1.58653	0.902418	0.366835	NA	ENSG00000229635.1
ENSG00000137942.16	1453.47	-0.363504	0.0818036	-4.44362	8.85e-06	0.00017266	FNBP1L
ENSG00000137936.18	14.4028	-0.327051	0.451639	-0.724142	0.468978	NA	BCAR3
ENSG00000224093.5	7.8176	-0.200189	0.608567	-0.328951	0.742192	NA	BCAR3-AS1
ENSG00000260464.1	8.30684	-0.647241	0.576696	-1.12233	0.261723	NA	ENSG00000260464.1
ENSG00000067334.14	899.828	0.0622582	0.0801416	0.776852	0.437246	0.678453	DNTTIP2
ENSG00000023909.10	940.213	-0.291263	0.0916561	-3.17779	0.00148405	0.0122563	GCLM
ENSG00000137962.13	0.759982	0.257278	2.06494	0.124593	0.900846	NA	ARHGAP29
ENSG00000286692.1	0.757653	2.0885	2.04825	1.01965	0.307896	NA	ENSG00000286692.1
ENSG00000117528.14	620.152	0.199056	0.0871378	2.28438	0.0223494	0.098184	ABCD3
ENSG00000117525.14	20.3175	1.69301	0.432804	3.91173	9.16e-05	0.00126871	F3
ENSG00000117519.16	49.8137	0.484052	0.249627	1.9391	0.052489	0.1799	CNN3
ENSG00000235501.6	4.13258	-0.407664	0.997278	-0.408777	0.682703	NA	CNN3-DT
ENSG00000172339.10	38.9842	0.505845	0.289012	1.75026	0.0800742	0.239377	ALG14
ENSG00000152078.10	4.13732	2.04678	0.9423	2.17211	0.0298472	NA	TLCD4
ENSG00000271092.5	5.81967	0.167928	0.732865	0.22914	0.81876	NA	TLCD4-RWDD3
ENSG00000226026.6	0.583908	-0.0364367	2.37774	-0.0153241	0.987774	NA	RWDD3-DT
ENSG00000122481.17	33.7619	-0.302194	0.316487	-0.95484	0.339659	0.59227	RWDD3
ENSG00000228852.6	8.8704	-0.807455	0.603904	-1.33706	0.181203	NA	ENSG00000228852.6
ENSG00000228502.1	46.2107	-0.0644846	0.494417	-0.130425	0.89623	0.954124	EEF1A1P11
ENSG00000137970.7	89.7491	0.194878	0.192114	1.01439	0.310397	0.561607	RPL7P9
ENSG00000117569.18	394.349	-0.0859489	0.110267	-0.779462	0.435708	0.67719	PTBP2
ENSG00000188641.13	518.855	-0.098885	0.102854	-0.961411	0.336346	0.589005	DPYD
ENSG00000228057.1	5.6549	0.420311	0.738533	0.569116	0.569277	NA	SEC63P1
ENSG00000162627.17	6.60241	-0.418034	0.763907	-0.547232	0.58422	NA	SNX7
ENSG00000227034.1	1.74675	1.0342	1.33874	0.772516	0.439809	NA	ENSG00000227034.1
ENSG00000156869.13	113.989	-0.000649865	0.173139	-0.00375342	0.997005	0.99843	FRRS1
ENSG00000162688.17	512.451	0.139675	0.0963007	1.4504	0.146946	0.360131	AGL
ENSG00000228084.1	1.05373	-0.674704	1.85172	-0.364366	0.715585	NA	ENSG00000228084.1
ENSG00000117620.15	428.274	-0.0740183	0.0950454	-0.778768	0.436116	0.677682	SLC35A3
ENSG00000283761.1	0.522765	-0.0277844	2.52778	-0.0109916	0.99123	NA	ENSG00000283761.1
ENSG00000156875.14	57.1937	-0.0204163	0.280636	-0.0727503	0.942005	0.975322	MFSD14A
ENSG00000156876.10	240.204	0.290494	0.124245	2.33807	0.0193837	0.0888969	SASS6
ENSG00000226952.1	0.405958	-0.998171	2.95143	-0.338199	0.735213	NA	ENSG00000226952.1
ENSG00000122435.10	294.802	0.1136	0.127748	0.889244	0.373872	0.624975	TRMT13
ENSG00000122477.12	11.6961	-0.428421	0.529537	-0.809049	0.418487	NA	LRRC39
ENSG00000137992.14	549.894	-0.0606566	0.0911483	-0.665472	0.505749	0.730289	DBT
ENSG00000225169.1	1.6884	0.449199	1.26895	0.353992	0.723345	NA	BRI3P1
ENSG00000285530.1	1.05495	-0.0363886	2.21671	-0.0164156	0.986903	NA	ENSG00000285530.1
ENSG00000230287.3	0.348994	-0.998179	3.07524	-0.324585	0.745495	NA	ENSG00000230287.3
ENSG00000224616.3	424.499	-0.167594	0.122531	-1.36776	0.171386	0.397335	RTCA-AS1
ENSG00000137996.12	771.678	-0.178075	0.0807555	-2.20511	0.0274464	0.114104	RTCA
ENSG00000207750.1	0.118119	-0.998088	5.13408	-0.194404	0.845859	NA	MIR553
ENSG00000079335.20	347.491	-0.0235475	0.110767	-0.212585	0.831651	0.922475	CDC14A
ENSG00000234332.1	0.406242	1.23059	3.04314	0.404382	0.685932	NA	BCAS2P2
ENSG00000181656.7	50.904	0.605722	0.261755	2.31408	0.0206633	0.0926009	GPR88
ENSG00000162692.12	0.233959	-0.941723	4.03496	-0.233391	0.815458	NA	VCAM1
ENSG00000162694.14	634.86	-0.0142007	0.0937801	-0.151426	0.87964	0.946182	EXTL2
ENSG00000273204.1	0.814211	2.05392	4.29633	0.478064	0.632604	NA	ENSG00000273204.1
ENSG00000162695.12	550.125	-0.00999115	0.0931075	-0.107308	0.914545	0.962496	SLC30A7
ENSG00000117543.21	528.139	-0.142451	0.0938185	-1.51837	0.128922	0.330951	DPH5
ENSG00000235795.1	1.63653	-0.867548	1.31724	-0.658609	0.510147	NA	ENSG00000235795.1
ENSG00000233184.7	105.371	-0.194381	0.175856	-1.10534	0.269011	0.516624	DPH5-DT
ENSG00000225938.1	0.291484	-1.38899	3.4057	-0.407843	0.683389	NA	S1PR1-DT
ENSG00000170989.9	55.2234	-0.878921	0.244925	-3.58853	0.000332544	0.00371324	S1PR1
ENSG00000228399.1	1.34381	-0.800933	1.59353	-0.502615	0.615235	NA	ENSG00000228399.1
ENSG00000183298.5	2.9272	0.588509	0.944363	0.623181	0.533166	NA	RPSAP19
ENSG00000118733.16	39.1835	-0.659648	0.308914	-2.13538	0.03273	0.129	OLFM3
ENSG00000224613.7	0.407381	-0.801618	3.09877	-0.258689	0.795875	NA	RNPC3-DT
ENSG00000222069.1	0.465823	2.13585	2.58673	0.825693	0.408978	NA	RN7SKP285
ENSG00000185946.16	753.994	-0.303145	0.124845	-2.42818	0.0151747	0.0740412	RNPC3
ENSG00000240038.6	171.702	-0.217403	0.185082	-1.17463	0.240141	0.484682	AMY2B
ENSG00000243480.7	0.239342	-0.0365303	4.74606	-0.00769698	0.993859	NA	AMY2A
ENSG00000215869.4	0.348391	0.81304	3.23272	0.251503	0.801425	NA	ENSG00000215869.4
ENSG00000227850.1	0.4696	-0.914715	2.78773	-0.328122	0.742819	NA	SEPTIN2P1
ENSG00000237897.2	0.873839	0.132013	1.91325	0.0689994	0.94499	NA	ENSG00000237897.2
ENSG00000232952.1	1.92615	0.672916	1.50601	0.446821	0.655004	NA	ENSG00000232952.1
ENSG00000198890.9	572.191	0.20529	0.103931	1.97525	0.0482392	0.169786	PRMT6
ENSG00000224550.1	4.83028	0.502996	0.884397	0.568745	0.56953	NA	NDUFA4P1
ENSG00000134215.16	989.093	0.0631023	0.0801889	0.786921	0.431328	0.673727	VAV3
ENSG00000230489.1	0.989781	0.101588	1.83708	0.0552986	0.955901	NA	VAV3-AS1
ENSG00000226822.3	5.29692	0.241505	0.828369	0.291542	0.770636	NA	LINC02785
ENSG00000085491.17	412.041	-0.0289349	0.100281	-0.288537	0.772936	0.893039	SLC25A24
ENSG00000280186.1	1.22387	-0.0475534	1.61168	-0.0295056	0.976461	NA	ENSG00000280186.1
ENSG00000162636.16	1001.02	-0.109166	0.0759078	-1.43814	0.150394	0.365059	FAM102B
ENSG00000162639.16	694.791	-0.0728535	0.0924084	-0.788386	0.430471	0.672922	HENMT1
ENSG00000285923.1	3.44904	-0.651836	1.00232	-0.650328	0.51548	NA	ENSG00000285923.1
ENSG00000134186.12	2410.79	-0.085082	0.103869	-0.819128	0.412713	0.658352	PRPF38B
ENSG00000143107.10	0.759798	-0.79987	2.12427	-0.376539	0.706517	NA	FNDC7
ENSG00000116266.11	1188.08	-0.24034	0.0699652	-3.43514	0.000592252	0.00585371	STXBP3
ENSG00000162641.20	1.57583	0.805886	1.82827	0.440792	0.659364	NA	AKNAD1
ENSG00000121957.14	697.056	0.162404	0.0873323	1.85961	0.0629408	0.204031	GPSM2
ENSG00000121940.15	610.269	-0.0569244	0.094209	-0.604236	0.545687	0.758973	CLCC1
ENSG00000085433.15	479.891	-0.237722	0.0924508	-2.57133	0.0101309	0.0544742	WDR47
ENSG00000244716.3	31.695	-0.0786941	0.315835	-0.249162	0.803235	0.908067	ENSG00000244716.3
ENSG00000228665.2	0.353275	-0.0364686	3.25673	-0.0111979	0.991066	NA	ENSG00000228665.2
ENSG00000197780.10	262.154	-0.279991	0.127601	-2.19427	0.0282157	0.116047	TAF13
ENSG00000273382.1	9.81489	-0.301058	0.532059	-0.565835	0.571506	NA	TMEM167B-DT
ENSG00000215717.6	897.623	-0.117579	0.0918695	-1.27985	0.200599	0.435495	TMEM167B
ENSG00000251484.3	1.05405	1.49625	1.84348	0.811643	0.416996	NA	ENSG00000251484.3
ENSG00000179902.12	1.10646	1.30424	1.80251	0.72357	0.46933	NA	CFAP276
ENSG00000116299.17	4.96685	0.948243	0.838094	1.13143	0.257875	NA	ELAPOR1
ENSG00000031698.13	1911.13	-0.124599	0.0686595	-1.81474	0.0695638	0.218335	SARS1
ENSG00000143126.8	208.29	-0.0119018	0.134021	-0.0888053	0.929237	0.968655	CELSR2
ENSG00000134222.16	734.552	-0.0830998	0.0986799	-0.842115	0.399724	0.647146	PSRC1
ENSG00000221986.7	1.11506	0.40112	1.79944	0.222913	0.823603	NA	MYBPHL
ENSG00000134243.12	2727.99	-0.329369	0.0817664	-4.02817	5.62e-05	0.000840727	SORT1
ENSG00000143106.13	1803.18	-0.000514015	0.0685751	-0.00749565	0.994019	0.997068	PSMA5
ENSG00000143028.9	0.763961	0.136317	1.91651	0.0711273	0.943296	NA	SYPL2
ENSG00000162650.16	216.043	-0.286657	0.13518	-2.12055	0.0339594	0.13226	ATXN7L2
ENSG00000174151.14	662.618	-0.244605	0.0979782	-2.49652	0.0125418	0.064067	CYB561D1
ENSG00000181754.7	23.0501	0.520305	0.378418	1.37495	0.169147	0.39408	AMIGO1
ENSG00000156097.12	6.71146	0.293466	0.678329	0.432631	0.665283	NA	GPR61
ENSG00000065135.11	1615.31	0.0555434	0.0767196	0.723979	0.469079	0.70508	GNAI3
ENSG00000116337.18	2221.59	-0.16511	0.0616214	-2.67942	0.00737501	0.0428496	AMPD2
ENSG00000235045.2	0.990291	-1.47841	2.05011	-0.721138	0.470824	NA	RPL7P8
ENSG00000168765.17	870.593	-0.251805	0.0831429	-3.02858	0.00245709	0.0183279	GSTM4
ENSG00000213366.13	347.619	-0.215345	0.14257	-1.51045	0.13093	0.334277	GSTM2
ENSG00000134184.13	300.989	0.197984	0.136259	1.453	0.146225	0.359144	GSTM1
ENSG00000260246.1	0.818231	1.84738	2.03785	0.906535	0.364653	NA	ENSG00000260246.1
ENSG00000134201.12	222.565	-0.18397	0.139407	-1.31967	0.186946	0.418064	GSTM5
ENSG00000241720.2	0.407416	-0.998137	3.15593	-0.316274	0.751795	NA	ENSG00000241720.2
ENSG00000134202.11	179.886	-0.134263	0.153494	-0.874714	0.381729	0.631063	GSTM3
ENSG00000198758.10	0.236246	-0.0364814	4.37705	-0.00833469	0.99335	NA	EPS8L3
ENSG00000228420.1	2.44995	0.765118	1.10114	0.694841	0.487155	NA	LINC01768
ENSG00000261055.1	1.1565	1.44478	1.86221	0.775841	0.437843	NA	ENSG00000261055.1
ENSG00000184371.14	198.384	-0.0740103	0.142315	-0.520045	0.603032	0.797306	CSF1
ENSG00000168710.18	2320.15	0.021417	0.067672	0.316482	0.751637	0.88311	AHCYL1
ENSG00000143093.15	1009.6	-0.0933598	0.0694849	-1.3436	0.179078	0.407845	STRIP1
ENSG00000258634.3	90.3319	-0.223923	0.218872	-1.02308	0.306271	0.55739	ENSG00000258634.3
ENSG00000224965.1	1.68765	1.29944	1.39626	0.930662	0.352028	NA	KCNC4-DT
ENSG00000116396.14	114.695	0.504486	0.187965	2.68394	0.00727609	0.0424139	KCNC4
ENSG00000227963.1	4.88519	-0.0847055	0.796743	-0.106315	0.915333	NA	RBM15-AS1
ENSG00000162775.16	424.328	0.0340261	0.115264	0.295202	0.767839	0.890739	RBM15
ENSG00000224699.9	72.4551	0.126805	0.226011	0.561056	0.57476	0.779361	LAMTOR5-AS1
ENSG00000168679.18	28.9901	0.604462	0.344303	1.75561	0.0791547	0.237399	SLC16A4
ENSG00000273373.1	172.431	0.433001	0.205897	2.103	0.0354655	0.136278	SLC16A4-AS1
ENSG00000134248.13	345.884	0.0512836	0.117	0.438321	0.661154	0.834351	LAMTOR5
ENSG00000177301.15	10.177	0.667178	0.604078	1.10446	0.269395	NA	KCNA2
ENSG00000259834.1	237.225	-0.114371	0.130047	-0.879461	0.379151	0.629056	ENSG00000259834.1
ENSG00000177272.9	317.551	-0.0976314	0.118454	-0.824213	0.409818	0.655647	KCNA3
ENSG00000237415.2	0.710966	-1.13074	5.08078	-0.222553	0.823883	NA	NRBF2P3
ENSG00000143119.14	1391.68	0.0524935	0.0691525	0.759099	0.447794	0.687049	CD53
ENSG00000261654.1	7.53474	-0.0084322	0.693639	-0.0121565	0.990301	NA	ENSG00000261654.1
ENSG00000232811.1	12.6665	0.0103372	0.50158	0.0206093	0.983557	NA	ENSG00000232811.1
ENSG00000121931.16	456.29	-0.130393	0.102148	-1.27652	0.201773	0.437012	LRIF1
ENSG00000273010.1	4.22232	-0.254497	0.830538	-0.306424	0.759282	NA	ENSG00000273010.1
ENSG00000156171.14	815.823	-0.277706	0.0776173	-3.57788	0.000346388	0.00383004	DRAM2
ENSG00000134255.14	522.276	0.0102658	0.091201	0.112562	0.910378	0.96046	CEPT1
ENSG00000162777.17	541.577	-0.109458	0.0914957	-1.19632	0.231571	0.474537	DENND2D
ENSG00000064886.14	3.97179	-0.280954	0.861264	-0.326211	0.744265	NA	CHI3L2
ENSG00000173947.14	3.98672	-0.126972	0.951791	-0.133403	0.893875	NA	PIFO
ENSG00000085465.13	40.8371	-0.203062	0.286936	-0.707689	0.479138	0.712922	OVGP1
ENSG00000260948.1	17.3823	-0.324609	0.419997	-0.772883	0.439592	0.680281	ENSG00000260948.1
ENSG00000233337.1	8.06094	-0.104586	0.584585	-0.178907	0.858011	NA	UBE2FP3
ENSG00000243960.1	3.73134	0.224329	0.964852	0.232501	0.816149	NA	ENSG00000243960.1
ENSG00000116455.14	323.376	0.195956	0.111131	1.76329	0.0778515	0.23446	WDR77
ENSG00000116459.11	2781.35	-0.0117848	0.0619525	-0.190224	0.849134	0.931405	ATP5PB
ENSG00000143110.11	363.208	0.0522606	0.100347	0.520798	0.602507	0.796971	C1orf162
ENSG00000121933.19	5.12874	-0.559255	0.745806	-0.749868	0.453334	NA	TMIGD3
ENSG00000282608.1	6.81986	-0.319383	0.70766	-0.451322	0.651757	NA	ADORA3
ENSG00000116473.14	1523.8	-0.112914	0.0696333	-1.62155	0.104901	0.287812	RAP1A
ENSG00000231346.5	9.5722	-0.826254	0.602987	-1.37027	0.170603	NA	LINC01160
ENSG00000215867.4	0.352995	-0.998188	3.06384	-0.325796	0.744579	NA	KRT18P57
ENSG00000197852.12	405.399	-0.190993	0.106425	-1.79462	0.0727137	0.223829	INKA2
ENSG00000227811.3	2.69317	0.233817	1.03581	0.225732	0.82141	NA	INKA2-AS1
ENSG00000284830.1	4.61082	-0.050463	0.809101	-0.0623692	0.950269	NA	ENSG00000284830.1
ENSG00000064703.12	535.254	0.149311	0.0868236	1.7197	0.0854869	0.25057	DDX20
ENSG00000171385.9	1.51898	1.53717	1.58095	0.972305	0.330899	NA	KCND3
ENSG00000231246.2	2.57147	0.486809	1.17388	0.414699	0.678362	NA	LINC02884
ENSG00000143079.15	210.812	-0.0832533	0.129241	-0.644172	0.519464	0.740187	CTTNBP2NL
ENSG00000134245.18	19.7262	0.387076	0.399159	0.969729	0.332182	0.584845	WNT2B
ENSG00000273483.1	1.57072	0.298872	1.46141	0.204509	0.837956	NA	ENSG00000273483.1
ENSG00000007341.19	221.387	0.041018	0.139918	0.293156	0.769403	0.891431	ST7L
ENSG00000116489.13	4217.05	-0.0585859	0.0652837	-0.897405	0.369503	0.620348	CAPZA1
ENSG00000155363.18	1287.68	0.00266262	0.0674631	0.0394678	0.968517	0.986004	MOV10
ENSG00000225075.1	3.44279	-0.269899	0.975714	-0.276617	0.782074	NA	ENSG00000225075.1
ENSG00000155366.16	760.82	-0.304227	0.0975508	-3.11865	0.0018168	0.0143984	RHOC
ENSG00000155367.15	30.3481	-0.389275	0.317638	-1.22553	0.220375	0.460149	PPM1J
ENSG00000184599.13	0.813318	3.48857	2.02046	1.72662	0.0842355	NA	TAFA3
ENSG00000155380.11	600.185	0.740377	0.103565	7.14894	8.75e-13	8.2e-11	SLC16A1
ENSG00000229020.4	0.751813	-0.0364012	2.32329	-0.015668	0.987499	NA	AKR7A2P1
ENSG00000226419.8	32.3755	0.989469	0.34065	2.90465	0.00367663	0.0249465	SLC16A1-AS1
ENSG00000238198.2	5.76428	-0.224401	0.70219	-0.319573	0.749292	NA	LRIG2-DT
ENSG00000198799.12	336.362	0.0514689	0.10902	0.472105	0.636852	0.817392	LRIG2
ENSG00000081026.19	90.9684	0.199318	0.198326	1.005	0.314898	0.566685	MAGI3
ENSG00000232499.2	5.99674	1.0457	0.81863	1.27737	0.20147	NA	ENSG00000232499.2
ENSG00000116793.16	1231.1	-0.0100275	0.0705793	-0.142074	0.887021	0.949748	PHTF1
ENSG00000232450.1	14.8401	0.203639	0.466597	0.436435	0.662521	NA	ENSG00000232450.1
ENSG00000081019.13	686.976	-0.126263	0.0809731	-1.55932	0.118921	0.314082	RSBN1
ENSG00000231128.6	4.13424	0.141645	0.916399	0.154567	0.877163	NA	ENSG00000231128.6
ENSG00000134242.16	491.177	-0.0768686	0.0940765	-0.817086	0.413879	0.659491	PTPN22
ENSG00000226167.1	34.4656	-0.14948	0.32037	-0.466584	0.640797	0.820767	AP4B1-AS1
ENSG00000188761.13	10.0237	-0.0810896	0.58783	-0.137947	0.890282	NA	BCL2L15
ENSG00000134262.13	576.905	0.158602	0.107967	1.46899	0.141836	0.352422	AP4B1
ENSG00000118655.7	523.68	0.210787	0.0922193	2.28572	0.0222708	0.0979263	DCLRE1B
ENSG00000235527.7	10.1121	-0.826629	0.560462	-1.47491	0.140238	NA	HIPK1-AS1
ENSG00000163349.22	3834.26	-0.106869	0.0747364	-1.42994	0.152733	0.369153	HIPK1
ENSG00000116774.12	7.46304	0.222366	0.700544	0.317419	0.750925	NA	OLFML3
ENSG00000134207.16	1.75421	0.686572	1.47736	0.464729	0.642125	NA	SYT6
ENSG00000197323.12	1527.13	-0.0780379	0.0724065	-1.07777	0.281134	0.53035	TRIM33
ENSG00000236480.1	2.34121	0.819226	1.25767	0.651382	0.5148	NA	PKMP1
ENSG00000116752.6	393.743	0.292281	0.114321	2.55667	0.010568	0.0561681	BCAS2
ENSG00000175984.15	539.031	-0.361315	0.100068	-3.61071	0.000305363	0.00346494	DENND2C
ENSG00000213281.5	1717.53	-0.0895836	0.0716497	-1.2503	0.21119	0.44921	NRAS
ENSG00000009307.16	11999.9	-0.155471	0.0606757	-2.56233	0.0103973	0.0554609	CSDE1
ENSG00000201900.1	1.57095	1.69469	1.8132	0.93464	0.349974	NA	RNY1P13
ENSG00000052723.11	802.657	-0.0454303	0.09548	-0.475809	0.634211	0.816586	SIKE1
ENSG00000198765.12	0.175379	-0.0345565	4.91546	-0.00703015	0.994391	NA	SYCP1
ENSG00000134198.10	133.324	0.0852075	0.158094	0.538968	0.589909	0.789582	TSPAN2
ENSG00000233730.1	3.44377	0.154818	1.03356	0.149791	0.88093	NA	LINC01765
ENSG00000173218.15	1465.24	0.0420902	0.0869763	0.483927	0.628437	0.813483	VANGL1
ENSG00000214204.4	0.584756	-1.42325	2.71689	-0.523852	0.600382	NA	HNRNPA1P43
ENSG00000228127.3	0.88068	-0.262307	1.67922	-0.156208	0.875869	NA	LINC01649
ENSG00000163393.13	461.545	-0.405314	0.114284	-3.54655	0.000390317	0.00419598	SLC22A15
ENSG00000173212.4	1.22103	0.155263	1.55556	0.0998115	0.920494	NA	MAB21L3
ENSG00000163399.16	2997.07	0.130008	0.0721898	1.80092	0.0717161	0.222199	ATP1A1
ENSG00000203865.10	42.7422	-0.0893264	0.27085	-0.329801	0.741551	0.878696	ATP1A1-AS1
ENSG00000212385.1	0.58547	-0.99819	2.51743	-0.396512	0.691727	NA	RNU6-817P
ENSG00000233154.6	2.91584	-0.0516912	0.992645	-0.0520742	0.95847	NA	LINC01762
ENSG00000224950.2	61.1031	0.0014814	0.248592	0.00595916	0.995245	0.99755	ENSG00000224950.2
ENSG00000286276.1	11.3619	-0.00274622	0.551328	-0.0049811	0.996026	NA	ENSG00000286276.1
ENSG00000116815.16	282.502	-0.0515327	0.121099	-0.425542	0.670441	0.839438	CD58
ENSG00000177173.5	6.40171	-0.300503	0.760693	-0.395038	0.692815	NA	NAP1L4P1
ENSG00000143061.17	61.8635	-0.397584	0.229002	-1.73616	0.0825352	0.244714	IGSF3
ENSG00000116824.5	8.22857	-0.116219	0.609588	-0.190652	0.848798	NA	CD2
ENSG00000134247.10	19.9013	0.327337	0.419258	0.780755	0.434947	0.676945	PTGFRN
ENSG00000134256.12	41.5801	0.0918926	0.338259	0.271663	0.785881	0.899713	CD101
ENSG00000236137.1	4.20787	0.0799751	0.929831	0.0860103	0.931458	NA	CD101-AS1
ENSG00000116830.12	1184.16	0.47774	0.0859469	5.55854	2.72e-08	1.08e-06	TTF2
ENSG00000134253.10	123.974	0.269321	0.175283	1.53649	0.124417	0.32321	TRIM45
ENSG00000271427.1	6.31781	-1.29989	0.77022	-1.68769	0.0914715	NA	ENSG00000271427.1
ENSG00000198162.12	1224.74	0.0696024	0.0733154	0.949356	0.34244	0.595078	MAN1A2
ENSG00000279513.1	1.04933	-0.0198208	1.85365	-0.0106928	0.991469	NA	ENSG00000279513.1
ENSG00000183508.5	862.172	0.0797985	0.0798407	0.999471	0.317567	0.569538	TENT5C
ENSG00000213262.3	0.175569	-0.928489	5.12616	-0.181128	0.856267	NA	VDAC2P3
ENSG00000228217.1	2.16884	0.166699	1.2629	0.131997	0.894987	NA	PNRC2P1
ENSG00000196505.11	220.926	-0.0370561	0.124869	-0.296759	0.76665	0.890266	GDAP2
ENSG00000065183.16	1077.96	0.15351	0.0790355	1.94229	0.0521024	0.178697	WDR3
ENSG00000155761.14	2.21598	-2.53893	1.44051	-1.76252	0.0779818	NA	SPAG17
ENSG00000116874.11	175.883	0.144266	0.137992	1.04547	0.295806	0.546907	WARS2
ENSG00000231365.6	152.628	0.132558	0.164925	0.803746	0.421544	0.665936	WARS2-AS1
ENSG00000260941.1	0.525093	-1.9861	2.45099	-0.810326	0.417753	NA	LINC00622
ENSG00000198857.3	0.643283	-0.838601	2.29065	-0.366098	0.714292	NA	HSD3BP5
ENSG00000143067.5	85.1117	-0.0163459	0.194299	-0.0841277	0.932955	0.970452	ZNF697
ENSG00000092621.12	657.597	0.961963	0.0969588	9.92136	3.36e-23	1.37e-20	PHGDH
ENSG00000134193.15	0.409119	-0.716409	3.13407	-0.228588	0.819189	NA	REG4
ENSG00000134250.20	3024.17	0.209475	0.098579	2.12494	0.0335915	0.131395	NOTCH2
ENSG00000265808.4	1627.9	-0.0506913	0.0629315	-0.8055	0.420531	0.664908	SEC22B
ENSG00000274642.1	2.75736	-0.633742	1.06139	-0.597084	0.550451	NA	ENSG00000274642.1
ENSG00000223804.5	59.5534	0.211281	0.232573	0.908451	0.36364	0.614517	ENSG00000223804.5
ENSG00000270231.4	338.988	0.356037	0.117161	3.03887	0.00237471	0.01784	NBPF8
ENSG00000270392.2	26.4691	0.0364681	0.377573	0.0965854	0.923056	0.966364	PFN1P2
ENSG00000275131.3	100.85	-0.505114	0.18164	-2.78085	0.00542172	0.033729	PDE4DIPP2
ENSG00000286106.1	1.63149	2.49813	1.81547	1.37602	0.168816	NA	NOTCH2NLR
ENSG00000273136.7	259.854	0.153622	0.144272	1.06481	0.286962	0.535874	NBPF26
ENSG00000287979.1	3.14298	0.767284	0.935154	0.820489	0.411937	NA	ENSG00000287979.1
ENSG00000281741.2	13.3094	-0.0901965	0.48625	-0.185494	0.852842	NA	ENSG00000281741.2
ENSG00000226067.7	175.048	-0.11509	0.135598	-0.848759	0.396016	0.644484	LINC00623
ENSG00000277610.1	0.995839	1.55455	1.90461	0.816202	0.414385	NA	RNVU1-4
ENSG00000285215.2	1.86523	-0.794724	1.36188	-0.583549	0.559524	NA	ENSG00000285215.2
ENSG00000275585.2	4.09346	-0.894857	0.979101	-0.913957	0.360739	NA	PDE4DIPP4
ENSG00000198019.13	4.41474	1.27197	1.04511	1.21706	0.22358	NA	FCGR1BP
ENSG00000233029.3	3.44695	-0.0292851	0.895371	-0.0327072	0.973908	NA	ENSG00000233029.3
ENSG00000223345.3	0.346752	1.20286	3.2127	0.374408	0.708101	NA	H2BP1
ENSG00000188610.12	126.234	0.111955	0.159746	0.700829	0.48341	0.716377	FAM72B
ENSG00000171943.12	119.802	-0.0961984	0.180927	-0.531696	0.594937	0.792829	SRGAP2C
ENSG00000272583.1	0.760398	0.73018	2.2393	0.326076	0.744367	NA	ENSG00000272583.1
ENSG00000231752.6	18.9324	-0.271632	0.420988	-0.645224	0.518782	0.739811	EMBP1
ENSG00000232721.2	0.290443	0.720925	3.42079	0.210748	0.833084	NA	ENSG00000232721.2
ENSG00000223779.6	1.23238	-1.49872	1.77311	-0.845253	0.39797	NA	ENSG00000223779.6
ENSG00000242352.2	0.928122	-0.848663	2.20562	-0.384773	0.700405	NA	FAM91A3P
ENSG00000265531.3	1.86369	0.515797	1.31463	0.392351	0.694799	NA	FCGR1CP
ENSG00000234571.2	1.10064	-1.04183	1.97342	-0.527931	0.597547	NA	H2BP2
ENSG00000273213.3	3.89001	0.380598	0.971305	0.391841	0.695175	NA	H3-7
ENSG00000263513.5	24.3108	0.393662	0.369624	1.06503	0.28686	0.535753	FAM72C
ENSG00000270872.2	20.0677	-0.24584	0.385499	-0.63772	0.523656	0.743096	SRGAP2D
ENSG00000207205.1	2.93492	0.106382	1.05985	0.100374	0.920047	NA	RNVU1-15
ENSG00000233586.1	1.34602	1.21984	1.71556	0.711042	0.477058	NA	ENSG00000233586.1
ENSG00000266338.6	95.8229	0.00958883	0.19146	0.0500828	0.960056	0.983445	NBPF15
ENSG00000227212.3	0.762196	-1.57232	2.22278	-0.707365	0.47934	NA	PFN1P6
ENSG00000196369.11	102.656	0.0727751	0.177354	0.410338	0.681558	0.84567	SRGAP2B
ENSG00000215784.6	56.7688	0.454877	0.233008	1.9522	0.0509149	0.175772	FAM72D
ENSG00000283752.1	0.522748	0.722282	2.3418	0.30843	0.757755	NA	ENSG00000283752.1
ENSG00000272419.6	166.223	0.23545	0.142675	1.65026	0.0988905	0.277002	LINC01145
ENSG00000277678.1	2.09522	2.62411	1.58491	1.65568	0.0977867	NA	RNU1-153P
ENSG00000281571.2	24.5185	-0.176483	0.341149	-0.51732	0.604933	0.7986	ENSG00000281571.2
ENSG00000223612.3	11.5662	0.189747	0.52806	0.359328	0.71935	NA	ENSG00000223612.3
ENSG00000276216.1	1.80975	0.723051	1.38763	0.521071	0.602317	NA	ENSG00000276216.1
ENSG00000236140.1	2.28474	-0.55252	1.15982	-0.476383	0.633801	NA	ENSG00000236140.1
ENSG00000162825.16	14.5901	0.105518	0.471286	0.223894	0.82284	NA	NBPF20
ENSG00000234367.1	0.580164	-2.17196	2.45875	-0.883362	0.377041	NA	PFN1P3
ENSG00000272150.5	19.0055	-0.890795	0.40884	-2.17884	0.0293439	0.119338	NBPF25P
ENSG00000117262.19	116.232	0.306169	0.165802	1.84659	0.0648064	0.207745	GPR89A
ENSG00000174827.13	8.85154	0.315536	0.564451	0.559013	0.576153	NA	PDZK1
ENSG00000117281.16	12.6962	0.284616	0.503434	0.565349	0.571837	NA	CD160
ENSG00000265491.5	1196.66	-0.235256	0.0690645	-3.40633	0.000658425	0.00637503	RNF115
ENSG00000186141.9	727.114	-0.0221075	0.0871621	-0.253637	0.799776	0.906373	POLR3C
ENSG00000186364.12	119.717	-0.1078	0.182709	-0.590006	0.555186	0.764973	NUDT17
ENSG00000131788.16	665.669	-0.0450175	0.0937765	-0.480052	0.631191	0.815203	PIAS3
ENSG00000198483.13	18.5236	0.317182	0.39485	0.803299	0.421802	0.665987	ANKRD35
ENSG00000143127.13	21.5113	-0.272303	0.397803	-0.684518	0.493648	0.72368	ITGA10
ENSG00000131779.11	486.268	0.0529874	0.0919741	0.576112	0.564539	0.772078	PEX11B
ENSG00000265241.6	1168.41	0.0946249	0.0753669	1.25552	0.209289	0.446392	RBM8A
ENSG00000211451.12	12.9748	0.649639	0.485038	1.33936	0.180454	NA	GNRHR2
ENSG00000234222.6	8.45448	0.29463	0.611136	0.482102	0.629734	NA	LIX1L-AS1
ENSG00000271601.4	750.103	-0.130293	0.0816944	-1.59488	0.110739	0.298653	LIX1L
ENSG00000272031.3	41.4427	-0.193389	0.273695	-0.706587	0.479823	0.713182	ANKRD34A
ENSG00000121851.13	431.465	-0.245213	0.119393	-2.05383	0.0399919	0.148401	POLR3GL
ENSG00000265972.6	5831.53	-0.0813365	0.0816841	-0.995745	0.319374	0.571457	TXNIP
ENSG00000168509.20	1.10106	2.67219	1.82649	1.46302	0.143461	NA	HJV
ENSG00000287190.1	1.2255	-0.0309722	1.46631	-0.0211225	0.983148	NA	ENSG00000287190.1
ENSG00000233396.8	18.7168	-0.223671	0.39708	-0.563289	0.573238	0.778117	LINC01719
ENSG00000271425.9	112.304	0.326374	0.19415	1.68104	0.0927552	0.265115	NBPF10
ENSG00000264343.6	4.58203	1.19973	0.873747	1.37308	0.169727	NA	NOTCH2NLA
ENSG00000276509.1	2.94106	-0.530077	1.02658	-0.516354	0.605607	NA	ENSG00000276509.1
ENSG00000277406.2	12.859	-0.661947	0.510927	-1.29558	0.19512	NA	SEC22B4P
ENSG00000273768.1	1.34518	-0.616437	1.41314	-0.436217	0.662679	NA	RNVU1-29
ENSG00000287978.1	31.9113	-0.907076	0.3198	-2.83639	0.00456268	0.0296595	ENSG00000287978.1
ENSG00000276975.3	3.66644	-0.445499	0.917015	-0.485814	0.627099	NA	HYDIN2
ENSG00000268043.7	427.311	0.0389509	0.100939	0.385887	0.69958	0.855458	NBPF12
ENSG00000244371.2	1.56579	-0.305346	1.40117	-0.217923	0.827489	NA	PFN1P8
ENSG00000227242.4	8.13059	0.581988	0.671589	0.866583	0.38617	NA	ENSG00000227242.4
ENSG00000225603.3	6.09307	0.857839	0.873458	0.982117	0.326042	NA	ENSG00000225603.3
ENSG00000230832.3	1.10716	-2.34469	1.79131	-1.30892	0.19056	NA	SSBL4P
ENSG00000131791.8	727.483	-0.256057	0.091681	-2.79291	0.00522366	0.0327274	PRKAB2
ENSG00000180867.11	148.621	0.106935	0.145407	0.735418	0.462085	0.698598	PDIA3P1
ENSG00000237188.5	0.870729	-0.838216	2.07292	-0.404365	0.685944	NA	ENSG00000237188.5
ENSG00000131781.13	528.92	-0.272758	0.0916328	-2.97664	0.00291426	0.0208402	FMO5
ENSG00000226015.2	49.2274	-0.272033	0.251757	-1.08054	0.279903	0.528593	CCT8P1
ENSG00000236806.1	0.933472	2.41164	1.98583	1.21443	0.224585	NA	RPL7AP15
ENSG00000131778.19	38.8647	0.169969	0.29094	0.584208	0.559081	0.768181	CHD1L
ENSG00000278811.4	42.9327	0.0674516	0.317778	0.21226	0.831904	0.922687	LINC00624
ENSG00000116128.11	225.984	0.230069	0.13133	1.75184	0.0798007	0.23885	BCL9
ENSG00000162836.12	386.613	-0.144427	0.114521	-1.26114	0.207257	0.443795	ACP6
ENSG00000265107.3	55.4428	0.0194602	0.286404	0.0679466	0.945828	0.976721	GJA5
ENSG00000188092.15	129.939	0.0351082	0.18718	0.187564	0.851219	0.932791	GPR89B
ENSG00000215859.9	8.82254	0.917122	0.623324	1.47134	0.141199	NA	PDZK1P1
ENSG00000274372.5	7.83288	-0.143622	0.617399	-0.232624	0.816053	NA	LINC02804
ENSG00000206791.1	0.642747	-0.0424502	2.46541	-0.0172183	0.986262	NA	RNU1-129P
ENSG00000206585.1	0.293846	-1.79378	3.42573	-0.523619	0.600543	NA	RNVU1-7
ENSG00000229828.2	0.348363	-1.50198	3.23304	-0.464572	0.642238	NA	PDE4DIPP1
ENSG00000263956.6	398.846	0.102781	0.107132	0.959391	0.337362	0.589802	NBPF11
ENSG00000225080.1	6.92253	0.803614	0.733587	1.09546	0.273316	NA	PFN1P4
ENSG00000198658.4	4.53753	0.542902	0.888469	0.611054	0.541164	NA	ABHD17AP1
ENSG00000232265.8	136.844	-0.115944	0.155091	-0.747583	0.454712	0.693388	LINC02805
ENSG00000227733.10	8.92724	0.22148	0.562229	0.393932	0.693631	NA	ENSG00000227733.10
ENSG00000199879.1	1.26915	0.959519	1.61841	0.592878	0.553263	NA	RNVU1-22
ENSG00000234283.1	4.54042	-0.457901	0.795948	-0.57529	0.565095	NA	LINC01731
ENSG00000228626.1	14.811	1.02867	0.430773	2.38797	0.0169416	NA	ENSG00000228626.1
ENSG00000274020.4	140.188	-0.134626	0.184596	-0.729297	0.46582	0.702189	LINC01138
ENSG00000238107.1	1.74668	-0.0255022	1.35266	-0.0188534	0.984958	NA	LINC02806
ENSG00000224481.3	5.18968	-1.04646	0.89894	-1.16411	0.244381	NA	ENSG00000224481.3
ENSG00000235988.1	3.57458	-0.948813	0.969959	-0.978199	0.327976	NA	ENSG00000235988.1
ENSG00000283676.1	1.33721	0.403592	1.54811	0.260699	0.794324	NA	MIR5087
ENSG00000272824.1	3.2549	-0.751887	1.062	-0.707992	0.47895	NA	ENSG00000272824.1
ENSG00000207340.1	3.28587	0.342513	1.08168	0.316651	0.751509	NA	RNVU1-1
ENSG00000231551.8	52.7796	0.321426	0.254632	1.26232	0.206835	0.443149	PDE4DIPP6
ENSG00000201183.1	1.98513	-1.47067	1.63209	-0.901095	0.367538	NA	RNVU1-3
ENSG00000225871.2	7.4745	0.951425	0.693482	1.37195	0.170078	NA	ENSG00000225871.2
ENSG00000280649.2	33.9967	-0.737729	0.295392	-2.49746	0.0125087	0.0639265	ENSG00000280649.2
ENSG00000274210.1	4.38701	0.266061	0.890574	0.298753	0.765129	NA	RNVU1-27
ENSG00000270629.6	253.465	0.243751	0.132559	1.83882	0.0659423	0.210311	NBPF14
ENSG00000178104.19	345.278	-0.101641	0.123717	-0.821559	0.411328	0.657031	PDE4DIP
ENSG00000269713.7	111.707	0.0943254	0.166209	0.567511	0.570367	0.776296	NBPF9
ENSG00000201699.1	0.288241	-0.0364059	3.7347	-0.00974803	0.992222	NA	RNVU1-24
ENSG00000274265.5	109.754	-0.0899875	0.176071	-0.511086	0.609291	0.801306	ENSG00000274265.5
ENSG00000215861.6	10.1209	-0.408461	0.521881	-0.78267	0.433821	NA	ENSG00000215861.6
ENSG00000272755.1	0.174753	-0.0364511	5.13408	-0.00709983	0.994335	NA	ENSG00000272755.1
ENSG00000274423.1	0.757187	0.393805	2.11051	0.186592	0.85198	NA	SEC22B2P
ENSG00000286219.1	39.6313	-0.48936	0.307016	-1.59393	0.110953	0.299119	NOTCH2NLC
ENSG00000271383.7	2.98239	-1.25535	1.20554	-1.04131	0.297731	NA	NBPF19
ENSG00000277147.6	131.247	-0.112615	0.173173	-0.650307	0.515494	0.737861	LINC00869
ENSG00000275557.1	38.6429	-0.310624	0.308801	-1.0059	0.314462	0.566317	ENSG00000275557.1
ENSG00000206828.1	1.90995	1.65765	1.65148	1.00373	0.315507	NA	RNVU1-30
ENSG00000284842.1	0.691166	-0.326717	2.4952	-0.130938	0.895824	NA	FAM91A2P
ENSG00000234232.7	7.09514	-0.28372	0.668252	-0.424571	0.67115	NA	PDE4DIPP7
ENSG00000150337.13	31.1147	0.523903	0.328461	1.59502	0.110707	0.298622	FCGR1A
ENSG00000203814.6	27.8504	-0.932788	0.361497	-2.58035	0.0098701	0.0533841	H2BC18
ENSG00000233030.2	3.49456	-0.380042	0.963037	-0.394629	0.693117	NA	ENSG00000233030.2
ENSG00000183598.3	3.54681	0.932109	0.919302	1.01393	0.310616	NA	H3C13
ENSG00000270882.2	2.28381	0.19119	1.06841	0.178948	0.857979	NA	H4C14
ENSG00000220323.4	82.9479	-0.265182	0.223719	-1.18534	0.235885	0.479623	H2BC19P
ENSG00000261716.2	242.076	-0.381697	0.149431	-2.55433	0.0106392	0.0564648	H2BC20P
ENSG00000184678.10	379.229	-0.640896	0.13007	-4.92731	8.34e-07	2.25e-05	H2BC21
ENSG00000184260.5	13.3931	0.571151	0.469655	1.21611	0.223944	NA	H2AC20
ENSG00000184270.5	0.524205	-0.975315	2.96755	-0.32866	0.742413	NA	H2AC21
ENSG00000178096.9	188.598	-0.0317673	0.150916	-0.210497	0.83328	0.923103	BOLA1
ENSG00000159164.10	2094.81	-0.161037	0.0617195	-2.60917	0.0090762	0.0500344	SV2A
ENSG00000143368.10	1623.73	0.107294	0.0683144	1.57059	0.116278	0.309619	SF3B4
ENSG00000014914.21	12.7868	-0.386181	0.528023	-0.731371	0.464553	NA	MTMR11
ENSG00000264522.6	216.362	-0.189328	0.132096	-1.43326	0.151783	0.367727	OTUD7B
ENSG00000285184.3	11.4038	0.118007	0.503879	0.234197	0.814832	NA	ENSG00000285184.3
ENSG00000223945.2	0.171518	-0.0364512	5.13408	-0.00709986	0.994335	NA	RPL6P31
ENSG00000136631.15	761.606	-0.144691	0.080685	-1.79328	0.0729284	0.224302	VPS45
ENSG00000023902.14	1924.54	-0.324038	0.0904006	-3.58447	0.000337762	0.00375725	PLEKHO1
ENSG00000285554.1	0.58155	2.10548	2.37938	0.884888	0.376217	NA	LINC02988
ENSG00000143401.15	2475.68	0.229338	0.0769806	2.97916	0.00289039	0.0207032	ANP32E
ENSG00000222222.1	1.28088	-0.0356244	1.73477	-0.0205356	0.983616	NA	RNU2-17P
ENSG00000118298.12	13.4901	-0.0573857	0.479304	-0.119727	0.904699	NA	CA14
ENSG00000117362.13	2675.82	-0.0360554	0.061128	-0.589835	0.555301	0.764988	APH1A
ENSG00000118292.9	26.6513	-0.106011	0.360006	-0.294471	0.768398	0.890854	C1orf54
ENSG00000159208.16	12.2648	2.31895	0.621557	3.73088	0.000190813	NA	CIART
ENSG00000266472.5	944.673	0.077018	0.0890562	0.864825	0.387135	0.636446	MRPS21
ENSG00000117360.13	1084.11	0.0704837	0.0840612	0.838481	0.401761	0.648709	PRPF3
ENSG00000163125.15	1374.97	0.0568564	0.084261	0.674765	0.499825	0.727517	RPRD2
ENSG00000143374.17	866.808	0.188433	0.0773605	2.43578	0.0148597	0.073116	TARS2
ENSG00000143369.15	435.643	-0.125291	0.114006	-1.09899	0.271775	0.518701	ECM1
ENSG00000228126.1	7.24408	0.410304	0.675255	0.607628	0.543434	NA	FALEC
ENSG00000237781.3	6.62625	0.574819	0.79765	0.720641	0.47113	NA	ADAMTSL4-AS2
ENSG00000143382.14	356.44	-0.0800584	0.127765	-0.626606	0.530918	0.748278	ADAMTSL4
ENSG00000264553.1	0.883837	-1.99655	2.06154	-0.968474	0.332807	NA	MIR4257
ENSG00000203804.4	1.38506	2.74991	1.86237	1.47656	0.139792	NA	ADAMTSL4-AS1
ENSG00000274963.1	0.117482	0.925315	5.13408	0.18023	0.856972	NA	RN7SL600P
ENSG00000143384.13	4089.6	-0.11778	0.0524703	-2.24469	0.0247877	0.105801	MCL1
ENSG00000253047.1	3.91947	-0.339979	0.851235	-0.399395	0.689602	NA	ENSG00000253047.1
ENSG00000143420.18	3788.7	0.0644869	0.0730704	0.882531	0.37749	0.628171	ENSA
ENSG00000276103.1	2.68227	0.267425	1.16296	0.229952	0.818129	NA	ENSG00000276103.1
ENSG00000143457.11	1036.92	-0.144648	0.0738286	-1.95924	0.0500846	0.173843	GOLPH3L
ENSG00000143452.16	0.638548	0.88905	2.19164	0.405654	0.684997	NA	HORMAD1
ENSG00000163131.11	1223.33	-0.0892914	0.0777155	-1.14895	0.250575	0.496796	CTSS
ENSG00000143387.13	61.6988	-0.630896	0.235882	-2.67462	0.00748134	0.0433305	CTSK
ENSG00000143437.21	1762.92	-0.213809	0.0627133	-3.40931	0.000651282	0.00632127	ARNT
ENSG00000283324.1	0.115982	-0.998152	5.13408	-0.194417	0.84585	NA	CTXND2
ENSG00000143379.12	1059.69	-0.100164	0.0747278	-1.34038	0.180121	0.409206	SETDB1
ENSG00000143418.19	4418.83	-0.144045	0.0747925	-1.92593	0.0541128	0.183582	CERS2
ENSG00000231073.1	9.1662	-0.204131	0.564547	-0.361584	0.717663	NA	ENSG00000231073.1
ENSG00000143412.10	487.41	-0.245752	0.0982429	-2.50147	0.0123678	0.0633984	ANXA9
ENSG00000143409.15	2293.9	-0.236363	0.0710799	-3.32531	0.000883207	0.00806338	MINDY1
ENSG00000143363.17	2106.31	-0.191909	0.0773226	-2.48193	0.0130674	0.0659446	PRUNE1
ENSG00000200759.1	0.881951	-0.993157	2.19989	-0.451457	0.65166	NA	RNU6-884P
ENSG00000163141.20	72.0693	0.0905569	0.22407	0.404145	0.686106	0.847953	BNIPL
ENSG00000143443.10	93.2994	-0.0852796	0.181878	-0.468883	0.639153	0.819374	C1orf56
ENSG00000197622.13	3415.99	-0.276837	0.0741025	-3.73586	0.000187073	0.00235227	CDC42SE1
ENSG00000213190.3	353.857	-0.193191	0.113474	-1.7025	0.0886612	0.256856	MLLT11
ENSG00000143458.12	378.836	0.129436	0.104216	1.24199	0.214239	0.452686	GABPB2
ENSG00000261168.1	11.542	-0.339099	0.518266	-0.654295	0.512922	NA	ENSG00000261168.1
ENSG00000143434.15	514.485	-0.465504	0.0867093	-5.36856	7.94e-08	2.74e-06	SEMA6C
ENSG00000163154.6	426.163	-0.068921	0.111268	-0.619412	0.535645	0.751984	TNFAIP8L2
ENSG00000163156.11	683.822	0.0475393	0.0843014	0.563921	0.572808	0.777651	SCNM1
ENSG00000163155.12	82.95	-0.130509	0.195219	-0.668526	0.503798	0.729054	LYSMD1
ENSG00000163159.12	971.324	-0.0323592	0.0837281	-0.38648	0.699141	0.855158	VPS72
ENSG00000143398.20	1067.27	0.0532191	0.0730614	0.728416	0.466359	0.702858	PIP5K1A
ENSG00000159352.15	2666.58	-0.161098	0.0660748	-2.43811	0.0147642	0.0726949	PSMD4
ENSG00000232671.6	1.97899	0.97465	1.28115	0.760761	0.4468	NA	ZNF687-AS1
ENSG00000143373.18	1209.26	0.0364901	0.0729827	0.499983	0.617087	0.806471	ZNF687
ENSG00000143393.16	1727.31	-0.0445175	0.0619142	-0.71902	0.472129	0.708001	PI4KB
ENSG00000265753.2	0.235394	-0.998136	4.03646	-0.24728	0.804692	NA	RN7SL444P
ENSG00000273481.1	0.757644	2.11684	2.01809	1.04893	0.294209	NA	ENSG00000273481.1
ENSG00000143390.17	1729.72	-0.0958121	0.0696892	-1.37485	0.169178	0.39408	RFX5
ENSG00000237976.1	11.1364	-0.550833	0.539872	-1.0203	0.307585	NA	RFX5-AS1
ENSG00000143416.21	25.7513	0.62675	0.39199	1.59889	0.109845	0.297091	SELENBP1
ENSG00000159377.11	2832.46	0.0945552	0.0698098	1.35447	0.175587	0.403173	PSMB4
ENSG00000143442.22	2056.99	0.0369246	0.0686467	0.537894	0.59065	0.789949	POGZ
ENSG00000238711.1	0.761231	-0.0370662	2.21493	-0.0167347	0.986648	NA	RNY4P25
ENSG00000143375.15	8.51469	-0.238344	0.575977	-0.413808	0.679015	NA	CGN
ENSG00000143367.16	39.5852	0.139152	0.291298	0.477695	0.632867	0.815999	TUFT1
ENSG00000223861.1	0.526413	-0.035741	2.56162	-0.0139525	0.988868	NA	ENSG00000223861.1
ENSG00000143376.14	451.402	-0.0579634	0.111463	-0.520025	0.603046	0.797306	SNX27
ENSG00000250734.2	0.116554	-0.998095	5.13408	-0.194406	0.845858	NA	ENSG00000250734.2
ENSG00000159409.15	1.86363	0.529157	1.35804	0.389647	0.696798	NA	CELF3
ENSG00000178796.13	0.353158	-0.526498	3.12352	-0.168559	0.866143	NA	RIIAD1
ENSG00000143436.11	416.491	0.042673	0.100295	0.425477	0.670489	0.839438	MRPL9
ENSG00000143450.16	16.7842	0.0724694	0.449949	0.161061	0.872045	0.943098	OAZ3
ENSG00000249602.1	16.0429	-0.414311	0.451908	-0.916803	0.359246	0.610934	ENSG00000249602.1
ENSG00000268288.1	0.703316	-3.33325	2.10049	-1.58689	0.112537	NA	ENSG00000268288.1
ENSG00000182134.16	267.194	0.271025	0.126245	2.14682	0.0318075	0.126414	TDRKH
ENSG00000203288.4	8.70291	0.0823706	0.554223	0.148624	0.881851	NA	TDRKH-AS1
ENSG00000269489.1	1.86407	0.0279269	1.35273	0.0206448	0.983529	NA	ENSG00000269489.1
ENSG00000143365.19	0.525138	-0.807021	2.48588	-0.324642	0.745452	NA	RORC
ENSG00000225556.1	0.29771	-0.920614	3.98747	-0.230877	0.81741	NA	C2CD4D
ENSG00000196407.12	0.994304	-1.91858	2.00467	-0.957051	0.338541	NA	THEM5
ENSG00000159445.13	544.344	0.0748818	0.0928972	0.806072	0.420202	0.6646	THEM4
ENSG00000285651.1	0.638622	2.33276	2.29814	1.01506	0.310075	NA	ENSG00000285651.1
ENSG00000197747.9	544.684	0.269407	0.132936	2.02658	0.0427051	0.155174	S100A10
ENSG00000229021.2	1.80786	-0.504375	1.41435	-0.356612	0.721383	NA	ENSG00000229021.2
ENSG00000163191.6	435.315	0.340101	0.107299	3.16965	0.00152622	0.0125483	S100A11
ENSG00000182898.4	0.407591	0.212492	3.11441	0.0682286	0.945604	NA	TCHHL1
ENSG00000159450.12	87.2249	-0.405007	0.195969	-2.06669	0.0387631	0.145233	TCHH
ENSG00000237975.7	1.1611	0.638904	1.69323	0.377329	0.705929	NA	FLG-AS1
ENSG00000197915.6	1.34408	1.01314	1.60586	0.630903	0.528104	NA	HRNR
ENSG00000143631.10	2.02703	2.05278	1.31891	1.55642	0.119609	NA	FLG
ENSG00000203783.5	0.75215	0.84101	2.41278	0.348564	0.727416	NA	PRR9
ENSG00000163218.15	0.292073	-0.863438	3.72416	-0.231848	0.816656	NA	PGLYRP4
ENSG00000163220.11	88.9215	-0.609712	0.224577	-2.71493	0.00662894	0.0394813	S100A9
ENSG00000163221.9	3.48765	-0.797332	1.03412	-0.771025	0.440692	NA	S100A12
ENSG00000237008.2	0.406429	0.84478	3.06308	0.275794	0.782706	NA	LAPTM4BP1
ENSG00000143546.10	52.0209	-0.338027	0.306709	-1.10211	0.270415	0.517315	S100A8
ENSG00000238279.1	0.989471	-0.138559	1.94205	-0.0713465	0.943122	NA	ENSG00000238279.1
ENSG00000197956.10	2768.78	0.0636953	0.0759664	0.838467	0.401768	0.648709	S100A6
ENSG00000196420.7	1.8045	0.72479	1.39831	0.518332	0.604227	NA	S100A5
ENSG00000196154.12	4003.3	0.0830994	0.078972	1.05227	0.292678	0.54317	S100A4
ENSG00000188015.10	4.5413	0.948161	0.833456	1.13762	0.255277	NA	S100A3
ENSG00000196754.12	9.61884	0.249291	0.534404	0.466485	0.640868	NA	S100A2
ENSG00000188643.11	7.50243	0.724872	0.679252	1.06716	0.285899	NA	S100A16
ENSG00000189334.9	0.697652	1.02822	2.26868	0.453223	0.650388	NA	S100A14
ENSG00000189171.14	37.039	-0.0400165	0.291486	-0.137285	0.890806	0.951171	S100A13
ENSG00000160678.11	43.3192	0.16802	0.292954	0.573536	0.566282	0.773383	S100A1
ENSG00000272030.1	2.04758	-1.32438	1.29619	-1.02175	0.306898	NA	ENSG00000272030.1
ENSG00000160679.13	1573.73	-0.0396995	0.0643319	-0.617104	0.537166	0.752902	CHTOP
ENSG00000143553.11	488.992	0.0259651	0.100273	0.258943	0.795679	0.903969	SNAPIN
ENSG00000143621.17	3423.26	0.149154	0.0632369	2.35866	0.018341	0.0852844	ILF2
ENSG00000169418.10	0.699459	-0.648248	2.17169	-0.2985	0.765322	NA	NPR1
ENSG00000143624.14	2616.02	-0.0941719	0.0897808	-1.04891	0.29422	0.545207	INTS3
ENSG00000143554.14	572.063	-0.0775795	0.101801	-0.76207	0.446018	0.685684	SLC27A3
ENSG00000143614.10	1256.43	-0.129289	0.0755762	-1.71071	0.0871343	0.25354	GATAD2B
ENSG00000231827.3	7.13993	-0.679156	0.64157	-1.05858	0.28979	NA	ENSG00000231827.3
ENSG00000223599.1	1.22678	-0.684298	1.6861	-0.405847	0.684855	NA	ENSG00000223599.1
ENSG00000284738.1	10.8751	-0.31705	0.506218	-0.626312	0.531111	NA	ENSG00000284738.1
ENSG00000198837.10	3229.01	-0.092318	0.0703519	-1.31223	0.189442	0.421214	DENND4B
ENSG00000160741.17	1155.23	-0.225602	0.0873819	-2.5818	0.00982873	0.0532191	CRTC2
ENSG00000143570.18	32.181	-0.40238	0.303366	-1.32638	0.184712	0.415405	SLC39A1
ENSG00000282386.1	31.6019	-0.163503	0.312327	-0.523499	0.600627	0.796064	ENSG00000282386.1
ENSG00000273026.1	16.8637	-0.530639	0.428629	-1.23799	0.21572	0.454575	ENSG00000273026.1
ENSG00000143578.16	636.068	-0.206943	0.0864727	-2.39316	0.016704	0.0791487	CREB3L4
ENSG00000143543.15	53.0966	0.150735	0.300302	0.501943	0.615707	0.805828	JTB
ENSG00000272654.1	25.7494	-0.127602	0.365946	-0.348691	0.727322	0.871547	JTB-DT
ENSG00000143545.9	300.995	-0.547382	0.167991	-3.25841	0.0011204	0.00971079	RAB13
ENSG00000177954.14	13008.5	-0.0401746	0.192548	-0.208647	0.834724	0.923795	RPS27
ENSG00000143552.9	3.03034	-0.538086	1.0039	-0.535998	0.59196	NA	NUP210L
ENSG00000231416.1	1.68663	1.61827	1.62993	0.992846	0.320785	NA	ENSG00000231416.1
ENSG00000143549.21	15682.4	-0.0476754	0.0623614	-0.764502	0.444568	0.684169	TPM3
ENSG00000163263.7	0.527627	-1.53067	2.29285	-0.667583	0.5044	NA	CFAP141
ENSG00000143612.20	3956.72	-0.107791	0.0631349	-1.70731	0.0877641	0.254708	C1orf43
ENSG00000143569.19	4680.31	0.0947942	0.0669798	1.41527	0.156991	0.37568	UBAP2L
ENSG00000143575.14	856.365	-0.100105	0.0863841	-1.15884	0.246523	0.492254	HAX1
ENSG00000143595.13	59.8835	-0.0323149	0.234439	-0.137839	0.890367	0.951146	AQP10
ENSG00000143515.18	2541.3	-0.203076	0.0627717	-3.23515	0.00121581	0.0103969	ATP8B2
ENSG00000238365.3	2.97838	-0.712303	1.0022	-0.710742	0.477244	NA	RNU7-57P
ENSG00000226855.1	1.92229	0.667296	1.49209	0.447223	0.654714	NA	RPSAP17
ENSG00000228013.1	9.13286	-0.391435	0.555068	-0.705201	0.480685	NA	IL6R-AS1
ENSG00000160712.13	2524.37	-0.0584577	0.0735828	-0.794448	0.426935	0.669779	IL6R
ENSG00000169291.10	4.41319	-0.189249	0.939261	-0.201487	0.840318	NA	SHE
ENSG00000163239.12	1.04604	0.136508	1.8622	0.0733049	0.941563	NA	TDRD10
ENSG00000160714.10	2120.56	-0.177788	0.061274	-2.90152	0.00371357	0.0251185	UBE2Q1
ENSG00000229780.1	4.59847	-0.0185785	0.869479	-0.0213674	0.982953	NA	UBE2Q1-AS1
ENSG00000160716.6	2.15042	-0.0120831	1.15197	-0.010489	0.991631	NA	CHRNB2
ENSG00000160710.17	6129.51	0.0817829	0.0645715	1.26655	0.205317	0.441246	ADAR
ENSG00000287064.1	0.585169	0.0719488	2.30087	0.0312702	0.975054	NA	ENSG00000287064.1
ENSG00000143603.19	24.9191	-0.375041	0.404932	-0.926183	0.354351	0.60634	KCNN3
ENSG00000163344.6	1048.58	-0.0388581	0.0761323	-0.510403	0.609769	0.801534	PMVK
ENSG00000270361.1	0.351513	-0.0363952	3.27451	-0.0111147	0.991132	NA	ENSG00000270361.1
ENSG00000163346.17	3638.58	-0.364757	0.0649716	-5.6141	1.98e-08	8.1e-07	PBXIP1
ENSG00000268154.2	8.7574	0.000583716	0.647637	0.000901301	0.999281	NA	ENSG00000268154.2
ENSG00000163348.4	1381.66	-0.0108412	0.0699835	-0.154911	0.876891	0.945269	PYGO2
ENSG00000271380.1	1.80971	0.169842	1.21137	0.140207	0.888497	NA	ENSG00000271380.1
ENSG00000160691.18	1784.06	-0.0919631	0.0680208	-1.35199	0.17638	0.404328	SHC1
ENSG00000173207.13	961.454	0.431809	0.0871878	4.95263	7.32e-07	2.02e-05	CKS1B
ENSG00000264349.1	5.57541	1.43046	0.91944	1.55579	0.119758	NA	MIR4258
ENSG00000160688.19	556.028	0.0114195	0.100188	0.11398	0.909254	0.959963	FLAD1
ENSG00000163352.5	1.40173	1.34236	1.45693	0.921362	0.356861	NA	LENEP
ENSG00000160685.13	1411.65	-0.28643	0.0695783	-4.11665	3.84e-05	0.000605721	ZBTB7B
ENSG00000163354.15	22.1452	-0.235064	0.3884	-0.60521	0.54504	0.758669	DCST2
ENSG00000163357.10	13.6395	-0.260013	0.516365	-0.503545	0.614581	NA	DCST1
ENSG00000232093.1	6.99363	0.446037	0.660338	0.675467	0.499379	NA	DCST1-AS1
ENSG00000143537.13	1401.46	0.301507	0.0773474	3.89809	9.7e-05	0.00132979	ADAM15
ENSG00000243364.8	41.0128	-0.098881	0.275148	-0.359373	0.719316	0.867262	EFNA4
ENSG00000143590.14	20.6444	0.378237	0.37114	1.01912	0.308145	0.558976	EFNA3
ENSG00000169242.12	100.64	-0.646991	0.193941	-3.33603	0.000849854	0.00784157	EFNA1
ENSG00000169241.19	1805.49	-0.222179	0.0708743	-3.13483	0.00171956	0.0137836	SLC50A1
ENSG00000179085.7	388.469	0.0904525	0.116442	0.776802	0.437276	0.678453	DPM3
ENSG00000163463.11	125.477	-0.0475858	0.200485	-0.237354	0.812382	0.913045	KRTCAP2
ENSG00000163462.18	176.851	-0.105163	0.175099	-0.600593	0.548111	0.760699	TRIM46
ENSG00000185499.16	83.8193	-0.301259	0.220958	-1.36342	0.172749	0.398802	MUC1
ENSG00000231064.7	36.9453	-0.194857	0.3399	-0.573277	0.566457	0.77355	THBS3-AS1
ENSG00000169231.13	384.609	-0.384763	0.143984	-2.67225	0.00753445	0.0435695	THBS3
ENSG00000173171.14	215.181	-0.0885347	0.135393	-0.653908	0.513171	0.735952	MTX1
ENSG00000160766.14	232.342	0.260106	0.147889	1.75879	0.0786136	0.23621	GBAP1
ENSG00000236675.1	124.647	-0.172256	0.162051	-1.06297	0.287795	0.536749	MTX1P1
ENSG00000177628.16	1035.02	0.125972	0.0807253	1.56051	0.11864	0.313628	GBA
ENSG00000160767.21	1052.61	-0.0268833	0.0848587	-0.316801	0.751395	0.883096	FAM189B
ENSG00000116521.11	1266.77	0.062232	0.075721	0.82186	0.411157	0.656931	SCAMP3
ENSG00000176444.19	1937.35	0.0145608	0.091073	0.159881	0.872975	0.943564	CLK2
ENSG00000143630.10	179.72	0.391873	0.152833	2.56406	0.0103455	0.0552449	HCN3
ENSG00000143627.19	20.4172	3.21817	0.563033	5.71577	1.09e-08	4.71e-07	PKLR
ENSG00000160752.14	1770.7	0.258252	0.0885545	2.91631	0.00354202	0.0242681	FDPS
ENSG00000225855.7	238.758	0.326468	0.173938	1.87692	0.0605292	0.198546	RUSC1-AS1
ENSG00000160753.16	537.651	0.0594454	0.0902014	0.65903	0.509877	0.733043	RUSC1
ENSG00000116539.13	1430.17	0.0575606	0.0885486	0.650045	0.515663	0.737861	ASH1L
ENSG00000235919.4	81.2394	-0.0175105	0.19612	-0.0892847	0.928856	0.968334	ASH1L-AS1
ENSG00000271267.1	10.3324	-0.54967	0.55297	-0.994031	0.320208	NA	ENSG00000271267.1
ENSG00000225082.2	0.290114	-0.341644	3.69017	-0.0925823	0.926235	NA	DAP3P1
ENSG00000223503.1	0.702459	-0.778931	2.26018	-0.344632	0.730371	NA	ENSG00000223503.1
ENSG00000232519.2	1.75198	-0.0364525	1.7904	-0.0203599	0.983756	NA	ENSG00000232519.2
ENSG00000125459.15	299.245	0.363298	0.121197	2.99759	0.00272121	0.0197768	MSTO1
ENSG00000246203.2	12.0471	0.587571	0.485989	1.20902	0.226655	NA	ENSG00000246203.2
ENSG00000287839.1	38.5237	-0.377254	0.308863	-1.22143	0.221923	0.462315	ENSG00000287839.1
ENSG00000163374.19	1181.81	-0.0304467	0.0690583	-0.440885	0.659296	0.832825	YY1AP1
ENSG00000132676.16	1377.8	0.0263502	0.0709705	0.371284	0.710426	0.861627	DAP3
ENSG00000203761.5	266.073	0.12934	0.127345	1.01566	0.309791	0.560901	MSTO2P
ENSG00000116580.18	1636.49	-0.0530215	0.0746693	-0.710085	0.477652	0.711714	GON4L
ENSG00000234937.1	0.52609	0.639957	2.58773	0.247305	0.804672	NA	ENSG00000234937.1
ENSG00000132718.9	1293.37	-0.166679	0.0850096	-1.9607	0.0499136	0.173372	SYT11
ENSG00000283442.1	0.468614	0.309305	2.57251	0.120235	0.904297	NA	ENSG00000283442.1
ENSG00000143622.11	1608.99	-0.254906	0.0748932	-3.4036	0.000665045	0.00643067	RIT1
ENSG00000132680.11	1208.98	0.0931735	0.0974689	0.95593	0.339108	0.59173	KHDC4
ENSG00000207475.1	1.63467	0.615486	1.46851	0.419123	0.675126	NA	SNORA80E
ENSG00000173080.5	0.870386	0.891985	2.2797	0.391272	0.695596	NA	RXFP4
ENSG00000116584.19	4410.57	-0.175546	0.0627944	-2.79557	0.00518087	0.0325008	ARHGEF2
ENSG00000273002.1	69.2032	-0.248147	0.219882	-1.12854	0.259091	0.505374	ARHGEF2-AS2
ENSG00000224276.1	0.875396	-2.4173	1.85749	-1.30138	0.193129	NA	ARHGEF2-AS1
ENSG00000285677.2	2.50931	2.42203	1.5427	1.57	0.116415	NA	ENSG00000285677.2
ENSG00000163479.14	2201.27	-0.0235862	0.0764799	-0.308398	0.75778	0.885872	SSR2
ENSG00000160803.8	1139.58	0.120146	0.068165	1.76258	0.077972	0.234665	UBQLN4
ENSG00000116586.11	615.229	0.20702	0.0906096	2.28474	0.0223279	0.098119	LAMTOR2
ENSG00000132698.15	0.463882	0.824152	2.81515	0.292756	0.769709	NA	RAB25
ENSG00000254726.3	142.965	0.302542	0.153653	1.96899	0.0489539	0.171129	MEX3A
ENSG00000160789.20	13386.8	-0.251896	0.100635	-2.50307	0.0123122	0.0631576	LMNA
ENSG00000196189.13	720.02	0.293243	0.0981426	2.98792	0.0028088	0.0202209	SEMA4A
ENSG00000160785.13	741.47	-0.038375	0.0765102	-0.501567	0.615972	0.806019	SLC25A44
ENSG00000160783.19	177.926	-0.0921915	0.14262	-0.646415	0.518011	0.739408	PMF1
ENSG00000242252.2	4.65171	-1.42144	0.871706	-1.63064	0.102966	NA	BGLAP
ENSG00000160781.17	267.668	-0.301379	0.137284	-2.1953	0.0281422	0.115981	PAQR6
ENSG00000198952.8	2484.45	-0.0873926	0.0688616	-1.2691	0.204404	0.440183	SMG5
ENSG00000163472.19	160.941	-0.238864	0.154943	-1.54162	0.123166	0.321048	TMEM79
ENSG00000198715.13	583.352	-0.22107	0.0947763	-2.33254	0.0196723	0.0897449	GLMP
ENSG00000163468.15	3650.94	0.208898	0.0719293	2.90422	0.00368171	0.0249695	CCT3
ENSG00000163467.11	5.64571	0.281852	0.716963	0.393119	0.694232	NA	TSACC
ENSG00000125462.18	2.92773	-0.42539	1.09315	-0.38914	0.697172	NA	MIR9-1HG
ENSG00000116604.18	4487.63	-0.300865	0.0587217	-5.12357	3e-07	9.1e-06	MEF2D
ENSG00000206651.1	0.75976	-0.260826	2.04058	-0.12782	0.898292	NA	ENSG00000206651.1
ENSG00000260460.1	0.576457	2.40786	2.53789	0.948763	0.342741	NA	ENSG00000260460.1
ENSG00000183856.11	696.286	0.72146	0.0937641	7.69441	1.42e-14	1.79e-12	IQGAP3
ENSG00000187862.12	297.808	-0.244733	0.137612	-1.77843	0.0753339	0.2294	TTC24
ENSG00000163382.12	668.88	0.0831282	0.0884776	0.93954	0.347453	0.599821	NAXE
ENSG00000160818.16	510.389	0.657725	0.111685	5.8891	3.88e-09	1.85e-07	GPATCH4
ENSG00000132702.13	1.40967	0.225945	1.65837	0.136246	0.891627	NA	HAPLN2
ENSG00000272068.1	100.304	-0.179304	0.183729	-0.975914	0.329107	0.581868	BCAN-AS1
ENSG00000132692.19	32.5072	-0.207951	0.298037	-0.697734	0.485343	0.717509	BCAN
ENSG00000272405.1	263.159	-0.146577	0.120574	-1.21566	0.224114	0.464703	ENSG00000272405.1
ENSG00000229953.1	20.1608	-0.169064	0.378146	-0.447087	0.654812	0.829477	ENSG00000229953.1
ENSG00000132688.11	203.435	-0.217492	0.146225	-1.48737	0.136916	0.344856	NES
ENSG00000143320.9	4.73431	0.585294	0.822169	0.71189	0.476533	NA	CRABP2
ENSG00000223356.1	1.63828	-1.06184	1.33909	-0.792958	0.427802	NA	ENSG00000223356.1
ENSG00000143319.16	929.153	0.0615172	0.0757291	0.812333	0.416601	0.661527	ISG20L2
ENSG00000143303.12	619.633	-0.00422134	0.0839528	-0.0502823	0.959897	0.983402	METTL25B
ENSG00000143314.12	492.099	0.294996	0.0927705	3.17985	0.00147353	0.0121968	MRPL24
ENSG00000143321.19	12850.5	-0.0664436	0.067776	-0.98034	0.326918	0.57939	HDGF
ENSG00000143294.15	1223.65	-0.0876441	0.0756172	-1.15905	0.246436	0.492254	PRCC
ENSG00000027869.11	39.7113	0.372824	0.290145	1.28496	0.198807	0.433458	SH2D2A
ENSG00000198400.11	265.141	0.263143	0.130971	2.00917	0.0445187	0.159878	NTRK1
ENSG00000027644.5	1.51629	-0.648331	1.399	-0.463423	0.643061	NA	INSRR
ENSG00000187800.13	3848.58	-0.235224	0.0669522	-3.51331	0.000442559	0.00463239	PEAR1
ENSG00000160838.14	48.8046	-0.269485	0.286754	-0.939779	0.347331	0.59968	LRRC71
ENSG00000132694.18	648.953	-0.0289143	0.0875215	-0.330368	0.741122	0.878696	ARHGEF11
ENSG00000211581.1	0.636924	-1.48913	2.44189	-0.609828	0.541976	NA	MIR765
ENSG00000237842.2	1.87591	-0.217228	1.37966	-0.157451	0.87489	NA	SMU1P1
ENSG00000224520.2	0.70137	0.927445	2.06227	0.449721	0.652911	NA	KRT8P45
ENSG00000117036.12	612.291	-0.249276	0.100693	-2.4756	0.0133012	0.0668787	ETV3
ENSG00000229961.3	1.52436	-0.145171	1.43939	-0.100855	0.919665	NA	ENSG00000229961.3
ENSG00000271736.2	22.425	0.44586	0.359225	1.24117	0.214542	0.453093	LINC02772
ENSG00000286073.1	0.696788	2.81778	2.19015	1.28657	0.198244	NA	ENSG00000286073.1
ENSG00000286151.1	229.535	-0.215088	0.405511	-0.530412	0.595826	0.793124	ENSG00000286151.1
ENSG00000143297.19	0.697117	-1.28711	2.26917	-0.567215	0.570568	NA	FCRL5
ENSG00000236731.1	1.1083	0.112804	1.79431	0.0628675	0.949872	NA	ENSG00000236731.1
ENSG00000233712.1	0.408493	-0.885177	2.9149	-0.303674	0.761376	NA	ENSG00000233712.1
ENSG00000160856.21	0.407229	-1.60779	2.88954	-0.556418	0.577925	NA	FCRL3
ENSG00000132704.16	2.43883	0.499246	1.17073	0.42644	0.669787	NA	FCRL2
ENSG00000163534.15	1.90956	1.39649	1.49329	0.935182	0.349695	NA	FCRL1
ENSG00000073754.6	0.11589	1.68866	5.1103	0.330442	0.741066	NA	CD5L
ENSG00000183853.18	38.1112	-0.0433644	0.288037	-0.150551	0.88033	0.946785	KIRREL1
ENSG00000227295.2	4.04023	0.0248794	0.912717	0.0272586	0.978253	NA	ELL2P1
ENSG00000158473.6	88.3858	-0.0956042	0.205789	-0.464574	0.642236	0.821809	CD1D
ENSG00000158477.7	2.98717	-0.941395	1.03007	-0.913911	0.360763	NA	CD1A
ENSG00000158481.13	13.6864	0.39615	0.493457	0.802805	0.422087	NA	CD1C
ENSG00000158485.11	0.636837	0.67468	2.49215	0.270722	0.786605	NA	CD1B
ENSG00000158488.16	6.10163	0.634928	0.789428	0.804288	0.42123	NA	CD1E
ENSG00000231434.1	1.34205	0.693423	1.44856	0.478697	0.632154	NA	HSP90AA3P
ENSG00000198967.4	18.7609	0.232017	0.430218	0.539302	0.589679	0.789439	OR10Z1
ENSG00000163554.15	1490.96	0.0799866	0.117474	0.68089	0.495941	0.725659	SPTA1
ENSG00000163563.8	284.8	0.196231	0.125967	1.5578	0.119281	0.314598	MNDA
ENSG00000163564.15	5.71794	0.458802	0.742301	0.618081	0.536522	NA	PYHIN1
ENSG00000163565.18	1885.73	-0.244115	0.0769926	-3.17063	0.0015211	0.0125272	IFI16
ENSG00000163568.15	1.99054	-1.5446	1.45065	-1.06476	0.286983	NA	AIM2
ENSG00000233473.2	0.590058	-1.41979	2.5619	-0.554193	0.579447	NA	RAD1P2
ENSG00000162706.13	1.28534	-1.73024	1.64319	-1.05297	0.292353	NA	CADM3
ENSG00000225670.4	21.4263	0.16579	0.407507	0.406839	0.684126	0.846929	CADM3-AS1
ENSG00000213088.12	3.9692	0.0579263	0.83055	0.0697446	0.944397	NA	ACKR1
ENSG00000215846.6	0.118173	-0.0364458	5.13408	-0.0070988	0.994336	NA	MPTX1
ENSG00000179639.10	1563.1	0.413762	0.102954	4.01891	5.85e-05	0.000867159	FCER1A
ENSG00000158716.9	572.101	-0.0814446	0.105103	-0.774899	0.438399	0.679364	DUSP23
ENSG00000181036.14	1.28944	1.04818	1.51514	0.691806	0.489059	NA	FCRL6
ENSG00000158714.11	1.91892	1.32353	1.21407	1.09016	0.275642	NA	SLAMF8
ENSG00000256029.6	41.1311	-0.343508	0.291828	-1.17709	0.239159	0.483799	ENSG00000256029.6
ENSG00000243284.1	1.63685	-1.74722	1.72156	-1.01491	0.310149	NA	VSIG8
ENSG00000272668.2	127.353	-0.0543317	0.202731	-0.267999	0.7887	0.901048	ENSG00000272668.2
ENSG00000213085.10	262.904	-0.114531	0.138481	-0.827055	0.408206	0.654276	CFAP45
ENSG00000279430.1	2.28892	-2.21092	1.50451	-1.46953	0.14169	NA	ENSG00000279430.1
ENSG00000158710.14	26988.7	-0.175223	0.0926287	-1.89168	0.0585342	0.193889	TAGLN2
ENSG00000085552.17	13.2	0.526179	0.509418	1.0329	0.301649	NA	IGSF9
ENSG00000162723.10	0.87286	-0.0358578	2.11251	-0.016974	0.986457	NA	SLAMF9
ENSG00000224259.7	1.04646	1.89591	1.828	1.03715	0.299665	NA	LINC01133
ENSG00000177807.10	3.15767	-0.669272	0.996093	-0.671897	0.501649	NA	KCNJ10
ENSG00000237409.2	0.348621	-0.0364595	3.28715	-0.0110915	0.99115	NA	ENSG00000237409.2
ENSG00000143315.8	683.488	-0.027117	0.103207	-0.262743	0.792749	0.902369	PIGM
ENSG00000225279.2	0.348583	1.81746	3.12768	0.581087	0.561182	NA	ENSG00000225279.2
ENSG00000162729.14	484.725	0.0166318	0.107785	0.154305	0.877369	0.945467	IGSF8
ENSG00000132681.16	1.56311	4.00696	1.62472	2.46624	0.013654	NA	ATP1A4
ENSG00000143318.13	2.04415	1.59346	1.36035	1.17136	0.241454	NA	CASQ1
ENSG00000227741.1	6.52879	-0.142362	0.673935	-0.211239	0.832701	NA	ENSG00000227741.1
ENSG00000162734.12	1408.79	-0.0115158	0.0694793	-0.165745	0.868358	0.941131	PEA15
ENSG00000132716.18	1239.88	-0.158012	0.11217	-1.40868	0.15893	0.378106	DCAF8
ENSG00000258465.8	0.353263	-2.45515	3.167	-0.775228	0.438205	NA	ENSG00000258465.8
ENSG00000228606.3	18.4673	0.166657	0.426116	0.391106	0.695719	0.853744	DCAF8-DT
ENSG00000224261.2	2.10234	-0.236618	1.13673	-0.208157	0.835106	NA	RPSAP18
ENSG00000162735.18	519.413	-0.041851	0.0912895	-0.458442	0.646635	0.823731	PEX19
ENSG00000122218.16	5253.09	0.0178168	0.0667401	0.266957	0.789502	0.901389	COPA
ENSG00000235082.2	2.14932	1.47509	1.14679	1.28628	0.198347	NA	SUMO1P3
ENSG00000202078.1	0.697499	-0.559142	2.23788	-0.249853	0.802701	NA	ENSG00000202078.1
ENSG00000162736.17	2483.27	-0.115232	0.0661249	-1.74264	0.0813969	0.242101	NCSTN
ENSG00000171786.6	7.59284	0.0241238	0.660418	0.0365281	0.970861	NA	NHLH1
ENSG00000162738.6	247.483	-0.101899	0.128164	-0.795061	0.426578	0.669553	VANGL2
ENSG00000162739.14	92.6588	0.112587	0.185023	0.608502	0.542855	0.757269	SLAMF6
ENSG00000234425.1	7.49813	-0.564783	0.621973	-0.908051	0.363851	NA	ENSG00000234425.1
ENSG00000066294.14	15675.1	-0.23102	0.0620092	-3.72558	0.000194869	0.00243869	CD84
ENSG00000117090.15	25.1878	0.153727	0.352472	0.436139	0.662736	0.835177	SLAMF1
ENSG00000228863.8	1.39968	0.702296	1.62832	0.431301	0.666249	NA	ENSG00000228863.8
ENSG00000117091.10	147.84	-0.25097	0.163732	-1.53281	0.125323	0.324771	CD48
ENSG00000026751.17	52.9731	-0.0658074	0.260207	-0.252904	0.800342	0.906664	SLAMF7
ENSG00000122224.18	20.2766	-0.317222	0.391772	-0.80971	0.418107	0.662563	LY9
ENSG00000122223.13	1183.5	-0.56827	0.0745198	-7.62576	2.43e-14	2.98e-12	CD244
ENSG00000179914.5	1.92479	3.26568	1.59871	2.0427	0.0410823	NA	ITLN1
ENSG00000213080.3	4.61122	0.091464	0.798868	0.114492	0.908848	NA	ENSG00000213080.3
ENSG00000158764.7	1.04841	-0.669171	1.81314	-0.369068	0.712077	NA	ITLN2
ENSG00000158769.18	1709.27	-0.356323	0.0765589	-4.65423	3.25e-06	7.42e-05	F11R
ENSG00000270149.5	14.1248	0.0124507	0.492433	0.0252841	0.979828	NA	ENSG00000270149.5
ENSG00000232879.2	2.02911	0.588097	1.19658	0.491481	0.623086	NA	GLRX5P2
ENSG00000215845.11	160.958	0.0430311	0.155506	0.276717	0.781998	0.897501	TSTD1
ENSG00000158773.14	1103.97	-0.148276	0.07002	-2.11762	0.0342073	0.132761	USF1
ENSG00000186517.14	3125.27	-0.140967	0.069152	-2.03851	0.0414989	0.15257	ARHGAP30
ENSG00000143217.9	6.41569	0.101556	0.711224	0.14279	0.886456	NA	NECTIN4
ENSG00000162755.14	6.35057	-0.858495	0.709585	-1.20986	0.226334	NA	KLHDC9
ENSG00000143256.5	519.44	0.180175	0.0941703	1.91329	0.0557114	0.187493	PFDN2
ENSG00000158793.14	606.258	-0.197123	0.0912312	-2.16069	0.030719	0.12332	NIT1
ENSG00000158796.17	579.937	-0.168993	0.0930083	-1.81696	0.0692231	0.217514	DEDD
ENSG00000238934.1	0.526639	1.10831	5.0446	0.219702	0.826103	NA	ENSG00000238934.1
ENSG00000143222.12	1315.41	-0.0989476	0.0880519	-1.12374	0.261123	0.508057	UFC1
ENSG00000224985.1	10.5582	0.178741	0.547763	0.32631	0.74419	NA	ENSG00000224985.1
ENSG00000143258.16	894.828	-0.0961876	0.0760469	-1.26485	0.205926	0.442158	USP21
ENSG00000143224.18	768.554	-0.157317	0.0956912	-1.64401	0.100174	0.279463	PPOX
ENSG00000158850.15	781.974	-0.138797	0.0806099	-1.72183	0.0851002	0.249696	B4GALT3
ENSG00000158859.10	3.84497	0.427538	0.907119	0.471314	0.637417	NA	ADAMTS4
ENSG00000158864.12	2278.36	-0.0472477	0.0651545	-0.725165	0.468351	0.704561	NDUFS2
ENSG00000158869.11	1716.42	-0.191037	0.0785207	-2.43295	0.0149762	0.0734677	FCER1G
ENSG00000158874.11	2.91964	1.01118	0.994282	1.017	0.309154	NA	APOA2
ENSG00000158882.15	443.161	0.014062	0.0996354	0.141134	0.887764	0.950042	TOMM40L
ENSG00000284035.1	0.470963	-0.830361	2.74851	-0.302113	0.762566	NA	MIR5187
ENSG00000143257.11	16.2248	0.210048	0.431912	0.48632	0.62674	0.81253	NR1I3
ENSG00000248485.2	8.70406	-0.530232	0.644707	-0.822439	0.410827	NA	PCP4L1
ENSG00000158887.17	129.027	-0.346005	0.165816	-2.08668	0.0369169	0.140027	MPZ
ENSG00000143252.14	1828.73	0.089466	0.0693836	1.28944	0.197245	0.431651	SDHC
ENSG00000236484.2	0.353445	-1.01998	3.28322	-0.310665	0.756055	NA	RRM2P2
ENSG00000283696.1	33.0623	-0.272414	0.314177	-0.867071	0.385903	0.635486	ENSG00000283696.1
ENSG00000288093.1	7.64029	-0.522732	0.607073	-0.86107	0.3892	NA	ENSG00000288093.1
ENSG00000283360.1	2.43897	0.364951	1.14653	0.31831	0.75025	NA	ENSG00000283360.1
[truncated: 26,575 more rows]
