# Supplementary material for: Epitope editing enables targeted immunotherapy of acute myeloid leukaemia
Source: Nature. 2023 Aug 30;621(7978):404–14. doi: 10.1038/s41586-023-06496-5 (PMC10499609; doi:10.1038/s41586-023-06496-5)
Supplement: Supplementary file 4 — Supplementary Tables 1–24. [file 41586_2023_6496_MOESM4_ESM.zip › Supplementary Table 6 - RNAseq - UT_vs_AAVS1.xlsx]

## Sheet: AAVS1_UT_FLT3_CD123_KIT_UNSTIM_
ensemble	baseMean	log2FoldChange	lfcSE	stat	pvalue	padj
ENSG00000223972.5	2.36436	-1.10241	1.24927	-0.882446	0.377535	NA
ENSG00000227232.5	91.7438	-0.131799	0.230255	-0.572406	0.567047	NA
ENSG00000278267.1	5.32804	0.348046	0.749546	0.464342	0.642402	NA
ENSG00000243485.5	2.99271	1.76971	1.071	1.65239	0.0984558	NA
ENSG00000238009.6	0.425209	0.726347	2.84618	0.2552	0.798568	NA
ENSG00000233750.3	5.36327	0.11299	0.810867	0.139344	0.889178	NA
ENSG00000268903.1	158.749	0.292089	0.207397	1.40836	0.159025	NA
ENSG00000269981.1	116.524	0.560032	0.218689	2.56087	0.0104411	NA
ENSG00000239906.1	0.424855	-1.45448	2.79805	-0.519819	0.60319	NA
ENSG00000241860.7	30.3119	0.351689	0.338132	1.04009	0.298296	NA
ENSG00000279928.2	4.97047	1.44845	0.877908	1.64989	0.0989659	NA
ENSG00000279457.4	134.18	0.200743	0.18307	1.09653	0.272845	NA
ENSG00000228463.10	9.47924	0.908535	0.612722	1.48278	0.138132	NA
ENSG00000237094.12	58.3968	0.62429	0.268396	2.326	0.0200185	NA
ENSG00000278757.1	0.35076	0.410665	3.38247	0.12141	0.903367	NA
ENSG00000230021.10	4.25234	0.770566	0.85939	0.896643	0.369909	NA
ENSG00000225972.1	10.2838	0.62922	0.540081	1.16505	0.244	NA
ENSG00000225630.1	1273.03	0.25769	0.0857402	3.00547	0.00265169	0.0882591
ENSG00000237973.1	248.795	0.497635	0.165849	3.00054	0.00269506	0.0885828
ENSG00000229344.1	18.9306	0.502845	0.450112	1.11716	0.263928	NA
ENSG00000240409.1	0.786896	2.75186	2.06353	1.33357	0.182345	NA
ENSG00000248527.1	4204.01	0.155426	0.18308	0.848949	0.39591	0.689772
ENSG00000198744.5	46.4224	0.582198	0.31236	1.86387	0.0623404	NA
ENSG00000229376.3	0.864413	2.02763	2.27704	0.890465	0.373216	NA
ENSG00000228327.3	124.694	0.207845	0.169476	1.2264	0.22005	NA
ENSG00000237491.10	21.5885	0.0735916	0.377335	0.19503	0.84537	NA
ENSG00000230092.7	2.327	-0.00290173	1.14569	-0.00253275	0.997979	NA
ENSG00000177757.2	4.244	0.613736	0.859166	0.71434	0.475017	NA
ENSG00000228794.9	195.015	0.0513953	0.134985	0.380747	0.703391	0.874717
ENSG00000225880.5	25.0893	0.314731	0.364432	0.863621	0.387796	NA
ENSG00000230368.2	4.45704	0.656047	0.798201	0.821907	0.41113	NA
ENSG00000234711.1	1.00153	0.365645	1.87212	0.19531	0.84515	NA
ENSG00000283040.1	0.290317	1.10453	3.70329	0.298257	0.765507	NA
ENSG00000272438.1	6.51497	-0.206894	0.665195	-0.311027	0.75578	NA
ENSG00000230699.2	19.9091	0.766979	0.394115	1.94608	0.0516453	NA
ENSG00000223764.2	60.8927	0.251507	0.2415	1.04144	0.297673	NA
ENSG00000187634.12	98.8588	0.0710139	0.185898	0.382005	0.702457	NA
ENSG00000188976.11	1151.6	-0.0709944	0.0807844	-0.878813	0.379503	0.679275
ENSG00000187961.14	180.464	0.184156	0.137843	1.33598	0.181555	0.494522
ENSG00000187583.11	0.988512	0.167906	1.97798	0.0848878	0.932351	NA
ENSG00000188290.10	2.86984	-0.658483	1.2015	-0.548049	0.583658	NA
ENSG00000187608.10	167.227	-0.184922	0.166479	-1.11078	0.266664	0.586164
ENSG00000188157.15	617.218	-0.0710074	0.0913255	-0.77752	0.436852	0.718914
ENSG00000217801.10	59.3073	0.183996	0.261484	0.703663	0.481643	NA
ENSG00000273443.1	2.41526	0.386411	1.08758	0.355293	0.72237	NA
ENSG00000237330.3	0.48573	0.728997	2.84748	0.256015	0.797939	NA
ENSG00000131591.17	268.635	0.0723871	0.131481	0.550551	0.581942	0.813505
ENSG00000285812.1	1.62232	1.14814	1.51166	0.759524	0.447539	NA
ENSG00000272141.1	0.286406	1.59934	4.40324	0.363218	0.716442	NA
ENSG00000205231.1	2.07454	-0.682641	1.30389	-0.523543	0.600596	NA
ENSG00000162571.13	21.6951	0.0016351	0.383562	0.00426295	0.996599	NA
ENSG00000186891.14	12.7543	-0.297643	0.513928	-0.579153	0.562486	NA
ENSG00000186827.11	100.706	0.150991	0.4627	0.326326	0.744177	NA
ENSG00000078808.17	3296.78	-0.14809	0.0714441	-2.07281	0.0381903	0.26995
ENSG00000176022.7	631.304	-0.218126	0.0955964	-2.28174	0.0225049	0.213693
ENSG00000184163.3	26.0223	0.697525	0.363888	1.91687	0.055255	NA
ENSG00000260179.1	8.69347	-0.278846	0.585628	-0.476149	0.633968	NA
ENSG00000160087.20	1074.05	-0.0590791	0.0748127	-0.789693	0.429707	0.713682
ENSG00000230415.1	19.5105	-0.0286725	0.415033	-0.0690848	0.944922	NA
ENSG00000162572.21	138.81	0.169635	0.183645	0.92371	0.355637	NA
ENSG00000131584.19	2627.08	0.152602	0.0785878	1.9418	0.0521617	0.304567
ENSG00000169972.12	95.6973	-0.168311	0.198716	-0.846995	0.396998	NA
ENSG00000127054.20	1639.16	-0.00483503	0.066335	-0.0728881	0.941895	0.975409
ENSG00000240731.1	40.2265	0.566801	0.2785	2.03519	0.0418317	NA
ENSG00000224051.7	396.432	-0.138004	0.110604	-1.24773	0.212129	0.528745
ENSG00000169962.5	27.528	0.0338419	0.365586	0.092569	0.926246	NA
ENSG00000107404.20	735.908	-0.098621	0.0871704	-1.13136	0.257904	0.575812
ENSG00000162576.16	287.185	0.106239	0.142724	0.744368	0.456654	0.733983
ENSG00000175756.13	832.141	-0.128858	0.088691	-1.45288	0.146256	0.455353
ENSG00000223663.2	0.715793	-0.0227755	1.97801	-0.0115144	0.990813	NA
ENSG00000221978.12	3935.28	0.206681	0.081567	2.53387	0.011281	0.161268
ENSG00000224870.7	467.305	-0.0542692	0.0990415	-0.547945	0.58373	0.815176
ENSG00000242485.6	479.421	0.0528064	0.0912038	0.578993	0.562594	0.80158
ENSG00000272455.1	99.5889	0.206716	0.183853	1.12435	0.260865	NA
ENSG00000235098.8	3.27455	-0.130973	1.02847	-0.127348	0.898665	NA
ENSG00000225905.1	0.5755	2.57917	2.74106	0.940939	0.346736	NA
ENSG00000205116.3	2.99803	0.472942	1.06133	0.445612	0.655877	NA
ENSG00000225285.1	31.0697	0.386457	0.333155	1.15999	0.246052	NA
ENSG00000179403.12	151.897	0.0100053	0.15583	0.0642063	0.948806	NA
ENSG00000215915.10	7.92019	-0.673508	0.780393	-0.863037	0.388117	NA
ENSG00000160072.20	533.299	0.190495	0.10072	1.89133	0.0585804	0.315443
ENSG00000284740.1	14.4078	0.0357728	0.505643	0.0707472	0.943599	NA
ENSG00000197785.14	480.91	-0.150968	0.107432	-1.40524	0.15995	0.47189
ENSG00000205090.9	13.1327	0.306624	0.499992	0.613259	0.539705	NA
ENSG00000160075.12	2105.74	-0.053896	0.0618748	-0.871049	0.383727	0.68194
ENSG00000215014.5	23.4503	-0.116199	0.375555	-0.309407	0.757012	NA
ENSG00000228594.4	346.948	-0.0551952	0.121423	-0.454568	0.64942	0.850734
ENSG00000286989.1	118.068	0.238746	0.173441	1.37653	0.168659	NA
ENSG00000272106.1	95.7082	0.173969	0.212953	0.816936	0.413965	NA
ENSG00000197530.12	1442.4	0.0682521	0.080196	0.851066	0.394733	0.68912
ENSG00000189409.14	1.57054	-0.210496	1.49395	-0.140899	0.88795	NA
ENSG00000248333.8	907.988	-0.155187	0.101338	-1.53138	0.125677	0.427468
ENSG00000272004.1	1.48743	-0.598015	1.44017	-0.41524	0.677966	NA
ENSG00000189339.12	2545.66	0.0766888	0.0575976	1.33146	0.183039	0.496293
ENSG00000269737.2	52.5904	0.222691	0.261487	0.851634	0.394417	NA
ENSG00000215914.4	7.57196	-0.2932	0.665086	-0.440846	0.659325	NA
ENSG00000008128.23	24.8698	0.255608	0.369461	0.691842	0.489036	NA
ENSG00000268575.1	57.0914	0.305357	0.240984	1.26713	0.20511	NA
ENSG00000227775.3	22.9758	0.553251	0.367226	1.50657	0.131921	NA
ENSG00000215790.7	831.699	0.232593	0.0947994	2.45352	0.0141464	0.179864
ENSG00000008130.15	1423.95	0.0824368	0.0668909	1.23241	0.217797	0.535167
ENSG00000078369.18	8677.4	-0.114811	0.0636068	-1.80502	0.071072	0.338838
ENSG00000231050.1	5.3369	-0.218898	0.833832	-0.262521	0.79292	NA
ENSG00000169885.10	7.54203	0.395498	0.664693	0.595008	0.551838	NA
ENSG00000178821.13	0.639173	-1.07312	2.15543	-0.497871	0.618575	NA
ENSG00000142609.18	0.925759	-0.121558	2.07182	-0.0586721	0.953213	NA
ENSG00000187730.9	2.98131	-0.763204	1.02538	-0.744316	0.456685	NA
ENSG00000067606.17	39.9142	-0.0851588	0.285487	-0.298294	0.765479	NA
ENSG00000271806.1	0.287702	0.947447	4.04756	0.234079	0.814924	NA
ENSG00000182873.5	18.7708	0.519706	0.406378	1.27887	0.200941	NA
ENSG00000162585.17	849.034	0.00835513	0.0837465	0.0997668	0.920529	0.967163
ENSG00000234396.3	0.856896	-0.646918	2.04687	-0.316052	0.751963	NA
ENSG00000157933.10	1984.17	-0.0150568	0.0646253	-0.232986	0.815773	0.927742
ENSG00000287356.1	30.974	0.368212	0.317937	1.15813	0.246811	NA
ENSG00000116151.14	100.741	0.0624419	0.178144	0.350514	0.725953	NA
ENSG00000272161.1	0.42521	2.26133	2.98019	0.758788	0.44798	NA
ENSG00000269896.2	26.2171	0.151039	0.358526	0.421278	0.673552	NA
ENSG00000272420.1	2.42499	0.607745	1.1667	0.520911	0.602429	NA
ENSG00000157916.20	1758.89	-0.0217967	0.0629465	-0.346274	0.729137	0.88473
ENSG00000157911.10	163.812	-0.262277	0.173387	-1.51267	0.130363	NA
ENSG00000149527.18	38.4906	0.0538672	0.294781	0.182736	0.855005	NA
ENSG00000224387.1	0.79145	-0.767635	2.10809	-0.364138	0.715755	NA
ENSG00000229393.1	1.21248	-1.91804	1.76313	-1.08786	0.276657	NA
ENSG00000157881.15	450.222	-0.0792952	0.0971555	-0.816168	0.414404	0.703163
ENSG00000197921.6	22.0577	-0.219917	0.394827	-0.556996	0.57753	NA
ENSG00000272449.2	66.0385	-0.0396469	0.223611	-0.177303	0.85927	NA
ENSG00000238164.6	278.34	-0.0158409	0.127774	-0.123976	0.901334	0.959995
ENSG00000157873.17	3463.95	0.0882164	0.0886745	0.994834	0.319817	0.635304
ENSG00000225931.3	17.4929	0.367478	0.4443	0.827095	0.408183	NA
ENSG00000228037.1	9.195	0.430345	0.596419	0.721549	0.470572	NA
ENSG00000157870.16	911.633	-0.0788135	0.077556	-1.01621	0.309527	0.624775
ENSG00000142606.16	30.2894	0.179105	0.317473	0.564159	0.572646	NA
ENSG00000215912.12	26.1326	0.141094	0.366748	0.384717	0.700447	NA
ENSG00000177133.11	52.2453	0.15603	0.250162	0.623717	0.532813	NA
ENSG00000142611.17	109.317	0.181138	0.180704	1.0024	0.316151	NA
ENSG00000130762.15	3.90725	-0.394583	0.975672	-0.404422	0.685903	NA
ENSG00000272088.1	0.280615	-1.04073	4.07476	-0.255409	0.798407	NA
ENSG00000162591.16	3325.35	0.149557	0.0855884	1.74739	0.0805689	0.356653
ENSG00000238260.1	38.4298	0.325231	0.297118	1.09462	0.273684	NA
ENSG00000158109.15	733.787	-0.0117975	0.0788865	-0.14955	0.88112	0.952025
ENSG00000116213.16	451.506	0.0855065	0.0997366	0.857324	0.391266	0.687325
ENSG00000078900.15	7.3457	0.0110255	0.675181	0.0163297	0.986971	NA
ENSG00000227372.12	768.457	0.171949	0.098937	1.73797	0.0822162	0.359525
ENSG00000162592.10	1.9813	-1.66281	1.49268	-1.11398	0.26529	NA
ENSG00000235169.8	452.887	-0.123203	0.102834	-1.19808	0.230888	0.548499
ENSG00000130764.10	1560.74	-0.112992	0.0680824	-1.65964	0.0969868	0.387987
ENSG00000266075.2	34.9872	0.00438901	0.309416	0.0141848	0.988683	NA
ENSG00000272153.1	50.3038	0.13399	0.248149	0.539959	0.589226	NA
ENSG00000116198.13	1255.65	-0.045747	0.077458	-0.590604	0.554786	0.79768
ENSG00000169598.15	554.089	0.0815378	0.0908368	0.89763	0.369383	0.6718
ENSG00000198912.11	863.069	0.0296091	0.0829502	0.35695	0.721129	0.881928
ENSG00000236423.6	99.4159	0.132206	0.183307	0.721228	0.470769	NA
ENSG00000196581.11	0.567114	2.1191	2.59966	0.815145	0.414989	NA
ENSG00000131697.18	367.948	0.122056	0.10465	1.16632	0.243484	0.562245
ENSG00000069424.15	7892.78	0.0664801	0.0650416	1.02212	0.306725	0.62183
ENSG00000116254.18	13.4609	0.607236	0.529186	1.14749	0.251179	NA
ENSG00000116251.11	3197.77	-0.0147104	0.0635407	-0.231512	0.816917	0.927742
ENSG00000226944.1	0.0687862	-0.0205647	4.71161	-0.00436468	0.996518	NA
ENSG00000158286.13	5.33811	0.222914	0.750756	0.29692	0.766528	NA
ENSG00000116237.16	862.48	-0.148419	0.0765575	-1.93866	0.0525431	0.305893
ENSG00000225077.3	2.07502	0.480035	1.37022	0.350333	0.726089	NA
ENSG00000158292.7	76.8112	-0.0661663	0.20565	-0.321742	0.747648	NA
ENSG00000097021.19	263.035	-0.19576	0.122252	-1.60128	0.109314	0.406914
ENSG00000069812.11	2.08045	-1.61372	1.49568	-1.07892	0.280623	NA
ENSG00000187017.17	18.3742	-0.526594	0.434821	-1.21106	0.225872	NA
ENSG00000231868.1	0.721441	-0.0205357	2.44264	-0.00840717	0.993292	NA
ENSG00000215788.10	58.4479	-0.353473	0.238132	-1.48436	0.137714	NA
ENSG00000171680.22	16.1512	0.981245	0.453974	2.16146	0.0306602	NA
ENSG00000162408.11	272.911	0.178399	0.125381	1.42285	0.15478	0.465827
ENSG00000229519.2	2.55567	0.119631	1.06654	0.112167	0.910691	NA
ENSG00000173662.21	0.571139	-3.00428	2.50675	-1.19848	0.230732	NA
ENSG00000204859.13	717.787	0.198445	0.0946132	2.09743	0.0359553	0.261814
ENSG00000162413.16	1209.6	0.000139667	0.0705988	0.00197832	0.998422	0.998935
ENSG00000116273.6	555.47	0.0479066	0.0920956	0.520183	0.602936	0.824878
ENSG00000041988.15	206.084	-0.110741	0.135182	-0.819202	0.412671	0.702174
ENSG00000007923.16	617.526	0.0530365	0.0948777	0.558999	0.576163	0.81008
ENSG00000237436.1	26.0923	0.119243	0.347454	0.343191	0.731455	NA
ENSG00000171735.19	817.531	-0.16903	0.0901558	-1.87486	0.0608114	0.319792
ENSG00000270171.1	0.709703	-1.5366	2.34776	-0.654495	0.512793	NA
ENSG00000270035.1	0.717298	-0.849799	2.27235	-0.373973	0.708424	NA
ENSG00000269978.1	0.497881	1.7148	2.64346	0.648697	0.516535	NA
ENSG00000049245.13	1475.45	-0.112151	0.0706592	-1.58721	0.112465	0.411243
ENSG00000269925.1	9.32249	0.107328	0.607094	0.17679	0.859673	NA
ENSG00000049246.14	191.981	-0.181939	0.148076	-1.22869	0.219189	0.536664
ENSG00000236266.1	1.90448	0.159985	1.33518	0.119823	0.904624	NA
ENSG00000049247.13	12.4868	0.630631	0.723364	0.871803	0.383316	NA
ENSG00000049249.8	2.6895	-1.44943	1.51323	-0.957837	0.338145	NA
ENSG00000116288.13	2606.32	-0.0912187	0.0791081	-1.15309	0.248874	0.566847
ENSG00000200344.1	0.500895	1.23278	2.67715	0.460484	0.645169	NA
ENSG00000284747.1	5.95372	0.248061	0.743015	0.333858	0.738487	NA
ENSG00000284716.1	0.786721	-1.68476	2.22003	-0.758892	0.447917	NA
ENSG00000116285.13	1.97853	1.19721	1.37594	0.870102	0.384245	NA
ENSG00000162426.14	0.28566	-0.0205761	4.04578	-0.00508581	0.995942	NA
ENSG00000142599.19	1933.5	0.0607683	0.0613744	0.990125	0.322113	0.637732
ENSG00000232912.6	0.986318	1.28616	1.93651	0.664161	0.506587	NA
ENSG00000074800.16	15495.2	-0.0937425	0.0557909	-1.68025	0.0929092	0.379006
ENSG00000274258.1	0.213709	0.953419	4.48971	0.212357	0.831829	NA
ENSG00000230679.1	1.35925	-0.368629	1.51052	-0.244042	0.807198	NA
ENSG00000201725.1	0	NA	NA	NA	NA	NA
ENSG00000238249.2	0.985494	2.51622	1.97985	1.27092	0.203758	NA
ENSG00000232208.2	0.287345	-1.87251	3.6937	-0.506948	0.612192	NA
ENSG00000131686.15	0	NA	NA	NA	NA	NA
ENSG00000142583.18	727.592	0.11867	0.0819063	1.44885	0.147378	0.45772
ENSG00000180758.12	47.0663	-0.10577	0.275347	-0.384135	0.700878	NA
ENSG00000228526.7	98.6821	0.368431	0.195266	1.88681	0.0591855	NA
ENSG00000234546.4	8.54764	-0.0178567	0.651474	-0.0274097	0.978133	NA
ENSG00000049239.12	1156.39	0.0133826	0.0829291	0.161374	0.871799	0.948702
ENSG00000171621.14	558.467	-0.0678434	0.102432	-0.662329	0.507761	0.769479
ENSG00000284652.1	0.923004	2.12573	2.07888	1.02254	0.306526	NA
ENSG00000284693.1	27.4366	-0.369371	0.357138	-1.03426	0.301017	NA
ENSG00000171612.7	188.264	-0.074618	0.136464	-0.546797	0.584518	0.815364
ENSG00000231181.1	2.27735	-0.0810899	1.17908	-0.0687738	0.94517	NA
ENSG00000188807.13	456.868	0.042753	0.106656	0.400851	0.68853	0.86936
ENSG00000171608.16	1613.21	0.024918	0.0644686	0.386513	0.699116	0.872388
ENSG00000179840.5	15.0765	-0.108213	0.497452	-0.217535	0.827791	NA
ENSG00000231789.2	20.3759	-0.070263	0.408278	-0.172096	0.863362	NA
ENSG00000171603.17	2632.21	-0.0225061	0.0616114	-0.365291	0.714894	0.879573
ENSG00000178585.15	1079.34	-0.0553697	0.0758877	-0.729627	0.465618	0.741162
ENSG00000285701.1	0.642018	0.373752	2.18101	0.171367	0.863935	NA
ENSG00000162441.12	1251	-0.185485	0.0697857	-2.65793	0.00786228	0.137959
ENSG00000228150.1	11.3885	0.232447	0.543901	0.42737	0.66911	NA
ENSG00000173614.14	239.979	-0.133084	0.124043	-1.07289	0.283321	0.600821
ENSG00000202415.1	0.576655	-0.0205309	2.67874	-0.0076644	0.993885	NA
ENSG00000130939.20	1872.29	-0.00938684	0.06246	-0.150286	0.880539	0.951821
ENSG00000224340.1	0.354031	0.54754	3.44855	0.158774	0.873847	NA
ENSG00000233623.2	0.852212	1.81985	2.12205	0.857589	0.391119	NA
ENSG00000201746.1	0.492909	1.37653	2.68828	0.512047	0.608618	NA
ENSG00000054523.17	472.838	0.116773	0.0951928	1.2267	0.219937	0.537322
ENSG00000284735.1	1.47338	1.41889	1.6012	0.886139	0.375543	NA
ENSG00000284642.1	3.91094	0.412988	0.961842	0.429372	0.667652	NA
ENSG00000142657.21	6134.01	-0.0374789	0.0635172	-0.59006	0.555151	0.797756
ENSG00000271989.1	0.353729	-0.990877	3.45762	-0.286578	0.774436	NA
ENSG00000251503.8	0.64216	0.868879	2.59617	0.334677	0.737869	NA
ENSG00000175279.22	5.53592	0.249488	0.774122	0.322285	0.747237	NA
ENSG00000241563.3	3.74218	0.804417	0.941321	0.854562	0.392794	NA
ENSG00000160049.12	775.389	-0.0377016	0.0893062	-0.422161	0.672907	0.863086
ENSG00000142655.13	437.389	-0.235489	0.11216	-2.09959	0.0357652	0.261412
ENSG00000287727.1	2.54743	0.973067	1.12693	0.863466	0.387881	NA
ENSG00000243267.3	0.504162	-0.883899	2.89102	-0.30574	0.759803	NA
ENSG00000130940.15	42.6013	-0.153436	0.307299	-0.499306	0.617564	NA
ENSG00000272078.1	3.47614	-0.502319	0.914435	-0.549322	0.582785	NA
ENSG00000175262.14	13.3195	0.672772	0.517831	1.29921	0.193871	NA
ENSG00000215785.2	0.571609	3.07233	2.69583	1.13966	0.254429	NA
ENSG00000120948.17	1668.42	0.0298729	0.0701853	0.425629	0.670378	0.861839
ENSG00000009724.17	75.8387	0.33929	0.229686	1.47719	0.139625	NA
ENSG00000271895.2	26.6789	0.428313	0.340085	1.25943	0.207876	NA
ENSG00000116649.10	674.696	-0.291225	0.0968675	-3.00642	0.00264342	0.0882591
ENSG00000171824.14	1172.52	0.0284981	0.0663477	0.429526	0.66754	0.860645
ENSG00000226849.1	3.98021	-0.00671003	0.912501	-0.00735345	0.994133	NA
ENSG00000230337.1	3.42629	-0.465994	0.983148	-0.473981	0.635513	NA
ENSG00000198793.13	1748.24	-0.00687765	0.0702299	-0.0979305	0.921987	0.967697
ENSG00000120942.13	423.129	0.0357502	0.101457	0.352367	0.724563	0.88242
ENSG00000238199.1	0.630667	1.16741	2.69279	0.433532	0.664628	NA
ENSG00000204624.8	1.56548	0.69866	1.49029	0.468809	0.639206	NA
ENSG00000116661.11	0.42665	-0.310748	2.90249	-0.107063	0.914739	NA
ENSG00000132879.14	132.737	0.241749	0.167439	1.4438	0.148794	NA
ENSG00000116663.11	66.345	0.100563	0.23466	0.428547	0.668253	NA
ENSG00000116670.15	312.378	-0.180649	0.118357	-1.52631	0.126933	0.429338
ENSG00000162490.7	13.7299	0.0554584	0.484071	0.114567	0.908789	NA
ENSG00000177674.16	545.764	-0.0488586	0.0961481	-0.50816	0.611341	0.830007
ENSG00000215910.7	0.433542	-0.977016	3.28504	-0.297414	0.766151	NA
ENSG00000177000.12	1919.65	0.0538515	0.0647198	0.832072	0.405368	0.697325
ENSG00000011021.23	1206.51	0.0886079	0.0753156	1.17649	0.2394	0.558102
ENSG00000175206.10	5.07785	0.246964	0.771877	0.319953	0.749004	NA
ENSG00000285646.2	5.39005	0.291643	0.765187	0.38114	0.703099	NA
ENSG00000116685.16	1356.28	-0.141214	0.0856985	-1.6478	0.0993946	0.390259
ENSG00000083444.17	854.401	-0.13532	0.0819161	-1.65194	0.0985476	0.390246
ENSG00000116688.16	2117.43	-0.0586113	0.0616443	-0.950798	0.341707	0.653325
ENSG00000116691.11	492.324	0.0143861	0.0972573	0.147918	0.882408	0.952781
ENSG00000202461.1	2.21477	1.52619	1.36738	1.11614	0.264363	NA
ENSG00000120949.15	7.01722	0.353167	0.72787	0.485206	0.62753	NA
ENSG00000028137.19	315.321	-0.0475332	0.115864	-0.410249	0.681623	0.86722
ENSG00000048707.15	1058.48	0.0999818	0.106665	0.937344	0.348582	0.65787
ENSG00000239149.1	0.718791	1.70576	2.43041	0.701839	0.482779	NA
ENSG00000229484.1	0.421825	-0.462271	3.14763	-0.146863	0.88324	NA
ENSG00000162496.9	10.5505	-0.259069	0.576676	-0.449245	0.653255	NA
ENSG00000272482.1	0.502694	-1.19469	2.68193	-0.445458	0.655989	NA
ENSG00000179172.9	4.17106	0.191059	0.979242	0.195109	0.845307	NA
ENSG00000179412.10	0.495826	-0.0224015	2.99372	-0.00748283	0.99403	NA
ENSG00000116731.22	1312.87	-0.0517121	0.0667507	-0.774705	0.438514	0.720067
ENSG00000189337.17	1940.08	-0.258899	0.0831147	-3.11496	0.0018397	0.0754586
ENSG00000287756.1	0.993788	-0.306541	2.03318	-0.150769	0.880158	NA
ENSG00000175147.13	6.13146	-0.411376	0.741041	-0.555132	0.578804	NA
ENSG00000171729.14	86.4069	-0.0819975	0.197853	-0.414437	0.678554	NA
ENSG00000142621.19	0.286712	-1.81424	3.69906	-0.49046	0.623808	NA
ENSG00000228140.2	1.06606	-0.339532	1.67524	-0.202676	0.839388	NA
ENSG00000142634.13	1206.06	-0.113714	0.0799497	-1.42232	0.154933	0.465984
ENSG00000162438.12	0.987579	1.24568	1.72086	0.72387	0.469145	NA
ENSG00000142615.8	0.418692	2.37961	2.97504	0.799858	0.423793	NA
ENSG00000215704.10	9.7183	0.135855	0.53275	0.255007	0.798718	NA
ENSG00000132906.18	499.9	0.0187142	0.0925875	0.202124	0.839819	0.936977
ENSG00000116138.13	922.632	0.052349	0.0812342	0.644422	0.519302	0.776159
ENSG00000116771.6	19.8979	-0.163855	0.40085	-0.408769	0.682709	NA
ENSG00000237301.1	3.36379	0.423031	1.02675	0.412009	0.680333	NA
ENSG00000235084.3	6.51215	-0.540614	0.735479	-0.735051	0.462309	NA
ENSG00000197312.12	562.803	0.0238052	0.111207	0.214062	0.830498	0.93332
ENSG00000271742.1	0.210155	0.77287	4.51668	0.171115	0.864133	NA
ENSG00000116786.13	1652.32	-0.0286915	0.0691538	-0.414893	0.67822	0.864883
ENSG00000237938.5	12.8832	0.233339	0.518627	0.449918	0.65277	NA
ENSG00000162461.8	23.1105	0.848038	0.398045	2.13051	0.0331298	NA
ENSG00000162458.13	0.646008	-1.66342	2.73518	-0.608158	0.543083	NA
ENSG00000224321.1	1.41	-1.1109	1.77107	-0.627248	0.530497	NA
ENSG00000233954.6	210.255	0.0475407	0.138748	0.342641	0.731869	0.885822
ENSG00000178715.8	8.62958	0.662082	0.609129	1.08693	0.277066	NA
ENSG00000179743.4	272.839	0.0441893	0.130579	0.338411	0.735053	0.887524
ENSG00000065526.11	3307.81	0.131354	0.0817955	1.60589	0.108299	0.405357
ENSG00000116809.11	933.569	-0.0809666	0.0937057	-0.864052	0.38756	0.68462
ENSG00000173641.17	3.98516	0.0649096	0.904301	0.0717788	0.942778	NA
ENSG00000186510.12	7.50079	0.649435	0.745863	0.870716	0.383909	NA
ENSG00000184908.17	15.2323	-0.115284	0.449134	-0.25668	0.797425	NA
ENSG00000142627.13	4.33715	0.255192	0.894679	0.285233	0.775466	NA
ENSG00000142632.17	225.131	-0.0284708	0.138246	-0.205943	0.836836	0.93532
ENSG00000237276.8	71.5677	0.0589109	0.21219	0.277633	0.781294	NA
ENSG00000288398.1	157.536	-0.0927941	0.154759	-0.599604	0.54877	NA
ENSG00000132881.12	156.82	-0.0910469	0.153343	-0.593747	0.552681	NA
ENSG00000233929.1	0.284794	-0.853963	3.70888	-0.230248	0.817899	NA
ENSG00000037637.11	693.997	-0.0331036	0.0831836	-0.397958	0.690662	0.869904
ENSG00000055070.17	2851.04	-0.156615	0.0651072	-2.4055	0.0161504	0.189964
ENSG00000226457.1	0.863367	1.69444	2.18523	0.775407	0.438099	NA
ENSG00000187144.11	0.495207	-0.00505133	2.91443	-0.00173321	0.998617	NA
ENSG00000157191.20	1375.06	-0.0803692	0.0722552	-1.1123	0.26601	0.585705
ENSG00000226029.1	15.8935	0.196765	0.475175	0.414089	0.678809	NA
ENSG00000080947.15	123.711	0.312223	0.164192	1.90157	0.0572278	NA
ENSG00000206652.1	0.572538	0.0434001	2.42768	0.0178772	0.985737	NA
ENSG00000261135.1	2.19979	-0.887065	1.34278	-0.660616	0.508858	NA
ENSG00000219481.10	207.561	0.199239	0.131234	1.51819	0.128966	0.431901
ENSG00000271732.1	1.20405	-1.04689	2.05723	-0.508883	0.610834	NA
ENSG00000215908.10	865.568	0.253324	0.105869	2.3928	0.0167204	0.19281
ENSG00000186301.8	43.4318	0.45674	0.263966	1.7303	0.0835764	NA
ENSG00000236698.1	6.33254	-1.16424	0.798067	-1.45882	0.144614	NA
ENSG00000268869.6	1.26608	2.5553	1.75565	1.45547	0.145539	NA
ENSG00000058453.17	730.287	0.204279	0.105421	1.93774	0.0526549	0.305893
ENSG00000227684.2	0.573351	0.731985	2.56314	0.285581	0.775199	NA
ENSG00000186715.11	22.0119	-0.154604	0.417328	-0.370463	0.711038	NA
ENSG00000228549.4	0.499834	0.972311	2.93176	0.331647	0.740156	NA
ENSG00000238142.2	3.46142	0.554807	0.99069	0.56002	0.575466	NA
ENSG00000207005.1	1.14109	1.17329	1.77378	0.661461	0.508316	NA
ENSG00000272426.1	2.7005	1.11156	1.048	1.06065	0.288849	NA
ENSG00000117122.14	51.191	-0.0177771	0.270694	-0.0656723	0.947639	NA
ENSG00000159363.18	1722.03	-0.152284	0.0709929	-2.14506	0.0319482	0.249132
ENSG00000117118.9	531.624	-0.325457	0.117603	-2.76742	0.00565017	0.118119
ENSG00000117115.13	118.763	-0.176614	0.214281	-0.824216	0.409817	NA
ENSG00000142623.11	0.359297	0.866931	3.3629	0.257793	0.796567	NA
ENSG00000142619.4	4.24649	0.5781	0.868228	0.665839	0.505514	NA
ENSG00000159339.13	969.824	0.0712335	0.0830026	0.858208	0.390777	0.686983
ENSG00000179051.14	4997.3	-0.0989277	0.0521964	-1.8953	0.0580529	0.315103
ENSG00000074964.17	26.2596	0.769002	0.425991	1.80521	0.0710421	NA
ENSG00000117148.8	0.28048	0.472311	4.02636	0.117305	0.906619	NA
ENSG00000179023.8	1.71685	-1.22469	1.51486	-0.808456	0.418828	NA
ENSG00000159423.17	755.446	-0.20373	0.0800311	-2.54564	0.0109078	0.158693
ENSG00000169991.11	618.159	0.0377199	0.090333	0.417565	0.676265	0.864224
ENSG00000272084.1	6.7693	-0.0439114	0.702272	-0.0625276	0.950143	NA
ENSG00000127481.15	7563.41	0.110801	0.135533	0.817524	0.413629	0.702718
ENSG00000230424.1	22.8207	0.299471	0.391923	0.764106	0.444804	NA
ENSG00000127463.15	919.445	-0.0432585	0.0720387	-0.600489	0.54818	0.79464
ENSG00000053372.5	300.392	-0.176355	0.113266	-1.55699	0.119473	0.420338
ENSG00000286064.1	3.19801	-0.541905	1.07648	-0.503407	0.614678	NA
ENSG00000211454.14	4.31881	0.413565	0.787912	0.524887	0.599662	NA
ENSG00000162482.5	6.55806	0.934699	0.713472	1.31007	0.190172	NA
ENSG00000270728.1	19.319	0.159155	0.451011	0.352886	0.724174	NA
ENSG00000053371.12	812.777	-0.047007	0.0902152	-0.521054	0.602329	0.82445
ENSG00000200403.1	0.713931	2.5289	2.28282	1.1078	0.267948	NA
ENSG00000040487.13	518.241	0.0502317	0.0928601	0.54094	0.588549	0.817093
ENSG00000077549.18	7445.45	-0.153553	0.0548986	-2.79702	0.00515762	0.115018
ENSG00000173436.15	69.2447	0.00579289	0.232587	0.0249063	0.98013	NA
ENSG00000158747.14	211.856	0.114905	0.128901	0.891416	0.372706	0.673943
ENSG00000226396.1	27.346	0.0105818	0.347824	0.0304229	0.97573	NA
ENSG00000158748.4	0.210593	-0.822488	4.51173	-0.1823	0.855347	NA
ENSG00000162542.13	255.969	-0.140872	0.123763	-1.13825	0.255018	0.573054
ENSG00000169914.6	246.852	0.361565	0.150878	2.39641	0.0165565	0.19175
ENSG00000225986.1	0.137785	0.941212	4.71161	0.199764	0.841665	NA
ENSG00000162543.6	2.36001	-0.297586	1.28415	-0.231737	0.816742	NA
ENSG00000090432.7	636.628	-0.0768431	0.0849918	-0.904124	0.36593	0.670384
ENSG00000183114.8	0.855202	-0.296739	2.27335	-0.13053	0.896147	NA
ENSG00000158825.6	3.82774	0.327635	0.982474	0.333479	0.738773	NA
ENSG00000158828.8	194.812	-0.150205	0.141664	-1.06029	0.289012	0.606014
ENSG00000117242.7	64.1637	0.117702	0.230341	0.510991	0.609357	NA
ENSG00000244038.9	6721.17	-0.0520382	0.0580801	-0.895974	0.370266	0.672136
ENSG00000117245.12	11.187	-0.0634919	0.555545	-0.114287	0.90901	NA
ENSG00000189410.12	0.436428	2.237	3.18644	0.702038	0.482655	NA
ENSG00000127483.18	5156.38	0.0313724	0.0556097	0.564153	0.57265	0.808178
ENSG00000075151.20	8354.48	-0.0913822	0.0550882	-1.65883	0.0971492	0.388158
ENSG00000287192.1	13.4628	-0.0652404	0.506741	-0.128745	0.897559	NA
ENSG00000117298.16	4549.94	-0.102235	0.0652074	-1.56785	0.116917	0.416825
ENSG00000236936.1	16.0939	-0.452909	0.447293	-1.01255	0.311273	NA
ENSG00000231105.2	0.781113	-1.51585	2.50309	-0.605592	0.544786	NA
ENSG00000227001.3	19.2881	-0.742892	0.447195	-1.66122	0.0966684	NA
ENSG00000187952.9	6.20272	-0.877697	0.785438	-1.11746	0.263797	NA
ENSG00000142794.18	417.611	0.132822	0.0991061	1.3402	0.18018	0.49296
ENSG00000162551.14	0.0719261	-0.0205625	4.71161	-0.00436422	0.996518	NA
ENSG00000076864.19	21.6289	-0.177467	0.421342	-0.421195	0.673613	NA
ENSG00000090686.16	2186.46	0.106272	0.0610687	1.7402	0.0818234	0.358569
ENSG00000187942.12	35.8973	0.287116	0.303861	0.944892	0.344714	NA
ENSG00000142798.20	2848.57	0.118871	0.0871255	1.36436	0.172455	0.48406
ENSG00000228397.3	1.06959	-1.18984	1.67389	-0.710825	0.477193	NA
ENSG00000218510.8	88.4621	0.248245	0.215309	1.15297	0.248923	NA
ENSG00000070831.17	5371.12	-0.152939	0.0640762	-2.38683	0.0169944	0.193522
ENSG00000285752.1	32.3841	0.230034	0.316524	0.72675	0.467379	NA
ENSG00000230068.2	1.27436	0.0918656	1.60703	0.0571648	0.954414	NA
ENSG00000271428.1	0.847286	-0.390632	2.08707	-0.187168	0.851529	NA
ENSG00000162552.15	2.6054	0.919	1.11642	0.823164	0.410415	NA
ENSG00000184677.18	1572.21	0.131249	0.075002	1.74994	0.0801286	0.356301
ENSG00000237200.1	4.39716	0.0172149	0.893973	0.0192566	0.984636	NA
ENSG00000070886.12	0.14191	-0.0205705	4.71161	-0.00436591	0.996517	NA
ENSG00000173372.17	7.15078	0.353683	1.03175	0.342797	0.731751	NA
ENSG00000159189.12	21.526	-0.34339	0.617487	-0.556109	0.578137	NA
ENSG00000173369.16	8.62529	-1.0435	0.857807	-1.21648	0.223803	NA
ENSG00000133216.16	2.24738	-2.3895	1.55196	-1.53966	0.123643	NA
ENSG00000227868.6	0.209349	-0.0205148	4.56399	-0.00449493	0.996414	NA
ENSG00000004487.16	2396.6	-0.0578889	0.0644587	-0.898076	0.369145	0.671618
ENSG00000169641.13	1023.63	-0.0189354	0.0796994	-0.237585	0.812203	0.92635
ENSG00000261326.4	126.008	0.5876	0.179923	3.26584	0.0010914	NA
ENSG00000284726.1	3.34308	1.09579	1.10472	0.991913	0.32124	NA
ENSG00000125944.20	4138.15	-0.106076	0.059587	-1.78018	0.0750459	0.346566
ENSG00000125945.15	360.066	-0.0745016	0.104884	-0.710324	0.477503	0.74911
ENSG00000249087.7	121.398	0.495027	0.171247	2.89072	0.00384356	NA
ENSG00000204219.11	6.03163	0.817427	0.79859	1.02359	0.30603	NA
ENSG00000088280.19	88.4385	-0.1072	0.226599	-0.473082	0.636155	NA
ENSG00000007968.7	281.118	-0.228458	0.124337	-1.83741	0.066149	0.329931
ENSG00000117318.9	2.07644	-1.50299	1.54181	-0.974816	0.329652	NA
ENSG00000142676.14	20898.8	-0.0417263	0.0513026	-0.813337	0.416025	0.704136
ENSG00000236810.6	29.0366	0.459079	0.334117	1.37401	0.169439	NA
ENSG00000011007.12	1028.1	-0.143951	0.0800041	-1.79929	0.0719723	0.340963
ENSG00000057757.10	1009.51	-0.076342	0.071247	-1.07151	0.283939	0.601214
ENSG00000011009.11	1502.43	-0.116419	0.0736329	-1.58108	0.11386	0.412634
ENSG00000117308.15	194.19	0.111326	0.136226	0.817218	0.413804	0.702718
ENSG00000117305.15	788.41	-0.07396	0.0803614	-0.920342	0.357394	0.664288
ENSG00000179163.11	575.943	-0.0216357	0.107413	-0.201425	0.840366	0.937188
ENSG00000188822.8	198.335	-0.0191695	0.130281	-0.14714	0.883022	0.953096
ENSG00000229106.1	12.3587	-0.134482	0.568556	-0.236532	0.81302	NA
ENSG00000189266.13	3143.65	-0.152292	0.0546159	-2.78843	0.00529648	0.115615
ENSG00000188529.15	2465.78	0.0994456	0.0697898	1.42493	0.154178	0.465309
ENSG00000185436.12	2.76928	2.33275	1.3874	1.68138	0.0926888	NA
ENSG00000232298.2	0.491851	2.48157	2.52526	0.982701	0.325755	NA
ENSG00000158055.15	0.49545	1.72449	2.7177	0.634542	0.525727	NA
ENSG00000001460.18	269.365	-0.0627255	0.1269	-0.49429	0.621102	0.835317
ENSG00000001461.17	2197.54	-0.158124	0.070119	-2.25508	0.0241284	0.221206
ENSG00000286061.1	4.95943	1.01078	0.806396	1.25345	0.21004	NA
ENSG00000117602.12	429.901	-0.0145555	0.112124	-0.129816	0.896712	0.958221
ENSG00000184454.7	0.637524	-2.05679	2.45027	-0.839416	0.401236	NA
ENSG00000133226.17	2757.57	-0.0115075	0.133105	-0.0864542	0.931105	0.971688
ENSG00000284699.1	0.862461	-0.523098	2.20487	-0.237247	0.812465	NA
ENSG00000169504.15	3337.76	-0.132089	0.0775437	-1.70341	0.0884909	0.372416
ENSG00000020633.18	1011.67	0.0382899	0.0842696	0.454374	0.64956	0.850734
ENSG00000229162.1	9.54168	0.356579	0.566436	0.629513	0.529013	NA
ENSG00000285823.1	0.215753	-1.73865	4.47347	-0.388659	0.697528	NA
ENSG00000233755.1	0.142116	-0.0205706	4.71161	-0.00436593	0.996517	NA
ENSG00000117614.10	1699.22	-0.0909325	0.0716744	-1.26869	0.204552	0.52217
ENSG00000284602.1	51.2556	0.443909	0.26594	1.66921	0.0950756	NA
ENSG00000284657.1	9.82744	0.952803	0.58603	1.62586	0.103979	NA
ENSG00000117616.18	4675.79	0.300657	0.125697	2.39191	0.0167609	0.193048
ENSG00000272432.1	4.27468	1.38604	0.867294	1.59812	0.110017	NA
ENSG00000261349.1	32.9216	0.237528	0.318717	0.745263	0.456113	NA
ENSG00000187010.21	138.928	0.0159762	0.17138	0.0932209	0.925728	NA
ENSG00000224183.1	6.89592	0.64483	0.714284	0.902764	0.366651	NA
ENSG00000259984.1	4.69027	0.522774	0.785754	0.665315	0.505849	NA
ENSG00000183726.11	2990.52	-0.0695854	0.0791644	-0.878999	0.379402	0.67922
ENSG00000188672.18	45.4002	-0.176237	0.27573	-0.639166	0.522715	NA
ENSG00000238084.4	3.34801	0.0989698	1.00937	0.0980512	0.921892	NA
ENSG00000204178.11	842.416	-0.0805434	0.0771134	-1.04448	0.296264	0.612224
ENSG00000157978.11	1200.45	-0.113211	0.0777181	-1.45669	0.145203	0.454762
ENSG00000225643.1	1.70187	-1.2819	1.59323	-0.804592	0.421055	NA
ENSG00000117643.14	56.1791	0.0917592	0.248655	0.369022	0.712111	NA
ENSG00000233478.1	0.139025	0.909182	4.70776	0.193124	0.846862	NA
ENSG00000162430.17	2275.88	-0.0956448	0.0647428	-1.4773	0.139594	0.44855
ENSG00000228172.5	10.9319	-0.208281	0.558879	-0.372677	0.709389	NA
ENSG00000117640.18	830.119	0.0568829	0.0795124	0.715397	0.474364	0.747736
ENSG00000127423.10	115.207	-0.131153	0.181767	-0.721546	0.470574	NA
ENSG00000236528.1	9.51912	0.230567	0.59248	0.389155	0.697161	NA
ENSG00000182749.5	603.62	0.00658452	0.086413	0.0761983	0.939261	0.974681
ENSG00000117632.23	3849.29	-0.0521916	0.0545215	-0.957267	0.338433	0.650564
ENSG00000229786.1	0.34958	-0.0205304	3.25984	-0.00629796	0.994975	NA
ENSG00000223624.1	0.498907	0.770532	2.58063	0.298584	0.765258	NA
ENSG00000158006.14	305.814	-0.0613542	0.118022	-0.519854	0.603165	0.824878
ENSG00000158008.10	0.845125	-1.10961	2.02204	-0.548754	0.583174	NA
ENSG00000158014.15	0.501375	-0.0205314	2.6516	-0.00774301	0.993822	NA
ENSG00000175087.10	358.714	-0.159486	0.108831	-1.46545	0.142799	0.452275
ENSG00000197245.6	7.88776	-0.317657	0.661415	-0.480269	0.631036	NA
ENSG00000236782.7	1.49079	1.14664	1.60154	0.715962	0.474015	NA
ENSG00000142675.18	26.8618	-0.0791235	0.362669	-0.21817	0.827297	NA
ENSG00000236155.6	16.6351	0.644801	0.440804	1.46278	0.143526	NA
ENSG00000130695.15	1216.15	0.128799	0.0690656	1.86487	0.062199	0.321957
ENSG00000270733.1	1.21381	1.39499	1.91351	0.729023	0.465987	NA
ENSG00000142669.15	12856.4	-0.110029	0.0681723	-1.61399	0.10653	0.401845
ENSG00000158062.20	1185	0.207296	0.0754835	2.74624	0.00602827	0.122596
ENSG00000169442.9	333.45	0.131349	0.13241	0.991989	0.321203	0.636707
ENSG00000176092.15	1.6229	2.03232	1.53186	1.3267	0.184608	NA
ENSG00000176083.17	3.63582	-0.304997	0.909718	-0.335266	0.737425	NA
ENSG00000131914.11	0.569165	-0.0187133	2.55512	-0.00732383	0.994156	NA
ENSG00000117682.17	738.461	0.0449856	0.0804704	0.559033	0.576139	0.81008
ENSG00000223583.1	2.1356	-1.10942	1.21039	-0.916578	0.359364	NA
ENSG00000225891.2	12.969	0.774691	0.496091	1.56159	0.118384	NA
ENSG00000198830.11	9908.73	-0.143389	0.0626622	-2.28829	0.0221204	0.213225
ENSG00000117676.14	2642.38	-0.117384	0.0628532	-1.86759	0.0618194	0.321018
ENSG00000260063.1	10.7954	-0.502638	0.584113	-0.860516	0.389505	NA
ENSG00000117713.20	4498.8	0.00844323	0.0645513	0.130799	0.895934	0.957917
ENSG00000060642.10	486.496	-0.0239362	0.103427	-0.231431	0.81698	0.927742
ENSG00000241188.3	0.713326	-1.12357	2.29351	-0.489889	0.624212	NA
ENSG00000204160.12	419.302	0.0772376	0.0949975	0.813048	0.416191	0.704136
ENSG00000175793.12	0.497805	-0.261048	2.59271	-0.100685	0.9198	NA
ENSG00000142751.15	712.557	0.0251927	0.0826716	0.304732	0.760571	0.899125
ENSG00000198746.13	365.085	-0.0744257	0.101627	-0.732345	0.463958	0.739874
ENSG00000090273.14	1549.79	-0.268266	0.0998862	-2.68571	0.00723756	0.131933
ENSG00000131910.5	0.565471	1.54871	2.63237	0.588331	0.55631	NA
ENSG00000172746.6	0.568252	-1.70252	2.52253	-0.674929	0.499721	NA
ENSG00000225294.1	1.05029	-0.451636	1.903	-0.237329	0.812402	NA
ENSG00000253368.4	0.567737	-2.14831	2.6871	-0.799491	0.424006	NA
ENSG00000158246.8	1.83581	-0.946268	1.42737	-0.662946	0.507365	NA
ENSG00000090020.11	2504.47	-0.0341441	0.0635999	-0.536858	0.591366	0.819015
ENSG00000214973.3	0.491316	-1.00543	2.5969	-0.387167	0.698633	NA
ENSG00000225159.1	11.4852	0.592124	0.535366	1.10602	0.268719	NA
ENSG00000142784.16	2950.35	-0.0366125	0.0568086	-0.644488	0.519259	0.776159
ENSG00000243659.1	2.3401	-0.103304	1.19366	-0.0865443	0.931034	NA
ENSG00000186501.14	709.633	-0.0289435	0.0850488	-0.340316	0.733619	0.886742
ENSG00000206888.1	0.501401	-1.89298	2.59146	-0.730469	0.465103	NA
ENSG00000241547.1	7.53652	0.462877	0.66095	0.700322	0.483726	NA
ENSG00000142765.18	1932.59	0.143203	0.0892496	1.60452	0.108598	0.405925
ENSG00000142733.17	86.9964	-0.186742	0.2131	-0.876315	0.380859	NA
ENSG00000181773.7	2.63344	0.11706	1.09273	0.107127	0.914688	NA
ENSG00000158195.11	6861.04	-0.0329916	0.0513754	-0.642168	0.520764	0.776791
ENSG00000237429.1	20.0974	-0.132382	0.413195	-0.320387	0.748675	NA
ENSG00000126705.14	1318.16	0.00258014	0.0722027	0.0357347	0.971494	0.988268
ENSG00000000938.13	336.093	-0.118425	0.114903	-1.03066	0.302702	0.617731
ENSG00000235912.1	3.2623	-0.616073	0.99461	-0.619412	0.535645	NA
ENSG00000233975.1	0.070092	-0.0205577	4.71161	-0.0043632	0.996519	NA
ENSG00000126709.15	327.601	-0.525986	0.128181	-4.10346	4.07015e-05	0.0112136
ENSG00000225886.3	3.15437	-0.418551	1.04775	-0.399475	0.689543	NA
ENSG00000009780.15	129.31	-0.0340278	0.162557	-0.209328	0.834192	NA
ENSG00000231344.1	0.212214	-0.966914	4.54461	-0.212761	0.831514	NA
ENSG00000117758.14	486.25	-0.239036	0.0926145	-2.58098	0.00985204	0.151537
ENSG00000269971.1	0.416054	1.36901	3.54019	0.386705	0.698974	NA
ENSG00000270031.1	1.55223	0.12509	1.45341	0.0860669	0.931413	NA
ENSG00000117751.18	1035.4	-0.131945	0.0752084	-1.75439	0.079363	0.354678
ENSG00000252947.1	0.281295	-0.0205717	3.7646	-0.00546452	0.99564	NA
ENSG00000130775.16	978.393	-0.0658553	0.090595	-0.726919	0.467275	0.743191
ENSG00000117748.10	1237.36	-0.0953874	0.0689657	-1.38311	0.16663	0.478352
ENSG00000130768.15	82.5655	0.109433	0.207706	0.526866	0.598287	NA
ENSG00000227050.1	0.776526	-0.0226553	1.84111	-0.0123052	0.990182	NA
ENSG00000158156.7	287.995	-0.0174661	0.112969	-0.154609	0.877129	0.95085
ENSG00000158161.16	684.849	-0.126017	0.0817589	-1.54133	0.123238	0.424607
ENSG00000238231.2	0.923036	1.32608	2.02542	0.654717	0.51265	NA
ENSG00000240750.3	0.214723	1.05516	4.50974	0.233973	0.815006	NA
ENSG00000228589.3	21.4901	0.187412	0.422071	0.44403	0.657021	NA
ENSG00000169403.12	301.584	0.0289813	0.11734	0.246986	0.804919	0.922239
ENSG00000126698.11	2265.02	-0.25536	0.0642657	-3.9735	7.08251e-05	0.0146302
ENSG00000130770.18	1076.87	-0.0282641	0.0711511	-0.397241	0.69119	0.870344
ENSG00000270605.1	164.407	0.535592	0.17117	3.12901	0.00175397	NA
ENSG00000271398.1	13.4547	-0.309585	0.572099	-0.541139	0.588412	NA
ENSG00000130766.5	341.606	-0.0902533	0.103422	-0.872672	0.382842	0.681351
ENSG00000130772.14	322.035	0.0386767	0.107411	0.360082	0.718786	0.881027
ENSG00000204138.13	1917.95	-0.0423919	0.0683271	-0.620426	0.534978	0.785933
ENSG00000180198.16	1594.19	-0.0680732	0.0657502	-1.03533	0.300514	0.615173
ENSG00000242125.3	601.152	0.319581	0.094947	3.36589	0.000762975	0.0466471
ENSG00000200087.1	7.31686	0.0445339	0.669643	0.0665039	0.946977	NA
ENSG00000231468.2	1.44502	-0.253729	1.64615	-0.154134	0.877504	NA
ENSG00000279443.1	16.7404	-0.539943	0.462107	-1.16844	0.242631	NA
ENSG00000180098.9	378.551	0.0413405	0.103409	0.399775	0.689322	0.869617
ENSG00000197989.14	353.51	-0.0380402	0.115242	-0.33009	0.741332	0.890878
ENSG00000221539.1	2.27133	0.468971	1.30013	0.36071	0.718317	NA
ENSG00000120656.11	432.164	0.0181406	0.108397	0.167353	0.867093	0.947702
ENSG00000188060.7	30.4547	-0.302747	0.346608	-0.873455	0.382415	NA
ENSG00000229388.1	4.31626	0.0197346	0.89131	0.0221411	0.982335	NA
ENSG00000162419.12	478.402	-0.0832335	0.097402	-0.854535	0.392808	0.688155
ENSG00000198492.16	1838.97	-0.145469	0.0634269	-2.29349	0.0218199	0.211688
ENSG00000116329.11	17.9225	-0.449548	0.440772	-1.01991	0.307771	NA
ENSG00000233427.1	3.3508	-0.437092	0.989158	-0.441883	0.658574	NA
ENSG00000159023.21	3112.17	-0.0649858	0.0654327	-0.99317	0.320627	0.636215
ENSG00000225616.2	1.69547	-1.39881	1.43797	-0.972768	0.330669	NA
ENSG00000116350.17	3093.86	-0.141969	0.159943	-0.887621	0.374745	0.675235
ENSG00000116353.16	169.714	-0.0938602	0.145271	-0.646104	0.518212	0.775385
ENSG00000237934.1	1.34372	2.00406	1.61836	1.23833	0.215595	NA
ENSG00000060656.20	3.27281	-1.30645	1.012	-1.29095	0.196721	NA
ENSG00000162510.6	3.21122	-2.2474	1.18253	-1.90051	0.057366	NA
ENSG00000186056.10	17.8036	0.0825194	0.426602	0.193434	0.846619	NA
ENSG00000287510.1	0.561948	-0.693457	2.39494	-0.289551	0.77216	NA
ENSG00000162511.8	14410.7	0.0249946	0.0590718	0.423123	0.672206	0.862414
ENSG00000264773.1	1.14055	2.43372	1.81328	1.34217	0.179542	NA
ENSG00000162512.16	12.333	-0.397613	0.527955	-0.753119	0.451378	NA
ENSG00000134644.15	2228.81	-0.0239065	0.0589706	-0.405398	0.685185	0.868634
ENSG00000084628.10	1.84803	0.32191	1.35443	0.237672	0.812135	NA
ENSG00000060688.13	959.931	-0.137125	0.0767587	-1.78645	0.0740269	0.345969
ENSG00000229447.2	7.20934	0.0981693	0.65632	0.149575	0.8811	NA
ENSG00000121766.15	525.561	-0.193951	0.0963976	-2.01199	0.0442211	0.285308
ENSG00000121769.8	31.8755	0.064816	0.31508	0.205713	0.837015	NA
ENSG00000168528.12	46.9609	-0.0418639	0.27134	-0.154286	0.877384	NA
ENSG00000260386.6	51.8034	0.132816	0.271032	0.490037	0.624107	NA
ENSG00000284543.1	214.385	0.393548	0.154702	2.5439	0.0109622	0.158812
ENSG00000229167.2	0.779305	1.31801	2.18255	0.603886	0.545919	NA
ENSG00000142910.16	17.9401	0.181694	0.440099	0.412847	0.679719	NA
ENSG00000121764.11	1.77053	0.910642	1.48107	0.614855	0.53865	NA
ENSG00000162517.13	654.252	0.0342396	0.0822602	0.416235	0.677238	0.864839
ENSG00000235790.7	4.50802	-0.271967	0.807821	-0.336668	0.736367	NA
ENSG00000084636.18	5.83168	-0.146067	0.720237	-0.202805	0.839288	NA
ENSG00000121753.12	11.0742	-0.0154549	0.530925	-0.0291095	0.976777	NA
ENSG00000134668.12	15.1269	0.20664	0.471187	0.438553	0.660986	NA
ENSG00000269967.1	1.35262	0.174118	2.02139	0.086138	0.931357	NA
ENSG00000184007.21	4887.82	-0.174599	0.0551816	-3.16408	0.00155575	0.0679734
ENSG00000228634.1	1.06253	-0.445081	1.64397	-0.270736	0.786594	NA
ENSG00000121774.18	4663.99	-0.116891	0.0625739	-1.86805	0.061755	0.320855
ENSG00000203325.3	1.34397	0.725428	1.59704	0.454233	0.649661	NA
ENSG00000121775.18	470.994	-0.0780189	0.100471	-0.776528	0.437437	0.719149
ENSG00000025800.14	1063.42	-0.0846092	0.074694	-1.13274	0.257321	0.575172
ENSG00000084652.16	1956.13	-0.0103603	0.059187	-0.175044	0.861045	0.94504
ENSG00000160050.14	747.452	-0.217803	0.0918496	-2.3713	0.0177257	0.196509
ENSG00000224066.1	2.6013	1.45275	1.20807	1.20254	0.229156	NA
ENSG00000160051.11	67.9621	0.368602	0.225485	1.6347	0.102111	NA
ENSG00000222046.2	13.6653	0.336098	0.491875	0.6833	0.494417	NA
ENSG00000160055.19	96.8109	0.170677	0.182505	0.93519	0.34969	NA
ENSG00000084623.11	2845.27	-0.127872	0.0677798	-1.88658	0.0592166	0.315768
ENSG00000220785.7	94.2518	0.352387	0.203629	1.73053	0.0835356	NA
ENSG00000183615.6	3.22251	-1.6014	1.08066	-1.48187	0.138375	NA
ENSG00000182866.17	2.989	-1.10899	1.0933	-1.01435	0.310416	NA
ENSG00000116478.12	3626.54	-0.00924871	0.0556649	-0.16615	0.868039	0.947853
ENSG00000175130.7	513.935	0.0265654	0.101036	0.262931	0.792604	0.915815
ENSG00000233775.1	1.49811	-1.13263	1.68718	-0.671316	0.502019	NA
ENSG00000162526.7	7.23488	0.185731	0.626419	0.296496	0.766851	NA
ENSG00000225828.1	218.651	0.424325	0.169038	2.51023	0.0120651	0.166495
ENSG00000160058.18	1634.49	0.04454	0.0738681	0.602966	0.546531	0.793468
ENSG00000273274.2	0.139243	0.858843	4.70097	0.182695	0.855037	NA
ENSG00000160062.15	73.9443	-0.00549699	0.213836	-0.0257066	0.979491	NA
ENSG00000176261.15	226.108	0.00796238	0.125833	0.0632772	0.949546	0.979309
ENSG00000200591.1	0.498955	-0.55244	2.8531	-0.193628	0.846467	NA
ENSG00000162521.19	3910.92	-0.0509353	0.0599055	-0.85026	0.395181	0.68912
ENSG00000162520.15	0.84946	-1.49652	2.23309	-0.670154	0.50276	NA
ENSG00000162522.11	547.712	0.040455	0.105789	0.382413	0.702155	0.873627
ENSG00000134684.10	3828.4	-0.0888681	0.0600453	-1.48002	0.138868	0.447463
ENSG00000116497.18	1123.81	0.25191	0.0861163	2.92523	0.00344204	0.0976
ENSG00000160097.18	5.2556	0.820349	0.786666	1.04282	0.297033	NA
ENSG00000121905.10	0.360371	-1.22385	3.34028	-0.366391	0.714073	NA
ENSG00000121900.19	0.139243	0.858843	4.70097	0.182695	0.855037	NA
ENSG00000287691.1	0.714169	1.5118	2.2029	0.686279	0.492537	NA
ENSG00000116514.16	457.639	-0.11208	0.098494	-1.13794	0.255146	0.573138
ENSG00000278966.2	35.8275	0.31147	0.317241	0.981808	0.326194	NA
ENSG00000217644.5	60.5308	0.196745	0.232451	0.846393	0.397333	NA
ENSG00000239670.1	5.74103	1.12994	0.761263	1.4843	0.137729	NA
ENSG00000004455.17	3874.83	-0.0160477	0.0528895	-0.30342	0.76157	0.899759
ENSG00000142920.17	16.3822	0.0185051	0.465478	0.0397551	0.968288	NA
ENSG00000278997.1	14.0167	-0.42938	0.464939	-0.923519	0.355737	NA
ENSG00000116525.14	154.835	0.0577491	0.151376	0.381495	0.702836	NA
ENSG00000279179.1	5.04624	0.850198	0.827954	1.02687	0.304483	NA
ENSG00000160094.15	1202.42	-0.114815	0.0711807	-1.61301	0.106743	0.401845
ENSG00000270115.1	1.9792	2.75451	1.50419	1.83123	0.0670666	NA
ENSG00000225313.5	12.8334	0.401822	0.534293	0.752064	0.452012	NA
ENSG00000134686.18	1128.09	-0.0809924	0.0777861	-1.04122	0.297773	0.612697
ENSG00000284154.1	0.908549	0.352044	2.16524	0.162589	0.870842	NA
ENSG00000222112.1	0.921575	3.87112	2.1441	1.80548	0.0710002	NA
ENSG00000233246.1	2.719	0.40593	1.1181	0.363054	0.716565	NA
ENSG00000121903.14	85.7445	-0.241767	0.220176	-1.09806	0.272177	NA
ENSG00000235907.2	0.283849	2.18877	3.98783	0.548864	0.583099	NA
ENSG00000121904.17	0.14357	-0.907197	4.70203	-0.192937	0.847008	NA
ENSG00000163866.9	766.84	0.0416082	0.0824862	0.504427	0.613961	0.831599
ENSG00000189280.3	40.0458	-0.0854459	0.281198	-0.303864	0.761231	NA
ENSG00000189433.7	6.0902	-0.389623	0.746433	-0.521979	0.601685	NA
ENSG00000188910.8	2.98247	0.458607	1.07851	0.425225	0.670673	NA
ENSG00000187513.9	803.368	-0.121809	0.0843904	-1.4434	0.148907	0.459386
ENSG00000116544.12	5.01268	-0.74203	0.854657	-0.86822	0.385274	NA
ENSG00000284773.1	31.5335	0.371794	0.337757	1.10077	0.270995	NA
ENSG00000241014.2	15.8333	-0.0516576	0.438351	-0.117845	0.90619	NA
ENSG00000163867.17	304.277	0.302594	0.113303	2.67066	0.00757028	0.135526
ENSG00000197056.11	219.404	0.186415	0.133881	1.39239	0.163803	0.476032
ENSG00000228348.1	0.213475	-0.0205149	4.52883	-0.00452984	0.996386	NA
ENSG00000284640.1	0.493755	1.63742	2.885	0.567565	0.570331	NA
ENSG00000116560.11	8338.24	0.101216	0.0576168	1.75672	0.0789657	0.354087
ENSG00000201868.1	0.286107	-0.0205196	3.74042	-0.0054859	0.995623	NA
ENSG00000146463.12	1879.38	-0.0107977	0.0706136	-0.152912	0.878468	0.95085
ENSG00000229994.1	4.52011	0.756741	0.922249	0.820539	0.411909	NA
ENSG00000227409.1	0.508564	-1.15352	2.86722	-0.402315	0.687452	NA
ENSG00000142687.18	1670.11	0.0115748	0.0676114	0.171196	0.86407	0.946212
ENSG00000020129.16	547.137	0.0261479	0.0881078	0.296771	0.766641	0.902433
ENSG00000239636.1	165.346	0.124343	0.150995	0.823492	0.410229	0.70012
ENSG00000116819.8	115.857	0.377548	0.181934	2.0752	0.0379682	NA
ENSG00000126067.12	1318.21	-0.105819	0.0692916	-1.52715	0.126723	0.428778
ENSG00000142686.8	1187.98	-0.0179735	0.0705603	-0.254725	0.798936	0.918889
ENSG00000092853.14	254.372	-0.172577	0.136529	-1.26403	0.206221	0.523669
ENSG00000134698.11	1476.99	0.135343	0.07113	1.90275	0.0570728	0.312772
ENSG00000092847.12	2038.44	0.0774437	0.0787227	0.983753	0.325237	0.640524
ENSG00000286899.1	0.283176	-0.982318	3.74956	-0.261982	0.793335	NA
ENSG00000126070.20	497.216	0.115487	0.101924	1.13307	0.257183	0.575172
ENSG00000271554.1	0.361872	0.872217	3.73259	0.233676	0.815236	NA
ENSG00000092850.12	3.75487	-0.182112	0.997273	-0.18261	0.855104	NA
ENSG00000116863.11	340.129	-0.165166	0.123788	-1.33426	0.182118	0.495071
ENSG00000171812.13	18.4482	0.166008	0.41827	0.396892	0.691447	NA
ENSG00000054116.12	978.5	0.0712492	0.0822571	0.866177	0.386393	0.683942
ENSG00000116871.15	2067.11	-0.109084	0.0811317	-1.34453	0.178777	0.491898
ENSG00000054118.15	4181.78	-0.163352	0.0569126	-2.87023	0.00410174	0.104477
ENSG00000214193.11	625.944	0.377267	0.0991009	3.8069	0.000140722	0.0194635
ENSG00000286379.1	24.3171	0.742498	0.377221	1.96834	0.0490294	NA
ENSG00000196182.10	3294.27	-0.061437	0.0659351	-0.93178	0.35145	0.659707
ENSG00000181817.6	384.791	-0.173673	0.105353	-1.64849	0.0992523	0.390246
ENSG00000116885.18	24.0037	0.17027	0.387325	0.439606	0.660223	NA
ENSG00000201448.1	0.495478	2.353	2.67641	0.879163	0.379313	NA
ENSG00000116898.12	614.988	-0.149279	0.0826016	-1.80722	0.0707286	0.338529
ENSG00000119535.17	8115.87	0.195549	0.068253	2.86505	0.00416938	0.105315
ENSG00000163873.10	167.849	-0.455232	0.181981	-2.50154	0.0123655	0.168119
ENSG00000233621.2	136.311	-0.0306653	0.160381	-0.191202	0.848367	NA
ENSG00000163874.11	162.572	0.121041	0.154989	0.780969	0.434821	NA
ENSG00000163875.15	1178.23	-0.069271	0.0696738	-0.994218	0.320117	0.635591
ENSG00000263675.1	7.21329	0.665377	0.676085	0.984162	0.325036	NA
ENSG00000163877.11	491.019	-0.0348284	0.0892417	-0.390271	0.696336	0.872027
ENSG00000232273.1	0.708241	-1.81545	2.38776	-0.760316	0.447066	NA
ENSG00000237749.4	1.55614	0.265515	1.50136	0.17685	0.859626	NA
ENSG00000163879.11	0.991118	0.391957	1.67773	0.233624	0.815277	NA
ENSG00000134697.13	892.103	-0.110616	0.0771509	-1.43376	0.151641	0.461965
ENSG00000116922.14	217.927	-0.152567	0.132305	-1.15315	0.248849	0.566847
ENSG00000134690.11	856.133	-0.229924	0.100398	-2.29012	0.0220142	0.212755
ENSG00000183317.17	0.215239	-0.0205688	4.5083	-0.00456243	0.99636	NA
ENSG00000185090.14	16.1956	0.189427	0.437939	0.432543	0.665347	NA
ENSG00000196449.4	193.444	-0.0167213	0.133525	-0.12523	0.900342	0.959621
ENSG00000197982.14	252.958	-0.100745	0.13395	-0.752104	0.451988	0.730349
ENSG00000188786.10	368.544	0.0710195	0.110798	0.640979	0.521536	0.7772
ENSG00000204084.13	1885.98	0.0487464	0.0628735	0.77531	0.438157	0.719723
ENSG00000252448.1	1.48156	-1.17769	1.55206	-0.758788	0.447979	NA
ENSG00000222282.1	1.05983	2.52661	2.13589	1.18293	0.236838	NA
ENSG00000183431.12	1622.68	-0.0816509	0.064373	-1.2684	0.204654	0.52217
ENSG00000212541.1	9.36482	0.422866	0.610056	0.693159	0.48821	NA
ENSG00000183386.10	978.722	0.0421516	0.0740731	0.569055	0.569319	0.8057
ENSG00000183520.12	620.053	-0.203964	0.0948821	-2.14966	0.0315825	0.247084
ENSG00000185668.8	1.43078	0.315972	1.69376	0.186551	0.852013	NA
ENSG00000215895.4	2.11583	0.332095	1.46034	0.227409	0.820106	NA
ENSG00000116954.8	295.362	0.0367479	0.118772	0.309399	0.757018	0.898079
ENSG00000228436.3	22.8697	-0.205929	0.393823	-0.522896	0.601047	NA
ENSG00000214114.9	285.954	-0.147146	0.11699	-1.25776	0.208478	0.525302
ENSG00000131233.10	0.361107	-0.982312	3.72065	-0.264016	0.791768	NA
ENSG00000158315.11	5.26041	0.262718	0.906082	0.28995	0.771855	NA
ENSG00000174574.16	2001.49	-0.064121	0.0653133	-0.981745	0.326225	0.641069
ENSG00000168653.11	1485.31	-0.147153	0.079266	-1.85644	0.0633908	0.324267
ENSG00000127603.27	6815.86	0.121822	0.197054	0.618216	0.536433	0.787238
ENSG00000270040.1	1.6353	-0.402531	1.41618	-0.284236	0.776229	NA
ENSG00000183682.8	76.2914	0.524633	0.211882	2.47607	0.0132839	NA
ENSG00000237624.1	0.792817	-1.24781	2.12556	-0.587048	0.557171	NA
ENSG00000243970.3	249.272	0.465981	0.162366	2.86993	0.00410557	0.104477
ENSG00000090621.14	2893.4	-0.0270421	0.0740805	-0.365037	0.715083	0.879573
ENSG00000228060.3	11.6275	0.545084	0.503363	1.08289	0.278859	NA
ENSG00000201457.1	3.26525	0.102224	1.03863	0.0984223	0.921597	NA
ENSG00000163909.8	48.4915	-0.139619	0.27395	-0.509653	0.610295	NA
ENSG00000084072.16	833.106	-0.13073	0.084627	-1.54478	0.122401	0.423424
ENSG00000116985.12	96.3382	-0.0397891	0.18969	-0.209759	0.833856	NA
ENSG00000198754.5	1.85382	1.28445	1.44353	0.889793	0.373577	NA
ENSG00000285905.1	0.351761	0.941223	3.46681	0.271496	0.78601	NA
ENSG00000261798.1	8.29406	-0.134743	0.641641	-0.209997	0.83367	NA
ENSG00000284719.1	10.8731	0.766024	0.554515	1.38143	0.167147	NA
ENSG00000284678.1	0.856379	-0.227768	1.87847	-0.121252	0.903491	NA
ENSG00000043514.17	233.473	0.150683	0.127707	1.17991	0.238034	0.556945
ENSG00000116990.11	37.2838	0.310264	0.337988	0.917973	0.358633	NA
ENSG00000168389.17	130.409	-0.0199465	0.178092	-0.112002	0.910822	NA
ENSG00000228477.1	3.99922	0.355533	1.00858	0.352509	0.724456	NA
ENSG00000131236.17	9672.2	-0.124486	0.0643976	-1.93309	0.0532251	0.30641
ENSG00000131238.17	2562.55	-0.0928178	0.0574439	-1.6158	0.106138	0.400999
ENSG00000117000.9	554.835	-0.0816421	0.0883027	-0.924571	0.355189	0.662528
ENSG00000259943.1	178.11	0.381893	0.14345	2.66221	0.00776288	0.136967
ENSG00000084073.9	1051.51	-0.157609	0.0896363	-1.75832	0.0786931	0.354087
ENSG00000049089.15	629.38	0.0814544	0.0974692	0.835694	0.403327	0.695829
ENSG00000227311.3	1.05526	-1.78981	1.95152	-0.917135	0.359072	NA
ENSG00000084070.12	2191.8	-0.0997037	0.0628329	-1.58681	0.112556	0.411243
ENSG00000284677.1	0.496433	-0.797918	2.74308	-0.290883	0.77114	NA
ENSG00000187801.15	24.113	0.299927	0.363768	0.824502	0.409654	NA
ENSG00000260920.2	15.9965	-0.148775	0.467346	-0.318339	0.750227	NA
ENSG00000279667.1	1.07206	1.51817	1.83861	0.825712	0.408967	NA
ENSG00000187815.10	90.2039	0.0652846	0.194852	0.335047	0.73759	NA
ENSG00000238287.1	11.9214	1.22175	0.53078	2.30181	0.0213461	NA
ENSG00000164002.11	75.7956	0.207208	0.206287	1.00447	0.315153	NA
ENSG00000238186.1	5.65302	0.915346	0.780771	1.17236	0.241052	NA
ENSG00000117010.17	55.5204	-0.340356	0.243812	-1.39597	0.162722	NA
ENSG00000117016.10	78.5622	-0.121549	0.209686	-0.579671	0.562136	NA
ENSG00000287743.1	0.27849	-0.869208	4.05223	-0.214501	0.830156	NA
ENSG00000237899.1	4.79167	1.74128	0.94605	1.84058	0.0656832	NA
ENSG00000272145.1	43.586	0.598986	0.29869	2.00538	0.0449228	NA
ENSG00000066136.20	1119.14	-0.0273246	0.0728798	-0.374927	0.707714	0.875948
ENSG00000117013.17	278.084	-0.0782545	0.13213	-0.592254	0.55368	0.79768
ENSG00000179862.7	176.52	-0.237197	0.162315	-1.46133	0.143924	0.453338
ENSG00000171793.16	583.462	-0.143535	0.0908654	-1.57965	0.114188	0.413107
ENSG00000281207.1	14.6045	0.370797	0.490882	0.75537	0.450027	NA
ENSG00000171790.15	9.22431	0.815835	0.642423	1.26994	0.204108	NA
ENSG00000010803.16	593.731	0.12609	0.0849238	1.48474	0.137612	0.445335
ENSG00000287400.1	1.72942	-1.84415	1.52191	-1.21174	0.225612	NA
ENSG00000235358.2	1.85572	1.55971	1.43403	1.08765	0.276752	NA
ENSG00000204060.7	2.79389	0.162059	1.25609	0.129019	0.897343	NA
ENSG00000127124.16	35.8788	0.113075	0.317205	0.356473	0.721486	NA
ENSG00000198815.9	1162.6	0.0212919	0.0673518	0.31613	0.751904	0.896501
ENSG00000227527.2	4.25152	-1.27748	0.843013	-1.51538	0.129676	NA
ENSG00000177181.15	24.4416	-0.294441	0.43239	-0.680962	0.495895	NA
ENSG00000066185.13	43.3787	0.0333573	0.293378	0.1137	0.909475	NA
ENSG00000127125.9	972.407	-0.0236046	0.0773558	-0.305143	0.760257	0.899018
ENSG00000186409.17	77.1632	0.217219	0.213441	1.0177	0.30882	NA
ENSG00000236876.3	6.52819	0.646236	0.701656	0.921016	0.357042	NA
ENSG00000171960.11	155.606	0.13935	0.15485	0.899906	0.36817	NA
ENSG00000285728.2	81.2572	0.542616	0.230386	2.35525	0.0185103	NA
ENSG00000234917.2	2.97446	2.40238	1.22257	1.96502	0.049412	NA
ENSG00000065978.19	14195.1	-0.159887	0.0545977	-2.92845	0.00340659	0.0976
ENSG00000164007.11	0.571614	-0.447163	2.52078	-0.177391	0.859202	NA
ENSG00000117385.15	1663.17	-0.0312885	0.0677307	-0.461955	0.644114	0.847657
ENSG00000164008.16	95.7956	0.365613	0.203295	1.79843	0.0721084	NA
ENSG00000274386.5	8.51028	0.888027	0.630848	1.40767	0.159228	NA
ENSG00000177868.12	91.035	-0.00456485	0.19195	-0.0237814	0.981027	NA
ENSG00000164010.15	384.013	0.19185	0.10609	1.80836	0.0705503	0.338009
ENSG00000228192.8	27.667	0.0284819	0.335785	0.084822	0.932403	NA
ENSG00000164011.18	209.323	0.197619	0.134649	1.46766	0.142196	0.451743
ENSG00000225099.1	0.211781	-0.0205847	4.54323	-0.00453086	0.996385	NA
ENSG00000117394.23	870.89	-0.112986	0.087275	-1.29459	0.195461	0.510557
ENSG00000227533.6	7.36358	0.405717	0.661684	0.613158	0.539772	NA
ENSG00000283973.2	0.785933	2.40148	2.3634	1.01611	0.309577	NA
ENSG00000186973.11	0.770951	1.14407	2.21527	0.516447	0.605542	NA
ENSG00000117395.12	282.149	-0.104624	0.132192	-0.791455	0.428679	0.713354
ENSG00000243710.7	0.492061	-0.212395	2.98474	-0.0711602	0.94327	NA
ENSG00000179178.11	1.22197	-0.716325	1.6588	-0.431834	0.665862	NA
ENSG00000253313.6	1.36189	0.19534	1.79832	0.108624	0.913501	NA
ENSG00000066056.14	673.539	0.0540359	0.085481	0.632139	0.527296	0.781379
ENSG00000117400.17	1867.05	0.0742978	0.0677148	1.09722	0.272547	0.591522
ENSG00000287113.1	56.8764	0.410291	0.275557	1.48895	0.1365	NA
ENSG00000234694.1	24.9708	0.262768	0.37584	0.699146	0.484461	NA
ENSG00000117399.14	1753.52	-0.190166	0.0798876	-2.38042	0.0172929	0.194565
ENSG00000066322.15	1919.51	-0.0814455	0.0623001	-1.30731	0.191107	0.505236
ENSG00000159479.17	414.41	-0.10284	0.0977396	-1.05218	0.292717	0.608653
ENSG00000229431.1	8.68046	0.368683	0.568566	0.648444	0.516698	NA
ENSG00000198198.17	1536.18	0.115758	0.0734317	1.57641	0.114932	0.413799
ENSG00000229348.1	0.491219	-1.01489	2.57964	-0.393422	0.694008	NA
ENSG00000142949.17	66.0047	-0.114211	0.242057	-0.471834	0.637045	NA
ENSG00000066135.13	573.868	-0.0794377	0.0907532	-0.875316	0.381402	0.680425
ENSG00000236200.6	29.5308	0.198246	0.319554	0.620383	0.535006	NA
ENSG00000126091.20	54.1752	0.39777	0.262211	1.51699	0.12927	NA
ENSG00000117407.17	20.4824	0.559514	0.410093	1.36436	0.172454	NA
ENSG00000237950.2	235.861	0.285093	0.165861	1.71887	0.085638	0.365607
ENSG00000117408.11	810.951	-0.110335	0.0764341	-1.44353	0.148872	0.459386
ENSG00000285649.1	0.495245	0.941232	3.08746	0.304856	0.760476	NA
ENSG00000132768.14	333.753	0.0506457	0.12405	0.40827	0.683076	0.86743
ENSG00000117410.14	1694.83	-0.0386587	0.0663448	-0.582694	0.560099	0.799871
ENSG00000117411.16	149.518	-0.121457	0.153621	-0.790628	0.429161	NA
ENSG00000159214.13	68.7227	0.213552	0.240843	0.886689	0.375247	NA
ENSG00000196517.11	15.0699	0.203266	0.449156	0.452552	0.650872	NA
ENSG00000230615.7	10.7212	0.677062	0.564696	1.19899	0.230534	NA
ENSG00000171872.5	0.920354	1.36551	2.00385	0.681444	0.495591	NA
ENSG00000233514.1	1.4248	-0.0137991	1.57584	-0.00875666	0.993013	NA
ENSG00000271329.1	4.03289	-0.690571	0.935336	-0.738314	0.460324	NA
ENSG00000178028.14	1187.72	0.107435	0.082407	1.30372	0.19233	0.506711
ENSG00000117419.16	530.029	-0.0366144	0.0991262	-0.369372	0.711851	0.878271
ENSG00000233602.1	1.63057	0.904794	1.56594	0.577797	0.563401	NA
ENSG00000187147.18	1954.54	0.0194398	0.0649054	0.29951	0.764551	0.901528
ENSG00000126106.14	71.6744	0.318261	0.213215	1.49268	0.135522	NA
ENSG00000198520.12	1655.34	0.277756	0.0967705	2.87026	0.00410135	0.104477
ENSG00000199377.1	0.210155	0.77287	4.51668	0.171115	0.864133	NA
ENSG00000200169.1	0.355298	2.5153	3.37228	0.745874	0.455743	NA
ENSG00000142945.13	775.878	-0.150232	0.0800618	-1.87645	0.0605935	0.319255
ENSG00000225721.5	2.48639	-0.219824	1.13361	-0.193914	0.846243	NA
ENSG00000142937.12	18758.5	-0.122045	0.138689	-0.879988	0.378866	0.678524
ENSG00000200913.1	3.25999	0.900915	1.00278	0.898418	0.368963	NA
ENSG00000234093.3	2.34807	0.525634	1.23729	0.424827	0.670963	NA
ENSG00000142959.5	3.62942	0.634274	0.952356	0.666005	0.505408	NA
ENSG00000173846.13	107.747	-0.0346899	0.18307	-0.189489	0.849709	NA
ENSG00000188396.3	2.06948	1.6422	1.32074	1.2434	0.213722	NA
ENSG00000222009.8	345.223	0.287462	0.1378	2.08608	0.0369716	0.265826
ENSG00000117425.14	26.4743	0.396607	0.3576	1.10908	0.267396	NA
ENSG00000226499.1	0.49657	-0.155453	2.61787	-0.0593814	0.952648	NA
ENSG00000070785.17	149.72	-0.165946	0.151925	-1.09229	0.274707	NA
ENSG00000232369.1	0.710421	-3.24997	2.32997	-1.39485	0.16306	NA
ENSG00000268949.1	0.495841	-1.04079	2.58294	-0.402948	0.686987	NA
ENSG00000126107.15	1374.34	-0.0440813	0.0670788	-0.657157	0.51108	0.770312
ENSG00000126088.14	3901.64	-0.110494	0.0623547	-1.77202	0.0763911	0.350117
ENSG00000162415.7	19.2247	-0.208729	0.413397	-0.504913	0.61362	NA
ENSG00000281912.1	18.2373	0.171257	0.411299	0.41638	0.677132	NA
ENSG00000186603.6	149.216	-0.0780566	0.157442	-0.495781	0.620049	NA
ENSG00000132781.18	32.0482	-0.218898	0.317404	-0.68965	0.490415	NA
ENSG00000132773.12	492.488	-0.230229	0.103426	-2.22602	0.0260126	0.227457
ENSG00000070759.17	365.68	-0.09926	0.103835	-0.955939	0.339103	0.65091
ENSG00000280670.3	144.035	0.110185	0.16205	0.679941	0.496542	NA
ENSG00000132763.15	144.799	-0.134747	0.157108	-0.85767	0.391075	NA
ENSG00000117450.14	930.853	-0.106385	0.087332	-1.21817	0.22316	0.541453
ENSG00000117448.13	1100.76	-0.000797477	0.0760589	-0.010485	0.991634	0.9964
ENSG00000281133.1	1.12804	0.356039	1.7262	0.206256	0.836591	NA
ENSG00000280836.1	3.54031	0.699969	1.06165	0.659319	0.509691	NA
ENSG00000132780.17	2814.73	-0.12484	0.0788261	-1.58374	0.113253	0.411872
ENSG00000159588.15	34.6885	0.31181	0.324003	0.962367	0.335865	NA
ENSG00000159592.11	2315.26	-0.0565108	0.0555383	-1.01751	0.308911	0.624179
ENSG00000225447.1	2.84118	0.644424	1.15346	0.55869	0.576373	NA
ENSG00000234329.1	6.46019	0.301312	0.735948	0.40942	0.682232	NA
ENSG00000159596.7	581.708	-0.0646358	0.0893089	-0.723733	0.46923	0.744446
ENSG00000197429.11	83.769	-0.186082	0.207365	-0.897362	0.369526	NA
ENSG00000230896.1	6.38778	-0.220343	0.727561	-0.302851	0.762003	NA
ENSG00000236111.5	0.639456	0.878739	2.75024	0.319513	0.749337	NA
ENSG00000086015.21	523.378	0.00764905	0.0925131	0.0826808	0.934105	0.97319
ENSG00000232467.2	0.139464	-0.94812	4.70749	-0.201407	0.840381	NA
ENSG00000117461.15	126.513	-0.0617392	0.177933	-0.346979	0.728607	NA
ENSG00000227857.2	1.19745	0.973444	1.68114	0.579038	0.562564	NA
ENSG00000117472.10	0.422609	1.36536	3.24545	0.420701	0.673974	NA
ENSG00000085998.14	804.663	0.0657804	0.0787354	0.835461	0.403458	0.695829
ENSG00000171357.6	42.996	0.502278	0.278773	1.80175	0.0715853	NA
ENSG00000085999.13	166.806	0.043277	0.149494	0.28949	0.772207	0.9052
ENSG00000132128.16	2191.35	0.00964838	0.063981	0.150801	0.880133	0.951783
ENSG00000173660.12	3330.22	-0.132065	0.0619383	-2.1322	0.0329907	0.253219
ENSG00000117481.10	647.768	-0.0601929	0.0840329	-0.716301	0.473806	0.747455
ENSG00000117480.16	349.582	0.00275126	0.116749	0.0235656	0.981199	0.993153
ENSG00000232022.7	3.61524	0.560584	0.928121	0.603999	0.545844	NA
ENSG00000269956.2	13.3637	0.594221	0.48968	1.21349	0.224944	NA
ENSG00000079277.21	1145.87	0.131802	0.0806669	1.6339	0.102279	0.39469
ENSG00000142961.14	2538.11	0.0451407	0.0717101	0.629488	0.529029	0.782516
ENSG00000123472.12	865.821	-0.118979	0.0764675	-1.55595	0.11972	0.420929
ENSG00000233647.2	0.419805	1.67968	2.84976	0.589411	0.555585	NA
ENSG00000186118.9	0.922565	2.37117	2.00904	1.18025	0.237901	NA
ENSG00000228237.5	1.28306	0.246	1.6832	0.14615	0.883803	NA
ENSG00000159658.12	2501.84	-0.0753741	0.0577673	-1.30479	0.191965	0.506402
ENSG00000186377.8	3.04926	0.586705	1.12154	0.523123	0.600889	NA
ENSG00000186160.5	0.353959	-0.514666	3.44978	-0.149188	0.881405	NA
ENSG00000225506.2	34.1741	0.467118	0.310692	1.50348	0.132716	NA
ENSG00000162365.12	0.429634	1.85694	3.02127	0.614621	0.538805	NA
ENSG00000224805.2	46.666	-0.0760591	0.273367	-0.278231	0.780835	NA
ENSG00000162366.8	51.0901	0.395514	0.248053	1.59447	0.110831	NA
ENSG00000162367.11	10204.4	0.0100616	0.0498728	0.201745	0.840116	0.937093
ENSG00000226252.1	370.344	0.283671	0.128093	2.21458	0.0267891	0.231449
ENSG00000123473.15	520.593	-0.0839157	0.0899079	-0.933351	0.350639	0.659707
ENSG00000162368.13	3195.71	-0.148499	0.0666332	-2.2286	0.0258402	0.227322
ENSG00000225762.1	5.41482	-0.0379187	0.839558	-0.0451651	0.963976	NA
ENSG00000186790.6	1.06944	0.263502	1.70262	0.154763	0.877008	NA
ENSG00000237424.1	97.6984	0.096567	0.194778	0.495779	0.62005	NA
ENSG00000186564.5	51.2927	0.26657	0.24893	1.07086	0.284232	NA
ENSG00000242267.6	0.285354	0.870292	4.04388	0.215212	0.829602	NA
ENSG00000117834.12	1.70182	-0.175078	1.34406	-0.13026	0.89636	NA
ENSG00000272491.1	0.427363	0.861238	3.06222	0.281246	0.778522	NA
ENSG00000132122.12	104.128	-0.0242645	0.173825	-0.139591	0.888983	NA
ENSG00000224986.2	0.497215	-1.58262	2.65507	-0.596073	0.551127	NA
ENSG00000235105.1	1.98802	-0.0659737	1.38228	-0.0477281	0.961933	NA
ENSG00000186094.17	1.69517	-0.217097	1.34224	-0.161742	0.871509	NA
ENSG00000162373.13	132.036	-0.140873	0.174139	-0.808967	0.418534	NA
ENSG00000162374.17	0.492709	-1.35643	2.83175	-0.479008	0.631933	NA
ENSG00000234080.3	0.353512	-0.020529	3.24128	-0.00633361	0.994947	NA
ENSG00000142700.12	0.355493	-0.020529	3.23527	-0.00634537	0.994937	NA
ENSG00000185104.20	1200.21	-0.0948024	0.0726096	-1.30565	0.191673	0.505907
ENSG00000230585.2	0.780628	0.284012	1.87294	0.151639	0.879471	NA
ENSG00000123080.12	1086.48	-0.0992274	0.0785748	-1.26284	0.206647	0.523669
ENSG00000213478.2	0.564478	-2.00048	2.5291	-0.790987	0.428952	NA
ENSG00000203356.2	1.92626	-1.18248	1.25151	-0.944846	0.344738	NA
ENSG00000123091.5	2005.51	-0.16566	0.088763	-1.86632	0.0619969	0.321452
ENSG00000233406.5	4.18194	-0.375145	0.940985	-0.398672	0.690135	NA
ENSG00000236434.2	0.635947	-1.00963	2.58971	-0.389862	0.696639	NA
ENSG00000085831.15	16.5436	-0.513316	0.439191	-1.16878	0.242494	NA
ENSG00000085832.17	3015.68	-0.0694503	0.0665916	-1.04293	0.296981	0.612571
ENSG00000232027.2	1.63098	2.67236	1.68942	1.58182	0.11369	NA
ENSG00000238140.1	1.34685	0.692611	1.74781	0.396272	0.691904	NA
ENSG00000227070.1	13.3927	-0.0782481	0.484783	-0.161409	0.871772	NA
ENSG00000227742.2	2.62086	0.316731	1.09829	0.288385	0.773052	NA
ENSG00000117859.19	1713.55	-0.0361217	0.0650766	-0.555065	0.57885	0.811442
ENSG00000078618.21	7003.04	-0.0168276	0.048659	-0.345827	0.729473	0.884963
ENSG00000266993.3	18.3168	0.689958	0.464398	1.4857	0.137357	NA
ENSG00000272175.1	0.0719261	-0.0205625	4.71161	-0.00436422	0.996518	NA
ENSG00000230604.2	0.437609	1.30746	3.16053	0.413683	0.679107	NA
ENSG00000169213.7	1.78364	0.38033	1.42716	0.266494	0.789859	NA
ENSG00000117862.12	203.989	0.273879	0.1709	1.60257	0.109029	0.406547
ENSG00000198841.4	49.8975	-0.185535	0.247978	-0.748191	0.454345	NA
ENSG00000223390.1	0.214334	0.941213	4.52799	0.207866	0.835334	NA
ENSG00000228369.2	0.995885	0.130849	1.92714	0.0678979	0.945867	NA
ENSG00000134717.18	729.144	-0.15505	0.0833408	-1.86044	0.0628235	0.323613
ENSG00000157077.14	73.2066	0.168641	0.214255	0.787106	0.43122	NA
ENSG00000228407.2	0.572998	-1.46483	2.61388	-0.560403	0.575205	NA
ENSG00000154222.14	806.28	0.00912598	0.0755149	0.12085	0.90381	0.961291
ENSG00000272100.1	1.48457	-1.96827	1.60791	-1.22412	0.220908	NA
ENSG00000287078.1	4.65809	-0.0117197	0.839481	-0.0139607	0.988861	NA
ENSG00000224680.4	5.11472	0.794065	0.786622	1.00946	0.312753	NA
ENSG00000085840.13	463.464	-0.109381	0.0956671	-1.14335	0.252895	0.570858
ENSG00000134748.13	1756.11	-0.0730725	0.0667564	-1.09461	0.273686	0.592053
ENSG00000134744.14	1240.96	0.112984	0.0773619	1.46046	0.144163	0.453391
ENSG00000236290.1	0.706399	1.66996	2.34307	0.712725	0.476016	NA
ENSG00000116157.6	455.874	0.00618027	0.0994001	0.0621756	0.950423	0.979648
ENSG00000182183.15	2.40896	-0.0381873	1.40176	-0.0272424	0.978266	NA
ENSG00000162377.6	391.849	-0.179481	0.101666	-1.7654	0.0774968	0.352322
ENSG00000162378.13	707.402	-0.122874	0.10164	-1.20892	0.226694	0.545535
ENSG00000228929.1	17.0851	0.334928	0.455086	0.735967	0.46175	NA
ENSG00000203995.10	0.431882	1.02765	2.99278	0.343376	0.731316	NA
ENSG00000121310.17	565.285	0.264345	0.126958	2.08215	0.0373289	0.266756
ENSG00000230953.2	13.4876	0.978636	0.51397	1.90407	0.0569006	NA
ENSG00000116171.18	2197	-0.141026	0.0632927	-2.22816	0.0258698	0.227322
ENSG00000174348.13	0.561478	1.96667	2.48507	0.791395	0.428713	NA
ENSG00000157184.7	261.868	-0.0183534	0.123459	-0.148659	0.881823	0.952466
ENSG00000236723.2	0.709136	2.85402	2.26914	1.25775	0.208481	NA
ENSG00000162384.14	644.293	-0.0586274	0.0874735	-0.670229	0.502712	0.765732
ENSG00000259818.1	0.644427	0.700402	2.26956	0.308606	0.757621	NA
ENSG00000162385.11	526.81	0.0186607	0.0966166	0.193142	0.846848	0.940053
ENSG00000226754.2	8.18852	-0.399331	0.678965	-0.588146	0.556434	NA
ENSG00000157193.18	949.058	0.0240658	0.0824029	0.292051	0.770248	0.903997
ENSG00000228838.1	0.14357	-0.907197	4.70203	-0.192937	0.847008	NA
ENSG00000232762.1	1.99543	0.835938	1.3004	0.642833	0.520333	NA
ENSG00000225675.2	1.69287	0.501179	1.4554	0.344358	0.730577	NA
ENSG00000285954.1	1.12578	0.178326	1.6394	0.108775	0.913381	NA
ENSG00000230138.2	3.15523	0.987756	1.10954	0.890239	0.373338	NA
ENSG00000174332.5	1.06371	-3.05674	2.02089	-1.51257	0.13039	NA
ENSG00000058804.12	576.018	-0.0520565	0.0886559	-0.587174	0.557087	0.79887
ENSG00000058799.15	327.115	0.00560166	0.108692	0.0515369	0.958898	0.983482
ENSG00000211452.10	4.64338	0.399198	0.858667	0.464905	0.642	NA
ENSG00000081870.11	426.961	-0.0207868	0.108812	-0.191035	0.848498	0.940508
ENSG00000116212.15	282.176	-0.130037	0.11861	-1.09634	0.272931	0.591828
ENSG00000219102.3	3.26464	0.0256056	1.01129	0.0253196	0.9798	NA
ENSG00000116209.12	2515.3	-0.146333	0.0800571	-1.82786	0.0675713	0.331547
ENSG00000280378.1	3.90273	1.05665	0.931194	1.13472	0.256491	NA
ENSG00000116205.14	555.014	0.0853613	0.0886666	0.962722	0.335687	0.649137
ENSG00000256407.2	0.629681	2.14708	2.28407	0.940022	0.347206	NA
ENSG00000280425.2	0.565882	1.47624	2.43325	0.606695	0.544053	NA
ENSG00000215883.10	280.537	0.150614	0.116867	1.28877	0.197479	0.513288
ENSG00000116221.15	1363.31	-0.0921389	0.0762051	-1.20909	0.226628	0.545535
ENSG00000157216.15	2737.08	-0.00239998	0.0619337	-0.0387508	0.969089	0.987082
ENSG00000198711.5	28.0748	0.200296	0.346149	0.578642	0.562831	NA
ENSG00000162390.17	122.399	0.254742	0.177732	1.43329	0.151775	NA
ENSG00000162391.12	6.0309	0.378697	0.72466	0.522585	0.601263	NA
ENSG00000184313.20	24.8802	0.659645	0.383727	1.71905	0.0856057	NA
ENSG00000271723.5	0.852986	2.54646	2.06116	1.23545	0.216665	NA
ENSG00000243725.7	7.19787	0.241664	0.676221	0.357374	0.720812	NA
ENSG00000162396.6	122.538	-0.156136	0.16381	-0.953153	0.340513	NA
ENSG00000006555.11	5.11562	-0.434983	0.779427	-0.558081	0.576789	NA
ENSG00000116133.13	3977.24	-0.229474	0.0618334	-3.71116	0.00020631	0.0240687
ENSG00000233203.6	0.566358	-0.0275877	2.53098	-0.0109	0.991303	NA
ENSG00000169174.10	0.426029	-0.0257796	2.83014	-0.00910896	0.992732	NA
ENSG00000162402.14	2594.35	0.0604813	0.0835827	0.72361	0.469305	0.744446
ENSG00000231090.2	2.12341	-0.387332	1.29293	-0.299578	0.764499	NA
ENSG00000231095.1	0.219954	-0.0205666	4.71161	-0.00436509	0.996517	NA
ENSG00000234810.4	27.5374	-0.0701962	0.366726	-0.191413	0.848202	NA
ENSG00000231900.3	0.634823	0.557265	2.19281	0.254132	0.799393	NA
ENSG00000272051.1	0.352476	-0.425806	3.33343	-0.127738	0.898356	NA
ENSG00000260971.4	0.142629	-1.73924	4.68422	-0.371297	0.710416	NA
ENSG00000284686.1	0.349762	0.139129	3.41706	0.0407161	0.967522	NA
ENSG00000162407.9	458.135	-0.265565	0.101453	-2.61762	0.00885442	0.144559
ENSG00000162409.11	0	NA	NA	NA	NA	NA
ENSG00000173406.15	1.92608	-0.130786	1.36102	-0.0960943	0.923446	NA
ENSG00000229887.4	0.637492	0.135525	2.68021	0.0505651	0.959672	NA
ENSG00000223416.3	0.708966	-1.24055	2.56431	-0.483774	0.628546	NA
ENSG00000162600.12	220.414	0.0963683	0.133672	0.720929	0.470953	0.74552
ENSG00000286918.1	14.4875	0.325866	0.529729	0.615157	0.538451	NA
ENSG00000184292.7	4.20161	-0.614781	0.898185	-0.684471	0.493678	NA
ENSG00000185839.3	6.43423	0.605111	0.732573	0.826008	0.4088	NA
ENSG00000162601.11	957.287	0.261797	0.0874889	2.99234	0.00276845	0.0890025
ENSG00000283445.1	0.766894	0.905962	2.38276	0.380216	0.703785	NA
ENSG00000177606.7	40.403	-0.314443	0.28844	-1.09015	0.275646	NA
ENSG00000234807.7	0.281141	0.890925	3.75503	0.237262	0.812454	NA
ENSG00000232453.7	0.424156	0.155461	3.25502	0.0477603	0.961907	NA
ENSG00000237352.4	5.15324	0.733417	0.77616	0.944931	0.344694	NA
ENSG00000224609.8	1.33099	-0.328784	1.61218	-0.203938	0.838402	NA
ENSG00000172456.17	162.542	-0.0551483	0.155265	-0.355188	0.722448	NA
ENSG00000134709.11	18.8143	0.118496	0.40702	0.291132	0.77095	NA
ENSG00000134716.11	2.34731	-0.142677	1.15257	-0.123791	0.901481	NA
ENSG00000226476.5	4.97819	0.687821	0.866652	0.793653	0.427397	NA
ENSG00000231252.3	0.070092	-0.0205577	4.71161	-0.0043632	0.996519	NA
ENSG00000162599.17	43.7941	-0.0992517	0.27986	-0.354648	0.722853	NA
ENSG00000237928.6	0.213181	-0.982309	4.53147	-0.216775	0.828384	NA
ENSG00000162604.12	378.858	0.0809755	0.106134	0.762954	0.445491	0.725308
ENSG00000271200.1	3.97912	-1.22697	0.992762	-1.23592	0.21649	NA
ENSG00000132849.20	56.988	0.278301	0.253767	1.09668	0.272783	NA
ENSG00000132854.19	7.35677	-0.745201	0.637331	-1.16925	0.242302	NA
ENSG00000162607.13	1100.64	-0.0781619	0.0740078	-1.05613	0.290908	0.607652
ENSG00000116641.18	596.215	-0.0540609	0.0988921	-0.546666	0.584608	0.815364
ENSG00000235545.1	4.31558	1.02834	0.912821	1.12656	0.25993	NA
ENSG00000125703.15	466.59	-0.0741615	0.0991818	-0.747734	0.454621	0.73273
ENSG00000234318.1	0.0709851	-0.982273	4.71161	-0.208479	0.834855	NA
ENSG00000088035.18	184.79	0.0572533	0.141893	0.403495	0.686584	0.868702
ENSG00000142856.16	232.365	-0.167652	0.131728	-1.27272	0.203118	0.520846
ENSG00000203965.13	92.1994	-0.124662	0.194132	-0.64215	0.520776	NA
ENSG00000251720.1	0.920276	-0.877119	1.76069	-0.498168	0.618366	NA
ENSG00000116652.6	5.68368	0.928988	0.760604	1.22138	0.221941	NA
ENSG00000079739.17	1511.24	-0.0718211	0.0752427	-0.954526	0.339817	0.651423
ENSG00000244256.3	3.92373	-0.768388	0.923122	-0.832379	0.405195	NA
ENSG00000185483.12	0.353602	0.941229	3.2403	0.290476	0.771452	NA
ENSG00000158966.16	48.3422	0.0178214	0.252786	0.0704998	0.943796	NA
ENSG00000162437.14	604.672	0.0310266	0.097617	0.31784	0.750606	0.895882
ENSG00000162434.13	4970.79	-0.0188792	0.0658846	-0.286549	0.774457	0.906572
ENSG00000226891.9	6.73564	0.621742	0.699034	0.889431	0.373771	NA
ENSG00000185031.6	1.98246	-0.393481	1.26682	-0.310605	0.756101	NA
ENSG00000272506.1	0.709663	-0.392127	2.17241	-0.180503	0.856758	NA
ENSG00000265996.1	1.91831	1.01824	1.28256	0.79391	0.427248	NA
ENSG00000162433.15	144.208	-0.180549	0.163582	-1.10372	0.269713	NA
ENSG00000116675.16	1879.04	-0.217356	0.0712074	-3.05244	0.00226989	0.0834933
ENSG00000213625.9	2404.11	0.0850726	0.0617469	1.37776	0.168276	0.479588
ENSG00000116678.19	323.768	-0.101207	0.133464	-0.758309	0.448266	0.727161
ENSG00000237852.1	0.494412	-0.156344	2.68549	-0.0582178	0.953575	NA
ENSG00000184588.18	76.0048	-0.361143	0.218288	-1.65443	0.0980403	NA
ENSG00000118473.22	5.54059	0.171558	0.753302	0.227741	0.819848	NA
ENSG00000152760.10	197.471	0.0984932	0.137277	0.717479	0.473079	0.746801
ENSG00000152763.17	27.5586	0.626945	0.339911	1.84444	0.0651197	NA
ENSG00000198160.14	835.342	-0.144915	0.0825648	-1.75517	0.07923	0.354311
ENSG00000116704.8	1078.8	0.0290339	0.0814025	0.356671	0.721338	0.881928
ENSG00000203963.11	0.424869	-1.71286	2.95055	-0.580523	0.561562	NA
ENSG00000275678.1	0.0702386	0.941228	4.71161	0.199768	0.841662	NA
ENSG00000081985.11	45.3913	0.0718119	0.268621	0.267335	0.789211	NA
ENSG00000142864.14	6292.72	-0.201983	0.0576655	-3.50267	0.000460628	0.0364046
ENSG00000223263.1	0.635948	-0.0189643	2.20123	-0.00861532	0.993126	NA
ENSG00000116717.13	2191.27	-0.0964153	0.0723095	-1.33337	0.18241	0.495311
ENSG00000172380.6	89.5071	0.564666	0.221581	2.54835	0.0108233	NA
ENSG00000238778.1	2.77714	-0.0581031	1.03292	-0.0562514	0.955142	NA
ENSG00000162595.7	1.90892	-0.793159	1.52836	-0.518959	0.603789	NA
ENSG00000116729.14	0.417161	-0.024463	3.03715	-0.00805457	0.993573	NA
ENSG00000229133.1	1.83205	-0.145384	1.46666	-0.0991262	0.921038	NA
ENSG00000024526.17	359.269	-0.251696	0.108717	-2.31515	0.020605	0.206264
ENSG00000233589.1	3.82336	-0.033081	0.880273	-0.0375804	0.970022	NA
ENSG00000234264.1	1.70944	-0.333673	1.36126	-0.245121	0.806363	NA
ENSG00000033122.20	12.236	0.308439	0.519589	0.593621	0.552766	NA
ENSG00000066557.6	224.186	-0.155395	0.127746	-1.21644	0.223819	0.542159
ENSG00000116754.13	4901.27	0.146633	0.089215	1.64359	0.10026	0.391015
ENSG00000118454.13	398.511	-0.110445	0.107601	-1.02644	0.304685	0.619171
ENSG00000197568.14	66.6077	0.112048	0.227771	0.491935	0.622765	NA
ENSG00000226088.1	1.99077	0.185826	1.27144	0.146154	0.8838	NA
ENSG00000116761.12	41.8093	-0.139633	0.278779	-0.500871	0.616462	NA
ENSG00000271992.1	0.570368	-0.160861	2.58687	-0.0621839	0.950416	NA
ENSG00000050628.20	500.734	-0.181412	0.0951202	-1.90719	0.0564962	0.311691
ENSG00000235782.1	0.353023	0.941229	3.242	0.290324	0.771568	NA
ENSG00000269933.1	1.2159	-1.18408	1.66877	-0.709552	0.477982	NA
ENSG00000235079.1	4.54805	0.944391	0.859305	1.09902	0.27176	NA
ENSG00000132485.14	2088.46	0.0271199	0.0718486	0.37746	0.705832	0.875444
ENSG00000207721.1	17.5974	0.62842	0.448932	1.39981	0.16157	NA
ENSG00000229956.11	16.7274	0.00139245	0.425706	0.00327092	0.99739	NA
ENSG00000172260.15	104.552	-0.00828264	0.192475	-0.0430324	0.965676	NA
ENSG00000233994.2	3.25551	0.510103	1.05199	0.484893	0.627752	NA
ENSG00000286863.1	3.93285	0.48926	1.03557	0.472453	0.636604	NA
ENSG00000162620.16	14.2225	-0.764988	0.485037	-1.57717	0.114755	NA
ENSG00000254685.6	224.059	-0.0524859	0.130541	-0.402063	0.687637	0.869313
ENSG00000259030.7	13.5027	0.483145	0.47739	1.01205	0.311512	NA
ENSG00000237324.3	0.716885	0.873045	2.35473	0.370762	0.710815	NA
ENSG00000178965.14	1.27227	-0.414644	1.67625	-0.247364	0.804627	NA
ENSG00000272864.1	1.49258	1.41261	1.63349	0.864784	0.387157	NA
ENSG00000116791.14	234.485	-0.082023	0.126772	-0.64701	0.517626	0.774854
ENSG00000162623.16	513.695	-0.0844412	0.0990798	-0.852255	0.394073	0.68912
ENSG00000137968.16	29.6916	0.387972	0.407551	0.951959	0.341118	NA
ENSG00000213579.3	0.285498	-0.0205242	3.74192	-0.00548494	0.995624	NA
ENSG00000230863.3	1.13546	0.654674	1.67327	0.391255	0.695609	NA
ENSG00000117054.13	1142.18	-0.0216676	0.0829764	-0.26113	0.793992	0.916564
ENSG00000181227.3	30.4628	0.537681	0.333546	1.61201	0.106959	NA
ENSG00000137955.16	668.594	0.118986	0.0915423	1.29979	0.193673	0.508287
ENSG00000057468.7	2.77994	-0.514226	1.19458	-0.430467	0.666856	NA
ENSG00000184005.11	1.76503	-1.72554	1.63838	-1.0532	0.292248	NA
ENSG00000226415.1	24.5475	-0.0912032	0.359608	-0.253618	0.799791	NA
ENSG00000230498.2	0.425232	-0.0205337	2.89279	-0.00709824	0.994336	NA
ENSG00000142892.15	723.579	-0.0934535	0.0834192	-1.12029	0.262591	0.582876
ENSG00000226084.5	25.4184	-0.0842587	0.35377	-0.238173	0.811747	NA
ENSG00000228187.1	0.363096	0.954993	3.43939	0.277664	0.78127	NA
ENSG00000287870.1	2.55276	-0.398604	1.13965	-0.34976	0.726519	NA
ENSG00000154027.19	23.0751	-0.107033	0.401751	-0.266415	0.78992	NA
ENSG00000233099.1	2.19891	-1.04863	1.30328	-0.804603	0.421049	NA
ENSG00000036549.13	910.068	-0.113305	0.0833747	-1.35898	0.174152	0.486474
ENSG00000077254.14	1946.82	-0.0572837	0.0672038	-0.852388	0.393999	0.68912
ENSG00000180488.15	231.93	-0.0770758	0.132458	-0.581888	0.560642	0.799954
ENSG00000219201.4	5.32751	1.04433	0.847636	1.23205	0.21793	NA
ENSG00000235613.2	0.285301	0.651902	4.03775	0.161452	0.871738	NA
ENSG00000235927.4	14.3265	0.503212	0.480582	1.04709	0.295058	NA
ENSG00000162614.18	1173.17	-0.334077	0.11035	-3.02743	0.00246639	0.0857174
ENSG00000162613.16	3222.58	0.131367	0.0698435	1.88087	0.0599893	0.318364
ENSG00000162616.9	225.64	-0.272893	0.134733	-2.02544	0.0428222	0.280919
ENSG00000137960.6	1.77612	-0.804002	1.5407	-0.521841	0.601781	NA
ENSG00000273338.1	1.41719	2.37239	1.78157	1.33163	0.182982	NA
ENSG00000285928.1	4.32507	-0.168418	0.898041	-0.187539	0.851238	NA
ENSG00000213560.4	0.144768	-0.982289	4.71161	-0.208483	0.834852	NA
ENSG00000137959.16	33.3406	-1.5615	0.408977	-3.81806	0.000134507	NA
ENSG00000137965.11	390.85	-0.238364	0.0989308	-2.4094	0.0159788	0.189964
ENSG00000238015.2	0.219881	0.834529	4.45329	0.187396	0.85135	NA
ENSG00000235400.1	0.423517	1.46735	2.77714	0.528366	0.597246	NA
ENSG00000229752.1	0.491756	0.546466	2.45756	0.222362	0.824032	NA
ENSG00000227288.3	1.28635	-0.0416585	1.56356	-0.0266434	0.978744	NA
ENSG00000233008.6	2.09807	-0.566878	1.68312	-0.336802	0.736266	NA
ENSG00000137941.17	224.449	0.253198	0.135737	1.86535	0.0621317	0.321781
ENSG00000271576.1	88.347	0.264339	0.197041	1.34154	0.179745	NA
ENSG00000142875.19	5297.44	-0.192648	0.0697741	-2.76103	0.00576194	0.11922
ENSG00000213540.3	0.215494	-0.0205153	4.51036	-0.00454848	0.996371	NA
ENSG00000226970.2	0.63678	0.511933	2.36639	0.216335	0.828726	NA
ENSG00000203943.8	79.8943	0.198748	0.206968	0.960286	0.336911	NA
ENSG00000240520.6	1.42109	2.76283	1.67157	1.65284	0.0983634	NA
ENSG00000137976.7	1.16336	-2.77873	1.90212	-1.46086	0.144054	NA
ENSG00000285361.1	0.9965	-0.214422	1.91911	-0.11173	0.911037	NA
ENSG00000117133.11	565.733	-0.219444	0.0950232	-2.30937	0.020923	0.207782
ENSG00000174021.11	108.717	0.231779	0.214032	1.08292	0.278845	NA
ENSG00000285851.1	3.46648	0.0266078	1.02881	0.0258627	0.979367	NA
ENSG00000122432.17	10.0377	0.459791	0.565189	0.813517	0.415922	NA
ENSG00000117151.13	80.4411	0.0509722	0.229734	0.221875	0.824412	NA
ENSG00000284882.1	13.7286	0.617623	0.4985	1.23896	0.215359	NA
ENSG00000117155.16	2055.92	-0.13769	0.0704806	-1.95358	0.0507508	0.302309
ENSG00000171517.6	6.37421	-0.463461	0.750786	-0.6173	0.537037	NA
ENSG00000153898.13	41.9446	0.0495024	0.331965	0.149119	0.88146	NA
ENSG00000162643.13	2.13511	-0.0348078	1.30294	-0.0267148	0.978687	NA
ENSG00000055732.13	2.41265	0.116587	1.32089	0.0882642	0.929667	NA
ENSG00000280099.1	4.7967	-0.464686	0.838625	-0.554104	0.579507	NA
ENSG00000097096.9	47.5431	0.182373	0.27189	0.670761	0.502373	NA
ENSG00000162642.14	392.433	0.0258192	0.110606	0.233433	0.815425	0.927742
ENSG00000223254.1	0.570418	2.20624	4.65062	0.474397	0.635217	NA
ENSG00000142867.14	286.724	-0.19218	0.115998	-1.65676	0.097569	0.389195
ENSG00000223653.6	2.42451	-0.975567	1.13118	-0.862435	0.388448	NA
ENSG00000153904.20	53.0602	-0.225121	0.252628	-0.891118	0.372866	NA
ENSG00000282057.1	0.861385	1.23783	2.18206	0.567275	0.570527	NA
ENSG00000142871.17	5.33706	0.258935	0.849425	0.304835	0.760491	NA
ENSG00000117174.11	717.973	-0.171574	0.0955983	-1.79474	0.0726956	0.342018
ENSG00000171502.15	2358.88	0.168737	0.0822347	2.0519	0.0401794	0.2744
ENSG00000285210.1	6.48998	0.585075	0.696443	0.84009	0.400858	NA
ENSG00000122417.15	367.045	0.138896	0.108558	1.27946	0.200734	0.517183
ENSG00000278281.1	1.12879	-1.32546	1.85194	-0.715715	0.474167	NA
ENSG00000137975.8	0.14495	0.883296	4.70441	0.187759	0.851065	NA
ENSG00000016602.9	0.492538	0.49895	2.77587	0.179745	0.857352	NA
ENSG00000236915.2	3.01082	1.36583	1.16451	1.17288	0.240843	NA
ENSG00000153923.10	0.423539	-1.85681	3.1696	-0.585818	0.557998	NA
ENSG00000261737.1	29.2961	-0.00744008	0.355074	-0.0209536	0.983283	NA
ENSG00000097033.14	3010.35	-0.113405	0.0626156	-1.81113	0.0701212	0.336783
ENSG00000230721.1	0.495803	-2.02589	2.77484	-0.730092	0.465334	NA
ENSG00000183291.17	2674.35	-0.106837	0.0660869	-1.61661	0.105963	0.400493
ENSG00000153936.17	1001.05	-0.11395	0.0955898	-1.19208	0.233231	0.551506
ENSG00000235251.2	0.635839	0.19002	2.23412	0.0850535	0.932219	NA
ENSG00000225568.1	0.207086	-0.0205826	4.71161	-0.00436848	0.996514	NA
ENSG00000267272.5	26.7209	-0.135896	0.35255	-0.385466	0.699892	NA
ENSG00000284240.1	6.97572	0.676691	0.710725	0.952113	0.34104	NA
ENSG00000143013.13	2468.99	0.122543	0.0636028	1.92669	0.0540184	0.307769
ENSG00000237505.8	4.67912	0.327781	0.860297	0.381009	0.703196	NA
ENSG00000279778.1	0.216996	1.68702	4.46079	0.378188	0.705291	NA
ENSG00000065243.20	766.838	0.117925	0.0831558	1.41812	0.156157	0.467772
ENSG00000207234.1	0.864307	0.919058	2	0.459529	0.645854	NA
ENSG00000241975.1	7.94755	0.316237	0.608005	0.520123	0.602978	NA
ENSG00000137947.12	1134.86	-0.183853	0.0822963	-2.23404	0.0254804	0.225999
ENSG00000235308.1	2.18973	0.528829	1.1619	0.45514	0.649008	NA
ENSG00000137944.18	600.802	-0.0564966	0.104284	-0.541759	0.587984	0.817009
ENSG00000213516.10	350.016	-0.0342098	0.108804	-0.314418	0.753204	0.896818
ENSG00000117226.12	408.765	-0.0497858	0.112804	-0.441347	0.658962	0.855847
ENSG00000117228.10	21.4974	-0.681668	0.412971	-1.65065	0.0988109	NA
ENSG00000234518.2	22.0652	-0.803131	0.415643	-1.93226	0.0533275	NA
ENSG00000162645.13	296.04	0.0137458	0.130481	0.105348	0.9161	0.965984
ENSG00000213512.3	0.646394	-0.0205319	2.57559	-0.00797171	0.99364	NA
ENSG00000162654.9	431.08	-0.0312625	0.108701	-0.287601	0.773652	0.905996
ENSG00000284734.1	3.19357	1.15078	1.03033	1.1169	0.264036	NA
ENSG00000154451.14	143.873	-0.174118	0.181565	-0.958983	0.337567	NA
ENSG00000183347.14	0.432321	-0.982323	3.05941	-0.321082	0.748148	NA
ENSG00000225492.6	9.35963	-0.45297	0.616571	-0.73466	0.462547	NA
ENSG00000286548.1	18.6941	0.115221	0.43689	0.26373	0.791988	NA
ENSG00000197147.13	1065.91	-0.0737674	0.0891906	-0.827076	0.408194	0.698365
ENSG00000231999.7	131.421	0.309132	0.170601	1.81202	0.0699829	NA
ENSG00000171488.15	416.439	-0.108724	0.105631	-1.02928	0.303348	0.617948
ENSG00000231613.1	1.06698	2.47989	2.02231	1.22627	0.220099	NA
ENSG00000272931.1	24.3868	0.316583	0.380281	0.832497	0.405128	NA
ENSG00000171492.14	1601.42	-0.0573237	0.0698244	-0.820969	0.411664	0.70123
ENSG00000272672.1	1.49286	-0.43024	1.38581	-0.31046	0.756211	NA
ENSG00000252797.1	1.63301	2.33582	1.5484	1.50854	0.131418	NA
ENSG00000228175.3	28.0831	-0.0301856	0.342183	-0.0882147	0.929706	NA
ENSG00000162664.17	864.136	0.121969	0.0830258	1.46905	0.141819	0.451567
ENSG00000233593.10	0.702596	1.12402	2.26931	0.495311	0.62038	NA
ENSG00000232882.1	1.70056	0.954494	1.41356	0.675242	0.499522	NA
ENSG00000122482.21	1054.85	-0.141828	0.080755	-1.75627	0.0790421	0.354112
ENSG00000162669.16	26.7287	0.374633	0.359705	1.0415	0.297643	NA
ENSG00000097046.13	470.726	0.167012	0.0956152	1.74671	0.0806869	0.35685
ENSG00000229067.1	0.0702386	0.941228	4.71161	0.199768	0.841662	NA
ENSG00000203914.4	0.569804	13.5002	4.69307	2.87662	0.00401956	NA
ENSG00000069702.11	0.916992	-1.3311	2.05098	-0.649009	0.516333	NA
ENSG00000172031.7	0.357179	1.05092	3.63983	0.288729	0.772789	NA
ENSG00000230667.5	4.04961	1.71477	0.937193	1.82969	0.0672965	NA
ENSG00000189195.13	100.831	-0.0455764	0.185446	-0.245766	0.805863	NA
ENSG00000273487.1	3.69455	-0.301141	0.90402	-0.333113	0.739049	NA
ENSG00000203910.9	0.713281	-0.332864	2.26499	-0.146961	0.883163	NA
ENSG00000174842.17	130.556	0.134808	0.158197	0.852152	0.39413	NA
ENSG00000122484.9	584.157	0.109291	0.0965481	1.13198	0.257642	0.575624
ENSG00000162676.12	1510.07	0.0511067	0.0727691	0.702314	0.482483	0.75154
ENSG00000067208.14	160.093	-0.245924	0.146207	-1.68202	0.0925644	NA
ENSG00000122406.14	21612.3	-0.0165616	0.0580624	-0.285239	0.775461	0.907061
ENSG00000154511.12	21.2866	-0.0771625	0.447368	-0.172481	0.863059	NA
ENSG00000207523.1	3.25784	0.0799934	0.987645	0.080994	0.935447	NA
ENSG00000143033.18	1089.82	-0.0483887	0.0760178	-0.636545	0.524422	0.778621
ENSG00000117500.13	990.403	-0.181679	0.0890286	-2.04068	0.0412831	0.277341
ENSG00000122483.17	306.697	0.103612	0.111043	0.933076	0.350781	0.659707
ENSG00000225297.1	0.646434	0.961735	2.50125	0.384501	0.700607	NA
ENSG00000223745.8	1609.35	0.389881	0.0963367	4.04707	5.18636e-05	0.0122967
ENSG00000229567.1	3.04964	-0.837403	1.07224	-0.780984	0.434812	NA
ENSG00000117505.13	2004.57	-0.150425	0.0615467	-2.44408	0.0145224	0.181923
ENSG00000229635.1	1.4959	1.4278	1.58523	0.900691	0.367753	NA
ENSG00000137942.16	1555.5	-0.149045	0.0848404	-1.75677	0.0789563	0.354087
ENSG00000137936.18	13.8398	-0.585584	0.512778	-1.14198	0.253461	NA
ENSG00000224093.5	7.57499	0.410802	0.613372	0.669744	0.503021	NA
ENSG00000260464.1	8.55934	-0.63945	0.591709	-1.08068	0.279839	NA
ENSG00000067334.14	860.066	-0.150779	0.0749434	-2.01191	0.0442299	0.285308
ENSG00000023909.10	1004.18	-0.161723	0.0831965	-1.94387	0.0519111	0.303993
ENSG00000137962.13	0.632691	0.71873	2.29934	0.312581	0.754599	NA
ENSG00000286692.1	0.71811	-0.020536	2.42569	-0.00846605	0.993245	NA
ENSG00000117528.14	548.708	-0.0687308	0.0891112	-0.771293	0.440533	0.721465
ENSG00000117525.14	11.3785	0.852899	0.56352	1.51352	0.130147	NA
ENSG00000117519.16	41.1149	-0.569135	0.30318	-1.87721	0.0604887	NA
ENSG00000235501.6	4.26516	-0.550291	0.964705	-0.570424	0.56839	NA
ENSG00000172339.10	30.7522	-0.407137	0.332706	-1.22371	0.22106	NA
ENSG00000152078.10	1.98792	0.365764	1.29668	0.282076	0.777885	NA
ENSG00000271092.5	5.74821	0.279481	0.783131	0.356877	0.721184	NA
ENSG00000226026.6	0.915055	1.45903	1.99183	0.732507	0.463859	NA
ENSG00000122481.17	29.3181	0.489586	0.333369	1.4686	0.141941	NA
ENSG00000228852.6	9.13413	0.0635924	0.589808	0.107819	0.914139	NA
ENSG00000228502.1	41.3716	0.267543	0.358736	0.745793	0.455792	NA
ENSG00000137970.7	90.5692	-0.16752	0.1956	-0.856441	0.391754	NA
ENSG00000117569.18	389.929	0.0628273	0.109984	0.571241	0.567836	0.805359
ENSG00000188641.13	540.86	-0.115739	0.0928532	-1.24647	0.212591	0.529084
ENSG00000228057.1	6.3402	0.13608	0.758908	0.17931	0.857694	NA
ENSG00000162627.17	7.27773	-0.339744	0.755538	-0.449671	0.652948	NA
ENSG00000227034.1	1.84315	1.40157	1.41699	0.989119	0.322605	NA
ENSG00000156869.13	110.199	-0.312899	0.182525	-1.71428	0.0864768	NA
ENSG00000162688.17	483.777	0.0656356	0.0991947	0.661685	0.508173	0.769479
ENSG00000228084.1	1.70952	0.357201	1.59977	0.223283	0.823315	NA
ENSG00000117620.15	420.774	0.0164083	0.098572	0.16646	0.867795	0.947853
ENSG00000283761.1	0.283373	-1.44901	4.03676	-0.358953	0.71963	NA
ENSG00000156875.14	53.1818	-0.0371479	0.273049	-0.136049	0.891783	NA
ENSG00000156876.10	199.392	-0.139334	0.142843	-0.975431	0.329346	0.64418
ENSG00000226952.1	0.212256	-0.0205223	4.53907	-0.00452125	0.996393	NA
ENSG00000122435.10	270.862	0.237377	0.124566	1.90564	0.0566972	0.311957
ENSG00000122477.12	11.8074	-0.0144253	0.573363	-0.0251592	0.979928	NA
ENSG00000137992.14	566.319	-0.0749256	0.0892415	-0.839582	0.401143	0.694059
ENSG00000225169.1	1.41536	0.0244199	1.56157	0.015638	0.987523	NA
ENSG00000285530.1	1.21651	1.95447	1.84853	1.05731	0.290369	NA
ENSG00000230287.3	0.2856	-0.020528	3.7414	-0.00548672	0.995622	NA
ENSG00000224616.3	430.421	0.395305	0.102319	3.86345	0.000111795	0.0168445
ENSG00000137996.12	823.975	-0.0897952	0.0844419	-1.0634	0.287602	0.604862
ENSG00000207750.1	0.144768	-0.982289	4.71161	-0.208483	0.834852	NA
ENSG00000079335.20	352.143	-0.0877436	0.112228	-0.781831	0.434314	0.717168
ENSG00000234332.1	0.141736	-0.982296	4.71161	-0.208484	0.834851	NA
ENSG00000181656.7	47.5564	0.158289	0.281272	0.562762	0.573597	NA
ENSG00000162692.12	0.915855	-0.982348	4.71161	-0.208495	0.834842	NA
ENSG00000162694.14	603.454	-0.0904638	0.09558	-0.946472	0.343908	0.654489
ENSG00000273204.1	0.572663	-0.0105338	2.74609	-0.00383592	0.996939	NA
ENSG00000162695.12	528.082	0.0213144	0.095679	0.22277	0.823714	0.930789
ENSG00000117543.21	537.862	-0.0792592	0.090836	-0.872552	0.382907	0.681351
ENSG00000235795.1	1.63853	-0.681449	1.47288	-0.462663	0.643606	NA
ENSG00000233184.7	97.6475	0.0588414	0.190017	0.309663	0.756817	NA
ENSG00000225938.1	0.425929	-0.923827	2.84743	-0.324443	0.745603	NA
ENSG00000170989.9	75.5638	0.134657	0.222875	0.604178	0.545725	NA
ENSG00000228399.1	1.42594	-2.449	1.90081	-1.2884	0.197606	NA
ENSG00000183298.5	3.12255	-0.631932	1.12154	-0.563452	0.573127	NA
ENSG00000118733.16	44.1471	-0.476505	0.285673	-1.66801	0.0953142	NA
ENSG00000224613.7	0.41754	-0.0151207	3.51435	-0.00430257	0.996567	NA
ENSG00000222069.1	0.350421	1.86205	3.20667	0.580679	0.561457	NA
ENSG00000185946.16	777.879	0.258271	0.106565	2.4236	0.0153676	0.187204
ENSG00000240038.6	183.2	0.561545	0.160847	3.49118	0.000480891	0.0369824
ENSG00000243480.7	0.430534	0.840757	3.23314	0.260044	0.79483	NA
ENSG00000215869.4	0.281091	1.69204	4.02599	0.420279	0.674282	NA
ENSG00000227850.1	0.426758	1.42618	3.12304	0.456665	0.647912	NA
ENSG00000237897.2	0.771663	0.145626	2.17349	0.067001	0.946581	NA
ENSG00000232952.1	1.70552	0.747261	1.51986	0.491666	0.622956	NA
ENSG00000198890.9	528.107	-0.123669	0.10264	-1.20489	0.228248	0.545829
ENSG00000224550.1	4.44268	0.86127	0.890426	0.967256	0.333416	NA
ENSG00000134215.16	931.977	-0.0576535	0.0942268	-0.611859	0.540631	0.789691
ENSG00000230489.1	0.4938	-1.21124	2.59316	-0.467088	0.640437	NA
ENSG00000226822.3	4.78991	1.04194	0.856253	1.21686	0.223657	NA
ENSG00000085491.17	413.747	-0.0629304	0.104376	-0.602921	0.546562	0.793468
ENSG00000280186.1	1.70619	-0.897907	1.69489	-0.529772	0.59627	NA
ENSG00000162636.16	1008.03	-0.0272155	0.0757888	-0.359097	0.719522	0.881027
ENSG00000162639.16	704.984	-0.00830796	0.0860883	-0.0965051	0.923119	0.968135
ENSG00000285923.1	3.54345	0.0465975	1.01634	0.0458485	0.963431	NA
ENSG00000134186.12	2456.13	-0.0154535	0.191678	-0.0806219	0.935743	0.974018
ENSG00000143107.10	0.573726	1.2674	2.6274	0.482379	0.629536	NA
ENSG00000116266.11	1256.55	-0.0337389	0.0705806	-0.478019	0.632637	0.841763
ENSG00000162641.20	2.06097	2.85514	1.6641	1.71572	0.0862132	NA
ENSG00000121957.14	639.967	0.0411418	0.0917357	0.448482	0.653805	0.853195
ENSG00000121940.15	606.353	-0.101171	0.0900019	-1.1241	0.260971	0.580211
ENSG00000085433.15	503.168	-0.0759256	0.0919104	-0.826083	0.408757	0.698703
ENSG00000244716.3	29.5893	-0.130619	0.325561	-0.401213	0.688263	NA
ENSG00000228665.2	0.498236	2.5011	2.81023	0.89	0.373466	NA
ENSG00000197780.10	273.244	-0.192717	0.120922	-1.59374	0.110995	0.409897
ENSG00000273382.1	10.1257	-0.161501	0.56136	-0.287695	0.77358	NA
ENSG00000215717.6	916.554	0.0127929	0.0874184	0.146341	0.883653	0.953278
ENSG00000251484.3	1.42034	-0.682055	1.94118	-0.351362	0.725317	NA
ENSG00000179902.12	0.636418	0.0652588	2.37759	0.0274474	0.978103	NA
ENSG00000116299.17	4.32467	1.31782	0.925209	1.42434	0.154347	NA
ENSG00000031698.13	1980.58	-0.202467	0.0627084	-3.2287	0.00124352	0.0599674
ENSG00000143126.8	214.037	0.0109063	0.138074	0.0789883	0.937042	0.974358
ENSG00000134222.16	747.137	-0.0385434	0.0903459	-0.42662	0.669656	0.861757
ENSG00000221986.7	1.23367	-0.325922	1.93291	-0.168617	0.866098	NA
ENSG00000134243.12	2975.12	-0.068998	0.0795082	-0.867809	0.385499	0.683529
ENSG00000143106.13	1786.96	-0.0967131	0.0765495	-1.26341	0.206443	0.523669
ENSG00000143028.9	0.933988	-0.157554	1.83599	-0.0858144	0.931614	NA
ENSG00000162650.16	229.161	0.110199	0.127651	0.86328	0.387983	0.684996
ENSG00000174151.14	681.878	0.0674303	0.0882905	0.763732	0.445027	0.724883
ENSG00000181754.7	15.5245	-0.318101	0.448511	-0.709238	0.478177	NA
ENSG00000156097.12	6.69713	0.607494	0.692256	0.877557	0.380184	NA
ENSG00000065135.11	1530.28	-0.158794	0.0686521	-2.31303	0.0207212	0.207021
ENSG00000116337.18	2314.78	0.0109975	0.058017	0.189556	0.849657	0.941041
ENSG00000235045.2	1.13955	0.114193	1.89371	0.0603011	0.951916	NA
ENSG00000168765.17	940.553	-0.198934	0.0847345	-2.34773	0.018888	0.19849
ENSG00000213366.13	364.111	0.319738	0.13999	2.28401	0.022371	0.213693
ENSG00000134184.13	283.24	-0.0537257	0.148113	-0.362736	0.716802	0.880493
ENSG00000260246.1	0.358038	0.856498	3.14696	0.272167	0.785494	NA
ENSG00000134201.12	238.689	-0.182039	0.136735	-1.33133	0.18308	0.496293
ENSG00000241720.2	0.28452	-0.0205236	3.74805	-0.00547581	0.995631	NA
ENSG00000134202.11	186.08	-0.0705501	0.140332	-0.502736	0.61515	0.832036
ENSG00000198758.10	0.426831	1.46341	3.26361	0.448402	0.653863	NA
ENSG00000228420.1	1.49714	-0.888986	1.66269	-0.534667	0.59288	NA
ENSG00000261055.1	1.20248	2.06499	1.86682	1.10615	0.268661	NA
ENSG00000184371.14	220.242	-0.0158573	0.140477	-0.112882	0.910124	0.963763
ENSG00000168710.18	2239.95	-0.137822	0.0618188	-2.22944	0.0257845	0.227039
ENSG00000143093.15	1025.27	0.0270353	0.0732302	0.369182	0.711992	0.878302
ENSG00000258634.3	99.9961	0.1667	0.200971	0.829472	0.406837	NA
ENSG00000224965.1	1.27501	0.382703	1.70637	0.224279	0.82254	NA
ENSG00000116396.14	98.6761	0.330585	0.188575	1.75307	0.0795893	NA
ENSG00000227963.1	3.88976	0.339951	0.858464	0.395999	0.692106	NA
ENSG00000162775.16	421.946	0.0274611	0.119833	0.229161	0.818744	0.928056
ENSG00000224699.9	67.9151	0.454508	0.219186	2.07362	0.0381149	NA
ENSG00000168679.18	24.4022	0.57269	0.399659	1.43294	0.151874	NA
ENSG00000273373.1	141.926	0.655461	0.20108	3.2597	0.00111529	NA
ENSG00000134248.13	331.277	-0.0466548	0.107193	-0.43524	0.663388	0.858316
ENSG00000177301.15	9.43042	0.551467	0.605169	0.911261	0.362158	NA
ENSG00000259834.1	247.726	0.00948081	0.122635	0.077309	0.938378	0.974582
ENSG00000177272.9	343.295	-0.08678	0.113621	-0.763767	0.445006	0.724883
ENSG00000237415.2	0.784193	-0.106689	4.58878	-0.0232501	0.981451	NA
ENSG00000143119.14	1337.09	-0.012925	0.0726321	-0.177952	0.858761	0.943919
ENSG00000261654.1	8.59863	0.413638	0.670193	0.617192	0.537108	NA
ENSG00000232811.1	15.8245	0.453315	0.469292	0.965954	0.334067	NA
ENSG00000121931.16	471.216	-0.187703	0.10138	-1.85148	0.0641007	0.325225
ENSG00000273010.1	4.62199	-0.233374	0.864803	-0.269858	0.78727	NA
ENSG00000156171.14	850.372	-0.0695282	0.07507	-0.926179	0.354353	0.662149
ENSG00000134255.14	508.856	0.0535514	0.0879946	0.608575	0.542806	0.790572
ENSG00000162777.17	573.92	-0.148741	0.0878393	-1.69333	0.090392	0.375654
ENSG00000064886.14	4.35526	-0.101863	0.924812	-0.110145	0.912295	NA
ENSG00000173947.14	4.97	0.852749	0.945053	0.902329	0.366882	NA
ENSG00000085465.13	49.0716	0.222038	0.272282	0.815471	0.414803	NA
ENSG00000260948.1	18.4119	0.703816	0.413147	1.70355	0.088466	NA
ENSG00000233337.1	8.22218	0.417526	0.586448	0.711959	0.47649	NA
ENSG00000243960.1	4.53902	0.711344	0.892343	0.797164	0.425356	NA
ENSG00000116455.14	287.884	-0.0629337	0.114065	-0.551736	0.581129	0.812945
ENSG00000116459.11	2751.82	-0.109552	0.0558093	-1.96296	0.0496503	0.299226
ENSG00000143110.11	333.475	0.0572561	0.109396	0.523385	0.600706	0.823852
ENSG00000121933.19	5.49407	-0.464206	0.794489	-0.584282	0.559031	NA
ENSG00000282608.1	6.00526	-0.0356374	0.733803	-0.0485654	0.961266	NA
ENSG00000116473.14	1546.59	-0.131684	0.0650124	-2.02552	0.0428139	0.280919
ENSG00000231346.5	9.75928	0.162802	0.577906	0.281711	0.778165	NA
ENSG00000215867.4	0.502912	0.560444	2.52818	0.221679	0.824564	NA
ENSG00000197852.12	423.641	0.0319214	0.103944	0.307101	0.758767	0.898664
ENSG00000227811.3	3.00694	-0.834984	1.15179	-0.724943	0.468487	NA
ENSG00000284830.1	4.68767	0.21082	0.825635	0.255343	0.798458	NA
ENSG00000064703.12	488.67	-0.0772715	0.0967298	-0.798838	0.424384	0.710059
ENSG00000171385.9	1.43242	1.83133	1.67523	1.09318	0.274315	NA
ENSG00000231246.2	2.48019	1.51405	1.13508	1.33388	0.182245	NA
ENSG00000143079.15	230.82	-0.0796378	0.131085	-0.607529	0.5435	0.790804
ENSG00000134245.18	21.8741	0.534574	0.414792	1.28878	0.197476	NA
ENSG00000273483.1	1.62521	0.760725	1.5561	0.488866	0.624937	NA
ENSG00000007341.19	215.188	0.0894899	0.145805	0.613764	0.539371	0.788785
ENSG00000116489.13	4173.52	-0.159318	0.0562292	-2.83337	0.00460599	0.109109
ENSG00000155363.18	1243.07	-0.0470416	0.06805	-0.69128	0.489389	0.755595
ENSG00000225075.1	3.62191	0.3795	0.979545	0.387424	0.698442	NA
ENSG00000155366.16	848.065	-0.0861243	0.0940683	-0.915551	0.359903	0.665768
ENSG00000155367.15	32.7263	-0.0938735	0.323398	-0.290272	0.771608	NA
ENSG00000184599.13	0.280562	0.891207	3.7578	0.237162	0.812531	NA
ENSG00000155380.11	448.052	-0.0759369	0.100181	-0.758001	0.44845	0.727161
ENSG00000229020.4	0.561377	0.864225	2.53466	0.340962	0.733132	NA
ENSG00000226419.8	22.1979	0.346819	0.400857	0.865193	0.386933	NA
ENSG00000238198.2	6.30005	-0.101054	0.727771	-0.138855	0.889565	NA
ENSG00000198799.12	331.843	0.00647872	0.109848	0.058979	0.952969	0.981113
ENSG00000081026.19	83.7485	0.0283902	0.207904	0.136554	0.891383	NA
ENSG00000232499.2	4.56006	1.3301	0.895854	1.48473	0.137616	NA
ENSG00000116793.16	1239.51	0.0152433	0.0694055	0.219627	0.826162	0.931115
ENSG00000232450.1	12.7928	0.368483	0.490529	0.751196	0.452535	NA
ENSG00000081019.13	719.919	-0.100525	0.0865071	-1.16204	0.245219	0.563142
ENSG00000231128.6	3.53172	1.42549	0.989068	1.44125	0.149515	NA
ENSG00000134242.16	479.643	0.00811238	0.103956	0.0780365	0.937799	0.974582
ENSG00000226167.1	31.4148	0.289642	0.313677	0.923376	0.355811	NA
ENSG00000188761.13	8.50588	0.5918	0.625054	0.946798	0.343742	NA
ENSG00000134262.13	538.546	0.358146	0.0998885	3.58546	0.000336486	0.0308583
ENSG00000118655.7	455.113	-0.201166	0.096803	-2.0781	0.0377001	0.267941
ENSG00000235527.7	10.865	-0.0969393	0.524543	-0.184807	0.85338	NA
ENSG00000163349.22	3983.91	0.0100598	0.068468	0.146927	0.88319	0.953096
ENSG00000116774.12	7.76655	0.0615241	0.703948	0.0873986	0.930355	NA
ENSG00000134207.16	1.48458	1.62605	1.64366	0.989288	0.322522	NA
ENSG00000197323.12	1534.11	-0.014396	0.0665401	-0.21635	0.828715	0.932115
ENSG00000236480.1	1.85169	0.705377	1.40726	0.501243	0.6162	NA
ENSG00000116752.6	345.579	-0.0336322	0.105905	-0.31757	0.750811	0.895882
ENSG00000175984.15	592.372	-0.107944	0.0988961	-1.09149	0.275057	0.59392
ENSG00000213281.5	1719.56	-0.164499	0.0699067	-2.35313	0.0186161	0.198145
ENSG00000009307.16	12315.4	-0.0518267	0.0623314	-0.831469	0.405709	0.697442
ENSG00000201900.1	1.63671	3.26274	1.64308	1.98574	0.0470617	NA
ENSG00000052723.11	777.321	0.0368665	0.10156	0.363002	0.716604	0.880448
ENSG00000198765.12	0.281714	-0.990489	4.06604	-0.2436	0.80754	NA
ENSG00000134198.10	132.165	-0.0914592	0.188736	-0.484587	0.62797	NA
ENSG00000233730.1	4.96469	1.21443	0.956381	1.26982	0.204148	NA
ENSG00000173218.15	1420.29	-0.121792	0.0756388	-1.61019	0.107357	0.403149
ENSG00000214204.4	0.634345	-0.0114069	4.60471	-0.00247721	0.998023	NA
ENSG00000228127.3	0.94044	-2.18391	1.97362	-1.10655	0.268488	NA
ENSG00000163393.13	497.849	0.0924238	0.0984387	0.938897	0.347784	0.65787
ENSG00000173212.4	1.63404	-0.343802	1.55737	-0.220758	0.825281	NA
ENSG00000163399.16	2750.78	-0.13269	0.0717436	-1.84951	0.0643845	0.32558
ENSG00000203865.10	44.0417	0.0136292	0.273609	0.0498128	0.960272	NA
ENSG00000212385.1	0.565963	2.49277	2.59137	0.96195	0.336075	NA
ENSG00000233154.6	3.2656	0.144711	0.998719	0.144897	0.884792	NA
ENSG00000224950.2	58.7988	0.141363	0.245014	0.576957	0.563969	NA
ENSG00000286276.1	10.3786	0.231883	0.541499	0.428225	0.668487	NA
ENSG00000116815.16	272.623	-0.0116001	0.127128	-0.0912477	0.927296	0.969804
ENSG00000177173.5	6.0807	0.546229	0.813771	0.671232	0.502073	NA
ENSG00000143061.17	63.8146	-0.381292	0.246993	-1.54374	0.122652	NA
ENSG00000116824.5	8.47799	-0.0962045	0.640375	-0.150231	0.880582	NA
ENSG00000134247.10	19.9657	0.256491	0.458732	0.559132	0.576072	NA
ENSG00000134256.12	44.332	0.480352	0.352941	1.361	0.173514	NA
ENSG00000236137.1	3.72768	0.0774703	1.01226	0.0765319	0.938996	NA
ENSG00000116830.12	970.625	-0.0417693	0.0827811	-0.504575	0.613857	0.831599
ENSG00000134253.10	101.877	0.211804	0.186388	1.13636	0.255805	NA
ENSG00000271427.1	7.51488	0.204649	0.668003	0.306359	0.759331	NA
ENSG00000198162.12	1200.76	-0.0525012	0.0905458	-0.579831	0.562029	0.801097
ENSG00000279513.1	0.989669	1.5668	1.80571	0.867691	0.385563	NA
ENSG00000183508.5	816.285	-0.0264949	0.0794503	-0.333477	0.738774	0.889112
ENSG00000213262.3	0.425705	-1.05891	3.26377	-0.324444	0.745602	NA
ENSG00000228217.1	2.22735	-0.483583	1.46534	-0.330013	0.74139	NA
ENSG00000196505.11	216.275	-0.0667665	0.127092	-0.525339	0.599347	0.822918
ENSG00000065183.16	967.251	-0.153951	0.0790724	-1.94696	0.0515396	0.303751
ENSG00000155761.14	2.42026	-1.0392	1.20153	-0.864898	0.387095	NA
ENSG00000116874.11	173.419	0.139881	0.141646	0.987538	0.323379	0.6388
ENSG00000231365.6	146.093	0.0478177	0.169162	0.282675	0.777426	NA
ENSG00000260941.1	0.709178	0.175659	2.08567	0.0842216	0.93288	NA
ENSG00000198857.3	0.919622	0.137711	2.06368	0.066731	0.946796	NA
ENSG00000143067.5	87.8796	0.192131	0.202366	0.949422	0.342406	NA
ENSG00000092621.12	427.919	-0.0574596	0.107185	-0.536081	0.591903	0.819058
ENSG00000134193.15	0.637597	-0.0678678	2.41285	-0.0281276	0.97756	NA
ENSG00000134250.20	2966.88	0.0548361	0.133406	0.411046	0.681039	0.86719
ENSG00000265808.4	1610.88	-0.114711	0.0660499	-1.73674	0.0824337	0.360079
ENSG00000274642.1	3.44753	0.0853187	1.03008	0.0828268	0.933989	NA
ENSG00000223804.5	59.2685	0.20575	0.238138	0.863997	0.38759	NA
ENSG00000270231.4	298.15	0.387326	0.12246	3.16289	0.00156212	0.0679734
ENSG00000270392.2	24.2436	0.376276	0.417611	0.90102	0.367578	NA
ENSG00000275131.3	119.074	0.294935	0.168762	1.74764	0.0805266	NA
ENSG00000286106.1	1.36523	2.59172	1.73979	1.48967	0.13631	NA
ENSG00000273136.7	254.158	0.064197	0.121974	0.526316	0.598669	0.822476
ENSG00000287979.1	2.92541	0.374076	1.05448	0.354749	0.722778	NA
ENSG00000281741.2	14.4263	0.248938	0.493134	0.504807	0.613694	NA
ENSG00000226067.7	184.335	-0.107501	0.143636	-0.748422	0.454206	0.732228
ENSG00000277610.1	1.05398	1.49901	1.87912	0.797718	0.425034	NA
ENSG00000285215.2	1.56322	0.247581	1.46901	0.168536	0.866162	NA
ENSG00000275585.2	4.71543	-0.147099	0.919499	-0.159977	0.872899	NA
ENSG00000198019.13	2.83897	0.781357	1.3516	0.578098	0.563198	NA
ENSG00000233029.3	3.9688	0.228194	0.86759	0.263021	0.792535	NA
ENSG00000223345.3	0.567196	0.906884	2.70771	0.334927	0.73768	NA
ENSG00000188610.12	108.183	-0.169471	0.173389	-0.977402	0.32837	NA
ENSG00000171943.12	125.859	-0.087573	0.17109	-0.511854	0.608753	NA
ENSG00000272583.1	0.36179	-0.0177284	3.36291	-0.00527174	0.995794	NA
ENSG00000231752.6	18.2594	0.0312822	0.434931	0.0719246	0.942662	NA
ENSG00000232721.2	0.283701	-0.0205193	3.75206	-0.0054688	0.995637	NA
ENSG00000223779.6	1.0749	0.266462	1.84994	0.144038	0.885471	NA
ENSG00000242352.2	1.04873	-0.0433298	1.95789	-0.0221308	0.982344	NA
ENSG00000265531.3	1.41722	1.34504	1.45633	0.923581	0.355704	NA
ENSG00000234571.2	0.926423	0.611031	1.937	0.315451	0.752419	NA
ENSG00000273213.3	3.6748	-0.0990837	1.05285	-0.0941101	0.925022	NA
ENSG00000263513.5	19.6815	-0.110199	0.406352	-0.27119	0.786245	NA
ENSG00000270872.2	23.2064	-0.783592	0.434104	-1.80508	0.0710627	NA
ENSG00000207205.1	3.30052	-0.275906	1.10107	-0.25058	0.802139	NA
ENSG00000233586.1	1.56846	0.578924	1.56956	0.368845	0.712243	NA
ENSG00000266338.6	94.3387	0.340658	0.189834	1.79451	0.0727321	NA
ENSG00000227212.3	0.638323	0.340642	2.66241	0.127945	0.898193	NA
ENSG00000196369.11	106.29	-0.158342	0.179053	-0.884331	0.376517	NA
ENSG00000215784.6	47.6847	-0.039786	0.263941	-0.150738	0.880182	NA
ENSG00000283752.1	0.642761	0.175513	2.36487	0.0742167	0.940838	NA
ENSG00000272419.6	157.046	0.110765	0.154976	0.714722	0.474781	NA
ENSG00000277678.1	1.85714	2.05182	1.72037	1.19266	0.233002	NA
ENSG00000281571.2	27.5365	-0.0761428	0.345503	-0.220382	0.825573	NA
ENSG00000223612.3	11.6912	-0.2238	0.541145	-0.413567	0.679191	NA
ENSG00000276216.1	2.05263	0.781327	1.35927	0.574815	0.565416	NA
ENSG00000236140.1	1.70215	-0.243501	1.30908	-0.18601	0.852437	NA
ENSG00000162825.16	16.3166	0.00809252	0.480558	0.0168398	0.986564	NA
ENSG00000234367.1	0.629607	-1.11483	2.4985	-0.446201	0.655452	NA
ENSG00000272150.5	19.7042	-0.248845	0.408096	-0.60977	0.542014	NA
ENSG00000117262.19	104.607	-0.040719	0.179096	-0.227358	0.820145	NA
ENSG00000174827.13	8.17865	0.468551	0.64788	0.723206	0.469553	NA
ENSG00000117281.16	14.0293	0.662894	0.492077	1.34713	0.177937	NA
ENSG00000265491.5	1257.68	-0.0178781	0.0678883	-0.263345	0.792285	0.915682
ENSG00000186141.9	717.114	0.0405544	0.0851448	0.476299	0.633862	0.84251
ENSG00000186364.12	124.572	0.200974	0.179029	1.12258	0.261615	NA
ENSG00000131788.16	661.8	0.0282622	0.0917023	0.308195	0.757934	0.898631
ENSG00000198483.13	16.1273	-0.749699	0.480949	-1.55879	0.119046	NA
ENSG00000143127.13	20.0106	0.440391	0.384008	1.14683	0.251452	NA
ENSG00000131779.11	471.235	-0.122704	0.102018	-1.20276	0.229068	0.546388
ENSG00000265241.6	1098.48	-0.0492894	0.0749082	-0.657998	0.510539	0.769907
ENSG00000211451.12	12.625	0.66683	0.514235	1.29674	0.19472	NA
ENSG00000234222.6	6.41825	0.172585	0.715298	0.241277	0.809341	NA
ENSG00000271601.4	765.589	-0.114734	0.085966	-1.33465	0.181991	0.494863
ENSG00000272031.3	43.8249	0.213041	0.28329	0.752022	0.452038	NA
ENSG00000121851.13	470.869	-0.229007	0.107598	-2.12835	0.0333083	0.253342
ENSG00000265972.6	6123.25	-0.0753792	0.0653004	-1.15434	0.248359	0.566603
ENSG00000168509.20	1.20856	1.79253	1.83243	0.978227	0.327962	NA
ENSG00000287190.1	0.643335	-3.22289	2.3905	-1.3482	0.177593	NA
ENSG00000233396.8	22.4761	-0.0944561	0.39325	-0.240194	0.81018	NA
ENSG00000271425.9	113.483	0.271669	0.205918	1.3193	0.187068	NA
ENSG00000264343.6	4.35891	0.946118	0.963302	0.982162	0.32602	NA
ENSG00000276509.1	4.00672	-0.484476	0.983628	-0.492539	0.622338	NA
ENSG00000277406.2	14.0474	-0.29382	0.481002	-0.61085	0.541299	NA
ENSG00000273768.1	1.91497	-0.379728	1.29374	-0.293512	0.769131	NA
ENSG00000287978.1	40.3464	-0.181767	0.298511	-0.60891	0.542584	NA
ENSG00000276975.3	3.95131	-0.347447	1.00098	-0.347108	0.72851	NA
ENSG00000268043.7	433.012	0.191252	0.103504	1.84778	0.0646347	0.326128
ENSG00000244371.2	1.60831	0.373726	1.43868	0.259769	0.795042	NA
ENSG00000227242.4	7.42228	0.864276	0.677691	1.27533	0.202194	NA
ENSG00000225603.3	6.76895	1.18257	0.865122	1.36695	0.171642	NA
ENSG00000230832.3	1.13635	-0.347016	1.73207	-0.200348	0.841209	NA
ENSG00000131791.8	747.93	0.026549	0.0858301	0.30932	0.757078	0.898079
ENSG00000180867.11	147.037	-0.0254847	0.15691	-0.162416	0.870978	NA
ENSG00000237188.5	0.980105	1.53362	2.03907	0.752118	0.45198	NA
ENSG00000131781.13	563.423	-0.0900574	0.0919537	-0.979378	0.327393	0.641959
ENSG00000226015.2	50.0002	0.252242	0.24827	1.016	0.309631	NA
ENSG00000236806.1	1.13747	1.79238	2.13845	0.838169	0.401936	NA
ENSG00000131778.19	35.2648	0.587952	0.307311	1.91321	0.0557208	NA
ENSG00000278811.4	37.6666	0.633807	0.313877	2.01928	0.0434578	NA
ENSG00000116128.11	215.852	0.133396	0.13463	0.990832	0.321768	0.637437
ENSG00000162836.12	395.685	0.172123	0.104368	1.64919	0.0991085	0.390246
ENSG00000265107.3	54.5115	-0.156874	0.288018	-0.544668	0.585982	NA
ENSG00000188092.15	131.262	0.368643	0.169664	2.17278	0.0297965	NA
ENSG00000215859.9	8.89494	1.27819	0.635529	2.01123	0.0443014	NA
ENSG00000274372.5	8.45035	0.0869482	0.631914	0.137595	0.89056	NA
ENSG00000206791.1	0.359408	-1.46835	3.40901	-0.430725	0.666668	NA
ENSG00000206585.1	0.431209	-0.92651	3.03272	-0.305505	0.759982	NA
ENSG00000229828.2	0.214478	-1.64022	4.68217	-0.350312	0.726104	NA
ENSG00000263956.6	396.11	0.24412	0.106212	2.29841	0.0215382	0.21013
ENSG00000225080.1	7.20268	1.25302	0.711839	1.76026	0.0783643	NA
ENSG00000198658.4	4.40126	0.622625	0.916107	0.679642	0.496731	NA
ENSG00000232265.8	140.646	-0.165641	0.166997	-0.991878	0.321257	NA
ENSG00000227733.10	8.69932	-0.0955173	0.596345	-0.160171	0.872746	NA
ENSG00000199879.1	1.55733	0.379366	1.73577	0.218557	0.826995	NA
ENSG00000234283.1	5.01469	-0.106767	0.826928	-0.129113	0.897268	NA
ENSG00000228626.1	10.2479	-0.660223	0.577446	-1.14335	0.252894	NA
ENSG00000274020.4	136.795	0.126802	0.164059	0.772906	0.439578	NA
ENSG00000238107.1	1.28652	-1.07047	1.66798	-0.641774	0.52102	NA
ENSG00000224481.3	6.50236	0.137148	0.766735	0.178873	0.858038	NA
ENSG00000235988.1	4.18104	-0.144186	0.859924	-0.167673	0.866841	NA
ENSG00000283676.1	1.12053	-1.34698	1.88522	-0.714491	0.474923	NA
ENSG00000272824.1	3.88291	0.729656	0.936825	0.77886	0.436062	NA
ENSG00000207340.1	3.98237	1.56084	0.991606	1.57405	0.115475	NA
ENSG00000231551.8	56.1899	0.421069	0.266398	1.5806	0.113968	NA
ENSG00000201183.1	1.77236	0.935568	1.35634	0.689773	0.490337	NA
ENSG00000225871.2	6.7162	1.14074	0.741396	1.53864	0.123892	NA
ENSG00000280649.2	40.9667	-0.125274	0.282113	-0.444057	0.657001	NA
ENSG00000274210.1	4.5431	1.1513	0.891332	1.29166	0.196475	NA
ENSG00000270629.6	249.944	-0.0298772	0.142481	-0.209693	0.833908	0.934486
ENSG00000178104.19	370.886	0.0146308	0.101773	0.14376	0.88569	0.95401
ENSG00000269713.7	107.042	0.306688	0.176395	1.73865	0.0820972	NA
ENSG00000201699.1	0.34982	0.898536	3.46677	0.259185	0.795493	NA
ENSG00000274265.5	116.93	0.0712406	0.183789	0.387621	0.698296	NA
ENSG00000215861.6	13.024	-0.189625	0.507375	-0.373737	0.7086	NA
ENSG00000272755.1	0.140198	0.858788	4.70096	0.182683	0.855046	NA
ENSG00000274423.1	0.636584	0.298577	2.29387	0.130163	0.896437	NA
ENSG00000286219.1	40.7345	0.255304	0.295276	0.86463	0.387242	NA
ENSG00000271383.7	3.07518	-0.150417	1.0574	-0.142252	0.886881	NA
ENSG00000277147.6	136.869	0.00363392	0.172309	0.0210895	0.983174	NA
ENSG00000275557.1	47.4935	0.143373	0.289848	0.49465	0.620847	NA
ENSG00000206828.1	1.40215	1.80917	1.72642	1.04793	0.294673	NA
ENSG00000284842.1	0.838205	0.544955	2.35934	0.230978	0.817332	NA
ENSG00000234232.7	6.81862	0.600995	0.66647	0.901758	0.367185	NA
ENSG00000150337.13	25.0667	0.236825	0.36632	0.646498	0.517957	NA
ENSG00000203814.6	31.3111	0.620045	0.306752	2.02132	0.0432465	NA
ENSG00000233030.2	3.46734	0.535341	0.924104	0.579308	0.562381	NA
ENSG00000183598.3	3.83013	1.21734	0.932803	1.30504	0.191879	NA
ENSG00000270882.2	2.63271	0.313669	1.06215	0.295315	0.767753	NA
ENSG00000220323.4	76.5518	0.463692	0.231755	2.00079	0.0454154	NA
ENSG00000261716.2	244.437	0.299492	0.154862	1.93393	0.0531218	0.306286
ENSG00000184678.10	449.136	0.262021	0.0999692	2.62102	0.00876678	0.144399
ENSG00000184260.5	11.4634	-0.428463	0.552792	-0.775089	0.438287	NA
ENSG00000184270.5	0.289568	0.445548	3.95162	0.112751	0.910228	NA
ENSG00000178096.9	190.5	-0.0577204	0.14655	-0.393862	0.693683	0.871564
ENSG00000159164.10	2198.57	-0.0506711	0.0566257	-0.894843	0.370871	0.672493
ENSG00000143368.10	1508.34	-0.0315061	0.070758	-0.445266	0.656128	0.854284
ENSG00000014914.21	14.12	0.460909	0.488747	0.943044	0.345659	NA
ENSG00000264522.6	225.839	-0.281304	0.126155	-2.22984	0.0257583	0.227039
ENSG00000285184.3	13.3048	0.490144	0.503429	0.973609	0.330251	NA
ENSG00000223945.2	0.277969	1.05508	4.07652	0.258818	0.795775	NA
ENSG00000136631.15	767.73	0.034833	0.0831084	0.419128	0.675123	0.864081
ENSG00000023902.14	2110.08	0.0467855	0.0799701	0.585038	0.558522	0.79889
ENSG00000285554.1	0.494997	-0.0139311	2.91483	-0.00477937	0.996187	NA
ENSG00000143401.15	2249.93	-0.254484	0.0874449	-2.91022	0.00361177	0.0994379
ENSG00000222222.1	1.49428	1.03147	1.55123	0.664939	0.50609	NA
ENSG00000118298.12	14.9789	0.442999	0.465784	0.951082	0.341563	NA
ENSG00000117362.13	2700.76	-0.0921949	0.0586182	-1.5728	0.115764	0.414513
ENSG00000118292.9	28.5824	0.603254	0.354078	1.70373	0.088431	NA
ENSG00000159208.16	5.31936	0.32135	0.751082	0.427849	0.668761	NA
ENSG00000266472.5	886.203	0.0447924	0.0852413	0.525477	0.599251	0.822908
ENSG00000117360.13	1013.89	0.0683436	0.0844456	0.809321	0.418331	0.705215
ENSG00000163125.15	1347.2	-0.0633181	0.0739771	-0.855914	0.392045	0.687645
ENSG00000143374.17	822.298	0.0553632	0.0788442	0.702185	0.482564	0.75154
ENSG00000143369.15	436.453	0.0108486	0.0974036	0.111378	0.911317	0.963763
ENSG00000228126.1	6.90146	0.398461	0.727267	0.547888	0.583769	NA
ENSG00000237781.3	4.82345	1.19696	0.810655	1.47653	0.139801	NA
ENSG00000143382.14	375.644	0.392901	0.103276	3.80439	0.000142157	0.0194635
ENSG00000264553.1	0.99977	0.310004	2.00553	0.154575	0.877157	NA
ENSG00000203804.4	1.12674	3.38707	1.91102	1.77239	0.07633	NA
ENSG00000274963.1	0.0709715	-0.0205625	4.71161	-0.00436422	0.996518	NA
ENSG00000143384.13	4177.26	-0.125088	0.0547704	-2.28387	0.0223794	0.213693
ENSG00000253047.1	5.12727	0.222119	0.80407	0.276244	0.782361	NA
ENSG00000143420.18	3672.73	-0.130797	0.0639358	-2.04575	0.0407811	0.275877
ENSG00000276103.1	2.92171	0.819985	1.14164	0.718255	0.4726	NA
ENSG00000143457.11	1091.23	-0.0828707	0.0716443	-1.1567	0.247396	0.565602
ENSG00000143452.16	0.496342	-1.72458	2.7271	-0.632387	0.527134	NA
ENSG00000163131.11	1266.29	-0.0583741	0.0785752	-0.742907	0.457538	0.734101
ENSG00000143387.13	63.695	0.229157	0.241111	0.950422	0.341898	NA
ENSG00000143437.21	1853.83	-0.0925964	0.0585835	-1.58059	0.113972	0.412634
ENSG00000283324.1	0.139257	-0.0205033	4.71161	-0.00435164	0.996528	NA
ENSG00000143379.12	1074.28	0.124108	0.0737746	1.68225	0.0925196	0.378051
ENSG00000143418.19	4700.56	-0.109012	0.0580517	-1.87785	0.060402	0.318766
ENSG00000231073.1	9.31818	0.212928	0.57258	0.371876	0.709985	NA
ENSG00000143412.10	517.865	0.220172	0.099487	2.21307	0.0268929	0.231469
ENSG00000143409.15	2504.7	0.0132846	0.0626517	0.212039	0.832077	0.934294
ENSG00000143363.17	2271.73	-0.115178	0.0682249	-1.68821	0.0913706	0.376681
ENSG00000200759.1	0.992814	2.75572	1.96031	1.40576	0.159795	NA
ENSG00000163141.20	68.3698	0.259203	0.226543	1.14416	0.252555	NA
ENSG00000143443.10	97.8907	0.136022	0.190056	0.715693	0.474181	NA
ENSG00000197622.13	3551.34	0.101313	0.0705624	1.4358	0.15106	0.461412
ENSG00000213190.3	362.586	0.0715268	0.11009	0.649713	0.515878	0.773658
ENSG00000143458.12	356.653	-0.0140135	0.105966	-0.132245	0.894791	0.957443
ENSG00000261168.1	12.328	-0.250691	0.533039	-0.470306	0.638137	NA
ENSG00000143434.15	580.057	-0.0545909	0.0858279	-0.636051	0.524743	0.778761
ENSG00000163154.6	448.583	-0.10147	0.107298	-0.945684	0.34431	0.654869
ENSG00000163156.11	678.057	-0.0388207	0.0844145	-0.459882	0.645601	0.848648
ENSG00000163155.12	86.3826	0.00492131	0.199018	0.0247279	0.980272	NA
ENSG00000163159.12	980.473	-0.192572	0.0937761	-2.05353	0.0400213	0.2744
ENSG00000143398.20	1041.67	0.00492794	0.0736156	0.0669415	0.946628	0.977914
ENSG00000159352.15	2798.43	-0.15931	0.0623434	-2.55536	0.0106079	0.157112
ENSG00000232671.6	1.9935	-2.24133	1.7097	-1.31095	0.189876	NA
ENSG00000143373.18	1220.3	-0.0375129	0.0738118	-0.508224	0.611296	0.830007
ENSG00000143393.16	1732	-0.00474391	0.0612182	-0.0774918	0.938232	0.974582
ENSG00000265753.2	0.356447	-0.0205305	3.47955	-0.00590032	0.995292	NA
ENSG00000273481.1	0.427391	-0.0138069	3.05557	-0.00451861	0.996395	NA
ENSG00000143390.17	1733.06	0.0233512	0.0632964	0.368918	0.712189	0.878354
ENSG00000237976.1	11.3322	-0.433525	0.563741	-0.769015	0.441885	NA
ENSG00000143416.21	22.0504	0.00439645	0.459569	0.00956648	0.992367	NA
ENSG00000159377.11	2775.2	-0.0209168	0.069018	-0.303063	0.761842	0.899868
ENSG00000143442.22	1983.71	0.0850173	0.0704171	1.20734	0.227301	0.545535
ENSG00000238711.1	0.358658	1.28217	3.36597	0.38092	0.703262	NA
ENSG00000143375.15	9.30058	0.135455	0.581752	0.232839	0.815886	NA
ENSG00000143367.16	38.6756	-0.0917277	0.299901	-0.30586	0.759711	NA
ENSG00000223861.1	0.564076	-0.0193075	2.6023	-0.00741941	0.99408	NA
ENSG00000143376.14	441.116	0.0712754	0.103961	0.6856	0.492966	0.758275
ENSG00000250734.2	0.0716443	-0.982284	4.71161	-0.208482	0.834853	NA
ENSG00000159409.15	1.56538	0.702532	1.5432	0.455242	0.648935	NA
ENSG00000178796.13	0.502154	-2.18453	2.66571	-0.819492	0.412506	NA
ENSG00000143436.11	391.22	-0.087935	0.105724	-0.831742	0.405554	0.697442
ENSG00000143450.16	14.2781	0.115203	0.455021	0.253181	0.800129	NA
ENSG00000249602.1	17.5945	-0.120993	0.459939	-0.263062	0.792503	NA
ENSG00000268288.1	0.848406	-1.08184	1.92246	-0.562738	0.573613	NA
ENSG00000182134.16	246.982	0.0277909	0.125199	0.221974	0.824334	0.930789
ENSG00000203288.4	8.02176	0.159881	0.601113	0.265975	0.790258	NA
ENSG00000269489.1	1.83285	0.509452	1.43042	0.356156	0.721724	NA
ENSG00000143365.19	0.349926	-0.226105	3.15794	-0.0715989	0.942921	NA
ENSG00000225556.1	0.4293	-0.982324	3.05121	-0.321945	0.747494	NA
ENSG00000196407.12	0.70453	-1.30541	2.24589	-0.581242	0.561077	NA
ENSG00000159445.13	512.024	0.0601232	0.100164	0.600249	0.548341	0.794688
ENSG00000285651.1	0.852541	2.79414	2.07572	1.3461	0.178269	NA
ENSG00000197747.9	535.845	-0.0176643	0.0940664	-0.187786	0.851045	0.941425
ENSG00000229021.2	1.77908	0.298338	1.36108	0.219192	0.8265	NA
ENSG00000163191.6	387.771	-0.0407379	0.115515	-0.352664	0.72434	0.88242
ENSG00000182898.4	0.429976	0.462232	3.17895	0.145404	0.884392	NA
ENSG00000159450.12	97.4201	-0.273804	0.189357	-1.44596	0.148188	NA
ENSG00000237975.7	1.34847	1.01312	1.69638	0.597225	0.550357	NA
ENSG00000197915.6	0.783112	0.440338	2.00796	0.219297	0.826419	NA
ENSG00000143631.10	1.70601	0.859676	1.53361	0.560558	0.575099	NA
ENSG00000203783.5	0	NA	NA	NA	NA	NA
ENSG00000163218.15	0.495639	0.344663	2.69166	0.128049	0.898111	NA
ENSG00000163220.11	105.468	-0.17691	0.204841	-0.863647	0.387782	NA
ENSG00000163221.9	3.92934	-0.378981	1.01967	-0.37167	0.710138	NA
ENSG00000237008.2	0.0706774	-0.98228	4.71161	-0.208481	0.834854	NA
ENSG00000143546.10	61.2319	0.369727	0.276235	1.33845	0.180749	NA
ENSG00000238279.1	1.20573	1.67197	1.75663	0.95181	0.341193	NA
ENSG00000197956.10	2714.35	-0.0755884	0.0627869	-1.20389	0.228633	0.546102
ENSG00000196420.7	2.20338	1.32108	1.32326	0.998352	0.318109	NA
ENSG00000196154.12	3819.91	-0.150131	0.0620597	-2.41914	0.0155573	0.18815
ENSG00000188015.10	3.96587	1.05811	0.894771	1.18255	0.236987	NA
ENSG00000196754.12	10.2331	0.649492	0.583262	1.11355	0.265472	NA
ENSG00000188643.11	6.97853	0.727585	0.717058	1.01468	0.310258	NA
ENSG00000189334.9	0.353242	-0.892417	3.69148	-0.24175	0.808974	NA
ENSG00000189171.14	39.1298	0.28685	0.290118	0.988735	0.322793	NA
ENSG00000160678.11	39.2786	0.388896	0.322092	1.20741	0.227275	NA
ENSG00000272030.1	3.28121	0.20897	1.06779	0.195703	0.844843	NA
ENSG00000160679.13	1542.51	-0.0160598	0.0638866	-0.251379	0.801521	0.92023
ENSG00000143553.11	492.427	-0.0920484	0.0958568	-0.960269	0.33692	0.649641
ENSG00000143621.17	3166.09	-0.113572	0.0591866	-1.91887	0.0550003	0.309168
ENSG00000169418.10	0.718679	-1.37705	2.39111	-0.575906	0.564679	NA
ENSG00000143624.14	2586.2	0.159294	0.0830718	1.91755	0.0551679	0.309278
ENSG00000143554.14	599.104	0.0313078	0.0999495	0.313236	0.754101	0.896818
ENSG00000143614.10	1269.6	0.0235545	0.0742213	0.317355	0.750975	0.895882
ENSG00000231827.3	7.41655	0.105601	0.623332	0.169414	0.865471	NA
ENSG00000223599.1	1.21151	0.571205	1.57072	0.363657	0.716114	NA
ENSG00000284738.1	10.0036	0.0617069	0.521368	0.118356	0.905786	NA
ENSG00000198837.10	3249.47	0.102065	0.0591455	1.72567	0.0844075	0.363649
ENSG00000160741.17	1215.43	0.0767898	0.0927968	0.827505	0.407951	0.698365
ENSG00000143570.18	31.6048	0.0326501	0.322316	0.101298	0.919314	NA
ENSG00000282386.1	33.7445	0.105011	0.324331	0.323779	0.746106	NA
ENSG00000273026.1	19.0775	0.133691	0.429837	0.311027	0.75578	NA
ENSG00000143578.16	690.977	-0.0315991	0.0821244	-0.384771	0.700407	0.872905
ENSG00000143543.15	47.458	0.531085	0.265968	1.9968	0.0458468	NA
ENSG00000272654.1	25.2902	0.0720348	0.35277	0.204197	0.838199	NA
ENSG00000143545.9	367.045	-0.243128	0.259929	-0.935363	0.349601	0.658874
ENSG00000177954.14	12449.7	0.20612	0.179068	1.15107	0.249702	0.56787
ENSG00000143552.9	4.2574	0.251062	0.921359	0.272491	0.785244	NA
ENSG00000231416.1	1.05789	2.35145	1.78489	1.31742	0.187698	NA
ENSG00000143549.21	15884.8	-0.127285	0.0510771	-2.49201	0.0127021	0.170462
ENSG00000163263.7	0.42885	-1.55014	2.77093	-0.55943	0.575868	NA
ENSG00000143612.20	4117.32	-0.117139	0.058161	-2.01404	0.0440049	0.284802
ENSG00000143569.19	4505.46	-0.0650344	0.051279	-1.26824	0.204711	0.52217
ENSG00000143575.14	879.722	-0.179769	0.0830474	-2.16466	0.0304141	0.242341
ENSG00000143595.13	57.6081	-0.108575	0.257724	-0.421283	0.673549	NA
ENSG00000143515.18	2687.08	0.0418247	0.0594443	0.703595	0.481685	0.751237
ENSG00000238365.3	2.83262	-0.0467804	1.00625	-0.0464899	0.96292	NA
ENSG00000226855.1	1.54683	2.03424	1.59203	1.27776	0.201333	NA
ENSG00000228013.1	10.0416	0.0841468	0.551604	0.152549	0.878754	NA
ENSG00000160712.13	2555.26	-0.035139	0.0649245	-0.541229	0.588349	0.817057
ENSG00000169291.10	4.78857	0.293064	0.950738	0.308249	0.757893	NA
ENSG00000163239.12	1.06433	1.00576	1.90421	0.52818	0.597375	NA
ENSG00000160714.10	2173.28	-0.0831534	0.0617852	-1.34585	0.178352	0.491898
ENSG00000229780.1	4.54444	0.605833	0.914855	0.662218	0.507832	NA
ENSG00000160716.6	1.91856	-0.644132	1.34737	-0.478067	0.632602	NA
ENSG00000160710.17	6080.74	0.028311	0.0521277	0.543109	0.587055	0.817009
ENSG00000287064.1	0.854845	0.66802	2.06377	0.323689	0.746173	NA
ENSG00000143603.19	25.2938	0.456331	0.384309	1.18741	0.235068	NA
ENSG00000163344.6	1040.71	-0.114558	0.0787876	-1.45401	0.145944	0.455353
ENSG00000270361.1	0.289916	-1.06379	4.02224	-0.264478	0.791412	NA
ENSG00000163346.17	4084.76	-0.0354752	0.0613744	-0.578012	0.563256	0.801797
ENSG00000268154.2	10.4909	0.908247	0.606091	1.49853	0.133995	NA
ENSG00000163348.4	1340.32	-0.0922976	0.0676963	-1.36341	0.172755	0.484381
ENSG00000271380.1	1.27463	-0.813603	1.50075	-0.542129	0.587729	NA
ENSG00000160691.18	1773.37	-0.0819175	0.0599469	-1.3665	0.171781	0.483087
ENSG00000173207.13	809.804	-0.164841	0.0857272	-1.92286	0.0544978	0.308293
ENSG00000264349.1	3.11378	1.75849	1.09982	1.59889	0.109846	NA
ENSG00000160688.19	543.69	-0.0649358	0.0979321	-0.663069	0.507286	0.769198
ENSG00000163352.5	1.35532	0.0406776	1.70014	0.023926	0.980912	NA
ENSG00000160685.13	1526.34	-0.04798	0.0678353	-0.707301	0.47938	0.749807
ENSG00000163354.15	23.8976	0.601847	0.362774	1.65902	0.0971125	NA
ENSG00000163357.10	12.2141	0.537139	0.54485	0.985848	0.324208	NA
ENSG00000232093.1	5.2412	-0.404029	0.783285	-0.515813	0.605985	NA
ENSG00000143537.13	1224.6	0.102726	0.074069	1.3869	0.165472	0.477093
ENSG00000243364.8	44.4424	0.422815	0.290382	1.45606	0.145375	NA
ENSG00000143590.14	21.7774	0.122153	0.390846	0.312533	0.754635	NA
ENSG00000169242.12	124.733	0.179642	0.179734	0.999488	0.317558	NA
ENSG00000169241.19	1971.32	-0.112783	0.0667329	-1.69007	0.0910142	0.376681
ENSG00000179085.7	383.276	0.022166	0.100053	0.221542	0.82467	0.930839
ENSG00000163463.11	126.738	0.334994	0.206712	1.62059	0.105106	NA
ENSG00000163462.18	195.348	0.419268	0.165315	2.53617	0.0112071	0.160923
ENSG00000185499.16	91.341	0.230821	0.195765	1.17907	0.23837	NA
ENSG00000231064.7	38.31	0.178903	0.283347	0.631391	0.527785	NA
ENSG00000169231.13	421.415	0.295391	0.136108	2.17027	0.0299865	0.241258
ENSG00000173171.14	203.592	0.00336216	0.142324	0.0236233	0.981153	0.993153
ENSG00000160766.14	210.363	0.231549	0.136726	1.69352	0.0903561	0.375654
ENSG00000236675.1	136.925	-0.118891	0.166508	-0.714028	0.47521	NA
ENSG00000177628.16	968.962	-0.140644	0.0758078	-1.85527	0.0635575	0.324838
ENSG00000160767.21	1060.62	-0.0215529	0.0722185	-0.29844	0.765367	0.901725
ENSG00000116521.11	1250.3	-0.000698347	0.0708266	-0.00985996	0.992133	0.9964
ENSG00000176444.19	1874.15	0.135372	0.0819744	1.65139	0.0986595	0.390246
ENSG00000143630.10	155.414	0.367339	0.14556	2.52362	0.0116153	NA
ENSG00000143627.19	4.12247	0.464068	0.955486	0.485688	0.627189	NA
ENSG00000160752.14	1574.47	0.0562929	0.0943183	0.59684	0.550614	0.795914
ENSG00000225855.7	205.741	0.344646	0.284226	1.21258	0.225291	0.543573
ENSG00000160753.16	501.925	-0.0593787	0.0924863	-0.642027	0.520856	0.776791
ENSG00000116539.13	1442.04	0.105441	0.085942	1.22688	0.219867	0.537286
ENSG00000235919.4	79.6369	0.251607	0.20423	1.23198	0.217956	NA
ENSG00000271267.1	9.81693	0.136112	0.579302	0.234959	0.814241	NA
ENSG00000225082.2	0.210141	-1.42616	4.69004	-0.304082	0.761065	NA
ENSG00000223503.1	1.06817	1.37548	1.91105	0.71975	0.471679	NA
ENSG00000232519.2	1.91131	2.53701	1.47062	1.72514	0.0845028	NA
ENSG00000125459.15	257.776	0.121049	0.130244	0.9294	0.352682	0.660409
ENSG00000246203.2	9.9848	0.553763	0.572917	0.966568	0.33376	NA
ENSG00000287839.1	39.2967	0.150997	0.316462	0.477139	0.633263	NA
ENSG00000163374.19	1211.53	0.0459304	0.0695556	0.660341	0.509035	0.769479
ENSG00000132676.16	1322.55	-0.0230653	0.0669331	-0.344602	0.730394	0.885527
ENSG00000203761.5	261.303	0.436466	0.131867	3.3099	0.00093328	0.0506743
ENSG00000116580.18	1669.55	0.063611	0.0699794	0.908997	0.363352	0.668334
ENSG00000234937.1	0.363571	0.730314	3.39036	0.215409	0.829449	NA
ENSG00000132718.9	1351.75	-0.0644866	0.0729795	-0.883626	0.376898	0.677107
ENSG00000283442.1	0.499063	-0.679351	2.688	-0.252735	0.800473	NA
ENSG00000143622.11	1738.52	-0.0740378	0.0641607	-1.15394	0.248524	0.566713
ENSG00000132680.11	1086.28	0.230207	0.0925972	2.48611	0.0129147	0.171763
ENSG00000207475.1	1.49185	0.649057	1.55234	0.418116	0.675862	NA
ENSG00000173080.5	0.484651	1.98091	3.10548	0.637875	0.523555	NA
ENSG00000116584.19	4596.74	-0.0176279	0.0575627	-0.306238	0.759423	0.898664
ENSG00000273002.1	69.0008	-0.111461	0.223242	-0.499283	0.61758	NA
ENSG00000224276.1	0.850726	-0.111244	1.78968	-0.0621585	0.950437	NA
ENSG00000285677.2	2.48497	3.22587	1.53602	2.10015	0.0357157	NA
ENSG00000163479.14	2209.74	-0.0682141	0.0616865	-1.10582	0.268805	0.587486
ENSG00000160803.8	1101.85	0.00358829	0.0686336	0.0522819	0.958304	0.983185
ENSG00000116586.11	623.961	-0.193147	0.0981322	-1.96823	0.0490413	0.298335
ENSG00000132698.15	0.214088	1.7105	4.48916	0.381028	0.703182	NA
ENSG00000254726.3	127.595	0.174034	0.180116	0.966231	0.333929	NA
ENSG00000160789.20	14998.1	-0.240423	0.0843162	-2.85145	0.00435207	0.106835
ENSG00000196189.13	660.403	0.0194529	0.0861055	0.225919	0.821264	0.929504
ENSG00000160785.13	743.706	-0.136006	0.080822	-1.68278	0.0924176	0.377966
ENSG00000160783.19	168.36	-0.103044	0.141317	-0.729168	0.465899	0.741487
ENSG00000242252.2	4.60256	-0.332127	0.822543	-0.403781	0.686374	NA
ENSG00000160781.17	274.747	0.256449	0.121856	2.10452	0.0353333	0.259814
ENSG00000198952.8	2475.8	-0.0635545	0.0626526	-1.0144	0.310394	0.625873
ENSG00000163472.19	160.307	-0.0412458	0.156622	-0.263346	0.792284	NA
ENSG00000198715.13	615.832	-0.0539677	0.0869692	-0.620538	0.534904	0.785933
ENSG00000163468.15	3373.34	-0.0921474	0.0574973	-1.60264	0.109014	0.406547
ENSG00000163467.11	5.21336	-0.022466	0.780853	-0.0287711	0.977047	NA
ENSG00000125462.18	3.87101	0.19998	0.990151	0.20197	0.83994	NA
ENSG00000116604.18	4860.7	-0.0151439	0.0537292	-0.281856	0.778054	0.907543
ENSG00000206651.1	0.709894	0.731428	2.05444	0.356023	0.721823	NA
ENSG00000260460.1	0.279746	1.88117	4.41373	0.426207	0.669957	NA
ENSG00000183856.11	498.29	0.0400909	0.0980341	0.408948	0.682578	0.867364
ENSG00000187862.12	313.818	0.207354	0.126336	1.64128	0.100739	0.392038
ENSG00000163382.12	630.219	-0.260997	0.0922039	-2.83065	0.00464532	0.109109
ENSG00000160818.16	402.646	-0.0970103	0.13835	-0.701193	0.483182	0.751638
ENSG00000132702.13	1.42089	2.08946	1.58979	1.3143	0.188744	NA
ENSG00000272068.1	104.352	0.279845	0.176941	1.58157	0.113748	NA
ENSG00000132692.19	34.0102	0.0118328	0.306868	0.0385599	0.969241	NA
ENSG00000272405.1	278.265	0.167437	0.12029	1.39195	0.163939	0.476143
ENSG00000229953.1	22.9024	0.0284833	0.382118	0.0745405	0.94058	NA
ENSG00000132688.11	218.44	-0.108513	0.138072	-0.785916	0.431917	0.715625
ENSG00000143320.9	4.51304	0.610323	0.927929	0.657725	0.510715	NA
ENSG00000223356.1	1.93869	-0.650136	1.33027	-0.488726	0.625036	NA
ENSG00000143319.16	888.578	-0.0877136	0.074591	-1.17593	0.239624	0.558102
ENSG00000143303.12	637.436	0.10381	0.0896345	1.15814	0.246806	0.565049
ENSG00000143314.12	428.636	-0.0442627	0.100989	-0.43829	0.661176	0.85716
ENSG00000143321.19	13120.6	-0.131183	0.0628567	-2.08702	0.0368862	0.265705
ENSG00000143294.15	1228.2	-0.122515	0.0762908	-1.6059	0.108296	0.405357
ENSG00000027869.11	35.7304	0.142283	0.298875	0.476061	0.634031	NA
ENSG00000198400.11	235.531	0.0994506	0.140281	0.708939	0.478362	0.749345
ENSG00000027644.5	1.93262	-0.378384	1.28103	-0.295375	0.767707	NA
ENSG00000187800.13	4026.47	0.114291	0.0636292	1.79621	0.0724614	0.341421
ENSG00000160838.14	49.1045	0.494349	0.286854	1.72335	0.0848254	NA
ENSG00000132694.18	654.596	0.218527	0.0837041	2.61071	0.0090355	0.145421
ENSG00000211581.1	0.777198	0.0762324	2.1888	0.0348284	0.972217	NA
ENSG00000237842.2	1.98612	0.762907	1.27375	0.598948	0.549208	NA
ENSG00000224520.2	0.775153	-0.812928	2.21149	-0.367592	0.713177	NA
ENSG00000117036.12	643.171	-0.227893	0.0949066	-2.40123	0.0163399	0.191143
ENSG00000229961.3	1.97632	-1.38253	1.46113	-0.9462	0.344046	NA
ENSG00000271736.2	24.0221	-0.0526728	0.387627	-0.135885	0.891912	NA
ENSG00000286073.1	0.142262	0.941215	4.71161	0.199765	0.841664	NA
ENSG00000286151.1	219.736	0.337615	0.374203	0.902224	0.366938	0.67112
ENSG00000143297.19	0.766685	0.641633	2.17006	0.295675	0.767478	NA
ENSG00000236731.1	0.922758	-0.508247	2.0567	-0.247118	0.804817	NA
ENSG00000233712.1	0.353296	0.262723	3.14353	0.0835759	0.933394	NA
ENSG00000160856.21	0.424697	0.529493	2.93079	0.180666	0.85663	NA
ENSG00000132704.16	1.49456	-0.696455	1.44952	-0.480472	0.630892	NA
ENSG00000163534.15	0.706335	0.607728	2.367	0.25675	0.797372	NA
ENSG00000073754.6	0.145023	-0.0205625	4.71161	-0.00436422	0.996518	NA
ENSG00000183853.18	30.7914	-0.0661346	0.312372	-0.211717	0.832328	NA
ENSG00000227295.2	4.49372	0.829673	0.907834	0.913904	0.360767	NA
ENSG00000158473.6	86.405	0.19782	0.207947	0.951297	0.341453	NA
ENSG00000158477.7	3.14206	-1.12942	1.10109	-1.02573	0.305018	NA
ENSG00000158481.13	14.8123	-0.12212	0.5432	-0.224815	0.822123	NA
ENSG00000158485.11	0.560017	1.65291	3.06946	0.538502	0.59023	NA
ENSG00000158488.16	6.82787	0.499376	0.842405	0.592798	0.553316	NA
ENSG00000231434.1	1.0693	-2.20787	1.90439	-1.15936	0.246311	NA
ENSG00000198967.4	17.5881	0.541937	0.424372	1.27703	0.201591	NA
ENSG00000163554.15	1497.36	-0.083842	0.0966495	-0.867485	0.385676	0.683529
ENSG00000163563.8	257.26	-0.0544194	0.140063	-0.388535	0.69762	0.872166
ENSG00000163564.15	4.5487	-0.45044	0.898097	-0.501549	0.615985	NA
ENSG00000163565.18	1970.34	-0.159658	0.07074	-2.25697	0.02401	0.221206
ENSG00000163568.15	2.88976	0.221146	1.19165	0.18558	0.852774	NA
ENSG00000233473.2	0.704711	-1.54974	2.35145	-0.659056	0.50986	NA
ENSG00000162706.13	1.83192	-0.259104	1.41848	-0.182663	0.855062	NA
ENSG00000225670.4	20.9667	0.619895	0.407566	1.52097	0.128268	NA
ENSG00000213088.12	4.27212	-0.386417	0.9054	-0.426791	0.669531	NA
ENSG00000215846.6	0.361142	-0.020553	3.2197	-0.00638351	0.994907	NA
ENSG00000179639.10	1277.78	-0.237841	0.0793566	-2.99712	0.00272543	0.0889057
ENSG00000158716.9	590.563	-0.207394	0.0915754	-2.26474	0.0235286	0.218959
ENSG00000181036.14	1.00201	-1.16322	2.17758	-0.534181	0.593216	NA
ENSG00000158714.11	2.44816	-0.22236	1.48634	-0.149602	0.881079	NA
ENSG00000256029.6	43.9833	0.385747	0.292482	1.31887	0.187211	NA
ENSG00000243284.1	1.21486	0.764178	1.60782	0.475288	0.634582	NA
ENSG00000272668.2	122.309	0.444314	0.168904	2.63058	0.00852396	NA
ENSG00000213085.10	287.912	0.075331	0.134108	0.561717	0.574309	0.809109
ENSG00000279430.1	2.15126	0.520882	1.26006	0.413378	0.67933	NA
ENSG00000158710.14	29166.9	-0.196847	0.0634321	-3.10327	0.00191397	0.0778483
ENSG00000085552.17	13.0168	0.18181	0.549815	0.330675	0.74089	NA
ENSG00000162723.10	1.12593	1.25255	1.90194	0.658566	0.510175	NA
ENSG00000224259.7	0.49481	-0.90022	2.74123	-0.3284	0.742609	NA
ENSG00000177807.10	2.92166	0.037299	0.990966	0.037639	0.969975	NA
ENSG00000237409.2	0.633703	1.3989	2.49664	0.560314	0.575265	NA
ENSG00000143315.8	677.823	0.225945	0.099049	2.28114	0.0225402	0.213693
ENSG00000225279.2	0.144109	-0.918114	4.70356	-0.195195	0.84524	NA
ENSG00000162729.14	484.621	-0.134125	0.105459	-1.27182	0.203438	0.521113
ENSG00000132681.16	0.779973	2.56524	2.23431	1.14811	0.250922	NA
ENSG00000143318.13	1.77817	1.76509	1.37377	1.28485	0.198844	NA
ENSG00000227741.1	5.68632	-0.133014	0.735346	-0.180886	0.856457	NA
ENSG00000162734.12	1415.93	-0.197766	0.0866415	-2.28257	0.0224555	0.213693
ENSG00000132716.18	1250.77	0.339408	0.0912929	3.71779	0.000200971	0.0238248
ENSG00000258465.8	0.504687	-1.1899	2.8095	-0.423528	0.67191	NA
ENSG00000228606.3	17.7873	0.761291	0.460784	1.65216	0.0985014	NA
ENSG00000224261.2	2.13268	0.169968	1.11498	0.15244	0.87884	NA
ENSG00000162735.18	513.223	-0.106418	0.095273	-1.11698	0.264001	0.584192
ENSG00000122218.16	5273.91	-0.0532065	0.0598317	-0.88927	0.373858	0.674638
ENSG00000235082.2	2.41272	0.771617	1.20945	0.637991	0.52348	NA
ENSG00000202078.1	0.922597	-0.0345601	2.07743	-0.016636	0.986727	NA
ENSG00000162736.17	2516.35	-0.0319191	0.0563355	-0.56659	0.570993	0.807011
ENSG00000171786.6	6.77583	0.511752	0.671299	0.762331	0.445862	NA
ENSG00000162738.6	269.368	0.0616811	0.120855	0.510372	0.609791	0.829277
ENSG00000162739.14	92.107	0.0427275	0.191827	0.222739	0.823739	NA
ENSG00000234425.1	7.59079	-0.457041	0.654163	-0.698666	0.484761	NA
ENSG00000066294.14	16776.8	0.0110323	0.0598995	0.18418	0.853872	0.942158
ENSG00000117090.15	25.6039	0.517873	0.359007	1.44251	0.149157	NA
ENSG00000228863.8	1.37536	0.254806	1.87758	0.13571	0.892051	NA
ENSG00000117091.10	147.733	-0.336736	0.177146	-1.9009	0.0573152	NA
ENSG00000026751.17	61.91	0.116515	0.266609	0.437028	0.662091	NA
ENSG00000122224.18	23.3812	0.639966	0.377483	1.69535	0.0900089	NA
ENSG00000122223.13	1372.57	0.107499	0.0695374	1.54592	0.122123	0.422929
ENSG00000179914.5	1.66066	2.2115	1.67879	1.31732	0.187733	NA
ENSG00000213080.3	4.96669	0.267534	0.784143	0.341181	0.732968	NA
ENSG00000158764.7	0.86261	-0.858241	2.02273	-0.424298	0.671348	NA
ENSG00000158769.18	1877.17	-0.0654035	0.0718968	-0.909686	0.362988	0.667791
ENSG00000270149.5	14.2667	0.0342088	0.521554	0.0655901	0.947704	NA
ENSG00000232879.2	1.33601	-0.593221	1.64409	-0.36082	0.718234	NA
ENSG00000215845.11	159.649	0.0943663	0.166821	0.565674	0.571616	NA
ENSG00000158773.14	1136.46	-0.0259168	0.0669063	-0.387359	0.69849	0.872338
ENSG00000186517.14	3241.18	-0.105365	0.0757304	-1.39132	0.164129	0.476314
ENSG00000143217.9	6.3903	0.913416	0.712953	1.28117	0.200133	NA
ENSG00000162755.14	7.82619	0.278696	0.638561	0.436444	0.662514	NA
ENSG00000143256.5	502.313	-0.166574	0.0940389	-1.77133	0.0765054	0.350475
ENSG00000158793.14	641.287	0.0392864	0.0895492	0.438713	0.660869	0.857101
ENSG00000158796.17	590.814	0.014892	0.0893829	0.166609	0.867678	0.947853
ENSG00000238934.1	0.432317	-1.47076	3.20008	-0.459603	0.645801	NA
ENSG00000143222.12	1334.6	-0.0600581	0.0688685	-0.872069	0.383171	0.681574
ENSG00000224985.1	8.28769	0.220683	0.618533	0.356784	0.721254	NA
ENSG00000143258.16	894.953	0.0694373	0.0791588	0.87719	0.380384	0.679809
ENSG00000143224.18	775.501	0.0577083	0.0866473	0.666014	0.505402	0.767672
ENSG00000158850.15	808.125	-0.0690644	0.0779453	-0.886062	0.375584	0.675746
ENSG00000158859.10	3.82383	-0.155415	0.997132	-0.155862	0.876141	NA
ENSG00000158864.12	2290.51	-0.0329187	0.0592031	-0.55603	0.578191	0.811006
ENSG00000158869.11	1826.24	-0.148497	0.0825926	-1.79794	0.0721863	0.340973
ENSG00000158874.11	2.57729	0.246882	1.19666	0.20631	0.836549	NA
ENSG00000158882.15	425.788	-0.0798803	0.0974886	-0.819381	0.412569	0.702133
ENSG00000284035.1	0.285073	0.832907	3.68704	0.225901	0.821278	NA
ENSG00000143257.11	14.7171	0.047571	0.485474	0.0979888	0.921941	NA
ENSG00000248485.2	10.0797	0.663594	0.601038	1.10408	0.269559	NA
ENSG00000158887.17	136.286	0.210803	0.162914	1.29395	0.195682	NA
ENSG00000143252.14	1756.74	0.101822	0.0712915	1.42825	0.15322	0.464115
ENSG00000236484.2	0.356966	0.500932	3.4158	0.146651	0.883407	NA
ENSG00000283696.1	34.1708	-0.0235483	0.335445	-0.0702002	0.944034	NA
ENSG00000288093.1	7.15496	-0.131746	0.625052	-0.210776	0.833062	NA
ENSG00000283360.1	2.05652	0.131857	1.3234	0.0996346	0.920634	NA
[truncated: 26,575 more rows]
