# Supplementary material for: Epitope editing enables targeted immunotherapy of acute myeloid leukaemia
Source: Nature. 2023 Aug 30;621(7978):404–14. doi: 10.1038/s41586-023-06496-5 (PMC10499609; doi:10.1038/s41586-023-06496-5)
Supplement: Supplementary file 4 — Supplementary Tables 1–24. [file 41586_2023_6496_MOESM4_ESM.zip › Supplementary Table 7 - RNAseq GSEATable.xlsx]

## Sheet: FLT3L vs unstim
ID Description setSize enrichmentScore NES pvalue p.adjust qvalue rank leading_edge core_enrichment
GO:0006816 calcium ion transport 18 0.759046481144401 2.25326311739313 5.36169305715079e-06 0.011806448111846 0.0114232281554455 86 tags=56%	list=9%	signal=51% LILRB1/TRPM2/NCS1/SLC8A1/CCR1/P2RY6/DRD4/ASIC1/CD33/CATSPER2
GO:0007189 adenylate cyclase-activating G protein-coupled receptor signaling pathway 9 -0.804944306470333 -2.36381278945685 5.31770283085022e-05 0.0585479081676609 0.0566475291033729 100 tags=78%	list=11%	signal=70% S1PR2/ADRB2/CNR2/ABCA1/PTH1R/ADCY5/S1PR1
GO:0051924 regulation of calcium ion transport 12 0.756758362281517 2.00282094049072 0.000167819295300222 0.111663514100589 0.108039080519906 75 tags=50%	list=8%	signal=46% LILRB1/SLC8A1/CCR1/P2RY6/DRD4/CD33
GO:0030001 metal ion transport 35 0.57634451784465 1.9748809457819 0.000202840170936583 0.111663514100589 0.108039080519906 86 tags=34%	list=9%	signal=32% LILRB1/TRPM2/NCS1/SLC8A1/CCR1/P2RY6/DRD4/ASIC1/KCNK17/CD33/NETO2/CATSPER2
GO:1905037 autophagosome organization 7 -0.74361820199778 -2.02601159502103 0.0019351708576834 0.257841827136233 0.249472660320157 239 tags=100%	list=26%	signal=74% TOM1/ULK3/TP53INP1/PIP4K2C/TP53INP2/GABARAPL1
GO:0070588 calcium ion transmembrane transport 14 0.71647880109223 1.99454156597765 0.000871654141970503 0.257841827136233 0.249472660320157 86 tags=50%	list=9%	signal=46% TRPM2/NCS1/SLC8A1/P2RY6/DRD4/ASIC1/CATSPER2
GO:0043410 positive regulation of MAPK cascade 26 0.598439984459012 1.91785576257505 0.000810337150155448 0.257841827136233 0.249472660320157 62 tags=31%	list=7%	signal=30% IGFBP4/SH3RF3/CCR1/CSPG4/P2RY6/DRD4/WWC1/GHRL
GO:0002456 T cell mediated immunity 9 0.760667748950018 1.87416542484063 0.00139834178913413 0.257841827136233 0.249472660320157 8 tags=33%	list=1%	signal=33% CD1C/CD1E/LILRB1
GO:0072507 divalent inorganic cation homeostasis 13 0.685455371685898 1.8702544411569 0.00155238482815151 0.257841827136233 0.249472660320157 114 tags=54%	list=13%	signal=48% TRPM2/SLC8A1/CCR1/P2RY6/DRD4/CNNM1/CCR2
GO:0035725 sodium ion transmembrane transport 9 0.758307448191467 1.86835001583978 0.00158129737894717 0.257841827136233 0.249472660320157 84 tags=56%	list=9%	signal=51% TRPM2/SLC8A1/DRD4/ASIC1/NETO2
GO:0002822 regulation of adaptive immune response based on somatic recombination of immune receptors built from immunoglobulin superfamily domains 13 0.6776625434946 1.84899182927 0.00205721566517001 0.257841827136233 0.249472660320157 8 tags=23%	list=1%	signal=23% CD1C/CD1E/LILRB1
GO:0002573 myeloid leukocyte differentiation 13 0.676531047073874 1.84590455868547 0.00210769885942425 0.257841827136233 0.249472660320157 142 tags=62%	list=16%	signal=53% LILRB1/CCR1/GPR68/FAM20C/PPARGC1B/NEDD9/MYC/ANXA2
GO:0045670 regulation of osteoclast differentiation 7 0.804156500650517 1.83760618985997 0.00183438978979393 0.257841827136233 0.249472660320157 118 tags=71%	list=13%	signal=63% LILRB1/CCR1/GPR68/PPARGC1B/NEDD9
GO:0002709 regulation of T cell mediated immunity 7 0.79910484507863 1.82606247474925 0.00205506432581685 0.257841827136233 0.249472660320157 8 tags=43%	list=1%	signal=43% CD1C/CD1E/LILRB1
GO:0043408 regulation of MAPK cascade 42 0.516927158758548 1.81799527862169 0.00127995419487293 0.257841827136233 0.249472660320157 106 tags=31%	list=12%	signal=29% IGFBP4/DUSP6/SH3RF3/DUSP4/CCR1/CSPG4/P2RY6/DRD4/WWC1/GHRL/SPRED1/PRDX1/SPRED2
GO:0006812 cation transport 43 0.508337236510436 1.80023338584794 0.00115740345469224 0.257841827136233 0.249472660320157 119 tags=33%	list=13%	signal=30% LILRB1/TRPM2/NCS1/SLC8A1/CCR1/P2RY6/DRD4/ASIC1/KCNK17/CD33/NETO2/CATSPER2/CCR2/KCNC4
GO:0051240 positive regulation of multicellular organismal process 83 0.42921408155268 1.71252165460646 0.00131619065110128 0.257841827136233 0.249472660320157 146 tags=33%	list=16%	signal=30% TERT/LILRB1/TPPP/SLC8A1/CCR1/F3/GPR68/IL12RB2/GHRL/CD14/ZBTB20/SRPX2/TIAM1/FAM20C/THBD/PPARGC1B/FABP5/CCR2/MACF1/HRH2/NEDD9/CD83/MYC/PRKDC/IRF8/ANXA2/ACVR2B
GO:0048870 cell motility 85 0.426854853812978 1.70022389530887 0.00117506730881584 0.257841827136233 0.249472660320157 129 tags=25%	list=14%	signal=23% LHX6/TERT/DNAH11/EPHB4/TRPM2/SLC8A1/CCR1/F3/CSPG4/P2RY6/WWC1/ABI3/SRPX2/CATSPER2/TIAM1/SPRED1/CCR2/MACF1/NEDD9/PODXL2/IGSF10
GO:0034762 regulation of transmembrane transport 28 0.568284123628306 1.8558743294266 0.00237648685353586 0.261651202574298 0.253158389029294 119 tags=39%	list=13%	signal=35% TERT/SLC8A1/P2RY6/DRD4/PID1/KCNK17/NETO2/CATSPER2/FABP5/CCR2/KCNC4
GO:0097553 calcium ion transmembrane import into cytosol 6 0.81948146080991 1.78556626440031 0.00236557493954981 0.261651202574298 0.253158389029294 40 tags=50%	list=4%	signal=48% TRPM2/SLC8A1/P2RY6
GO:0030099 myeloid cell differentiation 21 0.621216181012788 1.8945251227998 0.00266635757146226 0.262758981838973 0.254230211406894 142 tags=48%	list=16%	signal=41% LILRB1/CCR1/GPR68/FAM20C/PPARGC1B/NEDD9/MYC/PRKDC/IRF8/ANXA2
GO:0010959 regulation of metal ion transport 20 0.613619748635967 1.86470868778983 0.00252626424244916 0.262758981838973 0.254230211406894 84 tags=35%	list=9%	signal=32% LILRB1/SLC8A1/CCR1/P2RY6/DRD4/CD33/NETO2
GO:0043269 regulation of ion transport 27 0.567596596898639 1.84133867563201 0.00284345117927068 0.262758981838973 0.254230211406894 119 tags=41%	list=13%	signal=36% LILRB1/SLC8A1/CCR1/P2RY6/DRD4/KCNK17/CD33/NETO2/CATSPER2/CCR2/KCNC4
GO:0019882 antigen processing and presentation 6 0.810726793506789 1.76649074001071 0.00286385811268636 0.262758981838973 0.254230211406894 3 tags=33%	list=0%	signal=33% CD1C/CD1E
GO:0000165 MAPK cascade 46 0.492857192758597 1.78154168581246 0.00326252080022778 0.287362832084063 0.278035456827833 106 tags=28%	list=12%	signal=26% IGFBP4/DUSP6/SH3RF3/DUSP4/CCR1/CSPG4/P2RY6/DRD4/WWC1/GHRL/SPRED1/PRDX1/SPRED2
GO:0045453 bone resorption 6 -0.759321105118725 -1.90259506178293 0.00551151413773801 0.31446361250989 0.304256585745025 97 tags=83%	list=11%	signal=75% ADRB2/SIGLEC15/PTH1R/S1PR1/TMEM119
GO:0046849 bone remodeling 6 -0.759321105118725 -1.90259506178293 0.00551151413773801 0.31446361250989 0.304256585745025 97 tags=83%	list=11%	signal=75% ADRB2/SIGLEC15/PTH1R/S1PR1/TMEM119
GO:0030316 osteoclast differentiation 10 0.727063407649289 1.86114222463759 0.00548096891686286 0.31446361250989 0.304256585745025 142 tags=70%	list=16%	signal=60% LILRB1/CCR1/GPR68/FAM20C/PPARGC1B/NEDD9/ANXA2
GO:0006874 cellular calcium ion homeostasis 10 0.725149932426106 1.85624409677667 0.00568976153644856 0.31446361250989 0.304256585745025 42 tags=50%	list=5%	signal=48% TRPM2/SLC8A1/CCR1/P2RY6/DRD4
GO:0072503 cellular divalent inorganic cation homeostasis 10 0.725149932426106 1.85624409677667 0.00568976153644856 0.31446361250989 0.304256585745025 42 tags=50%	list=5%	signal=48% TRPM2/SLC8A1/CCR1/P2RY6/DRD4
GO:0002819 regulation of adaptive immune response 14 0.657850199341478 1.8313306196541 0.00585513538279086 0.31446361250989 0.304256585745025 8 tags=21%	list=1%	signal=22% CD1C/CD1E/LILRB1
GO:0045637 regulation of myeloid cell differentiation 16 0.634207866895059 1.82823308909958 0.00382697061100339 0.31446361250989 0.304256585745025 137 tags=44%	list=15%	signal=38% LILRB1/CCR1/GPR68/PPARGC1B/NEDD9/MYC/PRKDC
GO:0055074 calcium ion homeostasis 11 0.700079315529178 1.81984515622051 0.00540690596891873 0.31446361250989 0.304256585745025 42 tags=45%	list=5%	signal=44% TRPM2/SLC8A1/CCR1/P2RY6/DRD4
GO:0098662 inorganic cation transmembrane transport 28 0.544423857191045 1.77795264530235 0.00524934511174607 0.31446361250989 0.304256585745025 161 tags=43%	list=18%	signal=36% TRPM2/NCS1/SLC8A1/P2RY6/DRD4/ASIC1/KCNK17/NETO2/CATSPER2/KCNC4/ANXA2/CYB5A
GO:0032729 positive regulation of interferon-gamma production 7 0.770552706213399 1.76081698202483 0.00540557294178865 0.31446361250989 0.304256585745025 140 tags=71%	list=15%	signal=61% LILRB1/IL12RB2/CD14/CCR2/IRF8
GO:0098660 inorganic ion transmembrane transport 35 0.506607556471404 1.7359228365805 0.00423589263449964 0.31446361250989 0.304256585745025 161 tags=40%	list=18%	signal=34% TRPM2/NCS1/SLC8A1/P2RY6/DRD4/ASIC1/KCNK17/SLC37A2/NETO2/CATSPER2/KCNC4/ANO7/ANXA2/CYB5A
GO:0006811 ion transport 60 0.453718145907683 1.7239402848222 0.00500012145422911 0.31446361250989 0.304256585745025 142 tags=32%	list=16%	signal=29% LILRB1/TRPM2/NCS1/SLC8A1/CCR1/P2RY6/DRD4/SLC27A6/ASIC1/KCNK17/CD33/SLC37A2/NETO2/CATSPER2/CNNM1/CCR2/KCNC4/ANO7/ANXA2
GO:0045672 positive regulation of osteoclast differentiation 5 0.814560241234068 1.67464165707823 0.00574881792839041 0.31446361250989 0.304256585745025 118 tags=80%	list=13%	signal=70% CCR1/GPR68/PPARGC1B/NEDD9
GO:0010647 positive regulation of cell communication 92 0.403464526977905 1.62327452546879 0.00402464858847706 0.31446361250989 0.304256585745025 115 tags=23%	list=13%	signal=22% TERT/IGFBP4/CHD5/TRPM2/SH3RF3/CCR1/F3/CSPG4/P2RY6/DRD4/GPR68/WWC1/GHRL/CD14/SPRED1/DYNC2H1/EEF1E1/SPRED2/FABP5/CCR2/MACF1
GO:0023056 positive regulation of signaling 93 0.398321584239813 1.60543582864284 0.00514364389633143 0.31446361250989 0.304256585745025 146 tags=26%	list=16%	signal=24% TERT/IGFBP4/CHD5/TRPM2/SH3RF3/CCR1/F3/CSPG4/P2RY6/DRD4/GPR68/WWC1/GHRL/CD14/SPRED1/DYNC2H1/EEF1E1/SPRED2/FABP5/CCR2/MACF1/MYC/ANXA2/ACVR2B
GO:0048731 system development 218 0.341940493185821 1.50055350968868 0.00446619353393186 0.31446361250989 0.304256585745025 148 tags=23%	list=16%	signal=26% LHX6/TERT/LILRB1/DNAH11/CHD5/SSTR2/TPPP/EPHB4/TRPM2/DUSP6/NCS1/SLC8A1/CCR1/F3/ALPK3/CSPG4/GPR68/ABI3/GPRIN3/STAB1/GHRL/RBM47/PPP1R16B/SRPX2/TNFSF8/TIAM1/FAM20C/SPRED1/DYNC2H1/PRDX1/PHGDH/SPRED2/PPARGC1B/HELLS/CCR2/MACF1/NEDD9/SAMHD1/ANKS6/NME1/IGSF10/CD83/MYC/PRKDC/TRIM71/IRF8/ANXA2/UNG/ST14/ACVR2B/ZFHX3
GO:1902533 positive regulation of intracellular signal transduction 57 0.453605488935382 1.70897253888427 0.0062614029905074 0.320642078723193 0.310234508024161 106 tags=25%	list=12%	signal=23% IGFBP4/CHD5/SH3RF3/CCR1/F3/CSPG4/P2RY6/DRD4/WWC1/GHRL/CD14/SPRED1/EEF1E1/SPRED2
GO:0016477 cell migration 80 0.408507726197886 1.61846517212577 0.00621711666708502 0.320642078723193 0.310234508024161 141 tags=25%	list=16%	signal=23% LHX6/TERT/EPHB4/TRPM2/SLC8A1/CCR1/F3/CSPG4/P2RY6/WWC1/ABI3/SRPX2/TIAM1/SPRED1/CCR2/MACF1/NEDD9/PODXL2/IGSF10/JAML
GO:0002821 positive regulation of adaptive immune response 9 0.710891663934494 1.75152499786211 0.00712688298088412 0.348742140531263 0.33742248311835 3 tags=22%	list=0%	signal=22% CD1C/CD1E
GO:0002824 positive regulation of adaptive immune response based on somatic recombination of immune receptors built from immunoglobulin superfamily domains 9 0.710891663934494 1.75152499786211 0.00712688298088412 0.348742140531263 0.33742248311835 3 tags=22%	list=0%	signal=22% CD1C/CD1E
GO:0001894 tissue homeostasis 16 -0.524315969881696 -1.89478490316361 0.00786269154048213 0.365374353618584 0.35351483900952 113 tags=50%	list=12%	signal=45% TP53INP2/KRT1/ADRB2/SIGLEC15/BBS12/PTH1R/S1PR1/TMEM119
GO:0002761 regulation of myeloid leukocyte differentiation 10 0.712346193432621 1.82346899212513 0.00809088793825117 0.365374353618584 0.35351483900952 136 tags=60%	list=15%	signal=52% LILRB1/CCR1/GPR68/PPARGC1B/NEDD9/MYC
GO:0006261 DNA-templated DNA replication 37 0.489538918111572 1.69563076257949 0.00829642038189338 0.365374353618584 0.35351483900952 407 tags=86%	list=45%	signal=50% GINS2/SAMHD1/CCNE1/MCM2/MCM4/RAD51/GINS1/CDC45/POLD2/MCM5/MCM6/MCM3/MCM10/BRCA2/E2F8/FEN1/ZGRF1/PCNA/BRCA1/TWNK/ATAD5/TICRR/TIMELESS/ATR/NOC3L/EME1/WRN/RFC5/WDHD1/MMS22L/MCM7/ALYREF
GO:0098655 cation transmembrane transport 34 0.492509137978608 1.66997020999005 0.00824479387425951 0.365374353618584 0.35351483900952 161 tags=38%	list=18%	signal=33% TRPM2/NCS1/SLC8A1/P2RY6/DRD4/ASIC1/KCNK17/NETO2/CATSPER2/CCR2/KCNC4/ANXA2/CYB5A
GO:0006259 DNA metabolic process 107 0.375283735850073 1.53873449895183 0.0078722450781947 0.365374353618584 0.35351483900952 463 tags=74%	list=51%	signal=41% TERT/FAM111B/UHRF1/PKIB/MSH5/GINS2/HELLS/SAMHD1/NME1/ALKBH2/MYC/PRKDC/UNG/CCNE1/MCM2/CHAF1B/MCM4/RAD51/SMG1/GINS1/CDC45/EXO5/POLD2/RAD54L/MCM5/EXOSC5/HUWE1/MCM6/MCM3/MCM10/TOX/ATM/TRRAP/CHEK1/BRCA2/MSH6/XRCC3/E2F8/FEN1/ZGRF1/CLSPN/PCNA/BRCA1/TWNK/PCLAF/PHB1/ATAD5/EXOG/TICRR/RAD51AP1/TIMELESS/ATR/TK1/DTL/TRIP13/NOC3L/EME1/WRN/RFC5/CHAF1A/WDHD1/FANCD2/FIGNL1/MMS22L/MCM7/ALYREF/INO80D/CCD…
GO:0000045 autophagosome assembly 6 -0.742793791574279 -1.86118335213568 0.00854234511384685 0.368828312562564 0.356856687521693 239 tags=100%	list=26%	signal=74% TOM1/TP53INP1/PIP4K2C/TP53INP2/GABARAPL1
GO:0014074 response to purine-containing compound 8 0.735705461785948 1.75051098640045 0.00907359728549331 0.384231946589544 0.37176034222345 108 tags=62%	list=12%	signal=56% TRPM2/SLC8A1/P2RY6/THBD/PPARGC1B
GO:0019915 lipid storage 7 -0.693211909170742 -1.88867803667719 0.00925879096675579 0.384676560543326 0.372190524661643 209 tags=100%	list=23%	signal=78% ZFYVE1/LDAF1/NR1H3/PNPLA2/ABCG1/ABCA1
GO:0006814 sodium ion transport 11 0.680546652475071 1.76907030620193 0.00950135519949194 0.387444150912616 0.374868283114458 84 tags=45%	list=9%	signal=42% TRPM2/SLC8A1/DRD4/ASIC1/NETO2
GO:0070372 regulation of ERK1 and ERK2 cascade 14 0.633920740359703 1.76471552857569 0.0109494688647026 0.389026968583557 0.376399724849715 106 tags=43%	list=12%	signal=38% DUSP6/DUSP4/CCR1/P2RY6/SPRED1/SPRED2
GO:0051651 maintenance of location in cell 8 0.725026773051527 1.72510250036777 0.0116847616643761 0.389026968583557 0.376399724849715 40 tags=38%	list=4%	signal=36% TRPM2/SLC8A1/P2RY6
GO:0070371 ERK1 and ERK2 cascade 16 0.593031834146718 1.70953480502292 0.012467337387056 0.389026968583557 0.376399724849715 136 tags=44%	list=15%	signal=38% DUSP6/DUSP4/CCR1/P2RY6/SPRED1/SPRED2/MYC
GO:1902969 mitotic DNA replication 9 0.686008570671544 1.69021697853188 0.0126265088081391 0.389026968583557 0.376399724849715 235 tags=89%	list=26%	signal=67% MCM2/MCM4/RAD51/GINS1/CDC45/MCM6/MCM3/BRCA2
GO:0001910 regulation of leukocyte mediated cytotoxicity 5 0.790292067406645 1.6247490981546 0.0110899177934631 0.389026968583557 0.376399724849715 8 tags=60%	list=1%	signal=60% CD1C/CD1E/LILRB1
GO:0031341 regulation of cell killing 5 0.790292067406645 1.6247490981546 0.0110899177934631 0.389026968583557 0.376399724849715 8 tags=60%	list=1%	signal=60% CD1C/CD1E/LILRB1
GO:0006260 DNA replication 51 0.437625642736453 1.62192236332933 0.0118158228661828 0.389026968583557 0.376399724849715 414 tags=78%	list=46%	signal=45% FAM111B/GINS2/SAMHD1/CCNE1/MCM2/CHAF1B/MCM4/RAD51/GINS1/CDC45/POLD2/MCM5/MCM6/MCM3/MCM10/CHEK1/BRCA2/E2F8/FEN1/ZGRF1/PCNA/BRCA1/TWNK/PCLAF/ATAD5/TICRR/TIMELESS/ATR/DTL/NOC3L/EME1/WRN/RFC5/CHAF1A/WDHD1/MMS22L/MCM7/ALYREF/INO80D/CCDC88A
GO:0072359 circulatory system development 60 0.424916963849918 1.61450776939888 0.0116225734267826 0.389026968583557 0.376399724849715 146 tags=32%	list=16%	signal=28% TERT/DNAH11/EPHB4/DUSP6/SLC8A1/F3/ALPK3/CSPG4/STAB1/GHRL/PPP1R16B/SRPX2/SPRED1/DYNC2H1/CCR2/ANKS6/PRKDC/ANXA2/ACVR2B
GO:0032637 interleukin-8 production 5 0.785286425885907 1.61445807805972 0.0124868357879838 0.389026968583557 0.376399724849715 75 tags=60%	list=8%	signal=55% F3/CD14/CD33
GO:0032677 regulation of interleukin-8 production 5 0.785286425885907 1.61445807805972 0.0124868357879838 0.389026968583557 0.376399724849715 75 tags=60%	list=8%	signal=55% F3/CD14/CD33
GO:0007267 cell-cell signaling 66 0.418423830569175 1.61328623695749 0.00973833515331201 0.389026968583557 0.376399724849715 119 tags=27%	list=13%	signal=26% TERT/IGFBP4/LILRB1/TRPM2/CCR1/DRD4/GPR68/ASIC1/STAB1/GHRL/CD33/TNFSF8/TIAM1/FABP5/CCR2/MACF1/HRH2/KCNC4
GO:0014812 muscle cell migration 5 0.784309868021625 1.61245038802369 0.0127202278555931 0.389026968583557 0.376399724849715 40 tags=40%	list=4%	signal=38% TERT/P2RY6
GO:0014909 smooth muscle cell migration 5 0.784309868021625 1.61245038802369 0.0127202278555931 0.389026968583557 0.376399724849715 40 tags=40%	list=4%	signal=38% TERT/P2RY6
GO:0014910 regulation of smooth muscle cell migration 5 0.784309868021625 1.61245038802369 0.0127202278555931 0.389026968583557 0.376399724849715 40 tags=40%	list=4%	signal=38% TERT/P2RY6
GO:2000026 regulation of multicellular organismal development 82 0.393816292343228 1.57004114357529 0.0113850371112263 0.389026968583557 0.376399724849715 146 tags=30%	list=16%	signal=28% TERT/LILRB1/TPPP/DUSP6/SLC8A1/CCR1/F3/GPR68/STAB1/GHRL/PPP1R16B/SRPX2/TIAM1/FAM20C/SPRED1/SPRED2/PPARGC1B/CCR2/MACF1/NEDD9/CD83/MYC/PRKDC/ANXA2/ACVR2B
GO:0009967 positive regulation of signal transduction 82 0.393690810997847 1.5695408827206 0.0113850371112263 0.389026968583557 0.376399724849715 115 tags=22%	list=13%	signal=21% TERT/IGFBP4/CHD5/SH3RF3/CCR1/F3/CSPG4/P2RY6/DRD4/WWC1/GHRL/CD14/SPRED1/DYNC2H1/EEF1E1/SPRED2/FABP5/MACF1
GO:0048869 cellular developmental process 216 0.331001483836976 1.44952269619 0.0126720820552416 0.389026968583557 0.376399724849715 148 tags=22%	list=16%	signal=24% LHX6/TERT/LILRB1/ETV5/CHD5/TPPP/MYOF/EPHB4/TRPM2/DUSP6/STYK1/NCS1/SLC8A1/CCR1/ALPK3/CSPG4/PID1/GPR68/TLCD3B/ABI3/GPRIN3/HIVEP3/GHRL/RBM47/NHSL1/PPP1R16B/TNFSF8/CATSPER2/TIAM1/FAM20C/SPRED1/DYNC2H1/PHGDH/SPRED2/PPARGC1B/CCR2/MACF1/NEDD9/NME1/IGSF10/CD83/MYC/PRKDC/IRF8/ANXA2/ST14/ACVR2B/ZFHX3
GO:0030154 cell differentiation 213 0.326389275173546 1.42850317927677 0.0123522019416423 0.389026968583557 0.376399724849715 148 tags=22%	list=16%	signal=24% LHX6/TERT/LILRB1/ETV5/CHD5/TPPP/MYOF/EPHB4/TRPM2/DUSP6/STYK1/NCS1/SLC8A1/CCR1/ALPK3/CSPG4/GPR68/TLCD3B/ABI3/GPRIN3/HIVEP3/GHRL/RBM47/NHSL1/PPP1R16B/TNFSF8/CATSPER2/TIAM1/FAM20C/SPRED1/DYNC2H1/PHGDH/SPRED2/PPARGC1B/CCR2/MACF1/NEDD9/NME1/IGSF10/CD83/MYC/PRKDC/IRF8/ANXA2/ST14/ACVR2B/ZFHX3
GO:1902531 regulation of intracellular signal transduction 104 0.367685441385523 1.49890374357318 0.0135930907424059 0.410027202942162 0.396718322460412 110 tags=20%	list=12%	signal=20% IGFBP4/CHD5/DUSP6/SH3RF3/DUSP4/CCR1/F3/CSPG4/P2RY6/DRD4/WWC1/GHRL/CD14/PPP1R16B/TIAM1/SPRED1/PRDX1/EEF1E1/SPRED2/PSD3/HELLS
GO:0016125 sterol metabolic process 7 -0.671476137624861 -1.82945823132496 0.0139289757892524 0.414481144431538 0.40102769555401 304 tags=100%	list=33%	signal=67% SMPD1/PRKAG2/FMO5/APOL2/ABCG1/ABCA1
GO:0045639 positive regulation of myeloid cell differentiation 8 0.713962573215258 1.69877674315224 0.0147423765221281 0.432818241722454 0.418769597612814 137 tags=62%	list=15%	signal=54% CCR1/GPR68/PPARGC1B/NEDD9/PRKDC
GO:0046683 response to organophosphorus 6 0.758693640819045 1.6531158236608 0.0149383226025915 0.432818241722454 0.418769597612814 108 tags=67%	list=12%	signal=59% SLC8A1/P2RY6/THBD/PPARGC1B
GO:0048584 positive regulation of response to stimulus 125 0.355425178903608 1.47972709452091 0.0155739884587092 0.445375618001009 0.43091937991015 118 tags=19%	list=13%	signal=19% CD1C/CD1E/TERT/IGFBP4/LILRB1/CHD5/SH3RF3/CCR1/F3/CSPG4/P2RY6/DRD4/WWC1/GHRL/CD14/THBD/SPRED1/DYNC2H1/EEF1E1/SPRED2/FABP5/CCR2/MACF1/NEDD9
GO:0060249 anatomical structure homeostasis 17 -0.510555565594702 -1.86168233079909 0.017328356132875 0.448906355348126 0.434335514711318 113 tags=47%	list=12%	signal=42% TP53INP2/KRT1/ADRB2/SIGLEC15/BBS12/PTH1R/S1PR1/TMEM119
GO:0032609 interferon-gamma production 9 0.677920293596864 1.67028873882299 0.0164462135201236 0.448906355348126 0.434335514711318 140 tags=56%	list=15%	signal=47% LILRB1/IL12RB2/CD14/CCR2/IRF8
GO:0032649 regulation of interferon-gamma production 9 0.677920293596864 1.67028873882299 0.0164462135201236 0.448906355348126 0.434335514711318 140 tags=56%	list=15%	signal=47% LILRB1/IL12RB2/CD14/CCR2/IRF8
GO:0045765 regulation of angiogenesis 17 0.563071017948297 1.65602192664907 0.0171404374034498 0.448906355348126 0.434335514711318 114 tags=41%	list=13%	signal=37% TERT/F3/STAB1/GHRL/PPP1R16B/SPRED1/CCR2
GO:1901342 regulation of vasculature development 17 0.563071017948297 1.65602192664907 0.0171404374034498 0.448906355348126 0.434335514711318 114 tags=41%	list=13%	signal=37% TERT/F3/STAB1/GHRL/PPP1R16B/SPRED1/CCR2
GO:0055085 transmembrane transport 65 0.410014971291825 1.57433772788019 0.0167483611383103 0.448906355348126 0.434335514711318 142 tags=28%	list=16%	signal=25% TERT/TRPM2/NCS1/SLC8A1/P2RY6/DRD4/PID1/ASIC1/KCNK17/SLC37A2/NETO2/CATSPER2/CNNM1/FABP5/CCR2/KCNC4/ANO7/ANXA2
GO:0051049 regulation of transport 89 0.382255269710245 1.53300769229392 0.0167069637625006 0.448906355348126 0.434335514711318 119 tags=24%	list=13%	signal=23% TERT/LILRB1/TRPM2/SLC8A1/CCR1/P2RY6/DRD4/PID1/GPR68/WWC1/REEP2/ASIC1/GHRL/CD14/KCNK17/CD33/NETO2/CATSPER2/FABP5/CCR2/KCNC4
GO:0051239 regulation of multicellular organismal process 141 0.344084443513768 1.45310331257683 0.016544660287124 0.448906355348126 0.434335514711318 148 tags=26%	list=16%	signal=26% TERT/LILRB1/SSTR2/TPPP/DUSP6/SLC8A1/CCR1/F3/GPR68/WWC1/IL12RB2/STAB1/GHRL/CD14/ZBTB20/PPP1R16B/SRPX2/CD33/TIAM1/FAM20C/THBD/SPRED1/DTX4/SPRED2/PPARGC1B/FABP5/CCR2/MACF1/HRH2/NEDD9/CD83/MYC/PRKDC/IRF8/ANXA2/ACVR2B/ZFHX3
GO:0001909 leukocyte mediated cytotoxicity 8 0.705487720554856 1.67861198502452 0.0182368079852198 0.453306762327223 0.438593090946173 8 tags=38%	list=1%	signal=38% CD1C/CD1E/LILRB1
GO:0098657 import into cell 9 0.675744665235034 1.66492833349666 0.01771945173032 0.453306762327223 0.438593090946173 42 tags=33%	list=5%	signal=32% TRPM2/SLC8A1/DRD4
GO:0002763 positive regulation of myeloid leukocyte differentiation 6 0.752728635818732 1.64011868802699 0.0183078114053125 0.453306762327223 0.438593090946173 118 tags=67%	list=13%	signal=58% CCR1/GPR68/PPARGC1B/NEDD9
GO:0002028 regulation of sodium ion transport 5 0.764330425942017 1.57137496560803 0.0183216629641793 0.453306762327223 0.438593090946173 84 tags=60%	list=9%	signal=55% SLC8A1/DRD4/NETO2
GO:0055001 muscle cell development 7 0.716932267815133 1.63828703987557 0.0189248788014381 0.462320963130244 0.447314704037293 38 tags=43%	list=4%	signal=41% MYOF/SLC8A1/ALPK3
GO:0051276 chromosome organization 51 0.422788251751295 1.56693222129421 0.019105907195664 0.462320963130244 0.447314704037293 285 tags=51%	list=31%	signal=37% TERT/CHD5/PKIB/MSH5/GINS2/HELLS/MYC/PRKDC/CCNE1/MCM2/MCM4/RAD51/SMG1/GINS1/CDC45/RAD54L/MCM5/MCM6/MCM3/ATM/BRCA2/XRCC3/FEN1/KNTC1/PCNA/TWNK
GO:0002460 adaptive immune response based on somatic recombination of immune receptors built from immunoglobulin superfamily domains 23 0.533083005129191 1.65989909132784 0.019433295969175 0.465131714392646 0.450034222444053 8 tags=13%	list=1%	signal=13% CD1C/CD1E/LILRB1
GO:0010508 positive regulation of autophagy 9 -0.614428464647548 -1.80434081124064 0.0196742028379876 0.46583435106719 0.450714052564651 230 tags=78%	list=25%	signal=59% TOM1/TRIM68/TP53INP1/PIP4K2C/TP53INP2/ADRB2/HMOX1
GO:0055065 metal ion homeostasis 18 0.557596232250635 1.65524912602646 0.0201127369321685 0.466192070785632 0.451060161226693 136 tags=44%	list=15%	signal=39% TRPM2/SLC8A1/CCR1/P2RY6/DRD4/CNNM1/CCR2/MYC
GO:0006310 DNA recombination 44 0.447565806340425 1.59000193272444 0.0199592727776044 0.466192070785632 0.451060161226693 451 tags=86%	list=50%	signal=46% MSH5/GINS2/SAMHD1/PRKDC/UNG/MCM2/MCM4/RAD51/CDC45/RAD54L/MCM5/MCM6/MCM3/ATM/TRRAP/CHEK1/BRCA2/MSH6/XRCC3/FEN1/BRCA1/ATAD5/RAD51AP1/TIMELESS/TRIP13/EME1/WRN/FANCD2/FIGNL1/MMS22L/MCM7/ALYREF/INO80D/RHNO1/RIF1/MSH2/HSPD1/RUVBL1
GO:0021953 central nervous system neuron differentiation 9 0.667525844637087 1.64467845512479 0.0204781380159198 0.46971729074016 0.454470957721729 101 tags=33%	list=11%	signal=30% LHX6/CHD5/DYNC2H1
GO:0002706 regulation of lymphocyte mediated immunity 12 0.622948643257487 1.64868292146106 0.0209660629751945 0.475951244034827 0.460502566053105 8 tags=25%	list=1%	signal=25% CD1C/CD1E/LILRB1
GO:1903169 regulation of calcium ion transmembrane transport 8 0.698384521908688 1.66171089088486 0.0212944424695315 0.47709032777058 0.461604676804653 42 tags=38%	list=5%	signal=36% SLC8A1/P2RY6/DRD4
GO:0042391 regulation of membrane potential 16 0.571474677645005 1.64739191957389 0.0214495651449988 0.47709032777058 0.461604676804653 69 tags=38%	list=8%	signal=35% SLC8A1/DRD4/PID1/ASIC1/GHRL/KCNK17
GO:0000727 double-strand break repair via break-induced replication 8 0.696938639277957 1.65827061000942 0.0219496504261994 0.47973939378339 0.464167758027431 214 tags=88%	list=24%	signal=67% GINS2/MCM2/MCM4/CDC45/MCM5/MCM6/MCM3
GO:0032640 tumor necrosis factor production 12 0.62080539342976 1.64301064104815 0.0226579913503509 0.47973939378339 0.464167758027431 114 tags=50%	list=13%	signal=44% LILRB1/GHRL/CD14/ZBTB20/CD33/CCR2
GO:0032680 regulation of tumor necrosis factor production 12 0.62080539342976 1.64301064104815 0.0226579913503509 0.47973939378339 0.464167758027431 114 tags=50%	list=13%	signal=44% LILRB1/GHRL/CD14/ZBTB20/CD33/CCR2
GO:0071706 tumor necrosis factor superfamily cytokine production 12 0.62080539342976 1.64301064104815 0.0226579913503509 0.47973939378339 0.464167758027431 114 tags=50%	list=13%	signal=44% LILRB1/GHRL/CD14/ZBTB20/CD33/CCR2
GO:1903555 regulation of tumor necrosis factor superfamily cytokine production 12 0.62080539342976 1.64301064104815 0.0226579913503509 0.47973939378339 0.464167758027431 114 tags=50%	list=13%	signal=44% LILRB1/GHRL/CD14/ZBTB20/CD33/CCR2
GO:0006875 cellular metal ion homeostasis 14 0.597987501950735 1.66468418431594 0.0232410845562173 0.487398744693243 0.471578497661993 136 tags=50%	list=15%	signal=43% TRPM2/SLC8A1/CCR1/P2RY6/DRD4/CCR2/MYC
GO:0019722 calcium-mediated signaling 8 0.692242349475002 1.64709642778242 0.0239238832466777 0.496984819897964 0.480853422952091 114 tags=50%	list=13%	signal=44% TRPM2/SLC8A1/CCR1/CCR2
GO:0034765 regulation of ion transmembrane transport 21 0.528781890549818 1.612627949412 0.0244288865152669 0.502732786043156 0.486414818562717 119 tags=38%	list=13%	signal=34% SLC8A1/P2RY6/DRD4/KCNK17/NETO2/CATSPER2/CCR2/KCNC4
GO:0030900 forebrain development 18 0.549066623128898 1.62992860334804 0.0252901213236938 0.506532940743467 0.490091625825698 30 tags=22%	list=3%	signal=22% LHX6/CHD5/SSTR2/SLC8A1
GO:0019725 cellular homeostasis 30 0.483573694998507 1.60044719269738 0.024994183373693 0.506532940743467 0.490091625825698 136 tags=37%	list=15%	signal=32% TRPM2/SLC8A1/CCR1/P2RY6/DRD4/GPR68/GHRL/ZBTB20/PRDX1/CCR2/MYC
GO:0032501 multicellular organismal process 342 0.291847515278689 1.30894530591435 0.0253036437246964 0.506532940743467 0.490091625825698 148 tags=20%	list=16%	signal=27% LHX6/TERT/LILRB1/DNAH11/CHD5/SSTR2/TULP2/TPPP/MYOF/EPHB4/TRPM2/DUSP6/NCS1/SLC8A1/DUSP4/CCR1/F3/ALPK3/CSPG4/DRD4/GPR68/EYS/WWC1/ABI3/IL12RB2/REEP2/ASIC1/GPRIN3/STAB1/GHRL/RBM47/CD14/ZBTB20/PPP1R16B/SRPX2/CD33/TNFSF8/CATSPER2/TIAM1/FAM20C/THBD/SPRED1/DTX4/DYNC2H1/PRDX1/PHGDH/SPRED2/PPARGC1B/HELLS/FABP5/CCR2/MACF1/HRH2/NEDD9/SAMHD1/ANKS6/NPW/NME1/IGSF10/CD83/MYC/PRKDC/TRIM71/IRF8/ANXA2/UN…
GO:0006950 response to stress 257 0.302634463042399 1.34303103976422 0.0255362614913177 0.506584214449383 0.490141235262465 256 tags=34%	list=28%	signal=34% TERT/IGFBP4/LILRB1/ETV5/SSTR2/MYOF/MRC1/TRPM2/DUSP6/STYK1/SLC8A1/SH3RF3/CCR1/F3/DRD4/GPR68/ABI3/ASIC1/FCMR/UHRF1/STAB1/GHRL/CD14/MPEG1/CLEC10A/TNFSF8/MSH5/THBD/GINS2/SPRED1/PRDX1/EEF1E1/SPRED2/PPARGC1B/CCR2/MACF1/SAMHD1/CD83/ALKBH2/MYC/PRKDC/IRF8/JAML/ANXA2/UNG/RNASE6/AK4/MCM2/CHAF1B/MCM4/LSP1/LYZ/FOXRED2/MYBBP1A/WDR4/RAD51/SMG1/E2F1/CDC45/EXO5/POLD2/RAD54L/MCM5/EXOSC5/HUWE1/MCM6/TTLL1…
GO:0071560 cellular response to transforming growth factor beta stimulus 10 -0.594601025784571 -1.81905411066633 0.0302840278459299 0.513679456554195 0.497006176234854 55 tags=40%	list=6%	signal=38% CDKN1C/SMAD7/CLEC3B/CILP
GO:0008203 cholesterol metabolic process 6 -0.670731707317073 -1.68062078812252 0.0305003959003804 0.513679456554195 0.497006176234854 304 tags=100%	list=33%	signal=67% SMPD1/FMO5/APOL2/ABCG1/ABCA1
GO:1902652 secondary alcohol metabolic process 6 -0.670731707317073 -1.68062078812252 0.0305003959003804 0.513679456554195 0.497006176234854 304 tags=100%	list=33%	signal=67% SMPD1/FMO5/APOL2/ABCG1/ABCA1
GO:0010038 response to metal ion 11 0.640808168498922 1.66577074288762 0.0286273508525863 0.513679456554195 0.497006176234854 64 tags=36%	list=7%	signal=34% TERT/CPNE7/TRPM2/CD14
GO:0006898 receptor-mediated endocytosis 18 0.542925749930832 1.61169914911893 0.027679691836582 0.513679456554195 0.497006176234854 64 tags=28%	list=7%	signal=26% LILRB1/MRC1/DRD4/STAB1/CD14
GO:0008643 carbohydrate transport 9 0.653282766791473 1.6095857565341 0.028363268204075 0.513679456554195 0.497006176234854 112 tags=44%	list=12%	signal=39% TERT/PID1/SLC37A2/FABP5
GO:0007368 determination of left/right symmetry 7 0.703034641095916 1.60652908621489 0.0312846816416458 0.513679456554195 0.497006176234854 226 tags=86%	list=25%	signal=65% DNAH11/DYNC2H1/ANKS6/ACVR2B/RPGRIP1L/AHI1
GO:0009799 specification of symmetry 7 0.703034641095916 1.60652908621489 0.0312846816416458 0.513679456554195 0.497006176234854 226 tags=86%	list=25%	signal=65% DNAH11/DYNC2H1/ANKS6/ACVR2B/RPGRIP1L/AHI1
GO:0009855 determination of bilateral symmetry 7 0.703034641095916 1.60652908621489 0.0312846816416458 0.513679456554195 0.497006176234854 226 tags=86%	list=25%	signal=65% DNAH11/DYNC2H1/ANKS6/ACVR2B/RPGRIP1L/AHI1
GO:0050801 ion homeostasis 19 0.534228770947849 1.59749773040408 0.0293115641548824 0.513679456554195 0.497006176234854 136 tags=42%	list=15%	signal=37% TRPM2/SLC8A1/CCR1/P2RY6/DRD4/CNNM1/CCR2/MYC
GO:0055080 cation homeostasis 19 0.534228770947849 1.59749773040408 0.0293115641548824 0.513679456554195 0.497006176234854 136 tags=42%	list=15%	signal=37% TRPM2/SLC8A1/CCR1/P2RY6/DRD4/CNNM1/CCR2/MYC
GO:0098771 inorganic ion homeostasis 19 0.534228770947849 1.59749773040408 0.0293115641548824 0.513679456554195 0.497006176234854 136 tags=42%	list=15%	signal=37% TRPM2/SLC8A1/CCR1/P2RY6/DRD4/CNNM1/CCR2/MYC
GO:0045638 negative regulation of myeloid cell differentiation 6 0.729916457568378 1.5904132854654 0.0286697321312144 0.513679456554195 0.497006176234854 136 tags=50%	list=15%	signal=43% LILRB1/GPR68/MYC
GO:0032392 DNA geometric change 19 0.529514397494827 1.58340039738677 0.0313055183338512 0.513679456554195 0.497006176234854 214 tags=58%	list=24%	signal=45% CHD5/GINS2/MCM2/MCM4/RAD51/GINS1/CDC45/RAD54L/MCM5/MCM6/MCM3
GO:0032508 DNA duplex unwinding 19 0.529514397494827 1.58340039738677 0.0313055183338512 0.513679456554195 0.497006176234854 214 tags=58%	list=24%	signal=45% CHD5/GINS2/MCM2/MCM4/RAD51/GINS1/CDC45/RAD54L/MCM5/MCM6/MCM3
GO:0071103 DNA conformation change 19 0.529514397494827 1.58340039738677 0.0313055183338512 0.513679456554195 0.497006176234854 214 tags=58%	list=24%	signal=45% CHD5/GINS2/MCM2/MCM4/RAD51/GINS1/CDC45/RAD54L/MCM5/MCM6/MCM3
GO:0032720 negative regulation of tumor necrosis factor production 6 0.724125607691709 1.57779561602872 0.0309271464062634 0.513679456554195 0.497006176234854 75 tags=50%	list=8%	signal=46% LILRB1/GHRL/CD33
GO:1903556 negative regulation of tumor necrosis factor superfamily cytokine production 6 0.724125607691709 1.57779561602872 0.0309271464062634 0.513679456554195 0.497006176234854 75 tags=50%	list=8%	signal=46% LILRB1/GHRL/CD33
GO:0030335 positive regulation of cell migration 27 0.485479774566359 1.57494370126709 0.0317258883248731 0.513679456554195 0.497006176234854 118 tags=33%	list=13%	signal=30% TERT/SLC8A1/CCR1/F3/P2RY6/SRPX2/TIAM1/CCR2/NEDD9
GO:0040017 positive regulation of locomotion 27 0.485479774566359 1.57494370126709 0.0317258883248731 0.513679456554195 0.497006176234854 118 tags=33%	list=13%	signal=30% TERT/SLC8A1/CCR1/F3/P2RY6/SRPX2/TIAM1/CCR2/NEDD9
GO:2000147 positive regulation of cell motility 27 0.485479774566359 1.57494370126709 0.0317258883248731 0.513679456554195 0.497006176234854 118 tags=33%	list=13%	signal=30% TERT/SLC8A1/CCR1/F3/P2RY6/SRPX2/TIAM1/CCR2/NEDD9
GO:0034220 ion transmembrane transport 46 0.425197067696014 1.53696915032485 0.031591737545565 0.513679456554195 0.497006176234854 161 tags=33%	list=18%	signal=28% TRPM2/NCS1/SLC8A1/P2RY6/DRD4/ASIC1/KCNK17/SLC37A2/NETO2/CATSPER2/CCR2/KCNC4/ANO7/ANXA2/CYB5A
GO:0007275 multicellular organism development 245 0.308282477114161 1.36512337641335 0.0275510204081633 0.513679456554195 0.497006176234854 148 tags=21%	list=16%	signal=24% LHX6/TERT/LILRB1/DNAH11/CHD5/SSTR2/TPPP/EPHB4/TRPM2/DUSP6/NCS1/SLC8A1/DUSP4/CCR1/F3/ALPK3/CSPG4/GPR68/ABI3/GPRIN3/STAB1/GHRL/RBM47/PPP1R16B/SRPX2/TNFSF8/TIAM1/FAM20C/SPRED1/DYNC2H1/PRDX1/PHGDH/SPRED2/PPARGC1B/HELLS/CCR2/MACF1/NEDD9/SAMHD1/ANKS6/NME1/IGSF10/CD83/MYC/PRKDC/TRIM71/IRF8/ANXA2/UNG/ST14/ACVR2B/ZFHX3
GO:0048856 anatomical structure development 284 0.296210062481707 1.32308414342246 0.026369168356998 0.513679456554195 0.497006176234854 148 tags=20%	list=16%	signal=25% LHX6/TERT/LILRB1/DNAH11/CHD5/SSTR2/TPPP/MYOF/EPHB4/TRPM2/DUSP6/NCS1/SLC8A1/DUSP4/CCR1/F3/ALPK3/CSPG4/PID1/GPR68/EYS/ABI3/GPRIN3/HIVEP3/STAB1/GHRL/RBM47/PPP1R16B/SRPX2/TNFSF8/CATSPER2/TIAM1/FAM20C/SPRED1/DYNC2H1/PRDX1/PHGDH/SPRED2/PPARGC1B/HELLS/FABP5/CCR2/MACF1/NEDD9/SAMHD1/ANKS6/NME1/IGSF10/CD83/MYC/PRKDC/TRIM71/IRF8/ANXA2/UNG/ST14/ACVR2B/ZFHX3
GO:0032502 developmental process 321 0.29188686248467 1.31015268787152 0.029263370332997 0.513679456554195 0.497006176234854 148 tags=20%	list=16%	signal=25% LHX6/TERT/LILRB1/ETV5/DNAH11/CHD5/SSTR2/TPPP/MYOF/EPHB4/TRPM2/DUSP6/STYK1/NCS1/SLC8A1/DUSP4/CCR1/F3/ALPK3/CSPG4/PID1/GPR68/EYS/TLCD3B/WWC1/ABI3/GPRIN3/HIVEP3/STAB1/GHRL/RBM47/NHSL1/PPP1R16B/SRPX2/TNFSF8/CATSPER2/TIAM1/FAM20C/SPRED1/DYNC2H1/PRDX1/PHGDH/SPRED2/PPARGC1B/HELLS/FABP5/CCR2/MACF1/NEDD9/SAMHD1/ANKS6/NME1/IGSF10/CD83/MYC/PRKDC/TRIM71/IRF8/ANXA2/UNG/ST14/ACVR2B/ZFHX3
GO:0019932 second-messenger-mediated signaling 10 0.634880058742776 1.62517061438546 0.0350631136044881 0.539198401504466 0.521696813731555 114 tags=40%	list=13%	signal=35% TRPM2/SLC8A1/CCR1/CCR2
GO:1901798 positive regulation of signal transduction by p53 class mediator 8 0.670688180399248 1.59581121687989 0.0344589209105457 0.539198401504466 0.521696813731555 136 tags=62%	list=15%	signal=54% CHD5/SPRED1/EEF1E1/SPRED2/MYC
GO:0002286 T cell activation involved in immune response 11 0.612669602277447 1.59262498310691 0.0352609308885755 0.539198401504466 0.521696813731555 8 tags=18%	list=1%	signal=18% CD1C/LILRB1
GO:0006939 smooth muscle contraction 8 0.669329323755745 1.59257800249322 0.034897882157329 0.539198401504466 0.521696813731555 62 tags=38%	list=7%	signal=35% SSTR2/SLC8A1/GHRL
GO:0055082 cellular chemical homeostasis 27 0.486970557117123 1.57977994514642 0.0349153732850463 0.539198401504466 0.521696813731555 68 tags=30%	list=7%	signal=28% TRPM2/SLC8A1/CCR1/P2RY6/DRD4/GPR68/GHRL/ZBTB20
GO:0045981 positive regulation of nucleotide metabolic process 6 0.720304273835386 1.56946932050507 0.0345390151247201 0.539198401504466 0.521696813731555 68 tags=50%	list=7%	signal=47% NCS1/PID1/ZBTB20
GO:1900544 positive regulation of purine nucleotide metabolic process 6 0.720304273835386 1.56946932050507 0.0345390151247201 0.539198401504466 0.521696813731555 68 tags=50%	list=7%	signal=47% NCS1/PID1/ZBTB20
GO:0002376 immune system process 143 0.331220895115643 1.40087397765429 0.035181236673774 0.539198401504466 0.521696813731555 143 tags=23%	list=16%	signal=23% CD1C/CD1E/LILRB1/MRC1/TRPM2/STYK1/CD93/CCR1/GPR68/FCMR/RBM47/CD14/MPEG1/CD33/CLEC10A/TNFSF8/FAM20C/PRDX1/PPARGC1B/CD320/HELLS/CCR2/HRH2/NEDD9/SAMHD1/PODXL2/CD83/MYC/PRKDC/IRF8/JAML/ANXA2/UNG
GO:0044786 cell cycle DNA replication 14 0.566634788510429 1.57740415583841 0.0355677154582763 0.540138685787065 0.522606577768068 315 tags=86%	list=35%	signal=57% MCM2/MCM4/RAD51/GINS1/CDC45/MCM6/MCM3/BRCA2/E2F8/FEN1/PCNA/ATAD5
GO:0071559 response to transforming growth factor beta 12 -0.525793506262143 -1.74800916081036 0.0366333854909608 0.541412012644889 0.523838574307212 55 tags=33%	list=6%	signal=32% CDKN1C/SMAD7/CLEC3B/CILP
GO:0006873 cellular ion homeostasis 15 0.56985408355741 1.61437833144923 0.0378394241491403 0.541412012644889 0.523838574307212 136 tags=47%	list=15%	signal=40% TRPM2/SLC8A1/CCR1/P2RY6/DRD4/CCR2/MYC
GO:0030003 cellular cation homeostasis 15 0.56985408355741 1.61437833144923 0.0378394241491403 0.541412012644889 0.523838574307212 136 tags=47%	list=15%	signal=40% TRPM2/SLC8A1/CCR1/P2RY6/DRD4/CCR2/MYC
GO:1902107 positive regulation of leukocyte differentiation 13 0.583525132929244 1.59213935212646 0.0383561643835616 0.541412012644889 0.523838574307212 137 tags=46%	list=15%	signal=40% CCR1/GPR68/PPARGC1B/NEDD9/CD83/PRKDC
GO:1903708 positive regulation of hemopoiesis 13 0.583525132929244 1.59213935212646 0.0383561643835616 0.541412012644889 0.523838574307212 137 tags=46%	list=15%	signal=40% CCR1/GPR68/PPARGC1B/NEDD9/CD83/PRKDC
GO:0006268 DNA unwinding involved in DNA replication 12 0.597684488279927 1.58181933441022 0.0380281690140845 0.541412012644889 0.523838574307212 214 tags=75%	list=24%	signal=58% GINS2/MCM2/MCM4/RAD51/GINS1/CDC45/MCM5/MCM6/MCM3
GO:0016525 negative regulation of angiogenesis 7 0.681985530573366 1.55842902639321 0.0374251497005988 0.541412012644889 0.523838574307212 114 tags=57%	list=13%	signal=50% STAB1/GHRL/SPRED1/CCR2
GO:1901343 negative regulation of vasculature development 7 0.681985530573366 1.55842902639321 0.0374251497005988 0.541412012644889 0.523838574307212 114 tags=57%	list=13%	signal=50% STAB1/GHRL/SPRED1/CCR2
GO:2000181 negative regulation of blood vessel morphogenesis 7 0.681985530573366 1.55842902639321 0.0374251497005988 0.541412012644889 0.523838574307212 114 tags=57%	list=13%	signal=50% STAB1/GHRL/SPRED1/CCR2
GO:0001503 ossification 34 -0.340000400708871 -1.50496335166072 0.0372179768568165 0.541412012644889 0.523838574307212 126 tags=38%	list=14%	signal=34% PLXNB1/RUNX2/TP53INP2/ADRB2/NOG/MN1/MMP2/SP7/SMAD7/PTH1R/CLEC3B/S1PR1/TMEM119
GO:0032879 regulation of localization 111 0.349286550156102 1.43899831753299 0.0372398685651698 0.541412012644889 0.523838574307212 119 tags=21%	list=13%	signal=21% TERT/LILRB1/TRPM2/SLC8A1/CCR1/P2RY6/DRD4/PID1/GPR68/WWC1/ABI3/REEP2/ASIC1/GHRL/CD14/KCNK17/CD33/NETO2/CATSPER2/FABP5/CCR2/NEDD9/KCNC4
GO:2000772 regulation of cellular senescence 6 0.716622935896654 1.56144806176327 0.0386023738559878 0.541416733954682 0.523843142370227 103 tags=50%	list=11%	signal=45% TERT/ABI3/EEF1E1
GO:0043085 positive regulation of catalytic activity 66 0.386325383194968 1.48952659519408 0.0391705069124424 0.545907950767077 0.528188580884633 146 tags=26%	list=16%	signal=23% TERT/EPHB4/NCS1/F3/P2RY6/DRD4/UHRF1/GHRL/PKIB/CD33/TIAM1/GINS2/TNFRSF10A/PPARGC1B/NEDD9/MYC/ACVR2B
GO:0034763 negative regulation of transmembrane transport 5 0.739925800353553 1.5212018776435 0.0405616224648986 0.554762066259048 0.536755304798658 112 tags=60%	list=12%	signal=53% DRD4/PID1/FABP5
GO:0046323 glucose import 5 0.738686152795842 1.51865330562249 0.0405616224648986 0.554762066259048 0.536755304798658 43 tags=40%	list=5%	signal=38% TERT/PID1
GO:0046324 regulation of glucose import 5 0.738686152795842 1.51865330562249 0.0405616224648986 0.554762066259048 0.536755304798658 43 tags=40%	list=5%	signal=38% TERT/PID1
GO:0022008 neurogenesis 76 0.370219450571162 1.4607498415062 0.0409090909090909 0.556060606060606 0.538011695906433 172 tags=28%	list=19%	signal=24% LHX6/CHD5/TPPP/EPHB4/NCS1/CSPG4/ABI3/GPRIN3/GHRL/TIAM1/DYNC2H1/PHGDH/CCR2/MACF1/IGSF10/ANXA2/ZFHX3/NAV1/RPGRIP1L/TANC2/NSMF
GO:0034103 regulation of tissue remodeling 5 -0.719652161978394 -1.69191504372172 0.0420640343041197 0.558201674454295 0.540083268366315 53 tags=60%	list=6%	signal=57% SIGLEC15/S1PR1/TMEM119
GO:0032479 regulation of type I interferon production 11 0.602905478716729 1.56724329767134 0.0423131170662905 0.558201674454295 0.540083268366315 140 tags=45%	list=15%	signal=39% LILRB1/CD14/ZBTB20/DTX4/IRF8
GO:0032606 type I interferon production 11 0.602905478716729 1.56724329767134 0.0423131170662905 0.558201674454295 0.540083268366315 140 tags=45%	list=15%	signal=39% LILRB1/CD14/ZBTB20/DTX4/IRF8
GO:0002705 positive regulation of leukocyte mediated immunity 11 0.600456302333103 1.5608767022305 0.0423131170662905 0.558201674454295 0.540083268366315 3 tags=18%	list=0%	signal=18% CD1C/CD1E
GO:0048646 anatomical structure formation involved in morphogenesis 75 0.373948698666793 1.46745206788028 0.0423340961098398 0.558201674454295 0.540083268366315 146 tags=27%	list=16%	signal=24% TERT/TPPP/MYOF/EPHB4/DUSP4/F3/CSPG4/STAB1/GHRL/PPP1R16B/SRPX2/FAM20C/SPRED1/PPARGC1B/CCR2/PRKDC/TRIM71/ANXA2/ST14/ACVR2B
GO:0002708 positive regulation of lymphocyte mediated immunity 8 0.660214058157191 1.57088946896583 0.0436771194624713 0.56580710287235 0.547441835753926 3 tags=25%	list=0%	signal=25% CD1C/CD1E
GO:0030808 regulation of nucleotide biosynthetic process 5 0.737541528239203 1.51630008990285 0.0436817472698908 0.56580710287235 0.547441835753926 242 tags=100%	list=27%	signal=74% NCS1/PID1/AK4/PDK3/ENO1
GO:1900371 regulation of purine nucleotide biosynthetic process 5 0.737541528239203 1.51630008990285 0.0436817472698908 0.56580710287235 0.547441835753926 242 tags=100%	list=27%	signal=74% NCS1/PID1/AK4/PDK3/ENO1
GO:0001659 temperature homeostasis 12 0.589872900000167 1.56114534735572 0.0450704225352113 0.578636184469846 0.559854504214814 146 tags=50%	list=16%	signal=43% TRPM2/GHRL/PPARGC1B/FABP5/CCR2/ACVR2B
GO:0006952 defense response 87 0.360432967978171 1.44105385535885 0.0451977401129944 0.578636184469846 0.559854504214814 166 tags=30%	list=18%	signal=27% IGFBP4/LILRB1/MRC1/STYK1/CCR1/F3/DRD4/GPR68/ABI3/ASIC1/FCMR/STAB1/GHRL/CD14/MPEG1/CLEC10A/TNFSF8/PRDX1/CCR2/SAMHD1/CD83/PRKDC/IRF8/RNASE6/LSP1/LYZ
GO:0002237 response to molecule of bacterial origin 17 0.525963424158203 1.54688651210492 0.0463576158940397 0.586663621831468 0.567621382755816 140 tags=35%	list=15%	signal=30% LILRB1/MRC1/IL12RB2/CD14/THBD/IRF8
GO:0032496 response to lipopolysaccharide 17 0.525963424158203 1.54688651210492 0.0463576158940397 0.586663621831468 0.567621382755816 140 tags=35%	list=15%	signal=30% LILRB1/MRC1/IL12RB2/CD14/THBD/IRF8
GO:0051052 regulation of DNA metabolic process 51 0.400556288261279 1.48453641253926 0.0475059382422803 0.597760434340007 0.578358009036844 463 tags=80%	list=51%	signal=42% PKIB/GINS2/MYC/PRKDC/MCM2/MCM4/RAD51/SMG1/GINS1/MCM5/MCM6/MCM3/TOX/ATM/TRRAP/CHEK1/BRCA2/MSH6/E2F8/PCNA/BRCA1/ATAD5/TICRR/RAD51AP1/TIMELESS/ATR/WRN/RFC5/FIGNL1/MCM7/ALYREF/INO80D/CCDC88A/MAPKAPK5/TFDP1/RIF1/UBR5/MSH2/RUVBL1/DDX11/NAT10
GO:0034764 positive regulation of transmembrane transport 11 0.598625137280227 1.55611661751182 0.0479548660084626 0.59998076676497 0.580506272734021 114 tags=36%	list=13%	signal=32% TERT/P2RY6/DRD4/CCR2
GO:0002703 regulation of leukocyte mediated immunity 18 0.521385190859856 1.5477550449193 0.0490066225165563 0.609675608934785 0.589886434573357 8 tags=17%	list=1%	signal=17% CD1C/CD1E/LILRB1
GO:0010646 regulation of cell communication 176 0.315752403824762 1.35908414361986 0.0493697478991597 0.610742611651402 0.590918803949729 120 tags=19%	list=13%	signal=21% TERT/IGFBP4/CHD5/TRPM2/DUSP6/SLC8A1/SH3RF3/DUSP4/CCR1/F3/CSPG4/P2RY6/DRD4/PID1/GPR68/WWC1/ASIC1/GHRL/CD14/PPP1R16B/NETO2/TIAM1/FAM20C/SPRED1/DYNC2H1/PRDX1/EEF1E1/SPRED2/PSD3/HELLS/FABP5/CCR2/MACF1/SAMHD1
GO:0008202 steroid metabolic process 10 -0.555381644374601 -1.69907083805516 0.0504729864762251 0.615812331381194 0.595823968026931 304 tags=90%	list=33%	signal=61% PIP4P1/SMPD1/ASAH1/PRKAG2/HSD17B11/FMO5/APOL2/ABCG1/ABCA1
GO:0008645 hexose transmembrane transport 7 0.664914971545916 1.51942049396471 0.0508982035928144 0.615812331381194 0.595823968026931 112 tags=43%	list=12%	signal=38% TERT/PID1/FABP5
GO:0015749 monosaccharide transmembrane transport 7 0.664914971545916 1.51942049396471 0.0508982035928144 0.615812331381194 0.595823968026931 112 tags=43%	list=12%	signal=38% TERT/PID1/FABP5
GO:0034219 carbohydrate transmembrane transport 7 0.664914971545916 1.51942049396471 0.0508982035928144 0.615812331381194 0.595823968026931 112 tags=43%	list=12%	signal=38% TERT/PID1/FABP5
GO:0051928 positive regulation of calcium ion transport 5 0.731862032275241 1.50462370299985 0.0514820592823713 0.619472647758369 0.599365475913256 40 tags=40%	list=4%	signal=38% CCR1/P2RY6
GO:0000725 recombinational repair 29 0.459775993475189 1.51248689004504 0.0518331226295828 0.620307261034464 0.600172998868854 451 tags=90%	list=50%	signal=47% GINS2/SAMHD1/MCM2/MCM4/RAD51/CDC45/RAD54L/MCM5/MCM6/MCM3/ATM/TRRAP/CHEK1/BRCA2/XRCC3/FEN1/BRCA1/RAD51AP1/TIMELESS/WRN/FIGNL1/MMS22L/MCM7/RHNO1/RIF1/RUVBL1
GO:0002040 sprouting angiogenesis 11 0.591155074023415 1.53669830571055 0.0535966149506347 0.624149659863946 0.603890679078649 95 tags=45%	list=10%	signal=41% EPHB4/GHRL/PPP1R16B/SRPX2/SPRED1
GO:0006936 muscle contraction 16 0.532174544766738 1.53410129817902 0.0546666666666667 0.624149659863946 0.603890679078649 62 tags=25%	list=7%	signal=24% SSTR2/MYOF/SLC8A1/GHRL
GO:0002699 positive regulation of immune effector process 21 0.501702704075579 1.53004446133095 0.0541611624834875 0.624149659863946 0.603890679078649 8 tags=14%	list=1%	signal=14% CD1C/CD1E/LILRB1
GO:1903828 negative regulation of protein localization 12 0.573557548926486 1.51796547857526 0.0549295774647887 0.624149659863946 0.603890679078649 62 tags=33%	list=7%	signal=31% DRD4/PID1/ABI3/GHRL
GO:0036035 osteoclast development 6 0.694383194507758 1.51298994055849 0.0555555555555556 0.624149659863946 0.603890679078649 142 tags=67%	list=16%	signal=57% LILRB1/GPR68/FAM20C/ANXA2
GO:0098751 bone cell development 6 0.694383194507758 1.51298994055849 0.0555555555555556 0.624149659863946 0.603890679078649 142 tags=67%	list=16%	signal=57% LILRB1/GPR68/FAM20C/ANXA2
GO:0002521 leukocyte differentiation 40 0.428533972686465 1.50019051024274 0.053416149068323 0.624149659863946 0.603890679078649 142 tags=35%	list=16%	signal=31% LILRB1/TRPM2/CCR1/GPR68/TNFSF8/FAM20C/PPARGC1B/CCR2/NEDD9/CD83/MYC/PRKDC/IRF8/ANXA2
GO:0002687 positive regulation of leukocyte migration 5 0.728793819800315 1.49831581297136 0.0530421216848674 0.624149659863946 0.603890679078649 118 tags=60%	list=13%	signal=52% CCR1/CCR2/NEDD9
GO:0002690 positive regulation of leukocyte chemotaxis 5 0.728793819800315 1.49831581297136 0.0530421216848674 0.624149659863946 0.603890679078649 118 tags=60%	list=13%	signal=52% CCR1/CCR2/NEDD9
GO:0071677 positive regulation of mononuclear cell migration 5 0.728793819800315 1.49831581297136 0.0530421216848674 0.624149659863946 0.603890679078649 118 tags=60%	list=13%	signal=52% CCR1/CCR2/NEDD9
GO:0014070 response to organic cyclic compound 47 0.403630773824675 1.46831812389586 0.0540216086434574 0.624149659863946 0.603890679078649 131 tags=23%	list=14%	signal=21% IGFBP4/SSTR2/TRPM2/DUSP6/SLC8A1/P2RY6/DRD4/THBD/PPARGC1B/HRH2/CD83
GO:0007399 nervous system development 117 0.334915302076275 1.38032449331372 0.0555555555555556 0.624149659863946 0.603890679078649 236 tags=33%	list=26%	signal=28% LHX6/DNAH11/CHD5/SSTR2/TPPP/EPHB4/NCS1/SLC8A1/CSPG4/ABI3/GPRIN3/GHRL/SRPX2/TIAM1/DYNC2H1/PHGDH/CCR2/MACF1/NME1/IGSF10/PRKDC/TRIM71/ANXA2/ST14/ZFHX3/NAV1/RPGRIP1L/TANC2/NSMF/SULF2/E2F1/MTHFD1L/TOX/ACAT1/ATM/AHI1/FGFR1/BRCA2/SYNJ2
GO:0023051 regulation of signaling 177 0.312744598532654 1.34423353067384 0.0559662090813094 0.625571535010372 0.605266402247236 120 tags=19%	list=13%	signal=21% TERT/IGFBP4/CHD5/TRPM2/DUSP6/SLC8A1/SH3RF3/DUSP4/CCR1/F3/CSPG4/P2RY6/DRD4/PID1/GPR68/WWC1/ASIC1/GHRL/CD14/PPP1R16B/NETO2/TIAM1/FAM20C/SPRED1/DYNC2H1/PRDX1/EEF1E1/SPRED2/PSD3/HELLS/FABP5/CCR2/MACF1/SAMHD1
GO:0010827 regulation of glucose transmembrane transport 6 0.692447637106139 1.50877255900147 0.0570570570570571 0.631354973063516 0.610862118399807 112 tags=50%	list=12%	signal=44% TERT/PID1/FABP5
GO:1904659 glucose transmembrane transport 6 0.692447637106139 1.50877255900147 0.0570570570570571 0.631354973063516 0.610862118399807 112 tags=50%	list=12%	signal=44% TERT/PID1/FABP5
GO:0045581 negative regulation of T cell differentiation 5 -0.696465855145188 -1.63740362360508 0.0603884522500552 0.639304672377988 0.618553782156436 32 tags=40%	list=4%	signal=39% SMAD7/LAG3
GO:0045620 negative regulation of lymphocyte differentiation 5 -0.696465855145188 -1.63740362360508 0.0603884522500552 0.639304672377988 0.618553782156436 32 tags=40%	list=4%	signal=39% SMAD7/LAG3
GO:0060491 regulation of cell projection assembly 10 0.600292546232927 1.53663324708019 0.0603085553997195 0.639304672377988 0.618553782156436 70 tags=30%	list=8%	signal=28% TRPM2/ABI3/PPP1R16B
GO:0120032 regulation of plasma membrane bounded cell projection assembly 10 0.600292546232927 1.53663324708019 0.0603085553997195 0.639304672377988 0.618553782156436 70 tags=30%	list=8%	signal=28% TRPM2/ABI3/PPP1R16B
GO:0021537 telencephalon development 10 0.599446950782422 1.53446868566596 0.0603085553997195 0.639304672377988 0.618553782156436 30 tags=20%	list=3%	signal=20% LHX6/SLC8A1
GO:0000724 double-strand break repair via homologous recombination 28 0.459577360529978 1.50086513124389 0.0584498094027954 0.639304672377988 0.618553782156436 406 tags=82%	list=45%	signal=47% GINS2/SAMHD1/MCM2/MCM4/RAD51/CDC45/RAD54L/MCM5/MCM6/MCM3/ATM/TRRAP/CHEK1/BRCA2/XRCC3/FEN1/BRCA1/RAD51AP1/TIMELESS/WRN/FIGNL1/MMS22L/MCM7
GO:0001764 neuron migration 7 0.654484182701394 1.4955847329775 0.0598802395209581 0.639304672377988 0.618553782156436 227 tags=71%	list=25%	signal=54% LHX6/IGSF10/NAV1/NSMF/FGFR1
GO:0040011 locomotion 66 0.371665671587847 1.43300421466579 0.0587557603686636 0.639304672377988 0.618553782156436 141 tags=26%	list=16%	signal=23% TERT/EPHB4/TRPM2/SLC8A1/CCR1/F3/P2RY6/ABI3/GHRL/SRPX2/TIAM1/SPRED1/CCR2/MACF1/NEDD9/IGSF10/JAML
GO:0051174 regulation of phosphorus metabolic process 94 0.344309406195953 1.39122239338529 0.0582959641255605 0.639304672377988 0.618553782156436 153 tags=26%	list=17%	signal=24% EPHB4/DUSP6/NCS1/SLC8A1/CSPG4/P2RY6/DRD4/PID1/GHRL/ZBTB20/PPP1R16B/PKIB/SRPX2/CD33/FAM20C/TNFRSF10A/SPRED1/SPRED2/PPARGC1B/NEDD9/PRKDC/ACVR2B/CCNE1/AK4
GO:0060291 long-term synaptic potentiation 5 -0.693244739756368 -1.62983072398518 0.0612213833041034 0.641949933503027 0.621113181992507 283 tags=100%	list=31%	signal=69% STX4/VAMP2/NOG/NFATC4
GO:0070373 negative regulation of ERK1 and ERK2 cascade 9 0.616890104344735 1.51991997305673 0.0609929078014184 0.641949933503027 0.621113181992507 106 tags=44%	list=12%	signal=40% DUSP6/DUSP4/SPRED1/SPRED2
GO:0061640 cytoskeleton-dependent cytokinesis 9 -0.530589543937709 -1.55813804735354 0.0622648723638284 0.649797388365641 0.628705920001939 432 tags=100%	list=48%	signal=53% BIRC5/SPTBN1/KIF20A/KLHDC8B/EFHC1/SNX33/SEPTIN1/SEPTIN5
GO:0033260 nuclear DNA replication 13 0.559028397453048 1.52530038607457 0.063013698630137 0.654510209356423 0.633265769748745 315 tags=85%	list=35%	signal=56% MCM2/MCM4/RAD51/GINS1/CDC45/MCM6/MCM3/BRCA2/FEN1/PCNA/ATAD5
GO:0040012 regulation of locomotion 53 0.391206129981562 1.45847937709028 0.0638297872340426 0.659874138447708 0.6384555935839 129 tags=26%	list=14%	signal=24% TERT/SLC8A1/CCR1/F3/P2RY6/ABI3/GHRL/SRPX2/TIAM1/SPRED1/CCR2/MACF1/NEDD9/IGSF10
GO:0006638 neutral lipid metabolic process 5 -0.681063122923588 -1.60119152595988 0.066218973068616 0.678205482312058 0.656191928963911 294 tags=100%	list=32%	signal=68% DGKA/NR1H3/PNPLA2/ABHD16A
GO:0006639 acylglycerol metabolic process 5 -0.681063122923588 -1.60119152595988 0.066218973068616 0.678205482312058 0.656191928963911 294 tags=100%	list=32%	signal=68% DGKA/NR1H3/PNPLA2/ABHD16A
GO:0043271 negative regulation of ion transport 7 0.646020684399973 1.47624449652604 0.0673652694610779 0.686751497005988 0.664460552579052 75 tags=43%	list=8%	signal=40% LILRB1/DRD4/CD33
GO:0043123 positive regulation of I-kappaB kinase/NF-kappaB signaling 7 -0.579356270810211 -1.57847470537459 0.070671738993185 0.692825023925327 0.670336941739501 387 tags=100%	list=43%	signal=58% GAPDH/TRIM8/MIB2/TRIM68/GOLT1B/HMOX1
GO:0090329 regulation of DNA-templated DNA replication 15 0.532346990588241 1.50812194071306 0.0686406460296097 0.692825023925327 0.670336941739501 406 tags=93%	list=45%	signal=52% GINS2/MCM2/MCM4/GINS1/MCM5/MCM6/MCM3/BRCA2/E2F8/PCNA/TICRR/TIMELESS/RFC5/MCM7
GO:0031623 receptor internalization 9 0.610678531701891 1.50461563723182 0.0695035460992908 0.692825023925327 0.670336941739501 359 tags=100%	list=40%	signal=61% LILRB1/DRD4/ANXA2/AHI1/WDR54/RAB31/ITGB2/EZR/INSR
GO:0002449 lymphocyte mediated immunity 22 0.487972545474317 1.50412041056561 0.069281045751634 0.692825023925327 0.670336941739501 8 tags=14%	list=1%	signal=14% CD1C/CD1E/LILRB1
GO:0097006 regulation of plasma lipoprotein particle levels 5 -0.63493792265308 -1.49275035902472 0.074792243767313 0.692825023925327 0.670336941739501 135 tags=80%	list=15%	signal=68% ABCA7/ABCG1/ABCA1/HMOX1
GO:0001906 cell killing 12 0.56124275073047 1.48537338982643 0.0690140845070423 0.692825023925327 0.670336941739501 8 tags=25%	list=1%	signal=25% CD1C/CD1E/LILRB1
GO:0061515 myeloid cell development 8 0.624075350310559 1.48490233361648 0.072992700729927 0.692825023925327 0.670336941739501 142 tags=50%	list=16%	signal=43% LILRB1/GPR68/FAM20C/ANXA2
GO:0006270 DNA replication initiation 11 0.570583217792273 1.48322208939296 0.073342736248237 0.692825023925327 0.670336941739501 218 tags=73%	list=24%	signal=56% CCNE1/MCM2/MCM4/CDC45/MCM5/MCM6/MCM3/MCM10
GO:0099175 regulation of postsynapse organization 5 0.71715134283911 1.47438022672022 0.0717628705148206 0.692825023925327 0.670336941739501 169 tags=80%	list=19%	signal=65% ABI3/GHRL/NEDD9/TANC2
GO:0048008 platelet-derived growth factor receptor signaling pathway 6 0.676316308613881 1.47362404456495 0.0705705705705706 0.692825023925327 0.670336941739501 39 tags=33%	list=4%	signal=32% F3/CSPG4
GO:0031529 ruffle organization 6 0.676230526749299 1.47343713465811 0.0705705705705706 0.692825023925327 0.670336941739501 49 tags=33%	list=5%	signal=32% CSPG4/ABI3
GO:0032024 positive regulation of insulin secretion 6 0.675222200175444 1.47124009421257 0.0720720720720721 0.692825023925327 0.670336941739501 62 tags=50%	list=7%	signal=47% TRPM2/GPR68/GHRL
GO:0033555 multicellular organismal response to stress 5 0.713871359354331 1.4676369599855 0.0717628705148206 0.692825023925327 0.670336941739501 54 tags=40%	list=6%	signal=38% DRD4/ASIC1
GO:2001257 regulation of cation channel activity 10 0.572570008859353 1.46566889330138 0.0729312762973352 0.692825023925327 0.670336941739501 114 tags=40%	list=13%	signal=35% P2RY6/DRD4/NETO2/CCR2
GO:0051591 response to cAMP 5 0.71149405277622 1.46274949258184 0.0717628705148206 0.692825023925327 0.670336941739501 108 tags=60%	list=12%	signal=53% SLC8A1/THBD/PPARGC1B
GO:0007187 G protein-coupled receptor signaling pathway	coupled to cyclic nucleotide second messenger 6 0.669718204788392 1.45924745136154 0.0720720720720721 0.692825023925327 0.670336941739501 117 tags=67%	list=13%	signal=58% SSTR2/CCR1/DRD4/HRH2
GO:0030317 flagellated sperm motility 5 0.7084241617048 1.45643815155309 0.0748829953198128 0.692825023925327 0.670336941739501 86 tags=40%	list=9%	signal=36% DNAH11/CATSPER2
GO:0060294 cilium movement involved in cell motility 5 0.7084241617048 1.45643815155309 0.0748829953198128 0.692825023925327 0.670336941739501 86 tags=40%	list=9%	signal=36% DNAH11/CATSPER2
GO:0097722 sperm motility 5 0.7084241617048 1.45643815155309 0.0748829953198128 0.692825023925327 0.670336941739501 86 tags=40%	list=9%	signal=36% DNAH11/CATSPER2
GO:0048878 chemical homeostasis 47 0.388712207022325 1.4140477276848 0.0732292917166867 0.692825023925327 0.670336941739501 114 tags=26%	list=13%	signal=24% TRPM2/SLC8A1/CCR1/P2RY6/DRD4/GPR68/TLCD3B/GHRL/ZBTB20/CNNM1/FABP5/CCR2
GO:1901701 cellular response to oxygen-containing compound 83 0.343017736989756 1.36860678098923 0.0742407199100112 0.692825023925327 0.670336941739501 140 tags=20%	list=15%	signal=19% LILRB1/SSTR2/MRC1/TRPM2/SLC8A1/P2RY6/DRD4/PID1/GPR68/GHRL/CD14/ZBTB20/PRDX1/PPARGC1B/HRH2/PRKDC/IRF8
GO:0006810 transport 206 0.298323588195843 1.29863328480364 0.0703205791106515 0.692825023925327 0.670336941739501 146 tags=20%	list=16%	signal=22% TERT/LILRB1/DNAH11/MRC1/TRPM2/NCS1/CD93/SLC8A1/CCR1/P2RY6/DRD4/PID1/GPR68/WWC1/SLC27A6/REEP2/ASIC1/STAB1/GHRL/CD14/KCNK17/CD33/CLEC10A/SLC37A2/NETO2/CATSPER2/DYNC2H1/CD320/CNNM1/FABP5/CCR2/MACF1/HRH2/KCNC4/NME1/TVP23C/ANO7/MYC/IRF8/ANXA2/ACVR2B
GO:0061035 regulation of cartilage development 5 -0.663137255300752 -1.5590474920707 0.0778800336365962 0.696054106925591 0.673461213450641 115 tags=60%	list=13%	signal=53% RUNX2/NOG/SMAD7
GO:0015914 phospholipid transport 6 -0.61149486144036 -1.53219381871409 0.0792001410878249 0.696054106925591 0.673461213450641 135 tags=83%	list=15%	signal=71% ABCA7/ATP9A/ABCG1/ABCB1/ABCA1
GO:0034204 lipid translocation 6 -0.61149486144036 -1.53219381871409 0.0792001410878249 0.696054106925591 0.673461213450641 135 tags=83%	list=15%	signal=71% ABCA7/ATP9A/ABCG1/ABCB1/ABCA1
GO:0097035 regulation of membrane lipid distribution 6 -0.61149486144036 -1.53219381871409 0.0792001410878249 0.696054106925591 0.673461213450641 135 tags=83%	list=15%	signal=71% ABCA7/ATP9A/ABCG1/ABCB1/ABCA1
GO:0016239 positive regulation of macroautophagy 5 -0.631011847830247 -1.48352008722609 0.0775623268698061 0.696054106925591 0.673461213450641 230 tags=80%	list=25%	signal=60% TOM1/PIP4K2C/ADRB2/HMOX1
GO:0051235 maintenance of location 14 0.527801613123858 1.46929993512826 0.0779753761969904 0.696054106925591 0.673461213450641 40 tags=21%	list=4%	signal=21% TRPM2/SLC8A1/P2RY6
GO:0002793 positive regulation of peptide secretion 7 0.637143599969597 1.45595915992306 0.0793413173652695 0.696054106925591 0.673461213450641 62 tags=43%	list=7%	signal=40% TRPM2/GPR68/GHRL
GO:0046887 positive regulation of hormone secretion 7 0.637143599969597 1.45595915992306 0.0793413173652695 0.696054106925591 0.673461213450641 62 tags=43%	list=7%	signal=40% TRPM2/GPR68/GHRL
GO:0090277 positive regulation of peptide hormone secretion 7 0.637143599969597 1.45595915992306 0.0793413173652695 0.696054106925591 0.673461213450641 62 tags=43%	list=7%	signal=40% TRPM2/GPR68/GHRL
GO:0042129 regulation of T cell proliferation 6 0.665290786878211 1.44960056069117 0.0780780780780781 0.696054106925591 0.673461213450641 114 tags=50%	list=13%	signal=44% LILRB1/TNFSF8/CCR2
GO:0050830 defense response to Gram-positive bacterium 5 0.705079487775568 1.44956188874562 0.078003120124805 0.696054106925591 0.673461213450641 166 tags=80%	list=18%	signal=66% MPEG1/TNFSF8/RNASE6/LYZ
GO:0007420 brain development 35 0.421343331237246 1.44375957561723 0.0775 0.696054106925591 0.673461213450641 236 tags=46%	list=26%	signal=35% LHX6/CHD5/SSTR2/SLC8A1/DYNC2H1/PHGDH/PRKDC/ZFHX3/RPGRIP1L/E2F1/TOX/ACAT1/ATM/AHI1/BRCA2/SYNJ2
GO:0042127 regulation of cell population proliferation 101 0.330870148888228 1.34795717820892 0.0782122905027933 0.696054106925591 0.673461213450641 150 tags=25%	list=17%	signal=23% TERT/LILRB1/CHD5/SSTR2/CGREF1/F3/P2RY6/PID1/IL12RB2/UHRF1/GHRL/PPP1R16B/CD33/TNFSF8/TIAM1/EEF1E1/CD320/CCR2/NME1/MYC/PRKDC/TRIM71/JAML/UTP20/CCNE1
GO:0043122 regulation of I-kappaB kinase/NF-kappaB signaling 11 -0.488760531243347 -1.56145818891079 0.082613439527943 0.698137005562103 0.675476504258185 387 tags=91%	list=43%	signal=53% SLC20A1/USP10/GAPDH/TRIM8/SQSTM1/MIB2/TRIM68/GOLT1B/TRAF1/HMOX1
GO:0060840 artery development 5 -0.653906025132028 -1.53734470561399 0.0845435049133575 0.698137005562103 0.675476504258185 93 tags=60%	list=10%	signal=54% NOG/SMAD7/NOTCH3
GO:0008217 regulation of blood pressure 5 -0.652685817656456 -1.53447597611736 0.0862175795572149 0.698137005562103 0.675476504258185 102 tags=60%	list=11%	signal=54% RPS6KA2/ADRB2/HMOX1
GO:0055092 sterol homeostasis 5 -0.649985238633353 -1.52812686675961 0.089565731851835 0.698137005562103 0.675476504258185 154 tags=80%	list=17%	signal=67% ABCD1/NR1H3/ABCG1/ABCA1
GO:0010506 regulation of autophagy 19 -0.398619857689701 -1.50651170509427 0.0915415152444351 0.698137005562103 0.675476504258185 377 tags=84%	list=42%	signal=50% MTOR/USP10/TP53/GAPDH/TRIM8/DRAM2/TECPR1/TOM1/TRIM68/RMC1/TP53INP1/PIP4K2C/TP53INP2/ADRB2/BMF/HMOX1
GO:0007178 transmembrane receptor protein serine/threonine kinase signaling pathway 13 -0.446774308193056 -1.50098799000024 0.0912026284260253 0.698137005562103 0.675476504258185 115 tags=38%	list=13%	signal=34% RUNX2/NOG/CDKN1C/SMAD7/CILP
GO:0043433 negative regulation of DNA-binding transcription factor activity 8 -0.525127345940401 -1.4867282770443 0.0914826498422713 0.698137005562103 0.675476504258185 185 tags=62%	list=20%	signal=50% PARP10/MAP2K5/CD200/SMAD7/HMOX1
GO:0062013 positive regulation of small molecule metabolic process 13 0.542801202850313 1.48102473513228 0.0821917808219178 0.698137005562103 0.675476504258185 68 tags=31%	list=7%	signal=29% NCS1/P2RY6/PID1/ZBTB20
GO:0098739 import across plasma membrane 8 0.617647394105155 1.46960788693622 0.0817518248175183 0.698137005562103 0.675476504258185 30 tags=25%	list=3%	signal=24% TRPM2/SLC8A1
GO:0061383 trabecula morphogenesis 5 -0.625079316478687 -1.46957260041043 0.0858725761772853 0.698137005562103 0.675476504258185 126 tags=80%	list=14%	signal=69% PLXNB1/NOG/MMP2/S1PR1
GO:0051051 negative regulation of transport 24 0.466286419875515 1.46640739943048 0.0837696335078534 0.698137005562103 0.675476504258185 142 tags=38%	list=16%	signal=32% LILRB1/DRD4/PID1/ASIC1/GHRL/CD33/FABP5/CCR2/ANXA2
GO:0050768 negative regulation of neurogenesis 7 -0.537180910099889 -1.46356658505997 0.092814371257485 0.698137005562103 0.675476504258185 425 tags=100%	list=47%	signal=54% TP53/CERS2/IFRD1/SEMA6C/NOG/NFATC4
GO:0051961 negative regulation of nervous system development 7 -0.537180910099889 -1.46356658505997 0.092814371257485 0.698137005562103 0.675476504258185 425 tags=100%	list=47%	signal=54% TP53/CERS2/IFRD1/SEMA6C/NOG/NFATC4
GO:0061982 meiosis I cell cycle process 13 0.533912327743015 1.45677157608937 0.0917808219178082 0.698137005562103 0.675476504258185 389 tags=92%	list=43%	signal=54% MSH5/CCNE1/RAD51/RAD54L/ATM/BRCA2/MSH6/RAD51AP1/TRIP13/EME1/CDC25A/FANCD2
GO:0050803 regulation of synapse structure or activity 8 0.611555434358794 1.45511289808725 0.091970802919708 0.698137005562103 0.675476504258185 169 tags=62%	list=19%	signal=51% ABI3/GHRL/SRPX2/NEDD9/TANC2
GO:0050807 regulation of synapse organization 8 0.611555434358794 1.45511289808725 0.091970802919708 0.698137005562103 0.675476504258185 169 tags=62%	list=19%	signal=51% ABI3/GHRL/SRPX2/NEDD9/TANC2
GO:1905114 cell surface receptor signaling pathway involved in cell-cell signaling 25 0.458076928981667 1.45458185753386 0.0929032258064516 0.698137005562103 0.675476504258185 150 tags=28%	list=17%	signal=24% TERT/IGFBP4/DRD4/GHRL/TIAM1/MACF1/CCNE1
GO:0050673 epithelial cell proliferation 23 0.464929948063426 1.44768599054204 0.0835509138381201 0.698137005562103 0.675476504258185 141 tags=39%	list=16%	signal=34% IGFBP4/F3/UHRF1/GHRL/PPP1R16B/NME1/MYC/PRKDC/JAML
GO:0000723 telomere maintenance 21 0.472921493542908 1.44227030462782 0.0885072655217966 0.698137005562103 0.675476504258185 274 tags=57%	list=30%	signal=41% TERT/PKIB/MYC/PRKDC/CCNE1/RAD51/SMG1/ATM/BRCA2/XRCC3/FEN1/PCNA
GO:0032200 telomere organization 21 0.472921493542908 1.44227030462782 0.0885072655217966 0.698137005562103 0.675476504258185 274 tags=57%	list=30%	signal=41% TERT/PKIB/MYC/PRKDC/CCNE1/RAD51/SMG1/ATM/BRCA2/XRCC3/FEN1/PCNA
GO:0007507 heart development 31 0.431629516076318 1.44125986105227 0.0806045340050378 0.698137005562103 0.675476504258185 168 tags=35%	list=19%	signal=30% DNAH11/EPHB4/DUSP6/SLC8A1/ALPK3/SPRED1/DYNC2H1/ANKS6/PRKDC/ACVR2B/RPGRIP1L
GO:0006476 protein deacetylation 7 0.630046282811015 1.43974083185948 0.0823353293413174 0.698137005562103 0.675476504258185 106 tags=43%	list=12%	signal=38% TPPP/SPRED1/SPRED2
GO:0035601 protein deacylation 7 0.630046282811015 1.43974083185948 0.0823353293413174 0.698137005562103 0.675476504258185 106 tags=43%	list=12%	signal=38% TPPP/SPRED1/SPRED2
GO:0070374 positive regulation of ERK1 and ERK2 cascade 6 0.660262819367693 1.43864513388212 0.0855855855855856 0.698137005562103 0.675476504258185 40 tags=33%	list=4%	signal=32% CCR1/P2RY6
GO:0002250 adaptive immune response 26 0.448763122978969 1.43817753456837 0.0929032258064516 0.698137005562103 0.675476504258185 8 tags=12%	list=1%	signal=12% CD1C/CD1E/LILRB1
GO:0021987 cerebral cortex development 5 0.69647962540259 1.43188156622815 0.0842433697347894 0.698137005562103 0.675476504258185 1 tags=20%	list=0%	signal=20% LHX6
GO:0021543 pallium development 7 0.623880833423679 1.42565194748403 0.0898203592814371 0.698137005562103 0.675476504258185 1 tags=14%	list=0%	signal=14% LHX6
GO:0010035 response to inorganic substance 28 0.435935625542932 1.42365711637726 0.0914866581956798 0.698137005562103 0.675476504258185 102 tags=21%	list=11%	signal=20% TERT/CPNE7/TRPM2/SLC8A1/CD14/PRDX1
GO:0001525 angiogenesis 35 0.413510411870309 1.41691958195257 0.09 0.698137005562103 0.675476504258185 114 tags=29%	list=13%	signal=26% TERT/EPHB4/F3/CSPG4/STAB1/GHRL/PPP1R16B/SRPX2/SPRED1/CCR2
GO:0006493 protein O-linked glycosylation 5 0.688131878278212 1.41471956350622 0.0920436817472699 0.698137005562103 0.675476504258185 189 tags=80%	list=21%	signal=64% GALNT6/POGLUT3/B3GNT7/GALNT14
GO:0050778 positive regulation of immune response 33 0.41745079034415 1.41227946784559 0.0926157697121402 0.698137005562103 0.675476504258185 8 tags=9%	list=1%	signal=9% CD1C/CD1E/LILRB1
GO:0010562 positive regulation of phosphorus metabolic process 55 0.374462263080771 1.40561670539057 0.0915492957746479 0.698137005562103 0.675476504258185 118 tags=24%	list=13%	signal=22% EPHB4/NCS1/CSPG4/P2RY6/DRD4/PID1/GHRL/ZBTB20/PPP1R16B/CD33/TNFRSF10A/PPARGC1B/NEDD9
GO:0045937 positive regulation of phosphate metabolic process 55 0.374462263080771 1.40561670539057 0.0915492957746479 0.698137005562103 0.675476504258185 118 tags=24%	list=13%	signal=22% EPHB4/NCS1/CSPG4/P2RY6/DRD4/PID1/GHRL/ZBTB20/PPP1R16B/CD33/TNFRSF10A/PPARGC1B/NEDD9
GO:0030336 negative regulation of cell migration 20 -0.362462056652601 -1.40336727375132 0.0931294901743464 0.698137005562103 0.675476504258185 164 tags=45%	list=18%	signal=38% TP53INP1/PTPRM/MAP2K5/S1PR2/NOG/CD200/MMP28/SMAD7/HMOX1
GO:2000146 negative regulation of cell motility 20 -0.362462056652601 -1.40336727375132 0.0931294901743464 0.698137005562103 0.675476504258185 164 tags=45%	list=18%	signal=38% TP53INP1/PTPRM/MAP2K5/S1PR2/NOG/CD200/MMP28/SMAD7/HMOX1
GO:0051050 positive regulation of transport 49 0.382806938619663 1.40186657505561 0.0825358851674641 0.698137005562103 0.675476504258185 75 tags=18%	list=8%	signal=18% TERT/TRPM2/CCR1/P2RY6/DRD4/GPR68/GHRL/CD14/CD33
GO:0030334 regulation of cell migration 51 0.377771394065852 1.40009133932422 0.0902612826603325 0.698137005562103 0.675476504258185 129 tags=25%	list=14%	signal=23% TERT/SLC8A1/CCR1/F3/P2RY6/ABI3/SRPX2/TIAM1/SPRED1/CCR2/MACF1/NEDD9/IGSF10
GO:0006281 DNA repair 73 0.348372623390934 1.3574676856238 0.0863060989643268 0.698137005562103 0.675476504258185 460 tags=73%	list=51%	signal=39% UHRF1/MSH5/GINS2/SAMHD1/ALKBH2/PRKDC/UNG/MCM2/CHAF1B/MCM4/RAD51/SMG1/CDC45/EXO5/POLD2/RAD54L/MCM5/HUWE1/MCM6/MCM3/ATM/TRRAP/CHEK1/BRCA2/MSH6/XRCC3/FEN1/CLSPN/PCNA/BRCA1/PCLAF/TICRR/RAD51AP1/TIMELESS/ATR/DTL/TRIP13/EME1/WRN/RFC5/CHAF1A/WDHD1/FANCD2/FIGNL1/MMS22L/MCM7/INO80D/RHNO1/RIF1/UBR5/MSH2/RUVBL1/DDX11
GO:0019220 regulation of phosphate metabolic process 93 0.334696895349814 1.34899641091659 0.0853932584269663 0.698137005562103 0.675476504258185 153 tags=25%	list=17%	signal=23% EPHB4/DUSP6/NCS1/SLC8A1/CSPG4/P2RY6/DRD4/PID1/GHRL/ZBTB20/PPP1R16B/PKIB/SRPX2/CD33/TNFRSF10A/SPRED1/SPRED2/PPARGC1B/NEDD9/PRKDC/ACVR2B/CCNE1/AK4
GO:0048468 cell development 103 0.327193719544422 1.33566226214438 0.085650723025584 0.698137005562103 0.675476504258185 144 tags=21%	list=16%	signal=20% LHX6/LILRB1/TPPP/MYOF/EPHB4/NCS1/SLC8A1/ALPK3/GPR68/ABI3/GPRIN3/GHRL/PPP1R16B/CATSPER2/TIAM1/FAM20C/PHGDH/MACF1/NEDD9/PRKDC/ANXA2/ST14
GO:0009966 regulation of signal transduction 160 0.302970175649747 1.29841375497695 0.0875527426160338 0.698137005562103 0.675476504258185 120 tags=19%	list=13%	signal=20% TERT/IGFBP4/CHD5/DUSP6/SH3RF3/DUSP4/CCR1/F3/CSPG4/P2RY6/DRD4/PID1/WWC1/GHRL/CD14/PPP1R16B/NETO2/TIAM1/FAM20C/SPRED1/DYNC2H1/PRDX1/EEF1E1/SPRED2/PSD3/HELLS/FABP5/CCR2/MACF1/SAMHD1
GO:0007165 signal transduction 278 0.28002043432423 1.25097584294571 0.0803662258392675 0.698137005562103 0.675476504258185 138 tags=19%	list=15%	signal=23% TERT/IGFBP4/LILRB1/CHD5/SSTR2/EPHB4/TRPM2/DUSP6/STYK1/SLC8A1/SH3RF3/DUSP4/CCR1/F3/CSPG4/P2RY6/DRD4/PID1/GPR68/WWC1/IL12RB2/ASIC1/GHRL/CD14/PPP1R16B/CD33/TNFSF8/NETO2/TIAM1/FAM20C/MS4A6A/TNFRSF10A/SPRED1/DTX4/DYNC2H1/PRDX1/EEF1E1/SPRED2/PSD3/PPARGC1B/CD320/HELLS/FABP5/CCR2/MACF1/HRH2/NEDD9/SAMHD1/NPW/CD83/MYC/PRKDC/TRIM71
GO:0023052 signaling 293 0.273274879553562 1.22234703555599 0.0932117527862209 0.698137005562103 0.675476504258185 123 tags=17%	list=14%	signal=22% TERT/IGFBP4/LILRB1/CHD5/SSTR2/EPHB4/TRPM2/DUSP6/STYK1/SLC8A1/SH3RF3/DUSP4/CCR1/F3/CSPG4/P2RY6/DRD4/PID1/GPR68/WWC1/IL12RB2/ASIC1/STAB1/GHRL/CD14/PPP1R16B/CD33/TNFSF8/NETO2/TIAM1/FAM20C/MS4A6A/TNFRSF10A/SPRED1/DTX4/DYNC2H1/PRDX1/EEF1E1/SPRED2/PSD3/PPARGC1B/CD320/HELLS/FABP5/CCR2/MACF1/HRH2/NEDD9/KCNC4/SAMHD1/NPW
GO:0002686 negative regulation of leukocyte migration 5 -0.61734479462292 -1.45138860184119 0.0941828254847645 0.700643857153553 0.677901987130738 83 tags=60%	list=9%	signal=55% CD200/MMP28/HMOX1
GO:0060341 regulation of cellular localization 57 0.367239962655682 1.38358777984023 0.0941176470588235 0.700643857153553 0.677901987130738 75 tags=18%	list=8%	signal=17% TERT/TRPM2/DRD4/PID1/GPR68/WWC1/ABI3/REEP2/GHRL/CD33
GO:0072331 signal transduction by p53 class mediator 23 0.455208786286496 1.41741650634367 0.0953002610966058 0.701843394430521 0.679062589190389 235 tags=48%	list=26%	signal=36% CHD5/SPRED1/EEF1E1/SPRED2/MYC/MYBBP1A/E2F1/URB2/ATM/CHEK1/BRCA2
GO:0036037 CD8-positive	alpha-beta T cell activation 5 0.68451397074617 1.40728156400917 0.0951638065522621 0.701843394430521 0.679062589190389 241 tags=80%	list=27%	signal=59% LILRB1/TNFSF8/TOX/WDFY4
GO:0060322 head development 39 0.401915033377818 1.40725922478219 0.0951792336217552 0.701843394430521 0.679062589190389 236 tags=44%	list=26%	signal=34% LHX6/CHD5/SSTR2/SLC8A1/DYNC2H1/PHGDH/PRKDC/ZFHX3/PFAS/RPGRIP1L/E2F1/TOX/ACAT1/ATM/AHI1/BRCA2/SYNJ2
GO:0045766 positive regulation of angiogenesis 8 0.606792252914729 1.44377955630695 0.0963503649635036 0.702528157780249 0.679725126128029 62 tags=38%	list=7%	signal=35% TERT/F3/GHRL
GO:1904018 positive regulation of vasculature development 8 0.606792252914729 1.44377955630695 0.0963503649635036 0.702528157780249 0.679725126128029 62 tags=38%	list=7%	signal=35% TERT/F3/GHRL
GO:0008283 cell population proliferation 121 0.315708097157442 1.31101050190684 0.0961123110151188 0.702528157780249 0.679725126128029 150 tags=23%	list=17%	signal=22% TERT/IGFBP4/LILRB1/CHD5/SSTR2/CGREF1/F3/P2RY6/PID1/IL12RB2/UHRF1/GHRL/PPP1R16B/CD33/TNFSF8/TIAM1/PRDX1/EEF1E1/CD320/HELLS/CCR2/NME1/MYC/PRKDC/TRIM71/JAML/UTP20/CCNE1
GO:0007033 vacuole organization 11 -0.477100948348043 -1.52420896351847 0.0980070657326612 0.704735598916027 0.681860916968325 239 tags=82%	list=26%	signal=61% RAB7B/CTSD/TOM1/ULK3/TP53INP1/PIP4K2C/TP53INP2/GABARAPL1/ABCA1
GO:0048771 tissue remodeling 11 -0.475464052534394 -1.51897952249524 0.100059551166021 0.704735598916027 0.681860916968325 97 tags=55%	list=11%	signal=49% ADRB2/MMP2/SIGLEC15/PTH1R/S1PR1/TMEM119
GO:0031214 biomineral tissue development 14 -0.437139832773847 -1.49838751192955 0.107072912773855 0.704735598916027 0.681860916968325 37 tags=43%	list=4%	signal=42% ADRB2/SP7/PTH1R/CLEC3B/S1PR1/TMEM119
GO:0110148 biomineralization 14 -0.437139832773847 -1.49838751192955 0.107072912773855 0.704735598916027 0.681860916968325 37 tags=43%	list=4%	signal=42% ADRB2/SP7/PTH1R/CLEC3B/S1PR1/TMEM119
GO:0090092 regulation of transmembrane receptor protein serine/threonine kinase signaling pathway 9 -0.50094001561637 -1.47106875115009 0.104377104377104 0.704735598916027 0.681860916968325 93 tags=44%	list=10%	signal=40% NOG/CDKN1C/SMAD7/CILP
GO:0006304 DNA modification 9 0.588866169014307 1.45087341398181 0.10354609929078 0.704735598916027 0.681860916968325 277 tags=78%	list=31%	signal=55% HELLS/ALKBH2/MYC/UNG/EXOSC5/TOX/BRCA1
GO:0000281 mitotic cytokinesis 7 -0.529411764705882 -1.44239929973885 0.107784431137725 0.704735598916027 0.681860916968325 432 tags=100%	list=48%	signal=53% BIRC5/SPTBN1/KIF20A/KLHDC8B/EFHC1/SNX33
GO:0003231 cardiac ventricle development 5 -0.612403100775194 -1.43977059163547 0.102493074792244 0.704735598916027 0.681860916968325 356 tags=100%	list=39%	signal=61% PTK7/SOX4/NOG/SMAD7
GO:0003281 ventricular septum development 5 -0.612403100775194 -1.43977059163547 0.102493074792244 0.704735598916027 0.681860916968325 356 tags=100%	list=39%	signal=61% PTK7/SOX4/NOG/SMAD7
GO:0002697 regulation of immune effector process 25 0.452216721150151 1.43597329758728 0.103225806451613 0.704735598916027 0.681860916968325 8 tags=12%	list=1%	signal=12% CD1C/CD1E/LILRB1
GO:0050714 positive regulation of protein secretion 10 0.560659496936944 1.43518027783452 0.102384291725105 0.704735598916027 0.681860916968325 75 tags=40%	list=8%	signal=37% TRPM2/GPR68/GHRL/CD33
GO:0090398 cellular senescence 11 0.550450906702454 1.4308884637485 0.0987306064880113 0.704735598916027 0.681860916968325 238 tags=55%	list=26%	signal=41% TERT/ABI3/EEF1E1/ATM/BRCA2/RBL1
GO:0009617 response to bacterium 27 0.436830026799321 1.41711917833538 0.0989847715736041 0.704735598916027 0.681860916968325 166 tags=41%	list=18%	signal=34% LILRB1/MRC1/IL12RB2/STAB1/CD14/MPEG1/TNFSF8/THBD/IRF8/RNASE6/LYZ
GO:0042063 gliogenesis 14 0.508990994880956 1.41693472919333 0.0998632010943912 0.704735598916027 0.681860916968325 114 tags=29%	list=13%	signal=25% TPPP/CSPG4/PHGDH/CCR2
GO:0001539 cilium or flagellum-dependent cell motility 6 0.643499284897584 1.40211910729897 0.105105105105105 0.704735598916027 0.681860916968325 86 tags=33%	list=9%	signal=30% DNAH11/CATSPER2
GO:0060285 cilium-dependent cell motility 6 0.643499284897584 1.40211910729897 0.105105105105105 0.704735598916027 0.681860916968325 86 tags=33%	list=9%	signal=30% DNAH11/CATSPER2
GO:0099173 postsynapse organization 6 0.643227191863715 1.4015262444152 0.106606606606607 0.704735598916027 0.681860916968325 169 tags=67%	list=19%	signal=55% ABI3/GHRL/NEDD9/TANC2
GO:0071248 cellular response to metal ion 7 0.61228875529207 1.39916248366603 0.107784431137725 0.704735598916027 0.681860916968325 22 tags=29%	list=2%	signal=28% CPNE7/TRPM2
GO:0016236 macroautophagy 21 -0.356587816762206 -1.39573909633268 0.10493543260444 0.704735598916027 0.681860916968325 283 tags=67%	list=31%	signal=47% SQSTM1/LIX1L/PLAA/TECPR1/CTSD/TOM1/ZFYVE1/ULK3/TP53INP1/PIP4K2C/TP53INP2/ADRB2/GABARAPL1/HMOX1
GO:1902105 regulation of leukocyte differentiation 22 0.452630087749355 1.39518126528645 0.10718954248366 0.704735598916027 0.681860916968325 137 tags=41%	list=15%	signal=36% LILRB1/CCR1/GPR68/PPARGC1B/CCR2/NEDD9/CD83/MYC/PRKDC
GO:0032944 regulation of mononuclear cell proliferation 12 0.5267816958412 1.39416947877146 0.105633802816901 0.704735598916027 0.681860916968325 315 tags=75%	list=35%	signal=50% LILRB1/TNFSF8/CD320/CCR2/ATM/CD300A/TNFSF13B/GLMN/ATAD5
GO:0050670 regulation of lymphocyte proliferation 12 0.5267816958412 1.39416947877146 0.105633802816901 0.704735598916027 0.681860916968325 315 tags=75%	list=35%	signal=50% LILRB1/TNFSF8/CD320/CCR2/ATM/CD300A/TNFSF13B/GLMN/ATAD5
GO:2000145 regulation of cell motility 52 0.373767677798297 1.38871796260443 0.0983412322274881 0.704735598916027 0.681860916968325 129 tags=25%	list=14%	signal=23% TERT/SLC8A1/CCR1/F3/P2RY6/ABI3/SRPX2/TIAM1/SPRED1/CCR2/MACF1/NEDD9/IGSF10
GO:0062012 regulation of small molecule metabolic process 28 0.424179705195275 1.38526521013729 0.106734434561626 0.704735598916027 0.681860916968325 112 tags=25%	list=12%	signal=23% IGFBP4/NCS1/P2RY6/PID1/ZBTB20/CD320/FABP5
GO:0006302 double-strand break repair 41 0.392841401191553 1.38029843133619 0.102850061957869 0.704735598916027 0.681860916968325 460 tags=80%	list=51%	signal=42% GINS2/SAMHD1/PRKDC/MCM2/MCM4/RAD51/CDC45/RAD54L/MCM5/MCM6/MCM3/ATM/TRRAP/CHEK1/BRCA2/XRCC3/FEN1/BRCA1/RAD51AP1/TIMELESS/ATR/TRIP13/EME1/WRN/FANCD2/FIGNL1/MMS22L/MCM7/RIF1/UBR5/MSH2/RUVBL1/DDX11
GO:0002684 positive regulation of immune system process 50 0.371122071604924 1.36570611650579 0.104637336504162 0.704735598916027 0.681860916968325 137 tags=22%	list=15%	signal=20% CD1C/CD1E/LILRB1/CCR1/GPR68/PPARGC1B/CD320/CCR2/NEDD9/CD83/PRKDC
GO:0001649 osteoblast differentiation 20 -0.351732233420977 -1.36182393838689 0.101214574898785 0.704735598916027 0.681860916968325 115 tags=30%	list=13%	signal=27% RUNX2/TP53INP2/NOG/SP7/PTH1R/TMEM119
GO:0000375 RNA splicing	via transesterification reactions 22 -0.348853653571059 -1.3615797811618 0.105485232067511 0.704735598916027 0.681860916968325 512 tags=95%	list=56%	signal=43% METTL16/ALYREF/SNRPD2/C1QBP/SNRNP25/PRPF4/SETX/PRPF8/GEMIN4/NCL/SF3B3/SYNCRIP/SF3A3/PRPF19/RBMX/SRSF6/SYF2/TIA1/PAXBP1/FXR2/CDC5L
GO:0000377 RNA splicing	via transesterification reactions with bulged adenosine as nucleophile 22 -0.348853653571059 -1.3615797811618 0.105485232067511 0.704735598916027 0.681860916968325 512 tags=95%	list=56%	signal=43% METTL16/ALYREF/SNRPD2/C1QBP/SNRNP25/PRPF4/SETX/PRPF8/GEMIN4/NCL/SF3B3/SYNCRIP/SF3A3/PRPF19/RBMX/SRSF6/SYF2/TIA1/PAXBP1/FXR2/CDC5L
GO:0000398 mRNA splicing	via spliceosome 22 -0.348853653571059 -1.3615797811618 0.105485232067511 0.704735598916027 0.681860916968325 512 tags=95%	list=56%	signal=43% METTL16/ALYREF/SNRPD2/C1QBP/SNRNP25/PRPF4/SETX/PRPF8/GEMIN4/NCL/SF3B3/SYNCRIP/SF3A3/PRPF19/RBMX/SRSF6/SYF2/TIA1/PAXBP1/FXR2/CDC5L
GO:0030097 hemopoiesis 54 0.362737465684761 1.35941084955301 0.107854630715123 0.704735598916027 0.681860916968325 142 tags=28%	list=16%	signal=25% LILRB1/TRPM2/CCR1/GPR68/RBM47/TNFSF8/FAM20C/PPARGC1B/CCR2/NEDD9/CD83/MYC/PRKDC/IRF8/ANXA2
GO:0048534 hematopoietic or lymphoid organ development 54 0.362737465684761 1.35941084955301 0.107854630715123 0.704735598916027 0.681860916968325 142 tags=28%	list=16%	signal=25% LILRB1/TRPM2/CCR1/GPR68/RBM47/TNFSF8/FAM20C/PPARGC1B/CCR2/NEDD9/CD83/MYC/PRKDC/IRF8/ANXA2
GO:0044093 positive regulation of molecular function 88 0.324779180047467 1.30010263434357 0.107102593010147 0.704735598916027 0.681860916968325 146 tags=23%	list=16%	signal=21% TERT/EPHB4/NCS1/F3/P2RY6/DRD4/UHRF1/GHRL/PKIB/CD33/TIAM1/GINS2/TNFRSF10A/PPARGC1B/CCR2/NEDD9/NME1/MYC/ANXA2/ACVR2B
GO:0051234 establishment of localization 213 0.287194132434681 1.25695836983134 0.105641025641026 0.704735598916027 0.681860916968325 146 tags=19%	list=16%	signal=21% TERT/LILRB1/DNAH11/MRC1/TRPM2/NCS1/CD93/SLC8A1/CCR1/P2RY6/DRD4/PID1/GPR68/WWC1/SLC27A6/REEP2/ASIC1/STAB1/GHRL/CD14/KCNK17/CD33/CLEC10A/SLC37A2/NETO2/CATSPER2/DYNC2H1/CD320/CNNM1/FABP5/CCR2/MACF1/HRH2/KCNC4/NME1/TVP23C/ANO7/MYC/IRF8/ANXA2/ACVR2B
GO:0048522 positive regulation of cellular process 327 0.269807470187195 1.21335107268858 0.0993975903614458 0.704735598916027 0.681860916968325 150 tags=18%	list=17%	signal=24% CD1C/CD1E/TERT/IGFBP4/LILRB1/ETV5/CHD5/TPPP/EPHB4/TRPM2/DUSP6/NCS1/SLC8A1/SH3RF3/CCR1/F3/CSPG4/P2RY6/DRD4/PID1/GPR68/WWC1/ABI3/IL12RB2/UHRF1/HIVEP3/GHRL/CD14/ZBTB20/PPP1R16B/PKIB/SRPX2/CD33/TNFSF8/TIAM1/FAM20C/GINS2/TNFRSF10A/SPRED1/DYNC2H1/EEF1E1/SPRED2/PPARGC1B/CD320/FABP5/CCR2/MACF1/NEDD9/NME1/CD83/MYC/PRKDC/TRIM71/IRF8/JAML/ANXA2/ACVR2B/ZFHX3/CCNE1
GO:0030111 regulation of Wnt signaling pathway 17 0.476954939264592 1.40274994142616 0.108609271523179 0.707566910929112 0.684600328754014 115 tags=24%	list=13%	signal=21% TERT/IGFBP4/TIAM1/MACF1
GO:0010657 muscle cell apoptotic process 6 -0.566518847006652 -1.41949954170348 0.110119047619048 0.713182773109244 0.690033908300162 398 tags=100%	list=44%	signal=57% TP53/ATF4/LTK/RPS6KA2/HMOX1
GO:0003012 muscle system process 18 0.476012590310786 1.41306446944454 0.109933774834437 0.713182773109244 0.690033908300162 62 tags=22%	list=7%	signal=21% SSTR2/MYOF/SLC8A1/GHRL
GO:0019221 cytokine-mediated signaling pathway 25 0.442007975312561 1.40355634850288 0.110967741935484 0.716571752908902 0.693312886795553 120 tags=24%	list=13%	signal=21% LILRB1/CCR1/F3/IL12RB2/CCR2/SAMHD1
GO:0098742 cell-cell adhesion via plasma-membrane adhesion molecules 9 -0.482933154685604 -1.41818950494142 0.114478114478115 0.719607843137255 0.69625042999656 161 tags=67%	list=18%	signal=55% NEXN/PTPRM/CLDN15/MAP2K5/ITGAL/PCDHGB2
GO:1900542 regulation of purine nucleotide metabolic process 10 0.55331924955769 1.41639065894697 0.1164095371669 0.719607843137255 0.69625042999656 242 tags=60%	list=27%	signal=44% NCS1/PID1/ZBTB20/AK4/PDK3/ENO1
GO:0023061 signal release 19 0.471646709589091 1.41035936118588 0.116710875331565 0.719607843137255 0.69625042999656 62 tags=26%	list=7%	signal=25% LILRB1/TRPM2/GPR68/ASIC1/GHRL
GO:0050727 regulation of inflammatory response 13 -0.419713803851433 -1.41007521530556 0.117647058823529 0.719607843137255 0.69625042999656 104 tags=46%	list=11%	signal=41% NR1H3/KRT1/CD200/CNR2/PROC/CD200R1L
GO:1904062 regulation of cation transmembrane transport 16 0.488967982863273 1.40954960107556 0.114666666666667 0.719607843137255 0.69625042999656 114 tags=31%	list=13%	signal=28% SLC8A1/P2RY6/DRD4/NETO2/CCR2
GO:0071219 cellular response to molecule of bacterial origin 13 0.512175687057885 1.39746348623196 0.116438356164384 0.719607843137255 0.69625042999656 64 tags=23%	list=7%	signal=22% LILRB1/MRC1/CD14
GO:0071222 cellular response to lipopolysaccharide 13 0.512175687057885 1.39746348623196 0.116438356164384 0.719607843137255 0.69625042999656 64 tags=23%	list=7%	signal=22% LILRB1/MRC1/CD14
GO:0060147 regulation of post-transcriptional gene silencing 6 0.638790304336877 1.39185872041895 0.117117117117117 0.719607843137255 0.69625042999656 138 tags=33%	list=15%	signal=28% TERT/TRIM71
GO:0060966 regulation of gene silencing by RNA 6 0.638790304336877 1.39185872041895 0.117117117117117 0.719607843137255 0.69625042999656 138 tags=33%	list=15%	signal=28% TERT/TRIM71
GO:1900368 regulation of post-transcriptional gene silencing by RNA 6 0.638790304336877 1.39185872041895 0.117117117117117 0.719607843137255 0.69625042999656 138 tags=33%	list=15%	signal=28% TERT/TRIM71
GO:0006275 regulation of DNA replication 22 0.449450453185175 1.38538039986794 0.112418300653595 0.719607843137255 0.69625042999656 414 tags=82%	list=46%	signal=46% GINS2/MCM2/MCM4/GINS1/MCM5/MCM6/MCM3/BRCA2/E2F8/PCNA/ATAD5/TICRR/TIMELESS/ATR/RFC5/MCM7/INO80D/CCDC88A
GO:0002443 leukocyte mediated immunity 29 0.418973008706476 1.37826070074159 0.11378002528445 0.719607843137255 0.69625042999656 8 tags=10%	list=1%	signal=11% CD1C/CD1E/LILRB1
GO:0002520 immune system development 61 0.357087154021285 1.36023977371613 0.11214953271028 0.719607843137255 0.69625042999656 143 tags=28%	list=16%	signal=25% LILRB1/TRPM2/CCR1/GPR68/RBM47/TNFSF8/FAM20C/PPARGC1B/CCR2/NEDD9/SAMHD1/CD83/MYC/PRKDC/IRF8/ANXA2/UNG
GO:0001568 blood vessel development 42 0.384561302665735 1.35247417501906 0.117647058823529 0.719607843137255 0.69625042999656 146 tags=31%	list=16%	signal=27% TERT/EPHB4/F3/CSPG4/STAB1/GHRL/PPP1R16B/SRPX2/SPRED1/DYNC2H1/CCR2/ANXA2/ACVR2B
GO:0001944 vasculature development 42 0.384561302665735 1.35247417501906 0.117647058823529 0.719607843137255 0.69625042999656 146 tags=31%	list=16%	signal=27% TERT/EPHB4/F3/CSPG4/STAB1/GHRL/PPP1R16B/SRPX2/SPRED1/DYNC2H1/CCR2/ANXA2/ACVR2B
GO:0046903 secretion 49 0.366992058760454 1.34395134618571 0.114832535885167 0.719607843137255 0.69625042999656 146 tags=29%	list=16%	signal=25% LILRB1/TRPM2/CCR1/DRD4/GPR68/ASIC1/GHRL/CD33/CCR2/HRH2/NME1/TVP23C/ANXA2/ACVR2B
GO:0006955 immune response 90 0.320119682317463 1.28633887570564 0.112975391498881 0.719607843137255 0.69625042999656 151 tags=22%	list=17%	signal=21% CD1C/CD1E/LILRB1/MRC1/STYK1/CCR1/CD14/MPEG1/CD33/CLEC10A/TNFSF8/PRDX1/CCR2/HRH2/SAMHD1/CD83/PRKDC/IRF8/UNG/RNASE6
GO:1901700 response to oxygen-containing compound 98 0.316262193113893 1.28460085964459 0.117056856187291 0.719607843137255 0.69625042999656 146 tags=20%	list=16%	signal=19% LILRB1/SSTR2/MRC1/TRPM2/SLC8A1/P2RY6/DRD4/PID1/GPR68/IL12RB2/GHRL/CD14/ZBTB20/THBD/PRDX1/PPARGC1B/HRH2/PRKDC/IRF8/ACVR2B
GO:0048583 regulation of response to stimulus 216 0.284974146528907 1.24795964185004 0.117043121149897 0.719607843137255 0.69625042999656 120 tags=17%	list=13%	signal=20% CD1C/CD1E/TERT/IGFBP4/LILRB1/CHD5/TRPM2/DUSP6/SH3RF3/DUSP4/CCR1/F3/CSPG4/P2RY6/DRD4/PID1/WWC1/GHRL/CD14/PPP1R16B/CD33/NETO2/TIAM1/FAM20C/THBD/SPRED1/DYNC2H1/PRDX1/EEF1E1/SPRED2/PSD3/HELLS/FABP5/CCR2/MACF1/NEDD9/SAMHD1
GO:0007188 adenylate cyclase-modulating G protein-coupled receptor signaling pathway 11 -0.465434803551799 -1.4869387746209 0.118602726855693 0.720172684458399 0.696796937398441 100 tags=64%	list=11%	signal=57% S1PR2/ADRB2/CNR2/ABCA1/PTH1R/ADCY5/S1PR1
GO:0090101 negative regulation of transmembrane receptor protein serine/threonine kinase signaling pathway 6 -0.559923059306376 -1.402972787709 0.119047619047619 0.720172684458399 0.696796937398441 93 tags=50%	list=10%	signal=45% NOG/SMAD7/CILP
GO:0031668 cellular response to extracellular stimulus 16 -0.382792526075864 -1.38334428305906 0.119047619047619 0.720172684458399 0.696796937398441 431 tags=88%	list=47%	signal=47% PIM1/CBL/LARS1/MTOR/AIF1/TP53/ATF4/MAX/PRKAG2/ZFYVE1/MN1/GABARAPL1/SP7/HMOX1
GO:0051260 protein homooligomerization 12 0.519691464582972 1.37540462020539 0.11830985915493 0.720172684458399 0.696796937398441 120 tags=33%	list=13%	signal=29% TRPM2/ASIC1/KCNC4/SAMHD1
GO:0035825 homologous recombination 9 0.577308120133482 1.42239620350331 0.123404255319149 0.721969153370474 0.698535095569501 389 tags=100%	list=43%	signal=58% MSH5/RAD51/RAD54L/ATM/BRCA1/RAD51AP1/TRIP13/EME1/FANCD2
GO:0035966 response to topologically incorrect protein 8 -0.496666666666667 -1.40615106660714 0.123028391167192 0.721969153370474 0.698535095569501 462 tags=88%	list=51%	signal=43% HSPA9/ATF4/DNAJB2/PPP1R15A/UBE2W/CREBRF/ABCA7
GO:0006937 regulation of muscle contraction 10 0.547727545864677 1.40207697496667 0.120617110799439 0.721969153370474 0.698535095569501 62 tags=30%	list=7%	signal=28% SSTR2/SLC8A1/GHRL
GO:1901796 regulation of signal transduction by p53 class mediator 17 0.472909503487892 1.39085209881746 0.121854304635762 0.721969153370474 0.698535095569501 231 tags=47%	list=25%	signal=36% CHD5/SPRED1/EEF1E1/SPRED2/MYC/URB2/ATM/CHEK1
GO:0120162 positive regulation of cold-induced thermogenesis 7 0.605949426259829 1.38467626082287 0.12125748502994 0.721969153370474 0.698535095569501 114 tags=57%	list=13%	signal=50% GHRL/PPARGC1B/FABP5/CCR2
GO:0030282 bone mineralization 12 -0.41433471326051 -1.37746256999228 0.123287671232877 0.721969153370474 0.698535095569501 30 tags=42%	list=3%	signal=41% ADRB2/PTH1R/CLEC3B/S1PR1/TMEM119
GO:0006278 RNA-templated DNA biosynthetic process 7 0.601632165492505 1.37481073700648 0.122754491017964 0.721969153370474 0.698535095569501 72 tags=29%	list=8%	signal=27% TERT/PKIB
GO:0007004 telomere maintenance via telomerase 7 0.601632165492505 1.37481073700648 0.122754491017964 0.721969153370474 0.698535095569501 72 tags=29%	list=8%	signal=27% TERT/PKIB
GO:0060964 regulation of miRNA-mediated gene silencing 5 0.668441522343142 1.37423846877268 0.123244929797192 0.721969153370474 0.698535095569501 138 tags=40%	list=15%	signal=34% TERT/TRIM71
GO:0031400 negative regulation of protein modification process 36 0.398155140639657 1.37292594257126 0.121287128712871 0.721969153370474 0.698535095569501 106 tags=22%	list=12%	signal=20% TPPP/DUSP6/SLC8A1/PID1/PPP1R16B/PKIB/SPRED1/SPRED2
GO:0140352 export from cell 48 0.370570661610553 1.35414864087851 0.121103117505995 0.721969153370474 0.698535095569501 146 tags=27%	list=16%	signal=24% LILRB1/TRPM2/SLC8A1/CCR1/DRD4/GPR68/ASIC1/GHRL/CD33/CCR2/TVP23C/ANXA2/ACVR2B
GO:0048513 animal organ development 166 0.291807222002721 1.2505501160509 0.122881355932203 0.721969153370474 0.698535095569501 148 tags=22%	list=16%	signal=22% LHX6/LILRB1/DNAH11/CHD5/SSTR2/EPHB4/TRPM2/DUSP6/SLC8A1/CCR1/ALPK3/GPR68/HIVEP3/GHRL/RBM47/TNFSF8/TIAM1/FAM20C/SPRED1/DYNC2H1/PHGDH/SPRED2/PPARGC1B/HELLS/CCR2/NEDD9/ANKS6/NME1/CD83/MYC/PRKDC/IRF8/ANXA2/ST14/ACVR2B/ZFHX3
GO:0007154 cell communication 297 0.268691381559496 1.20139509783996 0.123606889564336 0.721969153370474 0.698535095569501 123 tags=17%	list=14%	signal=22% TERT/IGFBP4/LILRB1/CHD5/SSTR2/EPHB4/TRPM2/DUSP6/STYK1/SLC8A1/SH3RF3/DUSP4/CCR1/F3/CSPG4/P2RY6/DRD4/PID1/GPR68/WWC1/IL12RB2/ASIC1/STAB1/GHRL/CD14/PPP1R16B/CD33/TNFSF8/NETO2/TIAM1/FAM20C/MS4A6A/TNFRSF10A/SPRED1/DTX4/DYNC2H1/PRDX1/EEF1E1/SPRED2/PSD3/PPARGC1B/CD320/HELLS/FABP5/CCR2/MACF1/HRH2/NEDD9/KCNC4/SAMHD1/NPW
GO:0061844 antimicrobial humoral immune response mediated by antimicrobial peptide 5 -0.589703126370958 -1.3864025477168 0.124653739612188 0.726157499010685 0.70258749366491 103 tags=40%	list=11%	signal=36% H2BC21/GNLY
GO:1901019 regulation of calcium ion transmembrane transporter activity 7 0.599330897728395 1.36955202942352 0.125748502994012 0.730602120297663 0.706887849076185 42 tags=29%	list=5%	signal=27% P2RY6/DRD4
GO:0071407 cellular response to organic cyclic compound 32 0.402233754025422 1.3519372055728 0.126103404791929 0.730736045662707 0.707017427420679 42 tags=16%	list=5%	signal=15% SSTR2/TRPM2/SLC8A1/P2RY6/DRD4
GO:0018108 peptidyl-tyrosine phosphorylation 30 0.40525207919773 1.34123207940164 0.129441624365482 0.742580935251799 0.718477849299508 62 tags=17%	list=7%	signal=16% EPHB4/STYK1/CSPG4/IL12RB2/GHRL
GO:0018212 peptidyl-tyrosine modification 30 0.40525207919773 1.34123207940164 0.129441624365482 0.742580935251799 0.718477849299508 62 tags=17%	list=7%	signal=16% EPHB4/STYK1/CSPG4/IL12RB2/GHRL
GO:0007417 central nervous system development 48 0.366449522490555 1.33908907055537 0.129496402877698 0.742580935251799 0.718477849299508 236 tags=35%	list=26%	signal=28% LHX6/CHD5/SSTR2/TPPP/SLC8A1/DYNC2H1/PHGDH/PRKDC/ZFHX3/RPGRIP1L/E2F1/TOX/ACAT1/ATM/AHI1/BRCA2/SYNJ2
GO:0022603 regulation of anatomical structure morphogenesis 51 0.360135277553818 1.33472859779407 0.129453681710214 0.742580935251799 0.718477849299508 172 tags=29%	list=19%	signal=25% TERT/F3/PID1/ABI3/STAB1/GHRL/PPP1R16B/TIAM1/SPRED1/CCR2/MACF1/NEDD9/PRKDC/TANC2/NSMF
GO:0045216 cell-cell junction organization 7 -0.51784218345511 -1.41087760527168 0.131736526946108 0.744668812798751 0.720497957409375 46 tags=57%	list=5%	signal=55% CLDN15/PARD6A/CNTNAP2/SMAD7
GO:0015850 organic hydroxy compound transport 11 0.529683518123917 1.376903964173 0.131170662905501 0.744668812798751 0.720497957409375 62 tags=27%	list=7%	signal=26% LILRB1/DRD4/GHRL
GO:0006140 regulation of nucleotide metabolic process 11 0.528333994720331 1.373395899337 0.133991537376587 0.744668812798751 0.720497957409375 242 tags=55%	list=27%	signal=40% NCS1/PID1/ZBTB20/AK4/PDK3/ENO1
GO:0007131 reciprocal meiotic recombination 8 0.576666666666667 1.37209982516703 0.135766423357664 0.744668812798751 0.720497957409375 389 tags=100%	list=43%	signal=58% MSH5/RAD51/RAD54L/ATM/RAD51AP1/TRIP13/EME1/FANCD2
GO:0140527 reciprocal homologous recombination 8 0.576666666666667 1.37209982516703 0.135766423357664 0.744668812798751 0.720497957409375 389 tags=100%	list=43%	signal=58% MSH5/RAD51/RAD54L/ATM/RAD51AP1/TRIP13/EME1/FANCD2
GO:0035196 miRNA processing 6 0.62656940791764 1.3652306374049 0.135135135135135 0.744668812798751 0.720497957409375 138 tags=33%	list=15%	signal=28% TERT/TRIM71
GO:0070918 small regulatory ncRNA processing 6 0.62656940791764 1.3652306374049 0.135135135135135 0.744668812798751 0.720497957409375 138 tags=33%	list=15%	signal=28% TERT/TRIM71
GO:0010586 miRNA metabolic process 7 0.59633128564617 1.3626975107757 0.134730538922156 0.744668812798751 0.720497957409375 138 tags=43%	list=15%	signal=37% TERT/MYC/TRIM71
GO:0003341 cilium movement 7 0.594352918773911 1.35817667533218 0.134730538922156 0.744668812798751 0.720497957409375 86 tags=29%	list=9%	signal=26% DNAH11/CATSPER2
GO:0090257 regulation of muscle system process 12 0.513030556937512 1.35777600058264 0.135211267605634 0.744668812798751 0.720497957409375 62 tags=25%	list=7%	signal=24% SSTR2/SLC8A1/GHRL
GO:1903706 regulation of hemopoiesis 26 0.422458756390054 1.35387838619338 0.134193548387097 0.744668812798751 0.720497957409375 137 tags=35%	list=15%	signal=30% LILRB1/CCR1/GPR68/PPARGC1B/CCR2/NEDD9/CD83/MYC/PRKDC
GO:0071216 cellular response to biotic stimulus 15 0.477495769929143 1.3527301928242 0.134589502018843 0.744668812798751 0.720497957409375 64 tags=20%	list=7%	signal=19% LILRB1/MRC1/CD14
GO:0007186 G protein-coupled receptor signaling pathway 27 0.416756182974009 1.35199767266373 0.134517766497462 0.744668812798751 0.720497957409375 123 tags=33%	list=14%	signal=30% SSTR2/CCR1/P2RY6/DRD4/GPR68/GHRL/CCR2/HRH2/NPW
GO:0001933 negative regulation of protein phosphorylation 22 0.437784838019115 1.34942245502902 0.135947712418301 0.744668812798751 0.720497957409375 137 tags=32%	list=15%	signal=28% DUSP6/SLC8A1/PID1/PKIB/SPRED1/SPRED2/PRKDC
GO:0050821 protein stabilization 15 -0.381704617899417 -1.34720055226686 0.131274131274131 0.744668812798751 0.720497957409375 491 tags=93%	list=54%	signal=44% RPL23/HSPD1/RUVBL1/HIP1/PIM1/RUVBL2/TP53/GAPDH/CCT3/NLK/SYVN1/SOX4/MAPK8IP3/SMAD7
GO:0031669 cellular response to nutrient levels 15 -0.380453565687493 -1.34278504836205 0.131274131274131 0.744668812798751 0.720497957409375 90 tags=87%	list=10%	signal=79% PIM1/CBL/LARS1/MTOR/TP53/ATF4/MAX/PRKAG2/ZFYVE1/MN1/GABARAPL1/SP7/HMOX1
GO:0007155 cell adhesion 69 0.336044255867875 1.30089081695699 0.132947976878613 0.744668812798751 0.720497957409375 148 tags=29%	list=16%	signal=26% LILRB1/CGREF1/EPHB4/CD93/CCR1/STAB1/SRPX2/CD33/CEACAM19/TIAM1/TLN2/CCR2/MACF1/NEDD9/PODXL2/CD83/SERPINB8/JAML/ANXA2/ZFHX3
GO:0002682 regulation of immune system process 74 0.331420875171015 1.29670095159036 0.134174311926606 0.744668812798751 0.720497957409375 137 tags=22%	list=15%	signal=20% CD1C/CD1E/LILRB1/CCR1/GPR68/CD14/CD33/TNFSF8/PPARGC1B/CD320/CCR2/NEDD9/SAMHD1/CD83/MYC/PRKDC
GO:0045596 negative regulation of cell differentiation 37 -0.290308289516645 -1.30152644510502 0.136746860301805 0.747187559266934 0.722934949068442 58 tags=19%	list=6%	signal=18% NFATC4/ABCA1/BBS12/SMAD7/NOTCH3/TMEM119/LAG3
GO:0050808 synapse organization 13 0.502274954553241 1.37044948984008 0.138356164383562 0.747525451140295 0.723261873468118 169 tags=46%	list=19%	signal=38% ABI3/GHRL/SRPX2/PPFIA4/NEDD9/TANC2
GO:0007127 meiosis I 11 0.525703186860747 1.36655715573465 0.138222849083216 0.747525451140295 0.723261873468118 389 tags=91%	list=43%	signal=53% MSH5/CCNE1/RAD51/RAD54L/ATM/BRCA2/RAD51AP1/TRIP13/EME1/FANCD2
GO:0032608 interferon-beta production 5 0.660538793773002 1.3579913727346 0.138845553822153 0.747525451140295 0.723261873468118 68 tags=40%	list=7%	signal=37% LILRB1/ZBTB20
GO:0032648 regulation of interferon-beta production 5 0.660538793773002 1.3579913727346 0.138845553822153 0.747525451140295 0.723261873468118 68 tags=40%	list=7%	signal=37% LILRB1/ZBTB20
GO:2000001 regulation of DNA damage checkpoint 5 0.6578073089701 1.3523757558593 0.138845553822153 0.747525451140295 0.723261873468118 314 tags=100%	list=35%	signal=66% RAD51/BRCA2/WDR76/BRCA1/MAP3K20
GO:0071675 regulation of mononuclear cell migration 7 0.590197847260246 1.34868177586094 0.137724550898204 0.747525451140295 0.723261873468118 118 tags=43%	list=13%	signal=38% CCR1/CCR2/NEDD9
GO:0042098 T cell proliferation 9 0.56657673697177 1.39595576704448 0.140425531914894 0.748019816965502 0.723740192905099 114 tags=33%	list=13%	signal=29% LILRB1/TNFSF8/CCR2
GO:0106106 cold-induced thermogenesis 10 0.536474325620553 1.3732708995417 0.141654978962132 0.748019816965502 0.723740192905099 146 tags=50%	list=16%	signal=42% GHRL/PPARGC1B/FABP5/CCR2/ACVR2B
GO:0120161 regulation of cold-induced thermogenesis 10 0.536474325620553 1.3732708995417 0.141654978962132 0.748019816965502 0.723740192905099 146 tags=50%	list=16%	signal=42% GHRL/PPARGC1B/FABP5/CCR2/ACVR2B
GO:1990845 adaptive thermogenesis 10 0.536474325620553 1.3732708995417 0.141654978962132 0.748019816965502 0.723740192905099 146 tags=50%	list=16%	signal=42% GHRL/PPARGC1B/FABP5/CCR2/ACVR2B
GO:0051048 negative regulation of secretion 13 0.500042905594739 1.3643593785798 0.13972602739726 0.748019816965502 0.723740192905099 114 tags=38%	list=13%	signal=34% LILRB1/DRD4/ASIC1/GHRL/CCR2
GO:1903531 negative regulation of secretion by cell 13 0.500042905594739 1.3643593785798 0.13972602739726 0.748019816965502 0.723740192905099 114 tags=38%	list=13%	signal=34% LILRB1/DRD4/ASIC1/GHRL/CCR2
GO:0001890 placenta development 5 0.657356970320931 1.35144991167552 0.140405616224649 0.748019816965502 0.723740192905099 252 tags=80%	list=28%	signal=58% GHRL/ST14/BIRC6/E2F8
GO:0071456 cellular response to hypoxia 12 0.510020838434403 1.34981054219664 0.140845070422535 0.748019816965502 0.723740192905099 242 tags=58%	list=27%	signal=43% TERT/SLC8A1/MYC/AK4/E2F1/PDK3/ENO1
GO:0035194 post-transcriptional gene silencing by RNA 7 0.586642523893417 1.34055738188967 0.143712574850299 0.750931253388363 0.726557128379964 138 tags=29%	list=15%	signal=24% TERT/TRIM71
GO:0030198 extracellular matrix organization 14 -0.390813776012788 -1.33959533669527 0.143911439114391 0.750931253388363 0.726557128379964 114 tags=43%	list=13%	signal=38% ADAMTS10/COL9A2/MMP17/MMP2/MMP28/COL24A1
GO:0043062 extracellular structure organization 14 -0.390813776012788 -1.33959533669527 0.143911439114391 0.750931253388363 0.726557128379964 114 tags=43%	list=13%	signal=38% ADAMTS10/COL9A2/MMP17/MMP2/MMP28/COL24A1
GO:0045229 external encapsulating structure organization 14 -0.390813776012788 -1.33959533669527 0.143911439114391 0.750931253388363 0.726557128379964 114 tags=43%	list=13%	signal=38% ADAMTS10/COL9A2/MMP17/MMP2/MMP28/COL24A1
GO:0035239 tube morphogenesis 52 0.352269771485608 1.30884340300988 0.143364928909953 0.750931253388363 0.726557128379964 146 tags=29%	list=16%	signal=26% TERT/EPHB4/F3/CSPG4/STAB1/GHRL/PPP1R16B/SRPX2/SPRED1/CCR2/MYC/TRIM71/ANXA2/ST14/ACVR2B
GO:0010563 negative regulation of phosphorus metabolic process 29 0.40163995760845 1.32124160248008 0.145385587863464 0.753268387000818 0.728818402069724 137 tags=28%	list=15%	signal=24% DUSP6/SLC8A1/PID1/PPP1R16B/PKIB/SPRED1/SPRED2/PRKDC
GO:0045936 negative regulation of phosphate metabolic process 29 0.40163995760845 1.32124160248008 0.145385587863464 0.753268387000818 0.728818402069724 137 tags=28%	list=15%	signal=24% DUSP6/SLC8A1/PID1/PPP1R16B/PKIB/SPRED1/SPRED2/PRKDC
GO:0045087 innate immune response 41 0.370873487866161 1.30311136243053 0.144981412639405 0.753268387000818 0.728818402069724 151 tags=27%	list=17%	signal=23% LILRB1/MRC1/STYK1/CD14/MPEG1/CLEC10A/PRDX1/SAMHD1/PRKDC/IRF8/RNASE6
GO:1902903 regulation of supramolecular fiber organization 17 -0.364758698092031 -1.33005077018841 0.145748987854251 0.753378571021269 0.728925009678784 584 tags=100%	list=64%	signal=36% SVIL/FKBP4/CCDC88A/AKAP9/STMN1/PAK1/SPTBN1/MTOR/COLGALT1/CORO1B/SSH3/ADD3/NAA80/FCHSD1/RHPN1/S1PR1
GO:0051865 protein autoubiquitination 9 0.558162338462638 1.37522401552955 0.148936170212766 0.758961397058824 0.734326625386997 277 tags=67%	list=31%	signal=47% SH3RF3/UHRF1/TRIM71/RAD51/BRCA2/BRCA1
GO:0051962 positive regulation of nervous system development 10 0.531198995713573 1.3597670714911 0.152875175315568 0.758961397058824 0.734326625386997 195 tags=50%	list=21%	signal=40% GHRL/SRPX2/TIAM1/MACF1/E2F1
GO:1901888 regulation of cell junction assembly 9 0.550980111255913 1.35752813986929 0.150354609929078 0.758961397058824 0.734326625386997 115 tags=44%	list=13%	signal=39% ABI3/GHRL/SRPX2/MACF1
GO:0042752 regulation of circadian rhythm 9 0.549858322678368 1.35476422964841 0.150354609929078 0.758961397058824 0.734326625386997 148 tags=44%	list=16%	signal=38% DRD4/GHRL/PRKDC/ZFHX3
GO:0006986 response to unfolded protein 7 -0.496115427302997 -1.35168236264836 0.155688622754491 0.758961397058824 0.734326625386997 462 tags=86%	list=51%	signal=42% HSPA9/ATF4/DNAJB2/PPP1R15A/CREBRF/ABCA7
GO:0045332 phospholipid translocation 5 -0.573953147046139 -1.3493740659504 0.155124653739612 0.758961397058824 0.734326625386997 135 tags=80%	list=15%	signal=68% ABCA7/ATP9A/ABCB1/ABCA1
GO:0035306 positive regulation of dephosphorylation 8 0.565879095273075 1.34643226767028 0.153284671532847 0.758961397058824 0.734326625386997 258 tags=62%	list=28%	signal=45% PPP1R16B/CD33/PPARGC1B/NSMF/CD300A
GO:1903076 regulation of protein localization to plasma membrane 8 0.564210834672001 1.34246286868924 0.156204379562044 0.758961397058824 0.734326625386997 49 tags=25%	list=5%	signal=24% PID1/ABI3
GO:1904064 positive regulation of cation transmembrane transport 8 0.564082085589514 1.34215652777554 0.156204379562044 0.758961397058824 0.734326625386997 114 tags=38%	list=13%	signal=33% P2RY6/DRD4/CCR2
GO:0150076 neuroinflammatory response 6 -0.535160097089262 -1.34092540181153 0.157738095238095 0.758961397058824 0.734326625386997 83 tags=33%	list=9%	signal=30% CD200/CD200R1L
GO:0030301 cholesterol transport 5 -0.570288166491731 -1.34075763142473 0.157894736842105 0.758961397058824 0.734326625386997 140 tags=80%	list=15%	signal=68% NR1H3/ABCA7/ABCG1/ABCA1
GO:0032371 regulation of sterol transport 5 -0.570288166491731 -1.34075763142473 0.157894736842105 0.758961397058824 0.734326625386997 140 tags=80%	list=15%	signal=68% NR1H3/ABCA7/ABCG1/ABCA1
GO:0032373 positive regulation of sterol transport 5 -0.570288166491731 -1.34075763142473 0.157894736842105 0.758961397058824 0.734326625386997 140 tags=80%	list=15%	signal=68% NR1H3/ABCA7/ABCG1/ABCA1
GO:0032374 regulation of cholesterol transport 5 -0.570288166491731 -1.34075763142473 0.157894736842105 0.758961397058824 0.734326625386997 140 tags=80%	list=15%	signal=68% NR1H3/ABCA7/ABCG1/ABCA1
GO:0032376 positive regulation of cholesterol transport 5 -0.570288166491731 -1.34075763142473 0.157894736842105 0.758961397058824 0.734326625386997 140 tags=80%	list=15%	signal=68% NR1H3/ABCA7/ABCG1/ABCA1
GO:1903319 positive regulation of protein maturation 7 -0.49169373696255 -1.33963532577477 0.161676646706587 0.758961397058824 0.734326625386997 25 tags=29%	list=3%	signal=28% CLEC3B/SPON1
GO:0002285 lymphocyte activation involved in immune response 20 0.440474340890337 1.33854285497253 0.16158940397351 0.758961397058824 0.734326625386997 8 tags=10%	list=1%	signal=10% CD1C/LILRB1
GO:0050728 negative regulation of inflammatory response 8 -0.471945963499668 -1.33616238917314 0.157728706624606 0.758961397058824 0.734326625386997 140 tags=62%	list=15%	signal=53% NR1H3/KRT1/CD200/CNR2/PROC
GO:0046847 filopodium assembly 6 0.612622156681512 1.33484100386306 0.163663663663664 0.758961397058824 0.734326625386997 70 tags=33%	list=8%	signal=31% TRPM2/PPP1R16B
GO:0035195 miRNA-mediated gene silencing 6 0.612476660965236 1.33452398358253 0.163663663663664 0.758961397058824 0.734326625386997 138 tags=33%	list=15%	signal=28% TERT/TRIM71
GO:0090090 negative regulation of canonical Wnt signaling pathway 5 0.649074831350846 1.33442279173163 0.152886115444618 0.758961397058824 0.734326625386997 7 tags=20%	list=1%	signal=20% IGFBP4
GO:0007612 learning 9 -0.453877103627011 -1.33286302390252 0.158249158249158 0.758961397058824 0.734326625386997 144 tags=56%	list=16%	signal=47% BTG2/ABCA7/NOG/CNTNAP2/NPTX2
GO:0007600 sensory perception 17 0.45307932126636 1.33253047415285 0.160264900662252 0.758961397058824 0.734326625386997 114 tags=35%	list=13%	signal=31% TULP2/EYS/REEP2/ASIC1/FABP5/CCR2
GO:0010212 response to ionizing radiation 21 0.436680166166131 1.33174500393946 0.155878467635403 0.758961397058824 0.734326625386997 447 tags=86%	list=49%	signal=45% THBD/MYC/PRKDC/RAD51/RAD54L/ATM/BRCA2/BRCA1/MAP3K20/TICRR/RAD51AP1/ATR/WRN/FANCD2/FIGNL1/CCND2/RHNO1/MSH2
GO:0010660 regulation of muscle cell apoptotic process 5 -0.565891472868217 -1.33042092644796 0.163434903047091 0.758961397058824 0.734326625386997 398 tags=100%	list=44%	signal=56% TP53/ATF4/LTK/HMOX1
GO:0006869 lipid transport 17 0.451774537941843 1.3286930367319 0.162913907284768 0.758961397058824 0.734326625386997 142 tags=35%	list=16%	signal=30% DRD4/SLC27A6/GHRL/FABP5/ANO7/ANXA2
GO:0051146 striated muscle cell differentiation 13 0.486658517807435 1.32784028231858 0.156164383561644 0.758961397058824 0.734326625386997 38 tags=23%	list=4%	signal=22% MYOF/SLC8A1/ALPK3
GO:0043279 response to alkaloid 7 0.581040940402658 1.32775700722714 0.152694610778443 0.758961397058824 0.734326625386997 231 tags=57%	list=25%	signal=43% SLC8A1/DRD4/RAD51/CHEK1
GO:0031297 replication fork processing 12 0.500637436006776 1.32497662451327 0.152112676056338 0.758961397058824 0.734326625386997 407 tags=92%	list=45%	signal=51% SAMHD1/RAD51/BRCA2/ZGRF1/PCNA/BRCA1/ATR/EME1/WRN/MMS22L/ALYREF
GO:0016197 endosomal transport 10 -0.432856704899677 -1.32423210561786 0.155709342560554 0.758961397058824 0.734326625386997 292 tags=80%	list=32%	signal=55% RAB7B/SQSTM1/TOM1/GOLT1B/VAMP4/ATP9A/SNX33/ABCA1
GO:0007249 I-kappaB kinase/NF-kappaB signaling 12 -0.398314748446886 -1.32420393344284 0.147260273972603 0.758961397058824 0.734326625386997 387 tags=83%	list=43%	signal=48% SLC20A1/USP10/GAPDH/TRIM8/SQSTM1/MIB2/TRIM68/GOLT1B/TRAF1/HMOX1
GO:0031570 DNA integrity checkpoint signaling 24 0.419695022626428 1.31988378912652 0.160994764397906 0.758961397058824 0.734326625386997 389 tags=75%	list=43%	signal=44% PRKDC/RAD51/E2F1/CDC45/ATM/CHEK1/BRCA2/WDR76/CLSPN/BRCA1/FBXO31/MAP3K20/TICRR/TIMELESS/ATR/DTL/EME1/FANCD2
GO:0009746 response to hexose 13 0.483492778993792 1.31920261264623 0.163013698630137 0.758961397058824 0.734326625386997 68 tags=31%	list=7%	signal=29% SLC8A1/GPR68/GHRL/ZBTB20
GO:0009749 response to glucose 13 0.483492778993792 1.31920261264623 0.163013698630137 0.758961397058824 0.734326625386997 68 tags=31%	list=7%	signal=29% SLC8A1/GPR68/GHRL/ZBTB20
GO:0001938 positive regulation of endothelial cell proliferation 5 0.641407793592098 1.31866024874556 0.165366614664587 0.758961397058824 0.734326625386997 70 tags=60%	list=8%	signal=56% F3/GHRL/PPP1R16B
GO:0036294 cellular response to decreased oxygen levels 14 0.473633078361664 1.31850497233718 0.162790697674419 0.758961397058824 0.734326625386997 242 tags=50%	list=27%	signal=37% TERT/SLC8A1/MYC/AK4/E2F1/PDK3/ENO1
GO:0071453 cellular response to oxygen levels 14 0.473633078361664 1.31850497233718 0.162790697674419 0.758961397058824 0.734326625386997 242 tags=50%	list=27%	signal=37% TERT/SLC8A1/MYC/AK4/E2F1/PDK3/ENO1
GO:0016055 Wnt signaling pathway 21 0.432050044532255 1.31762450607558 0.162483487450462 0.758961397058824 0.734326625386997 184 tags=29%	list=20%	signal=23% TERT/IGFBP4/TIAM1/MACF1/CCNE1/SULF2
GO:0198738 cell-cell signaling by wnt 21 0.432050044532255 1.31762450607558 0.162483487450462 0.758961397058824 0.734326625386997 184 tags=29%	list=20%	signal=23% TERT/IGFBP4/TIAM1/MACF1/CCNE1/SULF2
GO:0070663 regulation of leukocyte proliferation 14 0.473000649801543 1.31674441075636 0.164158686730506 0.758961397058824 0.734326625386997 315 tags=64%	list=35%	signal=43% LILRB1/TNFSF8/CD320/CCR2/ATM/CD300A/TNFSF13B/GLMN/ATAD5
GO:0032412 regulation of ion transmembrane transporter activity 13 0.482410794654473 1.31625043501445 0.164383561643836 0.758961397058824 0.734326625386997 114 tags=31%	list=13%	signal=27% P2RY6/DRD4/NETO2/CCR2
GO:0007169 transmembrane receptor protein tyrosine kinase signaling pathway 46 0.36398440839217 1.31570241048313 0.14823815309842 0.758961397058824 0.734326625386997 88 tags=20%	list=10%	signal=19% IGFBP4/EPHB4/STYK1/F3/CSPG4/PID1/GHRL/TIAM1/FAM20C
GO:0048514 blood vessel morphogenesis 39 0.373071978893894 1.30626858964155 0.1557478368356 0.758961397058824 0.734326625386997 114 tags=26%	list=13%	signal=23% TERT/EPHB4/F3/CSPG4/STAB1/GHRL/PPP1R16B/SRPX2/SPRED1/CCR2
GO:0042254 ribosome biogenesis 35 0.379121643082744 1.2990842905171 0.16375 0.758961397058824 0.734326625386997 545 tags=97%	list=60%	signal=40% RPP25/PRKDC/UTP20/RRP12/MDN1/MYBBP1A/URB2/EXOSC5/EBNA1BP2/MRTO4/NOLC1/NLE1/WDR74/GPATCH4/RRP1/PDCD11/HEATR1/URB1/WDR43/METTL16/UTP14A/C1QBP/TSR1/RRP7A/NAT10/NIP7/FBL/EXOSC2/MRPL20/NGDN/NOL6/PA2G4/LSG1/GEMIN4
GO:0051054 positive regulation of DNA metabolic process 30 0.392118298739385 1.29776420205127 0.163705583756345 0.758961397058824 0.734326625386997 460 tags=80%	list=51%	signal=41% PKIB/GINS2/MYC/PRKDC/RAD51/GINS1/TOX/ATM/TRRAP/E2F8/PCNA/BRCA1/ATAD5/RAD51AP1/TIMELESS/ATR/WRN/RFC5/INO80D/MAPKAPK5/RIF1/MSH2/RUVBL1/DDX11
GO:0032880 regulation of protein localization 49 0.351902254341503 1.28869139579053 0.162679425837321 0.758961397058824 0.734326625386997 75 tags=16%	list=8%	signal=16% TERT/TRPM2/DRD4/PID1/GPR68/ABI3/GHRL/CD33
GO:0048699 generation of neurons 67 0.33458590144096 1.28741415083044 0.154913294797688 0.758961397058824 0.734326625386997 172 tags=25%	list=19%	signal=22% LHX6/CHD5/EPHB4/NCS1/ABI3/GPRIN3/GHRL/TIAM1/DYNC2H1/PHGDH/MACF1/IGSF10/ZFHX3/NAV1/RPGRIP1L/TANC2/NSMF
GO:0048863 stem cell differentiation 13 -0.38188613373918 -1.28298894940585 0.165441176470588 0.758961397058824 0.734326625386997 201 tags=54%	list=22%	signal=43% LMBR1L/SEMA6C/MSI2/RUNX2/NOG/BBS12/SP7
GO:0007166 cell surface receptor signaling pathway 137 0.291710194607225 1.23331104630692 0.149840595111583 0.758961397058824 0.734326625386997 120 tags=19%	list=13%	signal=19% TERT/IGFBP4/LILRB1/EPHB4/STYK1/CCR1/F3/CSPG4/P2RY6/DRD4/PID1/IL12RB2/GHRL/CD14/TIAM1/FAM20C/MS4A6A/TNFRSF10A/SPRED1/DTX4/DYNC2H1/SPRED2/CCR2/MACF1/NEDD9/SAMHD1
GO:0035556 intracellular signal transduction 157 0.286294072753538 1.22544487140281 0.14968152866242 0.758961397058824 0.734326625386997 114 tags=16%	list=13%	signal=17% IGFBP4/CHD5/TRPM2/DUSP6/SLC8A1/SH3RF3/DUSP4/CCR1/F3/CSPG4/P2RY6/DRD4/WWC1/GHRL/CD14/PPP1R16B/TIAM1/TNFRSF10A/SPRED1/PRDX1/EEF1E1/SPRED2/PSD3/HELLS/CCR2
GO:0050793 regulation of developmental process 136 0.288936685401867 1.22080736005461 0.164893617021277 0.758961397058824 0.734326625386997 148 tags=22%	list=16%	signal=22% TERT/LILRB1/TPPP/DUSP6/SLC8A1/CCR1/F3/PID1/GPR68/TLCD3B/WWC1/ABI3/STAB1/GHRL/PPP1R16B/SRPX2/TIAM1/FAM20C/SPRED1/SPRED2/PPARGC1B/CCR2/MACF1/NEDD9/CD83/MYC/PRKDC/ANXA2/ACVR2B/ZFHX3
GO:0006974 cellular response to DNA damage stimulus 103 0.29884006012889 1.2199176417166 0.164627363737486 0.758961397058824 0.734326625386997 408 tags=60%	list=45%	signal=37% UHRF1/MSH5/GINS2/SPRED1/EEF1E1/SPRED2/SAMHD1/ALKBH2/MYC/PRKDC/UNG/MCM2/CHAF1B/MCM4/WDR4/RAD51/SMG1/E2F1/CDC45/EXO5/POLD2/RAD54L/MCM5/HUWE1/MCM6/MCM3/MCM10/ATM/TRRAP/CHEK1/BRCA2/MSH6/XRCC3/WDR76/FEN1/SETD7/CLSPN/PCNA/BRCA1/PCLAF/FBXO31/CBX5/MAP3K20/ATAD5/TICRR/RAD51AP1/TIMELESS/MACROD1/ATR/DTL/TRIP13/EME1/WRN/RFC5/CHAF1A/WDHD1/FANCD2/FIGNL1/TFAP4/MMS22L/MCM7/INO80D
GO:0042221 response to chemical 227 0.272532559093562 1.198625604635 0.151484135107472 0.758961397058824 0.734326625386997 156 tags=20%	list=17%	signal=22% TERT/IGFBP4/LILRB1/ETV5/CPNE7/SSTR2/EPHB4/MRC1/TRPM2/DUSP6/SLC8A1/CCR1/F3/P2RY6/DRD4/PID1/GPR68/IL12RB2/ASIC1/GHRL/CD14/ZBTB20/FAM20C/THBD/SPRED1/PRDX1/EEF1E1/SPRED2/PPARGC1B/HELLS/CCR2/HRH2/NEDD9/SAMHD1/CD83/MYC/PRKDC/TRIM71/IRF8/JAML/ACVR2B/ZFHX3/AK4/MCM2/PFAS
GO:0050896 response to stimulus 447 0.256866793202167 1.1521591339228 0.158316633266533 0.758961397058824 0.734326625386997 256 tags=30%	list=28%	signal=43% CD1C/CD1E/TERT/IGFBP4/LILRB1/ETV5/CPNE7/CHD5/SSTR2/MYOF/EPHB4/MRC1/TRPM2/DUSP6/STYK1/SLC8A1/SH3RF3/DUSP4/CCR1/F3/CSPG4/P2RY6/DRD4/PID1/GPR68/EYS/WWC1/ABI3/IL12RB2/ASIC1/FCMR/UHRF1/STAB1/GHRL/CD14/ZBTB20/PPP1R16B/MPEG1/CD33/CLEC10A/TNFSF8/MSH5/NETO2/TIAM1/FAM20C/MS4A6A/THBD/GINS2/TNFRSF10A/SPRED1/DTX4/DYNC2H1/PRDX1/EEF1E1/SPRED2/PSD3/PPARGC1B/CD320/HELLS/FABP5/CCR2/MACF1/HRH2/NEDD9/SAMH…
GO:0002042 cell migration involved in sprouting angiogenesis 6 0.610889408847686 1.33106552360542 0.166666666666667 0.761019757560489 0.736318174531493 95 tags=50%	list=10%	signal=45% EPHB4/SRPX2/SPRED1
GO:0043517 positive regulation of DNA damage response	signal transduction by p53 class mediator 5 0.640514686366558 1.31682412357223 0.166926677067083 0.761019757560489 0.736318174531493 225 tags=80%	list=25%	signal=61% SPRED1/EEF1E1/SPRED2/ATM
GO:0010833 telomere maintenance via telomere lengthening 8 0.551879085628695 1.3131211507014 0.166423357664234 0.761019757560489 0.736318174531493 225 tags=50%	list=25%	signal=38% TERT/PKIB/RAD51/ATM
GO:0007389 pattern specification process 18 0.448761693626246 1.33216897497813 0.16953642384106 0.769730320202089 0.744746005109723 264 tags=50%	list=29%	signal=36% DNAH11/DYNC2H1/ANKS6/PRKDC/ACVR2B/RPGRIP1L/ATM/AHI1/NLE1
GO:0035295 tube development 57 0.338888761630718 1.27677376374495 0.169411764705882 0.769730320202089 0.744746005109723 146 tags=28%	list=16%	signal=25% TERT/EPHB4/F3/CSPG4/STAB1/GHRL/PPP1R16B/SRPX2/SPRED1/PHGDH/CCR2/MYC/TRIM71/ANXA2/ST14/ACVR2B
GO:1900180 regulation of protein localization to nucleus 6 0.608449081840417 1.32574830071916 0.171171171171171 0.772653267460139 0.747574077794982 6 tags=17%	list=1%	signal=17% TERT
GO:0051100 negative regulation of binding 11 -0.413562690074807 -1.32122135026441 0.170648464163823 0.772653267460139 0.747574077794982 151 tags=45%	list=17%	signal=38% DACT1/ADRB2/NOG/NFATC4/HMOX1
GO:0006959 humoral immune response 12 -0.388146854145264 -1.29040060157642 0.171232876712329 0.772653267460139 0.747574077794982 104 tags=33%	list=11%	signal=30% KRT1/H2BC21/CFD/GNLY
GO:1901992 positive regulation of mitotic cell cycle phase transition 6 0.606153549453576 1.3207465704973 0.174174174174174 0.77324905550712 0.748150527437454 6 tags=17%	list=1%	signal=17% TERT
GO:1901976 regulation of cell cycle checkpoint 7 0.571488063941031 1.30592739458004 0.172155688622754 0.77324905550712 0.748150527437454 314 tags=86%	list=35%	signal=57% RAD51/BRCA2/XRCC3/WDR76/BRCA1/MAP3K20
GO:0007601 visual perception 7 0.570971112158605 1.30474608995279 0.173652694610778 0.77324905550712 0.748150527437454 45 tags=29%	list=5%	signal=27% TULP2/EYS
GO:0050953 sensory perception of light stimulus 7 0.570971112158605 1.30474608995279 0.173652694610778 0.77324905550712 0.748150527437454 45 tags=29%	list=5%	signal=27% TULP2/EYS
GO:0009141 nucleoside triphosphate metabolic process 22 0.422406942809986 1.30202182507533 0.173856209150327 0.77324905550712 0.748150527437454 402 tags=73%	list=44%	signal=42% PID1/ZBTB20/SAMHD1/NME1/AK4/CAD/ENO1/HK2/ATP5MC1/PGAM1/NDUFB2/INSR/GPI/DTYMK/FIGNL1/TPI1
GO:0060759 regulation of response to cytokine stimulus 11 -0.405630041541815 -1.29587867584657 0.174061433447099 0.77324905550712 0.748150527437454 142 tags=45%	list=16%	signal=39% MAP2K5/NR1H3/IRF7/C1QTNF4/LRRC70
GO:0042770 signal transduction in response to DNA damage 30 0.389844464020025 1.29023866368783 0.173857868020305 0.77324905550712 0.748150527437454 397 tags=70%	list=44%	signal=41% SPRED1/EEF1E1/SPRED2/PRKDC/RAD51/E2F1/ATM/CHEK1/BRCA2/WDR76/CLSPN/BRCA1/FBXO31/MAP3K20/ATAD5/TICRR/ATR/DTL/EME1/FANCD2/TFAP4
GO:0007167 enzyme-linked receptor protein signaling pathway 57 0.337609796087039 1.27195522198203 0.171764705882353 0.77324905550712 0.748150527437454 146 tags=25%	list=16%	signal=22% IGFBP4/EPHB4/STYK1/F3/CSPG4/PID1/GHRL/TIAM1/FAM20C/SPRED1/SPRED2/NEDD9/TRIM71/ACVR2B
GO:0006470 protein dephosphorylation 19 0.447189518367718 1.33722532274972 0.175066312997348 0.775645917948006 0.750469591245645 75 tags=21%	list=8%	signal=20% DUSP6/DUSP4/PPP1R16B/CD33
GO:0010954 positive regulation of protein processing 6 -0.522719898572793 -1.30975458342458 0.175595238095238 0.776427137119908 0.751225453191211 25 tags=33%	list=3%	signal=33% CLEC3B/SPON1
GO:0001667 ameboidal-type cell migration 18 0.445915150080528 1.32371888431445 0.177483443708609 0.776508883765089 0.751304546460414 115 tags=28%	list=13%	signal=25% EPHB4/SLC8A1/SRPX2/SPRED1/MACF1
GO:1904705 regulation of vascular associated smooth muscle cell proliferation 5 0.635106834409263 1.30570620533296 0.177847113884555 0.776508883765089 0.751304546460414 40 tags=40%	list=4%	signal=38% TERT/P2RY6
GO:1990874 vascular associated smooth muscle cell proliferation 5 0.635106834409263 1.30570620533296 0.177847113884555 0.776508883765089 0.751304546460414 40 tags=40%	list=4%	signal=38% TERT/P2RY6
GO:0043270 positive regulation of ion transport 13 0.478503688968223 1.30558995723046 0.178082191780822 0.776508883765089 0.751304546460414 114 tags=31%	list=13%	signal=27% CCR1/P2RY6/DRD4/CCR2
GO:0010507 negative regulation of autophagy 5 -0.55238848864733 -1.29867517017086 0.177285318559557 0.776508883765089 0.751304546460414 56 tags=40%	list=6%	signal=38% BMF/HMOX1
GO:0071396 cellular response to lipid 42 0.359634022228482 1.26480673991536 0.176470588235294 0.776508883765089 0.751304546460414 64 tags=14%	list=7%	signal=14% LILRB1/SSTR2/MRC1/P2RY6/PID1/CD14
GO:0003008 system process 71 0.323828791202403 1.25812267302594 0.178034682080925 0.776508883765089 0.751304546460414 118 tags=21%	list=13%	signal=20% DNAH11/SSTR2/TULP2/TPPP/MYOF/SLC8A1/DRD4/EYS/REEP2/ASIC1/GHRL/FABP5/CCR2/HRH2/NEDD9
GO:0098732 macromolecule deacylation 8 0.544724494809864 1.29609777588349 0.17956204379562 0.778337835507788 0.753074133117148 106 tags=38%	list=12%	signal=33% TPPP/SPRED1/SPRED2
GO:0001819 positive regulation of cytokine production 29 0.389167996773459 1.28021362902392 0.179519595448799 0.778337835507788 0.753074133117148 140 tags=28%	list=15%	signal=24% LILRB1/F3/IL12RB2/CD14/ZBTB20/CCR2/CD83/IRF8
GO:0033993 response to lipid 52 0.342557837574723 1.27275912425919 0.178909952606635 0.778337835507788 0.753074133117148 108 tags=17%	list=12%	signal=16% LILRB1/SSTR2/MRC1/P2RY6/PID1/IL12RB2/CD14/THBD/PPARGC1B
GO:0032103 positive regulation of response to external stimulus 18 0.443065105069412 1.31525839939556 0.181456953642384 0.783543142712551 0.758110483699127 137 tags=44%	list=15%	signal=39% CCR1/F3/GHRL/CD14/THBD/CCR2/NEDD9/PRKDC
GO:0072678 T cell migration 6 -0.518551177775549 -1.2993092164391 0.181547619047619 0.783543142712551 0.758110483699127 101 tags=50%	list=11%	signal=45% ITGAL/CD200/S1PR1
GO:0007623 circadian rhythm 14 0.462832712115471 1.28843879400368 0.181942544459644 0.783543142712551 0.758110483699127 209 tags=43%	list=23%	signal=34% DRD4/GHRL/PRKDC/ZFHX3/MYBBP1A/HUWE1
GO:0050804 modulation of chemical synaptic transmission 20 -0.321014957515783 -1.24289391811871 0.182186234817814 0.783543142712551 0.758110483699127 100 tags=35%	list=11%	signal=32% S1PR2/ADRB2/NOG/SEPTIN5/CNR2/NFATC4/NPTX2
GO:0050921 positive regulation of chemotaxis 9 0.534683475249299 1.31737579768445 0.184397163120567 0.783865932802103 0.758422796496705 118 tags=44%	list=13%	signal=39% CCR1/F3/CCR2/NEDD9
GO:0050708 regulation of protein secretion 18 0.440612461844741 1.3079776192911 0.184105960264901 0.783865932802103 0.758422796496705 75 tags=28%	list=8%	signal=26% TRPM2/DRD4/GPR68/GHRL/CD33
GO:0071479 cellular response to ionizing radiation 12 0.48741877044376 1.28999237919203 0.183098591549296 0.783865932802103 0.758422796496705 429 tags=92%	list=47%	signal=49% RAD51/ATM/BRCA2/BRCA1/MAP3K20/RAD51AP1/ATR/WRN/FIGNL1/CCND2/RHNO1
GO:0016441 post-transcriptional gene silencing 8 0.541566308117991 1.28858330060991 0.183941605839416 0.783865932802103 0.758422796496705 138 tags=25%	list=15%	signal=21% TERT/TRIM71
GO:0031047 gene silencing by RNA 8 0.541566308117991 1.28858330060991 0.183941605839416 0.783865932802103 0.758422796496705 138 tags=25%	list=15%	signal=21% TERT/TRIM71
GO:0034284 response to monosaccharide 14 0.461321137491227 1.28423085594112 0.183310533515732 0.783865932802103 0.758422796496705 68 tags=29%	list=7%	signal=27% SLC8A1/GPR68/GHRL/ZBTB20
GO:0022898 regulation of transmembrane transporter activity 14 0.460178038037359 1.28104868311017 0.186046511627907 0.78783542039356 0.762263440354016 114 tags=29%	list=13%	signal=25% P2RY6/DRD4/NETO2/CCR2
GO:0070887 cellular response to chemical stimulus 187 0.273336140763305 1.18254918887182 0.185997910135841 0.78783542039356 0.762263440354016 154 tags=20%	list=17%	signal=21% TERT/LILRB1/ETV5/CPNE7/SSTR2/MRC1/TRPM2/SLC8A1/CCR1/F3/P2RY6/DRD4/PID1/GPR68/IL12RB2/GHRL/CD14/ZBTB20/FAM20C/SPRED1/PRDX1/EEF1E1/SPRED2/PPARGC1B/HELLS/CCR2/HRH2/NEDD9/SAMHD1/MYC/PRKDC/TRIM71/IRF8/JAML/ACVR2B/AK4/MCM2
GO:1903829 positive regulation of protein localization 29 0.384983818715595 1.26644928606573 0.187104930467762 0.790796654299449 0.765128556958786 75 tags=17%	list=8%	signal=16% TERT/TRPM2/GPR68/GHRL/CD33
GO:0015918 sterol transport 6 -0.514074541402445 -1.28809231992529 0.1875 0.790948275862069 0.765275257108288 140 tags=67%	list=15%	signal=57% NR1H3/ABCA7/ABCG1/ABCA1
GO:0032940 secretion by cell 46 0.34870644707289 1.26047682919014 0.188335358444714 0.792953077046389 0.767214985392175 146 tags=26%	list=16%	signal=23% LILRB1/TRPM2/CCR1/DRD4/GPR68/ASIC1/GHRL/CD33/CCR2/TVP23C/ANXA2/ACVR2B
GO:0072593 reactive oxygen species metabolic process 11 0.499217254178056 1.29770739081317 0.190409026798308 0.8001539637593 0.774182141903926 373 tags=82%	list=41%	signal=49% PID1/PRDX1/PDK3/TRAP1/BRCA1/HK2/ITGB2/DHFR/GSTP1
GO:0090068 positive regulation of cell cycle process 19 0.436727416635657 1.30594062847432 0.192307692307692 0.805059959052355 0.778928895799018 497 tags=95%	list=55%	signal=44% TERT/XRCC3/E2F8/FEN1/CSPP1/MAP3K20/ATAD5/RAD51AP1/DTL/INSR/CDC25A/SVIL/CCND2/RHNO1/TFDP1/DDX11/RANBP1/BIRC5
GO:0042326 negative regulation of phosphorylation 25 0.399879841007912 1.26978226826811 0.192258064516129 0.805059959052355 0.778928895799018 137 tags=28%	list=15%	signal=24% DUSP6/SLC8A1/PID1/PKIB/SPRED1/SPRED2/PRKDC
GO:0009166 nucleotide catabolic process 8 0.538807029097401 1.28201797183233 0.192700729927007 0.805174586905636 0.779039803000625 278 tags=75%	list=31%	signal=52% SAMHD1/UNG/NUDT8/ACAT1/DNPH1/ACOT7
GO:0002090 regulation of receptor internalization 5 0.626174650967667 1.28734266912931 0.195007800312012 0.805942254329108 0.779782553067601 243 tags=80%	list=27%	signal=59% DRD4/ANXA2/AHI1/WDR54
GO:0030174 regulation of DNA-templated DNA replication initiation 7 0.562076680432645 1.28442111243699 0.20059880239521 0.805942254329108 0.779782553067601 214 tags=71%	list=24%	signal=55% MCM2/MCM4/MCM5/MCM6/MCM3
GO:0032273 positive regulation of protein polymerization 5 0.62383610827881 1.28253489579914 0.199687987519501 0.805942254329108 0.779782553067601 17 tags=20%	list=2%	signal=20% TPPP
GO:0032414 positive regulation of ion transmembrane transporter activity 9 0.520213593478967 1.28172428997571 0.202836879432624 0.805942254329108 0.779782553067601 114 tags=33%	list=13%	signal=29% P2RY6/DRD4/CCR2
GO:0034767 positive regulation of ion transmembrane transport 9 0.520213593478967 1.28172428997571 0.202836879432624 0.805942254329108 0.779782553067601 114 tags=33%	list=13%	signal=29% P2RY6/DRD4/CCR2
GO:0032886 regulation of microtubule-based process 16 0.443615851021939 1.27881286250518 0.197333333333333 0.805942254329108 0.779782553067601 17 tags=12%	list=2%	signal=12% DNAH11/TPPP
GO:0048511 rhythmic process 18 0.430718284540164 1.27860631548934 0.210596026490066 0.805942254329108 0.779782553067601 209 tags=39%	list=23%	signal=31% TRPM2/DRD4/GHRL/PRKDC/ZFHX3/MYBBP1A/HUWE1
GO:0031641 regulation of myelination 5 0.621515260768916 1.27776350171059 0.202808112324493 0.805942254329108 0.779782553067601 17 tags=20%	list=2%	signal=20% TPPP
GO:0032768 regulation of monooxygenase activity 5 0.620997375136676 1.276698788741 0.204368174726989 0.805942254329108 0.779782553067601 6 tags=20%	list=1%	signal=20% TERT
GO:0050999 regulation of nitric-oxide synthase activity 5 0.620997375136676 1.276698788741 0.204368174726989 0.805942254329108 0.779782553067601 6 tags=20%	list=1%	signal=20% TERT
GO:0051341 regulation of oxidoreductase activity 5 0.620997375136676 1.276698788741 0.204368174726989 0.805942254329108 0.779782553067601 6 tags=20%	list=1%	signal=20% TERT
GO:0050731 positive regulation of peptidyl-tyrosine phosphorylation 10 0.498539915740377 1.2761661198871 0.217391304347826 0.805942254329108 0.779782553067601 118 tags=30%	list=13%	signal=26% CSPG4/GHRL/NEDD9
GO:0010390 histone monoubiquitination 5 0.620641896455976 1.27596796568241 0.204368174726989 0.805942254329108 0.779782553067601 277 tags=80%	list=31%	signal=56% UHRF1/RAD51/BRCA2/BRCA1
GO:0071674 mononuclear cell migration 13 0.467511488906602 1.27559790839325 0.206849315068493 0.805942254329108 0.779782553067601 141 tags=38%	list=16%	signal=33% TRPM2/CCR1/CCR2/NEDD9/JAML
GO:0048469 cell maturation 9 0.517656566213622 1.27542417787328 0.204255319148936 0.805942254329108 0.779782553067601 88 tags=33%	list=10%	signal=30% LHX6/CATSPER2/FAM20C
GO:0045787 positive regulation of cell cycle 22 0.413257983987141 1.27382118996072 0.194771241830065 0.805942254329108 0.779782553067601 497 tags=91%	list=55%	signal=42% TERT/CHEK1/BRCA2/XRCC3/E2F8/FEN1/CSPP1/MAP3K20/ATAD5/RAD51AP1/DTL/INSR/CDC25A/SVIL/CCND2/RHNO1/TFDP1/DDX11/RANBP1/BIRC5
GO:0006766 vitamin metabolic process 9 0.516117714788376 1.27163269053976 0.208510638297872 0.805942254329108 0.779782553067601 363 tags=78%	list=40%	signal=47% PSAT1/CD320/PDXK/SLC25A19/SLC19A1/DHFR/AKR1A1
GO:0006767 water-soluble vitamin metabolic process 9 0.516117714788376 1.27163269053976 0.208510638297872 0.805942254329108 0.779782553067601 363 tags=78%	list=40%	signal=47% PSAT1/CD320/PDXK/SLC25A19/SLC19A1/DHFR/AKR1A1
GO:0072091 regulation of stem cell proliferation 7 0.555446141437604 1.26926943550652 0.218562874251497 0.805942254329108 0.779782553067601 6 tags=14%	list=1%	signal=14% TERT
GO:1904375 regulation of protein localization to cell periphery 9 0.514376764963626 1.26734326460783 0.211347517730496 0.805942254329108 0.779782553067601 49 tags=22%	list=5%	signal=21% PID1/ABI3
GO:0019730 antimicrobial humoral response 6 -0.50574179720642 -1.26721335600399 0.205357142857143 0.805942254329108 0.779782553067601 5 tags=33%	list=1%	signal=33% H2BC21/GNLY
GO:0050709 negative regulation of protein secretion 6 0.580916748393834 1.26575816288998 0.204204204204204 0.805942254329108 0.779782553067601 62 tags=33%	list=7%	signal=31% DRD4/GHRL
GO:1903580 positive regulation of ATP metabolic process 5 0.615106009798504 1.26458682290601 0.210608424336973 0.805942254329108 0.779782553067601 68 tags=40%	list=7%	signal=37% PID1/ZBTB20
GO:0032091 negative regulation of protein binding 8 -0.446547035605637 -1.26425353773246 0.205047318611987 0.805942254329108 0.779782553067601 151 tags=50%	list=17%	signal=42% DACT1/ADRB2/NOG/NFATC4
GO:1905475 regulation of protein localization to membrane 9 0.512940200455803 1.26380379611474 0.214184397163121 0.805942254329108 0.779782553067601 49 tags=22%	list=5%	signal=21% PID1/ABI3
GO:0051222 positive regulation of protein transport 15 0.446088243769024 1.263753679116 0.203230148048452 0.805942254329108 0.779782553067601 75 tags=27%	list=8%	signal=25% TRPM2/GPR68/GHRL/CD33
GO:0031960 response to corticosteroid 6 0.578833981304477 1.26122002648397 0.205705705705706 0.805942254329108 0.779782553067601 108 tags=33%	list=12%	signal=30% SSTR2/PPARGC1B
GO:0051384 response to glucocorticoid 6 0.578833981304477 1.26122002648397 0.205705705705706 0.805942254329108 0.779782553067601 108 tags=33%	list=12%	signal=30% SSTR2/PPARGC1B
GO:0045685 regulation of glial cell differentiation 5 -0.535991140642303 -1.26012471311314 0.213296398891967 0.805942254329108 0.779782553067601 425 tags=100%	list=47%	signal=53% MTOR/PRPF19/SLC45A3/NOG
GO:1904951 positive regulation of establishment of protein localization 16 0.43697294122467 1.25966332473813 0.210666666666667 0.805942254329108 0.779782553067601 75 tags=25%	list=8%	signal=23% TRPM2/GPR68/GHRL/CD33
GO:0045580 regulation of T cell differentiation 11 -0.393835355092166 -1.25819783100505 0.197952218430034 0.805942254329108 0.779782553067601 32 tags=18%	list=4%	signal=18% SMAD7/LAG3
GO:0000077 DNA damage checkpoint signaling 22 0.407705019459704 1.25670480224111 0.21437908496732 0.805942254329108 0.779782553067601 447 tags=82%	list=49%	signal=43% PRKDC/RAD51/E2F1/ATM/CHEK1/BRCA2/WDR76/CLSPN/BRCA1/FBXO31/MAP3K20/TICRR/ATR/DTL/EME1/FANCD2/RHNO1/MSH2
GO:0010001 glial cell differentiation 8 0.528060455156428 1.25644796219264 0.21021897810219 0.805942254329108 0.779782553067601 104 tags=25%	list=11%	signal=22% TPPP/PHGDH
GO:0002695 negative regulation of leukocyte activation 16 -0.347234303022922 -1.25484317286163 0.194444444444444 0.805942254329108 0.779782553067601 83 tags=31%	list=9%	signal=29% CD200/CNR2/SMAD7/HMOX1/LAG3
GO:0001935 endothelial cell proliferation 8 0.527220810541383 1.25445014214148 0.213138686131387 0.805942254329108 0.779782553067601 70 tags=38%	list=8%	signal=35% F3/GHRL/PPP1R16B
GO:0001936 regulation of endothelial cell proliferation 8 0.527220810541383 1.25445014214148 0.213138686131387 0.805942254329108 0.779782553067601 70 tags=38%	list=8%	signal=35% F3/GHRL/PPP1R16B
GO:0001666 response to hypoxia 16 0.434993953697902 1.25395849093172 0.214666666666667 0.805942254329108 0.779782553067601 242 tags=50%	list=27%	signal=37% TERT/SLC8A1/MYC/AK4/E2F1/PDK3/ATM/ENO1
GO:0036297 interstrand cross-link repair 6 0.575388026607539 1.25371164374469 0.216216216216216 0.805942254329108 0.779782553067601 389 tags=100%	list=43%	signal=58% RAD51/EXO5/XRCC3/RAD51AP1/ATR/FANCD2
GO:0070301 cellular response to hydrogen peroxide 5 0.608201462147953 1.25039187140509 0.218408736349454 0.805942254329108 0.779782553067601 294 tags=80%	list=32%	signal=54% TRPM2/TRAP1/PCNA/SIRPA
GO:0097061 dendritic spine organization 5 0.60797342192691 1.24992304708208 0.218408736349454 0.805942254329108 0.779782553067601 359 tags=100%	list=40%	signal=61% ABI3/NEDD9/TANC2/SIPA1L1/INSR
GO:0071241 cellular response to inorganic substance 12 0.472212303796034 1.24974726086771 0.21830985915493 0.805942254329108 0.779782553067601 22 tags=17%	list=2%	signal=16% CPNE7/TRPM2
GO:0051588 regulation of neurotransmitter transport 5 0.607740733031864 1.24944466562291 0.218408736349454 0.805942254329108 0.779782553067601 54 tags=40%	list=6%	signal=38% DRD4/ASIC1
GO:0048024 regulation of mRNA splicing	via spliceosome 8 -0.441111111111111 -1.24886347526406 0.20820189274448 0.805942254329108 0.779782553067601 512 tags=100%	list=56%	signal=44% C1QBP/NCL/PRPF19/RBMX/SRSF6/TIA1/FXR2
GO:0050684 regulation of mRNA processing 8 -0.441111111111111 -1.24886347526406 0.20820189274448 0.805942254329108 0.779782553067601 512 tags=100%	list=56%	signal=44% C1QBP/NCL/PRPF19/RBMX/SRSF6/TIA1/FXR2
GO:0070613 regulation of protein processing 8 -0.441017818115852 -1.24859934631481 0.20820189274448 0.805942254329108 0.779782553067601 25 tags=38%	list=3%	signal=37% RPS6KA2/CLEC3B/SPON1
GO:0061614 miRNA transcription 5 0.606924937229441 1.24776748379491 0.21996879875195 0.805942254329108 0.779782553067601 136 tags=40%	list=15%	signal=34% TERT/MYC
GO:1902893 regulation of miRNA transcription 5 0.606924937229441 1.24776748379491 0.21996879875195 0.805942254329108 0.779782553067601 136 tags=40%	list=15%	signal=34% TERT/MYC
GO:2000628 regulation of miRNA metabolic process 5 0.606924937229441 1.24776748379491 0.21996879875195 0.805942254329108 0.779782553067601 136 tags=40%	list=15%	signal=34% TERT/MYC
GO:0110053 regulation of actin filament organization 14 -0.363534675615213 -1.24609055788563 0.202952029520295 0.805942254329108 0.779782553067601 584 tags=100%	list=64%	signal=36% SVIL/CCDC88A/STMN1/PAK1/SPTBN1/MTOR/CORO1B/SSH3/ADD3/NAA80/FCHSD1/RHPN1/S1PR1
GO:0032945 negative regulation of mononuclear cell proliferation 5 0.605502011611105 1.24484211327624 0.21996879875195 0.805942254329108 0.779782553067601 302 tags=80%	list=33%	signal=54% LILRB1/ATM/CD300A/GLMN
GO:0050672 negative regulation of lymphocyte proliferation 5 0.605502011611105 1.24484211327624 0.21996879875195 0.805942254329108 0.779782553067601 302 tags=80%	list=33%	signal=54% LILRB1/ATM/CD300A/GLMN
GO:0009792 embryo development ending in birth or egg hatching 41 0.354248622344891 1.24469777432454 0.206939281288724 0.805942254329108 0.779782553067601 302 tags=56%	list=33%	signal=39% PHGDH/ANKS6/PRKDC/TRIM71/ST14/RPGRIP1L/SULF2/GINS1/MTHFD1L/ATM/FGFR1/CHEK1/BRCA2/BIRC6/E2F8/NOLC1/NLE1/BRCA1/HOPX/WDR74/MTHFD1/CENPU/GLMN
GO:0043009 chordate embryonic development 41 0.354248622344891 1.24469777432454 0.206939281288724 0.805942254329108 0.779782553067601 302 tags=56%	list=33%	signal=39% PHGDH/ANKS6/PRKDC/TRIM71/ST14/RPGRIP1L/SULF2/GINS1/MTHFD1L/ATM/FGFR1/CHEK1/BRCA2/BIRC6/E2F8/NOLC1/NLE1/BRCA1/HOPX/WDR74/MTHFD1/CENPU/GLMN
GO:0000245 spliceosomal complex assembly 7 -0.456159822419534 -1.24282203813977 0.20059880239521 0.805942254329108 0.779782553067601 498 tags=100%	list=55%	signal=46% SETX/SF3B3/SF3A3/PRPF19/RBMX/SRSF6
GO:0071897 DNA biosynthetic process 26 0.387704536274192 1.24249949598894 0.215483870967742 0.805942254329108 0.779782553067601 376 tags=62%	list=41%	signal=37% TERT/PKIB/GINS2/MYC/GINS1/POLD2/ATM/CHEK1/PCNA/PCLAF/PHB1/ATR/TK1/DTL/WRN/RFC5
GO:0035967 cellular response to topologically incorrect protein 6 -0.495565410199557 -1.24171486329052 0.217261904761905 0.805942254329108 0.779782553067601 462 tags=100%	list=51%	signal=49% HSPA9/ATF4/PPP1R15A/UBE2W/ABCA7
GO:0044770 cell cycle phase transition 53 0.332687612458631 1.24031293120889 0.196217494089835 0.805942254329108 0.779782553067601 447 tags=70%	list=49%	signal=38% TERT/MYC/PRKDC/TRIM71/CCNE1/RAD51/E2F1/CDC45/MELK/ATM/CHEK1/BRCA2/RBL1/XRCC3/WDR76/BCAT1/KNTC1/CLSPN/BRCA1/FBXO31/MAP3K20/ATAD5/TICRR/TIMELESS/ATR/DTL/TRIP13/IQGAP3/EME1/CDC25A/FANCD2/CCND2/TFAP4/BUB1B/RHNO1/TFDP1/MSH2
GO:1902904 negative regulation of supramolecular fiber organization 9 -0.421579532814238 -1.23801744223688 0.218855218855219 0.805942254329108 0.779782553067601 530 tags=100%	list=58%	signal=42% FKBP4/STMN1/SPTBN1/CORO1B/SSH3/ADD3/RHPN1/S1PR1
GO:0006163 purine nucleotide metabolic process 35 0.361147056839821 1.23749323381335 0.2075 0.805942254329108 0.779782553067601 413 tags=71%	list=45%	signal=41% NCS1/PID1/ZBTB20/SAMHD1/NME1/AK4/PFAS/NUDT8/PDK3/ACAT1/DNPH1/ENO1/PAICS/ACOT7/MTHFD1/HK2/ATP5MC1/PGAM1/NDUFB2/INSR/GPI/FIGNL1/TPI1/HPRT1/GCDH
GO:0000075 cell cycle checkpoint signaling 31 0.37054028569236 1.23727599893056 0.214105793450882 0.805942254329108 0.779782553067601 447 tags=77%	list=49%	signal=41% PRKDC/RAD51/E2F1/CDC45/ATM/CHEK1/BRCA2/XRCC3/WDR76/KNTC1/CLSPN/BRCA1/FBXO31/MAP3K20/TICRR/TIMELESS/ATR/DTL/TRIP13/EME1/FANCD2/BUB1B/RHNO1/MSH2
GO:0034660 ncRNA metabolic process 52 0.332741430104649 1.23628667842803 0.207345971563981 0.805942254329108 0.779782553067601 552 tags=90%	list=61%	signal=38% TERT/RPP25/METTL1/MYC/PRKDC/TRIM71/UTP20/RRP12/MDN1/WDR4/EXOSC5/EBNA1BP2/TRIT1/MRTO4/NOLC1/PUS7/WDR74/FARSB/RRP1/PUS1/PDCD11/HEATR1/URB1/POLR1B/WDR43/METTL16/UTP14A/EARS2/TSR1/DDX11/RRP7A/NAT10/ICE1/IARS1/FBL/DICER1/EXOSC2/NGDN/WARS1/NOL6/LARS1/VARS1/MTOR/PA2G4/GEMIN4/NCL/TP53
GO:1903317 regulation of protein maturation 9 -0.418362103842175 -1.22856908700013 0.218855218855219 0.805942254329108 0.779782553067601 25 tags=33%	list=3%	signal=33% RPS6KA2/CLEC3B/SPON1
GO:0022613 ribonucleoprotein complex biogenesis 49 0.335285905167742 1.22784112857713 0.212918660287081 0.805942254329108 0.779782553067601 583 tags=96%	list=64%	signal=36% RPP25/PRKDC/UTP20/RRP12/MDN1/MYBBP1A/URB2/EXOSC5/EBNA1BP2/ATM/MRTO4/NOLC1/NLE1/WDR74/GPATCH4/ATR/RRP1/PDCD11/HEATR1/URB1/WDR43/METTL16/SNRPD2/UTP14A/C1QBP/RUVBL1/TSR1/RRP7A/NAT10/NIP7/FBL/DICER1/EXOSC2/MRPL20/NGDN/RUVBL2/NOL6/SETX/PA2G4/LSG1/PRPF8/GEMIN4/SF3B3/SF3A3/PRPF19/ADAR/RBMX
GO:0030182 neuron differentiation 64 0.319133919488629 1.22199770978937 0.206534422403734 0.805942254329108 0.779782553067601 172 tags=23%	list=19%	signal=20% LHX6/CHD5/EPHB4/NCS1/ABI3/GPRIN3/GHRL/TIAM1/DYNC2H1/PHGDH/MACF1/ZFHX3/RPGRIP1L/TANC2/NSMF
GO:1902117 positive regulation of organelle assembly 7 -0.447280799112098 -1.21863085491563 0.209580838323353 0.805942254329108 0.779782553067601 506 tags=100%	list=56%	signal=45% CCDC88A/CNOT1/HTT/FSCN1/MARK4/PIP4K2C
GO:0071345 cellular response to cytokine stimulus 60 0.319683898438825 1.21466587990473 0.219626168224299 0.805942254329108 0.779782553067601 165 tags=22%	list=18%	signal=19% LILRB1/MRC1/CCR1/F3/PID1/IL12RB2/EEF1E1/HELLS/CCR2/SAMHD1/IRF8/MCM2/LSP1
GO:0042325 regulation of phosphorylation 81 0.303429057517574 1.20632143610911 0.2 0.805942254329108 0.779782553067601 150 tags=22%	list=17%	signal=20% EPHB4/DUSP6/SLC8A1/CSPG4/DRD4/PID1/GHRL/ZBTB20/PKIB/SRPX2/TNFRSF10A/SPRED1/SPRED2/PPARGC1B/NEDD9/PRKDC/ACVR2B/CCNE1
GO:0003158 endothelium development 7 -0.441434836280659 -1.2027033420485 0.218562874251497 0.805942254329108 0.779782553067601 23 tags=43%	list=3%	signal=42% S1PR2/S1PR1/PROC
GO:0050790 regulation of catalytic activity 130 0.284058415634589 1.19134404421046 0.196141479099678 0.805942254329108 0.779782553067601 154 tags=21%	list=17%	signal=20% TERT/EPHB4/NCS1/SLC8A1/F3/P2RY6/DRD4/UHRF1/GHRL/PPP1R16B/PKIB/CD33/TIAM1/GINS2/TNFRSF10A/SPRED1/SPRED2/PSD3/PPARGC1B/CCR2/NEDD9/SERPINB8/MYC/ANXA2/ACVR2B/CCNE1/MCM2
GO:0040013 negative regulation of locomotion 22 -0.304521992810901 -1.18855280455294 0.210970464135021 0.805942254329108 0.779782553067601 178 tags=45%	list=20%	signal=37% SEMA6C/TP53INP1/PTPRM/MAP2K5/S1PR2/NOG/CD200/MMP28/SMAD7/HMOX1
GO:0009653 anatomical structure morphogenesis 138 0.280786034940574 1.18519588713172 0.204690831556503 0.805942254329108 0.779782553067601 146 tags=20%	list=16%	signal=20% TERT/DNAH11/TPPP/MYOF/EPHB4/DUSP4/F3/CSPG4/PID1/ABI3/STAB1/GHRL/PPP1R16B/SRPX2/TIAM1/FAM20C/SPRED1/DYNC2H1/PPARGC1B/CCR2/MACF1/NEDD9/MYC/PRKDC/TRIM71/ANXA2/ST14/ACVR2B
GO:0044260 cellular macromolecule metabolic process 212 0.266424032366227 1.16532084550454 0.215605749486653 0.805942254329108 0.779782553067601 554 tags=76%	list=61%	signal=39% TERT/CHD5/SH3RF3/FAM111B/UHRF1/PKIB/MSH5/GINS2/EEF1E1/HELLS/GALNT6/SAMHD1/NME1/METTL1/ALKBH2/MYC/PRKDC/TRIM71/ANXA2/UNG/CCNE1/RNASE6/MCM2/CHAF1B/MCM4/EEF2KMT/POGLUT3/FOXRED2/MAGOHB/SULF2/B3GNT7/WDR4/RAD51/GALNT14/SMG1/GINS1/E2F1/CDC45/EXO5/POLD2/RAD54L/MCM5/EXOSC5/HUWE1/MCM6/MCM3/ST3GAL5/MCM10/TOX/ATM/TRRAP/CHEK1/BRCA2/MSH6/TRAP1/XRCC3/E2F8/MRTO4/FEN1/SETD7/NOLC1/USP31/ZGRF1/CLSPN/B4GA…
GO:0051179 localization 252 0.257809685193458 1.14424225451279 0.213265306122449 0.805942254329108 0.779782553067601 150 tags=18%	list=17%	signal=21% TERT/LILRB1/DNAH11/TULP2/MRC1/TRPM2/NCS1/CD93/SLC8A1/CCR1/P2RY6/DRD4/PID1/GPR68/WWC1/SLC27A6/ABI3/REEP2/ASIC1/STAB1/GHRL/CD14/KCNK17/CD33/CLEC10A/SLC37A2/NETO2/CATSPER2/DYNC2H1/CD320/CNNM1/FABP5/CCR2/MACF1/HRH2/NEDD9/KCNC4/NME1/TVP23C/ANO7/MYC/IRF8/ANXA2/ACVR2B/CCNE1
GO:0048518 positive regulation of biological process 346 0.25362285361914 1.13895800062304 0.195959595959596 0.805942254329108 0.779782553067601 150 tags=18%	list=17%	signal=24% CD1C/CD1E/TERT/IGFBP4/LILRB1/ETV5/CHD5/TPPP/EPHB4/TRPM2/DUSP6/NCS1/SLC8A1/SH3RF3/CCR1/F3/CSPG4/P2RY6/DRD4/PID1/GPR68/WWC1/ABI3/IL12RB2/UHRF1/HIVEP3/GHRL/CD14/ZBTB20/PPP1R16B/PKIB/SRPX2/CD33/TNFSF8/TIAM1/FAM20C/THBD/GINS2/TNFRSF10A/SPRED1/DYNC2H1/EEF1E1/SPRED2/PPARGC1B/CD320/FABP5/CCR2/MACF1/HRH2/NEDD9/NME1/CD83/MYC/PRKDC/TRIM71/IRF8/JAML/ANXA2/ACVR2B/ZFHX3/CCNE1
GO:0002832 negative regulation of response to biotic stimulus 8 0.523681648153199 1.24602918706506 0.221897810218978 0.809294579361428 0.783026066555538 229 tags=50%	list=25%	signal=38% LILRB1/SAMHD1/TTLL12/FGL2
GO:0010927 cellular component assembly involved in morphogenesis 5 0.604576697136218 1.24293977372282 0.223088923556942 0.809294579361428 0.783026066555538 17 tags=20%	list=2%	signal=20% TPPP
GO:0034470 ncRNA processing 38 0.354022866391612 1.22751907214862 0.222082810539523 0.809294579361428 0.783026066555538 552 tags=92%	list=61%	signal=38% TERT/RPP25/METTL1/PRKDC/TRIM71/UTP20/RRP12/MDN1/WDR4/EXOSC5/EBNA1BP2/TRIT1/MRTO4/NOLC1/PUS7/WDR74/RRP1/PUS1/PDCD11/HEATR1/URB1/WDR43/METTL16/UTP14A/TSR1/RRP7A/NAT10/FBL/DICER1/EXOSC2/NGDN/NOL6/PA2G4/GEMIN4/TP53
GO:0051046 regulation of secretion 34 0.361743435962487 1.22657777314791 0.222778473091364 0.809294579361428 0.783026066555538 75 tags=21%	list=8%	signal=20% LILRB1/TRPM2/DRD4/GPR68/ASIC1/GHRL/CD33
GO:1903530 regulation of secretion by cell 34 0.361743435962487 1.22657777314791 0.222778473091364 0.809294579361428 0.783026066555538 75 tags=21%	list=8%	signal=20% LILRB1/TRPM2/DRD4/GPR68/ASIC1/GHRL/CD33
GO:0016192 vesicle-mediated transport 80 0.301666686940873 1.1951720740965 0.221590909090909 0.809294579361428 0.783026066555538 142 tags=20%	list=16%	signal=19% LILRB1/MRC1/CD93/CCR1/P2RY6/DRD4/STAB1/CD14/CLEC10A/CD320/CCR2/MACF1/NME1/TVP23C/IRF8/ANXA2
GO:1901989 positive regulation of cell cycle phase transition 7 0.551763413066524 1.26085390389694 0.227544910179641 0.810082072837102 0.783787999150196 6 tags=14%	list=1%	signal=14% TERT
GO:0044728 DNA methylation or demethylation 7 0.550799998544309 1.25865237162307 0.227544910179641 0.810082072837102 0.783787999150196 277 tags=71%	list=31%	signal=50% HELLS/ALKBH2/MYC/TOX/BRCA1
GO:0009743 response to carbohydrate 15 0.439246481922447 1.24437118736461 0.226110363391655 0.810082072837102 0.783787999150196 68 tags=27%	list=7%	signal=25% SLC8A1/GPR68/GHRL/ZBTB20
GO:0043534 blood vessel endothelial cell migration 8 0.522476704580755 1.24316218787705 0.227737226277372 0.810082072837102 0.783787999150196 95 tags=38%	list=10%	signal=34% EPHB4/SRPX2/SPRED1
GO:0045824 negative regulation of innate immune response 6 0.569835256390162 1.24161272552838 0.228228228228228 0.810082072837102 0.783787999150196 213 tags=50%	list=23%	signal=39% LILRB1/SAMHD1/TTLL12
GO:0043409 negative regulation of MAPK cascade 16 0.429807009470382 1.23900606986749 0.224 0.810082072837102 0.783787999150196 136 tags=31%	list=15%	signal=27% DUSP6/DUSP4/SPRED1/SPRED2/MYC
GO:0000082 G1/S transition of mitotic cell cycle 21 0.40613142501483 1.23858040303242 0.224570673712021 0.810082072837102 0.783787999150196 249 tags=43%	list=27%	signal=32% TERT/MYC/PRKDC/TRIM71/CCNE1/E2F1/ATM/RBL1/BCAT1
GO:0051960 regulation of nervous system development 21 0.404541237900282 1.23373080392257 0.228533685601057 0.810082072837102 0.783787999150196 142 tags=29%	list=16%	signal=25% TPPP/GHRL/SRPX2/TIAM1/MACF1/ANXA2
GO:0006109 regulation of carbohydrate metabolic process 16 0.427906270999581 1.23352680487026 0.228 0.810082072837102 0.783787999150196 68 tags=19%	list=7%	signal=18% IGFBP4/P2RY6/ZBTB20
GO:0016072 rRNA metabolic process 32 0.364720488596421 1.22585236379001 0.225725094577554 0.810082072837102 0.783787999150196 552 tags=97%	list=61%	signal=39% RPP25/PRKDC/UTP20/RRP12/MDN1/EXOSC5/EBNA1BP2/MRTO4/NOLC1/WDR74/RRP1/PDCD11/HEATR1/URB1/POLR1B/WDR43/METTL16/UTP14A/TSR1/DDX11/RRP7A/NAT10/FBL/EXOSC2/NGDN/NOL6/MTOR/PA2G4/GEMIN4/NCL/TP53
GO:0044772 mitotic cell cycle phase transition 38 0.353207805321999 1.22469297501508 0.224592220828105 0.810082072837102 0.783787999150196 397 tags=63%	list=44%	signal=37% TERT/MYC/PRKDC/TRIM71/CCNE1/E2F1/MELK/ATM/CHEK1/RBL1/XRCC3/BCAT1/KNTC1/CLSPN/BRCA1/FBXO31/ATAD5/TICRR/DTL/TRIP13/IQGAP3/CDC25A/CCND2/TFAP4
GO:0016241 regulation of macroautophagy 10 -0.399311292647718 -1.22160712280622 0.224913494809689 0.810082072837102 0.783787999150196 414 tags=90%	list=46%	signal=50% HTT/MTOR/TP53/GAPDH/TECPR1/TOM1/PIP4K2C/ADRB2/HMOX1
GO:0034655 nucleobase-containing compound catabolic process 29 0.369696301909536 1.21615921203264 0.228824273072061 0.810082072837102 0.783787999150196 278 tags=52%	list=31%	signal=37% SAMHD1/TRIM71/UNG/RNASE6/NUDT8/MAGOHB/SMG1/E2F1/EXOSC5/ACAT1/ATM/DNPH1/MRTO4/FEN1/ACOT7
GO:0009628 response to abiotic stimulus 73 0.307579268352819 1.19851242469252 0.226697353279632 0.810082072837102 0.783787999150196 396 tags=59%	list=44%	signal=36% TERT/TRPM2/SLC8A1/GPR68/EYS/ASIC1/GHRL/CD14/THBD/TNFRSF10A/MYC/PRKDC/AK4/NSMF/RAD51/E2F1/RAD54L/PDK3/ATM/CHEK1/BRCA2/MSH6/ENO1/FEN1/NOLC1/B4GALT2/PCNA/BRCA1/PCLAF/HK2/MAP3K20/TICRR/RAD51AP1/TIMELESS/ATR/DTL/GPI/SUV39H2/CDC25A/WRN/FANCD2/FIGNL1/CCND2
GO:0009605 response to external stimulus 127 0.278603235304694 1.16510922999808 0.228786251342642 0.810082072837102 0.783787999150196 142 tags=21%	list=16%	signal=21% LILRB1/SSTR2/EPHB4/MRC1/TRPM2/STYK1/SLC8A1/CCR1/F3/EYS/IL12RB2/STAB1/GHRL/CD14/MPEG1/CLEC10A/TNFSF8/THBD/TNFRSF10A/PRDX1/CCR2/NEDD9/SAMHD1/PRKDC/IRF8/JAML/ANXA2
GO:0002688 regulation of leukocyte chemotaxis 7 0.548510154635873 1.2534197690929 0.233532934131737 0.813149427816037 0.786755792293924 118 tags=43%	list=13%	signal=38% CCR1/CCR2/NEDD9
GO:0045005 DNA-templated DNA replication maintenance of fidelity 15 0.435824407278386 1.23467655971627 0.232839838492598 0.813149427816037 0.786755792293924 487 tags=93%	list=54%	signal=44% SAMHD1/RAD51/BRCA2/ZGRF1/PCNA/BRCA1/TIMELESS/ATR/EME1/WRN/MMS22L/ALYREF/DDX11/POLD1
GO:0042692 muscle cell differentiation 16 0.426815201844328 1.23038157625319 0.230666666666667 0.813149427816037 0.786755792293924 38 tags=19%	list=4%	signal=18% MYOF/SLC8A1/ALPK3
GO:0044057 regulation of system process 22 0.398704586376054 1.22896198098896 0.233986928104575 0.813149427816037 0.786755792293924 117 tags=27%	list=13%	signal=24% SSTR2/TPPP/SLC8A1/GHRL/FABP5/HRH2
GO:0140053 mitochondrial gene expression 12 0.4609375 1.21990759966524 0.232394366197183 0.813149427816037 0.786755792293924 495 tags=100%	list=55%	signal=46% PPARGC1B/TRIT1/TWNK/MRPS25/PUS1/MRPS12/EARS2/TFAM/C1QBP/MRPS26/MRPL17/MRPL20
GO:0072521 purine-containing compound metabolic process 37 0.35218790240962 1.21988389368052 0.23412204234122 0.813149427816037 0.786755792293924 413 tags=70%	list=45%	signal=40% NCS1/PID1/ZBTB20/SAMHD1/NME1/AK4/PFAS/NUDT8/PDK3/ACAT1/DNPH1/ENO1/PAICS/ACOT7/MTHFD1/HK2/ATP5MC1/PGAM1/MACROD1/NDUFB2/INSR/GPI/FIGNL1/TPI1/HPRT1/GCDH
GO:0016573 histone acetylation 12 0.460534296046199 1.21884048846804 0.233802816901408 0.813149427816037 0.786755792293924 277 tags=50%	list=31%	signal=35% CHD5/MYBBP1A/TRRAP/CHEK1/BRCA2/BRCA1
GO:0018393 internal peptidyl-lysine acetylation 12 0.460534296046199 1.21884048846804 0.233802816901408 0.813149427816037 0.786755792293924 277 tags=50%	list=31%	signal=35% CHD5/MYBBP1A/TRRAP/CHEK1/BRCA2/BRCA1
GO:0006979 response to oxidative stress 25 0.383606293309596 1.21810708940175 0.232258064516129 0.813149427816037 0.786755792293924 108 tags=20%	list=12%	signal=18% ETV5/TRPM2/SLC8A1/PRDX1/PPARGC1B
GO:0002062 chondrocyte differentiation 8 -0.429656763920281 -1.2164341950231 0.230283911671924 0.813149427816037 0.786755792293924 115 tags=38%	list=13%	signal=33% RUNX2/SMAD7/PTH1R
GO:0031344 regulation of cell projection organization 34 0.358672043216034 1.21616348030695 0.23279098873592 0.813149427816037 0.786755792293924 172 tags=26%	list=19%	signal=22% TRPM2/NCS1/ABI3/PPP1R16B/TIAM1/MACF1/NEDD9/TANC2/NSMF
GO:0120035 regulation of plasma membrane bounded cell projection organization 34 0.358672043216034 1.21616348030695 0.23279098873592 0.813149427816037 0.786755792293924 172 tags=26%	list=19%	signal=22% TRPM2/NCS1/ABI3/PPP1R16B/TIAM1/MACF1/NEDD9/TANC2/NSMF
GO:0030038 contractile actin filament bundle assembly 7 -0.436134106135046 -1.18826133308713 0.236526946107784 0.815074077197717 0.788617970384904 81 tags=29%	list=9%	signal=26% RHPN1/S1PR1
GO:0032231 regulation of actin filament bundle assembly 7 -0.436134106135046 -1.18826133308713 0.236526946107784 0.815074077197717 0.788617970384904 81 tags=29%	list=9%	signal=26% RHPN1/S1PR1
GO:0043149 stress fiber assembly 7 -0.436134106135046 -1.18826133308713 0.236526946107784 0.815074077197717 0.788617970384904 81 tags=29%	list=9%	signal=26% RHPN1/S1PR1
GO:0051492 regulation of stress fiber assembly 7 -0.436134106135046 -1.18826133308713 0.236526946107784 0.815074077197717 0.788617970384904 81 tags=29%	list=9%	signal=26% RHPN1/S1PR1
GO:0110020 regulation of actomyosin structure organization 7 -0.436134106135046 -1.18826133308713 0.236526946107784 0.815074077197717 0.788617970384904 81 tags=29%	list=9%	signal=26% RHPN1/S1PR1
GO:0009144 purine nucleoside triphosphate metabolic process 20 0.408327929405699 1.240854192067 0.239735099337748 0.815504609261358 0.789034528010416 402 tags=70%	list=44%	signal=40% PID1/ZBTB20/SAMHD1/NME1/AK4/ENO1/HK2/ATP5MC1/PGAM1/NDUFB2/INSR/GPI/FIGNL1/TPI1
GO:0010332 response to gamma radiation 11 0.477192918957401 1.24045547823525 0.239774330042313 0.815504609261358 0.789034528010416 389 tags=82%	list=43%	signal=47% MYC/PRKDC/RAD51/ATM/BRCA2/MAP3K20/ATR/WRN/FANCD2
GO:0008033 tRNA processing 7 0.542338438691258 1.23931656478789 0.244011976047904 0.815504609261358 0.789034528010416 344 tags=86%	list=38%	signal=54% RPP25/METTL1/WDR4/TRIT1/PUS7/PUS1
GO:0045931 positive regulation of mitotic cell cycle 7 0.542023708614491 1.23859736406423 0.245508982035928 0.815504609261358 0.789034528010416 6 tags=14%	list=1%	signal=14% TERT
GO:0022616 DNA strand elongation 11 0.475763270742093 1.23673913021294 0.246826516220028 0.815504609261358 0.789034528010416 214 tags=45%	list=24%	signal=35% TERT/MCM4/GINS1/POLD2/MCM3
GO:2000377 regulation of reactive oxygen species metabolic process 10 0.4823635926479 1.23475784981045 0.242636746143058 0.815504609261358 0.789034528010416 373 tags=80%	list=41%	signal=48% PID1/PDK3/TRAP1/BRCA1/HK2/ITGB2/DHFR/GSTP1
GO:0038061 NIK/NF-kappaB signaling 7 0.540316275262427 1.23469564829872 0.248502994011976 0.815504609261358 0.789034528010416 102 tags=43%	list=11%	signal=38% CD14/TNFRSF10A/PRDX1
GO:0007204 positive regulation of cytosolic calcium ion concentration 7 0.539824501356564 1.23357187851921 0.248502994011976 0.815504609261358 0.789034528010416 114 tags=57%	list=13%	signal=50% SLC8A1/CCR1/GHRL/CCR2
GO:0048013 ephrin receptor signaling pathway 6 0.563944603207007 1.22877759489745 0.241741741741742 0.815504609261358 0.789034528010416 87 tags=33%	list=10%	signal=30% EPHB4/TIAM1
GO:0044773 mitotic DNA damage checkpoint signaling 14 0.441350361124658 1.22863598906265 0.243502051983584 0.815504609261358 0.789034528010416 389 tags=79%	list=43%	signal=46% PRKDC/ATM/CHEK1/CLSPN/BRCA1/FBXO31/MAP3K20/TICRR/DTL/EME1/FANCD2
GO:0044774 mitotic DNA integrity checkpoint signaling 14 0.441350361124658 1.22863598906265 0.243502051983584 0.815504609261358 0.789034528010416 389 tags=79%	list=43%	signal=46% PRKDC/ATM/CHEK1/CLSPN/BRCA1/FBXO31/MAP3K20/TICRR/DTL/EME1/FANCD2
GO:0009199 ribonucleoside triphosphate metabolic process 20 0.40419879440284 1.22830630075483 0.245033112582781 0.815504609261358 0.789034528010416 402 tags=70%	list=44%	signal=40% PID1/ZBTB20/NME1/AK4/CAD/ENO1/HK2/ATP5MC1/PGAM1/NDUFB2/INSR/GPI/FIGNL1/TPI1
GO:0006220 pyrimidine nucleotide metabolic process 5 0.596899224806202 1.22715577846492 0.246489859594384 0.815504609261358 0.789034528010416 369 tags=100%	list=41%	signal=60% NME1/UNG/CAD/DHODH/DTYMK
GO:0045576 mast cell activation 5 -0.521777876534815 -1.22670907617857 0.238227146814404 0.815504609261358 0.789034528010416 65 tags=40%	list=7%	signal=37% CNR2/HMOX1
GO:0046785 microtubule polymerization 6 0.561914049421518 1.22435322593877 0.243243243243243 0.815504609261358 0.789034528010416 17 tags=17%	list=2%	signal=16% TPPP
GO:0050678 regulation of epithelial cell proliferation 22 0.395887887099711 1.22027982271743 0.23921568627451 0.815504609261358 0.789034528010416 141 tags=36%	list=16%	signal=31% F3/UHRF1/GHRL/PPP1R16B/NME1/MYC/PRKDC/JAML
GO:0051147 regulation of muscle cell differentiation 5 -0.51899281578369 -1.22016134877433 0.240997229916898 0.815504609261358 0.789034528010416 14 tags=40%	list=2%	signal=40% HDAC5/TMEM119
GO:0051153 regulation of striated muscle cell differentiation 5 -0.51899281578369 -1.22016134877433 0.240997229916898 0.815504609261358 0.789034528010416 14 tags=40%	list=2%	signal=40% HDAC5/TMEM119
GO:0090399 replicative senescence 6 0.5596457061821 1.21941073808751 0.246246246246246 0.815504609261358 0.789034528010416 6 tags=17%	list=1%	signal=17% TERT
GO:0032611 interleukin-1 beta production 5 0.592469545957918 1.21804887101806 0.24804992199688 0.815504609261358 0.789034528010416 373 tags=100%	list=41%	signal=59% GHRL/CD33/GBP5/SIRPA/GSTP1
GO:0032612 interleukin-1 production 5 0.592469545957918 1.21804887101806 0.24804992199688 0.815504609261358 0.789034528010416 373 tags=100%	list=41%	signal=59% GHRL/CD33/GBP5/SIRPA/GSTP1
GO:0032651 regulation of interleukin-1 beta production 5 0.592469545957918 1.21804887101806 0.24804992199688 0.815504609261358 0.789034528010416 373 tags=100%	list=41%	signal=59% GHRL/CD33/GBP5/SIRPA/GSTP1
GO:0032652 regulation of interleukin-1 production 5 0.592469545957918 1.21804887101806 0.24804992199688 0.815504609261358 0.789034528010416 373 tags=100%	list=41%	signal=59% GHRL/CD33/GBP5/SIRPA/GSTP1
GO:1903131 mononuclear cell differentiation 32 0.361072799896298 1.21359221401717 0.238335435056747 0.815504609261358 0.789034528010416 140 tags=28%	list=15%	signal=25% LILRB1/TRPM2/GPR68/TNFSF8/CCR2/CD83/MYC/PRKDC/IRF8
GO:0003007 heart morphogenesis 12 0.457476470849462 1.21074771190734 0.240845070422535 0.815504609261358 0.789034528010416 19 tags=17%	list=2%	signal=17% DNAH11/EPHB4
GO:2001022 positive regulation of response to DNA damage stimulus 21 0.396801274711063 1.21012621157661 0.245706737120211 0.815504609261358 0.789034528010416 336 tags=62%	list=37%	signal=40% SPRED1/EEF1E1/SPRED2/MYC/PRKDC/ATM/TRRAP/PCNA/BRCA1/MAP3K20/RAD51AP1/TIMELESS/ATR
GO:0032787 monocarboxylic acid metabolic process 32 0.358765720247327 1.20583794978039 0.244640605296343 0.815504609261358 0.789034528010416 413 tags=66%	list=45%	signal=37% SLC27A6/XYLB/ZBTB20/PHGDH/FABP5/NUDT8/MTHFD1L/PDK3/ACAT1/ENO1/BRCA1/ACOT7/HK2/PGAM1/MGAT4A/INSR/GPI/AKR1A1/GSTP1/TPI1/GCDH
GO:0045446 endothelial cell differentiation 6 -0.480385706555572 -1.20367979617902 0.241071428571429 0.815504609261358 0.789034528010416 100 tags=50%	list=11%	signal=45% S1PR2/S1PR1/PROC
GO:0050877 nervous system process 47 0.32995808796807 1.20031343521885 0.243697478991597 0.815504609261358 0.789034528010416 118 tags=23%	list=13%	signal=21% DNAH11/TULP2/TPPP/DRD4/EYS/REEP2/ASIC1/GHRL/FABP5/CCR2/NEDD9
GO:0051090 regulation of DNA-binding transcription factor activity 17 -0.328049690414622 -1.19619558266422 0.238866396761134 0.815504609261358 0.789034528010416 203 tags=47%	list=22%	signal=37% TRIM68/PARP10/PPP2R5B/MAP2K5/CD200/TRAF1/SMAD7/HMOX1
GO:0031333 negative regulation of protein-containing complex assembly 8 -0.421111111111111 -1.19223994238055 0.242902208201893 0.815504609261358 0.789034528010416 530 tags=100%	list=58%	signal=42% FKBP4/STMN1/TMC8/SPTBN1/SSH3/ADD3/DACT1
GO:0033002 muscle cell proliferation 13 -0.35475793233945 -1.19184873891347 0.246323529411765 0.815504609261358 0.789034528010416 100 tags=46%	list=11%	signal=42% S1PR2/NOG/MMP2/HMOX1/S1PR1/NOTCH3
GO:0050679 positive regulation of epithelial cell proliferation 14 0.437073099816107 1.2167289019926 0.250341997264022 0.819098184213041 0.792511460799844 141 tags=43%	list=16%	signal=37% F3/GHRL/PPP1R16B/NME1/MYC/JAML
GO:0045619 regulation of lymphocyte differentiation 12 -0.354955201665357 -1.18005440690816 0.25 0.819098184213041 0.792511460799844 32 tags=17%	list=4%	signal=16% SMAD7/LAG3
GO:0009201 ribonucleoside triphosphate biosynthetic process 10 0.477070382290211 1.22120825125145 0.253856942496494 0.820841391156063 0.7941980858071 352 tags=70%	list=39%	signal=43% PID1/NME1/AK4/CAD/ENO1/ATP5MC1/NDUFB2
GO:0097305 response to alcohol 10 0.476588707787495 1.21997525733909 0.253856942496494 0.820841391156063 0.7941980858071 64 tags=30%	list=7%	signal=28% P2RY6/DRD4/CD14
GO:0000302 response to reactive oxygen species 13 0.444262173706707 1.21216250938322 0.253424657534247 0.820841391156063 0.7941980858071 108 tags=31%	list=12%	signal=28% TRPM2/SLC8A1/PRDX1/PPARGC1B
GO:0045089 positive regulation of innate immune response 5 -0.510052064988106 -1.19914148449485 0.25207756232687 0.820841391156063 0.7941980858071 8 tags=40%	list=1%	signal=40% IRF7/LAG3
GO:0016311 dephosphorylation 25 0.37446628432411 1.18908381753006 0.251612903225806 0.820841391156063 0.7941980858071 108 tags=20%	list=12%	signal=18% DUSP6/DUSP4/PPP1R16B/CD33/PPARGC1B
GO:0048871 multicellular organismal homeostasis 27 -0.287324822269053 -1.1840922801852 0.252336448598131 0.820841391156063 0.7941980858071 113 tags=33%	list=12%	signal=30% TP53INP2/KRT1/ADRB2/GADD45G/SIGLEC15/BBS12/PTH1R/S1PR1/TMEM119
GO:0008306 associative learning 6 -0.472466208272049 -1.18383628304017 0.25297619047619 0.820841391156063 0.7941980858071 144 tags=67%	list=16%	signal=56% BTG2/ABCA7/NOG/NPTX2
GO:0033135 regulation of peptidyl-serine phosphorylation 6 -0.472283813747228 -1.18337926568627 0.25297619047619 0.820841391156063 0.7941980858071 483 tags=100%	list=53%	signal=47% NSD1/PAK1/ATP2B4/CD44/SMAD7
GO:0009607 response to biotic stimulus 67 0.303207944926367 1.16667856374487 0.254335260115607 0.821182174156256 0.794527807491879 151 tags=24%	list=17%	signal=21% LILRB1/MRC1/STYK1/ABI3/IL12RB2/STAB1/CD14/MPEG1/CLEC10A/TNFSF8/THBD/PRDX1/SAMHD1/PRKDC/IRF8/RNASE6
GO:0007346 regulation of mitotic cell cycle 43 0.335787858395318 1.18916433782286 0.254975124378109 0.822029837062966 0.795347956506259 397 tags=65%	list=44%	signal=38% TERT/PRKDC/E2F1/TTLL12/ATM/CHEK1/BRCA2/RBL1/XRCC3/MKI67/KNTC1/NLE1/CLSPN/BRCA1/FBXO31/MAP3K20/ATAD5/TICRR/TTC28/DTL/TRIP13/INSR/EME1/IQGAP1/CDC25A/FANCD2/CCND2/TFAP4
GO:0098542 defense response to other organism 51 0.317476011120833 1.17662538931149 0.255344418052257 0.822029837062966 0.795347956506259 166 tags=27%	list=18%	signal=24% LILRB1/MRC1/STYK1/STAB1/CD14/MPEG1/CLEC10A/TNFSF8/PRDX1/SAMHD1/PRKDC/IRF8/RNASE6/LYZ
GO:0030178 negative regulation of Wnt signaling pathway 7 0.533293291055966 1.21864718106797 0.258982035928144 0.82308176114706 0.796365736680362 7 tags=14%	list=1%	signal=14% IGFBP4
GO:0051224 negative regulation of protein transport 7 0.53303991575779 1.21806818429818 0.258982035928144 0.82308176114706 0.796365736680362 62 tags=29%	list=7%	signal=27% DRD4/GHRL
GO:1904950 negative regulation of establishment of protein localization 7 0.53303991575779 1.21806818429818 0.258982035928144 0.82308176114706 0.796365736680362 62 tags=29%	list=7%	signal=27% DRD4/GHRL
GO:0035307 positive regulation of protein dephosphorylation 7 0.532476774145579 1.21678132967283 0.260479041916168 0.82308176114706 0.796365736680362 258 tags=57%	list=28%	signal=41% PPP1R16B/CD33/NSMF/CD300A
GO:0009142 nucleoside triphosphate biosynthetic process 11 0.467881873810587 1.21625156300177 0.259520451339915 0.82308176114706 0.796365736680362 369 tags=73%	list=41%	signal=44% PID1/NME1/AK4/CAD/ENO1/ATP5MC1/NDUFB2/DTYMK
GO:0001505 regulation of neurotransmitter levels 7 0.531767714760321 1.21516103323268 0.260479041916168 0.82308176114706 0.796365736680362 54 tags=29%	list=6%	signal=27% DRD4/ASIC1
GO:0006836 neurotransmitter transport 7 0.531767714760321 1.21516103323268 0.260479041916168 0.82308176114706 0.796365736680362 54 tags=29%	list=6%	signal=27% DRD4/ASIC1
GO:0072089 stem cell proliferation 10 0.474284471408236 1.21407685621497 0.258064516129032 0.82308176114706 0.796365736680362 150 tags=30%	list=17%	signal=25% TERT/TRIM71/CCNE1
GO:0010876 lipid localization 20 0.398829419185562 1.21198948461923 0.259602649006623 0.82308176114706 0.796365736680362 142 tags=30%	list=16%	signal=26% DRD4/SLC27A6/GHRL/FABP5/ANO7/ANXA2
GO:0051339 regulation of lyase activity 5 0.587428870034363 1.2076858242425 0.260530421216849 0.82308176114706 0.796365736680362 114 tags=40%	list=13%	signal=35% NCS1/CCR2
GO:0006954 inflammatory response 38 0.342873407791976 1.18886006343915 0.257214554579674 0.82308176114706 0.796365736680362 64 tags=18%	list=7%	signal=18% IGFBP4/CCR1/F3/GPR68/STAB1/GHRL/CD14
GO:0006897 endocytosis 42 0.337697164127967 1.1876564030085 0.259073842302879 0.82308176114706 0.796365736680362 142 tags=21%	list=16%	signal=19% LILRB1/MRC1/DRD4/STAB1/CD14/CLEC10A/CD320/NME1/ANXA2
GO:0048678 response to axon injury 7 -0.429308410767431 -1.16966450756333 0.25748502994012 0.82308176114706 0.796365736680362 362 tags=86%	list=40%	signal=52% AIF1/MTR/MAX/CERS2/MAPK8IP3/MMP2
GO:0006399 tRNA metabolic process 15 0.428891377379619 1.21503550850191 0.263795423956931 0.826750630723693 0.799915520141859 525 tags=100%	list=58%	signal=43% RPP25/METTL1/WDR4/TRIT1/PUS7/FARSB/PUS1/EARS2/NAT10/IARS1/DICER1/EXOSC2/WARS1/LARS1/VARS1
GO:1903046 meiotic cell cycle process 18 0.408910505370002 1.21386895658308 0.263576158940397 0.826750630723693 0.799915520141859 418 tags=78%	list=46%	signal=43% MSH5/CCNE1/RAD51/RAD54L/ATM/BRCA2/MSH6/RAD51AP1/TRIP13/EME1/CDC25A/FANCD2/FIGNL1/BUB1B
GO:0007095 mitotic G2 DNA damage checkpoint signaling 7 0.530373363440371 1.21197475218626 0.266467065868264 0.826750630723693 0.799915520141859 354 tags=86%	list=39%	signal=53% ATM/CHEK1/CLSPN/BRCA1/TICRR/DTL
GO:0051251 positive regulation of lymphocyte activation 18 0.408092306432228 1.21144009677676 0.264900662251656 0.826750630723693 0.799915520141859 137 tags=28%	list=15%	signal=24% LILRB1/CD320/CCR2/CD83/PRKDC
GO:0032943 mononuclear cell proliferation 20 0.398013228909378 1.20950919107869 0.264900662251656 0.826750630723693 0.799915520141859 114 tags=25%	list=13%	signal=22% LILRB1/TNFSF8/CD320/HELLS/CCR2
GO:0046651 lymphocyte proliferation 20 0.398013228909378 1.20950919107869 0.264900662251656 0.826750630723693 0.799915520141859 114 tags=25%	list=13%	signal=22% LILRB1/TNFSF8/CD320/HELLS/CCR2
GO:0036293 response to decreased oxygen levels 18 0.406935633060883 1.20800646061446 0.266225165562914 0.826750630723693 0.799915520141859 242 tags=44%	list=27%	signal=33% TERT/SLC8A1/MYC/AK4/E2F1/PDK3/ATM/ENO1
GO:0070482 response to oxygen levels 18 0.406935633060883 1.20800646061446 0.266225165562914 0.826750630723693 0.799915520141859 242 tags=44%	list=27%	signal=33% TERT/SLC8A1/MYC/AK4/E2F1/PDK3/ATM/ENO1
GO:0050870 positive regulation of T cell activation 11 0.464449718714448 1.20732972987721 0.26657263751763 0.826750630723693 0.799915520141859 131 tags=27%	list=14%	signal=24% LILRB1/CCR2/CD83
GO:0046631 alpha-beta T cell activation 14 0.427666659967073 1.19054315129325 0.264021887824897 0.826750630723693 0.799915520141859 258 tags=50%	list=28%	signal=36% LILRB1/TNFSF8/CCR2/CD83/TOX/WDFY4/CD300A
GO:0042157 lipoprotein metabolic process 5 -0.50223744806601 -1.18076918099886 0.263157894736842 0.826750630723693 0.799915520141859 239 tags=80%	list=26%	signal=59% CTSD/APOL2/PIGV/ABCA1
GO:0005976 polysaccharide metabolic process 5 -0.498622223243608 -1.17226972308485 0.265927977839335 0.826750630723693 0.799915520141859 63 tags=60%	list=7%	signal=56% PRKAG2/GABARAPL1/CSGALNACT1
GO:0044264 cellular polysaccharide metabolic process 5 -0.498622223243608 -1.17226972308485 0.265927977839335 0.826750630723693 0.799915520141859 63 tags=60%	list=7%	signal=56% PRKAG2/GABARAPL1/CSGALNACT1
GO:0050866 negative regulation of cell activation 17 -0.315986597268458 -1.1522088966336 0.267206477732794 0.82755086352688 0.800689778564178 83 tags=29%	list=9%	signal=27% CD200/CNR2/SMAD7/HMOX1/LAG3
GO:1902850 microtubule cytoskeleton organization involved in mitosis 8 -0.411111111111111 -1.16392817593879 0.26813880126183 0.829271966823805 0.802355017377208 539 tags=100%	list=59%	signal=41% KIF15/STMN1/HTT/BIRC5/SETD2/KIFC2/EFHC1
GO:0034614 cellular response to reactive oxygen species 9 0.489703657175662 1.20655261638671 0.272340425531915 0.832212516266783 0.805200120906338 294 tags=67%	list=32%	signal=46% TRPM2/PRDX1/PPARGC1B/TRAP1/PCNA/SIRPA
GO:0008652 cellular amino acid biosynthetic process 11 0.462467288482558 1.20217643370773 0.273624823695346 0.832212516266783 0.805200120906338 286 tags=55%	list=31%	signal=38% PSAT1/PHGDH/PYCR3/CAD/BCAT1/MTHFD1
GO:1901607 alpha-amino acid biosynthetic process 11 0.462467288482558 1.20217643370773 0.273624823695346 0.832212516266783 0.805200120906338 286 tags=55%	list=31%	signal=38% PSAT1/PHGDH/PYCR3/CAD/BCAT1/MTHFD1
GO:0035303 regulation of dephosphorylation 10 0.467180468834478 1.19589197850712 0.272089761570828 0.832212516266783 0.805200120906338 172 tags=40%	list=19%	signal=33% PPP1R16B/CD33/PPARGC1B/NSMF
GO:1903578 regulation of ATP metabolic process 8 0.500950082283021 1.19194252078256 0.272992700729927 0.832212516266783 0.805200120906338 359 tags=75%	list=40%	signal=46% PID1/ZBTB20/AK4/ENO1/PGAM1/INSR
GO:0002696 positive regulation of leukocyte activation 21 0.389799620102226 1.18877324144634 0.273447820343461 0.832212516266783 0.805200120906338 328 tags=52%	list=36%	signal=34% LILRB1/CD320/CCR2/CD83/PRKDC/TOX/TNFSF13B/SIRPA/ATAD5/STAP1/ITGB2
GO:0050867 positive regulation of cell activation 21 0.389799620102226 1.18877324144634 0.273447820343461 0.832212516266783 0.805200120906338 328 tags=52%	list=36%	signal=34% LILRB1/CD320/CCR2/CD83/PRKDC/TOX/TNFSF13B/SIRPA/ATAD5/STAP1/ITGB2
GO:0046034 ATP metabolic process 17 0.403497988800084 1.18670912817803 0.272847682119205 0.832212516266783 0.805200120906338 402 tags=71%	list=44%	signal=40% PID1/ZBTB20/AK4/ENO1/HK2/ATP5MC1/PGAM1/NDUFB2/INSR/GPI/FIGNL1/TPI1
GO:0006364 rRNA processing 27 0.365522754879916 1.18579143895773 0.272842639593909 0.832212516266783 0.805200120906338 545 tags=96%	list=60%	signal=40% RPP25/PRKDC/UTP20/RRP12/MDN1/EXOSC5/EBNA1BP2/MRTO4/NOLC1/WDR74/RRP1/PDCD11/HEATR1/URB1/WDR43/METTL16/UTP14A/TSR1/RRP7A/NAT10/FBL/EXOSC2/NGDN/NOL6/PA2G4/GEMIN4
GO:0010631 epithelial cell migration 14 0.424488890252089 1.18169684101306 0.272229822161423 0.832212516266783 0.805200120906338 115 tags=29%	list=13%	signal=25% EPHB4/SRPX2/SPRED1/MACF1
GO:0090130 tissue migration 14 0.424488890252089 1.18169684101306 0.272229822161423 0.832212516266783 0.805200120906338 115 tags=29%	list=13%	signal=25% EPHB4/SRPX2/SPRED1/MACF1
GO:0090132 epithelium migration 14 0.424488890252089 1.18169684101306 0.272229822161423 0.832212516266783 0.805200120906338 115 tags=29%	list=13%	signal=25% EPHB4/SRPX2/SPRED1/MACF1
GO:0034620 cellular response to unfolded protein 5 -0.495016611295681 -1.16379286520986 0.274238227146814 0.832927691279014 0.805892082388606 462 tags=100%	list=51%	signal=49% HSPA9/ATF4/PPP1R15A/ABCA7
GO:0071417 cellular response to organonitrogen compound 41 0.333495819720215 1.17178015204292 0.275092936802974 0.834372791790838 0.807290277061359 62 tags=15%	list=7%	signal=14% TRPM2/SLC8A1/P2RY6/DRD4/PID1/GHRL
GO:0042542 response to hydrogen peroxide 9 0.485961041714334 1.19733140186069 0.282269503546099 0.837899543378995 0.810702555475447 30 tags=22%	list=3%	signal=22% TRPM2/SLC8A1
GO:0050796 regulation of insulin secretion 11 0.45947979892624 1.19441050165157 0.279266572637518 0.837899543378995 0.810702555475447 62 tags=27%	list=7%	signal=26% TRPM2/GPR68/GHRL
GO:2000573 positive regulation of DNA biosynthetic process 11 0.458422057475111 1.19166091940614 0.279266572637518 0.837899543378995 0.810702555475447 376 tags=73%	list=41%	signal=43% PKIB/GINS2/MYC/GINS1/ATM/PCNA/ATR/RFC5
GO:0021549 cerebellum development 7 0.521446781179043 1.19157630635582 0.284431137724551 0.837899543378995 0.810702555475447 14 tags=14%	list=2%	signal=14% SSTR2
GO:0022037 metencephalon development 7 0.521446781179043 1.19157630635582 0.284431137724551 0.837899543378995 0.810702555475447 14 tags=14%	list=2%	signal=14% SSTR2
GO:0070670 response to interleukin-4 5 0.577188482403076 1.18663277151064 0.28393135725429 0.837899543378995 0.810702555475447 154 tags=40%	list=17%	signal=33% MRC1/MCM2
GO:0071353 cellular response to interleukin-4 5 0.577188482403076 1.18663277151064 0.28393135725429 0.837899543378995 0.810702555475447 154 tags=40%	list=17%	signal=33% MRC1/MCM2
GO:0032409 regulation of transporter activity 16 0.411595944232173 1.18650897263146 0.282666666666667 0.837899543378995 0.810702555475447 114 tags=25%	list=13%	signal=22% P2RY6/DRD4/NETO2/CCR2
GO:0009123 nucleoside monophosphate metabolic process 11 0.456187587040109 1.18585244869767 0.280677009873061 0.837899543378995 0.810702555475447 411 tags=82%	list=45%	signal=45% AK4/PFAS/CAD/DNPH1/PAICS/DHODH/TK1/DTYMK/HPRT1
GO:0051180 vitamin transport 5 0.575131995782384 1.18240487283857 0.287051482059282 0.837899543378995 0.810702555475447 292 tags=80%	list=32%	signal=55% CD320/SLC25A19/SLC19A1/SLC5A6
GO:1901617 organic hydroxy compound biosynthetic process 10 0.461240189629439 1.18068600838358 0.284712482468443 0.837899543378995 0.810702555475447 40 tags=20%	list=4%	signal=19% PSAT1/P2RY6
GO:0009205 purine ribonucleoside triphosphate metabolic process 19 0.394629543821465 1.18005587659885 0.282493368700265 0.837899543378995 0.810702555475447 402 tags=68%	list=44%	signal=39% PID1/ZBTB20/NME1/AK4/ENO1/HK2/ATP5MC1/PGAM1/NDUFB2/INSR/GPI/FIGNL1/TPI1
GO:0042310 vasoconstriction 5 0.573745583054732 1.17955456860065 0.287051482059282 0.837899543378995 0.810702555475447 117 tags=40%	list=13%	signal=35% SLC8A1/HRH2
GO:0060828 regulation of canonical Wnt signaling pathway 10 0.460086039072795 1.17773160535358 0.286115007012623 0.837899543378995 0.810702555475447 7 tags=10%	list=1%	signal=10% IGFBP4
GO:0034502 protein localization to chromosome 10 0.458899327850455 1.17469385329356 0.286115007012623 0.837899543378995 0.810702555475447 6 tags=10%	list=1%	signal=10% TERT
GO:0018394 peptidyl-lysine acetylation 13 0.428934113558066 1.17034013297262 0.287671232876712 0.837899543378995 0.810702555475447 277 tags=46%	list=31%	signal=33% CHD5/MYBBP1A/TRRAP/CHEK1/BRCA2/BRCA1
GO:2001020 regulation of response to DNA damage stimulus 35 0.340599870598289 1.1670870004903 0.2875 0.837899543378995 0.810702555475447 336 tags=54%	list=37%	signal=36% SPRED1/EEF1E1/SPRED2/MYC/PRKDC/RAD51/SMG1/ATM/TRRAP/CHEK1/BRCA2/WDR76/PCNA/BRCA1/MAP3K20/ATAD5/RAD51AP1/TIMELESS/ATR
GO:0048666 neuron development 54 0.311185700659673 1.16621319196774 0.276670574443142 0.837899543378995 0.810702555475447 115 tags=17%	list=13%	signal=15% LHX6/EPHB4/NCS1/ABI3/GPRIN3/GHRL/TIAM1/PHGDH/MACF1
GO:0002252 immune effector process 46 0.322357307480857 1.16523201739028 0.280680437424058 0.837899543378995 0.810702555475447 8 tags=7%	list=1%	signal=7% CD1C/CD1E/LILRB1
GO:0031347 regulation of defense response 25 -0.287429311432913 -1.16270039289862 0.277533039647577 0.837899543378995 0.810702555475447 109 tags=28%	list=12%	signal=25% IRF7/KRT1/CD200/CNR2/PROC/LAG3/CD200R1L
GO:0008285 negative regulation of cell population proliferation 48 0.317564488882208 1.1604521500492 0.28537170263789 0.837899543378995 0.810702555475447 147 tags=21%	list=16%	signal=18% LILRB1/CHD5/SSTR2/CGREF1/GHRL/CD33/EEF1E1/NME1/MYC/UTP20
GO:0051648 vesicle localization 9 -0.394755755038832 -1.15924629191334 0.282828282828283 0.837899543378995 0.810702555475447 125 tags=33%	list=14%	signal=29% ATP9A/SEPTIN5/MYO7B
GO:0051650 establishment of vesicle localization 9 -0.394755755038832 -1.15924629191334 0.282828282828283 0.837899543378995 0.810702555475447 125 tags=33%	list=14%	signal=29% ATP9A/SEPTIN5/MYO7B
GO:0097190 apoptotic signaling pathway 37 0.334460188286657 1.15847987388764 0.283935242839352 0.837899543378995 0.810702555475447 277 tags=49%	list=31%	signal=35% TERT/TNFRSF10A/EEF1E1/HELLS/MYC/PRKDC/MYBBP1A/E2F1/MELK/ATM/FGFR1/BRCA2/MSH6/TRAP1/ENO1/BIRC6/NLE1/BRCA1
GO:0046649 lymphocyte activation 56 0.306779577294714 1.14944583334594 0.278436018957346 0.837899543378995 0.810702555475447 143 tags=23%	list=16%	signal=21% CD1C/LILRB1/TNFSF8/PRDX1/CD320/HELLS/CCR2/NEDD9/CD83/PRKDC/IRF8/JAML/UNG
GO:0099177 regulation of trans-synaptic signaling 21 -0.29312123075239 -1.14732119970069 0.277551020408163 0.837899543378995 0.810702555475447 100 tags=33%	list=11%	signal=30% S1PR2/ADRB2/NOG/SEPTIN5/CNR2/NFATC4/NPTX2
GO:0008064 regulation of actin polymerization or depolymerization 7 -0.420643729189789 -1.14605730524324 0.287425149700599 0.837899543378995 0.810702555475447 530 tags=86%	list=58%	signal=36% SPTBN1/MTOR/SSH3/ADD3/NAA80/FCHSD1
GO:0030832 regulation of actin filament length 7 -0.420643729189789 -1.14605730524324 0.287425149700599 0.837899543378995 0.810702555475447 530 tags=86%	list=58%	signal=36% SPTBN1/MTOR/SSH3/ADD3/NAA80/FCHSD1
GO:0045321 leukocyte activation 67 0.297791548143623 1.14583744092832 0.282080924855491 0.837899543378995 0.810702555475447 143 tags=22%	list=16%	signal=20% CD1C/LILRB1/CD93/CD33/TNFSF8/PRDX1/CD320/HELLS/CCR2/NEDD9/CD83/PRKDC/IRF8/JAML/UNG
GO:0045667 regulation of osteoblast differentiation 7 -0.419871599601374 -1.14395361346326 0.287425149700599 0.837899543378995 0.810702555475447 115 tags=43%	list=13%	signal=38% RUNX2/NOG/TMEM119
GO:1901292 nucleoside phosphate catabolic process 9 0.482033225055195 1.18765388077763 0.292198581560284 0.84235716954611 0.815015493647558 278 tags=67%	list=31%	signal=47% SAMHD1/UNG/NUDT8/ACAT1/DNPH1/ACOT7
GO:0010769 regulation of cell morphogenesis involved in differentiation 6 0.540240697039193 1.17712920843374 0.291291291291291 0.84235716954611 0.815015493647558 326 tags=83%	list=36%	signal=54% NEDD9/PRKDC/MELTF/FBXO31/S100A10
GO:0032760 positive regulation of tumor necrosis factor production 6 0.538813829483239 1.17402021000788 0.294294294294294 0.84235716954611 0.815015493647558 114 tags=50%	list=13%	signal=44% CD14/ZBTB20/CCR2
GO:1903557 positive regulation of tumor necrosis factor superfamily cytokine production 6 0.538813829483239 1.17402021000788 0.294294294294294 0.84235716954611 0.815015493647558 114 tags=50%	list=13%	signal=44% CD14/ZBTB20/CCR2
GO:0032946 positive regulation of mononuclear cell proliferation 5 0.570993908879415 1.17389744471045 0.296411856474259 0.84235716954611 0.815015493647558 315 tags=80%	list=35%	signal=53% CD320/CCR2/TNFSF13B/ATAD5
GO:0050671 positive regulation of lymphocyte proliferation 5 0.570993908879415 1.17389744471045 0.296411856474259 0.84235716954611 0.815015493647558 315 tags=80%	list=35%	signal=53% CD320/CCR2/TNFSF13B/ATAD5
GO:0046634 regulation of alpha-beta T cell activation 8 0.492911457937288 1.17281570854089 0.293430656934307 0.84235716954611 0.815015493647558 131 tags=38%	list=14%	signal=32% LILRB1/CCR2/CD83
GO:0002791 regulation of peptide secretion 12 0.440001274949396 1.16449822193499 0.294366197183099 0.84235716954611 0.815015493647558 62 tags=25%	list=7%	signal=24% TRPM2/GPR68/GHRL
GO:0046883 regulation of hormone secretion 12 0.440001274949396 1.16449822193499 0.294366197183099 0.84235716954611 0.815015493647558 62 tags=25%	list=7%	signal=24% TRPM2/GPR68/GHRL
GO:0090087 regulation of peptide transport 12 0.440001274949396 1.16449822193499 0.294366197183099 0.84235716954611 0.815015493647558 62 tags=25%	list=7%	signal=24% TRPM2/GPR68/GHRL
GO:0090276 regulation of peptide hormone secretion 12 0.440001274949396 1.16449822193499 0.294366197183099 0.84235716954611 0.815015493647558 62 tags=25%	list=7%	signal=24% TRPM2/GPR68/GHRL
GO:0051099 positive regulation of binding 10 0.453492695896481 1.16085391730346 0.295932678821879 0.84235716954611 0.815015493647558 142 tags=40%	list=16%	signal=34% TERT/TIAM1/NME1/ANXA2
GO:0006164 purine nucleotide biosynthetic process 21 0.38013810041954 1.15930847165649 0.297225891677675 0.84235716954611 0.815015493647558 301 tags=57%	list=33%	signal=39% NCS1/PID1/NME1/AK4/PFAS/PDK3/ACAT1/ENO1/PAICS/ACOT7/MTHFD1/ATP5MC1
GO:0072522 purine-containing compound biosynthetic process 21 0.38013810041954 1.15930847165649 0.297225891677675 0.84235716954611 0.815015493647558 301 tags=57%	list=33%	signal=39% NCS1/PID1/NME1/AK4/PFAS/PDK3/ACAT1/ENO1/PAICS/ACOT7/MTHFD1/ATP5MC1
GO:0009615 response to virus 19 0.387457675613784 1.15860992720866 0.293103448275862 0.84235716954611 0.815015493647558 331 tags=53%	list=36%	signal=34% LILRB1/SAMHD1/RNASE6/EXOSC5/FGL2/WDFY4/ENO1/ITGAX/PHB1/OAS3
GO:0070534 protein K63-linked ubiquitination 5 -0.490586932447398 -1.15337861138248 0.296398891966759 0.84235716954611 0.815015493647558 466 tags=80%	list=51%	signal=39% PRPF19/PLAA/PARP10/TRAF1
GO:1901987 regulation of cell cycle phase transition 45 0.322340142423294 1.15324413012913 0.293103448275862 0.84235716954611 0.815015493647558 447 tags=69%	list=49%	signal=37% TERT/PRKDC/RAD51/E2F1/CDC45/ATM/CHEK1/BRCA2/RBL1/XRCC3/WDR76/KNTC1/CLSPN/BRCA1/FBXO31/MAP3K20/ATAD5/TICRR/TIMELESS/ATR/DTL/TRIP13/EME1/CDC25A/FANCD2/CCND2/TFAP4/BUB1B/RHNO1/TFDP1/MSH2
GO:1905517 macrophage migration 5 -0.485844411243723 -1.1422288596085 0.296398891966759 0.84235716954611 0.815015493647558 83 tags=60%	list=9%	signal=55% CD200/MMP2/MMP28
GO:0034097 response to cytokine 66 0.294864492187136 1.13688751036449 0.297235023041475 0.84235716954611 0.815015493647558 165 tags=21%	list=18%	signal=19% LILRB1/MRC1/CCR1/F3/PID1/IL12RB2/CD14/EEF1E1/HELLS/CCR2/SAMHD1/IRF8/MCM2/LSP1
GO:0051241 negative regulation of multicellular organismal process 56 0.302941834232429 1.13506652618574 0.296208530805687 0.84235716954611 0.815015493647558 146 tags=27%	list=16%	signal=24% LILRB1/CCR1/GPR68/WWC1/STAB1/GHRL/CD33/THBD/SPRED1/SPRED2/CCR2/CD83/MYC/ANXA2/ACVR2B
GO:0010033 response to organic substance 189 0.255478662357614 1.10333876580967 0.294549266247379 0.84235716954611 0.815015493647558 148 tags=19%	list=16%	signal=20% IGFBP4/LILRB1/SSTR2/MRC1/TRPM2/DUSP6/SLC8A1/CCR1/F3/P2RY6/DRD4/PID1/GPR68/IL12RB2/ASIC1/GHRL/CD14/ZBTB20/FAM20C/THBD/SPRED1/EEF1E1/SPRED2/PPARGC1B/HELLS/CCR2/HRH2/SAMHD1/CD83/MYC/PRKDC/TRIM71/IRF8/ACVR2B/ZFHX3
GO:0009064 glutamine family amino acid metabolic process 7 0.517652418825893 1.1829056760232 0.29940119760479 0.8430489696786 0.815684838964333 230 tags=57%	list=25%	signal=43% PHGDH/PYCR3/PFAS/CAD
GO:0051259 protein complex oligomerization 16 0.406634984081541 1.17220799660369 0.301333333333333 0.8430489696786 0.815684838964333 120 tags=25%	list=13%	signal=22% TRPM2/ASIC1/KCNC4/SAMHD1
GO:0032411 positive regulation of transporter activity 11 0.448624403167564 1.16619207132221 0.301833568406206 0.8430489696786 0.815684838964333 114 tags=27%	list=13%	signal=24% P2RY6/DRD4/CCR2
GO:0031122 cytoplasmic microtubule organization 5 0.566008256461714 1.1636475198998 0.299531981279251 0.8430489696786 0.815684838964333 17 tags=20%	list=2%	signal=20% TPPP
GO:0070664 negative regulation of leukocyte proliferation 6 0.532896772047843 1.16112754721265 0.3003003003003 0.8430489696786 0.815684838964333 373 tags=83%	list=41%	signal=49% LILRB1/ATM/CD300A/GLMN/GSTP1
GO:0001578 microtubule bundle formation 6 0.532456486513297 1.16016821007717 0.3003003003003 0.8430489696786 0.815684838964333 17 tags=17%	list=2%	signal=16% TPPP
GO:0010675 regulation of cellular carbohydrate metabolic process 14 0.415209112191344 1.15586369279292 0.299589603283174 0.8430489696786 0.815684838964333 40 tags=14%	list=4%	signal=14% IGFBP4/P2RY6
GO:0030177 positive regulation of Wnt signaling pathway 10 0.451217924192381 1.15503094007015 0.301542776998598 0.8430489696786 0.815684838964333 184 tags=30%	list=20%	signal=24% TERT/MACF1/SULF2
GO:0006469 negative regulation of protein kinase activity 13 0.422443949251836 1.15263181946461 0.298630136986301 0.8430489696786 0.815684838964333 95 tags=23%	list=10%	signal=21% SLC8A1/PKIB/SPRED1
GO:1901699 cellular response to nitrogen compound 43 0.323482431111625 1.14558570648886 0.302238805970149 0.8430489696786 0.815684838964333 62 tags=14%	list=7%	signal=14% TRPM2/SLC8A1/P2RY6/DRD4/PID1/GHRL
GO:0009117 nucleotide metabolic process 44 0.322140451084946 1.14442151875248 0.301488833746898 0.8430489696786 0.815684838964333 413 tags=66%	list=45%	signal=38% NCS1/PID1/ZBTB20/SAMHD1/NME1/UNG/AK4/PFAS/NUDT8/PDK3/ACAT1/CAD/DNPH1/ENO1/PAICS/ACOT7/MTHFD1/HK2/ATP5MC1/PGAM1/DHODH/NDUFB2/INSR/GPI/DTYMK/FIGNL1/TPI1/HPRT1/GCDH
GO:0006753 nucleoside phosphate metabolic process 46 0.316071686464021 1.14251124547655 0.301336573511543 0.8430489696786 0.815684838964333 413 tags=65%	list=45%	signal=37% NCS1/PID1/ZBTB20/SAMHD1/NME1/UNG/AK4/PFAS/NUDT8/PDK3/ACAT1/CAD/DNPH1/ENO1/PAICS/ACOT7/MTHFD1/HK2/ATP5MC1/PGAM1/DHODH/TK1/NDUFB2/INSR/GPI/DTYMK/FIGNL1/TPI1/HPRT1/GCDH
GO:0051347 positive regulation of transferase activity 37 0.32951772764807 1.14136052343036 0.302615193026152 0.8430489696786 0.815684838964333 414 tags=62%	list=46%	signal=35% EPHB4/DRD4/GHRL/PKIB/GINS2/TNFRSF10A/NEDD9/MYC/ACVR2B/GINS1/FGFR1/CD300A/CLSPN/PCNA/VAV2/PHB1/STAP1/INSR/IQGAP1/RFC5/CCND2/RANBP2/CCDC88A
GO:0043244 regulation of protein-containing complex disassembly 8 -0.397777777777778 -1.12617915401646 0.302839116719243 0.8430489696786 0.815684838964333 551 tags=100%	list=61%	signal=40% SVIL/SPTBN1/SETX/TECPR1/ADD3/TOM1/ADRB2
GO:0140013 meiotic nuclear division 15 0.415043576162613 1.1758051320459 0.305518169582773 0.84341476528692 0.816038761384734 418 tags=80%	list=46%	signal=44% MSH5/CCNE1/RAD51/RAD54L/ATM/BRCA2/RAD51AP1/TRIP13/EME1/FANCD2/FIGNL1/BUB1B
GO:1904019 epithelial cell apoptotic process 5 0.565253352059203 1.1620955237483 0.304212168486739 0.84341476528692 0.816038761384734 6 tags=20%	list=1%	signal=20% TERT
GO:0045123 cellular extravasation 5 0.565052115671783 1.16168180500752 0.304212168486739 0.84341476528692 0.816038761384734 141 tags=60%	list=16%	signal=51% CCR2/PODXL2/JAML
GO:0006403 RNA localization 21 0.377677564825254 1.15180456779597 0.305151915455746 0.84341476528692 0.816038761384734 573 tags=100%	list=63%	signal=38% MAGOHB/SMG1/ATM/NUP205/ATR/NXT1/RANBP2/ALYREF/NUP210/RUVBL1/FBL/NUTF2/NDC1/RUVBL2/NUP160/NOL6/NUP188/NUP214/HNRNPAB/SETD2/CCT3
GO:0050920 regulation of chemotaxis 13 0.420965417824881 1.14859766920206 0.304109589041096 0.84341476528692 0.816038761384734 118 tags=31%	list=13%	signal=27% CCR1/F3/CCR2/NEDD9
GO:1903047 mitotic cell cycle process 68 0.292301270857142 1.12832036496453 0.305651672433679 0.84341476528692 0.816038761384734 397 tags=57%	list=44%	signal=35% TERT/MYC/PRKDC/TRIM71/CCNE1/MCM2/MCM4/RAD51/GINS1/E2F1/CDC45/MCM6/MCM3/MELK/ATM/CHEK1/BRCA2/RBL1/XRCC3/MKI67/BCAT1/KNTC1/CLSPN/PCNA/BRCA1/FBXO31/MAP3K20/ATAD5/TICRR/DTL/TRIP13/INSR/IQGAP3/EME1/MYBL2/CDC25A/FANCD2/CCND2/TFAP4
GO:0001775 cell activation 75 0.287212447394178 1.12708107115274 0.305491990846682 0.84341476528692 0.816038761384734 143 tags=21%	list=16%	signal=20% CD1C/LILRB1/CD93/CD33/TNFSF8/THBD/PRDX1/CD320/HELLS/CCR2/NEDD9/CD83/PRKDC/IRF8/JAML/UNG
GO:0033554 cellular response to stress 161 0.257881362569397 1.10571008671089 0.30663856691254 0.845079004181992 0.817648981530834 408 tags=53%	list=45%	signal=35% TERT/ETV5/TRPM2/SLC8A1/SH3RF3/ABI3/UHRF1/MSH5/GINS2/SPRED1/PRDX1/EEF1E1/SPRED2/PPARGC1B/SAMHD1/ALKBH2/MYC/PRKDC/UNG/AK4/MCM2/CHAF1B/MCM4/FOXRED2/MYBBP1A/WDR4/RAD51/SMG1/E2F1/CDC45/EXO5/POLD2/RAD54L/MCM5/HUWE1/MCM6/MCM3/MCM10/PDK3/MELK/ATM/TRRAP/CHEK1/BRCA2/MSH6/RBL1/TRAP1/XRCC3/ENO1/WDR76/FEN1/SETD7/CLSPN/PCNA/BRCA1/PCLAF/SIRPA/HK2/FBXO31/CBX5/MAP3K20/ATAD5/TICRR/RAD51AP1/TIMELESS/MACR…
GO:0007088 regulation of mitotic nuclear division 9 0.471276661877752 1.1611514047293 0.307801418439716 0.846183261913599 0.818717396679155 418 tags=89%	list=46%	signal=48% ATM/CHEK1/XRCC3/MKI67/KNTC1/TRIP13/INSR/BUB1B
GO:0000959 mitochondrial RNA metabolic process 6 0.528824833702883 1.15225521014685 0.307807807807808 0.846183261913599 0.818717396679155 431 tags=100%	list=47%	signal=53% PPARGC1B/TRIT1/TWNK/PUS1/EARS2/TFAM
GO:0071326 cellular response to monosaccharide stimulus 10 0.447471174105687 1.14543998181514 0.309957924263675 0.847604187430834 0.820092201042118 68 tags=30%	list=7%	signal=28% GPR68/GHRL/ZBTB20
GO:0071331 cellular response to hexose stimulus 10 0.447471174105687 1.14543998181514 0.309957924263675 0.847604187430834 0.820092201042118 68 tags=30%	list=7%	signal=28% GPR68/GHRL/ZBTB20
GO:0071333 cellular response to glucose stimulus 10 0.447471174105687 1.14543998181514 0.309957924263675 0.847604187430834 0.820092201042118 68 tags=30%	list=7%	signal=28% GPR68/GHRL/ZBTB20
GO:0006475 internal protein amino acid acetylation 13 0.415824675882607 1.13457123386356 0.30958904109589 0.847604187430834 0.820092201042118 277 tags=46%	list=31%	signal=33% CHD5/MYBBP1A/TRRAP/CHEK1/BRCA2/BRCA1
GO:2000736 regulation of stem cell differentiation 5 -0.481385272669999 -1.13174534544218 0.310249307479224 0.847604187430834 0.820092201042118 50 tags=40%	list=6%	signal=38% BBS12/SP7
GO:0070661 leukocyte proliferation 22 0.373422509669087 1.15103282708652 0.311111111111111 0.848534292419424 0.820992116189548 114 tags=23%	list=13%	signal=20% LILRB1/TNFSF8/CD320/HELLS/CCR2
GO:0007009 plasma membrane organization 10 0.446248826847071 1.14231100836902 0.311360448807854 0.848534292419424 0.820992116189548 142 tags=30%	list=16%	signal=26% MYOF/ANO7/ANXA2
GO:0006271 DNA strand elongation involved in DNA replication 7 0.511721910390024 1.1693536634461 0.31437125748503 0.850378871913192 0.822776823343516 274 tags=71%	list=30%	signal=50% MCM4/GINS1/POLD2/MCM3/PCNA
GO:0034329 cell junction assembly 15 0.411779904308224 1.16655925441738 0.31628532974428 0.850378871913192 0.822776823343516 115 tags=33%	list=13%	signal=30% ABI3/GHRL/SRPX2/TLN2/MACF1
GO:0043516 regulation of DNA damage response	signal transduction by p53 class mediator 8 0.486214865504907 1.15688207853103 0.313868613138686 0.850378871913192 0.822776823343516 106 tags=38%	list=12%	signal=33% SPRED1/EEF1E1/SPRED2
GO:0048638 regulation of developmental growth 16 0.400821447761994 1.15544929646943 0.316 0.850378871913192 0.822776823343516 115 tags=25%	list=13%	signal=22% DUSP6/WWC1/GHRL/MACF1
GO:1900407 regulation of cellular response to oxidative stress 5 0.559391260069766 1.15004374053303 0.315132605304212 0.850378871913192 0.822776823343516 22 tags=20%	list=2%	signal=20% TRPM2
GO:1902882 regulation of response to oxidative stress 5 0.559391260069766 1.15004374053303 0.315132605304212 0.850378871913192 0.822776823343516 22 tags=20%	list=2%	signal=20% TRPM2
GO:0030595 leukocyte chemotaxis 14 0.411323618170383 1.14504721180654 0.316005471956224 0.850378871913192 0.822776823343516 141 tags=36%	list=16%	signal=31% TRPM2/CCR1/CCR2/NEDD9/JAML
GO:0032355 response to estradiol 6 0.52451049645764 1.14285471067644 0.315315315315315 0.850378871913192 0.822776823343516 14 tags=17%	list=2%	signal=17% SSTR2
GO:0051225 spindle assembly 7 -0.410654827968923 -1.11884222411609 0.31437125748503 0.850378871913192 0.822776823343516 539 tags=100%	list=59%	signal=41% KIF15/BIRC5/TUBB/TUBGCP6/KIFC2/CCDC69
GO:0043207 response to external biotic stimulus 64 0.29210937324153 1.11851784881136 0.313885647607935 0.850378871913192 0.822776823343516 151 tags=23%	list=17%	signal=21% LILRB1/MRC1/STYK1/IL12RB2/STAB1/CD14/MPEG1/CLEC10A/TNFSF8/THBD/PRDX1/SAMHD1/PRKDC/IRF8/RNASE6
GO:0051707 response to other organism 64 0.29210937324153 1.11851784881136 0.313885647607935 0.850378871913192 0.822776823343516 151 tags=23%	list=17%	signal=21% LILRB1/MRC1/STYK1/IL12RB2/STAB1/CD14/MPEG1/CLEC10A/TNFSF8/THBD/PRDX1/SAMHD1/PRKDC/IRF8/RNASE6
GO:0006195 purine nucleotide catabolic process 7 0.507300602653708 1.15925037825602 0.32185628742515 0.851954873334056 0.824301670074158 278 tags=71%	list=31%	signal=50% SAMHD1/NUDT8/ACAT1/DNPH1/ACOT7
GO:0072523 purine-containing compound catabolic process 7 0.507300602653708 1.15925037825602 0.32185628742515 0.851954873334056 0.824301670074158 278 tags=71%	list=31%	signal=50% SAMHD1/NUDT8/ACAT1/DNPH1/ACOT7
GO:0007272 ensheathment of neurons 7 0.506854864107118 1.15823180548864 0.323353293413174 0.851954873334056 0.824301670074158 17 tags=14%	list=2%	signal=14% TPPP
GO:0008366 axon ensheathment 7 0.506854864107118 1.15823180548864 0.323353293413174 0.851954873334056 0.824301670074158 17 tags=14%	list=2%	signal=14% TPPP
GO:0042552 myelination 7 0.506854864107118 1.15823180548864 0.323353293413174 0.851954873334056 0.824301670074158 17 tags=14%	list=2%	signal=14% TPPP
GO:0032481 positive regulation of type I interferon production 7 0.506185722053454 1.15670272554125 0.324850299401198 0.851954873334056 0.824301670074158 68 tags=29%	list=7%	signal=27% CD14/ZBTB20
GO:0043967 histone H4 acetylation 7 0.505418489388502 1.15494949530181 0.326347305389222 0.851954873334056 0.824301670074158 277 tags=57%	list=31%	signal=40% CHD5/TRRAP/BRCA2/BRCA1
GO:0051607 defense response to virus 15 0.406529213103956 1.15168421473637 0.329744279946164 0.851954873334056 0.824301670074158 331 tags=53%	list=36%	signal=34% LILRB1/SAMHD1/RNASE6/EXOSC5/FGL2/ITGAX/PHB1/OAS3
GO:0140546 defense response to symbiont 15 0.406529213103956 1.15168421473637 0.329744279946164 0.851954873334056 0.824301670074158 331 tags=53%	list=36%	signal=34% LILRB1/SAMHD1/RNASE6/EXOSC5/FGL2/ITGAX/PHB1/OAS3
GO:0072527 pyrimidine-containing compound metabolic process 9 0.466349746791819 1.14901226261644 0.319148936170213 0.851954873334056 0.824301670074158 369 tags=78%	list=41%	signal=47% NME1/UNG/SLC25A19/CAD/DHODH/TK1/DTYMK
GO:0060070 canonical Wnt signaling pathway 11 0.440452373089276 1.14494900782273 0.322990126939351 0.851954873334056 0.824301670074158 7 tags=9%	list=1%	signal=9% IGFBP4
GO:0051047 positive regulation of secretion 17 0.388515888609475 1.14264597160978 0.324503311258278 0.851954873334056 0.824301670074158 75 tags=24%	list=8%	signal=22% TRPM2/GPR68/GHRL/CD33
GO:1903532 positive regulation of secretion by cell 17 0.388515888609475 1.14264597160978 0.324503311258278 0.851954873334056 0.824301670074158 75 tags=24%	list=8%	signal=22% TRPM2/GPR68/GHRL/CD33
GO:0007411 axon guidance 10 -0.371992797266116 -1.13803205453998 0.325259515570934 0.851954873334056 0.824301670074158 194 tags=70%	list=21%	signal=56% EPHB6/SEMA6C/NEXN/PTPRM/PLXNB1/NOG/NOTCH3
GO:0097485 neuron projection guidance 10 -0.371992797266116 -1.13803205453998 0.325259515570934 0.851954873334056 0.824301670074158 194 tags=70%	list=21%	signal=56% EPHB6/SEMA6C/NEXN/PTPRM/PLXNB1/NOG/NOTCH3
GO:0009145 purine nucleoside triphosphate biosynthetic process 9 0.461885508932815 1.13801308425616 0.329078014184397 0.851954873334056 0.824301670074158 352 tags=67%	list=39%	signal=41% PID1/NME1/AK4/ENO1/ATP5MC1/NDUFB2
GO:0009206 purine ribonucleoside triphosphate biosynthetic process 9 0.461885508932815 1.13801308425616 0.329078014184397 0.851954873334056 0.824301670074158 352 tags=67%	list=39%	signal=41% PID1/NME1/AK4/ENO1/ATP5MC1/NDUFB2
GO:0090305 nucleic acid phosphodiester bond hydrolysis 20 0.374065988949069 1.13673671838393 0.328476821192053 0.851954873334056 0.824301670074158 500 tags=90%	list=55%	signal=41% SAMHD1/RPP25/UTP20/RNASE6/EXO5/EXOSC5/FEN1/ATAD5/EXOG/EME1/WRN/RNASE2/TSR1/CNOT1/DICER1/POLD1/EXOSC2/RNASET2
GO:0009259 ribonucleotide metabolic process 34 0.335089338246338 1.13620067000862 0.330413016270338 0.851954873334056 0.824301670074158 413 tags=71%	list=45%	signal=40% PID1/ZBTB20/NME1/AK4/PFAS/NUDT8/PDK3/ACAT1/CAD/ENO1/PAICS/ACOT7/MTHFD1/HK2/ATP5MC1/PGAM1/DHODH/NDUFB2/INSR/GPI/FIGNL1/TPI1/HPRT1/GCDH
GO:0019693 ribose phosphate metabolic process 34 0.335089338246338 1.13620067000862 0.330413016270338 0.851954873334056 0.824301670074158 413 tags=71%	list=45%	signal=40% PID1/ZBTB20/NME1/AK4/PFAS/NUDT8/PDK3/ACAT1/CAD/ENO1/PAICS/ACOT7/MTHFD1/HK2/ATP5MC1/PGAM1/DHODH/NDUFB2/INSR/GPI/FIGNL1/TPI1/HPRT1/GCDH
GO:0106027 neuron projection organization 6 0.521411997685011 1.13610339884905 0.321321321321321 0.851954873334056 0.824301670074158 359 tags=83%	list=40%	signal=51% ABI3/NEDD9/TANC2/SIPA1L1/INSR
GO:0006400 tRNA modification 6 0.521344644113762 1.13595664230805 0.321321321321321 0.851954873334056 0.824301670074158 344 tags=83%	list=38%	signal=52% METTL1/WDR4/TRIT1/PUS7/PUS1
GO:0000041 transition metal ion transport 5 0.552520158735449 1.13591755079042 0.324492979719189 0.851954873334056 0.824301670074158 22 tags=20%	list=2%	signal=20% TRPM2
GO:0009132 nucleoside diphosphate metabolic process 17 0.386207457978726 1.13585675387558 0.328476821192053 0.851954873334056 0.824301670074158 472 tags=82%	list=52%	signal=40% ZBTB20/NME1/AK4/CAD/ENO1/HK2/PGAM1/DHODH/INSR/GPI/DTYMK/TPI1/ENTPD1/PKM
GO:0040008 regulation of growth 31 0.339155570815611 1.13247887983264 0.321158690176322 0.851954873334056 0.824301670074158 62 tags=13%	list=7%	signal=12% IGFBP4/DUSP6/WWC1/GHRL
GO:0051289 protein homotetramerization 6 0.518847006651885 1.13051454580446 0.328828828828829 0.851954873334056 0.824301670074158 440 tags=100%	list=48%	signal=52% TRPM2/SAMHD1/GBP5/TK1/HPRT1/ACACA
GO:0030100 regulation of endocytosis 18 0.379100661766172 1.12537711478375 0.328476821192053 0.851954873334056 0.824301670074158 64 tags=17%	list=7%	signal=16% LILRB1/DRD4/CD14
GO:1901214 regulation of neuron death 19 0.375529010052368 1.12293978513207 0.328912466843501 0.851954873334056 0.824301670074158 22 tags=11%	list=2%	signal=10% TERT/TRPM2
GO:0010469 regulation of signaling receptor activity 9 -0.382339419184464 -1.122784274287 0.323232323232323 0.851954873334056 0.824301670074158 190 tags=56%	list=21%	signal=44% ADRA2A/PPP2R5B/ADRB2/NOG/NPTX2
GO:0001816 cytokine production 44 0.315042339805705 1.11920509137397 0.3287841191067 0.851954873334056 0.824301670074158 140 tags=25%	list=15%	signal=22% LILRB1/F3/IL12RB2/GHRL/CD14/ZBTB20/CD33/DTX4/CCR2/CD83/IRF8
GO:0001817 regulation of cytokine production 44 0.315042339805705 1.11920509137397 0.3287841191067 0.851954873334056 0.824301670074158 140 tags=25%	list=15%	signal=22% LILRB1/F3/IL12RB2/GHRL/CD14/ZBTB20/CD33/DTX4/CCR2/CD83/IRF8
GO:0051094 positive regulation of developmental process 69 0.288525453911928 1.1169365549279 0.329479768786127 0.851954873334056 0.824301670074158 146 tags=23%	list=16%	signal=21% TERT/SLC8A1/CCR1/F3/GPR68/GHRL/SRPX2/TIAM1/FAM20C/PPARGC1B/MACF1/NEDD9/CD83/MYC/PRKDC/ACVR2B
GO:0006468 protein phosphorylation 100 0.271527401555552 1.10319186101641 0.322869955156951 0.851954873334056 0.824301670074158 150 tags=19%	list=17%	signal=18% EPHB4/DUSP6/STYK1/SLC8A1/ALPK3/CSPG4/DRD4/PID1/IL12RB2/GHRL/PKIB/FAM20C/TNFRSF10A/SPRED1/SPRED2/NEDD9/PRKDC/ACVR2B/CCNE1
GO:0007049 cell cycle 150 0.25713387986178 1.0933743366581 0.323748668796592 0.851954873334056 0.824301670074158 479 tags=65%	list=53%	signal=37% TERT/LILRB1/CGREF1/TPPP/UHRF1/MSH5/PHGDH/HELLS/NEDD9/MYC/PRKDC/TRIM71/ZFHX3/CCNE1/MCM2/CHAF1B/MCM4/SKA3/MYBBP1A/RAD51/GINS1/E2F1/CDC45/RAD54L/MCM5/MCM6/TTLL12/MCM3/MELK/ATM/TRRAP/CHEK1/BRCA2/MSH6/RBL1/XRCC3/MKI67/WDR76/BCAT1/BIRC6/E2F8/FEN1/NOLC1/KNTC1/NLE1/CLSPN/PCNA/BRCA1/CSPP1/PCLAF/TUBB6/FBXO31/MAP3K20/ATAD5/TICRR/RAD51AP1/SLC16A1/TIMELESS/ATR/TTC28/EPB41L2/EZR/DTL/TRIP13/INSR/SUV3…
GO:0065008 regulation of biological quality 163 0.25411255626038 1.08938732470051 0.323125659978881 0.851954873334056 0.824301670074158 146 tags=20%	list=16%	signal=20% TERT/TRPM2/SLC8A1/CCR1/F3/P2RY6/DRD4/PID1/GPR68/TLCD3B/ABI3/ASIC1/GHRL/ZBTB20/KCNK17/SRPX2/THBD/PRDX1/PPARGC1B/CNNM1/FABP5/CCR2/MACF1/HRH2/NEDD9/NME1/ANO7/MYC/PRKDC/TRIM71/ANXA2/ACVR2B
GO:2000278 regulation of DNA biosynthetic process 15 0.402525229164065 1.14034105672708 0.331090174966353 0.852702415527378 0.825024948146381 463 tags=80%	list=51%	signal=40% PKIB/GINS2/MYC/GINS1/ATM/CHEK1/PCNA/ATR/RFC5/MAPKAPK5/TFDP1/NAT10
GO:0044843 cell cycle G1/S phase transition 23 0.363835333058037 1.13290037935018 0.33289817232376 0.85337939840024 0.825679957150001 249 tags=39%	list=27%	signal=29% TERT/MYC/PRKDC/TRIM71/CCNE1/E2F1/ATM/RBL1/BCAT1
GO:0060348 bone development 17 0.384422026240995 1.13060570380912 0.332450331125828 0.85337939840024 0.825679957150001 88 tags=24%	list=10%	signal=22% LILRB1/GPR68/GHRL/FAM20C
GO:0010922 positive regulation of phosphatase activity 5 0.548437895775522 1.1275248902335 0.332293291731669 0.85337939840024 0.825679957150001 258 tags=60%	list=28%	signal=43% CD33/PPARGC1B/CD300A
GO:0032259 methylation 26 0.349894521364225 1.12132752075121 0.332903225806452 0.85337939840024 0.825679957150001 187 tags=27%	list=21%	signal=22% CHD5/FAM86B1/HELLS/METTL1/MYC/EEF2KMT/WDR4
GO:0010906 regulation of glucose metabolic process 9 0.459704805282858 1.13264017421993 0.334751773049645 0.856019421951107 0.828234289415862 7 tags=11%	list=1%	signal=11% IGFBP4
GO:0034599 cellular response to oxidative stress 20 0.370485368341857 1.12585568926323 0.335099337748344 0.856019421951107 0.828234289415862 108 tags=20%	list=12%	signal=18% ETV5/TRPM2/PRDX1/PPARGC1B
GO:0015748 organophosphate ester transport 11 -0.348953357072849 -1.11481194187921 0.334470989761092 0.856019421951107 0.828234289415862 154 tags=64%	list=17%	signal=53% ABCD1/ABCA7/SLC25A42/ATP9A/ABCG1/ABCB1/ABCA1
GO:0048259 regulation of receptor-mediated endocytosis 7 0.499329516738756 1.14103537059846 0.341317365269461 0.856181584731562 0.828391188630757 243 tags=57%	list=27%	signal=42% DRD4/ANXA2/AHI1/WDR54
GO:0045806 negative regulation of endocytosis 7 0.496540587300498 1.13466229024075 0.348802395209581 0.856181584731562 0.828391188630757 258 tags=57%	list=28%	signal=41% LILRB1/ANXA2/WDR54/CD300A
GO:0035304 regulation of protein dephosphorylation 8 0.476615319435313 1.13404126555339 0.34014598540146 0.856181584731562 0.828391188630757 258 tags=50%	list=28%	signal=36% PPP1R16B/CD33/NSMF/CD300A
GO:0006914 autophagy 32 -0.257454698686471 -1.13031641194514 0.344497607655502 0.856181584731562 0.828391188630757 377 tags=75%	list=42%	signal=45% MTOR/USP10/TP53/GAPDH/GRAMD1A/TRIM8/DRAM2/SQSTM1/LIX1L/PLAA/TECPR1/CTSD/TOM1/ZFYVE1/ULK3/TRIM68/RMC1/TP53INP1/PIP4K2C/TP53INP2/ADRB2/GABARAPL1/BMF/HMOX1
GO:0061919 process utilizing autophagic mechanism 32 -0.257454698686471 -1.13031641194514 0.344497607655502 0.856181584731562 0.828391188630757 377 tags=75%	list=42%	signal=45% MTOR/USP10/TP53/GAPDH/GRAMD1A/TRIM8/DRAM2/SQSTM1/LIX1L/PLAA/TECPR1/CTSD/TOM1/ZFYVE1/ULK3/TRIM68/RMC1/TP53INP1/PIP4K2C/TP53INP2/ADRB2/GABARAPL1/BMF/HMOX1
GO:0016445 somatic diversification of immunoglobulins 9 0.457045529081363 1.12608813685693 0.340425531914894 0.856181584731562 0.828391188630757 448 tags=89%	list=49%	signal=45% SAMHD1/PRKDC/UNG/MSH6/ATAD5/RIF1/MSH2/HSPD1
GO:0002566 somatic diversification of immune receptors via somatic mutation 5 0.547507739551149 1.12561259660306 0.336973478939158 0.856181584731562 0.828391188630757 237 tags=60%	list=26%	signal=45% SAMHD1/UNG/MSH6
GO:0070665 positive regulation of leukocyte proliferation 6 0.515453612289361 1.12312068665657 0.343843843843844 0.856181584731562 0.828391188630757 315 tags=67%	list=35%	signal=44% CD320/CCR2/TNFSF13B/ATAD5
GO:0061025 membrane fusion 8 0.471842268753327 1.12268444126507 0.348905109489051 0.856181584731562 0.828391188630757 209 tags=38%	list=23%	signal=29% MYOF/ANXA2/HUWE1
GO:0002263 cell activation involved in immune response 28 0.342582558222432 1.11878926241155 0.344345616264295 0.856181584731562 0.828391188630757 8 tags=7%	list=1%	signal=7% CD1C/LILRB1
GO:0002366 leukocyte activation involved in immune response 28 0.342582558222432 1.11878926241155 0.344345616264295 0.856181584731562 0.828391188630757 8 tags=7%	list=1%	signal=7% CD1C/LILRB1
GO:0003002 regionalization 14 0.401859887443988 1.11870197413273 0.343365253077975 0.856181584731562 0.828391188630757 264 tags=50%	list=29%	signal=36% DYNC2H1/PRKDC/ACVR2B/RPGRIP1L/ATM/AHI1/NLE1
GO:0009306 protein secretion 23 0.358874142322089 1.11745236109549 0.344647519582245 0.856181584731562 0.828391188630757 146 tags=30%	list=16%	signal=26% TRPM2/DRD4/GPR68/GHRL/CD33/TVP23C/ACVR2B
GO:0035592 establishment of protein localization to extracellular region 23 0.358874142322089 1.11745236109549 0.344647519582245 0.856181584731562 0.828391188630757 146 tags=30%	list=16%	signal=26% TRPM2/DRD4/GPR68/GHRL/CD33/TVP23C/ACVR2B
GO:0071692 protein localization to extracellular region 23 0.358874142322089 1.11745236109549 0.344647519582245 0.856181584731562 0.828391188630757 146 tags=30%	list=16%	signal=26% TRPM2/DRD4/GPR68/GHRL/CD33/TVP23C/ACVR2B
GO:0001738 morphogenesis of a polarized epithelium 5 0.540411117507518 1.11102276236219 0.349453978159126 0.856181584731562 0.828391188630757 226 tags=60%	list=25%	signal=45% TIAM1/RPGRIP1L/AHI1
GO:1902532 negative regulation of intracellular signal transduction 31 0.332688162740571 1.11088347146406 0.348866498740554 0.856181584731562 0.828391188630757 136 tags=23%	list=15%	signal=20% DUSP6/DUSP4/WWC1/SPRED1/SPRED2/HELLS/MYC
GO:0016053 organic acid biosynthetic process 22 0.359881743574372 1.10929494071023 0.350326797385621 0.856181584731562 0.828391188630757 373 tags=59%	list=41%	signal=36% PSAT1/PHGDH/FABP5/PYCR3/MTHFD1L/CAD/BCAT1/BRCA1/ACOT7/MTHFD1/DHFR/AKR1A1/GSTP1
GO:0046394 carboxylic acid biosynthetic process 22 0.359881743574372 1.10929494071023 0.350326797385621 0.856181584731562 0.828391188630757 373 tags=59%	list=41%	signal=36% PSAT1/PHGDH/FABP5/PYCR3/MTHFD1L/CAD/BCAT1/BRCA1/ACOT7/MTHFD1/DHFR/AKR1A1/GSTP1
GO:0098609 cell-cell adhesion 41 0.315568615507176 1.10879063062678 0.343246592317224 0.856181584731562 0.828391188630757 142 tags=29%	list=16%	signal=26% LILRB1/CD93/SRPX2/CD33/CEACAM19/TLN2/CCR2/PODXL2/CD83/SERPINB8/JAML/ANXA2
GO:1901990 regulation of mitotic cell cycle phase transition 30 0.334632606022781 1.10750816356092 0.341370558375635 0.856181584731562 0.828391188630757 437 tags=67%	list=48%	signal=36% TERT/PRKDC/E2F1/ATM/CHEK1/RBL1/XRCC3/KNTC1/CLSPN/BRCA1/FBXO31/ATAD5/TICRR/DTL/TRIP13/CDC25A/CCND2/TFAP4/BUB1B/TFDP1
GO:0006913 nucleocytoplasmic transport 24 0.351590497313787 1.10570431574658 0.348167539267016 0.856181584731562 0.828391188630757 570 tags=96%	list=63%	signal=37% MDN1/MAGOHB/SMG1/NOLC1/NUP205/NXT1/RANBP2/ALYREF/RPL23/NUP210/UBR5/RANBP1/NUTF2/NDC1/NUP160/NOL6/NUP188/NUP214/LSG1/TP53/HSPA9/SETD2/IPO9
GO:0051169 nuclear transport 24 0.351590497313787 1.10570431574658 0.348167539267016 0.856181584731562 0.828391188630757 570 tags=96%	list=63%	signal=37% MDN1/MAGOHB/SMG1/NOLC1/NUP205/NXT1/RANBP2/ALYREF/RPL23/NUP210/UBR5/RANBP1/NUTF2/NDC1/NUP160/NOL6/NUP188/NUP214/LSG1/TP53/HSPA9/SETD2/IPO9
GO:1903039 positive regulation of leukocyte cell-cell adhesion 13 0.405107668611748 1.10533004432421 0.345205479452055 0.856181584731562 0.828391188630757 131 tags=23%	list=14%	signal=20% LILRB1/CCR2/CD83
GO:0009451 RNA modification 13 0.4040806644153 1.1025278791668 0.346575342465753 0.856181584731562 0.828391188630757 484 tags=85%	list=53%	signal=40% RBM47/METTL1/WDR4/TRIT1/PUS7/PUS1/METTL16/PUS7L/SNRPD2/NAT10/FBL
GO:0009914 hormone transport 13 0.403887345551325 1.10200041161918 0.346575342465753 0.856181584731562 0.828391188630757 62 tags=23%	list=7%	signal=22% TRPM2/GPR68/GHRL
GO:0030072 peptide hormone secretion 13 0.403887345551325 1.10200041161918 0.346575342465753 0.856181584731562 0.828391188630757 62 tags=23%	list=7%	signal=22% TRPM2/GPR68/GHRL
GO:0046879 hormone secretion 13 0.403887345551325 1.10200041161918 0.346575342465753 0.856181584731562 0.828391188630757 62 tags=23%	list=7%	signal=22% TRPM2/GPR68/GHRL
GO:0010564 regulation of cell cycle process 69 0.283990020624281 1.09937903560777 0.347976878612717 0.856181584731562 0.828391188630757 476 tags=70%	list=52%	signal=36% TERT/MYC/PRKDC/MYBBP1A/RAD51/E2F1/CDC45/ATM/CHEK1/BRCA2/RBL1/XRCC3/MKI67/WDR76/BIRC6/E2F8/FEN1/KNTC1/CLSPN/BRCA1/CSPP1/FBXO31/MAP3K20/ATAD5/TICRR/RAD51AP1/TIMELESS/ATR/DTL/TRIP13/INSR/EME1/CDC25A/SVIL/FANCD2/CCND2/TFAP4/BUB1B/RPL23/RHNO1/TFDP1/CEP250/MSH2/KIF15/DDX11/NAT10/RANBP1/WEE1
GO:0000278 mitotic cell cycle 85 0.27409179815144 1.09174680939539 0.349887133182844 0.856181584731562 0.828391188630757 397 tags=56%	list=44%	signal=35% TERT/MYC/PRKDC/TRIM71/CCNE1/MCM2/MCM4/SKA3/RAD51/GINS1/E2F1/CDC45/MCM6/TTLL12/MCM3/MELK/ATM/CHEK1/BRCA2/RBL1/XRCC3/MKI67/BCAT1/E2F8/NOLC1/KNTC1/NLE1/CLSPN/PCNA/BRCA1/TUBB6/FBXO31/MAP3K20/ATAD5/TICRR/TTC28/DTL/TRIP13/INSR/IQGAP3/EME1/IQGAP1/MYBL2/CDC25A/WDHD1/FANCD2/CCND2/TFAP4
GO:0016310 phosphorylation 131 0.259344859503029 1.0897999924916 0.33903743315508 0.856181584731562 0.828391188630757 153 tags=19%	list=17%	signal=19% EPHB4/DUSP6/STYK1/SLC8A1/ALPK3/CSPG4/DRD4/PID1/IL12RB2/XYLB/GHRL/ZBTB20/PKIB/SRPX2/FAM20C/TNFRSF10A/SPRED1/SPRED2/PPARGC1B/NEDD9/NME1/PRKDC/ACVR2B/CCNE1/AK4
GO:0071310 cellular response to organic substance 156 0.253417013645405 1.08435726457728 0.336170212765957 0.856181584731562 0.828391188630757 146 tags=18%	list=16%	signal=18% LILRB1/SSTR2/MRC1/TRPM2/SLC8A1/CCR1/F3/P2RY6/DRD4/PID1/GPR68/IL12RB2/GHRL/CD14/ZBTB20/FAM20C/SPRED1/EEF1E1/SPRED2/PPARGC1B/HELLS/CCR2/HRH2/SAMHD1/PRKDC/TRIM71/IRF8/ACVR2B
GO:0007043 cell-cell junction assembly 6 -0.431930432752046 -1.0822677031469 0.336309523809524 0.856181584731562 0.828391188630757 42 tags=50%	list=5%	signal=48% CLDN15/CNTNAP2/SMAD7
GO:0019362 pyridine nucleotide metabolic process 7 -0.397228809547551 -1.08226260715192 0.350299401197605 0.856181584731562 0.828391188630757 377 tags=86%	list=42%	signal=51% MTOR/TP53/QPRT/PARP10/FMO5/TP53I3
GO:0046496 nicotinamide nucleotide metabolic process 7 -0.397228809547551 -1.08226260715192 0.350299401197605 0.856181584731562 0.828391188630757 377 tags=86%	list=42%	signal=51% MTOR/TP53/QPRT/PARP10/FMO5/TP53I3
GO:0032526 response to retinoic acid 7 -0.395950103123636 -1.07877873056778 0.350299401197605 0.856181584731562 0.828391188630757 383 tags=71%	list=42%	signal=42% PTK7/RARG/LTK/MMP2/ABCA1
GO:0043484 regulation of RNA splicing 14 -0.314429076155077 -1.07777092311342 0.346863468634686 0.856181584731562 0.828391188630757 512 tags=93%	list=56%	signal=41% METTL16/C1QBP/SETX/NCL/SF3B3/PRPF19/RBMX/SRSF6/TIA1/FXR2/CCNL2/CLK1/CLK4
GO:0032623 interleukin-2 production 6 -0.429615630289309 -1.07646761184834 0.348214285714286 0.856181584731562 0.828391188630757 8 tags=33%	list=1%	signal=33% SPTBN1/LAG3
GO:0032663 regulation of interleukin-2 production 6 -0.429615630289309 -1.07646761184834 0.348214285714286 0.856181584731562 0.828391188630757 8 tags=33%	list=1%	signal=33% SPTBN1/LAG3
GO:0001932 regulation of protein phosphorylation 64 0.286027214075091 1.09522861467457 0.3512252042007 0.856557470521602 0.828754873720409 150 tags=22%	list=17%	signal=20% DUSP6/SLC8A1/CSPG4/DRD4/PID1/GHRL/PKIB/TNFRSF10A/SPRED1/SPRED2/NEDD9/PRKDC/ACVR2B/CCNE1
GO:0042592 homeostatic process 75 0.277455586987733 1.08879313211056 0.351258581235698 0.856557470521602 0.828754873720409 146 tags=23%	list=16%	signal=21% TRPM2/SLC8A1/CCR1/P2RY6/DRD4/GPR68/TLCD3B/GHRL/ZBTB20/PRDX1/PPARGC1B/CNNM1/FABP5/CCR2/MYC/PRKDC/ACVR2B
GO:0007631 feeding behavior 5 -0.467257628943517 -1.09853100354753 0.351800554016621 0.856930110558184 0.829115418408989 76 tags=60%	list=8%	signal=55% MMP17/BBS12/TRH
GO:0051223 regulation of protein transport 26 0.344586651018866 1.10431707694196 0.352258064516129 0.857096417750847 0.829276327514563 75 tags=19%	list=8%	signal=18% TRPM2/DRD4/GPR68/GHRL/CD33
GO:0030073 insulin secretion 12 0.420653793168823 1.1132935790962 0.353521126760563 0.857459657459657 0.829627776996198 62 tags=25%	list=7%	signal=24% TRPM2/GPR68/GHRL
GO:0003206 cardiac chamber morphogenesis 6 0.510068035148482 1.11138606504894 0.354354354354354 0.857459657459657 0.829627776996198 11 tags=17%	list=1%	signal=17% DNAH11
GO:0060411 cardiac septum morphogenesis 6 0.510068035148482 1.11138606504894 0.354354354354354 0.857459657459657 0.829627776996198 11 tags=17%	list=1%	signal=17% DNAH11
GO:0050776 regulation of immune response 46 0.3048547535277 1.10196515239597 0.353584447144593 0.857459657459657 0.829627776996198 8 tags=7%	list=1%	signal=7% CD1C/CD1E/LILRB1
GO:0010605 negative regulation of macromolecule metabolic process 158 0.250215557743937 1.06988202124406 0.352816153028693 0.857459657459657 0.829627776996198 150 tags=19%	list=17%	signal=19% TERT/LILRB1/ETV5/CHD5/TPPP/DUSP6/SLC8A1/CCR1/PID1/WWC1/UHRF1/GHRL/ZBTB20/PPP1R16B/PKIB/CD33/SPRED1/SPRED2/PPARGC1B/HELLS/CD83/SERPINB8/MYC/PRKDC/TRIM71/IRF8/ANXA2/ACVR2B/ZFHX3/CCNE1
GO:0010721 negative regulation of cell development 10 0.428538715548507 1.09697653603275 0.354838709677419 0.857689175312489 0.829849845036798 8 tags=10%	list=1%	signal=10% LILRB1
GO:0051236 establishment of RNA localization 16 0.386336082063496 1.11369228546395 0.356 0.858679592645243 0.830808114878326 531 tags=94%	list=58%	signal=40% MAGOHB/SMG1/ATM/NUP205/ATR/NXT1/RANBP2/ALYREF/NUP210/NUTF2/NDC1/NUP160/NOL6/NUP188/NUP214
GO:0046718 viral entry into host cell 9 0.451563651700987 1.11258165513256 0.356028368794326 0.858679592645243 0.830808114878326 20 tags=11%	list=2%	signal=11% MRC1
GO:0006006 glucose metabolic process 18 0.373507673358165 1.10877408083414 0.357615894039735 0.858819586215302 0.830943564462819 402 tags=61%	list=44%	signal=35% IGFBP4/GHRL/FABP5/NLN/PDK3/ENO1/HK2/INSR/GPI/RANBP2/TPI1
GO:0010950 positive regulation of endopeptidase activity 6 0.507928199731474 1.10672358259546 0.358858858858859 0.858819586215302 0.830943564462819 136 tags=33%	list=15%	signal=29% F3/MYC
GO:0010952 positive regulation of peptidase activity 6 0.507928199731474 1.10672358259546 0.358858858858859 0.858819586215302 0.830943564462819 136 tags=33%	list=15%	signal=29% F3/MYC
GO:0043280 positive regulation of cysteine-type endopeptidase activity involved in apoptotic process 6 0.507928199731474 1.10672358259546 0.358858858858859 0.858819586215302 0.830943564462819 136 tags=33%	list=15%	signal=29% F3/MYC
GO:2001056 positive regulation of cysteine-type endopeptidase activity 6 0.507928199731474 1.10672358259546 0.358858858858859 0.858819586215302 0.830943564462819 136 tags=33%	list=15%	signal=29% F3/MYC
GO:1901293 nucleoside phosphate biosynthetic process 27 0.339960382601227 1.10286461209718 0.360406091370558 0.858819586215302 0.830943564462819 369 tags=63%	list=41%	signal=39% NCS1/PID1/NME1/AK4/PFAS/PDK3/ACAT1/CAD/ENO1/PAICS/ACOT7/MTHFD1/ATP5MC1/DHODH/TK1/NDUFB2/DTYMK
GO:2000045 regulation of G1/S transition of mitotic cell cycle 14 0.394458510581035 1.09809793982478 0.359781121751026 0.858819586215302 0.830943564462819 238 tags=36%	list=26%	signal=27% TERT/PRKDC/E2F1/ATM/RBL1
GO:0030031 cell projection assembly 25 0.345505580423665 1.0971217216248 0.36 0.858819586215302 0.830943564462819 173 tags=28%	list=19%	signal=23% TRPM2/CSPG4/ABI3/PPP1R16B/DYNC2H1/RPGRIP1L/EMP1
GO:0120031 plasma membrane bounded cell projection assembly 25 0.345505580423665 1.0971217216248 0.36 0.858819586215302 0.830943564462819 173 tags=28%	list=19%	signal=23% TRPM2/CSPG4/ABI3/PPP1R16B/DYNC2H1/RPGRIP1L/EMP1
GO:0018193 peptidyl-amino acid modification 82 0.2728525687824 1.08779084930599 0.360766629086809 0.858819586215302 0.830943564462819 277 tags=34%	list=31%	signal=26% CHD5/EPHB4/STYK1/CSPG4/IL12RB2/GHRL/SPRED1/SPRED2/NEDD9/PRKDC/EEF2KMT/POGLUT3/METAP1D/MYBBP1A/SMG1/MATK/PDK3/MELK/ATM/FGFR1/TRRAP/CAD/CHEK1/BRCA2/SETD7/CD300A/CLSPN/BRCA1
GO:0098781 ncRNA transcription 6 -0.425720620842572 -1.06670807047777 0.357142857142857 0.858819586215302 0.830943564462819 525 tags=100%	list=58%	signal=42% DDX11/ICE1/MTOR/NCL/TP53
GO:1905952 regulation of lipid localization 7 -0.391187816595712 -1.06580372847871 0.359281437125749 0.858819586215302 0.830943564462819 140 tags=71%	list=15%	signal=61% NR1H3/ABCA7/PNPLA2/ABCG1/ABCA1
GO:0043542 endothelial cell migration 12 0.416433107453642 1.10212320007573 0.361971830985916 0.858902986886838 0.831024258071113 95 tags=25%	list=10%	signal=23% EPHB4/SRPX2/SPRED1
GO:0046636 negative regulation of alpha-beta T cell activation 5 0.535103435486646 1.10011078192817 0.361934477379095 0.858902986886838 0.831024258071113 8 tags=20%	list=1%	signal=20% LILRB1
GO:0009267 cellular response to starvation 11 -0.341912085443864 -1.09231697646649 0.361774744027304 0.858902986886838 0.831024258071113 391 tags=82%	list=43%	signal=47% LARS1/MTOR/TP53/ATF4/MAX/PRKAG2/ZFYVE1/GABARAPL1/SP7
GO:0009611 response to wounding 35 0.325130518707048 1.11408028775561 0.3625 0.859220139421965 0.831331116300998 142 tags=23%	list=16%	signal=20% MYOF/CCR1/F3/THBD/CCR2/MACF1/JAML/ANXA2
GO:0030902 hindbrain development 9 0.449570547873899 1.1076709614874 0.363120567375887 0.859220139421965 0.831331116300998 270 tags=44%	list=30%	signal=32% SSTR2/RPGRIP1L/AHI1/B4GALT2
GO:0051321 meiotic cell cycle 21 0.357267902466452 1.08956115033769 0.363276089828269 0.859220139421965 0.831331116300998 418 tags=71%	list=46%	signal=39% MSH5/CCNE1/RAD51/RAD54L/ATM/BRCA2/MSH6/RAD51AP1/TRIP13/INSR/EME1/CDC25A/FANCD2/FIGNL1/BUB1B
GO:0051897 positive regulation of protein kinase B signaling 7 0.48834628190899 1.11593719593776 0.365269461077844 0.860238880527715 0.832316790567472 468 tags=100%	list=52%	signal=49% F3/MYORG/FGFR1/PHB1/INSR/C1QBP/HIP1
GO:0006486 protein glycosylation 10 0.426628743400536 1.09208737536936 0.364656381486676 0.860238880527715 0.832316790567472 318 tags=70%	list=35%	signal=46% GALNT6/POGLUT3/B3GNT7/GALNT14/ST3GAL5/B4GALT2/MGAT4A
GO:0043413 macromolecule glycosylation 10 0.426628743400536 1.09208737536936 0.364656381486676 0.860238880527715 0.832316790567472 318 tags=70%	list=35%	signal=46% GALNT6/POGLUT3/B3GNT7/GALNT14/ST3GAL5/B4GALT2/MGAT4A
GO:0030278 regulation of ossification 11 -0.340571894436218 -1.08803542734412 0.36518771331058 0.860238880527715 0.832316790567472 32 tags=45%	list=4%	signal=44% RUNX2/ADRB2/SMAD7/S1PR1/TMEM119
GO:0005975 carbohydrate metabolic process 45 0.301851227526035 1.07994044334552 0.36576354679803 0.86048219022357 0.832552202788138 270 tags=38%	list=30%	signal=28% IGFBP4/GLB1L2/P2RY6/XYLB/GHRL/ZBTB20/FABP5/ALDH1B1/B3GNT7/MYORG/NLN/ST3GAL5/PDK3/SYNJ2/ENO1/ENOSF1/B4GALT2
GO:0003205 cardiac chamber development 7 0.485496417963739 1.10942487200353 0.375748502994012 0.861087411240161 0.833137779219889 11 tags=14%	list=1%	signal=14% DNAH11
GO:0003279 cardiac septum development 7 0.485496417963739 1.10942487200353 0.375748502994012 0.861087411240161 0.833137779219889 11 tags=14%	list=1%	signal=14% DNAH11
GO:0099111 microtubule-based transport 7 0.485002557012168 1.10829633304277 0.375748502994012 0.861087411240161 0.833137779219889 101 tags=29%	list=11%	signal=26% DNAH11/DYNC2H1
GO:0006754 ATP biosynthetic process 7 0.483900441135776 1.10577784944565 0.375748502994012 0.861087411240161 0.833137779219889 352 tags=71%	list=39%	signal=44% PID1/AK4/ENO1/ATP5MC1/NDUFB2
GO:0009408 response to heat 7 0.481121413869827 1.09942739688876 0.380239520958084 0.861087411240161 0.833137779219889 64 tags=29%	list=7%	signal=27% TRPM2/CD14
GO:0045913 positive regulation of carbohydrate metabolic process 7 0.480886770490975 1.09889120508401 0.380239520958084 0.861087411240161 0.833137779219889 68 tags=29%	list=7%	signal=27% P2RY6/ZBTB20
GO:0006091 generation of precursor metabolites and energy 28 0.336231455775962 1.09804814453779 0.367217280813215 0.861087411240161 0.833137779219889 360 tags=57%	list=40%	signal=36% PID1/XYLB/ZBTB20/PHGDH/MYC/AK4/CYB5A/MYBBP1A/ACAT1/TRAP1/ENO1/HK2/PGAM1/NDUFB2/INSR/GPI
GO:0032092 positive regulation of protein binding 6 0.50383279972244 1.09780012496393 0.369369369369369 0.861087411240161 0.833137779219889 142 tags=50%	list=16%	signal=42% TERT/TIAM1/ANXA2
GO:2001259 positive regulation of cation channel activity 6 0.50375685287672 1.09763464455701 0.369369369369369 0.861087411240161 0.833137779219889 114 tags=33%	list=13%	signal=29% P2RY6/CCR2
GO:0010165 response to X-ray 7 0.480318439367349 1.09759249172433 0.380239520958084 0.861087411240161 0.833137779219889 235 tags=57%	list=26%	signal=43% THBD/RAD51/ATM/BRCA2
GO:0031109 microtubule polymerization or depolymerization 7 0.479930395450792 1.09670575897713 0.381736526946108 0.861087411240161 0.833137779219889 17 tags=14%	list=2%	signal=14% TPPP
GO:0070507 regulation of microtubule cytoskeleton organization 7 0.479078365685927 1.09475875591418 0.383233532934132 0.861087411240161 0.833137779219889 17 tags=14%	list=2%	signal=14% TPPP
GO:0071901 negative regulation of protein serine/threonine kinase activity 8 0.459967464904975 1.09442996215949 0.383941605839416 0.861087411240161 0.833137779219889 72 tags=25%	list=8%	signal=23% SLC8A1/PKIB
GO:0070997 neuron death 22 0.354295793519731 1.09207687881821 0.369934640522876 0.861087411240161 0.833137779219889 22 tags=9%	list=2%	signal=9% TERT/TRPM2
GO:0043462 regulation of ATP-dependent activity 6 0.501072851754211 1.09178648070321 0.376876876876877 0.861087411240161 0.833137779219889 237 tags=50%	list=26%	signal=37% UHRF1/MCM2/MSH6
GO:0071480 cellular response to gamma radiation 6 0.499837373579398 1.08909450015838 0.378378378378378 0.861087411240161 0.833137779219889 375 tags=83%	list=41%	signal=49% RAD51/ATM/MAP3K20/ATR/WRN
GO:0006402 mRNA catabolic process 14 0.390487210631981 1.08704259135212 0.372093023255814 0.861087411240161 0.833137779219889 253 tags=50%	list=28%	signal=37% TRIM71/MAGOHB/SMG1/E2F1/EXOSC5/ATM/MRTO4
GO:0009185 ribonucleoside diphosphate metabolic process 14 0.390159909591823 1.08613144711702 0.373461012311902 0.861087411240161 0.833137779219889 402 tags=71%	list=44%	signal=40% ZBTB20/AK4/CAD/ENO1/HK2/PGAM1/DHODH/INSR/GPI/TPI1
GO:0008015 blood circulation 17 0.36920993234014 1.08586612345946 0.378807947019868 0.861087411240161 0.833137779219889 117 tags=24%	list=13%	signal=21% MYOF/SLC8A1/GHRL/HRH2
GO:0007193 adenylate cyclase-inhibiting G protein-coupled receptor signaling pathway 5 0.528055857458688 1.08562177651189 0.383775351014041 0.861087411240161 0.833137779219889 42 tags=40%	list=5%	signal=38% SSTR2/DRD4
GO:0035150 regulation of tube size 6 0.498117278154758 1.08534658820592 0.37987987987988 0.861087411240161 0.833137779219889 117 tags=33%	list=13%	signal=29% SLC8A1/HRH2
GO:0035296 regulation of tube diameter 6 0.498117278154758 1.08534658820592 0.37987987987988 0.861087411240161 0.833137779219889 117 tags=33%	list=13%	signal=29% SLC8A1/HRH2
GO:0097746 blood vessel diameter maintenance 6 0.498117278154758 1.08534658820592 0.37987987987988 0.861087411240161 0.833137779219889 117 tags=33%	list=13%	signal=29% SLC8A1/HRH2
GO:0006401 RNA catabolic process 19 0.362629967492091 1.08436793663753 0.376657824933687 0.861087411240161 0.833137779219889 254 tags=47%	list=28%	signal=35% TRIM71/RNASE6/MAGOHB/SMG1/E2F1/EXOSC5/ATM/MRTO4/FEN1
GO:0022900 electron transport chain 6 0.497389171275209 1.08376011780583 0.381381381381381 0.861087411240161 0.833137779219889 183 tags=50%	list=20%	signal=40% PHGDH/CYB5A/MYBBP1A
GO:0071322 cellular response to carbohydrate stimulus 11 0.416783537529253 1.08342224250939 0.372355430183357 0.861087411240161 0.833137779219889 68 tags=27%	list=7%	signal=26% GPR68/GHRL/ZBTB20
GO:0044000 movement in host 10 0.423177729456324 1.08325344465326 0.371669004207574 0.861087411240161 0.833137779219889 20 tags=10%	list=2%	signal=10% MRC1
GO:0044409 entry into host 10 0.423177729456324 1.08325344465326 0.371669004207574 0.861087411240161 0.833137779219889 20 tags=10%	list=2%	signal=10% MRC1
GO:0001678 cellular glucose homeostasis 11 0.416123602120048 1.08170675080549 0.372355430183357 0.861087411240161 0.833137779219889 68 tags=27%	list=7%	signal=26% GPR68/GHRL/ZBTB20
GO:0043549 regulation of kinase activity 49 0.29510512037408 1.08069620125463 0.380382775119617 0.861087411240161 0.833137779219889 150 tags=20%	list=17%	signal=18% EPHB4/SLC8A1/DRD4/GHRL/PKIB/TNFRSF10A/SPRED1/NEDD9/ACVR2B/CCNE1
GO:0033673 negative regulation of kinase activity 15 0.381192051047561 1.0799048477291 0.382234185733513 0.861087411240161 0.833137779219889 95 tags=20%	list=10%	signal=18% SLC8A1/PKIB/SPRED1
GO:0006935 chemotaxis 31 0.323074249495725 1.07878152581077 0.379093198992443 0.861087411240161 0.833137779219889 36 tags=13%	list=4%	signal=13% EPHB4/TRPM2/CCR1/F3
GO:0042330 taxis 31 0.323074249495725 1.07878152581077 0.379093198992443 0.861087411240161 0.833137779219889 36 tags=13%	list=4%	signal=13% EPHB4/TRPM2/CCR1/F3
GO:0033365 protein localization to organelle 48 0.295180485986955 1.07865596314576 0.377697841726619 0.861087411240161 0.833137779219889 15 tags=6%	list=2%	signal=6% TERT/DNAH11/TULP2
GO:0009150 purine ribonucleotide metabolic process 32 0.320767095173406 1.07812177856419 0.37452711223203 0.861087411240161 0.833137779219889 413 tags=69%	list=45%	signal=39% PID1/ZBTB20/NME1/AK4/PFAS/NUDT8/PDK3/ACAT1/ENO1/PAICS/ACOT7/MTHFD1/HK2/ATP5MC1/PGAM1/NDUFB2/INSR/GPI/FIGNL1/TPI1/HPRT1/GCDH
GO:0007093 mitotic cell cycle checkpoint signaling 21 0.352328021372714 1.07449597798421 0.3778071334214 0.861087411240161 0.833137779219889 447 tags=76%	list=49%	signal=40% PRKDC/ATM/CHEK1/XRCC3/KNTC1/CLSPN/BRCA1/FBXO31/MAP3K20/TICRR/DTL/TRIP13/EME1/FANCD2/BUB1B/MSH2
GO:0051726 regulation of cell cycle 92 0.266463058292902 1.0720711873861 0.384009009009009 0.861087411240161 0.833137779219889 476 tags=66%	list=52%	signal=35% TERT/LILRB1/CGREF1/MYC/PRKDC/ZFHX3/CCNE1/MYBBP1A/RAD51/E2F1/CDC45/TTLL12/ATM/TRRAP/CHEK1/BRCA2/RBL1/XRCC3/MKI67/WDR76/BIRC6/E2F8/FEN1/KNTC1/NLE1/CLSPN/BRCA1/CSPP1/PCLAF/FBXO31/MAP3K20/ATAD5/TICRR/RAD51AP1/TIMELESS/ATR/TTC28/DTL/TRIP13/INSR/EME1/IQGAP1/CDC25A/SVIL/FANCD2/FIGNL1/CCND2/TFAP4/INO80D/BUB1B/RPL23/RHNO1/TFDP1/CEP250/MSH2/RUVBL1/KIF15/DDX11/NAT10/RANBP1/WEE1
GO:0031532 actin cytoskeleton reorganization 10 0.418141779287237 1.07036238260523 0.38148667601683 0.861087411240161 0.833137779219889 118 tags=30%	list=13%	signal=26% TRPM2/ABI3/NEDD9
GO:0016358 dendrite development 10 0.417912834459937 1.06977632796307 0.38148667601683 0.861087411240161 0.833137779219889 172 tags=40%	list=19%	signal=33% ABI3/GHRL/TANC2/NSMF
GO:0031032 actomyosin structure organization 9 -0.361512791991101 -1.06162445574403 0.383838383838384 0.861087411240161 0.833137779219889 584 tags=100%	list=64%	signal=36% EPB41L2/CCDC88A/STMN1/PAK1/MTOR/MYL9/RHPN1/S1PR1
GO:0031349 positive regulation of defense response 7 -0.387615399428725 -1.05607056355198 0.368263473053892 0.861087411240161 0.833137779219889 8 tags=29%	list=1%	signal=29% IRF7/LAG3
GO:0043412 macromolecule modification 222 0.239658922140101 1.05449106690456 0.38241308793456 0.861087411240161 0.833137779219889 235 tags=27%	list=26%	signal=27% CHD5/TPPP/EPHB4/DUSP6/STYK1/SLC8A1/SH3RF3/DUSP4/ALPK3/CSPG4/DRD4/PID1/IL12RB2/UHRF1/GHRL/RBM47/PPP1R16B/PKIB/CD33/FAM20C/TNFRSF10A/SPRED1/DTX4/SPRED2/HELLS/GALNT6/NEDD9/METTL1/ALKBH2/MYC/PRKDC/TRIM71/UNG/ACVR2B/CCNE1/EEF2KMT/NSMF/POGLUT3/METAP1D/MYBBP1A/B3GNT7/WDR4/RAD51/GALNT14/SMG1/MATK/EXOSC5/HUWE1/TTLL12/ST3GAL5/PDK3/TOX/MELK/ATM/FGFR1/TRRAP/CAD/CHEK1/TRIT1/BRCA2
GO:0030833 regulation of actin filament polymerization 6 -0.420177383592018 -1.05281864247675 0.375 0.861087411240161 0.833137779219889 530 tags=83%	list=58%	signal=35% SPTBN1/MTOR/SSH3/ADD3/FCHSD1
GO:0032272 negative regulation of protein polymerization 6 -0.420177383592018 -1.05281864247675 0.375 0.861087411240161 0.833137779219889 530 tags=100%	list=58%	signal=42% FKBP4/STMN1/SPTBN1/SSH3/ADD3
GO:0051716 cellular response to stimulus 396 0.233223316299641 1.04979899506865 0.370854271356784 0.861087411240161 0.833137779219889 255 tags=29%	list=28%	signal=37% TERT/IGFBP4/LILRB1/ETV5/CPNE7/CHD5/SSTR2/EPHB4/MRC1/TRPM2/DUSP6/STYK1/SLC8A1/SH3RF3/DUSP4/CCR1/F3/CSPG4/P2RY6/DRD4/PID1/GPR68/WWC1/ABI3/IL12RB2/ASIC1/UHRF1/GHRL/CD14/ZBTB20/PPP1R16B/CD33/TNFSF8/MSH5/NETO2/TIAM1/FAM20C/MS4A6A/GINS2/TNFRSF10A/SPRED1/DTX4/DYNC2H1/PRDX1/EEF1E1/SPRED2/PSD3/PPARGC1B/CD320/HELLS/FABP5/CCR2/MACF1/HRH2/NEDD9/SAMHD1/NPW/CD83/ALKBH2/MYC/PRKDC/TRIM71/IRF8/JAML/UNG…
GO:1904377 positive regulation of protein localization to cell periphery 7 -0.385127635960044 -1.04929257234671 0.374251497005988 0.861087411240161 0.833137779219889 562 tags=100%	list=62%	signal=38% EZR/PTPN9/ATP2B4/SPTBN1/SQSTM1/STX4
GO:0060326 cell chemotaxis 16 0.374806505658473 1.0804559379078 0.385333333333333 0.863178026449644 0.835160536131784 141 tags=31%	list=16%	signal=27% TRPM2/CCR1/CCR2/NEDD9/JAML
GO:0042255 ribosome assembly 8 0.458888888888889 1.09186363736798 0.388321167883212 0.864829663090533 0.836758563074353 495 tags=100%	list=55%	signal=46% PRKDC/MDN1/MRTO4/NLE1/C1QBP/RRP7A/NIP7/MRPL20
GO:0042273 ribosomal large subunit biogenesis 8 0.458888888888889 1.09186363736798 0.388321167883212 0.864829663090533 0.836758563074353 495 tags=100%	list=55%	signal=46% MDN1/EBNA1BP2/MRTO4/NLE1/WDR74/URB1/NIP7/MRPL20
GO:0051602 response to electrical stimulus 7 0.473533806840406 1.0820886902661 0.387724550898204 0.864829663090533 0.836758563074353 172 tags=43%	list=19%	signal=35% GHRL/CD14/NSMF
GO:1901988 negative regulation of cell cycle phase transition 36 0.313321259451004 1.08040017960913 0.388613861386139 0.864829663090533 0.836758563074353 447 tags=69%	list=49%	signal=37% PRKDC/RAD51/E2F1/CDC45/ATM/CHEK1/BRCA2/RBL1/XRCC3/WDR76/KNTC1/CLSPN/BRCA1/FBXO31/MAP3K20/TICRR/TIMELESS/ATR/DTL/TRIP13/EME1/FANCD2/BUB1B/RHNO1/MSH2
GO:0120034 positive regulation of plasma membrane bounded cell projection assembly 5 -0.457364341085271 -1.07527170767712 0.387811634349031 0.864829663090533 0.836758563074353 496 tags=100%	list=55%	signal=46% HTT/FSCN1/MTOR/MARK4
GO:0030330 DNA damage response	signal transduction by p53 class mediator 11 0.41266967388394 1.07272831874645 0.38787023977433 0.864829663090533 0.836758563074353 235 tags=45%	list=26%	signal=34% SPRED1/EEF1E1/SPRED2/ATM/BRCA2
GO:0045597 positive regulation of cell differentiation 40 0.3042265685292 1.06502130556902 0.388819875776398 0.864829663090533 0.836758563074353 146 tags=28%	list=16%	signal=24% TERT/CCR1/GPR68/TIAM1/FAM20C/PPARGC1B/MACF1/NEDD9/CD83/PRKDC/ACVR2B
GO:0010770 positive regulation of cell morphogenesis involved in differentiation 5 0.524916943521595 1.07916853245338 0.390015600624025 0.86486843159527 0.836796073210395 434 tags=100%	list=48%	signal=52% NEDD9/PRKDC/FBXO31/S100A10/C1QBP
GO:0045859 regulation of protein kinase activity 39 0.306821725390973 1.0743009530926 0.389369592088999 0.86486843159527 0.836796073210395 150 tags=23%	list=17%	signal=20% SLC8A1/DRD4/GHRL/PKIB/TNFRSF10A/SPRED1/NEDD9/ACVR2B/CCNE1
GO:0006338 chromatin remodeling 25 0.335450701915121 1.06519336432737 0.389677419354839 0.86486843159527 0.836796073210395 255 tags=36%	list=28%	signal=27% CHD5/HELLS/MYC/MCM2/CHAF1B/MYBBP1A/RAD54L/CHEK1/SETD7
GO:0070201 regulation of establishment of protein localization 29 0.327421312344705 1.07709069083755 0.390644753476612 0.865392099754024 0.837302743870235 75 tags=17%	list=8%	signal=16% TRPM2/DRD4/GPR68/GHRL/CD33
GO:0061098 positive regulation of protein tyrosine kinase activity 5 0.522707257507292 1.07462567354462 0.391575663026521 0.866582522597386 0.838454527337401 118 tags=40%	list=13%	signal=35% GHRL/NEDD9
GO:0042742 defense response to bacterium 9 0.440934514685686 1.08639313706081 0.394326241134752 0.867217624125709 0.839069014403382 166 tags=67%	list=18%	signal=55% STAB1/MPEG1/TNFSF8/IRF8/RNASE6/LYZ
GO:0051345 positive regulation of hydrolase activity 28 0.328377852449339 1.07240023321779 0.397712833545108 0.867217624125709 0.839069014403382 136 tags=25%	list=15%	signal=22% F3/P2RY6/CD33/TIAM1/PPARGC1B/NEDD9/MYC
GO:0000904 cell morphogenesis involved in differentiation 29 0.324713371985608 1.06818260439919 0.402022756005057 0.867217624125709 0.839069014403382 172 tags=31%	list=19%	signal=26% EPHB4/ABI3/TIAM1/MACF1/NEDD9/PRKDC/ST14/TANC2/NSMF
GO:0009165 nucleotide biosynthetic process 26 0.332590467255952 1.0658722023412 0.393548387096774 0.867217624125709 0.839069014403382 413 tags=69%	list=45%	signal=39% NCS1/PID1/NME1/AK4/PFAS/PDK3/ACAT1/CAD/ENO1/PAICS/ACOT7/MTHFD1/ATP5MC1/DHODH/NDUFB2/DTYMK/HPRT1/GCDH
GO:0033866 nucleoside bisphosphate biosynthetic process 5 0.51827242524917 1.06550817128309 0.397815912636505 0.867217624125709 0.839069014403382 440 tags=100%	list=48%	signal=52% PDK3/ACAT1/ACOT7/GCDH/ACACA
GO:0034030 ribonucleoside bisphosphate biosynthetic process 5 0.51827242524917 1.06550817128309 0.397815912636505 0.867217624125709 0.839069014403382 440 tags=100%	list=48%	signal=52% PDK3/ACAT1/ACOT7/GCDH/ACACA
GO:0034033 purine nucleoside bisphosphate biosynthetic process 5 0.51827242524917 1.06550817128309 0.397815912636505 0.867217624125709 0.839069014403382 440 tags=100%	list=48%	signal=52% PDK3/ACAT1/ACOT7/GCDH/ACACA
GO:0071695 anatomical structure maturation 13 0.390383613459744 1.06515568625893 0.395890410958904 0.867217624125709 0.839069014403382 88 tags=23%	list=10%	signal=21% LHX6/CATSPER2/FAM20C
GO:0010977 negative regulation of neuron projection development 5 -0.452934662236988 -1.06485745384974 0.401662049861496 0.867217624125709 0.839069014403382 500 tags=100%	list=55%	signal=45% PTPN9/CERS2/IFRD1/SEMA6C
GO:0007586 digestion 5 0.517595636623139 1.06411677213442 0.400936037441498 0.867217624125709 0.839069014403382 117 tags=40%	list=13%	signal=35% GHRL/HRH2
GO:0022600 digestive system process 5 0.517595636623139 1.06411677213442 0.400936037441498 0.867217624125709 0.839069014403382 117 tags=40%	list=13%	signal=35% GHRL/HRH2
GO:0090407 organophosphate biosynthetic process 47 0.292445900397289 1.06385251982521 0.399759903961585 0.867217624125709 0.839069014403382 369 tags=55%	list=41%	signal=35% NCS1/P2RY6/PID1/XYLB/FABP5/NME1/AK4/PFAS/PDXK/SMG1/PDK3/ACAT1/ATM/CAD/SYNJ2/ENO1/PAICS/HDHD5/ACOT7/MTHFD1/ATP5MC1/DHODH/TK1/NDUFB2/AKR1A1/DTYMK
GO:1902743 regulation of lamellipodium organization 5 0.517111361637132 1.06312115876663 0.402496099843994 0.867217624125709 0.839069014403382 49 tags=20%	list=5%	signal=19% ABI3
GO:0001508 action potential 5 0.516176903587097 1.0612000210801 0.402496099843994 0.867217624125709 0.839069014403382 30 tags=20%	list=3%	signal=19% SLC8A1
GO:0001824 blastocyst development 11 0.408026755852843 1.06065912643896 0.400564174894217 0.867217624125709 0.839069014403382 542 tags=100%	list=60%	signal=41% GINS1/CHEK1/BRCA2/NLE1/HOPX/WDR74/RRP7A/CNOT1/ASF1B/CAPN2/NASP
GO:0065004 protein-DNA complex assembly 12 0.40052475948477 1.06002049724651 0.4 0.867217624125709 0.839069014403382 260 tags=50%	list=29%	signal=36% HELLS/MCM2/CHAF1B/RAD51/CDC45/KNTC1
GO:0050657 nucleic acid transport 14 0.380313199105145 1.05872006617471 0.400820793433653 0.867217624125709 0.839069014403382 568 tags=100%	list=63%	signal=38% MAGOHB/SMG1/NUP205/NXT1/RANBP2/ALYREF/NUP210/NUTF2/NDC1/NUP160/NOL6/NUP188/NUP214/SETD2
GO:0050658 RNA transport 14 0.380313199105145 1.05872006617471 0.400820793433653 0.867217624125709 0.839069014403382 568 tags=100%	list=63%	signal=38% MAGOHB/SMG1/NUP205/NXT1/RANBP2/ALYREF/NUP210/NUTF2/NDC1/NUP160/NOL6/NUP188/NUP214/SETD2
GO:0051168 nuclear export 14 0.380313199105145 1.05872006617471 0.400820793433653 0.867217624125709 0.839069014403382 568 tags=100%	list=63%	signal=38% MDN1/MAGOHB/SMG1/NXT1/RANBP2/ALYREF/NUTF2/NUP160/NOL6/NUP188/NUP214/LSG1/HSPA9/SETD2
GO:0002764 immune response-regulating signaling pathway 21 0.34659142753732 1.05700106804363 0.398943196829591 0.867217624125709 0.839069014403382 75 tags=14%	list=8%	signal=13% LILRB1/CD14/CD33
GO:0034330 cell junction organization 25 0.332794877084906 1.05676003278324 0.39741935483871 0.867217624125709 0.839069014403382 118 tags=28%	list=13%	signal=25% ABI3/GHRL/SRPX2/PPFIA4/TLN2/MACF1/NEDD9
GO:0072676 lymphocyte migration 8 -0.372652994266518 -1.05504645374941 0.394321766561514 0.867217624125709 0.839069014403382 101 tags=38%	list=11%	signal=34% ITGAL/CD200/S1PR1
GO:0010648 negative regulation of cell communication 74 0.269236322973076 1.05340074315394 0.399082568807339 0.867217624125709 0.839069014403382 120 tags=16%	list=13%	signal=15% TERT/IGFBP4/DUSP6/DUSP4/PID1/WWC1/ASIC1/GHRL/SPRED1/SPRED2/HELLS/SAMHD1
GO:0023057 negative regulation of signaling 74 0.269236322973076 1.05340074315394 0.399082568807339 0.867217624125709 0.839069014403382 120 tags=16%	list=13%	signal=15% TERT/IGFBP4/DUSP6/DUSP4/PID1/WWC1/ASIC1/GHRL/SPRED1/SPRED2/HELLS/SAMHD1
GO:0050868 negative regulation of T cell activation 9 -0.357978223118983 -1.05124478222131 0.397306397306397 0.867217624125709 0.839069014403382 32 tags=22%	list=4%	signal=22% SMAD7/LAG3
GO:1903038 negative regulation of leukocyte cell-cell adhesion 9 -0.357978223118983 -1.05124478222131 0.397306397306397 0.867217624125709 0.839069014403382 32 tags=22%	list=4%	signal=22% SMAD7/LAG3
GO:0048515 spermatid differentiation 6 -0.412093538000152 -1.03256333204271 0.395833333333333 0.867217624125709 0.839069014403382 14 tags=33%	list=2%	signal=33% BBS2/TMEM119
GO:0009410 response to xenobiotic stimulus 19 0.351817337292159 1.05203506139114 0.403183023872679 0.86784850299867 0.839679415875189 203 tags=37%	list=22%	signal=29% DUSP6/SLC8A1/MYC/PFAS/RAD51/E2F1/RAD54L
GO:0071805 potassium ion transmembrane transport 7 0.467338918457141 1.06793253380977 0.404191616766467 0.868321892799767 0.840137440138978 119 tags=43%	list=13%	signal=38% KCNK17/NETO2/KCNC4
GO:0006284 base-excision repair 7 0.467258601553829 1.06774899884045 0.404191616766467 0.868321892799767 0.840137440138978 487 tags=100%	list=54%	signal=47% UNG/HUWE1/FEN1/PCNA/WRN/LIG1/POLD1
GO:0051093 negative regulation of developmental process 48 0.289139967681464 1.05658254908208 0.405275779376499 0.868693748104591 0.84049722556704 114 tags=21%	list=13%	signal=19% LILRB1/CCR1/GPR68/TLCD3B/WWC1/STAB1/GHRL/SPRED1/SPRED2/CCR2
GO:0006282 regulation of DNA repair 21 0.342754001640942 1.04529805709546 0.40554821664465 0.868693748104591 0.84049722556704 568 tags=95%	list=63%	signal=37% PRKDC/RAD51/TRRAP/CHEK1/PCNA/BRCA1/RAD51AP1/TIMELESS/ATR/FIGNL1/INO80D/RIF1/UBR5/RUVBL1/DDX11/RUVBL2/USP1/NSD2/SF3B3/SETD2
GO:0007052 mitotic spindle organization 6 -0.41019955654102 -1.02781767207493 0.404761904761905 0.868693748104591 0.84049722556704 539 tags=100%	list=59%	signal=41% KIF15/STMN1/BIRC5/KIFC2/EFHC1
GO:0042274 ribosomal small subunit biogenesis 8 0.448888888888889 1.06806999878127 0.407299270072993 0.870750478350223 0.842487197371218 504 tags=100%	list=56%	signal=45% PRKDC/UTP20/HEATR1/WDR43/TSR1/RRP7A/NAT10/NGDN
GO:0042398 cellular modified amino acid biosynthetic process 5 0.513824036791455 1.05636279904288 0.407176287051482 0.870750478350223 0.842487197371218 353 tags=80%	list=39%	signal=49% ALDH7A1/MTHFD1L/MTHFD1/DHFR
GO:0035265 organ growth 8 0.448126902180385 1.06625695514627 0.408759124087591 0.872177898489221 0.843868285550066 47 tags=25%	list=5%	signal=24% DUSP6/WWC1
GO:0005996 monosaccharide metabolic process 23 0.337767095291089 1.05172982285985 0.408616187989556 0.872177898489221 0.843868285550066 112 tags=17%	list=12%	signal=16% IGFBP4/XYLB/GHRL/FABP5
GO:1903522 regulation of blood circulation 9 0.435583215290267 1.07320837890759 0.409929078014184 0.873827521575251 0.845464364294807 117 tags=33%	list=13%	signal=29% SLC8A1/GHRL/HRH2
GO:0006513 protein monoubiquitination 9 0.433623617774357 1.06838023953137 0.415602836879433 0.874050388665307 0.845679997446618 354 tags=67%	list=39%	signal=41% UHRF1/RAD51/HUWE1/BRCA2/BRCA1/DTL
GO:0048144 fibroblast proliferation 9 0.433561077011115 1.06822614894942 0.415602836879433 0.874050388665307 0.845679997446618 258 tags=56%	list=28%	signal=40% PRDX1/MYC/E2F1/E2F8/CD300A
GO:0006397 mRNA processing 27 -0.258664706156148 -1.06598127964406 0.420560747663551 0.874050388665307 0.845679997446618 512 tags=89%	list=56%	signal=40% METTL16/PUS7L/ALYREF/SNRPD2/C1QBP/SNRNP25/PRPF4/SETX/PRPF8/GEMIN4/NCL/TTF2/SF3B3/SYNCRIP/SF3A3/PRPF19/ADAR/RBMX/SRSF6/SYF2/TIA1/PAXBP1/FXR2/CDC5L
GO:2001237 negative regulation of extrinsic apoptotic signaling pathway 7 0.464057501792209 1.06043405363817 0.413173652694611 0.874050388665307 0.845679997446618 6 tags=14%	list=1%	signal=14% TERT
GO:0016447 somatic recombination of immunoglobulin gene segments 8 0.444723963770422 1.05816012648032 0.417518248175182 0.874050388665307 0.845679997446618 448 tags=88%	list=49%	signal=45% PRKDC/UNG/MSH6/ATAD5/RIF1/MSH2/HSPD1
GO:0002312 B cell activation involved in immune response 8 0.44465801929643 1.05800322058222 0.417518248175182 0.874050388665307 0.845679997446618 448 tags=88%	list=49%	signal=45% IRF8/UNG/MSH6/ATAD5/RIF1/MSH2/HSPD1
GO:0071363 cellular response to growth factor stimulus 32 -0.240802708525371 -1.0572083355858 0.411483253588517 0.874050388665307 0.845679997446618 55 tags=25%	list=6%	signal=24% PPP2R5B/MAP2K5/RUNX2/NOG/CDKN1C/SMAD7/CLEC3B/CILP
GO:0043524 negative regulation of neuron apoptotic process 7 0.461481679767247 1.0545479524959 0.414670658682635 0.874050388665307 0.845679997446618 6 tags=14%	list=1%	signal=14% TERT
GO:0035773 insulin secretion involved in cellular response to glucose stimulus 6 0.483467785256254 1.05342684192602 0.423423423423423 0.874050388665307 0.845679997446618 62 tags=33%	list=7%	signal=31% GPR68/GHRL
GO:0061178 regulation of insulin secretion involved in cellular response to glucose stimulus 6 0.483467785256254 1.05342684192602 0.423423423423423 0.874050388665307 0.845679997446618 62 tags=33%	list=7%	signal=31% GPR68/GHRL
GO:0042110 T cell activation 33 0.310902927932929 1.05181696087045 0.421777221526909 0.874050388665307 0.845679997446618 141 tags=21%	list=16%	signal=19% CD1C/LILRB1/TNFSF8/CCR2/CD83/PRKDC/JAML
GO:0032204 regulation of telomere maintenance 11 0.403630234382946 1.04923043811217 0.411847672778561 0.874050388665307 0.845679997446618 463 tags=82%	list=51%	signal=41% PKIB/MYC/SMG1/ATM/ATR/INO80D/MAPKAPK5/RUVBL1/NAT10
GO:0051053 negative regulation of DNA metabolic process 12 0.396051686475979 1.04818215526461 0.416901408450704 0.874050388665307 0.845679997446618 463 tags=83%	list=51%	signal=41% ATM/CHEK1/BRCA2/MSH6/TIMELESS/ATR/RIF1/UBR5/MSH2/NAT10
GO:0006165 nucleoside diphosphate phosphorylation 13 0.384135788458049 1.04810859181681 0.416438356164384 0.874050388665307 0.845679997446618 402 tags=69%	list=44%	signal=39% ZBTB20/NME1/AK4/ENO1/HK2/PGAM1/INSR/GPI/TPI1
GO:0046939 nucleotide phosphorylation 13 0.384135788458049 1.04810859181681 0.416438356164384 0.874050388665307 0.845679997446618 402 tags=69%	list=44%	signal=39% ZBTB20/NME1/AK4/ENO1/HK2/PGAM1/INSR/GPI/TPI1
GO:0032543 mitochondrial translation 7 0.458379578246393 1.04745923164158 0.420658682634731 0.874050388665307 0.845679997446618 495 tags=100%	list=55%	signal=46% MRPS25/MRPS12/EARS2/C1QBP/MRPS26/MRPL17/MRPL20
GO:0072655 establishment of protein localization to mitochondrion 5 0.509413067552603 1.04729435638936 0.419656786271451 0.874050388665307 0.845679997446618 448 tags=100%	list=49%	signal=51% HUWE1/HK2/TOMM40/GRPEL1/HSPD1
GO:0043966 histone H3 acetylation 7 0.458262521906478 1.04719174209867 0.420658682634731 0.874050388665307 0.845679997446618 277 tags=57%	list=31%	signal=40% TRRAP/CHEK1/BRCA2/BRCA1
GO:0021915 neural tube development 13 0.383702411885988 1.04692613050412 0.416438356164384 0.874050388665307 0.845679997446618 302 tags=54%	list=33%	signal=36% PHGDH/TRIM71/ST14/RPGRIP1L/MTHFD1L/MTHFD1/GLMN
GO:0002768 immune response-regulating cell surface receptor signaling pathway 12 0.395440240150843 1.04656391413903 0.416901408450704 0.874050388665307 0.845679997446618 8 tags=8%	list=1%	signal=8% LILRB1
GO:0009790 embryo development 61 0.274731963776603 1.04652698936853 0.41588785046729 0.874050388665307 0.845679997446618 360 tags=52%	list=40%	signal=34% DUSP4/DYNC2H1/PHGDH/ANKS6/PRKDC/TRIM71/ST14/ACVR2B/RPGRIP1L/SULF2/GINS1/MTHFD1L/ATM/AHI1/FGFR1/CHEK1/BRCA2/BIRC6/E2F8/NOLC1/NLE1/BRCA1/HOPX/WDR74/MTHFD1/CENPU/GLMN/MAP3K20/ITGB2/DOP1B/INSR/GPI
GO:0099518 vesicle cytoskeletal trafficking 5 -0.444493957636076 -1.04501320707553 0.421052631578947 0.874050388665307 0.845679997446618 19 tags=40%	list=2%	signal=39% MYO1G/MYO7B
GO:0006760 folic acid-containing compound metabolic process 5 0.508061945107195 1.04451660489063 0.421216848673947 0.874050388665307 0.845679997446618 353 tags=80%	list=39%	signal=49% MTHFD1L/SLC19A1/MTHFD1/DHFR
GO:0097193 intrinsic apoptotic signaling pathway 22 0.33857822079532 1.04362923118189 0.418300653594771 0.874050388665307 0.845679997446618 277 tags=55%	list=31%	signal=39% HELLS/MYC/PRKDC/MYBBP1A/E2F1/MELK/ATM/BRCA2/MSH6/TRAP1/ENO1/BRCA1
GO:0045839 negative regulation of mitotic nuclear division 7 0.456159822419534 1.04238678984187 0.422155688622755 0.874050388665307 0.845679997446618 497 tags=100%	list=55%	signal=46% ATM/CHEK1/XRCC3/KNTC1/TRIP13/BUB1B/BIRC5
GO:0033044 regulation of chromosome organization 22 0.337660891647679 1.04080166740403 0.420915032679739 0.874050388665307 0.845679997446618 513 tags=82%	list=56%	signal=36% PKIB/MYC/MCM2/SMG1/ATM/XRCC3/FEN1/KNTC1/ATR/TRIP13/INO80D/BUB1B/MAPKAPK5/RUVBL1/DDX11/NAT10/BIRC5/RUVBL2
GO:0071496 cellular response to external stimulus 18 -0.281398346634809 -1.04073026750339 0.421052631578947 0.874050388665307 0.845679997446618 90 tags=22%	list=10%	signal=20% MN1/GABARAPL1/SP7/HMOX1
GO:0032365 intracellular lipid transport 5 -0.441502241928911 -1.03797963019086 0.421052631578947 0.874050388665307 0.845679997446618 154 tags=60%	list=17%	signal=50% ABCD1/ABCG1/ABCA1
GO:0009260 ribonucleotide biosynthetic process 22 0.336272914580481 1.0365233844237 0.423529411764706 0.874050388665307 0.845679997446618 352 tags=64%	list=39%	signal=40% PID1/NME1/AK4/PFAS/PDK3/ACAT1/CAD/ENO1/PAICS/ACOT7/MTHFD1/ATP5MC1/DHODH/NDUFB2
GO:0046390 ribose phosphate biosynthetic process 22 0.336272914580481 1.0365233844237 0.423529411764706 0.874050388665307 0.845679997446618 352 tags=64%	list=39%	signal=40% PID1/NME1/AK4/PFAS/PDK3/ACAT1/CAD/ENO1/PAICS/ACOT7/MTHFD1/ATP5MC1/DHODH/NDUFB2
GO:1901605 alpha-amino acid metabolic process 19 0.345599961166551 1.03344331794739 0.419098143236074 0.874050388665307 0.845679997446618 286 tags=42%	list=31%	signal=29% PSAT1/PHGDH/PYCR3/PFAS/ACAT1/CAD/BCAT1/MTHFD1
GO:0042327 positive regulation of phosphorylation 43 0.28998153252149 1.02694510382149 0.420398009950249 0.874050388665307 0.845679997446618 118 tags=19%	list=13%	signal=17% EPHB4/CSPG4/DRD4/GHRL/ZBTB20/TNFRSF10A/PPARGC1B/NEDD9
GO:0006325 chromatin organization 43 0.289855122771355 1.02649743436872 0.420398009950249 0.874050388665307 0.845679997446618 571 tags=86%	list=63%	signal=34% CHD5/UHRF1/HELLS/MYC/MCM2/CHAF1B/MYBBP1A/RAD54L/TOX/TRRAP/CHEK1/RBL1/MKI67/SETD7/BRCA1/GLMN/CBX5/SUV39H2/CHAF1A/INO80D/RIF1/TASOR2/RUVBL1/TET3/DDX11/NSD1/PAK1/ASF1B/CBX1/RUVBL2/LMNB1/DCAF1/NASP/TTF2/NSD2/SETD2/SSRP1
GO:0002833 positive regulation of response to biotic stimulus 7 -0.373393253694008 -1.01732187223807 0.419161676646707 0.874050388665307 0.845679997446618 8 tags=29%	list=1%	signal=29% IRF7/LAG3
GO:0070192 chromosome organization involved in meiotic cell cycle 9 0.430376279999402 1.06037931115101 0.425531914893617 0.875766949939355 0.847340841664159 418 tags=78%	list=46%	signal=42% MSH5/CCNE1/RAD51/ATM/TRIP13/FANCD2/BUB1B
GO:0032271 regulation of protein polymerization 11 0.400897636583423 1.04212709316389 0.425952045133992 0.875766949939355 0.847340841664159 17 tags=9%	list=2%	signal=9% TPPP
GO:0022408 negative regulation of cell-cell adhesion 10 -0.340633601632414 -1.04209533184529 0.42560553633218 0.875766949939355 0.847340841664159 32 tags=20%	list=4%	signal=20% SMAD7/LAG3
GO:0001818 negative regulation of cytokine production 17 -0.277635583092347 -1.01236632068063 0.425101214574899 0.875766949939355 0.847340841664159 32 tags=24%	list=4%	signal=23% CD200/SMAD7/HMOX1/LAG3
GO:0045143 homologous chromosome segregation 6 0.482718954826002 1.0517952170291 0.426426426426426 0.875924431894581 0.847493211986535 389 tags=83%	list=43%	signal=48% MSH5/CCNE1/ATM/TRIP13/FANCD2
GO:0002702 positive regulation of production of molecular mediator of immune response 11 0.398625474515759 1.03622064364987 0.427362482369535 0.87702906447131 0.848561989813055 8 tags=9%	list=1%	signal=9% LILRB1
GO:0010921 regulation of phosphatase activity 6 0.481908502013086 1.05002932326477 0.427927927927928 0.877371785193014 0.848893586323754 108 tags=33%	list=12%	signal=30% CD33/PPARGC1B
GO:0051028 mRNA transport 13 0.379888268156425 1.03651929798944 0.428767123287671 0.878274609748327 0.849767106520682 568 tags=100%	list=63%	signal=38% MAGOHB/SMG1/NUP205/NXT1/RANBP2/ALYREF/NUP210/NUTF2/NDC1/NUP160/NUP188/NUP214/SETD2
GO:0048738 cardiac muscle tissue development 8 0.439652964107958 1.04609437315612 0.429197080291971 0.878338262827992 0.849828693514918 38 tags=25%	list=4%	signal=24% SLC8A1/ALPK3
GO:0010975 regulation of neuron projection development 22 0.334357774298643 1.03062018020919 0.430065359477124 0.879297977315346 0.850757257080291 172 tags=27%	list=19%	signal=23% NCS1/ABI3/TIAM1/MACF1/TANC2/NSMF
GO:0062197 cellular response to chemical stress 23 0.332864435952233 1.0364640580477 0.430809399477807 0.880002131400863 0.851438555358931 108 tags=17%	list=12%	signal=16% ETV5/TRPM2/PRDX1/PPARGC1B
GO:0048519 negative regulation of biological process 302 0.231130533511643 1.03468472293068 0.431313131313131 0.880214564551914 0.851644093242064 150 tags=18%	list=17%	signal=22% TERT/IGFBP4/LILRB1/ETV5/CHD5/SSTR2/CGREF1/TPPP/TRPM2/DUSP6/SLC8A1/DUSP4/CCR1/P2RY6/DRD4/PID1/GPR68/TLCD3B/WWC1/ABI3/ASIC1/FCMR/UHRF1/STAB1/GHRL/ZBTB20/PPP1R16B/PKIB/CD33/THBD/SPRED1/EEF1E1/SPRED2/PPARGC1B/HELLS/FABP5/CCR2/NEDD9/SAMHD1/SACS/NME1/CD83/SERPINB8/MYC/PRKDC/TRIM71/IRF8/ANXA2/UNG/ACVR2B/UTP20/ZFHX3/CCNE1
GO:0045132 meiotic chromosome segregation 9 0.427175444132664 1.05249295614213 0.434042553191489 0.882665797620988 0.854015762887747 418 tags=78%	list=46%	signal=42% MSH5/CCNE1/ATM/TRIP13/EME1/FANCD2/BUB1B
GO:0008284 positive regulation of cell population proliferation 57 0.276887021737657 1.04318031431607 0.434117647058824 0.882665797620988 0.854015762887747 150 tags=25%	list=17%	signal=22% TERT/F3/P2RY6/PID1/IL12RB2/GHRL/PPP1R16B/TIAM1/CD320/CCR2/NME1/MYC/JAML/CCNE1
GO:0046635 positive regulation of alpha-beta T cell activation 5 0.504865168116066 1.03794440108453 0.433697347893916 0.882665797620988 0.854015762887747 131 tags=40%	list=14%	signal=34% CCR2/CD83
GO:0060537 muscle tissue development 15 0.364073264666506 1.03140787527299 0.433378196500673 0.882665797620988 0.854015762887747 59 tags=20%	list=6%	signal=19% SLC8A1/ALPK3/HIVEP3
GO:0002200 somatic diversification of immune receptors 12 0.39015919617188 1.03258721299386 0.435211267605634 0.882688185161302 0.854037423761401 448 tags=75%	list=49%	signal=39% SAMHD1/PRKDC/UNG/ATM/MSH6/ATAD5/RIF1/MSH2/HSPD1
GO:1901657 glycosyl compound metabolic process 8 0.43388764978308 1.03237659261762 0.435036496350365 0.882688185161302 0.854037423761401 449 tags=88%	list=49%	signal=45% DNPH1/MACROD1/TK1/AKR1A1/DTYMK/HPRT1/ICMT
GO:0099504 synaptic vesicle cycle 8 -0.360428901589177 -1.02043788806509 0.435331230283912 0.882688185161302 0.854037423761401 279 tags=75%	list=31%	signal=52% STX4/PLAA/VAMP2/ADRA2A/VAMP4/SEPTIN5
GO:0014706 striated muscle tissue development 9 0.422580105878127 1.04117076707339 0.443971631205674 0.886578827903759 0.857801781957651 38 tags=22%	list=4%	signal=22% SLC8A1/ALPK3
GO:0002790 peptide secretion 14 0.372380628375079 1.03663728853767 0.440492476060192 0.886578827903759 0.857801781957651 62 tags=21%	list=7%	signal=20% TRPM2/GPR68/GHRL
GO:0015833 peptide transport 14 0.372380628375079 1.03663728853767 0.440492476060192 0.886578827903759 0.857801781957651 62 tags=21%	list=7%	signal=20% TRPM2/GPR68/GHRL
GO:0009755 hormone-mediated signaling pathway 14 0.371267914145604 1.03353970242855 0.441860465116279 0.886578827903759 0.857801781957651 108 tags=21%	list=12%	signal=19% SSTR2/GHRL/PPARGC1B
GO:1901222 regulation of NIK/NF-kappaB signaling 5 0.501823500699201 1.03169108462565 0.4399375975039 0.886578827903759 0.857801781957651 102 tags=40%	list=11%	signal=36% CD14/PRDX1
GO:0051896 regulation of protein kinase B signaling 8 0.432790761990095 1.02976669744598 0.437956204379562 0.886578827903759 0.857801781957651 468 tags=88%	list=52%	signal=43% F3/MYORG/FGFR1/PHB1/INSR/C1QBP/HIP1
GO:0032386 regulation of intracellular transport 16 0.355881748340158 1.02590147818167 0.445333333333333 0.886578827903759 0.857801781957651 466 tags=75%	list=51%	signal=37% WWC1/REEP2/ANXA2/MDN1/HUWE1/NOLC1/ITGB2/EZR/LCP1/UBR5/UBE2G2/ICE1
GO:0002562 somatic diversification of immune receptors via germline recombination within a single locus 10 0.400050766952013 1.02405287701151 0.446002805049088 0.886578827903759 0.857801781957651 448 tags=80%	list=49%	signal=41% PRKDC/UNG/ATM/MSH6/ATAD5/RIF1/MSH2/HSPD1
GO:0016444 somatic cell DNA recombination 10 0.400050766952013 1.02405287701151 0.446002805049088 0.886578827903759 0.857801781957651 448 tags=80%	list=49%	signal=41% PRKDC/UNG/ATM/MSH6/ATAD5/RIF1/MSH2/HSPD1
GO:0048813 dendrite morphogenesis 7 0.44802753608763 1.02380341746456 0.446107784431138 0.886578827903759 0.857801781957651 305 tags=71%	list=34%	signal=48% ABI3/TANC2/NSMF/FBXO31/SIPA1L1
GO:0051783 regulation of nuclear division 11 0.392783284513172 1.02103396273802 0.440056417489422 0.886578827903759 0.857801781957651 418 tags=82%	list=46%	signal=45% ATM/CHEK1/XRCC3/MKI67/KNTC1/RAD51AP1/TRIP13/INSR/BUB1B
GO:1901135 carbohydrate derivative metabolic process 66 0.264580272624862 1.02012285441659 0.445852534562212 0.886578827903759 0.857801781957651 369 tags=55%	list=41%	signal=35% PID1/XYLB/ZBTB20/GALNT6/SAMHD1/NME1/UNG/AK4/PFAS/NUDT8/POGLUT3/SULF2/B3GNT7/GALNT14/ST3GAL5/PDK3/ACAT1/CAD/DNPH1/ENO1/PAICS/B4GALT2/ACOT7/MTHFD1/HK2/ATP5MC1/PGAM1/MGAT4A/DHODH/MACROD1/TK1/NDUFB2/INSR/GPI/AKR1A1/DTYMK
GO:0051701 biological process involved in interaction with host 11 0.392212208671343 1.0195494600802 0.441466854724965 0.886578827903759 0.857801781957651 20 tags=9%	list=2%	signal=9% MRC1
GO:0016574 histone ubiquitination 8 0.427736395385564 1.01774052021868 0.443795620437956 0.886578827903759 0.857801781957651 277 tags=62%	list=31%	signal=44% UHRF1/RAD51/HUWE1/BRCA2/BRCA1
GO:0002637 regulation of immunoglobulin production 9 -0.345939933259177 -1.01589294072736 0.444444444444444 0.886578827903759 0.857801781957651 598 tags=100%	list=66%	signal=34% ATAD5/GPI/IL4R/RIF1/MSH2/NSD2/STX4/MZB1
GO:0002639 positive regulation of immunoglobulin production 9 -0.345939933259177 -1.01589294072736 0.444444444444444 0.886578827903759 0.857801781957651 598 tags=100%	list=66%	signal=34% ATAD5/GPI/IL4R/RIF1/MSH2/NSD2/STX4/MZB1
GO:0002063 chondrocyte development 5 -0.430867088331271 -1.01297619476079 0.440443213296399 0.886578827903759 0.857801781957651 115 tags=40%	list=13%	signal=35% RUNX2/SMAD7
GO:0006968 cellular defense response 5 -0.430375580950213 -1.01182065215834 0.443213296398892 0.886578827903759 0.857801781957651 5 tags=20%	list=1%	signal=20% GNLY
GO:0022618 ribonucleoprotein complex assembly 21 0.331754180869885 1.0117518658757 0.445178335535007 0.886578827903759 0.857801781957651 583 tags=95%	list=64%	signal=35% PRKDC/MDN1/ATM/MRTO4/NLE1/ATR/SNRPD2/RUVBL1/RRP7A/DICER1/MRPL20/RUVBL2/SETX/PRPF8/GEMIN4/SF3B3/SF3A3/PRPF19/ADAR/RBMX
GO:0071826 ribonucleoprotein complex subunit organization 21 0.331754180869885 1.0117518658757 0.445178335535007 0.886578827903759 0.857801781957651 583 tags=95%	list=64%	signal=35% PRKDC/MDN1/ATM/MRTO4/NLE1/ATR/SNRPD2/RUVBL1/RRP7A/DICER1/MRPL20/RUVBL2/SETX/PRPF8/GEMIN4/SF3B3/SF3A3/PRPF19/ADAR/RBMX
GO:0002181 cytoplasmic translation 7 -0.364039955604883 -0.991838512189399 0.44311377245509 0.886578827903759 0.857801781957651 581 tags=100%	list=64%	signal=36% DPH2/RPL23/PKM/MTOR/SYNCRIP/CPEB2
GO:1905477 positive regulation of protein localization to membrane 7 -0.362930077691454 -0.988814614286383 0.446107784431138 0.886578827903759 0.857801781957651 582 tags=100%	list=64%	signal=36% EZR/PTPN9/ATP2B4/SPTBN1/SQSTM1/STX4
GO:0048585 negative regulation of response to stimulus 89 0.257602324223057 1.03309588089154 0.448933782267116 0.887561855861889 0.858752902272797 142 tags=18%	list=16%	signal=17% TERT/IGFBP4/LILRB1/DUSP6/DUSP4/PID1/WWC1/GHRL/THBD/SPRED1/SPRED2/HELLS/CCR2/SAMHD1/MYC/ANXA2
GO:0019439 aromatic compound catabolic process 31 0.307214624215049 1.02582443998366 0.447103274559194 0.887561855861889 0.858752902272797 278 tags=48%	list=31%	signal=35% SAMHD1/TRIM71/UNG/RNASE6/NUDT8/MAGOHB/SMG1/E2F1/EXOSC5/ACAT1/ATM/DNPH1/MRTO4/FEN1/ACOT7
GO:0044419 biological process involved in interspecies interaction between organisms 73 0.261528200385703 1.01906997584178 0.448791714614499 0.887561855861889 0.858752902272797 151 tags=21%	list=17%	signal=19% LILRB1/MRC1/STYK1/IL12RB2/STAB1/CD14/MPEG1/CLEC10A/TNFSF8/THBD/PRDX1/SAMHD1/PRKDC/IRF8/RNASE6
GO:0034976 response to endoplasmic reticulum stress 10 -0.331409560545401 -1.01387635957872 0.449826989619377 0.887561855861889 0.858752902272797 358 tags=80%	list=39%	signal=49% TP53/ATF4/DNAJB2/PPP1R15A/SYVN1/NR1H3/ABCA7/MAN1A1
GO:0072332 intrinsic apoptotic signaling pathway by p53 class mediator 8 0.425865453885837 1.01328886963255 0.448175182481752 0.887561855861889 0.858752902272797 315 tags=62%	list=35%	signal=41% MYC/MYBBP1A/E2F1/BRCA2/ATAD5
GO:0033500 carbohydrate homeostasis 15 0.357448968661247 1.01264145727132 0.449528936742934 0.887561855861889 0.858752902272797 360 tags=67%	list=40%	signal=41% GPR68/GHRL/ZBTB20/FABP5/PDK3/TWNK/HK2/SLC16A1/INSR/GPI
GO:0042593 glucose homeostasis 15 0.357448968661247 1.01264145727132 0.449528936742934 0.887561855861889 0.858752902272797 360 tags=67%	list=40%	signal=41% GPR68/GHRL/ZBTB20/FABP5/PDK3/TWNK/HK2/SLC16A1/INSR/GPI
GO:0007626 locomotory behavior 9 -0.343467869448617 -1.00863343717564 0.447811447811448 0.887561855861889 0.858752902272797 27 tags=22%	list=3%	signal=22% TRH/ADCY5
GO:0044283 small molecule biosynthetic process 37 0.295921894866698 1.02499362092071 0.450809464508095 0.888704065216495 0.859858037190203 415 tags=62%	list=46%	signal=35% PSAT1/P2RY6/PHGDH/FABP5/PYCR3/PDSS1/PDXK/MTHFD1L/NLN/CAD/BCAT1/BRCA1/ACOT7/MTHFD1/DHFR/GPI/AKR1A1/DTYMK/GSTP1/RANBP2/TPI1/HPRT1/BCAT2
GO:0007517 muscle organ development 13 -0.300657553393081 -1.01009249742012 0.452205882352941 0.890659528569925 0.861750029076691 165 tags=46%	list=18%	signal=38% PRR14/BTG2/VAMP5/NOG/SMAD7/S1PR1
GO:0030888 regulation of B cell proliferation 6 0.470179267579895 1.02447252141784 0.453453453453454 0.892318592050495 0.863355241794638 315 tags=83%	list=35%	signal=55% CD320/ATM/CD300A/TNFSF13B/ATAD5
GO:0051250 negative regulation of lymphocyte activation 11 -0.321714046944655 -1.0277896863142 0.453924914675768 0.892448805460751 0.863481228668942 32 tags=18%	list=4%	signal=18% SMAD7/LAG3
GO:0045595 regulation of cell differentiation 80 0.259942865207319 1.02986662699455 0.455681818181818 0.893509673763458 0.864507662745466 148 tags=24%	list=16%	signal=22% TERT/LILRB1/CCR1/GPR68/TLCD3B/TIAM1/FAM20C/SPRED1/SPRED2/PPARGC1B/CCR2/MACF1/NEDD9/CD83/MYC/PRKDC/ANXA2/ACVR2B/ZFHX3
GO:0010717 regulation of epithelial to mesenchymal transition 7 0.445166965468013 1.01726662733367 0.455089820359281 0.893509673763458 0.864507662745466 106 tags=43%	list=12%	signal=38% TIAM1/SPRED1/SPRED2
GO:0007219 Notch signaling pathway 6 -0.397746615069945 -0.996614924267947 0.455357142857143 0.893509673763458 0.864507662745466 91 tags=33%	list=10%	signal=30% CFD/NOTCH3
GO:0009266 response to temperature stimulus 9 0.4154111950355 1.02350770083512 0.460992907801419 0.89654784785416 0.867447222169712 64 tags=22%	list=7%	signal=21% TRPM2/CD14
GO:0007018 microtubule-based movement 17 0.346927064629089 1.02033101981911 0.462251655629139 0.89654784785416 0.867447222169712 101 tags=18%	list=11%	signal=16% DNAH11/CATSPER2/DYNC2H1
GO:0021700 developmental maturation 14 0.365330044080505 1.01700979443942 0.461012311901505 0.89654784785416 0.867447222169712 88 tags=21%	list=10%	signal=20% LHX6/CATSPER2/FAM20C
GO:0030193 regulation of blood coagulation 5 0.493547972373595 1.01467755540233 0.463338533541342 0.89654784785416 0.867447222169712 142 tags=60%	list=16%	signal=51% F3/THBD/ANXA2
GO:0050818 regulation of coagulation 5 0.493547972373595 1.01467755540233 0.463338533541342 0.89654784785416 0.867447222169712 142 tags=60%	list=16%	signal=51% F3/THBD/ANXA2
GO:1900046 regulation of hemostasis 5 0.493547972373595 1.01467755540233 0.463338533541342 0.89654784785416 0.867447222169712 142 tags=60%	list=16%	signal=51% F3/THBD/ANXA2
GO:0009303 rRNA transcription 5 -0.425249169435216 -0.999768367428608 0.45983379501385 0.89654784785416 0.867447222169712 525 tags=100%	list=58%	signal=42% DDX11/MTOR/NCL/TP53
GO:0009152 purine ribonucleotide biosynthetic process 20 0.328212793959703 0.997394966020751 0.462251655629139 0.89654784785416 0.867447222169712 301 tags=55%	list=33%	signal=38% PID1/NME1/AK4/PFAS/PDK3/ACAT1/ENO1/PAICS/ACOT7/MTHFD1/ATP5MC1
GO:0002287 alpha-beta T cell activation involved in immune response 5 -0.424141749723145 -0.997164803971762 0.462603878116344 0.89654784785416 0.867447222169712 526 tags=100%	list=58%	signal=42% IL4R/MTOR/MYB/SMAD7
GO:0002293 alpha-beta T cell differentiation involved in immune response 5 -0.424141749723145 -0.997164803971762 0.462603878116344 0.89654784785416 0.867447222169712 526 tags=100%	list=58%	signal=42% IL4R/MTOR/MYB/SMAD7
GO:0002294 CD4-positive	alpha-beta T cell differentiation involved in immune response 5 -0.424141749723145 -0.997164803971762 0.462603878116344 0.89654784785416 0.867447222169712 526 tags=100%	list=58%	signal=42% IL4R/MTOR/MYB/SMAD7
GO:0042093 T-helper cell differentiation 5 -0.424141749723145 -0.997164803971762 0.462603878116344 0.89654784785416 0.867447222169712 526 tags=100%	list=58%	signal=42% IL4R/MTOR/MYB/SMAD7
GO:0016079 synaptic vesicle exocytosis 5 -0.423387864842393 -0.995392407196808 0.462603878116344 0.89654784785416 0.867447222169712 279 tags=80%	list=31%	signal=56% STX4/VAMP2/ADRA2A/SEPTIN5
GO:0046661 male sex differentiation 6 -0.39689578713969 -0.9944830448725 0.461309523809524 0.89654784785416 0.867447222169712 551 tags=100%	list=61%	signal=40% FKBP4/MSH2/CBL/NASP/ATN1
GO:1902905 positive regulation of supramolecular fiber organization 7 -0.360710321864595 -0.98276681848035 0.458083832335329 0.89654784785416 0.867447222169712 584 tags=100%	list=64%	signal=36% CCDC88A/AKAP9/PAK1/MTOR/COLGALT1/FCHSD1
GO:0031399 regulation of protein modification process 91 0.253723240607647 1.01942137092086 0.471380471380471 0.900839564195685 0.871599635705371 150 tags=19%	list=17%	signal=17% TPPP/DUSP6/SLC8A1/CSPG4/DRD4/PID1/GHRL/PPP1R16B/PKIB/CD33/TNFRSF10A/SPRED1/SPRED2/NEDD9/PRKDC/ACVR2B/CCNE1
GO:0033674 positive regulation of kinase activity 29 0.309119431745979 1.01688451465267 0.467762326169406 0.900839564195685 0.871599635705371 414 tags=59%	list=46%	signal=33% EPHB4/DRD4/GHRL/TNFRSF10A/NEDD9/ACVR2B/FGFR1/CD300A/CLSPN/VAV2/PHB1/STAP1/INSR/IQGAP1/CCND2/RANBP2/CCDC88A
GO:0010817 regulation of hormone levels 17 0.345238245785847 1.01536411343359 0.472847682119205 0.900839564195685 0.871599635705371 62 tags=18%	list=7%	signal=17% TRPM2/GPR68/GHRL
GO:0032989 cellular component morphogenesis 35 0.295133664546749 1.01129416959123 0.475 0.900839564195685 0.871599635705371 115 tags=17%	list=13%	signal=16% TPPP/EPHB4/PID1/ABI3/TIAM1/MACF1
GO:0051494 negative regulation of cytoskeleton organization 11 -0.316499900338637 -1.01113189298659 0.477815699658703 0.900839564195685 0.871599635705371 530 tags=91%	list=58%	signal=38% SVIL/FKBP4/STMN1/SPTBN1/MDM1/CORO1B/SSH3/ADD3/RHPN1/S1PR1
GO:0006813 potassium ion transport 9 0.410160814118981 1.01057158990553 0.466666666666667 0.900839564195685 0.871599635705371 119 tags=33%	list=13%	signal=29% KCNK17/NETO2/KCNC4
GO:2000401 regulation of lymphocyte migration 5 0.490815417561483 1.00905973871184 0.472698907956318 0.900839564195685 0.871599635705371 118 tags=40%	list=13%	signal=35% CCR2/NEDD9
GO:0051172 negative regulation of nitrogen compound metabolic process 137 0.238413310824304 1.00797906710847 0.470775770456961 0.900839564195685 0.871599635705371 150 tags=18%	list=17%	signal=17% TERT/ETV5/CHD5/TPPP/DUSP6/SLC8A1/PID1/WWC1/UHRF1/ZBTB20/PPP1R16B/PKIB/SPRED1/SPRED2/PPARGC1B/SERPINB8/MYC/PRKDC/TRIM71/IRF8/ANXA2/ACVR2B/ZFHX3/CCNE1
GO:0010243 response to organonitrogen compound 61 0.264537013522386 1.00769171716488 0.47196261682243 0.900839564195685 0.871599635705371 117 tags=16%	list=13%	signal=15% TRPM2/SLC8A1/P2RY6/DRD4/PID1/ASIC1/GHRL/THBD/PPARGC1B/HRH2
GO:0072528 pyrimidine-containing compound biosynthetic process 5 0.488791622981756 1.00489905109536 0.474258970358814 0.900839564195685 0.871599635705371 369 tags=80%	list=41%	signal=48% NME1/CAD/DHODH/DTYMK
GO:0050794 regulation of cellular process 522 0.223475314675205 1.00419358949855 0.492492492492493 0.900839564195685 0.871599635705371 148 tags=16%	list=16%	signal=32% LHX6/CD1C/CD1E/TERT/IGFBP4/LILRB1/ETV5/DNAH11/CHD5/SSTR2/CGREF1/TPPP/EPHB4/TRPM2/DUSP6/STYK1/NCS1/SLC8A1/SH3RF3/DUSP4/CCR1/F3/CSPG4/P2RY6/DRD4/PID1/GPR68/TLCD3B/WWC1/ABI3/IL12RB2/REEP2/ASIC1/FCMR/UHRF1/HIVEP3/GHRL/CD14/ZBTB20/KCNK17/PPP1R16B/PKIB/SRPX2/CD33/TNFSF8/NETO2/CATSPER2/TIAM1/FAM20C/MS4A6A/THBD/GINS2/TNFRSF10A/SPRED1/DTX4/DYNC2H1/PRDX1/EEF1E1/SPRED2/PSD3/PPARGC1B/CD320/HELLS/F…
GO:0080135 regulation of cellular response to stress 58 0.265349406088915 1.00401969527932 0.470657276995305 0.900839564195685 0.871599635705371 353 tags=47%	list=39%	signal=30% TRPM2/SH3RF3/SPRED1/PRDX1/EEF1E1/SPRED2/MYC/PRKDC/RAD51/SMG1/ATM/TRRAP/CHEK1/BRCA2/TRAP1/ENO1/WDR76/PCNA/BRCA1/SIRPA/MAP3K20/ATAD5/RAD51AP1/TIMELESS/ATR/EZR/DHFR
GO:0070167 regulation of biomineral tissue development 10 0.392173863763833 1.00388952266212 0.472650771388499 0.900839564195685 0.871599635705371 146 tags=40%	list=16%	signal=34% SLC8A1/CCR1/FAM20C/ACVR2B
GO:0110149 regulation of biomineralization 10 0.392173863763833 1.00388952266212 0.472650771388499 0.900839564195685 0.871599635705371 146 tags=40%	list=16%	signal=34% SLC8A1/CCR1/FAM20C/ACVR2B
GO:0051656 establishment of organelle localization 19 -0.265419404227676 -1.00310466604853 0.471774193548387 0.900839564195685 0.871599635705371 66 tags=16%	list=7%	signal=15% SEPTIN5/HMOX1/MYO7B
GO:0034968 histone lysine methylation 12 0.378497865175453 1.00172457694287 0.466197183098592 0.900839564195685 0.871599635705371 13 tags=8%	list=1%	signal=8% CHD5
GO:0030010 establishment of cell polarity 6 0.459646218719553 1.00152208555598 0.48948948948949 0.900839564195685 0.871599635705371 47 tags=17%	list=5%	signal=16% WWC1
GO:0006796 phosphate-containing compound metabolic process 190 0.231778198331383 1.00094542524793 0.493710691823899 0.900839564195685 0.871599635705371 158 tags=18%	list=17%	signal=19% EPHB4/DUSP6/STYK1/NCS1/SLC8A1/DUSP4/ALPK3/CSPG4/P2RY6/DRD4/PID1/IL12RB2/XYLB/GHRL/ZBTB20/PPP1R16B/PKIB/SRPX2/CD33/FAM20C/TNFRSF10A/SPRED1/SPRED2/PPARGC1B/FABP5/NEDD9/SAMHD1/NME1/PRKDC/UNG/ACVR2B/CCNE1/AK4/PFAS/NUDT8
GO:0009161 ribonucleoside monophosphate metabolic process 8 0.420525145415767 1.00058233266471 0.47007299270073 0.900839564195685 0.871599635705371 321 tags=62%	list=35%	signal=41% AK4/PFAS/CAD/PAICS/DHODH
GO:0006997 nucleus organization 7 0.437291897891232 0.99927103454427 0.485029940119761 0.900839564195685 0.871599635705371 514 tags=100%	list=57%	signal=44% CHEK1/NOLC1/NUP205/POLR1B/DDX11/NDC1/LMNB1
GO:0000280 nuclear division 28 0.305949221832676 0.999153914915081 0.487928843710292 0.900839564195685 0.871599635705371 497 tags=79%	list=55%	signal=37% MSH5/CCNE1/RAD51/RAD54L/ATM/CHEK1/BRCA2/XRCC3/MKI67/KNTC1/RAD51AP1/TRIP13/INSR/EME1/MYBL2/FANCD2/FIGNL1/BUB1B/KIF15/RANBP1/NDC1/BIRC5
GO:0010942 positive regulation of cell death 38 0.287520041072145 0.996930897821163 0.486825595984944 0.900839564195685 0.871599635705371 225 tags=29%	list=25%	signal=23% LILRB1/TRPM2/DUSP6/TNFRSF10A/EEF1E1/MYC/PRKDC/MYBBP1A/E2F1/MELK/ATM
GO:0051338 regulation of transferase activity 60 0.262347586264004 0.996811735800413 0.481308411214953 0.900839564195685 0.871599635705371 150 tags=20%	list=17%	signal=18% EPHB4/SLC8A1/DRD4/GHRL/PKIB/GINS2/TNFRSF10A/SPRED1/NEDD9/MYC/ACVR2B/CCNE1
GO:1901890 positive regulation of cell junction assembly 5 0.48401544287987 0.995079777141839 0.485179407176287 0.900839564195685 0.871599635705371 74 tags=40%	list=8%	signal=37% GHRL/SRPX2
GO:0001706 endoderm formation 5 0.483813187226962 0.994663962909085 0.485179407176287 0.900839564195685 0.871599635705371 32 tags=20%	list=4%	signal=19% DUSP4
GO:0072329 monocarboxylic acid catabolic process 6 0.45649857713195 0.994663696562415 0.493993993993994 0.900839564195685 0.871599635705371 223 tags=50%	list=25%	signal=38% XYLB/NUDT8/ACAT1
GO:0030500 regulation of bone mineralization 9 0.403652915261629 0.994537152999739 0.478014184397163 0.900839564195685 0.871599635705371 146 tags=44%	list=16%	signal=38% SLC8A1/CCR1/FAM20C/ACVR2B
GO:0040007 growth 43 0.280824957964881 0.994517868449217 0.473880597014925 0.900839564195685 0.871599635705371 62 tags=12%	list=7%	signal=11% IGFBP4/DUSP6/EYS/WWC1/GHRL
GO:0044270 cellular nitrogen compound catabolic process 32 0.295804351601804 0.994220163023766 0.480453972257251 0.900839564195685 0.871599635705371 278 tags=47%	list=31%	signal=34% SAMHD1/TRIM71/UNG/RNASE6/NUDT8/MAGOHB/SMG1/E2F1/EXOSC5/ACAT1/ATM/DNPH1/MRTO4/FEN1/ACOT7
GO:0046700 heterocycle catabolic process 32 0.295804351601804 0.994220163023766 0.480453972257251 0.900839564195685 0.871599635705371 278 tags=47%	list=31%	signal=34% SAMHD1/TRIM71/UNG/RNASE6/NUDT8/MAGOHB/SMG1/E2F1/EXOSC5/ACAT1/ATM/DNPH1/MRTO4/FEN1/ACOT7
GO:0007492 endoderm development 6 0.455729135033055 0.992987160948248 0.493993993993994 0.900839564195685 0.871599635705371 32 tags=17%	list=4%	signal=16% DUSP4
GO:0006909 phagocytosis 21 0.325566606686079 0.992881599616224 0.474240422721268 0.900839564195685 0.871599635705371 328 tags=48%	list=36%	signal=31% CD93/P2RY6/CD14/IRF8/CD300A/VAV2/SIRPA/RAB31/STAP1/ITGB2
GO:0007091 metaphase/anaphase transition of mitotic cell cycle 6 0.455654101995565 0.992823671635965 0.493993993993994 0.900839564195685 0.871599635705371 497 tags=100%	list=55%	signal=46% ATM/XRCC3/KNTC1/TRIP13/BUB1B/BIRC5
GO:0007094 mitotic spindle assembly checkpoint signaling 6 0.455654101995565 0.992823671635965 0.493993993993994 0.900839564195685 0.871599635705371 497 tags=100%	list=55%	signal=46% ATM/XRCC3/KNTC1/TRIP13/BUB1B/BIRC5
GO:0010965 regulation of mitotic sister chromatid separation 6 0.455654101995565 0.992823671635965 0.493993993993994 0.900839564195685 0.871599635705371 497 tags=100%	list=55%	signal=46% ATM/XRCC3/KNTC1/TRIP13/BUB1B/BIRC5
GO:0030071 regulation of mitotic metaphase/anaphase transition 6 0.455654101995565 0.992823671635965 0.493993993993994 0.900839564195685 0.871599635705371 497 tags=100%	list=55%	signal=46% ATM/XRCC3/KNTC1/TRIP13/BUB1B/BIRC5
GO:0033046 negative regulation of sister chromatid segregation 6 0.455654101995565 0.992823671635965 0.493993993993994 0.900839564195685 0.871599635705371 497 tags=100%	list=55%	signal=46% ATM/XRCC3/KNTC1/TRIP13/BUB1B/BIRC5
GO:0033047 regulation of mitotic sister chromatid segregation 6 0.455654101995565 0.992823671635965 0.493993993993994 0.900839564195685 0.871599635705371 497 tags=100%	list=55%	signal=46% ATM/XRCC3/KNTC1/TRIP13/BUB1B/BIRC5
GO:0033048 negative regulation of mitotic sister chromatid segregation 6 0.455654101995565 0.992823671635965 0.493993993993994 0.900839564195685 0.871599635705371 497 tags=100%	list=55%	signal=46% ATM/XRCC3/KNTC1/TRIP13/BUB1B/BIRC5
GO:0045841 negative regulation of mitotic metaphase/anaphase transition 6 0.455654101995565 0.992823671635965 0.493993993993994 0.900839564195685 0.871599635705371 497 tags=100%	list=55%	signal=46% ATM/XRCC3/KNTC1/TRIP13/BUB1B/BIRC5
GO:0051306 mitotic sister chromatid separation 6 0.455654101995565 0.992823671635965 0.493993993993994 0.900839564195685 0.871599635705371 497 tags=100%	list=55%	signal=46% ATM/XRCC3/KNTC1/TRIP13/BUB1B/BIRC5
GO:0071173 spindle assembly checkpoint signaling 6 0.455654101995565 0.992823671635965 0.493993993993994 0.900839564195685 0.871599635705371 497 tags=100%	list=55%	signal=46% ATM/XRCC3/KNTC1/TRIP13/BUB1B/BIRC5
GO:0071174 mitotic spindle checkpoint signaling 6 0.455654101995565 0.992823671635965 0.493993993993994 0.900839564195685 0.871599635705371 497 tags=100%	list=55%	signal=46% ATM/XRCC3/KNTC1/TRIP13/BUB1B/BIRC5
GO:2000816 negative regulation of mitotic sister chromatid separation 6 0.455654101995565 0.992823671635965 0.493993993993994 0.900839564195685 0.871599635705371 497 tags=100%	list=55%	signal=46% ATM/XRCC3/KNTC1/TRIP13/BUB1B/BIRC5
GO:0035637 multicellular organismal signaling 7 0.434158963203993 0.992111855741338 0.49251497005988 0.900839564195685 0.871599635705371 62 tags=29%	list=7%	signal=27% SLC8A1/GHRL
GO:0043414 macromolecule methylation 23 0.318145589469329 0.9906329216819 0.476501305483029 0.900839564195685 0.871599635705371 491 tags=74%	list=54%	signal=35% CHD5/HELLS/METTL1/MYC/EEF2KMT/WDR4/SETD7/BRCA1/SUV39H2/METTL16/SNRPD2/RIF1/ICMT/TET3/FBL/NSD1/NELFA
GO:0048661 positive regulation of smooth muscle cell proliferation 8 0.416252953332764 0.990417233225108 0.486131386861314 0.900839564195685 0.871599635705371 40 tags=25%	list=4%	signal=24% TERT/P2RY6
GO:0043583 ear development 5 0.481122353977556 0.989131920926679 0.489859594383775 0.900839564195685 0.871599635705371 226 tags=60%	list=25%	signal=45% MCM2/RPGRIP1L/AHI1
GO:0000956 nuclear-transcribed mRNA catabolic process 10 0.38637423207488 0.989043583078182 0.492286115007013 0.900839564195685 0.871599635705371 253 tags=50%	list=28%	signal=36% MAGOHB/SMG1/EXOSC5/ATM/MRTO4
GO:1901215 negative regulation of neuron death 11 0.380195375323661 0.98831189102796 0.47672778561354 0.900839564195685 0.871599635705371 6 tags=9%	list=1%	signal=9% TERT
GO:0031397 negative regulation of protein ubiquitination 9 -0.336193666857557 -0.987271893302818 0.484848484848485 0.900839564195685 0.871599635705371 492 tags=89%	list=54%	signal=41% BUB1B/RPL23/UBR5/SQSTM1/PLAA/SOX4/PARP10/SMAD7
GO:1903321 negative regulation of protein modification by small protein conjugation or removal 9 -0.336193666857557 -0.987271893302818 0.484848484848485 0.900839564195685 0.871599635705371 492 tags=89%	list=54%	signal=41% BUB1B/RPL23/UBR5/SQSTM1/PLAA/SOX4/PARP10/SMAD7
GO:0055086 nucleobase-containing small molecule metabolic process 50 0.268182306106534 0.986894188762291 0.49346016646849 0.900839564195685 0.871599635705371 413 tags=62%	list=45%	signal=36% NCS1/PID1/ZBTB20/SAMHD1/NME1/UNG/AK4/PFAS/NUDT8/PDK3/ACAT1/CAD/DNPH1/ENO1/PAICS/ACOT7/MTHFD1/HK2/ATP5MC1/PGAM1/DHODH/MACROD1/TK1/NDUFB2/INSR/GPI/DTYMK/FIGNL1/TPI1/HPRT1/GCDH
GO:0019058 viral life cycle 12 0.372613415421368 0.986150914624533 0.488732394366197 0.900839564195685 0.871599635705371 20 tags=8%	list=2%	signal=8% MRC1
GO:0031644 regulation of nervous system process 9 0.400120007167173 0.98583262436827 0.480851063829787 0.900839564195685 0.871599635705371 112 tags=33%	list=12%	signal=30% TPPP/GHRL/FABP5
GO:0001825 blastocyst formation 5 0.479512735326689 0.985822731123027 0.491419656786272 0.900839564195685 0.871599635705371 475 tags=100%	list=52%	signal=48% NLE1/HOPX/WDR74/RRP7A/CNOT1
GO:0042060 wound healing 26 0.307583074490487 0.985729542145151 0.481290322580645 0.900839564195685 0.871599635705371 142 tags=23%	list=16%	signal=20% MYOF/F3/THBD/MACF1/JAML/ANXA2
GO:0032635 interleukin-6 production 9 0.399122685247873 0.983375380372889 0.480851063829787 0.900839564195685 0.871599635705371 68 tags=22%	list=7%	signal=21% GHRL/ZBTB20
GO:0032675 regulation of interleukin-6 production 9 0.399122685247873 0.983375380372889 0.480851063829787 0.900839564195685 0.871599635705371 68 tags=22%	list=7%	signal=21% GHRL/ZBTB20
GO:0031667 response to nutrient levels 24 0.312396036287351 0.982443064258279 0.480366492146597 0.900839564195685 0.871599635705371 62 tags=12%	list=7%	signal=12% SSTR2/SLC8A1/GHRL
GO:0000018 regulation of DNA recombination 16 0.339958761722421 0.980000232657304 0.486666666666667 0.900839564195685 0.871599635705371 451 tags=75%	list=50%	signal=38% RAD51/TRRAP/CHEK1/MSH6/ATAD5/RAD51AP1/TIMELESS/FIGNL1/ALYREF/RIF1/MSH2/RUVBL1
GO:0099601 regulation of neurotransmitter receptor activity 5 -0.416246752198479 -0.978603524248226 0.484764542936288 0.900839564195685 0.871599635705371 97 tags=40%	list=11%	signal=36% ADRB2/NPTX2
GO:0070085 glycosylation 11 0.376096062725419 0.977655792482746 0.492242595204513 0.900839564195685 0.871599635705371 318 tags=64%	list=35%	signal=42% GALNT6/POGLUT3/B3GNT7/GALNT14/ST3GAL5/B4GALT2/MGAT4A
GO:0006820 anion transport 23 0.313685327369457 0.976744681135071 0.486945169712794 0.900839564195685 0.871599635705371 292 tags=43%	list=32%	signal=30% P2RY6/DRD4/SLC27A6/SLC37A2/ANO7/SLC25A19/SLC4A8/SFXN2/SLC19A1/SLC5A6
GO:2000241 regulation of reproductive process 7 -0.358490566037736 -0.976719022674317 0.467065868263473 0.900839564195685 0.871599635705371 586 tags=100%	list=65%	signal=36% TRIP13/INSR/CDC25A/C1QBP/CHFR/RPS6KA2
GO:0051262 protein tetramerization 9 0.396059878779707 0.975829108043691 0.492198581560284 0.900839564195685 0.871599635705371 440 tags=78%	list=48%	signal=40% TRPM2/SAMHD1/GBP5/FARSB/TK1/HPRT1/ACACA
GO:0051495 positive regulation of cytoskeleton organization 7 -0.357380688124306 -0.973695124771301 0.470059880239521 0.900839564195685 0.871599635705371 587 tags=100%	list=65%	signal=36% S100A10/CCDC88A/AKAP9/PAK1/MTOR/FCHSD1
GO:1903078 positive regulation of protein localization to plasma membrane 6 -0.388026607538803 -0.97225996007088 0.482142857142857 0.900839564195685 0.871599635705371 559 tags=100%	list=62%	signal=39% PTPN9/ATP2B4/SPTBN1/SQSTM1/STX4
GO:0009991 response to extracellular stimulus 25 0.305981633587432 0.971617003162069 0.494193548387097 0.900839564195685 0.871599635705371 62 tags=12%	list=7%	signal=11% SSTR2/SLC8A1/GHRL
GO:0048705 skeletal system morphogenesis 14 -0.280927673836168 -0.962937912933924 0.490774907749078 0.900839564195685 0.871599635705371 115 tags=36%	list=13%	signal=32% CSRNP1/RUNX2/NOG/MMP2/TMEM119
GO:0002683 negative regulation of immune system process 27 -0.237986022274149 -0.980762502666494 0.495327102803738 0.902159040838571 0.87287628407537 83 tags=22%	list=9%	signal=21% CD200/CNR2/MMP28/SMAD7/HMOX1/LAG3
GO:1901615 organic hydroxy compound metabolic process 26 0.302584237529987 0.969709475772856 0.496774193548387 0.903008604431872 0.873698272082848 42 tags=12%	list=5%	signal=11% PSAT1/P2RY6/DRD4
GO:0050792 regulation of viral process 6 -0.384628176125551 -0.963744670845974 0.49702380952381 0.903008604431872 0.873698272082848 336 tags=83%	list=37%	signal=53% ADAR/TRIM8/SMPD1/TRIM68/PARP10
GO:1903900 regulation of viral life cycle 6 -0.384628176125551 -0.963744670845974 0.49702380952381 0.903008604431872 0.873698272082848 336 tags=83%	list=37%	signal=53% ADAR/TRIM8/SMPD1/TRIM68/PARP10
GO:0022402 cell cycle process 111 0.241900678421269 0.996587670217261 0.498357064622125 0.904684465208507 0.875319736881313 397 tags=53%	list=44%	signal=34% TERT/TPPP/MSH5/PHGDH/MYC/PRKDC/TRIM71/CCNE1/MCM2/MCM4/MYBBP1A/RAD51/GINS1/E2F1/CDC45/RAD54L/MCM6/MCM3/MELK/ATM/CHEK1/BRCA2/MSH6/RBL1/XRCC3/MKI67/WDR76/BCAT1/BIRC6/E2F8/FEN1/KNTC1/CLSPN/PCNA/BRCA1/CSPP1/PCLAF/FBXO31/MAP3K20/ATAD5/TICRR/RAD51AP1/SLC16A1/TIMELESS/ATR/EZR/DTL/TRIP13/INSR/IQGAP3/EME1/MYBL2/CDC25A/WRN/SVIL/FANCD2/FIGNL1/CCND2/TFAP4
GO:1901698 response to nitrogen compound 63 0.257459992949183 0.983590079607582 0.504093567251462 0.905667822151878 0.876271175503323 117 tags=16%	list=13%	signal=15% TRPM2/SLC8A1/P2RY6/DRD4/PID1/ASIC1/GHRL/THBD/PPARGC1B/HRH2
GO:0090501 RNA phosphodiester bond hydrolysis 15 0.346905647453555 0.982772566637162 0.499327052489906 0.905667822151878 0.876271175503323 500 tags=87%	list=55%	signal=40% SAMHD1/RPP25/UTP20/RNASE6/EXOSC5/FEN1/EXOG/RNASE2/TSR1/CNOT1/DICER1/EXOSC2/RNASET2
GO:0061097 regulation of protein tyrosine kinase activity 7 0.427991157131582 0.978017586022259 0.504491017964072 0.905667822151878 0.876271175503323 118 tags=29%	list=13%	signal=25% GHRL/NEDD9
GO:0002204 somatic recombination of immunoglobulin genes involved in immune response 7 0.427681452353842 0.977309868785447 0.504491017964072 0.905667822151878 0.876271175503323 448 tags=86%	list=49%	signal=44% UNG/MSH6/ATAD5/RIF1/MSH2/HSPD1
GO:0002208 somatic diversification of immunoglobulins involved in immune response 7 0.427681452353842 0.977309868785447 0.504491017964072 0.905667822151878 0.876271175503323 448 tags=86%	list=49%	signal=44% UNG/MSH6/ATAD5/RIF1/MSH2/HSPD1
GO:0002381 immunoglobulin production involved in immunoglobulin-mediated immune response 7 0.427681452353842 0.977309868785447 0.504491017964072 0.905667822151878 0.876271175503323 448 tags=86%	list=49%	signal=44% UNG/MSH6/ATAD5/RIF1/MSH2/HSPD1
GO:0045190 isotype switching 7 0.427681452353842 0.977309868785447 0.504491017964072 0.905667822151878 0.876271175503323 448 tags=86%	list=49%	signal=44% UNG/MSH6/ATAD5/RIF1/MSH2/HSPD1
GO:2001252 positive regulation of chromosome organization 11 0.373467112597547 0.970821878024731 0.500705218617772 0.905667822151878 0.876271175503323 573 tags=100%	list=63%	signal=37% PKIB/ATM/FEN1/ATR/INO80D/MAPKAPK5/RUVBL1/DDX11/RUVBL2/NCAPD2/CCT3
GO:1902806 regulation of cell cycle G1/S phase transition 16 0.336146737403923 0.969011297705029 0.505333333333333 0.905667822151878 0.876271175503323 238 tags=31%	list=26%	signal=23% TERT/PRKDC/E2F1/ATM/RBL1
GO:0045785 positive regulation of cell adhesion 21 0.317572314247773 0.968501378485013 0.501981505944518 0.905667822151878 0.876271175503323 328 tags=48%	list=36%	signal=31% LILRB1/CCR2/NEDD9/CD83/ZFHX3/ATM/TNFSF13B/SIRPA/S100A10/ITGB2
GO:0031589 cell-substrate adhesion 13 0.352954121318278 0.963029892517395 0.505479452054795 0.905667822151878 0.876271175503323 328 tags=54%	list=36%	signal=35% TIAM1/MACF1/NEDD9/MELTF/ITGAX/S100A10/ITGB2
GO:0007162 negative regulation of cell adhesion 14 -0.278569607871176 -0.954855152386044 0.501845018450185 0.905667822151878 0.876271175503323 71 tags=36%	list=8%	signal=33% MAP2K5/PLXNB1/MMP2/SMAD7/LAG3
GO:0001843 neural tube closure 9 0.386900920780998 0.953262879315786 0.504964539007092 0.905667822151878 0.876271175503323 302 tags=56%	list=33%	signal=37% TRIM71/ST14/MTHFD1L/MTHFD1/GLMN
GO:0014020 primary neural tube formation 9 0.386900920780998 0.953262879315786 0.504964539007092 0.905667822151878 0.876271175503323 302 tags=56%	list=33%	signal=37% TRIM71/ST14/MTHFD1L/MTHFD1/GLMN
GO:0060606 tube closure 9 0.386900920780998 0.953262879315786 0.504964539007092 0.905667822151878 0.876271175503323 302 tags=56%	list=33%	signal=37% TRIM71/ST14/MTHFD1L/MTHFD1/GLMN
GO:0051216 cartilage development 14 -0.277014786910541 -0.949525680816459 0.501845018450185 0.905667822151878 0.876271175503323 115 tags=29%	list=13%	signal=25% RUNX2/NOG/SMAD7/PTH1R
GO:0030030 cell projection organization 81 0.24867147097572 0.988625573440416 0.514124293785311 0.909433089866129 0.879914228160546 118 tags=16%	list=13%	signal=15% EPHB4/TRPM2/NCS1/CSPG4/ABI3/GPRIN3/GHRL/PPP1R16B/TIAM1/DYNC2H1/PHGDH/MACF1/NEDD9
GO:0120036 plasma membrane bounded cell projection organization 81 0.24867147097572 0.988625573440416 0.514124293785311 0.909433089866129 0.879914228160546 118 tags=16%	list=13%	signal=15% EPHB4/TRPM2/NCS1/CSPG4/ABI3/GPRIN3/GHRL/PPP1R16B/TIAM1/DYNC2H1/PHGDH/MACF1/NEDD9
GO:0007519 skeletal muscle tissue development 6 0.449965086944122 0.980427889865035 0.512012012012012 0.909433089866129 0.879914228160546 204 tags=50%	list=22%	signal=39% HIVEP3/MYORG/NLN
GO:0060538 skeletal muscle organ development 6 0.449965086944122 0.980427889865035 0.512012012012012 0.909433089866129 0.879914228160546 204 tags=50%	list=22%	signal=39% HIVEP3/MYORG/NLN
GO:0071824 protein-DNA complex subunit organization 17 0.33228238926782 0.977260247689359 0.512582781456954 0.909433089866129 0.879914228160546 196 tags=35%	list=22%	signal=28% HELLS/MYC/MCM2/CHAF1B/RAD51/CDC45
GO:0030490 maturation of SSU-rRNA 6 0.447893569844789 0.975914266036326 0.515015015015015 0.909433089866129 0.879914228160546 504 tags=100%	list=56%	signal=45% UTP20/HEATR1/WDR43/TSR1/NAT10/NGDN
GO:0009124 nucleoside monophosphate biosynthetic process 8 0.408760762342672 0.972590584761021 0.510948905109489 0.909433089866129 0.879914228160546 411 tags=75%	list=45%	signal=41% PFAS/CAD/PAICS/DHODH/TK1/HPRT1
GO:0060284 regulation of cell development 28 0.297209417003915 0.970611890333542 0.514612452350699 0.909433089866129 0.879914228160546 142 tags=25%	list=16%	signal=22% LILRB1/GPR68/TIAM1/MACF1/NEDD9/PRKDC/ANXA2
GO:0007051 spindle organization 11 0.3723312963865 0.967869341670378 0.510578279266573 0.909433089866129 0.879914228160546 17 tags=9%	list=2%	signal=9% TPPP
GO:0050730 regulation of peptidyl-tyrosine phosphorylation 16 0.335633888125945 0.967532905416535 0.508 0.909433089866129 0.879914228160546 118 tags=19%	list=13%	signal=17% CSPG4/GHRL/NEDD9
GO:2000779 regulation of double-strand break repair 16 0.334045078796947 0.962952839575086 0.509333333333333 0.909433089866129 0.879914228160546 460 tags=75%	list=51%	signal=38% PRKDC/RAD51/TRRAP/CHEK1/RAD51AP1/TIMELESS/ATR/FIGNL1/RIF1/UBR5/RUVBL1/DDX11
GO:0045739 positive regulation of DNA repair 13 0.351876387268036 0.960089311734004 0.510958904109589 0.909433089866129 0.879914228160546 537 tags=92%	list=59%	signal=38% PRKDC/TRRAP/PCNA/BRCA1/RAD51AP1/TIMELESS/INO80D/RIF1/RUVBL1/DDX11/RUVBL2/USP1
GO:0006631 fatty acid metabolic process 16 0.332613927537044 0.958827255164299 0.513333333333333 0.909433089866129 0.879914228160546 278 tags=44%	list=31%	signal=31% SLC27A6/FABP5/NUDT8/PDK3/ACAT1/BRCA1/ACOT7
GO:0016571 histone methylation 14 0.344232397891944 0.95827793495771 0.514363885088919 0.909433089866129 0.879914228160546 13 tags=7%	list=1%	signal=7% CHD5
GO:0006473 protein acetylation 16 0.332088303930999 0.957312038278566 0.514666666666667 0.909433089866129 0.879914228160546 277 tags=38%	list=31%	signal=27% CHD5/MYBBP1A/TRRAP/CHEK1/BRCA2/BRCA1
GO:0043543 protein acylation 16 0.332088303930999 0.957312038278566 0.514666666666667 0.909433089866129 0.879914228160546 277 tags=38%	list=31%	signal=27% CHD5/MYBBP1A/TRRAP/CHEK1/BRCA2/BRCA1
GO:0045669 positive regulation of osteoblast differentiation 5 -0.404349181070993 -0.950632122732522 0.509695290858726 0.909433089866129 0.879914228160546 14 tags=40%	list=2%	signal=40% RUNX2/TMEM119
GO:1903707 negative regulation of hemopoiesis 9 0.385320065533315 0.94936790118509 0.512056737588653 0.909433089866129 0.879914228160546 44 tags=22%	list=5%	signal=21% LILRB1/GPR68
GO:0061053 somite development 6 0.446348395406564 0.972547489017621 0.516516516516517 0.911060862177303 0.881489165374474 286 tags=67%	list=31%	signal=46% PRKDC/ATM/NLE1/MTHFD1
GO:0010389 regulation of G2/M transition of mitotic cell cycle 10 0.376799077379773 0.964533032109705 0.517531556802244 0.911060862177303 0.881489165374474 374 tags=70%	list=41%	signal=42% ATM/CHEK1/CLSPN/BRCA1/TICRR/DTL/CDC25A
GO:0032418 lysosome localization 5 -0.402665875544354 -0.946674641473978 0.518005540166205 0.911060862177303 0.881489165374474 31 tags=40%	list=3%	signal=39% PIP4P1/HMOX1
GO:1990849 vacuolar localization 5 -0.402665875544354 -0.946674641473978 0.518005540166205 0.911060862177303 0.881489165374474 31 tags=40%	list=3%	signal=39% PIP4P1/HMOX1
GO:0031100 animal organ regeneration 5 -0.402195188838356 -0.945568048649233 0.518005540166205 0.911060862177303 0.881489165374474 31 tags=40%	list=3%	signal=39% FLT3/HMOX1
GO:1901216 positive regulation of neuron death 8 0.407118550833286 0.968683166047294 0.51970802919708 0.911870183499578 0.882272217315907 22 tags=12%	list=2%	signal=12% TRPM2
GO:0007229 integrin-mediated signaling pathway 5 0.470962755777675 0.968244961922981 0.519500780031201 0.911870183499578 0.882272217315907 328 tags=80%	list=36%	signal=51% NEDD9/DST/ITGAX/ITGB2
GO:1903034 regulation of response to wounding 9 0.383409929989756 0.944661628311764 0.519148936170213 0.911870183499578 0.882272217315907 142 tags=33%	list=16%	signal=28% F3/THBD/ANXA2
GO:0009892 negative regulation of metabolic process 170 0.227043649246035 0.975560815321036 0.535300316122234 0.912902506883685 0.883271032999943 150 tags=18%	list=17%	signal=18% TERT/LILRB1/ETV5/CHD5/TPPP/DUSP6/SLC8A1/CCR1/PID1/WWC1/UHRF1/GHRL/ZBTB20/PPP1R16B/PKIB/CD33/SPRED1/SPRED2/PPARGC1B/HELLS/CD83/SERPINB8/MYC/PRKDC/TRIM71/IRF8/ANXA2/ACVR2B/ZFHX3/CCNE1
GO:0071702 organic substance transport 111 0.23584316307098 0.971631786878496 0.538882803943045 0.912902506883685 0.883271032999943 146 tags=16%	list=16%	signal=16% TERT/LILRB1/TRPM2/DRD4/PID1/GPR68/SLC27A6/REEP2/GHRL/CD33/SLC37A2/CD320/FABP5/MACF1/TVP23C/ANO7/ANXA2/ACVR2B
GO:0061041 regulation of wound healing 8 0.406337200479536 0.96682404925462 0.522627737226277 0.912902506883685 0.883271032999943 142 tags=38%	list=16%	signal=32% F3/THBD/ANXA2
GO:0001510 RNA methylation 5 0.469545957918051 0.965332189367583 0.52418096723869 0.912902506883685 0.883271032999943 484 tags=100%	list=53%	signal=47% METTL1/WDR4/METTL16/SNRPD2/FBL
GO:0009116 nucleoside metabolic process 7 0.422105867126549 0.964568903665504 0.523952095808383 0.912902506883685 0.883271032999943 449 tags=86%	list=49%	signal=44% DNPH1/MACROD1/TK1/DTYMK/HPRT1/ICMT
GO:0001960 negative regulation of cytokine-mediated signaling pathway 7 0.42160693646018 0.963428779721856 0.523952095808383 0.912902506883685 0.883271032999943 373 tags=71%	list=41%	signal=42% SAMHD1/TTLL12/STAP1/OAS3/GSTP1
GO:0051248 negative regulation of protein metabolic process 68 0.249482821081166 0.963035661491389 0.525951557093426 0.912902506883685 0.883271032999943 142 tags=18%	list=16%	signal=16% TPPP/DUSP6/SLC8A1/PID1/PPP1R16B/PKIB/SPRED1/SPRED2/SERPINB8/PRKDC/TRIM71/ANXA2
GO:0048285 organelle fission 30 0.290670844055055 0.962011253255463 0.527918781725888 0.912902506883685 0.883271032999943 497 tags=77%	list=55%	signal=36% MSH5/CCNE1/RAD51/RAD54L/ATM/CHEK1/BRCA2/XRCC3/MKI67/KNTC1/RAD51AP1/TRIP13/DDHD1/INSR/EME1/MYBL2/FANCD2/FIGNL1/BUB1B/KIF15/RANBP1/NDC1/BIRC5
GO:0006520 cellular amino acid metabolic process 29 0.292432898855377 0.961992213628907 0.528445006321113 0.912902506883685 0.883271032999943 557 tags=83%	list=61%	signal=33% PSAT1/PHGDH/PYCR3/PFAS/HPDL/ACAT1/CAD/BCAT1/ENOSF1/MTHFD1/FARSB/DHFR/GCDH/BCAT2/EARS2/ICMT/GPT2/IARS1/WARS1/ATP2B4/LARS1/VARS1/MTR/ALDH18A1
GO:1901137 carbohydrate derivative biosynthetic process 41 0.273729936240162 0.961785087966883 0.526641883519207 0.912902506883685 0.883271032999943 413 tags=66%	list=45%	signal=38% PID1/XYLB/GALNT6/NME1/AK4/PFAS/POGLUT3/B3GNT7/GALNT14/ST3GAL5/PDK3/ACAT1/CAD/ENO1/PAICS/B4GALT2/ACOT7/MTHFD1/ATP5MC1/MGAT4A/DHODH/NDUFB2/AKR1A1/DTYMK/TPI1/HPRT1/GCDH
GO:0061061 muscle structure development 28 0.294432941447921 0.961544613074853 0.52858958068615 0.912902506883685 0.883271032999943 59 tags=14%	list=6%	signal=14% MYOF/SLC8A1/ALPK3/HIVEP3
GO:0019752 carboxylic acid metabolic process 63 0.251480769319009 0.960747287688623 0.535672514619883 0.912902506883685 0.883271032999943 373 tags=48%	list=41%	signal=30% PSAT1/SLC27A6/XYLB/ZBTB20/PHGDH/FABP5/PYCR3/PFAS/NUDT8/HPDL/MTHFD1L/PDK3/ACAT1/CAD/ENO1/BCAT1/ENOSF1/SLC19A1/BRCA1/ACOT7/MTHFD1/FARSB/HK2/PGAM1/MGAT4A/DHFR/INSR/GPI/AKR1A1/GSTP1
GO:1901361 organic cyclic compound catabolic process 33 0.283806381344327 0.960146523823117 0.538172715894869 0.912902506883685 0.883271032999943 278 tags=45%	list=31%	signal=33% SAMHD1/TRIM71/UNG/RNASE6/NUDT8/MAGOHB/SMG1/E2F1/EXOSC5/ACAT1/ATM/DNPH1/MRTO4/FEN1/ACOT7
GO:0046033 AMP metabolic process 5 0.466823949815999 0.959736055493317 0.530421216848674 0.912902506883685 0.883271032999943 267 tags=60%	list=29%	signal=43% AK4/PFAS/PAICS
GO:0030217 T cell differentiation 19 -0.252998217130392 -0.956161034434999 0.536290322580645 0.912902506883685 0.883271032999943 32 tags=11%	list=4%	signal=10% SMAD7/LAG3
GO:0043491 protein kinase B signaling 10 0.373176770590444 0.955260624716782 0.521739130434783 0.912902506883685 0.883271032999943 533 tags=90%	list=59%	signal=38% F3/MYORG/FGFR1/PHB1/INSR/C1QBP/HIP1/SETX/MTOR
GO:0007129 homologous chromosome pairing at meiosis 5 0.464339781288352 0.954628892279336 0.536661466458658 0.912902506883685 0.883271032999943 389 tags=80%	list=43%	signal=46% MSH5/CCNE1/TRIP13/FANCD2
GO:0032101 regulation of response to external stimulus 42 0.271279448978066 0.954070122014195 0.539424280350438 0.912902506883685 0.883271032999943 142 tags=26%	list=16%	signal=23% LILRB1/CCR1/F3/GHRL/CD14/THBD/CCR2/NEDD9/SAMHD1/PRKDC/ANXA2
GO:0002831 regulation of response to biotic stimulus 15 0.336639663055836 0.953689362285599 0.523553162853298 0.912902506883685 0.883271032999943 246 tags=47%	list=27%	signal=35% LILRB1/CD14/SAMHD1/PRKDC/TTLL12/FGL2/GBP5
GO:0034504 protein localization to nucleus 19 0.317911171697815 0.950645870974513 0.523872679045093 0.912902506883685 0.883271032999943 6 tags=5%	list=1%	signal=5% TERT
GO:0006941 striated muscle contraction 5 0.462070601520327 0.949963721093009 0.538221528861155 0.912902506883685 0.883271032999943 30 tags=20%	list=3%	signal=19% SLC8A1
GO:0070169 positive regulation of biomineral tissue development 6 0.435978153524329 0.949951792904754 0.539039039039039 0.912902506883685 0.883271032999943 146 tags=50%	list=16%	signal=42% SLC8A1/FAM20C/ACVR2B
GO:0110151 positive regulation of biomineralization 6 0.435978153524329 0.949951792904754 0.539039039039039 0.912902506883685 0.883271032999943 146 tags=50%	list=16%	signal=42% SLC8A1/FAM20C/ACVR2B
GO:0071214 cellular response to abiotic stimulus 30 0.286994864917537 0.949845143824979 0.538071065989848 0.912902506883685 0.883271032999943 396 tags=60%	list=44%	signal=35% GPR68/ASIC1/TNFRSF10A/MYC/NSMF/RAD51/ATM/CHEK1/BRCA2/PCNA/BRCA1/MAP3K20/RAD51AP1/ATR/CDC25A/WRN/FIGNL1/CCND2
GO:0104004 cellular response to environmental stimulus 30 0.286994864917537 0.949845143824979 0.538071065989848 0.912902506883685 0.883271032999943 396 tags=60%	list=44%	signal=35% GPR68/ASIC1/TNFRSF10A/MYC/NSMF/RAD51/ATM/CHEK1/BRCA2/PCNA/BRCA1/MAP3K20/RAD51AP1/ATR/CDC25A/WRN/FIGNL1/CCND2
GO:0009135 purine nucleoside diphosphate metabolic process 12 0.358860226173405 0.9497520100372 0.538028169014084 0.912902506883685 0.883271032999943 402 tags=67%	list=44%	signal=38% ZBTB20/AK4/ENO1/HK2/PGAM1/INSR/GPI/TPI1
GO:0009179 purine ribonucleoside diphosphate metabolic process 12 0.358860226173405 0.9497520100372 0.538028169014084 0.912902506883685 0.883271032999943 402 tags=67%	list=44%	signal=38% ZBTB20/AK4/ENO1/HK2/PGAM1/INSR/GPI/TPI1
GO:0046031 ADP metabolic process 12 0.358860226173405 0.9497520100372 0.538028169014084 0.912902506883685 0.883271032999943 402 tags=67%	list=44%	signal=38% ZBTB20/AK4/ENO1/HK2/PGAM1/INSR/GPI/TPI1
GO:0007005 mitochondrion organization 21 0.31121615296082 0.949116971557512 0.525759577278732 0.912902506883685 0.883271032999943 43 tags=10%	list=5%	signal=9% TERT/PID1
GO:0007059 chromosome segregation 21 0.311113874296203 0.948805051962425 0.525759577278732 0.912902506883685 0.883271032999943 522 tags=81%	list=57%	signal=35% MSH5/CCNE1/SKA3/ATM/XRCC3/MKI67/FEN1/KNTC1/BRCA1/TRIP13/EME1/FANCD2/BUB1B/DDX11/NDC1/BIRC5/MCMBP
GO:0044262 cellular carbohydrate metabolic process 25 0.298790158098589 0.948781123175216 0.52258064516129 0.912902506883685 0.883271032999943 56 tags=12%	list=6%	signal=12% IGFBP4/P2RY6/XYLB
GO:0060191 regulation of lipase activity 5 0.461461658481435 0.948711804625577 0.539781591263651 0.912902506883685 0.883271032999943 312 tags=60%	list=34%	signal=40% P2RY6/FGFR1/PHB1
GO:0060193 positive regulation of lipase activity 5 0.461461658481435 0.948711804625577 0.539781591263651 0.912902506883685 0.883271032999943 312 tags=60%	list=34%	signal=40% P2RY6/FGFR1/PHB1
GO:0022409 positive regulation of cell-cell adhesion 14 0.340167586664263 0.946962268759209 0.533515731874145 0.912902506883685 0.883271032999943 131 tags=21%	list=14%	signal=19% LILRB1/CCR2/CD83
GO:1902749 regulation of cell cycle G2/M phase transition 12 0.357744940217283 0.946800317424485 0.538028169014084 0.912902506883685 0.883271032999943 374 tags=67%	list=41%	signal=40% ATM/CHEK1/CLSPN/BRCA1/ATAD5/TICRR/DTL/CDC25A
GO:0071383 cellular response to steroid hormone stimulus 12 0.357149367481779 0.945224087011047 0.53943661971831 0.912902506883685 0.883271032999943 108 tags=17%	list=12%	signal=15% SSTR2/PPARGC1B
GO:0034612 response to tumor necrosis factor 12 0.356804884682115 0.944312385998946 0.53943661971831 0.912902506883685 0.883271032999943 64 tags=17%	list=7%	signal=16% PID1/CD14
GO:0003013 circulatory system process 26 0.294594882156992 0.944105519420891 0.534193548387097 0.912902506883685 0.883271032999943 117 tags=19%	list=13%	signal=17% MYOF/SLC8A1/GHRL/FABP5/HRH2
GO:0015711 organic anion transport 14 0.338809157796543 0.943180659537887 0.537619699042408 0.912902506883685 0.883271032999943 327 tags=57%	list=36%	signal=37% DRD4/SLC27A6/SLC25A19/SLC4A8/SFXN2/SLC19A1/SLC5A6/SLC16A1
GO:0002377 immunoglobulin production 14 0.338320050513957 0.941819077305652 0.538987688098495 0.912902506883685 0.883271032999943 448 tags=79%	list=49%	signal=40% SAMHD1/PRKDC/UNG/MSH6/PHB1/ATAD5/GPI/IL4R/RIF1/MSH2/HSPD1
GO:0072524 pyridine-containing compound metabolic process 9 0.382070726444435 0.941362041882697 0.521985815602837 0.912902506883685 0.883271032999943 24 tags=11%	list=3%	signal=11% PSAT1
GO:0006835 dicarboxylic acid transport 5 -0.399517465262205 -0.93927267285412 0.526315789473684 0.912902506883685 0.883271032999943 27 tags=100%	list=3%	signal=98% SLC16A1/SLC1A4/SLC1A5/TRH
GO:0048284 organelle fusion 9 0.38057641979876 0.937680305864179 0.524822695035461 0.912902506883685 0.883271032999943 209 tags=33%	list=23%	signal=26% PID1/ANXA2/HUWE1
GO:2001242 regulation of intrinsic apoptotic signaling pathway 9 0.379647183543708 0.935390814212759 0.527659574468085 0.912902506883685 0.883271032999943 395 tags=67%	list=44%	signal=38% HELLS/MYC/TRAP1/ENO1/ATAD5/FIGNL1
GO:0008584 male gonad development 5 -0.396456256921373 -0.932075717550629 0.534626038781163 0.912902506883685 0.883271032999943 551 tags=100%	list=61%	signal=40% MSH2/CBL/NASP/ATN1
GO:0046546 development of primary male sexual characteristics 5 -0.396456256921373 -0.932075717550629 0.534626038781163 0.912902506883685 0.883271032999943 551 tags=100%	list=61%	signal=40% MSH2/CBL/NASP/ATN1
GO:0006405 RNA export from nucleus 9 0.378197997775306 0.931820248923169 0.533333333333333 0.912902506883685 0.883271032999943 568 tags=100%	list=63%	signal=38% MAGOHB/SMG1/NXT1/ALYREF/NUP160/NOL6/NUP188/NUP214/SETD2
GO:0010972 negative regulation of G2/M transition of mitotic cell cycle 9 0.376256674931832 0.927037135459093 0.541843971631206 0.91428385098231 0.88460754069898 354 tags=67%	list=39%	signal=41% ATM/CHEK1/CLSPN/BRCA1/TICRR/DTL
GO:0044818 mitotic G2/M transition checkpoint 9 0.376256674931832 0.927037135459093 0.541843971631206 0.91428385098231 0.88460754069898 354 tags=67%	list=39%	signal=41% ATM/CHEK1/CLSPN/BRCA1/TICRR/DTL
GO:1902750 negative regulation of cell cycle G2/M phase transition 9 0.376256674931832 0.927037135459093 0.541843971631206 0.91428385098231 0.88460754069898 354 tags=67%	list=39%	signal=41% ATM/CHEK1/CLSPN/BRCA1/TICRR/DTL
GO:0009888 tissue development 98 0.239392715986997 0.972370695724616 0.546265328874025 0.914403235488029 0.884723050159076 307 tags=44%	list=34%	signal=33% SLC8A1/DUSP4/CCR1/ALPK3/HIVEP3/GHRL/PPP1R16B/TIAM1/FAM20C/SPRED1/PHGDH/SPRED2/FABP5/MYC/PRKDC/TRIM71/ST14/ACVR2B/RPGRIP1L/EMP1/SULF2/TGFBI/MYORG/MTHFD1L/NLN/TOX/ACAT1/ATM/AHI1/FGFR1/DNPH1/BRCA2/E2F8/NOLC1/NLE1/PCNA/PUS7/HOPX/MTHFD1/EVC/GLMN/USF3/ITGAX
GO:0031325 positive regulation of cellular metabolic process 196 0.224247116167657 0.971381465378188 0.54630593132154 0.914403235488029 0.884723050159076 148 tags=16%	list=16%	signal=17% TERT/LILRB1/ETV5/EPHB4/NCS1/SH3RF3/CSPG4/P2RY6/DRD4/PID1/WWC1/ABI3/UHRF1/HIVEP3/GHRL/ZBTB20/PPP1R16B/PKIB/CD33/TNFSF8/GINS2/TNFRSF10A/EEF1E1/PPARGC1B/NEDD9/MYC/PRKDC/TRIM71/IRF8/ANXA2/ACVR2B/ZFHX3
GO:0044281 small molecule metabolic process 116 0.233475967490939 0.963373609359428 0.548034934497817 0.914403235488029 0.884723050159076 377 tags=47%	list=42%	signal=32% IGFBP4/PSAT1/NCS1/P2RY6/PID1/SLC27A6/XYLB/GHRL/ZBTB20/PHGDH/CD320/FABP5/SAMHD1/PYCR3/NME1/UNG/PDSS1/AK4/PFAS/NUDT8/ALDH1B1/HPDL/PDXK/MTHFD1L/SLC25A19/NLN/PDK3/ACAT1/CAD/DNPH1/SYNJ2/ENO1/BCAT1/ENOSF1/SLC19A1/PAICS/BRCA1/ACOT7/MTHFD1/FARSB/HK2/ATP5MC1/PGAM1/MGAT4A/DHODH/MACROD1/TK1/NDUFB2/DHFR/INSR/GPI/AKR1A1/DTYMK/GSTP1/ANKH
GO:0051983 regulation of chromosome segregation 8 0.398608382211082 0.948434378396425 0.543065693430657 0.914403235488029 0.884723050159076 497 tags=88%	list=55%	signal=40% ATM/XRCC3/MKI67/KNTC1/TRIP13/BUB1B/BIRC5
GO:0009314 response to radiation 41 0.269586634262549 0.947227067343536 0.551425030978934 0.914403235488029 0.884723050159076 396 tags=61%	list=44%	signal=36% EYS/THBD/MYC/PRKDC/RAD51/RAD54L/ATM/CHEK1/BRCA2/MSH6/FEN1/B4GALT2/PCNA/BRCA1/PCLAF/MAP3K20/TICRR/RAD51AP1/ATR/DTL/CDC25A/WRN/FANCD2/FIGNL1/CCND2
GO:0048589 developmental growth 30 0.285850154294535 0.94605658187055 0.543147208121827 0.914403235488029 0.884723050159076 235 tags=33%	list=26%	signal=26% DUSP6/EYS/WWC1/GHRL/MACF1/ACVR2B/GINS1/ATM/CHEK1/BRCA2
GO:0051304 chromosome separation 8 0.396468426194101 0.943342644390474 0.551824817518248 0.914403235488029 0.884723050159076 497 tags=88%	list=55%	signal=40% ATM/XRCC3/KNTC1/TRIP13/EME1/BUB1B/BIRC5
GO:0032870 cellular response to hormone stimulus 36 0.273399106033201 0.942739869553719 0.555693069306931 0.914403235488029 0.884723050159076 62 tags=11%	list=7%	signal=11% SSTR2/P2RY6/PID1/GHRL
GO:1902106 negative regulation of leukocyte differentiation 8 0.396172744487838 0.942639110024922 0.551824817518248 0.914403235488029 0.884723050159076 44 tags=25%	list=5%	signal=24% LILRB1/GPR68
GO:0006112 energy reserve metabolic process 6 0.432299490868305 0.941936363330283 0.548048048048048 0.914403235488029 0.884723050159076 136 tags=33%	list=15%	signal=29% PID1/MYC
GO:0010810 regulation of cell-substrate adhesion 7 0.411668552919266 0.94071823134326 0.550898203592814 0.914403235488029 0.884723050159076 326 tags=57%	list=36%	signal=37% MACF1/NEDD9/MELTF/S100A10
GO:0062014 negative regulation of small molecule metabolic process 5 0.457229885734621 0.940011769236706 0.546021840873635 0.914403235488029 0.884723050159076 43 tags=20%	list=5%	signal=19% PID1
GO:0006637 acyl-CoA metabolic process 7 0.411304291773826 0.939885845439466 0.553892215568862 0.914403235488029 0.884723050159076 440 tags=86%	list=48%	signal=45% NUDT8/PDK3/ACAT1/ACOT7/GCDH/ACACA
GO:0033865 nucleoside bisphosphate metabolic process 7 0.411304291773826 0.939885845439466 0.553892215568862 0.914403235488029 0.884723050159076 440 tags=86%	list=48%	signal=45% NUDT8/PDK3/ACAT1/ACOT7/GCDH/ACACA
GO:0033875 ribonucleoside bisphosphate metabolic process 7 0.411304291773826 0.939885845439466 0.553892215568862 0.914403235488029 0.884723050159076 440 tags=86%	list=48%	signal=45% NUDT8/PDK3/ACAT1/ACOT7/GCDH/ACACA
GO:0034032 purine nucleoside bisphosphate metabolic process 7 0.411304291773826 0.939885845439466 0.553892215568862 0.914403235488029 0.884723050159076 440 tags=86%	list=48%	signal=45% NUDT8/PDK3/ACAT1/ACOT7/GCDH/ACACA
GO:0035383 thioester metabolic process 7 0.411304291773826 0.939885845439466 0.553892215568862 0.914403235488029 0.884723050159076 440 tags=86%	list=48%	signal=45% NUDT8/PDK3/ACAT1/ACOT7/GCDH/ACACA
GO:0030501 positive regulation of bone mineralization 5 0.456307788864221 0.938116044706015 0.547581903276131 0.914403235488029 0.884723050159076 146 tags=60%	list=16%	signal=51% SLC8A1/FAM20C/ACVR2B
GO:0045778 positive regulation of ossification 5 0.456307788864221 0.938116044706015 0.547581903276131 0.914403235488029 0.884723050159076 146 tags=60%	list=16%	signal=51% SLC8A1/FAM20C/ACVR2B
GO:0007029 endoplasmic reticulum organization 5 0.455784247415744 0.937039704032306 0.547581903276131 0.914403235488029 0.884723050159076 52 tags=20%	list=6%	signal=19% REEP2
GO:0006090 pyruvate metabolic process 12 0.353748165065809 0.936222535444421 0.550704225352113 0.914403235488029 0.884723050159076 402 tags=67%	list=44%	signal=38% ZBTB20/PDK3/ENO1/HK2/PGAM1/INSR/GPI/TPI1
GO:0033157 regulation of intracellular protein transport 8 0.393316995934324 0.935844245127237 0.557664233576642 0.914403235488029 0.884723050159076 466 tags=88%	list=51%	signal=43% HUWE1/NOLC1/ITGB2/LCP1/UBR5/UBE2G2/ICE1
GO:2001236 regulation of extrinsic apoptotic signaling pathway 11 0.359878399610144 0.935498232602206 0.547249647390691 0.914403235488029 0.884723050159076 6 tags=9%	list=1%	signal=9% TERT
GO:0048659 smooth muscle cell proliferation 10 0.365277815372879 0.935040821421409 0.545582047685835 0.914403235488029 0.884723050159076 40 tags=20%	list=4%	signal=19% TERT/P2RY6
GO:0048660 regulation of smooth muscle cell proliferation 10 0.365277815372879 0.935040821421409 0.545582047685835 0.914403235488029 0.884723050159076 40 tags=20%	list=4%	signal=19% TERT/P2RY6
GO:0031110 regulation of microtubule polymerization or depolymerization 5 0.454042081949059 0.933458013303559 0.552262090483619 0.914403235488029 0.884723050159076 498 tags=100%	list=55%	signal=45% SKA3/FKBP4/AKAP9/STMN1/PAK1
GO:0034341 response to interferon-gamma 11 0.357391175174037 0.929032731848108 0.558533145275035 0.914403235488029 0.884723050159076 294 tags=36%	list=32%	signal=25% MRC1/IRF8/GBP5/SIRPA
GO:0071346 cellular response to interferon-gamma 11 0.357391175174037 0.929032731848108 0.558533145275035 0.914403235488029 0.884723050159076 294 tags=36%	list=32%	signal=25% MRC1/IRF8/GBP5/SIRPA
GO:0018022 peptidyl-lysine methylation 13 0.340017732164802 0.927733153639534 0.557534246575342 0.914403235488029 0.884723050159076 13 tags=8%	list=1%	signal=8% CHD5
GO:0051258 protein polymerization 14 0.333237160586551 0.927669272426504 0.556771545827633 0.914403235488029 0.884723050159076 17 tags=7%	list=2%	signal=7% TPPP
GO:0045165 cell fate commitment 9 -0.315649826758258 -0.926942512026465 0.545454545454545 0.914403235488029 0.884723050159076 15 tags=22%	list=2%	signal=22% RUNX2/NOTCH3
GO:0010822 positive regulation of mitochondrion organization 5 -0.394241417497231 -0.926868590636938 0.554016620498615 0.914403235488029 0.884723050159076 553 tags=100%	list=61%	signal=39% HTT/TP53/MARCHF5/BMF
GO:0042886 amide transport 18 0.31210029927198 0.926483569512951 0.556291390728477 0.914403235488029 0.884723050159076 62 tags=17%	list=7%	signal=16% TRPM2/GPR68/GHRL
GO:0032212 positive regulation of telomere maintenance via telomerase 5 0.450452821434335 0.926078908761265 0.558502340093604 0.914403235488029 0.884723050159076 433 tags=80%	list=48%	signal=42% PKIB/ATM/ATR/MAPKAPK5
GO:1904358 positive regulation of telomere maintenance via telomere lengthening 5 0.450452821434335 0.926078908761265 0.558502340093604 0.914403235488029 0.884723050159076 433 tags=80%	list=48%	signal=42% PKIB/ATM/ATR/MAPKAPK5
GO:0030705 cytoskeleton-dependent intracellular transport 12 -0.2784853394335 -0.92582909199803 0.554794520547945 0.914403235488029 0.884723050159076 50 tags=25%	list=6%	signal=24% MAPK8IP3/BBS12/MYO7B
GO:0000910 cytokinesis 15 -0.262038073908175 -0.924845603982344 0.555984555984556 0.914403235488029 0.884723050159076 675 tags=100%	list=74%	signal=26% BIRC6/E2F8/CSPP1/SVIL/STMN1/BIRC5/SPTBN1/KIF20A/SETD2/KLHDC8B/EFHC1/SNX33/SEPTIN1/SEPTIN5
GO:0052547 regulation of peptidase activity 17 0.313768103638072 0.92280874515807 0.558940397350993 0.914403235488029 0.884723050159076 142 tags=24%	list=16%	signal=20% F3/SERPINB8/MYC/ANXA2
GO:0052548 regulation of endopeptidase activity 17 0.313768103638072 0.92280874515807 0.558940397350993 0.914403235488029 0.884723050159076 142 tags=24%	list=16%	signal=20% F3/SERPINB8/MYC/ANXA2
GO:0031102 neuron projection regeneration 5 -0.39159889898641 -0.920655982577121 0.554016620498615 0.914403235488029 0.884723050159076 355 tags=80%	list=39%	signal=49% MTR/CERS2/MAPK8IP3/MMP2
GO:0031103 axon regeneration 5 -0.39159889898641 -0.920655982577121 0.554016620498615 0.914403235488029 0.884723050159076 355 tags=80%	list=39%	signal=49% MTR/CERS2/MAPK8IP3/MMP2
GO:0006725 cellular aromatic compound metabolic process 336 0.215243514949486 0.967915052123805 0.584088620342397 0.914941706276868 0.88524404297738 472 tags=58%	list=52%	signal=44% LHX6/TERT/LILRB1/ETV5/CHD5/PSAT1/NCS1/DRD4/PID1/WWC1/FAM111B/UHRF1/HIVEP3/RBM47/ZBTB20/PKIB/TNFSF8/MSH5/GINS2/PPARGC1B/CD320/HELLS/SAMHD1/RPP25/NME1/METTL1/ALKBH2/MYC/PRKDC/TRIM71/IRF8/ANXA2/UNG/ACVR2B/UTP20/ZFHX3/RRP12/CCNE1/RNASE6/AK4/MCM2/CHAF1B/PFAS/MCM4/NUDT8/PCBP3/MDN1/HPDL/PDXK/MAGOHB/MYBBP1A/WDR4/RAD51/SMG1/GINS1/E2F1/CDC45/EXO5/MTHFD1L/SLC25A19/POLD2/RAD54L/MCM5/EXOSC5/HUWE1/M…
GO:0006793 phosphorus metabolic process 193 0.221982169784873 0.960619888718252 0.573068893528184 0.914941706276868 0.88524404297738 158 tags=18%	list=17%	signal=19% EPHB4/DUSP6/STYK1/NCS1/SLC8A1/DUSP4/ALPK3/CSPG4/P2RY6/DRD4/PID1/IL12RB2/XYLB/GHRL/ZBTB20/PPP1R16B/PKIB/SRPX2/CD33/FAM20C/TNFRSF10A/SPRED1/SPRED2/PPARGC1B/FABP5/NEDD9/SAMHD1/NME1/PRKDC/UNG/ACVR2B/CCNE1/AK4/PFAS/NUDT8
GO:0048523 negative regulation of cellular process 283 0.214913057664447 0.960232586120926 0.586626139817629 0.914941706276868 0.88524404297738 150 tags=17%	list=17%	signal=21% TERT/IGFBP4/LILRB1/ETV5/CHD5/SSTR2/CGREF1/TRPM2/DUSP6/SLC8A1/DUSP4/P2RY6/DRD4/PID1/GPR68/TLCD3B/WWC1/ABI3/ASIC1/FCMR/UHRF1/GHRL/ZBTB20/PPP1R16B/PKIB/CD33/THBD/SPRED1/EEF1E1/SPRED2/PPARGC1B/HELLS/FABP5/CCR2/NEDD9/SAMHD1/SACS/NME1/MYC/PRKDC/TRIM71/IRF8/ANXA2/UNG/ACVR2B/UTP20/ZFHX3/CCNE1
GO:0008380 RNA splicing 29 -0.219819114805833 -0.940109983828739 0.57345971563981 0.914941706276868 0.88524404297738 512 tags=86%	list=56%	signal=39% METTL16/ALYREF/SNRPD2/C1QBP/SNRNP25/PRPF4/SETX/PRPF8/GEMIN4/NCL/TTF2/SF3B3/SYNCRIP/SF3A3/PRPF19/RBMX/SRSF6/SYF2/TIA1/PAXBP1/FXR2/CCNL2/CLK1/CLK4/CDC5L
GO:0009968 negative regulation of signal transduction 69 0.24220289262496 0.937613166582777 0.561849710982659 0.914941706276868 0.88524404297738 120 tags=14%	list=13%	signal=14% TERT/IGFBP4/DUSP6/DUSP4/PID1/WWC1/SPRED1/SPRED2/HELLS/SAMHD1
GO:0031175 neuron projection development 50 0.254547007778807 0.936717139884472 0.563614744351962 0.914941706276868 0.88524404297738 115 tags=16%	list=13%	signal=15% EPHB4/NCS1/ABI3/GPRIN3/GHRL/TIAM1/PHGDH/MACF1
GO:0043065 positive regulation of apoptotic process 33 0.276740151093024 0.936240731500247 0.561952440550688 0.914941706276868 0.88524404297738 225 tags=30%	list=25%	signal=24% LILRB1/DUSP6/TNFRSF10A/EEF1E1/MYC/PRKDC/MYBBP1A/E2F1/MELK/ATM
GO:0032210 regulation of telomere maintenance via telomerase 6 0.42605035851643 0.928320143265643 0.564564564564565 0.914941706276868 0.88524404297738 463 tags=83%	list=51%	signal=41% PKIB/ATM/ATR/MAPKAPK5/NAT10
GO:1904356 regulation of telomere maintenance via telomere lengthening 6 0.42605035851643 0.928320143265643 0.564564564564565 0.914941706276868 0.88524404297738 463 tags=83%	list=51%	signal=41% PKIB/ATM/ATR/MAPKAPK5/NAT10
GO:0032874 positive regulation of stress-activated MAPK cascade 6 0.425996191978309 0.928202119920695 0.564564564564565 0.914941706276868 0.88524404297738 31 tags=17%	list=3%	signal=16% SH3RF3
GO:0046330 positive regulation of JNK cascade 6 0.425996191978309 0.928202119920695 0.564564564564565 0.914941706276868 0.88524404297738 31 tags=17%	list=3%	signal=16% SH3RF3
GO:0070304 positive regulation of stress-activated protein kinase signaling cascade 6 0.425996191978309 0.928202119920695 0.564564564564565 0.914941706276868 0.88524404297738 31 tags=17%	list=3%	signal=16% SH3RF3
GO:0006418 tRNA aminoacylation for protein translation 6 0.424611973392461 0.925186049237408 0.566066066066066 0.914941706276868 0.88524404297738 525 tags=100%	list=58%	signal=42% FARSB/EARS2/IARS1/WARS1/LARS1/VARS1
GO:0043038 amino acid activation 6 0.424611973392461 0.925186049237408 0.566066066066066 0.914941706276868 0.88524404297738 525 tags=100%	list=58%	signal=42% FARSB/EARS2/IARS1/WARS1/LARS1/VARS1
GO:0043039 tRNA aminoacylation 6 0.424611973392461 0.925186049237408 0.566066066066066 0.914941706276868 0.88524404297738 525 tags=100%	list=58%	signal=42% FARSB/EARS2/IARS1/WARS1/LARS1/VARS1
GO:0045786 negative regulation of cell cycle 47 0.254150764878518 0.924543415599966 0.590636254501801 0.914941706276868 0.88524404297738 397 tags=55%	list=44%	signal=33% LILRB1/PRKDC/RAD51/E2F1/CDC45/ATM/CHEK1/BRCA2/RBL1/XRCC3/WDR76/E2F8/KNTC1/NLE1/CLSPN/BRCA1/FBXO31/MAP3K20/TICRR/TIMELESS/ATR/DTL/TRIP13/EME1/FANCD2/TFAP4
GO:0048260 positive regulation of receptor-mediated endocytosis 5 0.448504983388704 0.922074378994979 0.566302652106084 0.914941706276868 0.88524404297738 503 tags=100%	list=55%	signal=45% ANXA2/AHI1/INSR/HIP1/CBL
GO:0000462 maturation of SSU-rRNA from tricistronic rRNA transcript (SSU-rRNA	5.8S rRNA	LSU-rRNA) 5 0.447397563676633 0.919797652133263 0.56786271450858 0.914941706276868 0.88524404297738 504 tags=100%	list=56%	signal=45% UTP20/HEATR1/WDR43/TSR1/NGDN
GO:0007044 cell-substrate junction assembly 5 0.447298312516958 0.919593603226758 0.56786271450858 0.914941706276868 0.88524404297738 326 tags=60%	list=36%	signal=39% MACF1/DST/S100A10
GO:0150115 cell-substrate junction organization 5 0.447298312516958 0.919593603226758 0.56786271450858 0.914941706276868 0.88524404297738 326 tags=60%	list=36%	signal=39% MACF1/DST/S100A10
GO:0000003 reproduction 63 0.24070167968748 0.919567275573631 0.583625730994152 0.914941706276868 0.88524404297738 274 tags=32%	list=30%	signal=24% DNAH11/SSTR2/TRPM2/GHRL/MSH5/CATSPER2/THBD/PRKDC/ST14/CCNE1/RAD51/E2F1/RAD54L/ATM/BRCA2/MSH6/E2F8/SLC19A1/PRSS21/PCNA
GO:0022414 reproductive process 63 0.24070167968748 0.919567275573631 0.583625730994152 0.914941706276868 0.88524404297738 274 tags=32%	list=30%	signal=24% DNAH11/SSTR2/TRPM2/GHRL/MSH5/CATSPER2/THBD/PRKDC/ST14/CCNE1/RAD51/E2F1/RAD54L/ATM/BRCA2/MSH6/E2F8/SLC19A1/PRSS21/PCNA
GO:0002704 negative regulation of leukocyte mediated immunity 6 0.422017972061779 0.919533985722392 0.573573573573574 0.914941706276868 0.88524404297738 114 tags=33%	list=13%	signal=29% LILRB1/CCR2
GO:0031331 positive regulation of cellular catabolic process 31 -0.210883816296395 -0.919418113423031 0.581730769230769 0.914941706276868 0.88524404297738 203 tags=42%	list=22%	signal=34% TRIM68/ADRA2A/TP53INP1/ABCD1/PIP4K2C/BTG2/PNPLA2/TP53INP2/PABIR1/ADRB2/SNX33/SMAD7/HMOX1
GO:0050769 positive regulation of neurogenesis 8 0.385728291236201 0.917787955434397 0.586861313868613 0.914941706276868 0.88524404297738 195 tags=38%	list=21%	signal=30% TIAM1/MACF1/E2F1
GO:0050871 positive regulation of B cell activation 6 0.421040548905336 0.917404280661751 0.575075075075075 0.914941706276868 0.88524404297738 447 tags=83%	list=49%	signal=43% CD320/TNFSF13B/ATAD5/RIF1/MSH2
GO:0002429 immune response-activating cell surface receptor signaling pathway 11 -0.286510590858417 -0.915324130546056 0.563139931740614 0.914941706276868 0.88524404297738 652 tags=100%	list=72%	signal=29% VAV2/STAP1/EZR/PAK1/DUSP22/DGKZ/MYO1G/GCSAML/CACNB3/THEMIS2
GO:0002757 immune response-activating signal transduction 11 -0.286510590858417 -0.915324130546056 0.563139931740614 0.914941706276868 0.88524404297738 652 tags=100%	list=72%	signal=29% VAV2/STAP1/EZR/PAK1/DUSP22/DGKZ/MYO1G/GCSAML/CACNB3/THEMIS2
GO:0050900 leukocyte migration 23 0.293879909490407 0.91507511968875 0.580939947780679 0.914941706276868 0.88524404297738 141 tags=26%	list=16%	signal=23% TRPM2/CCR1/CCR2/NEDD9/PODXL2/JAML
GO:0042558 pteridine-containing compound metabolic process 6 0.419892405641899 0.914902593953836 0.575075075075075 0.914941706276868 0.88524404297738 353 tags=67%	list=39%	signal=41% MTHFD1L/SLC19A1/MTHFD1/DHFR
GO:0046626 regulation of insulin receptor signaling pathway 5 0.444995467291608 0.914859219753374 0.574102964118565 0.914941706276868 0.88524404297738 43 tags=20%	list=5%	signal=19% PID1
GO:0017157 regulation of exocytosis 15 -0.259201063707921 -0.914832568956461 0.563706563706564 0.914941706276868 0.88524404297738 125 tags=33%	list=14%	signal=29% ATP9A/RAB15/SEPTIN1/SEPTIN5/HMOX1
GO:0061647 histone H3-K9 modification 6 0.41978041244719 0.914658572240253 0.575075075075075 0.914941706276868 0.88524404297738 442 tags=83%	list=49%	signal=43% CHEK1/SETD7/BRCA1/SUV39H2/RIF1
GO:0099536 synaptic signaling 30 0.275774454554232 0.91270980240216 0.58248730964467 0.914941706276868 0.88524404297738 119 tags=23%	list=13%	signal=21% DRD4/ASIC1/GHRL/FABP5/CCR2/HRH2/KCNC4
GO:0099537 trans-synaptic signaling 30 0.275774454554232 0.91270980240216 0.58248730964467 0.914941706276868 0.88524404297738 119 tags=23%	list=13%	signal=21% DRD4/ASIC1/GHRL/FABP5/CCR2/HRH2/KCNC4
GO:0042100 B cell proliferation 7 0.398896887425591 0.911533251122355 0.57934131736527 0.914941706276868 0.88524404297738 315 tags=71%	list=35%	signal=47% CD320/ATM/CD300A/TNFSF13B/ATAD5
GO:0048667 cell morphogenesis involved in neuron differentiation 22 0.295688049550732 0.911425109085365 0.573856209150327 0.914941706276868 0.88524404297738 172 tags=27%	list=19%	signal=23% EPHB4/ABI3/TIAM1/MACF1/TANC2/NSMF
GO:0015849 organic acid transport 12 0.344290040202153 0.911190858916135 0.577464788732394 0.914941706276868 0.88524404297738 327 tags=58%	list=36%	signal=38% DRD4/SLC27A6/FABP5/SFXN2/SLC19A1/SLC5A6/SLC16A1
GO:0015698 inorganic anion transport 12 0.344247693675372 0.911078785479194 0.577464788732394 0.914941706276868 0.88524404297738 135 tags=25%	list=15%	signal=22% P2RY6/SLC37A2/ANO7
GO:0043068 positive regulation of programmed cell death 34 0.268495590784558 0.910398617098075 0.589486858573217 0.914941706276868 0.88524404297738 225 tags=29%	list=25%	signal=23% LILRB1/DUSP6/TNFRSF10A/EEF1E1/MYC/PRKDC/MYBBP1A/E2F1/MELK/ATM
GO:0071867 response to monoamine 5 0.442726092583517 0.910193647792812 0.578783151326053 0.914941706276868 0.88524404297738 117 tags=40%	list=13%	signal=35% DRD4/HRH2
GO:0071868 cellular response to monoamine stimulus 5 0.442726092583517 0.910193647792812 0.578783151326053 0.914941706276868 0.88524404297738 117 tags=40%	list=13%	signal=35% DRD4/HRH2
GO:0071869 response to catecholamine 5 0.442726092583517 0.910193647792812 0.578783151326053 0.914941706276868 0.88524404297738 117 tags=40%	list=13%	signal=35% DRD4/HRH2
GO:0071870 cellular response to catecholamine stimulus 5 0.442726092583517 0.910193647792812 0.578783151326053 0.914941706276868 0.88524404297738 117 tags=40%	list=13%	signal=35% DRD4/HRH2
GO:0001704 formation of primary germ layer 7 0.39816635486777 0.909863885583357 0.582335329341317 0.914941706276868 0.88524404297738 32 tags=14%	list=4%	signal=14% DUSP4
GO:0002440 production of molecular mediator of immune response 19 0.304244329830622 0.909778081645428 0.588859416445623 0.914941706276868 0.88524404297738 143 tags=26%	list=16%	signal=23% LILRB1/CCR2/SAMHD1/PRKDC/UNG
GO:0051640 organelle localization 26 -0.220973183183033 -0.908701397996686 0.563876651982379 0.914941706276868 0.88524404297738 141 tags=23%	list=16%	signal=20% IFFO1/ATP9A/RAB15/SEPTIN5/HMOX1/MYO7B
GO:0008340 determination of adult lifespan 6 0.416667097579056 0.90787497765655 0.585585585585586 0.914941706276868 0.88524404297738 237 tags=50%	list=26%	signal=37% RAD54L/ATM/MSH6
GO:0043523 regulation of neuron apoptotic process 12 0.342989603149599 0.90774914926288 0.57887323943662 0.914941706276868 0.88524404297738 6 tags=8%	list=1%	signal=8% TERT
GO:0090049 regulation of cell migration involved in sprouting angiogenesis 5 0.44149425742891 0.907661137169126 0.578783151326053 0.914941706276868 0.88524404297738 95 tags=40%	list=10%	signal=36% SRPX2/SPRED1
GO:0006821 chloride transport 7 0.396912214274403 0.906998004979942 0.586826347305389 0.914941706276868 0.88524404297738 220 tags=43%	list=24%	signal=33% P2RY6/ANO7/SLC4A8
GO:0045807 positive regulation of endocytosis 10 0.354247398380173 0.906805079387769 0.583450210378682 0.914941706276868 0.88524404297738 359 tags=60%	list=40%	signal=37% CD14/ANXA2/AHI1/RAB31/STAP1/INSR
GO:0045621 positive regulation of lymphocyte differentiation 7 0.396608625064533 0.906304262641503 0.588323353293413 0.914941706276868 0.88524404297738 221 tags=43%	list=24%	signal=33% CD83/PRKDC/TOX
GO:2001243 negative regulation of intrinsic apoptotic signaling pathway 7 0.396598012278138 0.906280010991538 0.588323353293413 0.914941706276868 0.88524404297738 395 tags=71%	list=44%	signal=41% HELLS/TRAP1/ENO1/ATAD5/FIGNL1
GO:0032873 negative regulation of stress-activated MAPK cascade 5 0.440701879265276 0.906032099298372 0.580343213728549 0.914941706276868 0.88524404297738 373 tags=80%	list=41%	signal=47% MYC/SIRPA/EZR/GSTP1
GO:0070303 negative regulation of stress-activated protein kinase signaling cascade 5 0.440701879265276 0.906032099298372 0.580343213728549 0.914941706276868 0.88524404297738 373 tags=80%	list=41%	signal=47% MYC/SIRPA/EZR/GSTP1
GO:1901983 regulation of protein acetylation 5 0.440529424907468 0.90567755308201 0.581903276131045 0.914941706276868 0.88524404297738 277 tags=60%	list=31%	signal=42% MYBBP1A/CHEK1/BRCA1
GO:2000756 regulation of peptidyl-lysine acetylation 5 0.440529424907468 0.90567755308201 0.581903276131045 0.914941706276868 0.88524404297738 277 tags=60%	list=31%	signal=42% MYBBP1A/CHEK1/BRCA1
GO:0050777 negative regulation of immune response 13 0.33177097394634 0.90523200065376 0.575342465753425 0.914941706276868 0.88524404297738 258 tags=46%	list=28%	signal=34% LILRB1/CCR2/SAMHD1/TTLL12/FGL2/CD300A
GO:0001822 kidney development 18 0.3049253484661 0.905184410078571 0.588079470198676 0.914941706276868 0.88524404297738 264 tags=56%	list=29%	signal=40% DYNC2H1/HELLS/ANKS6/MYC/ACVR2B/RPGRIP1L/SULF2/ACAT1/AHI1/NLE1
GO:0072001 renal system development 18 0.3049253484661 0.905184410078571 0.588079470198676 0.914941706276868 0.88524404297738 264 tags=56%	list=29%	signal=40% DYNC2H1/HELLS/ANKS6/MYC/ACVR2B/RPGRIP1L/SULF2/ACAT1/AHI1/NLE1
GO:0032436 positive regulation of proteasomal ubiquitin-dependent protein catabolic process 7 0.395414645386152 0.903575857852403 0.589820359281437 0.914941706276868 0.88524404297738 31 tags=14%	list=3%	signal=14% SH3RF3
GO:2000060 positive regulation of ubiquitin-dependent protein catabolic process 7 0.395414645386152 0.903575857852403 0.589820359281437 0.914941706276868 0.88524404297738 31 tags=14%	list=3%	signal=14% SH3RF3
GO:0044242 cellular lipid catabolic process 11 -0.282675908912656 -0.90307335507766 0.57679180887372 0.914941706276868 0.88524404297738 154 tags=64%	list=17%	signal=53% GM2A/SMPD1/ASAH1/ABCD1/PNPLA2/GDPD3/ABHD16A
GO:0006661 phosphatidylinositol biosynthetic process 5 0.439074956427963 0.902687334088512 0.583463338533541 0.914941706276868 0.88524404297738 236 tags=60%	list=26%	signal=45% SMG1/ATM/SYNJ2
GO:0051298 centrosome duplication 5 0.438213447475917 0.900916171311334 0.586583463338534 0.914941706276868 0.88524404297738 277 tags=60%	list=31%	signal=42% BRCA2/XRCC3/BRCA1
GO:0007160 cell-matrix adhesion 9 0.364664191716245 0.898475084207823 0.581560283687943 0.914941706276868 0.88524404297738 328 tags=56%	list=36%	signal=36% TIAM1/MACF1/ITGAX/S100A10/ITGB2
GO:0007179 transforming growth factor beta receptor signaling pathway 8 -0.316717026572922 -0.896681848445951 0.586750788643533 0.914941706276868 0.88524404297738 55 tags=25%	list=6%	signal=24% CDKN1C/SMAD7
GO:1901991 negative regulation of mitotic cell cycle phase transition 22 0.290378941947107 0.895060382867542 0.589542483660131 0.914941706276868 0.88524404297738 356 tags=55%	list=39%	signal=34% PRKDC/ATM/CHEK1/RBL1/XRCC3/KNTC1/CLSPN/BRCA1/FBXO31/TICRR/DTL/TRIP13
GO:0051402 neuron apoptotic process 15 0.315383825876694 0.8934722576812 0.590847913862719 0.914941706276868 0.88524404297738 6 tags=7%	list=1%	signal=7% TERT
GO:0044403 biological process involved in symbiotic interaction 15 0.3151928907854 0.892931344694891 0.590847913862719 0.914941706276868 0.88524404297738 20 tags=7%	list=2%	signal=7% MRC1
GO:1903035 negative regulation of response to wounding 5 -0.379759800169743 -0.892822050505048 0.587257617728532 0.914941706276868 0.88524404297738 104 tags=40%	list=11%	signal=36% KRT1/PROC
GO:0016050 vesicle organization 13 -0.264962523453908 -0.890171073428463 0.580882352941177 0.914941706276868 0.88524404297738 292 tags=62%	list=32%	signal=42% RAB7B/SQSTM1/STX4/TOM1/VAMP2/VAMP4/SNX33/ABCA1
GO:0032602 chemokine production 7 -0.32519422863485 -0.886002085583823 0.583832335329341 0.914941706276868 0.88524404297738 616 tags=100%	list=68%	signal=32% OAS3/GSTP1/IL4R/AIF1/MAP2K5/HMOX1
GO:0032642 regulation of chemokine production 7 -0.32519422863485 -0.886002085583823 0.583832335329341 0.914941706276868 0.88524404297738 616 tags=100%	list=68%	signal=32% OAS3/GSTP1/IL4R/AIF1/MAP2K5/HMOX1
GO:1903305 regulation of regulated secretory pathway 10 -0.288651418161655 -0.883067007938302 0.57439446366782 0.914941706276868 0.88524404297738 98 tags=30%	list=11%	signal=27% RAB15/SEPTIN5/HMOX1
GO:0044087 regulation of cellular component biogenesis 53 0.244422640287491 0.91124691775679 0.592198581560284 0.915200501253133 0.885494437849009 122 tags=15%	list=13%	signal=14% TPPP/TRPM2/ABI3/GHRL/PPP1R16B/SRPX2/MACF1/SACS
GO:0017015 regulation of transforming growth factor beta receptor signaling pathway 6 -0.358770634438969 -0.898954648823547 0.592261904761905 0.915200501253133 0.885494437849009 55 tags=33%	list=6%	signal=32% CDKN1C/SMAD7
GO:1903844 regulation of cellular response to transforming growth factor beta stimulus 6 -0.358770634438969 -0.898954648823547 0.592261904761905 0.915200501253133 0.885494437849009 55 tags=33%	list=6%	signal=32% CDKN1C/SMAD7
GO:0032206 positive regulation of telomere maintenance 8 0.383662064859651 0.912871651070201 0.592700729927007 0.915236330504397 0.885529104135427 513 tags=88%	list=56%	signal=38% PKIB/ATM/ATR/INO80D/MAPKAPK5/RUVBL1/RUVBL2
GO:0030534 adult behavior 7 0.393294765302026 0.89873164561113 0.594311377245509 0.91708034526602 0.887313264887626 62 tags=29%	list=7%	signal=27% DRD4/GHRL
GO:0032388 positive regulation of intracellular transport 7 0.391046268858128 0.893593527620612 0.595808383233533 0.918103610832918 0.888303316757888 466 tags=86%	list=51%	signal=42% ANXA2/HUWE1/ITGB2/EZR/UBR5/ICE1
GO:0071806 protein transmembrane transport 5 -0.376522702104097 -0.885211575327413 0.595567867036011 0.918103610832918 0.888303316757888 569 tags=100%	list=63%	signal=38% GRPEL1/HSPD1/ZFAND2B/ABCA1
GO:0050789 regulation of biological process 543 0.213636979872547 0.957437253723679 0.601202404809619 0.918851251840942 0.889026690437434 148 tags=16%	list=16%	signal=34% LHX6/CD1C/CD1E/TERT/IGFBP4/LILRB1/ETV5/DNAH11/CHD5/SSTR2/CGREF1/TPPP/EPHB4/TRPM2/DUSP6/STYK1/NCS1/SLC8A1/SH3RF3/DUSP4/CCR1/F3/CSPG4/P2RY6/DRD4/PID1/GPR68/TLCD3B/WWC1/ABI3/IL12RB2/REEP2/ASIC1/FCMR/UHRF1/HIVEP3/STAB1/GHRL/CD14/ZBTB20/KCNK17/PPP1R16B/PKIB/SRPX2/CD33/TNFSF8/NETO2/CATSPER2/TIAM1/FAM20C/MS4A6A/THBD/GINS2/TNFRSF10A/SPRED1/DTX4/DYNC2H1/PRDX1/EEF1E1/PHGDH/SPRED2/PSD3/PPARGC1B/C…
GO:0051493 regulation of cytoskeleton organization 32 0.271508464970408 0.912559902663601 0.601513240857503 0.918851251840942 0.889026690437434 49 tags=9%	list=5%	signal=9% TPPP/TRPM2/ABI3
GO:0032465 regulation of cytokinesis 8 0.377777777777778 0.898870791053545 0.604379562043796 0.918851251840942 0.889026690437434 568 tags=100%	list=63%	signal=38% BRCA2/BIRC6/E2F8/CSPP1/SVIL/BIRC5/KIF20A/SETD2
GO:0051445 regulation of meiotic cell cycle 6 -0.358093126385809 -0.897257048865412 0.598214285714286 0.918851251840942 0.889026690437434 586 tags=100%	list=65%	signal=36% TRIP13/INSR/CDC25A/CHFR/RPS6KA2
GO:0006298 mismatch repair 6 0.411293737723879 0.896166976264542 0.603603603603604 0.918851251840942 0.889026690437434 469 tags=83%	list=52%	signal=41% MSH5/MSH6/PCNA/MSH2/LIG1
GO:0061351 neural precursor cell proliferation 6 0.411286887127408 0.896152049515695 0.603603603603604 0.918851251840942 0.889026690437434 224 tags=50%	list=25%	signal=38% TRIM71/TOX/MELK
GO:0045860 positive regulation of protein kinase activity 24 0.284367249883706 0.894296341498619 0.603403141361257 0.918851251840942 0.889026690437434 414 tags=58%	list=46%	signal=33% DRD4/GHRL/TNFRSF10A/NEDD9/ACVR2B/FGFR1/CD300A/CLSPN/PHB1/STAP1/INSR/IQGAP1/CCND2/CCDC88A
GO:0006839 mitochondrial transport 6 0.410422070196007 0.894267701899013 0.606606606606607 0.918851251840942 0.889026690437434 448 tags=83%	list=49%	signal=42% HUWE1/HK2/TOMM40/GRPEL1/HSPD1
GO:0033522 histone H2A ubiquitination 5 0.434183698551493 0.892631473538481 0.599063962558502 0.918851251840942 0.889026690437434 277 tags=60%	list=31%	signal=42% RAD51/BRCA2/BRCA1
GO:0008016 regulation of heart contraction 5 0.433197945345143 0.890604878942541 0.602184087363495 0.918851251840942 0.889026690437434 30 tags=20%	list=3%	signal=19% SLC8A1
GO:0030041 actin filament polymerization 8 -0.314444444444445 -0.890247767001835 0.599369085173502 0.918851251840942 0.889026690437434 626 tags=75%	list=69%	signal=24% SPTBN1/MTOR/AIF1/SSH3/ADD3/FCHSD1
GO:0009156 ribonucleoside monophosphate biosynthetic process 7 0.388457269700333 0.887677314950494 0.603293413173653 0.918851251840942 0.889026690437434 558 tags=100%	list=61%	signal=39% PFAS/CAD/PAICS/DHODH/HPRT1/IMPDH2/ATIC
GO:0006906 vesicle fusion 6 -0.353831393190316 -0.88657862510276 0.607142857142857 0.918851251840942 0.889026690437434 292 tags=83%	list=32%	signal=57% RAB7B/STX4/TOM1/VAMP2/VAMP4
GO:0090174 organelle membrane fusion 6 -0.353831393190316 -0.88657862510276 0.607142857142857 0.918851251840942 0.889026690437434 292 tags=83%	list=32%	signal=57% RAB7B/STX4/TOM1/VAMP2/VAMP4
GO:0031577 spindle checkpoint signaling 7 0.387599990589593 0.885718316423392 0.604790419161677 0.918851251840942 0.889026690437434 497 tags=86%	list=55%	signal=39% ATM/XRCC3/KNTC1/TRIP13/BUB1B/BIRC5
GO:0033045 regulation of sister chromatid segregation 7 0.387599990589593 0.885718316423392 0.604790419161677 0.918851251840942 0.889026690437434 497 tags=86%	list=55%	signal=39% ATM/XRCC3/KNTC1/TRIP13/BUB1B/BIRC5
GO:0044784 metaphase/anaphase transition of cell cycle 7 0.387599990589593 0.885718316423392 0.604790419161677 0.918851251840942 0.889026690437434 497 tags=86%	list=55%	signal=39% ATM/XRCC3/KNTC1/TRIP13/BUB1B/BIRC5
GO:0051985 negative regulation of chromosome segregation 7 0.387599990589593 0.885718316423392 0.604790419161677 0.918851251840942 0.889026690437434 497 tags=86%	list=55%	signal=39% ATM/XRCC3/KNTC1/TRIP13/BUB1B/BIRC5
GO:1902099 regulation of metaphase/anaphase transition of cell cycle 7 0.387599990589593 0.885718316423392 0.604790419161677 0.918851251840942 0.889026690437434 497 tags=86%	list=55%	signal=39% ATM/XRCC3/KNTC1/TRIP13/BUB1B/BIRC5
GO:1902100 negative regulation of metaphase/anaphase transition of cell cycle 7 0.387599990589593 0.885718316423392 0.604790419161677 0.918851251840942 0.889026690437434 497 tags=86%	list=55%	signal=39% ATM/XRCC3/KNTC1/TRIP13/BUB1B/BIRC5
GO:1905818 regulation of chromosome separation 7 0.387599990589593 0.885718316423392 0.604790419161677 0.918851251840942 0.889026690437434 497 tags=86%	list=55%	signal=39% ATM/XRCC3/KNTC1/TRIP13/BUB1B/BIRC5
GO:1905819 negative regulation of chromosome separation 7 0.387599990589593 0.885718316423392 0.604790419161677 0.918851251840942 0.889026690437434 497 tags=86%	list=55%	signal=39% ATM/XRCC3/KNTC1/TRIP13/BUB1B/BIRC5
GO:0009612 response to mechanical stimulus 9 0.356649101245861 0.878727164755081 0.605673758865248 0.918851251840942 0.889026690437434 93 tags=22%	list=10%	signal=20% SLC8A1/TNFRSF10A
GO:0050922 negative regulation of chemotaxis 5 -0.37335667619053 -0.877768192044507 0.606648199445983 0.918851251840942 0.889026690437434 362 tags=80%	list=40%	signal=48% AIF1/CORO1B/SEMA6C/MMP28
GO:0022604 regulation of cell morphogenesis 15 0.309723873026633 0.877437792891334 0.605652759084792 0.918851251840942 0.889026690437434 351 tags=53%	list=39%	signal=33% MACF1/NEDD9/PRKDC/MELTF/FBXO31/S100A10/ITGB2/EZR
GO:0045664 regulation of neuron differentiation 7 -0.321910255547481 -0.877054795785278 0.598802395209581 0.918851251840942 0.889026690437434 15 tags=29%	list=2%	signal=28% LTK/NOTCH3
GO:0072009 nephron epithelium development 5 0.431148885573252 0.886392249012737 0.608424336973479 0.91952669184324 0.889680206649801 226 tags=60%	list=25%	signal=45% MYC/ACAT1/AHI1
GO:0045995 regulation of embryonic development 5 0.429678848283499 0.883370022345807 0.608424336973479 0.91952669184324 0.889680206649801 520 tags=100%	list=57%	signal=43% INSR/INO80D/RUVBL1/RUVBL2/NR2C2
GO:0009893 positive regulation of metabolic process 233 0.213819878118118 0.943839534804088 0.610997963340122 0.920019555629525 0.890157072801835 148 tags=16%	list=16%	signal=18% TERT/LILRB1/ETV5/EPHB4/NCS1/SH3RF3/F3/CSPG4/P2RY6/DRD4/PID1/WWC1/ABI3/IL12RB2/UHRF1/HIVEP3/GHRL/CD14/ZBTB20/PPP1R16B/PKIB/CD33/TNFSF8/GINS2/TNFRSF10A/EEF1E1/PPARGC1B/FABP5/CCR2/NEDD9/CD83/MYC/PRKDC/TRIM71/IRF8/ANXA2/ACVR2B/ZFHX3
GO:0000122 negative regulation of transcription by RNA polymerase II 55 0.241740502644037 0.907419845434941 0.610328638497653 0.920019555629525 0.890157072801835 159 tags=20%	list=18%	signal=18% ETV5/CHD5/WWC1/UHRF1/ZBTB20/MYC/IRF8/ACVR2B/ZFHX3/CCNE1/PCBP3
GO:0048598 embryonic morphogenesis 27 0.274093418411771 0.88918576118227 0.611675126903553 0.920019555629525 0.890157072801835 328 tags=44%	list=36%	signal=29% DUSP4/DYNC2H1/TRIM71/ST14/ACVR2B/RPGRIP1L/MTHFD1L/AHI1/MTHFD1/GLMN/MAP3K20/ITGB2
GO:2001234 negative regulation of apoptotic signaling pathway 16 0.306245658509688 0.882815359925431 0.609333333333333 0.920019555629525 0.890157072801835 315 tags=50%	list=35%	signal=33% TERT/HELLS/TRAP1/ENO1/BIRC6/NLE1/BRCA1/ATAD5
GO:0097191 extrinsic apoptotic signaling pathway 12 0.333558540897133 0.882789096078447 0.611267605633803 0.920019555629525 0.890157072801835 93 tags=17%	list=10%	signal=15% TERT/TNFRSF10A
GO:0050770 regulation of axonogenesis 7 0.385935795397787 0.881915405692554 0.610778443113773 0.920019555629525 0.890157072801835 115 tags=29%	list=13%	signal=25% TIAM1/MACF1
GO:0008543 fibroblast growth factor receptor signaling pathway 9 0.355060739669505 0.874813692213801 0.611347517730497 0.920019555629525 0.890157072801835 227 tags=44%	list=25%	signal=34% FAM20C/TRIM71/SULF2/FGFR1
GO:0043627 response to estrogen 5 -0.369419690247748 -0.868512268008646 0.61218836565097 0.920162990555246 0.890295852040641 71 tags=40%	list=8%	signal=37% MMP2/HMOX1
GO:0043066 negative regulation of apoptotic process 48 0.24688784221097 0.90218376847859 0.613908872901679 0.920236445288969 0.890366922541648 143 tags=17%	list=16%	signal=15% TERT/LILRB1/FCMR/GHRL/HELLS/MYC/PRKDC/UNG
GO:0043069 negative regulation of programmed cell death 48 0.24688784221097 0.90218376847859 0.613908872901679 0.920236445288969 0.890366922541648 143 tags=17%	list=16%	signal=15% TERT/LILRB1/FCMR/GHRL/HELLS/MYC/PRKDC/UNG
GO:0009112 nucleobase metabolic process 5 0.42554124316202 0.874863584704716 0.613104524180967 0.920236445288969 0.890366922541648 411 tags=80%	list=45%	signal=44% CAD/PAICS/DHODH/HPRT1
GO:0046112 nucleobase biosynthetic process 5 0.42554124316202 0.874863584704716 0.613104524180967 0.920236445288969 0.890366922541648 411 tags=80%	list=45%	signal=44% CAD/PAICS/DHODH/HPRT1
GO:0065009 regulation of molecular function 161 0.216905250096208 0.930018053659784 0.616438356164384 0.921929284032012 0.892004814226681 154 tags=18%	list=17%	signal=18% TERT/EPHB4/NCS1/SLC8A1/F3/P2RY6/DRD4/UHRF1/GHRL/PPP1R16B/PKIB/CD33/NETO2/TIAM1/GINS2/TNFRSF10A/SPRED1/SPRED2/PSD3/PPARGC1B/CCR2/NEDD9/NME1/SERPINB8/MYC/ANXA2/ACVR2B/CCNE1/MCM2
GO:0006396 RNA processing 65 0.235454111292751 0.904075013223962 0.619489559164733 0.921929284032012 0.892004814226681 574 tags=80%	list=63%	signal=32% TERT/RPP25/METTL1/PRKDC/TRIM71/UTP20/RRP12/MDN1/MAGOHB/WDR4/EXOSC5/EBNA1BP2/TRRAP/TRIT1/MRTO4/NOLC1/PUS7/WDR74/RRP1/PUS1/PDCD11/HEATR1/URB1/WDR43/METTL16/PUS7L/ALYREF/SNRPD2/UTP14A/C1QBP/TSR1/SNRNP25/RRP7A/NAT10/FBL/DICER1/EXOSC2/NGDN/PRPF4/NOL6/SETX/PA2G4/PRPF8/GEMIN4/NCL/TTF2/TP53/SF3B3/SYNCRIP/SF3A3/PRPF19/ADAR
GO:0045862 positive regulation of proteolysis 22 -0.229481868148581 -0.89567034375548 0.616033755274262 0.921929284032012 0.892004814226681 32 tags=23%	list=4%	signal=22% PABIR1/SNX33/SMAD7/CLEC3B/SPON1
GO:1901800 positive regulation of proteasomal protein catabolic process 8 0.372024159983983 0.885180840818383 0.617518248175183 0.921929284032012 0.892004814226681 31 tags=12%	list=3%	signal=12% SH3RF3
GO:1903052 positive regulation of proteolysis involved in protein catabolic process 8 0.372024159983983 0.885180840818383 0.617518248175183 0.921929284032012 0.892004814226681 31 tags=12%	list=3%	signal=12% SH3RF3
GO:0019318 hexose metabolic process 21 0.288801911982951 0.880760183793498 0.618229854689564 0.921929284032012 0.892004814226681 242 tags=29%	list=27%	signal=21% IGFBP4/GHRL/FABP5/NLN/PDK3/ENO1
GO:0060560 developmental growth involved in morphogenesis 9 -0.299438461249266 -0.879335947427293 0.61952861952862 0.921929284032012 0.892004814226681 305 tags=67%	list=34%	signal=45% PTK7/RARG/PLAA/IFRD1/SEMA6C/S1PR1
GO:0042113 B cell activation 21 0.287952501640034 0.878169734150673 0.618229854689564 0.921929284032012 0.892004814226681 315 tags=48%	list=35%	signal=32% CD320/PRKDC/IRF8/UNG/ATM/MSH6/CD300A/TNFSF13B/PHB1/ATAD5
GO:0071300 cellular response to retinoic acid 6 -0.350322565568339 -0.877786721307098 0.619047619047619 0.921929284032012 0.892004814226681 383 tags=83%	list=42%	signal=49% SETX/PTK7/RARG/LTK/ABCA1
GO:2001251 negative regulation of chromosome organization 9 0.353611215662952 0.871242293558727 0.615602836879433 0.921929284032012 0.892004814226681 497 tags=89%	list=55%	signal=41% MCM2/ATM/XRCC3/KNTC1/TRIP13/BUB1B/NAT10/BIRC5
GO:0001838 embryonic epithelial tube formation 10 0.340201174250954 0.87084945220508 0.621318373071529 0.921929284032012 0.892004814226681 302 tags=50%	list=33%	signal=34% TRIM71/ST14/MTHFD1L/MTHFD1/GLMN
GO:0001841 neural tube formation 10 0.340201174250954 0.87084945220508 0.621318373071529 0.921929284032012 0.892004814226681 302 tags=50%	list=33%	signal=34% TRIM71/ST14/MTHFD1L/MTHFD1/GLMN
GO:0016331 morphogenesis of embryonic epithelium 10 0.340201174250954 0.87084945220508 0.621318373071529 0.921929284032012 0.892004814226681 302 tags=50%	list=33%	signal=34% TRIM71/ST14/MTHFD1L/MTHFD1/GLMN
GO:0035148 tube formation 10 0.340201174250954 0.87084945220508 0.621318373071529 0.921929284032012 0.892004814226681 302 tags=50%	list=33%	signal=34% TRIM71/ST14/MTHFD1L/MTHFD1/GLMN
GO:0072175 epithelial tube formation 10 0.340201174250954 0.87084945220508 0.621318373071529 0.921929284032012 0.892004814226681 302 tags=50%	list=33%	signal=34% TRIM71/ST14/MTHFD1L/MTHFD1/GLMN
GO:0016556 mRNA modification 5 0.423624141015819 0.870922244393238 0.622464898595944 0.923008556705905 0.893049055295545 403 tags=80%	list=44%	signal=45% PUS7/PUS1/METTL16/PUS7L
GO:0009987 cellular process 783 0.218947460808974 0.943184409608516 0.626760563380282 0.924746551927384 0.894730637746081 559 tags=63%	list=62%	signal=177% LHX6/CD1C/CD1E/TERT/IGFBP4/LILRB1/ETV5/DNAH11/CPNE7/CHD5/SSTR2/TULP2/CGREF1/TPPP/MYOF/EPHB4/MRC1/TRPM2/DUSP6/PSAT1/STYK1/NCS1/CD93/SLC8A1/SH3RF3/DUSP4/CCR1/F3/ALPK3/CSPG4/P2RY6/DRD4/PID1/GPR68/TLCD3B/WWC1/SLC27A6/ABI3/IL12RB2/REEP2/FAM111B/ASIC1/FCMR/XYLB/UHRF1/GPRIN3/HIVEP3/STAB1/GHRL/RBM47/CD14/NHSL1/ZBTB20/KCNK17/PPP1R16B/PKIB/SRPX2/CD33/PPFIA4/SLC37A2/CEACAM19/TNFSF8/MSH5/NETO2/CA…
GO:0009891 positive regulation of biosynthetic process 123 0.220167808379519 0.91502243652723 0.627155172413793 0.924746551927384 0.894730637746081 148 tags=15%	list=16%	signal=15% TERT/LILRB1/ETV5/NCS1/P2RY6/PID1/WWC1/UHRF1/HIVEP3/ZBTB20/PKIB/TNFSF8/GINS2/PPARGC1B/MYC/PRKDC/IRF8/ANXA2/ZFHX3
GO:0006066 alcohol metabolic process 18 -0.238250848798175 -0.881152546089486 0.62753036437247 0.924746551927384 0.894730637746081 304 tags=67%	list=33%	signal=45% PIP4P1/CD244/INPP5A/SMPD1/ASAH1/FMO5/APOL2/PNPLA2/ABCG1/GDPD3/ABCA1/PTH1R
GO:2001233 regulation of apoptotic signaling pathway 24 0.278184003337663 0.874850871716245 0.62565445026178 0.924746551927384 0.894730637746081 277 tags=42%	list=31%	signal=30% TERT/EEF1E1/HELLS/MYC/FGFR1/TRAP1/ENO1/BIRC6/NLE1/BRCA1
GO:0002685 regulation of leukocyte migration 11 0.335521137735162 0.872181913924122 0.6262341325811 0.924746551927384 0.894730637746081 118 tags=27%	list=13%	signal=24% CCR1/CCR2/NEDD9
GO:0055088 lipid homeostasis 11 0.335280736145297 0.871556993776991 0.627644569816643 0.924746551927384 0.894730637746081 68 tags=18%	list=7%	signal=17% TLCD3B/ZBTB20
GO:0001701 in utero embryonic development 23 0.279533495271871 0.870403652588819 0.627937336814621 0.924746551927384 0.894730637746081 282 tags=48%	list=31%	signal=34% ANKS6/ST14/RPGRIP1L/GINS1/CHEK1/BRCA2/BIRC6/E2F8/NLE1/HOPX/WDR74
GO:0006457 protein folding 11 0.334448160535117 0.869392726589312 0.627644569816643 0.924746551927384 0.894730637746081 608 tags=100%	list=67%	signal=33% SACS/TRAP1/GRPEL1/RANBP2/FKBP4/HSPD1/HSPBP1/RUVBL2/HSPA9/CCT3/DNAJB2
GO:2000781 positive regulation of double-strand break repair 9 0.350650975794127 0.863948729162124 0.625531914893617 0.924746551927384 0.894730637746081 513 tags=89%	list=56%	signal=39% PRKDC/TRRAP/RAD51AP1/TIMELESS/RIF1/RUVBL1/DDX11/RUVBL2
GO:0007098 centrosome cycle 13 -0.256983240223464 -0.863363783756535 0.628676470588235 0.924746551927384 0.894730637746081 679 tags=100%	list=75%	signal=26% BRCA2/XRCC3/BRCA1/PCLAF/SLC16A1/CEP250/NAT10/RANBP1/MDM1/CCNL2/MARK4/PARD6A
GO:0031023 microtubule organizing center organization 13 -0.256983240223464 -0.863363783756535 0.628676470588235 0.924746551927384 0.894730637746081 679 tags=100%	list=75%	signal=26% BRCA2/XRCC3/BRCA1/PCLAF/SLC16A1/CEP250/NAT10/RANBP1/MDM1/CCNL2/MARK4/PARD6A
GO:0006406 mRNA export from nucleus 7 0.377358490566038 0.862315105951908 0.627245508982036 0.924746551927384 0.894730637746081 568 tags=100%	list=63%	signal=38% MAGOHB/SMG1/NXT1/ALYREF/NUP160/NUP214/SETD2
GO:0006082 organic acid metabolic process 65 0.232270840339866 0.891852182571212 0.631090487238979 0.925823619520474 0.895772745307826 377 tags=48%	list=42%	signal=30% PSAT1/SLC27A6/XYLB/ZBTB20/PHGDH/FABP5/PYCR3/PFAS/NUDT8/HPDL/MTHFD1L/PDK3/ACAT1/CAD/ENO1/BCAT1/ENOSF1/SLC19A1/BRCA1/ACOT7/MTHFD1/FARSB/HK2/PGAM1/MGAT4A/DHFR/INSR/GPI/AKR1A1/GSTP1/ANKH
GO:0043436 oxoacid metabolic process 65 0.232270840339866 0.891852182571212 0.631090487238979 0.925823619520474 0.895772745307826 377 tags=48%	list=42%	signal=30% PSAT1/SLC27A6/XYLB/ZBTB20/PHGDH/FABP5/PYCR3/PFAS/NUDT8/HPDL/MTHFD1L/PDK3/ACAT1/CAD/ENO1/BCAT1/ENOSF1/SLC19A1/BRCA1/ACOT7/MTHFD1/FARSB/HK2/PGAM1/MGAT4A/DHFR/INSR/GPI/AKR1A1/GSTP1/ANKH
GO:0032872 regulation of stress-activated MAPK cascade 12 0.330322549865576 0.874224789525294 0.630985915492958 0.925823619520474 0.895772745307826 136 tags=25%	list=15%	signal=22% SH3RF3/PRDX1/MYC
GO:0070302 regulation of stress-activated protein kinase signaling cascade 12 0.330322549865576 0.874224789525294 0.630985915492958 0.925823619520474 0.895772745307826 136 tags=25%	list=15%	signal=22% SH3RF3/PRDX1/MYC
GO:0045920 negative regulation of exocytosis 5 -0.364534066503417 -0.85702607961414 0.631578947368421 0.925923330296447 0.895869219618533 190 tags=60%	list=21%	signal=48% ADRA2A/ATP9A/HMOX1
GO:0001654 eye development 14 0.314588607789515 0.875755226062099 0.633378932968536 0.926095890037661 0.896036178324119 226 tags=36%	list=25%	signal=27% SPRED1/SPRED2/ACVR2B/RPGRIP1L/AHI1
GO:0043010 camera-type eye development 14 0.314588607789515 0.875755226062099 0.633378932968536 0.926095890037661 0.896036178324119 226 tags=36%	list=25%	signal=27% SPRED1/SPRED2/ACVR2B/RPGRIP1L/AHI1
GO:0048880 sensory system development 14 0.314588607789515 0.875755226062099 0.633378932968536 0.926095890037661 0.896036178324119 226 tags=36%	list=25%	signal=27% SPRED1/SPRED2/ACVR2B/RPGRIP1L/AHI1
GO:0150063 visual system development 14 0.314588607789515 0.875755226062099 0.633378932968536 0.926095890037661 0.896036178324119 226 tags=36%	list=25%	signal=27% SPRED1/SPRED2/ACVR2B/RPGRIP1L/AHI1
GO:0071495 cellular response to endogenous stimulus 83 0.224018497941558 0.893811608811921 0.634420697412823 0.926429550452112 0.896359008611824 146 tags=18%	list=16%	signal=17% SSTR2/TRPM2/SLC8A1/P2RY6/DRD4/PID1/GHRL/FAM20C/SPRED1/SPRED2/PPARGC1B/HRH2/PRKDC/TRIM71/ACVR2B
GO:0010948 negative regulation of cell cycle process 41 0.253941260570096 0.89225504886519 0.634448574969021 0.926429550452112 0.896359008611824 368 tags=54%	list=41%	signal=33% PRKDC/RAD51/E2F1/CDC45/ATM/CHEK1/BRCA2/RBL1/XRCC3/WDR76/E2F8/KNTC1/CLSPN/BRCA1/FBXO31/MAP3K20/TICRR/TIMELESS/ATR/DTL/TRIP13/EME1
GO:0009126 purine nucleoside monophosphate metabolic process 6 0.396729171452775 0.86443227641715 0.63963963963964 0.931286193708085 0.901058012364436 267 tags=50%	list=29%	signal=36% AK4/PFAS/PAICS
GO:0009167 purine ribonucleoside monophosphate metabolic process 6 0.396729171452775 0.86443227641715 0.63963963963964 0.931286193708085 0.901058012364436 267 tags=50%	list=29%	signal=36% AK4/PFAS/PAICS
GO:0008360 regulation of cell shape 5 -0.362126245847176 -0.851365250388424 0.6398891966759 0.931286193708085 0.901058012364436 582 tags=100%	list=64%	signal=36% EZR/LST1/STRIP2/PLXNB1
GO:0031398 positive regulation of protein ubiquitination 5 -0.36103681984761 -0.848803990469992 0.6398891966759 0.931286193708085 0.901058012364436 32 tags=40%	list=4%	signal=39% CHFR/SMAD7
GO:1903322 positive regulation of protein modification by small protein conjugation or removal 5 -0.36103681984761 -0.848803990469992 0.6398891966759 0.931286193708085 0.901058012364436 32 tags=40%	list=4%	signal=39% CHFR/SMAD7
GO:0008589 regulation of smoothened signaling pathway 5 0.419324731553402 0.86208315573886 0.641185647425897 0.932556668184825 0.902287249106595 290 tags=60%	list=32%	signal=41% DYNC2H1/RPGRIP1L/EVC
GO:0046777 protein autophosphorylation 23 0.275533653779785 0.857949056973716 0.642297650130548 0.933067151269461 0.902781162660447 230 tags=30%	list=25%	signal=23% EPHB4/FAM20C/SMG1/MELK/ATM/FGFR1/CAD
GO:0010720 positive regulation of cell development 17 0.290595797940616 0.854657756911814 0.642384105960265 0.933067151269461 0.902781162660447 137 tags=29%	list=15%	signal=25% GPR68/TIAM1/MACF1/NEDD9/PRKDC
GO:0006096 glycolytic process 11 0.332305556648802 0.863823061527485 0.644569816643159 0.935008390150354 0.904659391779873 553 tags=91%	list=61%	signal=36% ZBTB20/ENO1/HK2/PGAM1/INSR/GPI/TPI1/PKM/MTOR/GAPDH
GO:0006757 ATP generation from ADP 11 0.332305556648802 0.863823061527485 0.644569816643159 0.935008390150354 0.904659391779873 553 tags=91%	list=61%	signal=36% ZBTB20/ENO1/HK2/PGAM1/INSR/GPI/TPI1/PKM/MTOR/GAPDH
GO:0006360 transcription by RNA polymerase I 8 0.364444444444445 0.867145939604597 0.645255474452555 0.935386803650115 0.905025522533503 580 tags=100%	list=64%	signal=36% MYBBP1A/POLR1A/HEATR1/WDR43/DDX11/MTOR/NCL/ATF4
GO:0051249 regulation of lymphocyte activation 31 0.260332389056035 0.869279344677545 0.646095717884131 0.935988664987406 0.905607848336206 315 tags=48%	list=35%	signal=33% LILRB1/TNFSF8/CD320/CCR2/NEDD9/CD83/PRKDC/TOX/ATM/FGL2/CD300A/TNFSF13B/SIRPA/GLMN/ATAD5
GO:0048640 negative regulation of developmental growth 6 0.393621160871759 0.857660239332409 0.647147147147147 0.936279906713547 0.90588963678389 47 tags=17%	list=5%	signal=16% WWC1
GO:0050764 regulation of phagocytosis 6 0.393242022517714 0.856834135647459 0.647147147147147 0.936279906713547 0.90588963678389 323 tags=67%	list=36%	signal=43% CD300A/SIRPA/RAB31/STAP1
GO:0071375 cellular response to peptide hormone stimulus 15 0.29612998134452 0.83892673399943 0.648721399730821 0.937941248987044 0.907497054328494 137 tags=20%	list=15%	signal=17% PID1/GHRL/PRKDC
GO:0061448 connective tissue development 16 -0.230949736319456 -0.834611377308344 0.650793650793651 0.940319960004999 0.909798555882269 115 tags=25%	list=13%	signal=22% RUNX2/NOG/SMAD7/PTH1R
GO:0080134 regulation of response to stress 85 0.221251455784841 0.881276173005821 0.651241534988713 0.940350072160752 0.909827690641695 248 tags=32%	list=27%	signal=25% LILRB1/TRPM2/SH3RF3/F3/GHRL/THBD/SPRED1/PRDX1/EEF1E1/SPRED2/CCR2/SAMHD1/MYC/PRKDC/ANXA2/RAD51/SMG1/TTLL12/ATM/TRRAP/FGL2/CHEK1/BRCA2/TRAP1/ENO1/GBP5/WDR76
GO:0010256 endomembrane system organization 28 0.266721164447872 0.871044855262115 0.651842439644219 0.940600951570491 0.910070426874455 142 tags=18%	list=16%	signal=16% MYOF/REEP2/DYNC2H1/ANO7/ANXA2
GO:0098813 nuclear chromosome segregation 18 0.283939714729484 0.842887626326217 0.654304635761589 0.94353556512575 0.912909787186059 522 tags=78%	list=57%	signal=34% MSH5/CCNE1/ATM/XRCC3/FEN1/KNTC1/TRIP13/EME1/FANCD2/BUB1B/DDX11/NDC1/BIRC5/MCMBP
GO:0036211 protein modification process 205 0.211108362547796 0.91807822261806 0.656670113753878 0.944597098231735 0.913936864487323 235 tags=24%	list=26%	signal=23% CHD5/TPPP/EPHB4/DUSP6/STYK1/SLC8A1/SH3RF3/DUSP4/ALPK3/CSPG4/DRD4/PID1/IL12RB2/UHRF1/GHRL/PPP1R16B/PKIB/CD33/FAM20C/TNFRSF10A/SPRED1/DTX4/SPRED2/GALNT6/NEDD9/PRKDC/TRIM71/ACVR2B/CCNE1/EEF2KMT/NSMF/POGLUT3/METAP1D/MYBBP1A/B3GNT7/RAD51/GALNT14/SMG1/MATK/HUWE1/TTLL12/ST3GAL5/PDK3/MELK/ATM/FGFR1/TRRAP/CAD/CHEK1/BRCA2
GO:0097529 myeloid leukocyte migration 13 0.308105040370201 0.840659864810639 0.656164383561644 0.944597098231735 0.913936864487323 328 tags=54%	list=36%	signal=35% CCR1/CCR2/JAML/CD300A/SIRPA/STAP1/ITGB2
GO:0030148 sphingolipid biosynthetic process 7 0.367712977410939 0.840273805951414 0.657185628742515 0.944597098231735 0.913936864487323 46 tags=14%	list=5%	signal=14% TLCD3B
GO:0046513 ceramide biosynthetic process 7 0.367712977410939 0.840273805951414 0.657185628742515 0.944597098231735 0.913936864487323 46 tags=14%	list=5%	signal=14% TLCD3B
GO:0015931 nucleobase-containing compound transport 18 0.282839500679222 0.839621592160621 0.656953642384106 0.944597098231735 0.913936864487323 531 tags=83%	list=58%	signal=35% MAGOHB/SMG1/SLC25A19/SLC19A1/NUP205/NXT1/RANBP2/ALYREF/NUP210/NUTF2/NDC1/NUP160/NOL6/NUP188/NUP214
GO:0046483 heterocycle metabolic process 336 0.2074842747104 0.933023011719152 0.658610271903323 0.945285515006975 0.914602936265652 559 tags=71%	list=62%	signal=44% LHX6/TERT/LILRB1/ETV5/CHD5/PSAT1/NCS1/PID1/WWC1/FAM111B/UHRF1/HIVEP3/RBM47/ZBTB20/PKIB/TNFSF8/MSH5/GINS2/PPARGC1B/CD320/HELLS/SAMHD1/PYCR3/RPP25/NME1/METTL1/ALKBH2/MYC/PRKDC/TRIM71/IRF8/ANXA2/UNG/ACVR2B/UTP20/ZFHX3/RRP12/CCNE1/RNASE6/AK4/MCM2/CHAF1B/PFAS/MCM4/NUDT8/PCBP3/MDN1/PDXK/MAGOHB/MYBBP1A/WDR4/RAD51/SMG1/GINS1/E2F1/CDC45/EXO5/MTHFD1L/SLC25A19/POLD2/RAD54L/MCM5/EXOSC5/HUWE1/MCM6/…
GO:0019222 regulation of metabolic process 350 0.206311025571803 0.926639159115325 0.667676767676768 0.945285515006975 0.914602936265652 159 tags=17%	list=18%	signal=23% LHX6/TERT/IGFBP4/LILRB1/ETV5/CHD5/TPPP/EPHB4/DUSP6/NCS1/SLC8A1/SH3RF3/CCR1/F3/CSPG4/P2RY6/DRD4/PID1/WWC1/ABI3/IL12RB2/UHRF1/HIVEP3/GHRL/CD14/ZBTB20/PPP1R16B/PKIB/SRPX2/CD33/TNFSF8/FAM20C/GINS2/TNFRSF10A/SPRED1/DTX4/EEF1E1/PHGDH/SPRED2/PPARGC1B/CD320/HELLS/FABP5/CCR2/NEDD9/CD83/SERPINB8/MYC/PRKDC/TRIM71/IRF8/ANXA2/ACVR2B/ZFHX3/CCNE1/AK4/MCM2/MCM4/PCBP3
GO:0051098 regulation of binding 23 -0.218856886448788 -0.870489079339517 0.661016949152542 0.945285515006975 0.914602936265652 97 tags=26%	list=11%	signal=24% ADRB2/NOG/SPAG8/NFATC4/HMOX1/SPON1
GO:0019637 organophosphate metabolic process 74 0.220239320725314 0.861697491489532 0.670871559633028 0.945285515006975 0.914602936265652 369 tags=47%	list=41%	signal=31% NCS1/P2RY6/PID1/XYLB/ZBTB20/FABP5/SAMHD1/NME1/UNG/AK4/PFAS/NUDT8/PDXK/SMG1/PDK3/ACAT1/ATM/CAD/DNPH1/SYNJ2/ENO1/PAICS/HDHD5/ACOT7/MTHFD1/HK2/ATP5MC1/PGAM1/DHODH/TK1/NDUFB2/INSR/GPI/AKR1A1/DTYMK
GO:0032504 multicellular organism reproduction 33 0.253582168151277 0.857894865156612 0.662077596996245 0.945285515006975 0.914602936265652 86 tags=12%	list=9%	signal=11% SSTR2/TRPM2/GHRL/CATSPER2
GO:0048609 multicellular organismal reproductive process 33 0.253582168151277 0.857894865156612 0.662077596996245 0.945285515006975 0.914602936265652 86 tags=12%	list=9%	signal=11% SSTR2/TRPM2/GHRL/CATSPER2
GO:0048167 regulation of synaptic plasticity 8 -0.302174588041633 -0.855509636126809 0.659305993690852 0.945285515006975 0.914602936265652 330 tags=75%	list=36%	signal=48% ATF4/SQSTM1/STX4/VAMP2/NOG/NFATC4
GO:0030307 positive regulation of cell growth 8 -0.302023932460434 -0.855083103564004 0.659305993690852 0.945285515006975 0.914602936265652 142 tags=38%	list=16%	signal=32% MAP2K5/PABIR1/SMAD7
GO:0051348 negative regulation of transferase activity 19 0.285338245438682 0.853243449762227 0.663129973474801 0.945285515006975 0.914602936265652 95 tags=16%	list=10%	signal=14% SLC8A1/PKIB/SPRED1
GO:0032990 cell part morphogenesis 31 0.254934320645597 0.851254582613305 0.66624685138539 0.945285515006975 0.914602936265652 172 tags=23%	list=19%	signal=19% EPHB4/PID1/ABI3/TIAM1/MACF1/TANC2/NSMF
GO:0010676 positive regulation of cellular carbohydrate metabolic process 5 0.411030508561 0.84503119244253 0.667706708268331 0.945285515006975 0.914602936265652 40 tags=20%	list=4%	signal=19% P2RY6
GO:0051302 regulation of cell division 12 0.319279743462288 0.844999127796744 0.671830985915493 0.945285515006975 0.914602936265652 288 tags=50%	list=32%	signal=35% MYC/BRCA2/RBL1/BIRC6/E2F8/CSPP1
GO:0008286 insulin receptor signaling pathway 6 0.386968339047336 0.843164421207353 0.660660660660661 0.945285515006975 0.914602936265652 43 tags=17%	list=5%	signal=16% PID1
GO:0070585 protein localization to mitochondrion 6 0.38539907989469 0.839745166059962 0.666666666666667 0.945285515006975 0.914602936265652 448 tags=83%	list=49%	signal=42% HUWE1/HK2/TOMM40/GRPEL1/HSPD1
GO:0006081 cellular aldehyde metabolic process 6 0.383903726282167 0.836486943523443 0.66966966966967 0.945285515006975 0.914602936265652 402 tags=83%	list=44%	signal=47% PDXK/ALDH7A1/MGAT4A/AKR1A1/TPI1
GO:0006479 protein methylation 17 0.283653764029657 0.83424086453831 0.663576158940397 0.945285515006975 0.914602936265652 13 tags=6%	list=1%	signal=6% CHD5
GO:0008213 protein alkylation 17 0.283653764029657 0.83424086453831 0.663576158940397 0.945285515006975 0.914602936265652 13 tags=6%	list=1%	signal=6% CHD5
GO:0010232 vascular transport 10 0.325864951596792 0.834151484678792 0.671809256661992 0.945285515006975 0.914602936265652 359 tags=60%	list=40%	signal=37% FABP5/SLC4A8/SLC19A1/SLC5A6/SLC16A1/INSR
GO:0150104 transport across blood-brain barrier 10 0.325864951596792 0.834151484678792 0.671809256661992 0.945285515006975 0.914602936265652 359 tags=60%	list=40%	signal=37% FABP5/SLC4A8/SLC19A1/SLC5A6/SLC16A1/INSR
GO:0060562 epithelial tube morphogenesis 17 0.283605601513735 0.834099216007546 0.663576158940397 0.945285515006975 0.914602936265652 333 tags=53%	list=37%	signal=34% MYC/TRIM71/ST14/MTHFD1L/AHI1/MTHFD1/GLMN/ITGAX/TIMELESS
GO:0072006 nephron development 8 -0.294344806353605 -0.833342141082671 0.668769716088328 0.945285515006975 0.914602936265652 93 tags=25%	list=10%	signal=23% NOG/NOTCH3
GO:0006356 regulation of transcription by RNA polymerase I 7 0.364039955604883 0.831880455153605 0.669161676646707 0.945285515006975 0.914602936265652 580 tags=100%	list=64%	signal=36% MYBBP1A/HEATR1/WDR43/DDX11/MTOR/NCL/ATF4
GO:0045943 positive regulation of transcription by RNA polymerase I 7 0.364039955604883 0.831880455153605 0.669161676646707 0.945285515006975 0.914602936265652 580 tags=100%	list=64%	signal=36% MYBBP1A/HEATR1/WDR43/DDX11/MTOR/NCL/ATF4
GO:0003015 heart process 7 0.362518911466966 0.8284046639107 0.670658682634731 0.945285515006975 0.914602936265652 30 tags=14%	list=3%	signal=14% SLC8A1
GO:0060047 heart contraction 7 0.362518911466966 0.8284046639107 0.670658682634731 0.945285515006975 0.914602936265652 30 tags=14%	list=3%	signal=14% SLC8A1
GO:0042116 macrophage activation 9 0.335340476554923 0.826226072521596 0.663829787234043 0.945285515006975 0.914602936265652 28 tags=11%	list=3%	signal=11% CD93
GO:0019080 viral gene expression 5 -0.351052048726467 -0.82532961581997 0.664819944598338 0.945285515006975 0.914602936265652 592 tags=100%	list=65%	signal=35% TFAP4/PSMC3/TRIM8/PARP10
GO:0007409 axonogenesis 16 0.286112911423903 0.824778624151552 0.665333333333333 0.945285515006975 0.914602936265652 115 tags=19%	list=13%	signal=17% EPHB4/TIAM1/MACF1
GO:0043370 regulation of CD4-positive	alpha-beta T cell differentiation 5 -0.350621618215664 -0.82431766602675 0.664819944598338 0.945285515006975 0.914602936265652 32 tags=60%	list=4%	signal=58% RUNX3/MYB/SMAD7
GO:0046637 regulation of alpha-beta T cell differentiation 5 -0.350621618215664 -0.82431766602675 0.664819944598338 0.945285515006975 0.914602936265652 32 tags=60%	list=4%	signal=58% RUNX3/MYB/SMAD7
GO:2000514 regulation of CD4-positive	alpha-beta T cell activation 5 -0.350621618215664 -0.82431766602675 0.664819944598338 0.945285515006975 0.914602936265652 32 tags=60%	list=4%	signal=58% RUNX3/MYB/SMAD7
GO:0061136 regulation of proteasomal protein catabolic process 9 0.334513642295863 0.824188883246064 0.668085106382979 0.945285515006975 0.914602936265652 31 tags=11%	list=3%	signal=11% SH3RF3
GO:0034250 positive regulation of cellular amide metabolic process 10 -0.263472302254798 -0.806036911609628 0.667820069204152 0.945285515006975 0.914602936265652 476 tags=90%	list=52%	signal=43% C1QBP/NAT10/PKM/MTOR/SYNCRIP/PPP1R15A/FXR2/SOX4/ABCG1
GO:0010569 regulation of double-strand break repair via homologous recombination 11 0.320283392515885 0.832571635182973 0.67277856135402 0.946014298915422 0.915308064919363 451 tags=73%	list=50%	signal=37% RAD51/TRRAP/CHEK1/RAD51AP1/TIMELESS/FIGNL1/RIF1/RUVBL1
GO:0072657 protein localization to membrane 26 0.262611078951263 0.841605146985677 0.673548387096774 0.946331471040096 0.915614942102947 52 tags=12%	list=6%	signal=11% PID1/ABI3/REEP2
GO:0044839 cell cycle G2/M phase transition 15 0.289808596672255 0.821018454083364 0.674293405114401 0.946331471040096 0.915614942102947 374 tags=60%	list=41%	signal=36% MELK/ATM/CHEK1/CLSPN/BRCA1/ATAD5/TICRR/DTL/CDC25A
GO:0031348 negative regulation of defense response 15 0.289715774374779 0.820755491493389 0.674293405114401 0.946331471040096 0.915614942102947 120 tags=20%	list=13%	signal=18% LILRB1/GHRL/SAMHD1
GO:0065007 biological regulation 561 0.206803207845694 0.927100974479328 0.687687687687688 0.950839172233991 0.919976329940053 148 tags=16%	list=16%	signal=35% LHX6/CD1C/CD1E/TERT/IGFBP4/LILRB1/ETV5/DNAH11/CHD5/SSTR2/CGREF1/TPPP/EPHB4/TRPM2/DUSP6/STYK1/NCS1/SLC8A1/SH3RF3/DUSP4/CCR1/F3/CSPG4/P2RY6/DRD4/PID1/GPR68/TLCD3B/WWC1/ABI3/IL12RB2/REEP2/ASIC1/FCMR/UHRF1/HIVEP3/STAB1/GHRL/CD14/ZBTB20/KCNK17/PPP1R16B/PKIB/SRPX2/CD33/TNFSF8/NETO2/CATSPER2/TIAM1/FAM20C/MS4A6A/THBD/GINS2/TNFRSF10A/SPRED1/DTX4/DYNC2H1/PRDX1/EEF1E1/PHGDH/SPRED2/PSD3/PPARGC1B/C…
GO:0051641 cellular localization 166 0.209642689152003 0.898431119863835 0.685381355932203 0.950839172233991 0.919976329940053 62 tags=8%	list=7%	signal=10% TERT/DNAH11/TULP2/TRPM2/SLC8A1/P2RY6/DRD4/PID1/GPR68/WWC1/ABI3/REEP2/ASIC1/GHRL
GO:1901360 organic cyclic compound metabolic process 347 0.199300562049044 0.895609260814018 0.733333333333333 0.950839172233991 0.919976329940053 472 tags=57%	list=52%	signal=44% LHX6/TERT/LILRB1/ETV5/CHD5/PSAT1/NCS1/DRD4/PID1/WWC1/FAM111B/UHRF1/HIVEP3/RBM47/ZBTB20/PKIB/TNFSF8/MSH5/GINS2/PPARGC1B/CD320/HELLS/SAMHD1/PYCR3/RPP25/NME1/METTL1/ALKBH2/MYC/PRKDC/TRIM71/IRF8/ANXA2/UNG/ACVR2B/UTP20/ZFHX3/RRP12/CCNE1/RNASE6/AK4/MCM2/CHAF1B/PFAS/MCM4/NUDT8/PCBP3/MDN1/HPDL/PDXK/MAGOHB/MYBBP1A/WDR4/RAD51/SMG1/GINS1/E2F1/CDC45/EXO5/MTHFD1L/SLC25A19/POLD2/RAD54L/MCM5/EXOSC5/H…
GO:0006139 nucleobase-containing compound metabolic process 322 0.199384865208492 0.895305029686008 0.722502522704339 0.950839172233991 0.919976329940053 559 tags=71%	list=62%	signal=42% LHX6/TERT/LILRB1/ETV5/CHD5/NCS1/PID1/WWC1/FAM111B/UHRF1/HIVEP3/RBM47/ZBTB20/PKIB/TNFSF8/MSH5/GINS2/PPARGC1B/HELLS/SAMHD1/RPP25/NME1/METTL1/ALKBH2/MYC/PRKDC/TRIM71/IRF8/ANXA2/UNG/ACVR2B/UTP20/ZFHX3/RRP12/CCNE1/RNASE6/AK4/MCM2/CHAF1B/PFAS/MCM4/NUDT8/PCBP3/MDN1/MAGOHB/MYBBP1A/WDR4/RAD51/SMG1/GINS1/E2F1/CDC45/EXO5/POLD2/RAD54L/MCM5/EXOSC5/HUWE1/MCM6/PPRC1/MCM3/EBNA1BP2/MCM10/PDK3/TOX/ZNF78…
GO:0008104 protein localization 124 0.213711299886223 0.889245685673586 0.680690399137001 0.950839172233991 0.919976329940053 75 tags=9%	list=8%	signal=9% TERT/DNAH11/TULP2/TRPM2/DRD4/PID1/GPR68/ABI3/REEP2/GHRL/CD33
GO:0051173 positive regulation of nitrogen compound metabolic process 184 0.204589169773194 0.88454996104333 0.699476439790576 0.950839172233991 0.919976329940053 148 tags=16%	list=16%	signal=17% TERT/LILRB1/ETV5/NCS1/SH3RF3/F3/CSPG4/DRD4/PID1/WWC1/UHRF1/HIVEP3/GHRL/ZBTB20/PPP1R16B/PKIB/CD33/TNFSF8/GINS2/TNFRSF10A/PPARGC1B/NEDD9/MYC/PRKDC/TRIM71/IRF8/ANXA2/ACVR2B/ZFHX3
GO:0009896 positive regulation of catabolic process 35 -0.199207859993629 -0.88029666746585 0.678217821782178 0.950839172233991 0.919976329940053 164 tags=34%	list=18%	signal=29% TP53INP1/ABCD1/PIP4K2C/DACT1/BTG2/PNPLA2/TP53INP2/PABIR1/ADRB2/SNX33/SMAD7/HMOX1
GO:0045935 positive regulation of nucleobase-containing compound metabolic process 125 0.211300095645742 0.879697036564368 0.694714131607336 0.950839172233991 0.919976329940053 242 tags=26%	list=27%	signal=22% TERT/LILRB1/ETV5/NCS1/PID1/WWC1/UHRF1/HIVEP3/ZBTB20/PKIB/TNFSF8/GINS2/PPARGC1B/MYC/PRKDC/TRIM71/IRF8/ANXA2/ZFHX3/MYBBP1A/RAD51/GINS1/E2F1/EXOSC5/PPRC1/TOX/ZNF780B/ATM/AHI1/TRRAP/BRCA2/ENO1
GO:0031328 positive regulation of cellular biosynthetic process 121 0.211026643085105 0.876309945033659 0.694384449244061 0.950839172233991 0.919976329940053 148 tags=15%	list=16%	signal=14% TERT/LILRB1/ETV5/NCS1/P2RY6/PID1/WWC1/UHRF1/HIVEP3/PKIB/TNFSF8/GINS2/PPARGC1B/MYC/PRKDC/IRF8/ANXA2/ZFHX3
GO:0070727 cellular macromolecule localization 126 0.209915902571719 0.875379598433497 0.7 0.950839172233991 0.919976329940053 75 tags=9%	list=8%	signal=9% TERT/DNAH11/TULP2/TRPM2/DRD4/PID1/GPR68/ABI3/REEP2/GHRL/CD33
GO:0031324 negative regulation of cellular metabolic process 135 0.203593970228575 0.860366441609959 0.713525026624068 0.950839172233991 0.919976329940053 150 tags=16%	list=17%	signal=16% TERT/ETV5/CHD5/DUSP6/SLC8A1/PID1/WWC1/UHRF1/ZBTB20/PPP1R16B/PKIB/SPRED1/SPRED2/PPARGC1B/MYC/PRKDC/TRIM71/IRF8/ANXA2/ACVR2B/ZFHX3/CCNE1
GO:0006357 regulation of transcription by RNA polymerase II 117 0.208613031715223 0.859780593827194 0.714596949891068 0.950839172233991 0.919976329940053 242 tags=26%	list=27%	signal=22% LHX6/LILRB1/ETV5/CHD5/PID1/WWC1/UHRF1/HIVEP3/ZBTB20/TNFSF8/PPARGC1B/MYC/PRKDC/IRF8/ANXA2/ACVR2B/ZFHX3/CCNE1/PCBP3/MYBBP1A/E2F1/PPRC1/TOX/ZNF780B/ATM/AHI1/TRRAP/CHEK1/RBL1/ENO1
GO:0051246 regulation of protein metabolic process 149 0.201885112584878 0.858171301207071 0.730277185501066 0.950839172233991 0.919976329940053 150 tags=16%	list=17%	signal=16% TPPP/DUSP6/SLC8A1/SH3RF3/F3/CSPG4/DRD4/PID1/UHRF1/GHRL/PPP1R16B/PKIB/CD33/TNFRSF10A/SPRED1/SPRED2/NEDD9/SERPINB8/MYC/PRKDC/TRIM71/ANXA2/ACVR2B/CCNE1
GO:1901566 organonitrogen compound biosynthetic process 111 0.207639752682879 0.855438764046579 0.694414019715225 0.950839172233991 0.919976329940053 558 tags=76%	list=61%	signal=33% PSAT1/NCS1/PID1/TLCD3B/EEF1E1/PHGDH/FABP5/GALNT6/PYCR3/NME1/PRKDC/TRIM71/AK4/PFAS/POGLUT3/PDXK/B3GNT7/GALNT14/ALDH7A1/MTHFD1L/EXOSC5/ST3GAL5/PDK3/ACAT1/CAD/TRAP1/ENO1/BCAT1/NOLC1/PAICS/B4GALT2/PUS7/ACOT7/MTHFD1/MRPS25/FARSB/ATP5MC1/SRM/MGAT4A/DHODH/RPL22L1/NDUFB2/DHFR/MRPS12/AKR1A1/DTYMK/GSTP1/PUM3/METTL16/HPRT1/GCDH/BCAT2/DPH2/RPL23/EARS2/MAPKAPK5/C1QBP/ACACA/MRPS26/MRPL17/TET3/NAT10/…
GO:0010628 positive regulation of gene expression 80 0.215244264556326 0.852775414865686 0.689772727272727 0.950839172233991 0.919976329940053 142 tags=16%	list=16%	signal=15% TERT/LILRB1/F3/PID1/IL12RB2/CD14/ZBTB20/CCR2/CD83/MYC/PRKDC/IRF8/ANXA2
GO:0060548 negative regulation of cell death 52 0.228412823347425 0.848658162579108 0.686018957345972 0.950839172233991 0.919976329940053 143 tags=15%	list=16%	signal=14% TERT/LILRB1/FCMR/GHRL/HELLS/MYC/PRKDC/UNG
GO:1902680 positive regulation of RNA biosynthetic process 98 0.208151769020017 0.845475517598027 0.713489409141583 0.950839172233991 0.919976329940053 148 tags=15%	list=16%	signal=14% TERT/LILRB1/ETV5/PID1/WWC1/UHRF1/HIVEP3/TNFSF8/GINS2/PPARGC1B/MYC/PRKDC/IRF8/ANXA2/ZFHX3
GO:0001501 skeletal system development 40 0.240465754050534 0.841810603727594 0.685714285714286 0.950839172233991 0.919976329940053 200 tags=28%	list=22%	signal=22% LILRB1/GPR68/GHRL/FAM20C/PRDX1/PPARGC1B/ANXA2/ACVR2B/SULF2/TGFBI/MTHFD1L
GO:0032434 regulation of proteasomal ubiquitin-dependent protein catabolic process 8 0.353684043168324 0.841543029703396 0.68029197080292 0.950839172233991 0.919976329940053 31 tags=12%	list=3%	signal=12% SH3RF3
GO:0051254 positive regulation of RNA metabolic process 106 0.205089824944274 0.840911396411974 0.723145071982281 0.950839172233991 0.919976329940053 235 tags=25%	list=26%	signal=21% TERT/LILRB1/ETV5/PID1/WWC1/UHRF1/HIVEP3/TNFSF8/GINS2/PPARGC1B/MYC/PRKDC/TRIM71/IRF8/ANXA2/ZFHX3/MYBBP1A/GINS1/E2F1/EXOSC5/PPRC1/ZNF780B/ATM/AHI1/TRRAP/BRCA2
GO:0071900 regulation of protein serine/threonine kinase activity 24 0.26673706546502 0.83885180830422 0.681937172774869 0.950839172233991 0.919976329940053 72 tags=12%	list=8%	signal=12% SLC8A1/DRD4/PKIB
GO:0002698 negative regulation of immune effector process 8 0.3519057213007 0.837311754922488 0.681751824817518 0.950839172233991 0.919976329940053 114 tags=25%	list=13%	signal=22% LILRB1/CCR2
GO:0050865 regulation of cell activation 40 0.238314777812971 0.83428057263316 0.696894409937888 0.950839172233991 0.919976329940053 137 tags=22%	list=15%	signal=20% LILRB1/CD33/TNFSF8/THBD/CD320/CCR2/NEDD9/CD83/PRKDC
GO:0051253 negative regulation of RNA metabolic process 78 0.210444389992638 0.834083972848602 0.709276018099548 0.950839172233991 0.919976329940053 159 tags=17%	list=18%	signal=15% TERT/ETV5/CHD5/WWC1/UHRF1/ZBTB20/PPARGC1B/MYC/IRF8/ACVR2B/ZFHX3/CCNE1/PCBP3
GO:0030855 epithelial cell differentiation 25 -0.205710841322719 -0.832135299065548 0.713656387665198 0.950839172233991 0.919976329940053 39 tags=20%	list=4%	signal=20% KRT1/S1PR2/HSF4/S1PR1/PROC
GO:0031647 regulation of protein stability 21 0.272585192822337 0.831303999620891 0.68560105680317 0.950839172233991 0.919976329940053 6 tags=5%	list=1%	signal=5% TERT
GO:1903037 regulation of leukocyte cell-cell adhesion 19 -0.219924637711311 -0.831165418780055 0.689516129032258 0.950839172233991 0.919976329940053 32 tags=11%	list=4%	signal=10% SMAD7/LAG3
GO:0042594 response to starvation 14 0.298417044658795 0.830736650771548 0.679890560875513 0.950839172233991 0.919976329940053 14 tags=7%	list=2%	signal=7% SSTR2
GO:0006412 translation 46 0.229806588704228 0.830686907822954 0.710814094775213 0.950839172233991 0.919976329940053 565 tags=80%	list=62%	signal=32% EEF1E1/PRKDC/TRIM71/EXOSC5/TRAP1/NOLC1/PUS7/MRPS25/FARSB/RPL22L1/DHFR/MRPS12/PUM3/METTL16/DPH2/RPL23/EARS2/MAPKAPK5/C1QBP/MRPS26/MRPL17/NAT10/IARS1/PKM/CNOT1/EXOSC2/MRPL20/NGDN/WARS1/BZW2/LARS1/VARS1/MTOR/PA2G4/NCL/GAPDH/SYNCRIP
GO:0043043 peptide biosynthetic process 46 0.229806588704228 0.830686907822954 0.710814094775213 0.950839172233991 0.919976329940053 565 tags=80%	list=62%	signal=32% EEF1E1/PRKDC/TRIM71/EXOSC5/TRAP1/NOLC1/PUS7/MRPS25/FARSB/RPL22L1/DHFR/MRPS12/PUM3/METTL16/DPH2/RPL23/EARS2/MAPKAPK5/C1QBP/MRPS26/MRPL17/NAT10/IARS1/PKM/CNOT1/EXOSC2/MRPL20/NGDN/WARS1/BZW2/LARS1/VARS1/MTOR/PA2G4/NCL/GAPDH/SYNCRIP
GO:0060429 epithelium development 53 0.222626943912445 0.829989055887845 0.713947990543735 0.950839172233991 0.919976329940053 307 tags=45%	list=34%	signal=32% PPP1R16B/TIAM1/FAM20C/SPRED1/PHGDH/SPRED2/MYC/PRKDC/TRIM71/ST14/ACVR2B/RPGRIP1L/MTHFD1L/ACAT1/ATM/AHI1/DNPH1/BRCA2/E2F8/NLE1/PCNA/MTHFD1/GLMN/ITGAX
GO:0046173 polyol biosynthetic process 5 0.403685563526073 0.829930834848594 0.692667706708268 0.950839172233991 0.919976329940053 40 tags=20%	list=4%	signal=19% P2RY6
GO:0031330 negative regulation of cellular catabolic process 12 -0.249276884611509 -0.828725103466646 0.684931506849315 0.950839172233991 0.919976329940053 56 tags=17%	list=6%	signal=16% BMF/HMOX1
GO:0032102 negative regulation of response to external stimulus 24 0.263432933816697 0.828460763462969 0.693717277486911 0.950839172233991 0.919976329940053 142 tags=21%	list=16%	signal=18% LILRB1/GHRL/THBD/SAMHD1/ANXA2
GO:0009154 purine ribonucleotide catabolic process 5 0.402886963778446 0.828289006120638 0.692667706708268 0.950839172233991 0.919976329940053 411 tags=80%	list=45%	signal=44% NUDT8/ACAT1/ACOT7/HPRT1
GO:0009261 ribonucleotide catabolic process 5 0.402886963778446 0.828289006120638 0.692667706708268 0.950839172233991 0.919976329940053 411 tags=80%	list=45%	signal=44% NUDT8/ACAT1/ACOT7/HPRT1
GO:0007610 behavior 35 0.24171235661713 0.828242678924686 0.6925 0.950839172233991 0.919976329940053 148 tags=23%	list=16%	signal=20% DNAH11/DRD4/ASIC1/GHRL/SRPX2/NEDD9/NPW/ZFHX3
GO:0016042 lipid catabolic process 15 -0.23459392792922 -0.827983352687595 0.67953667953668 0.950839172233991 0.919976329940053 269 tags=53%	list=30%	signal=38% SMPD1/ASAH1/HSD17B11/ADRA2A/ABCD1/PNPLA2/GDPD3/ABHD16A
GO:0072594 establishment of protein localization to organelle 22 0.268478758674856 0.827555534571411 0.696732026143791 0.950839172233991 0.919976329940053 573 tags=86%	list=63%	signal=33% TERT/HUWE1/BRCA2/NOLC1/HK2/TOMM40/GRPEL1/NXT1/RANBP2/RPL23/UBR5/HSPD1/NUTF2/RUVBL2/NUP188/NUP214/TP53/IPO9/CCT3
GO:0022407 regulation of cell-cell adhesion 20 -0.212523473880539 -0.822840577858732 0.716599190283401 0.950839172233991 0.919976329940053 32 tags=10%	list=4%	signal=10% SMAD7/LAG3
GO:0002292 T cell differentiation involved in immune response 6 -0.328206480243869 -0.822371489937061 0.6875 0.950839172233991 0.919976329940053 32 tags=83%	list=4%	signal=81% CRACR2A/IL4R/MTOR/MYB/SMAD7
GO:0036230 granulocyte activation 5 0.39961982390437 0.821572144364238 0.698907956318253 0.950839172233991 0.919976329940053 328 tags=60%	list=36%	signal=39% CCR2/CD300A/ITGB2
GO:0045944 positive regulation of transcription by RNA polymerase II 66 0.213004122436855 0.821264454931119 0.726958525345622 0.950839172233991 0.919976329940053 226 tags=26%	list=25%	signal=21% LILRB1/ETV5/PID1/UHRF1/TNFSF8/PPARGC1B/MYC/PRKDC/IRF8/ANXA2/ZFHX3/MYBBP1A/E2F1/PPRC1/ZNF780B/ATM/AHI1
GO:0060041 retina development in camera-type eye 8 0.344800431368346 0.820405684852064 0.700729927007299 0.950839172233991 0.919976329940053 226 tags=38%	list=25%	signal=28% ACVR2B/RPGRIP1L/AHI1
GO:0016051 carbohydrate biosynthetic process 14 -0.239311084100028 -0.820288413449879 0.712177121771218 0.950839172233991 0.919976329940053 30 tags=21%	list=3%	signal=21% MST1/PTH1R/CSGALNACT1
GO:0050863 regulation of T cell activation 20 0.269299651389439 0.818365772420034 0.695364238410596 0.950839172233991 0.919976329940053 302 tags=50%	list=33%	signal=34% LILRB1/TNFSF8/CCR2/CD83/TOX/FGL2/CD300A/TNFSF13B/SIRPA/GLMN
GO:0022412 cellular process involved in reproduction in multicellular organism 13 -0.243131509587719 -0.816827353743224 0.6875 0.950839172233991 0.919976329940053 14 tags=15%	list=2%	signal=15% RPS6KA2/TMEM119
GO:0044344 cellular response to fibroblast growth factor stimulus 10 0.318500867467033 0.815300848303087 0.694249649368864 0.950839172233991 0.919976329940053 227 tags=40%	list=25%	signal=30% FAM20C/TRIM71/SULF2/FGFR1
GO:0071774 response to fibroblast growth factor 10 0.318500867467033 0.815300848303087 0.694249649368864 0.950839172233991 0.919976329940053 227 tags=40%	list=25%	signal=30% FAM20C/TRIM71/SULF2/FGFR1
GO:0010324 membrane invagination 8 -0.287813481884509 -0.814850807790234 0.681388012618297 0.950839172233991 0.919976329940053 135 tags=38%	list=15%	signal=32% ABCA7/SNX33/ABCA1
GO:0099024 plasma membrane invagination 8 -0.287813481884509 -0.814850807790234 0.681388012618297 0.950839172233991 0.919976329940053 135 tags=38%	list=15%	signal=32% ABCA7/SNX33/ABCA1
GO:0006606 protein import into nucleus 11 0.313266443701226 0.814331187238655 0.692524682651622 0.950839172233991 0.919976329940053 627 tags=100%	list=69%	signal=31% NOLC1/NXT1/RANBP2/RPL23/UBR5/NUTF2/NUP188/NUP214/TP53/IPO9/SQSTM1
GO:0051170 import into nucleus 11 0.313266443701226 0.814331187238655 0.692524682651622 0.950839172233991 0.919976329940053 627 tags=100%	list=69%	signal=31% NOLC1/NXT1/RANBP2/RPL23/UBR5/NUTF2/NUP188/NUP214/TP53/IPO9/SQSTM1
GO:0034113 heterotypic cell-cell adhesion 6 -0.324833702882483 -0.813920480859336 0.693452380952381 0.950839172233991 0.919976329940053 616 tags=100%	list=68%	signal=32% ITGAX/ITGB2/CD44/MAP2K5/CD200
GO:0006665 sphingolipid metabolic process 8 0.34204526655579 0.813850145272386 0.708029197080292 0.950839172233991 0.919976329940053 46 tags=12%	list=5%	signal=12% TLCD3B
GO:0006672 ceramide metabolic process 8 0.34204526655579 0.813850145272386 0.708029197080292 0.950839172233991 0.919976329940053 46 tags=12%	list=5%	signal=12% TLCD3B
GO:0043604 amide biosynthetic process 57 0.216009333071836 0.813821762229738 0.731764705882353 0.950839172233991 0.919976329940053 553 tags=75%	list=61%	signal=31% TLCD3B/EEF1E1/PRKDC/TRIM71/EXOSC5/ST3GAL5/PDK3/ACAT1/TRAP1/NOLC1/PUS7/MRPS25/FARSB/RPL22L1/DHFR/MRPS12/PUM3/METTL16/GCDH/DPH2/RPL23/EARS2/MAPKAPK5/C1QBP/ACACA/MRPS26/MRPL17/NAT10/IARS1/PKM/CNOT1/EXOSC2/MRPL20/NGDN/WARS1/BZW2/LARS1/VARS1/MTOR/PA2G4/NCL/SMPD4/GAPDH
GO:0045598 regulation of fat cell differentiation 5 0.394527071287178 0.811102033928916 0.712948517940718 0.950839172233991 0.919976329940053 195 tags=40%	list=21%	signal=32% TLCD3B/E2F1
GO:0006007 glucose catabolic process 5 0.394241417497231 0.810514762770895 0.712948517940718 0.950839172233991 0.919976329940053 552 tags=100%	list=61%	signal=39% ENO1/HK2/TPI1/PKM/TP53
GO:0006734 NADH metabolic process 5 0.394241417497231 0.810514762770895 0.712948517940718 0.950839172233991 0.919976329940053 552 tags=100%	list=61%	signal=39% ENO1/HK2/TPI1/PKM/TP53
GO:0051156 glucose 6-phosphate metabolic process 5 0.394241417497231 0.810514762770895 0.712948517940718 0.950839172233991 0.919976329940053 552 tags=100%	list=61%	signal=39% HK2/PGAM1/GPI/MTOR/TP53
GO:0006790 sulfur compound metabolic process 21 0.265614828095448 0.81004645435116 0.710700132100396 0.950839172233991 0.919976329940053 449 tags=71%	list=49%	signal=37% PHGDH/NUDT8/B3GNT7/SLC25A19/PDK3/ACAT1/ACOT7/MTHFD1/LYRM4/AKR1A1/GSTP1/METTL16/GCDH/ACACA/ICMT
GO:0007268 chemical synaptic transmission 29 0.245920014960285 0.80898264351678 0.719342604298357 0.950839172233991 0.919976329940053 119 tags=21%	list=13%	signal=19% DRD4/ASIC1/GHRL/CCR2/HRH2/KCNC4
GO:0098916 anterograde trans-synaptic signaling 29 0.245920014960285 0.80898264351678 0.719342604298357 0.950839172233991 0.919976329940053 119 tags=21%	list=13%	signal=19% DRD4/ASIC1/GHRL/CCR2/HRH2/KCNC4
GO:0050851 antigen receptor-mediated signaling pathway 8 -0.285555555555556 -0.808458219503433 0.697160883280757 0.950839172233991 0.919976329940053 652 tags=100%	list=72%	signal=28% STAP1/EZR/DUSP22/DGKZ/GCSAML/CACNB3/THEMIS2
GO:0051702 biological process involved in interaction with symbiont 5 0.393133997785161 0.808238035909179 0.714508580343214 0.950839172233991 0.919976329940053 553 tags=100%	list=61%	signal=39% PHB1/TFAP4/HSPD1/PSMC3/GAPDH
GO:0051567 histone H3-K9 methylation 5 0.393002722734543 0.807968149586264 0.714508580343214 0.950839172233991 0.919976329940053 442 tags=80%	list=49%	signal=41% SETD7/BRCA1/SUV39H2/RIF1
GO:0000086 G2/M transition of mitotic cell cycle 13 0.295933697070592 0.807450541780678 0.705479452054795 0.950839172233991 0.919976329940053 374 tags=62%	list=41%	signal=37% MELK/ATM/CHEK1/CLSPN/BRCA1/TICRR/DTL/CDC25A
GO:0097530 granulocyte migration 5 0.392445549671008 0.806822666201286 0.71606864274571 0.950839172233991 0.919976329940053 434 tags=80%	list=48%	signal=42% JAML/CD300A/ITGB2/C1QBP
GO:0003018 vascular process in circulatory system 16 0.279671207324646 0.806209102707254 0.698666666666667 0.950839172233991 0.919976329940053 359 tags=50%	list=40%	signal=31% SLC8A1/FABP5/HRH2/SLC4A8/SLC19A1/SLC5A6/SLC16A1/INSR
GO:0050878 regulation of body fluid levels 17 0.27410751023403 0.806164822442378 0.69271523178808 0.950839172233991 0.919976329940053 142 tags=24%	list=16%	signal=20% F3/THBD/NME1/ANXA2
GO:0043647 inositol phosphate metabolic process 5 0.391942576639539 0.805788611814334 0.720748829953198 0.950839172233991 0.919976329940053 40 tags=20%	list=4%	signal=19% P2RY6
GO:2000058 regulation of ubiquitin-dependent protein catabolic process 9 0.326811344130368 0.805211634725262 0.692198581560284 0.950839172233991 0.919976329940053 31 tags=11%	list=3%	signal=11% SH3RF3
GO:0007596 blood coagulation 12 0.304242041993239 0.805200659883871 0.714084507042254 0.950839172233991 0.919976329940053 142 tags=25%	list=16%	signal=21% F3/THBD/ANXA2
GO:0050817 coagulation 12 0.304242041993239 0.805200659883871 0.714084507042254 0.950839172233991 0.919976329940053 142 tags=25%	list=16%	signal=21% F3/THBD/ANXA2
GO:0008544 epidermis development 10 0.31445111036738 0.804934250481777 0.702664796633941 0.950839172233991 0.919976329940053 173 tags=30%	list=19%	signal=25% FABP5/ST14/EMP1
GO:0006301 postreplication repair 10 0.313850821396291 0.803397626386376 0.702664796633941 0.950839172233991 0.919976329940053 550 tags=90%	list=61%	signal=36% POLD2/PCNA/BRCA1/PCLAF/DTL/MSH2/POLD1/USP1/USP10
GO:0007584 response to nutrient 7 0.35156452694554 0.803372416100236 0.702095808383234 0.950839172233991 0.919976329940053 30 tags=14%	list=3%	signal=14% SLC8A1
GO:0010799 regulation of peptidyl-threonine phosphorylation 5 0.390019123613153 0.801834214827637 0.72386895475819 0.950839172233991 0.919976329940053 106 tags=40%	list=12%	signal=36% SPRED1/SPRED2
GO:0007224 smoothened signaling pathway 7 0.350869990701117 0.801785306997964 0.703592814371258 0.950839172233991 0.919976329940053 297 tags=57%	list=33%	signal=39% DYNC2H1/RPGRIP1L/EVC/TCTN3
GO:0018205 peptidyl-lysine modification 25 0.252424502552594 0.801551177498192 0.714838709677419 0.950839172233991 0.919976329940053 277 tags=32%	list=31%	signal=23% CHD5/EEF2KMT/MYBBP1A/TRRAP/CHEK1/BRCA2/SETD7/BRCA1
GO:0072659 protein localization to plasma membrane 18 0.269580549920008 0.800261809244527 0.69271523178808 0.950839172233991 0.919976329940053 115 tags=17%	list=13%	signal=15% PID1/ABI3/MACF1
GO:0016064 immunoglobulin mediated immune response 11 0.307745851129608 0.799980493784254 0.717912552891396 0.950839172233991 0.919976329940053 448 tags=73%	list=49%	signal=37% UNG/MSH6/ATAD5/IL4R/C1QBP/RIF1/MSH2/HSPD1
GO:0019724 B cell mediated immunity 11 0.307745851129608 0.799980493784254 0.717912552891396 0.950839172233991 0.919976329940053 448 tags=73%	list=49%	signal=37% UNG/MSH6/ATAD5/IL4R/C1QBP/RIF1/MSH2/HSPD1
GO:0006739 NADP metabolic process 5 -0.339977851605759 -0.799293981251517 0.700831024930748 0.950839172233991 0.919976329940053 602 tags=80%	list=66%	signal=27% MTOR/TP53/FMO5/TP53I3
GO:0031060 regulation of histone methylation 8 -0.282222222222222 -0.799020964022848 0.706624605678234 0.950839172233991 0.919976329940053 655 tags=100%	list=72%	signal=28% BRCA1/RIF1/NSD1/NELFA/MYB/PAXBP1/PHF1
GO:0018107 peptidyl-threonine phosphorylation 12 0.30184177580787 0.798848165324952 0.726760563380282 0.950839172233991 0.919976329940053 231 tags=42%	list=25%	signal=31% SPRED1/SPRED2/PRKDC/CAD/CHEK1
GO:0018210 peptidyl-threonine modification 12 0.30184177580787 0.798848165324952 0.726760563380282 0.950839172233991 0.919976329940053 231 tags=42%	list=25%	signal=31% SPRED1/SPRED2/PRKDC/CAD/CHEK1
GO:0048608 reproductive structure development 11 -0.249721293199554 -0.797792238296952 0.696245733788396 0.950839172233991 0.919976329940053 685 tags=100%	list=75%	signal=25% BRCA2/INSR/FKBP4/MSH2/CBL/NASP/ATN1/RARG/NOG/MMP2
GO:0061458 reproductive system development 11 -0.249721293199554 -0.797792238296952 0.696245733788396 0.950839172233991 0.919976329940053 685 tags=100%	list=75%	signal=25% BRCA2/INSR/FKBP4/MSH2/CBL/NASP/ATN1/RARG/NOG/MMP2
GO:0060337 type I interferon signaling pathway 5 0.387912843987818 0.797503947496276 0.733229329173167 0.950839172233991 0.919976329940053 331 tags=60%	list=36%	signal=38% SAMHD1/TTLL12/OAS3
GO:0060338 regulation of type I interferon-mediated signaling pathway 5 0.387912843987818 0.797503947496276 0.733229329173167 0.950839172233991 0.919976329940053 331 tags=60%	list=36%	signal=38% SAMHD1/TTLL12/OAS3
GO:0071357 cellular response to type I interferon 5 0.387912843987818 0.797503947496276 0.733229329173167 0.950839172233991 0.919976329940053 331 tags=60%	list=36%	signal=38% SAMHD1/TTLL12/OAS3
GO:0031396 regulation of protein ubiquitination 14 -0.232662192393736 -0.797497957046805 0.723247232472325 0.950839172233991 0.919976329940053 701 tags=100%	list=77%	signal=23% BRCA1/GLMN/BUB1B/RPL23/UBR5/HSPBP1/CHFR/DNAJB2/SQSTM1/PLAA/SOX4/PARP10/SMAD7
GO:1903320 regulation of protein modification by small protein conjugation or removal 14 -0.232662192393736 -0.797497957046805 0.723247232472325 0.950839172233991 0.919976329940053 701 tags=100%	list=77%	signal=23% BRCA1/GLMN/BUB1B/RPL23/UBR5/HSPBP1/CHFR/DNAJB2/SQSTM1/PLAA/SOX4/PARP10/SMAD7
GO:1901264 carbohydrate derivative transport 6 0.365905800568046 0.797271304706481 0.704204204204204 0.950839172233991 0.919976329940053 263 tags=50%	list=29%	signal=36% SLC37A2/SLC25A19/SLC19A1
GO:0045088 regulation of innate immune response 11 0.306552192416416 0.796877596756448 0.719322990126939 0.950839172233991 0.919976329940053 246 tags=45%	list=27%	signal=34% LILRB1/SAMHD1/PRKDC/TTLL12/GBP5
GO:0006177 GMP biosynthetic process 5 0.387596899224806 0.796854401600599 0.733229329173167 0.950839172233991 0.919976329940053 558 tags=100%	list=61%	signal=39% PFAS/PAICS/HPRT1/IMPDH2/ATIC
GO:0009127 purine nucleoside monophosphate biosynthetic process 5 0.387596899224806 0.796854401600599 0.733229329173167 0.950839172233991 0.919976329940053 558 tags=100%	list=61%	signal=39% PFAS/PAICS/HPRT1/IMPDH2/ATIC
GO:0009168 purine ribonucleoside monophosphate biosynthetic process 5 0.387596899224806 0.796854401600599 0.733229329173167 0.950839172233991 0.919976329940053 558 tags=100%	list=61%	signal=39% PFAS/PAICS/HPRT1/IMPDH2/ATIC
GO:0046037 GMP metabolic process 5 0.387596899224806 0.796854401600599 0.733229329173167 0.950839172233991 0.919976329940053 558 tags=100%	list=61%	signal=39% PFAS/PAICS/HPRT1/IMPDH2/ATIC
GO:0060485 mesenchyme development 15 0.281051860242482 0.796210900791498 0.714670255720054 0.950839172233991 0.919976329940053 136 tags=27%	list=15%	signal=23% TIAM1/SPRED1/SPRED2/MYC
GO:0051784 negative regulation of nuclear division 8 0.334143057722955 0.795047915171867 0.721167883211679 0.950839172233991 0.919976329940053 418 tags=75%	list=46%	signal=41% ATM/CHEK1/XRCC3/KNTC1/TRIP13/BUB1B
GO:1903050 regulation of proteolysis involved in protein catabolic process 10 0.310145257067929 0.79391209573655 0.712482468443198 0.950839172233991 0.919976329940053 31 tags=10%	list=3%	signal=10% SH3RF3
GO:0060761 negative regulation of response to cytokine stimulus 8 0.333485022449622 0.793482209824766 0.721167883211679 0.950839172233991 0.919976329940053 373 tags=62%	list=41%	signal=37% SAMHD1/TTLL12/STAP1/OAS3/GSTP1
GO:0007565 female pregnancy 10 0.309619020564077 0.792565031687995 0.713884992987377 0.950839172233991 0.919976329940053 91 tags=20%	list=10%	signal=18% GHRL/THBD
GO:0044703 multi-organism reproductive process 10 0.309619020564077 0.792565031687995 0.713884992987377 0.950839172233991 0.919976329940053 91 tags=20%	list=10%	signal=18% GHRL/THBD
GO:0044706 multi-multicellular organism process 10 0.309619020564077 0.792565031687995 0.713884992987377 0.950839172233991 0.919976329940053 91 tags=20%	list=10%	signal=18% GHRL/THBD
GO:0031098 stress-activated protein kinase signaling cascade 14 0.28443716591967 0.791819310593436 0.72640218878249 0.950839172233991 0.919976329940053 136 tags=21%	list=15%	signal=19% SH3RF3/PRDX1/MYC
GO:0051403 stress-activated MAPK cascade 14 0.28443716591967 0.791819310593436 0.72640218878249 0.950839172233991 0.919976329940053 136 tags=21%	list=15%	signal=19% SH3RF3/PRDX1/MYC
GO:0055076 transition metal ion homeostasis 5 -0.336574820203725 -0.791293393846166 0.703601108033241 0.950839172233991 0.919976329940053 31 tags=40%	list=3%	signal=39% ISCU/HMOX1
GO:0070555 response to interleukin-1 5 -0.336549099156334 -0.791232923205876 0.703601108033241 0.950839172233991 0.919976329940053 360 tags=80%	list=40%	signal=49% USP10/RBMX/SMPD1/MMP2
GO:0032984 protein-containing complex disassembly 13 -0.235472073604668 -0.791094626480477 0.716911764705882 0.950839172233991 0.919976329940053 551 tags=92%	list=61%	signal=37% INSR/SVIL/RPL23/STMN1/SPTBN1/SETX/SSRP1/LIX1L/TECPR1/ADD3/TOM1/ADRB2
GO:0048588 developmental cell growth 8 -0.277832058097961 -0.786591633890144 0.71608832807571 0.950839172233991 0.919976329940053 277 tags=62%	list=31%	signal=44% RARG/PLAA/IFRD1/SEMA6C/SMAD7
GO:0046165 alcohol biosynthetic process 6 0.36020700982333 0.784854222700032 0.719219219219219 0.950839172233991 0.919976329940053 40 tags=17%	list=4%	signal=16% P2RY6
GO:0046328 regulation of JNK cascade 9 0.318348349254525 0.784360149423299 0.713475177304965 0.950839172233991 0.919976329940053 31 tags=11%	list=3%	signal=11% SH3RF3
GO:0043393 regulation of protein binding 15 0.276585155366217 0.783556869218704 0.725437415881561 0.950839172233991 0.919976329940053 142 tags=20%	list=16%	signal=17% TERT/TIAM1/ANXA2
GO:0030856 regulation of epithelial cell differentiation 6 -0.311860498456867 -0.781414134717649 0.717261904761905 0.950839172233991 0.919976329940053 100 tags=33%	list=11%	signal=30% S1PR2/PROC
GO:0048545 response to steroid hormone 16 0.270823441021639 0.780703617890469 0.729333333333333 0.950839172233991 0.919976329940053 14 tags=6%	list=2%	signal=6% SSTR2
GO:0071466 cellular response to xenobiotic stimulus 9 0.316531906962894 0.779884721953301 0.716312056737589 0.950839172233991 0.919976329940053 406 tags=67%	list=45%	signal=37% MYC/E2F1/PCNA/VAV2/GSTP1/MCM7
GO:0045911 positive regulation of DNA recombination 10 0.304245173047326 0.778809017539896 0.725105189340813 0.950839172233991 0.919976329940053 554 tags=90%	list=61%	signal=35% TRRAP/ATAD5/RAD51AP1/TIMELESS/RIF1/MSH2/RUVBL1/RUVBL2/NSD2
GO:0030183 B cell differentiation 10 0.303734807490427 0.777502580057343 0.725105189340813 0.950839172233991 0.919976329940053 276 tags=40%	list=30%	signal=28% PRKDC/IRF8/ATM/TNFSF13B
GO:0014902 myotube differentiation 9 0.314817888658507 0.775661651042169 0.721985815602837 0.950839172233991 0.919976329940053 18 tags=11%	list=2%	signal=11% MYOF
GO:0097237 cellular response to toxic substance 6 0.355080904739256 0.77368496415836 0.732732732732733 0.950839172233991 0.919976329940053 373 tags=67%	list=41%	signal=40% PRDX1/DHFR/AKR1A1/GSTP1
GO:1990748 cellular detoxification 6 0.355080904739256 0.77368496415836 0.732732732732733 0.950839172233991 0.919976329940053 373 tags=67%	list=41%	signal=40% PRDX1/DHFR/AKR1A1/GSTP1
GO:0046434 organophosphate catabolic process 15 0.273038817312315 0.773510207318042 0.733512786002692 0.950839172233991 0.919976329940053 278 tags=47%	list=31%	signal=33% SAMHD1/UNG/NUDT8/ACAT1/DNPH1/SYNJ2/ACOT7
GO:0006809 nitric oxide biosynthetic process 5 -0.324473975636766 -0.762844092855682 0.734072022160665 0.950839172233991 0.919976329940053 616 tags=100%	list=68%	signal=32% INSR/ATP2B4/AIF1/DDAH2
GO:0045428 regulation of nitric oxide biosynthetic process 5 -0.324473975636766 -0.762844092855682 0.734072022160665 0.950839172233991 0.919976329940053 616 tags=100%	list=68%	signal=32% INSR/ATP2B4/AIF1/DDAH2
GO:0046209 nitric oxide metabolic process 5 -0.324473975636766 -0.762844092855682 0.734072022160665 0.950839172233991 0.919976329940053 616 tags=100%	list=68%	signal=32% INSR/ATP2B4/AIF1/DDAH2
GO:0080164 regulation of nitric oxide metabolic process 5 -0.324473975636766 -0.762844092855682 0.734072022160665 0.950839172233991 0.919976329940053 616 tags=100%	list=68%	signal=32% INSR/ATP2B4/AIF1/DDAH2
GO:2001057 reactive nitrogen species metabolic process 5 -0.324473975636766 -0.762844092855682 0.734072022160665 0.950839172233991 0.919976329940053 616 tags=100%	list=68%	signal=32% INSR/ATP2B4/AIF1/DDAH2
GO:1901136 carbohydrate derivative catabolic process 11 0.299418812401734 0.778334487741169 0.734837799717913 0.95127150792407 0.92039463264894 278 tags=45%	list=31%	signal=32% SAMHD1/UNG/NUDT8/ACAT1/ACOT7
GO:0031323 regulation of cellular metabolic process 299 0.197186618534807 0.881876944087266 0.741641337386018 0.951686611261079 0.920796262341615 159 tags=16%	list=18%	signal=19% LHX6/TERT/IGFBP4/LILRB1/ETV5/CHD5/EPHB4/DUSP6/NCS1/SLC8A1/SH3RF3/CSPG4/P2RY6/DRD4/PID1/WWC1/ABI3/UHRF1/HIVEP3/GHRL/ZBTB20/PPP1R16B/PKIB/SRPX2/CD33/TNFSF8/FAM20C/GINS2/TNFRSF10A/SPRED1/EEF1E1/SPRED2/PPARGC1B/FABP5/NEDD9/MYC/PRKDC/TRIM71/IRF8/ANXA2/ACVR2B/ZFHX3/CCNE1/AK4/MCM2/MCM4/PCBP3
GO:0019216 regulation of lipid metabolic process 22 -0.210042888587768 -0.81979978524052 0.738396624472574 0.951686611261079 0.920796262341615 294 tags=64%	list=32%	signal=44% DGKZ/CERS2/ASAH1/PRKAG2/FLT3/ADRA2A/FMO5/ABCD1/PIP4K2C/NR1H3/ABCA7/PNPLA2/ABCG1/ORMDL1
GO:0044255 cellular lipid metabolic process 40 0.230133590857419 0.805640278477952 0.739130434782609 0.951686611261079 0.920796262341615 278 tags=35%	list=31%	signal=25% TLCD3B/SLC27A6/FABP5/PDSS1/NUDT8/SMG1/ST3GAL5/PDK3/ACAT1/ATM/SYNJ2/HDHD5/BRCA1/ACOT7
GO:0051336 regulation of hydrolase activity 48 0.219131018082933 0.80075408296402 0.741007194244604 0.951686611261079 0.920796262341615 142 tags=19%	list=16%	signal=17% F3/P2RY6/CD33/TIAM1/PPARGC1B/NEDD9/SERPINB8/MYC/ANXA2
GO:0006110 regulation of glycolytic process 5 0.38514477559821 0.791813118997383 0.739469578783151 0.951686611261079 0.920796262341615 359 tags=60%	list=40%	signal=36% ZBTB20/PGAM1/INSR
GO:0032755 positive regulation of interleukin-6 production 5 0.384781588511993 0.791066448348482 0.739469578783151 0.951686611261079 0.920796262341615 68 tags=20%	list=7%	signal=19% ZBTB20
GO:2000378 negative regulation of reactive oxygen species metabolic process 5 0.384429069205494 0.790341709421018 0.739469578783151 0.951686611261079 0.920796262341615 299 tags=60%	list=33%	signal=40% TRAP1/BRCA1/HK2
GO:0008156 negative regulation of DNA replication 5 0.383167220376523 0.787747494153735 0.741029641185647 0.951686611261079 0.920796262341615 562 tags=100%	list=62%	signal=38% BRCA2/TIMELESS/ATR/TP53/SLFN11
GO:0010632 regulation of epithelial cell migration 12 0.297039795081348 0.786139343018825 0.736619718309859 0.951686611261079 0.920796262341615 115 tags=25%	list=13%	signal=22% SRPX2/SPRED1/MACF1
GO:0043535 regulation of blood vessel endothelial cell migration 7 0.341634855791397 0.780681776701852 0.739520958083832 0.951686611261079 0.920796262341615 95 tags=29%	list=10%	signal=26% SRPX2/SPRED1
GO:0006911 phagocytosis	engulfment 7 -0.285238623751387 -0.777141761075231 0.736526946107785 0.951686611261079 0.920796262341615 652 tags=100%	list=72%	signal=28% RAB31/STAP1/ITGB2/AIF1/ABCA7/ABCA1
GO:0046467 membrane lipid biosynthetic process 8 0.326386635697553 0.776592564932025 0.738686131386861 0.951686611261079 0.920796262341615 46 tags=12%	list=5%	signal=12% TLCD3B
GO:0031929 TOR signaling 8 0.325555555555556 0.774615122878497 0.738686131386861 0.951686611261079 0.920796262341615 615 tags=100%	list=68%	signal=33% SMG1/ATM/CCDC88A/MAPKAPK5/LARS1/MTOR/PIP4P1/FBXO9
GO:0043406 positive regulation of MAP kinase activity 8 0.325117082581307 0.773571836130565 0.741605839416058 0.951686611261079 0.920796262341615 42 tags=12%	list=5%	signal=12% DRD4
GO:0002064 epithelial cell development 8 -0.270717988012237 -0.766450444818414 0.741324921135647 0.951686611261079 0.920796262341615 100 tags=25%	list=11%	signal=22% S1PR2/PROC
GO:0098656 anion transmembrane transport 16 0.265867853429614 0.766418129354939 0.742666666666667 0.952447291788002 0.921532252296437 327 tags=50%	list=36%	signal=33% SLC37A2/ANO7/SLC25A19/SLC4A8/SFXN2/SLC19A1/SLC5A6/SLC16A1
GO:0051128 regulation of cellular component organization 147 0.19972117537436 0.848014638368849 0.746268656716418 0.953580074237452 0.922628266292176 74 tags=9%	list=8%	signal=10% IGFBP4/LILRB1/TPPP/TRPM2/NCS1/DRD4/PID1/ABI3/GHRL/CD14/PPP1R16B/PKIB/SRPX2
GO:0051247 positive regulation of protein metabolic process 83 0.201371903978536 0.803453942948633 0.752530933633296 0.953580074237452 0.922628266292176 146 tags=17%	list=16%	signal=16% SH3RF3/F3/CSPG4/DRD4/UHRF1/GHRL/PPP1R16B/CD33/TNFRSF10A/NEDD9/MYC/PRKDC/ANXA2/ACVR2B
GO:0044089 positive regulation of cellular component biogenesis 26 0.244440995672631 0.783374414034408 0.744516129032258 0.953580074237452 0.922628266292176 74 tags=12%	list=8%	signal=11% TPPP/GHRL/SRPX2
GO:0043666 regulation of phosphoprotein phosphatase activity 5 0.380042652796486 0.781323744546268 0.74414976599064 0.953580074237452 0.922628266292176 258 tags=40%	list=28%	signal=29% CD33/CD300A
GO:0001558 regulation of cell growth 19 0.260887254096089 0.780127950747413 0.745358090185676 0.953580074237452 0.922628266292176 7 tags=5%	list=1%	signal=5% IGFBP4
GO:0061572 actin filament bundle organization 14 -0.22740649145358 -0.779482951172837 0.749077490774908 0.953580074237452 0.922628266292176 584 tags=93%	list=64%	signal=34% S100A10/EZR/LCP1/CCDC88A/STMN1/PAK1/FSCN1/RFLNB/MTOR/AIF1/CORO1B/RHPN1/S1PR1
GO:0048568 embryonic organ development 14 0.279836421757638 0.77901170839835 0.748290013679891 0.953580074237452 0.922628266292176 286 tags=43%	list=31%	signal=30% ST14/MTHFD1L/AHI1/BIRC6/E2F8/MTHFD1
GO:0016485 protein processing 13 0.2852624614515 0.778334239489326 0.752054794520548 0.953580074237452 0.922628266292176 142 tags=31%	list=16%	signal=26% F3/THBD/DYNC2H1/ANXA2
GO:0045921 positive regulation of exocytosis 7 0.338907337718749 0.774449029606978 0.748502994011976 0.953580074237452 0.922628266292176 401 tags=71%	list=44%	signal=40% ANXA2/SLC4A8/S100A10/ITGB2/IL4R
GO:0046822 regulation of nucleocytoplasmic transport 5 0.376522702104097 0.774087132983439 0.747269890795632 0.953580074237452 0.922628266292176 568 tags=100%	list=63%	signal=38% MDN1/NOLC1/UBR5/NUP214/SETD2
GO:0001655 urogenital system development 21 0.25342783243573 0.772879731792283 0.751651254953765 0.953580074237452 0.922628266292176 226 tags=43%	list=25%	signal=33% DYNC2H1/HELLS/ANKS6/MYC/ACVR2B/RPGRIP1L/SULF2/ACAT1/AHI1
GO:0007286 spermatid development 5 0.373456133460131 0.767782622481311 0.75195007800312 0.953580074237452 0.922628266292176 356 tags=60%	list=39%	signal=37% CATSPER2/VPS13B/TRIP13
GO:0001889 liver development 5 0.372883129701281 0.766604593017488 0.753510140405616 0.953580074237452 0.922628266292176 274 tags=80%	list=30%	signal=56% RPGRIP1L/ACAT1/E2F8/PCNA
GO:0061008 hepaticobiliary system development 5 0.372883129701281 0.766604593017488 0.753510140405616 0.953580074237452 0.922628266292176 274 tags=80%	list=30%	signal=56% RPGRIP1L/ACAT1/E2F8/PCNA
GO:0032368 regulation of lipid transport 6 0.351106214169548 0.765024520045705 0.749249249249249 0.953580074237452 0.922628266292176 142 tags=33%	list=16%	signal=28% GHRL/ANXA2
GO:0032370 positive regulation of lipid transport 6 0.351106214169548 0.765024520045705 0.749249249249249 0.953580074237452 0.922628266292176 142 tags=33%	list=16%	signal=28% GHRL/ANXA2
GO:1905954 positive regulation of lipid localization 6 0.351106214169548 0.765024520045705 0.749249249249249 0.953580074237452 0.922628266292176 142 tags=33%	list=16%	signal=28% GHRL/ANXA2
GO:0014013 regulation of gliogenesis 7 -0.279028843944141 -0.7602230172115 0.745508982035928 0.953580074237452 0.922628266292176 425 tags=86%	list=47%	signal=46% DICER1/MTOR/TP53/PRPF19/CERS2/NOG
GO:0007611 learning or memory 16 0.261575694990153 0.75404511020414 0.752 0.953580074237452 0.922628266292176 54 tags=12%	list=6%	signal=12% DNAH11/ASIC1
GO:0006643 membrane lipid metabolic process 9 0.30540364510683 0.752466438953927 0.753191489361702 0.953580074237452 0.922628266292176 46 tags=11%	list=5%	signal=11% TLCD3B
GO:0010756 positive regulation of plasminogen activation 5 -0.31976525819357 -0.751773814324347 0.750692520775623 0.953580074237452 0.922628266292176 25 tags=20%	list=3%	signal=20% CLEC3B
GO:0008625 extrinsic apoptotic signaling pathway via death domain receptors 5 -0.319156802533367 -0.750343324235766 0.750692520775623 0.953580074237452 0.922628266292176 31 tags=40%	list=3%	signal=39% STX4/HMOX1
GO:0043467 regulation of generation of precursor metabolites and energy 10 0.292206201946085 0.747991571328215 0.750350631136045 0.953580074237452 0.922628266292176 359 tags=50%	list=40%	signal=31% ZBTB20/AK4/TRAP1/PGAM1/INSR
GO:0045893 positive regulation of DNA-templated transcription 96 0.200316356500664 0.81201367341369 0.755307262569832 0.953851390027692 0.922890775570558 148 tags=15%	list=16%	signal=14% TERT/LILRB1/ETV5/PID1/WWC1/UHRF1/HIVEP3/TNFSF8/PPARGC1B/MYC/PRKDC/IRF8/ANXA2/ZFHX3
GO:1903508 positive regulation of nucleic acid-templated transcription 96 0.200316356500664 0.81201367341369 0.755307262569832 0.953851390027692 0.922890775570558 148 tags=15%	list=16%	signal=14% TERT/LILRB1/ETV5/PID1/WWC1/UHRF1/HIVEP3/TNFSF8/PPARGC1B/MYC/PRKDC/IRF8/ANXA2/ZFHX3
GO:0046474 glycerophospholipid biosynthetic process 12 0.289599582947336 0.766448232346766 0.756338028169014 0.953851390027692 0.922890775570558 272 tags=42%	list=30%	signal=30% FABP5/SMG1/ATM/SYNJ2/HDHD5
GO:0006576 cellular biogenic amine metabolic process 9 -0.25880272932273 -0.760004383659748 0.754208754208754 0.953851390027692 0.922890775570558 60 tags=33%	list=7%	signal=31% SAT2/GDPD3/TRH
GO:0006354 DNA-templated transcription elongation 11 0.291709666179307 0.758294683535736 0.755994358251058 0.953851390027692 0.922890775570558 491 tags=73%	list=54%	signal=34% PPARGC1B/PPRC1/TRRAP/TRIP13/WDR43/ALYREF/NSD1/NELFA
GO:0007269 neurotransmitter secretion 6 0.347903890766511 0.758046984970645 0.756756756756757 0.953851390027692 0.922890775570558 54 tags=17%	list=6%	signal=16% ASIC1
GO:0099643 signal release from synapse 6 0.347903890766511 0.758046984970645 0.756756756756757 0.953851390027692 0.922890775570558 54 tags=17%	list=6%	signal=16% ASIC1
GO:0031062 positive regulation of histone methylation 6 -0.305986696230599 -0.766696425655894 0.758928571428571 0.95385885518591 0.922897998420709 633 tags=83%	list=70%	signal=25% RIF1/NELFA/MYB/PAXBP1/PHF1
GO:0043281 regulation of cysteine-type endopeptidase activity involved in apoptotic process 11 0.290913497904027 0.756225056641803 0.758815232722144 0.95385885518591 0.922897998420709 136 tags=18%	list=15%	signal=16% F3/MYC
GO:2000116 regulation of cysteine-type endopeptidase activity 11 0.290913497904027 0.756225056641803 0.758815232722144 0.95385885518591 0.922897998420709 136 tags=18%	list=15%	signal=16% F3/MYC
GO:0050806 positive regulation of synaptic transmission 7 -0.274593806973912 -0.748139617017837 0.75748502994012 0.95385885518591 0.922897998420709 283 tags=71%	list=31%	signal=50% SQSTM1/STX4/VAMP2/NOG/NFATC4
GO:0000731 DNA synthesis involved in DNA repair 9 0.303204196862135 0.74704734519108 0.75886524822695 0.95385885518591 0.922897998420709 550 tags=89%	list=61%	signal=35% POLD2/PCNA/PCLAF/DTL/WRN/POLD1/USP1/USP10
GO:0033036 macromolecule localization 146 0.197587676881438 0.836813708829783 0.761752136752137 0.954581832733093 0.92359750917911 150 tags=14%	list=17%	signal=14% TERT/DNAH11/TULP2/TRPM2/DRD4/PID1/GPR68/SLC27A6/ABI3/REEP2/GHRL/CD33/DYNC2H1/FABP5/MACF1/NEDD9/TVP23C/ANO7/ANXA2/ACVR2B/CCNE1
GO:0048729 tissue morphogenesis 26 -0.192322063927966 -0.79088025904118 0.762114537444934 0.954581832733093 0.92359750917911 93 tags=19%	list=10%	signal=18% NOG/MMP2/NFATC4/SMAD7/S1PR1
GO:0030098 lymphocyte differentiation 27 -0.189210973638093 -0.779755996860569 0.761682242990654 0.954581832733093 0.92359750917911 32 tags=7%	list=4%	signal=7% SMAD7/LAG3
GO:0034644 cellular response to UV 15 -0.220873253853747 -0.779557164412289 0.764478764478765 0.954581832733093 0.92359750917911 71 tags=20%	list=8%	signal=19% MMP2/NFATC4/BMF
GO:0071482 cellular response to light stimulus 15 -0.220873253853747 -0.779557164412289 0.764478764478765 0.954581832733093 0.92359750917911 71 tags=20%	list=8%	signal=19% MMP2/NFATC4/BMF
GO:0001837 epithelial to mesenchymal transition 12 0.287846686594261 0.761809053320237 0.76056338028169 0.954581832733093 0.92359750917911 106 tags=25%	list=12%	signal=22% TIAM1/SPRED1/SPRED2
GO:0051091 positive regulation of DNA-binding transcription factor activity 10 -0.244718791326406 -0.748664573412423 0.764705882352941 0.954581832733093 0.92359750917911 309 tags=70%	list=34%	signal=47% TRIM8/HDAC5/RAB7B/TRIM68/PPP2R5B/CD200/TRAF1
GO:0140014 mitotic nuclear division 16 0.258086116464816 0.743985690792856 0.761333333333333 0.954581832733093 0.92359750917911 497 tags=75%	list=55%	signal=35% ATM/CHEK1/XRCC3/MKI67/KNTC1/TRIP13/INSR/MYBL2/BUB1B/KIF15/RANBP1/BIRC5
GO:1902807 negative regulation of cell cycle G1/S phase transition 9 0.300281412960726 0.739846066393782 0.764539007092199 0.954581832733093 0.92359750917911 303 tags=44%	list=33%	signal=30% PRKDC/ATM/RBL1/FBXO31
GO:2000134 negative regulation of G1/S transition of mitotic cell cycle 9 0.300281412960726 0.739846066393782 0.764539007092199 0.954581832733093 0.92359750917911 303 tags=44%	list=33%	signal=30% PRKDC/ATM/RBL1/FBXO31
GO:1903825 organic acid transmembrane transport 8 -0.258888888888889 -0.732960175658754 0.763406940063092 0.954581832733093 0.92359750917911 676 tags=100%	list=74%	signal=26% SLC19A1/SLC5A6/SLC16A1/SLC1A4/SLC1A5/ABCD1/ABCB1
GO:1905039 carboxylic acid transmembrane transport 8 -0.258888888888889 -0.732960175658754 0.763406940063092 0.954581832733093 0.92359750917911 676 tags=100%	list=74%	signal=26% SLC19A1/SLC5A6/SLC16A1/SLC1A4/SLC1A5/ABCD1/ABCB1
GO:0002009 morphogenesis of an epithelium 23 0.248844053044725 0.774843717689278 0.766318537859008 0.954589417343537 0.923604847604245 333 tags=48%	list=37%	signal=31% TIAM1/MYC/TRIM71/ST14/RPGRIP1L/MTHFD1L/AHI1/MTHFD1/GLMN/ITGAX/TIMELESS
GO:0007599 hemostasis 13 0.280515841765206 0.76538316066571 0.767123287671233 0.954589417343537 0.923604847604245 142 tags=23%	list=16%	signal=20% F3/THBD/ANXA2
GO:0010719 negative regulation of epithelial to mesenchymal transition 5 0.366939083126535 0.754384320652362 0.765990639625585 0.954589417343537 0.923604847604245 106 tags=40%	list=12%	signal=36% SPRED1/SPRED2
GO:0032147 activation of protein kinase activity 11 0.287664966930257 0.747780551531725 0.767277856135402 0.954589417343537 0.923604847604245 414 tags=64%	list=46%	signal=35% TNFRSF10A/ACVR2B/CD300A/CLSPN/PHB1/INSR/CCDC88A
GO:0009913 epidermal cell differentiation 5 -0.315493306545864 -0.741730379953308 0.767313019390582 0.954589417343537 0.923604847604245 291 tags=80%	list=32%	signal=55% SRSF6/KAZN/ASAH1/KRT1
GO:0030216 keratinocyte differentiation 5 -0.315493306545864 -0.741730379953308 0.767313019390582 0.954589417343537 0.923604847604245 291 tags=80%	list=32%	signal=55% SRSF6/KAZN/ASAH1/KRT1
GO:0006366 transcription by RNA polymerase II 122 0.198467476996279 0.826006913985749 0.76906552094522 0.955419857101704 0.924408332508174 150 tags=15%	list=17%	signal=14% LHX6/LILRB1/ETV5/CHD5/PID1/WWC1/UHRF1/HIVEP3/ZBTB20/TNFSF8/PPARGC1B/MYC/PRKDC/IRF8/ANXA2/ACVR2B/ZFHX3/CCNE1
GO:1990778 protein localization to cell periphery 19 0.252856398953051 0.756113383277668 0.769230769230769 0.955419857101704 0.924408332508174 115 tags=16%	list=13%	signal=14% PID1/ABI3/MACF1
GO:0031638 zymogen activation 7 0.327833707184768 0.749144288555946 0.769461077844311 0.955419857101704 0.924408332508174 390 tags=86%	list=43%	signal=49% THBD/ANXA2/ENO1/MELTF/S100A10/CTSZ
[truncated: 429 more rows]

## Sheet: IL-3 vs unstim
ID Description setSize enrichmentScore NES pvalue p.adjust qvalue rank leading_edge core_enrichment
[truncated: 6,648 more rows]

[truncated: 2 more sheets: KIT vs unstim, UT vs AAVS1]
