# Supplementary material for: Epitope editing enables targeted immunotherapy of acute myeloid leukaemia
Source: Nature. 2023 Aug 30;621(7978):404–14. doi: 10.1038/s41586-023-06496-5 (PMC10499609; doi:10.1038/s41586-023-06496-5)
Supplement: Supplementary file 4 — Supplementary Tables 1–24. [file 41586_2023_6496_MOESM4_ESM.zip › Supplementary Table 8 - RNAseq KEGGenrichTable.xlsx]

## Sheet: FLT3L vs unstim
ID Description GeneRatio BgRatio pvalue p.adjust qvalue geneID Count
hsa04110 Cell cycle 28/419 157/8298 3.73200407446544e-09 1.1345292386375e-06 1.08424539426575e-06 4609/5591/898/1028/4171/4173/1869/8318/4174/4175/10912/4172/472/1111/5933/5111/90381/545/9319/993/894/4176/5526/701/7027/1663/7465/7157 28
hsa03030 DNA replication 12/419 36/8298 9.73209203289846e-08 1.47927798900057e-05 1.41371442162104e-05 4171/4173/5425/4174/4175/4172/2237/5111/5985/4176/3978/5424 12
hsa01230 Biosynthesis of amino acids 13/419 75/8298 8.30711734313373e-05 0.00732461247816802 0.00699997591403869 29968/26227/65263/2023/586/5223/7167/587/84706/5315/2597/4548/5832 13
hsa03430 Mismatch repair 7/419 23/8298 9.6376479975895e-05 0.00732461247816802 0.00699997591403869 5425/2956/5111/5985/4436/3978/5424 7
hsa03440 Homologous recombination 9/419 41/8298 0.000161850115953607 0.00984048704997932 0.00940434357962013 5888/5425/8438/472/675/7517/672/146956/5424 9
hsa00310 Lysine degradation 10/419 63/8298 0.00111475116208287 0.0564807255455319 0.0539774246903283 219/501/38/80854/79723/2639/64324/79709/7468/29072 10
hsa00010 Glycolysis / Gluconeogenesis 10/419 67/8298 0.00180702725648927 0.0784766122818196 0.0749984244798553 219/501/2023/3099/5223/2821/10327/7167/5315/2597 10
hsa00670 One carbon pool by folate 5/419 20/8298 0.0026443035142696 0.100483533542245 0.096029969728738 25902/4522/1719/4548/471 5
hsa04115 p53 signaling pathway 10/419 73/8298 0.00345919145447676 0.111507577564766 0.106565413462172 8797/898/10912/472/1111/9540/545/894/3732/7157 10
hsa00561 Glycerolipid metabolism 9/419 62/8298 0.0036680124198936 0.111507577564766 0.106565413462172 7920/219/501/132158/10327/57104/56894/1606/8525 9
hsa01240 Biosynthesis of cofactors 16/419 153/8298 0.00441259771137658 0.121948154932589 0.116543250558845 29968/4830/205/219/8566/25902/790/586/4522/1723/1719/10327/587/124454/4351/23475 16
hsa01200 Carbon metabolism 13/419 115/8298 0.00513945162810428 0.124646977324002 0.119122457553409 29968/26227/38/132158/2023/3099/5223/2821/7167/84706/5315/2597/6391 13
hsa04218 Cellular senescence 16/419 156/8298 0.00533029837240798 0.124646977324002 0.119122457553409 4609/898/4776/1869/10912/472/1111/5933/545/4605/993/894/824/2475/8878/7157 16
hsa03410 Base excision repair 7/419 44/8298 0.00602656601188093 0.130862576257986 0.125062572878131 7374/5425/2237/5111/5985/3978/5424 7
hsa05230 Central carbon metabolism in cancer 9/419 70/8298 0.0082505993748423 0.163037842614059 0.155811788647785 4609/2260/3099/5223/5315/2322/2475/7157/6510 9
hsa04210 Apoptosis 14/419 136/8298 0.00858093908495049 0.163037842614059 0.155811788647785 8797/7185/10912/472/1522/8722/10376/332/1509/824/4001/7157/468/1439 14
hsa05166 Human T-cell leukemia virus 1 infection 19/419 222/8298 0.0167787766322106 0.289777438190902 0.27693411683064 7015/111/83660/4609/898/4776/1869/472/8295/1111/3683/3689/545/894/701/5902/2114/7157/468 19
hsa05202 Transcriptional misregulation in cancer 17/419 193/8298 0.0178050003461265 0.289777438190902 0.27693411683064 2119/1848/929/4609/7185/10912/472/860/894/2322/4613/2078/7157/7468/4149/85414/8861 17
hsa03460 Fanconi anemia pathway 7/419 54/8298 0.0181110898869313 0.289777438190902 0.27693411683064 5888/675/672/545/146956/2177/7398 7
hsa03013 Nucleocytoplasmic transport 11/419 108/8298 0.0200669884564847 0.305018224538567 0.291499411262619 55110/23165/29107/5903/10189/23225/55706/23279/23511/8021/55705 11
hsa05206 MicroRNAs in cancer 24/419 310/8298 0.0240144728860438 0.347638083683682 0.332230301581358 4854/3162/4609/131405/6768/898/90427/1869/472/672/7430/5243/993/894/3925/5292/23405/960/6624/6659/2475/7157/10014/85414 24
hsa00620 Pyruvate metabolism 6/419 47/8298 0.0297531640278088 0.411134630202448 0.392912596730872 219/501/38/10327/31/5315 6
hsa00280 Valine	leucine and isoleucine degradation 6/419 48/8298 0.0326117078735096 0.422108335594461 0.403399932908834 219/501/38/586/587/27034 6
hsa00750 Vitamin B6 metabolism 2/419 6/8298 0.0333243422837732 0.422108335594461 0.403399932908834 29968/8566 2
hsa00330 Arginine and proline metabolism 6/419 50/8298 0.0388495394786054 0.472410400059842 0.451472542993478 65263/219/501/6723/112483/5832 6
hsa04010 MAPK signaling pathway 22/419 294/8298 0.0412970141165535 0.475524297154944 0.454448428028963 1848/1846/929/4609/10912/2260/6196/51776/782/3643/23162/5607/8550/7786/784/2322/3925/5058/7157/51701/4149/468 22
hsa00270 Cysteine and methionine metabolism 6/419 51/8298 0.0422340658657351 0.475524297154944 0.454448428028963 29968/26227/586/6723/587/4548 6
hsa00260 Glycine	serine and threonine metabolism 5/419 40/8298 0.0493059789743076 0.53532205743534 0.511595872064244 29968/26227/501/132158/5223 5
hsa05215 Prostate cancer 9/419 97/8298 0.0556515851392083 0.58338213387308 0.557525862011669 2119/898/1869/2260/2950/2475/2078/7157/468 9
hsa04640 Hematopoietic cell lineage 9/419 99/8298 0.0618223319159111 0.626466296747899 0.598700477501455 911/913/929/945/3566/2322/960/290/951 9
hsa05134 Legionellosis 6/419 57/8298 0.0663677311803815 0.645265891617571 0.616666849329812 929/3689/57396/1195/3329/2921 6
hsa01210 2-Oxocarboxylic acid metabolism 3/419 19/8298 0.0679227254334286 0.645265891617571 0.616666849329812 586/587/84706 3
hsa00240 Pyrimidine metabolism 6/419 58/8298 0.0710352359558046 0.65001386495713 0.621204386177867 4830/790/1723/7083/1841/953 6
hsa01524 Platinum drug resistance 7/419 73/8298 0.0744534082116363 0.65001386495713 0.621204386177867 472/2956/672/2950/4436/332/7157 7
hsa02010 ABC transporters 5/419 45/8298 0.0748371226101959 0.65001386495713 0.621204386177867 19/5243/9619/10347/215 5
hsa00051 Fructose and mannose metabolism 4/419 33/8298 0.0827178811129594 0.676000939813616 0.646039679323262 55556/3099/7167/4351 4
hsa04130 SNARE interactions in vesicular transport 4/419 33/8298 0.0827178811129594 0.676000939813616 0.646039679323262 10791/8674/6844/6810 4
hsa00770 Pantothenate and CoA biosynthesis 3/419 21/8298 0.0866460289720801 0.676000939813616 0.646039679323262 219/586/587 3
hsa03420 Nucleotide excision repair 5/419 47/8298 0.0867238047787205 0.676000939813616 0.646039679323262 5425/5111/5985/3978/5424 5
hsa03040 Spliceosome 12/419 156/8298 0.0956368941335763 0.717272133845187 0.685481679159528 55110/10189/6633/988/9128/25949/10594/6431/23450/10946/27339/27316 12
hsa00340 Histidine metabolism 3/419 22/8298 0.0967373601567522 0.717272133845187 0.685481679159528 219/501/3067 3
hsa03018 RNA degradation 7/419 79/8298 0.103084197360677 0.728334689529216 0.696053927666425 56915/2023/7832/3329/23019/23404/3313 7
hsa00900 Terpenoid backbone biosynthesis 3/419 23/8298 0.107279850420488 0.728334689529216 0.696053927666425 23590/38/23463 3
hsa04614 Renin-angiotensin system 3/419 23/8298 0.107279850420488 0.728334689529216 0.696053927666425 57486/7064/290 3
hsa05014 Amyotrophic lateral sclerosis 24/419 364/8298 0.10781270075268 0.728334689529216 0.696053927666425 8701/84617/516/23165/10452/4708/29107/5903/10189/10376/23225/89953/55706/23279/23511/23064/8021/2475/8878/5702/7157/6391/203068/468 24
hsa01250 Biosynthesis of nucleotide sugars 4/419 37/8298 0.114472411838675 0.743192822651462 0.710253528572727 3099/2821/4351/55577 4
hsa00970 Aminoacyl-tRNA biosynthesis 6/419 66/8298 0.114901521923088 0.743192822651462 0.710253528572727 10056/124454/3376/7453/51520/7407 6
hsa05221 Acute myeloid leukemia 6/419 67/8298 0.121171586075653 0.767420045145801 0.733406968352636 1848/929/4609/2322/5292/2475 6
hsa05132 Salmonella infection 17/419 249/8298 0.126193517477094 0.782914883939523 0.748215055288464 929/8797/79659/4609/302/257364/84617/6281/10376/89953/10398/27128/9266/5058/338382/2597/203068 17
hsa00513 Various types of N-glycan biosynthesis 4/419 39/8298 0.132079811787543 0.803045255668263 0.767453222176041 4121/8704/11320/4122 4
hsa01232 Nucleotide metabolism 7/419 85/8298 0.13686252638469 0.803931022929933 0.768299731054922 4830/205/7083/1841/3251/953/3615 7
hsa03450 Non-homologous end-joining 2/419 13/8298 0.13751451708012 0.803931022929933 0.768299731054922 5591/2237 2
hsa05210 Colorectal cancer 7/419 86/8298 0.142965095387365 0.820026207504883 0.783681555648711 4609/10912/2956/4436/332/2475/7157 7
hsa05219 Bladder cancer 4/419 41/8298 0.15072003848224 0.843150275913564 0.805780734598836 4609/1869/4313/7157 4
hsa04137 Mitophagy - animal 6/419 72/8298 0.154933688042397 0.843150275913564 0.805780734598836 23710/1869/8878/338382/7157/468 6
hsa00533 Glycosaminoglycan biosynthesis - keratan sulfate 2/419 14/8298 0.155317156089341 0.843150275913564 0.805780734598836 93010/8704 2
hsa00380 Tryptophan metabolism 4/419 42/8298 0.160396598024565 0.855448522797681 0.817533906828809 219/501/38/2639 4
hsa00071 Fatty acid degradation 4/419 43/8298 0.170293685897247 0.892573801944191 0.853013744240294 219/501/38/2639 4
hsa04120 Ubiquitin mediated proteolysis 10/419 142/8298 0.18032523740801 0.91993427886433 0.87916156844375 10075/57448/672/51366/7327/55284/867/84447/7318/27339 10
hsa05222 Small cell lung cancer 7/419 92/8298 0.182176915662201 0.91993427886433 0.87916156844375 4609/898/1869/7185/10912/7157/4149 7
hsa05212 Pancreatic cancer 6/419 76/8298 0.184592075693171 0.91993427886433 0.87916156844375 5888/1869/10912/675/2475/7157 6
hsa00053 Ascorbate and aldarate metabolism 3/419 30/8298 0.191349922064193 0.923339306468485 0.882415680697028 219/501/10327 3
hsa01523 Antifolate resistance 3/419 30/8298 0.191349922064193 0.923339306468485 0.882415680697028 6573/1719/471 3
hsa05130 Pathogenic Escherichia coli infection 13/419 197/8298 0.196021084419721 0.925277299630796 0.884267779425553 8797/55930/84617/7430/24146/10376/27128/9266/5058/64005/4691/2597/203068 13
hsa00230 Purine metabolism 9/419 128/8298 0.197838896302637 0.925277299630796 0.884267779425553 111/4830/205/5198/10606/3251/953/3615/471 9
hsa04930 Type II diabetes mellitus 4/419 46/8298 0.201176230199099 0.926629908795848 0.885560439153927 3099/3643/5315/2475 4
hsa03008 Ribosome biogenesis in eukaryotes 11/419 164/8298 0.206268505107766 0.935904858996431 0.894424311229277 54913/23195/29107/55127/23160/10813/27341/55226/2091/65083/55341 11
hsa00514 Other types of O-glycan biosynthesis 4/419 47/8298 0.211822967447506 0.946973266235909 0.905002151942905 11226/79623/8704/79709 4
hsa04068 FoxO signaling pathway 9/419 131/8298 0.216367854583356 0.953272866570146 0.911022545614129 1901/23710/10912/472/80854/3643/894/51422/51701 9
hsa05169 Epstein-Barr virus infection 13/419 202/8298 0.220801867777051 0.958910968631765 0.916410759495731 4609/898/1869/10912/3683/3665/4940/894/953/960/864/5702/7157 13
hsa00524 Neomycin	kanamycin and gentamicin biosynthesis 1/419 5/8298 0.228278664859389 0.977418508693723 0.93409802077378 3099 1
hsa00520 Amino sugar and nucleotide sugar metabolism 4/419 49/8298 0.233564768227976 0.98394629585819 0.940336487731512 3099/2821/4351/55577 4
hsa05205 Proteoglycans in cancer 13/419 205/8298 0.236276577623842 0.98394629585819 0.940336487731512 7074/4609/4313/2260/7410/7430/8826/7023/960/5058/867/2475/7157 13
hsa00510 N-Glycan biosynthesis 4/419 50/8298 0.244633142741984 0.999999999930209 0.955678670293413 4121/8704/11320/4122 4
hsa05146 Amoebiasis 7/419 102/8298 0.255879743586454 0.999999999930209 0.955678670293413 911/913/929/5052/3689/2921/338382 7
hsa04610 Complement and coagulation cascades 6/419 86/8298 0.266863499957393 0.999999999930209 0.955678670293413 2152/5624/7056/1675/3687/3689 6
hsa04071 Sphingolipid signaling pathway 8/419 121/8298 0.266972056534786 0.999999999930209 0.955678670293413 1901/9294/5526/1509/427/6609/29956/7157 8
hsa00440 Phosphonate and phosphinate metabolism 1/419 6/8298 0.267269529374512 0.999999999930209 0.955678670293413 85465 1
hsa00600 Sphingolipid metabolism 4/419 53/8298 0.278470600448469 0.999999999930209 0.955678670293413 427/6609/29956/55627 4
hsa05216 Thyroid cancer 3/419 37/8298 0.286615333474068 0.999999999930209 0.955678670293413 4609/10912/7157 3
hsa00532 Glycosaminoglycan biosynthesis - chondroitin sulfate / dermatan sulfate 2/419 21/8298 0.286948063062082 0.999999999930209 0.955678670293413 55790/55501 2
hsa04520 Adherens junction 5/419 71/8298 0.288192702109997 0.999999999930209 0.955678670293413 2260/3643/8826/5797/51701 5
hsa04211 Longevity regulating pathway 6/419 89/8298 0.293205098565228 0.999999999930209 0.955678670293413 111/3643/51422/2475/7157/468 6
hsa04931 Insulin resistance 7/419 108/8298 0.303740978951535 0.999999999930209 0.955678670293413 28965/133522/6196/3643/10062/51422/2475 7
hsa05224 Breast cancer 9/419 147/8298 0.324544301031715 0.999999999930209 0.955678670293413 4854/4609/1869/10912/2260/675/672/2475/7157 9
hsa05203 Viral carcinogenesis 12/419 204/8298 0.334604257831647 0.999999999930209 0.955678670293413 898/7185/1111/5933/8349/3665/894/5315/5902/7157/10014/468 12
hsa04923 Regulation of lipolysis in adipocytes 4/419 58/8298 0.336219361638131 0.999999999930209 0.955678670293413 111/154/3643/57104 4
hsa05220 Chronic myeloid leukemia 5/419 76/8298 0.338388648671012 0.999999999930209 0.955678670293413 4609/1869/10912/867/7157 5
hsa04216 Ferroptosis 3/419 41/8298 0.342785788821129 0.999999999930209 0.955678670293413 3162/112483/7157 3
hsa04977 Vitamin digestion and absorption 2/419 24/8298 0.343677922313914 0.999999999930209 0.955678670293413 6573/8884 2
hsa04530 Tight junction 10/419 169/8298 0.349041020026144 0.999999999930209 0.955678670293413 911/913/7074/50855/5111/7430/24146/10376/10398/51422 10
hsa04670 Leukocyte transendothelial migration 7/419 114/8298 0.353227296729304 0.999999999930209 0.955678670293413 4313/7410/3683/3689/7430/24146/10398 7
hsa04145 Phagosome 9/419 152/8298 0.360489343653662 0.999999999930209 0.955678670293413 4360/929/79659/84617/3689/9902/10376/338382/203068 9
hsa03015 mRNA surveillance pathway 6/419 97/8298 0.365461918258019 0.999999999930209 0.955678670293413 55110/23049/29107/124540/10189/5526 6
hsa04070 Phosphatidylinositol signaling system 6/419 97/8298 0.365461918258019 0.999999999930209 0.955678670293413 8871/79837/1606/3632/8525/90809 6
hsa05131 Shigellosis 14/419 247/8298 0.366602167920987 0.999999999930209 0.955678670293413 929/83660/472/3099/11146/10398/27128/960/9266/824/25851/2475/8878/7157 14
hsa05012 Parkinson disease 15/419 266/8298 0.366850059479964 0.999999999930209 0.955678670293413 111/5413/10131/84617/516/4708/10376/89953/7327/5702/7157/6391/203068/7318/468 15
hsa04810 Regulation of actin cytoskeleton 13/419 229/8298 0.372075251897457 0.999999999930209 0.955678670293413 7074/2260/7410/3683/3687/3689/7430/128239/8826/79837/10398/5058/54961 13
hsa01522 Endocrine resistance 6/419 98/8298 0.37460127128605 0.999999999930209 0.955678670293413 4854/111/1869/4313/2475/7157 6
hsa04350 TGF-beta signaling pathway 6/419 98/8298 0.37460127128605 0.999999999930209 0.955678670293413 4092/4609/93/5933/9241/7027 6
hsa00983 Drug metabolism - other enzymes 5/419 80/8298 0.379032238937615 0.999999999930209 0.955678670293413 4830/7083/2950/3251/3615 5
hsa04213 Longevity regulating pathway - multiple species 4/419 62/8298 0.382794563716045 0.999999999930209 0.955678670293413 111/3643/51422/2475 4
hsa04962 Vasopressin-regulated water reabsorption 3/419 44/8298 0.384737076647009 0.999999999930209 0.955678670293413 79659/6844/6810 3
hsa00650 Butanoate metabolism 2/419 27/8298 0.398890057710909 0.999999999930209 0.955678670293413 38/622 2
hsa05418 Fluid shear stress and atherosclerosis 8/419 139/8298 0.404064669405246 0.999999999930209 0.955678670293413 3162/7056/93/4313/2950/5607/8878/7157 8
hsa04064 NF-kappa B signaling pathway 6/419 104/8298 0.429397581197614 0.999999999930209 0.955678670293413 929/7185/10912/472/10673/2921 6
hsa05161 Hepatitis B 9/419 162/8298 0.433374703242289 0.999999999930209 0.955678670293413 4609/898/4776/1869/5111/3665/332/7157/468 9
hsa04392 Hippo signaling pathway - multiple species 2/419 29/8298 0.434479687890465 0.999999999930209 0.955678670293413 23286/5058 2
hsa04360 Axon guidance 10/419 182/8298 0.438430521199764 0.999999999930209 0.955678670293413 2050/50855/4776/5364/10398/10500/1808/2051/5058/54961 10
hsa04928 Parathyroid hormone synthesis	secretion and action 6/419 106/8298 0.447534305732419 0.999999999930209 0.955678670293413 111/5745/2260/4326/860/468 6
hsa00030 Pentose phosphate pathway 2/419 30/8298 0.451846099735199 0.999999999930209 0.955678670293413 132158/2821 2
hsa00630 Glyoxylate and dicarboxylate metabolism 2/419 30/8298 0.451846099735199 0.999999999930209 0.955678670293413 38/132158 2
hsa04540 Gap junction 5/419 88/8298 0.459728376175416 0.999999999930209 0.955678670293413 111/84617/5607/10376/203068 5
hsa00052 Galactose metabolism 2/419 31/8298 0.468905268369527 0.999999999930209 0.955678670293413 8704/3099 2
hsa00410 beta-Alanine metabolism 2/419 31/8298 0.468905268369527 0.999999999930209 0.955678670293413 219/501 2
hsa04022 cGMP-PKG signaling pathway 9/419 167/8298 0.4696830655859 0.999999999930209 0.955678670293413 6546/111/4776/154/3643/10398/150/493/468 9
hsa04072 Phospholipase D signaling pathway 8/419 148/8298 0.473783813950127 0.999999999930209 0.955678670293413 111/3643/27128/9266/56894/1606/2475/8525 8
hsa04066 HIF-1 signaling pathway 6/419 109/8298 0.474498123042699 0.999999999930209 0.955678670293413 3162/2023/3099/3643/2475/2597 6
hsa05226 Gastric cancer 8/419 149/8298 0.481439732843738 0.999999999930209 0.955678670293413 7015/4609/898/1869/10912/5243/2475/7157 8
hsa04136 Autophagy - other 2/419 32/8298 0.485643902647031 0.999999999930209 0.955678670293413 23710/2475 2
hsa04215 Apoptosis - multiple species 2/419 32/8298 0.485643902647031 0.999999999930209 0.955678670293413 57448/332 2
hsa05218 Melanoma 4/419 72/8298 0.496349210846011 0.999999999930209 0.955678670293413 1869/10912/2260/7157 4
hsa04141 Protein processing in endoplasmic reticulum 9/419 171/8298 0.498399524397455 0.999999999930209 0.955678670293413 4121/7327/23640/824/9373/84447/23645/3300/468 9
hsa04142 Lysosome 7/419 132/8298 0.502775332702017 0.999999999930209 0.955678670293413 1522/8722/8906/1509/427/6609/2760 7
hsa04961 Endocrine and other factor-regulated calcium reabsorption 3/419 53/8298 0.505350772637589 0.999999999930209 0.955678670293413 6546/5745/493 3
hsa00562 Inositol phosphate metabolism 4/419 73/8298 0.507260054992909 0.999999999930209 0.955678670293413 8871/7167/79837/3632 4
hsa04970 Salivary secretion 5/419 93/8298 0.508671717413766 0.999999999930209 0.955678670293413 111/4069/154/6844/493 5
hsa05200 Pathways in cancer 27/419 531/8298 0.51481177758569 0.999999999930209 0.955678670293413 7015/4854/3595/111/3162/4609/898/5888/1869/7185/10912/4313/2260/675/2956/2950/894/3566/4436/2322/5292/332/867/2475/7157/4149/1439 27
hsa03020 RNA polymerase 2/419 34/8298 0.518116813212109 0.999999999930209 0.955678670293413 25885/84172 2
hsa04261 Adrenergic signaling in cardiomyocytes 8/419 154/8298 0.519254950187526 0.999999999930209 0.955678670293413 6546/111/154/782/5526/784/493/468 8
hsa04921 Oxytocin signaling pathway 8/419 154/8298 0.519254950187526 0.999999999930209 0.955678670293413 7226/111/4776/782/5607/10398/784/51422 8
hsa05417 Lipid and atherosclerosis 11/419 215/8298 0.526841983849771 0.999999999930209 0.955678670293413 929/8797/19/7410/3665/9619/3329/2921/142678/7157/468 11
hsa05214 Glioma 4/419 75/8298 0.528757012940349 0.999999999930209 0.955678670293413 1869/10912/2475/7157 4
hsa00040 Pentose and glucuronate interconversions 2/419 35/8298 0.533834392233356 0.999999999930209 0.955678670293413 9942/10327 2
hsa04971 Gastric acid secretion 4/419 76/8298 0.539333033177534 0.999999999930209 0.955678670293413 6752/111/3274/7430 4
hsa00604 Glycosphingolipid biosynthesis - ganglio series 1/419 15/8298 0.540619604298348 0.999999999930209 0.955678670293413 8869 1
hsa00730 Thiamine metabolism 1/419 15/8298 0.540619604298348 0.999999999930209 0.955678670293413 205 1
hsa04910 Insulin signaling pathway 7/419 137/8298 0.542664421888386 0.999999999930209 0.955678670293413 3099/3643/31/51422/867/2475/3632 7
hsa00500 Starch and sucrose metabolism 2/419 36/8298 0.549197721230176 0.999999999930209 0.955678670293413 3099/2821 2
hsa00512 Mucin type O-glycan biosynthesis 2/419 36/8298 0.549197721230176 0.999999999930209 0.955678670293413 11226/79623 2
hsa00480 Glutathione metabolism 3/419 57/8298 0.554956684441468 0.999999999930209 0.955678670293413 6723/2950/290 3
hsa04371 Apelin signaling pathway 7/419 139/8298 0.558251357842909 0.999999999930209 0.955678670293413 6546/4854/111/7019/51422/2475/10014 7
hsa05152 Tuberculosis 9/419 180/8298 0.561225421131832 0.999999999930209 0.955678670293413 4360/929/4046/3687/3689/9902/3329/1509/3313 9
hsa00430 Taurine and hypotaurine metabolism 1/419 16/8298 0.563857608137415 0.999999999930209 0.955678670293413 2330 1
hsa00250 Alanine	aspartate and glutamate metabolism 2/419 37/8298 0.564202429101953 0.999999999930209 0.955678670293413 790/84706 2
hsa05213 Endometrial cancer 3/419 58/8298 0.566887811139832 0.999999999930209 0.955678670293413 4609/10912/7157 3
hsa04140 Autophagy - animal 7/419 141/8298 0.573600422112283 0.999999999930209 0.955678670293413 23710/58476/53349/1509/2475/8878/338382 7
hsa00450 Selenocompound metabolism 1/419 17/8298 0.585922768991125 0.999999999930209 0.955678670293413 4548 1
hsa04978 Mineral absorption 3/419 60/8298 0.590153040332295 0.999999999930209 0.955678670293413 6546/3162/493 3
hsa00061 Fatty acid biosynthesis 1/419 18/8298 0.60687414681901 0.999999999930209 0.955678670293413 31 1
hsa05225 Hepatocellular carcinoma 8/419 168/8298 0.619158447803577 0.999999999930209 0.955678670293413 7015/3162/4609/1869/10912/2950/2475/7157 8
hsa04015 Rap1 signaling pathway 10/419 210/8298 0.622197915786131 0.999999999930209 0.955678670293413 111/7074/83660/50855/2260/7410/3683/26037/3689/3643 10
hsa03250 Viral life cycle - HIV-1 3/419 63/8298 0.623509620597299 0.999999999930209 0.955678670293413 25939/5903/7469 3
hsa04012 ErbB signaling pathway 4/419 85/8298 0.628629948205824 0.999999999930209 0.955678670293413 4609/5058/867/2475 4
hsa05170 Human immunodeficiency virus 1 infection 10/419 212/8298 0.634177016831807 0.999999999930209 0.955678670293413 25939/4776/472/1111/545/7465/8906/5058/2475/9730 10
hsa04922 Glucagon signaling pathway 5/419 107/8298 0.634411399946036 0.999999999930209 0.955678670293413 5223/31/5315/51422/468 5
hsa00860 Porphyrin metabolism 2/419 43/8298 0.646608923779922 0.999999999930209 0.955678670293413 3162/124454 2
hsa04975 Fat digestion and absorption 2/419 43/8298 0.646608923779922 0.999999999930209 0.955678670293413 19/38 2
hsa05167 Kaposi sarcoma-associated herpesvirus infection 9/419 194/8298 0.651676667373435 0.999999999930209 0.955678670293413 344807/1230/4609/4776/1869/3665/2921/2475/7157 9
hsa04650 Natural killer cell mediated cytotoxicity 6/419 132/8298 0.662404961320956 0.999999999930209 0.955678670293413 8797/7410/3683/3689/5058/51744 6
hsa05410 Hypertrophic cardiomyopathy 4/419 90/8298 0.673190864393951 0.999999999930209 0.955678670293413 6546/782/784/51422 4
hsa00220 Arginine biosynthesis 1/419 22/8298 0.680622244664139 0.999999999930209 0.955678670293413 84706 1
hsa04390 Hippo signaling pathway 7/419 157/8298 0.686199974895047 0.999999999930209 0.955678670293413 23286/4092/50855/4609/3689/894/332 7
hsa05160 Hepatitis C 7/419 157/8298 0.686199974895047 0.999999999930209 0.955678670293413 4609/1869/3665/4940/10062/24146/7157 7
hsa05016 Huntington disease 14/419 306/8298 0.68840666876209 0.999999999930209 0.955678670293413 8701/84617/516/4708/10376/7019/89953/3092/3064/2475/5702/7157/6391/203068 14
hsa04658 Th1 and Th2 cell differentiation 4/419 92/8298 0.689947505502377 0.999999999930209 0.955678670293413 4854/3595/3566/864 4
hsa00515 Mannose type O-glycan biosynthesis 1/419 23/8298 0.696791804775996 0.999999999930209 0.955678670293413 8704 1
hsa05323 Rheumatoid arthritis 4/419 93/8298 0.698094731933325 0.999999999930209 0.955678670293413 10673/3683/3689/2921 4
hsa05415 Diabetic cardiomyopathy 9/419 203/8298 0.703861250478357 0.999999999930209 0.955678670293413 4313/5165/516/4708/3643/1509/2475/2597/6391 9
hsa05162 Measles 6/419 139/8298 0.710473133722426 0.999999999930209 0.955678670293413 898/3665/4940/894/7157/103 6
hsa05223 Non-small cell lung cancer 3/419 72/8298 0.712100662654629 0.999999999930209 0.955678670293413 1869/10912/7157 3
hsa05030 Cocaine addiction 2/419 49/8298 0.716195555762541 0.999999999930209 0.955678670293413 111/468 2
hsa05414 Dilated cardiomyopathy 4/419 96/8298 0.72161149783694 0.999999999930209 0.955678670293413 6546/111/782/784 4
hsa04722 Neurotrophin signaling pathway 5/419 119/8298 0.724983763759092 0.999999999930209 0.955678670293413 4145/6196/5607/7157/468 5
hsa00565 Ether lipid metabolism 2/419 50/8298 0.726605955851548 0.999999999930209 0.955678670293413 79153/85465 2
hsa05144 Malaria 2/419 50/8298 0.726605955851548 0.999999999930209 0.955678670293413 3683/3689 2
hsa04936 Alcoholic liver disease 6/419 142/8298 0.72958547260453 0.999999999930209 0.955678670293413 929/219/501/31/51422/2921 6
hsa04935 Growth hormone synthesis	secretion and action 5/419 120/8298 0.731749437775326 0.999999999930209 0.955678670293413 6752/111/51738/2475/468 5
hsa04913 Ovarian steroidogenesis 2/419 51/8298 0.736691745739637 0.999999999930209 0.955678670293413 111/3643 2
hsa03320 PPAR signaling pathway 3/419 75/8298 0.737811374503752 0.999999999930209 0.955678670293413 28965/2171/10062 3
hsa04623 Cytosolic DNA-sensing pathway 3/419 75/8298 0.737811374503752 0.999999999930209 0.955678670293413 25939/3665/103 3
hsa04918 Thyroid hormone synthesis 3/419 75/8298 0.737811374503752 0.999999999930209 0.955678670293413 111/8458/468 3
hsa04152 AMPK signaling pathway 5/419 121/8298 0.738394097509438 0.999999999930209 0.955678670293413 3643/5526/31/51422/2475 5
hsa04630 JAK-STAT signaling pathway 7/419 166/8298 0.740475636852291 0.999999999930209 0.955678670293413 3595/4609/894/3566/5292/2475/1439 7
hsa00563 Glycosylphosphatidylinositol (GPI)-anchor biosynthesis 1/419 26/8298 0.740562379076732 0.999999999930209 0.955678670293413 55650 1
hsa00790 Folate biosynthesis 1/419 26/8298 0.740562379076732 0.999999999930209 0.955678670293413 1719 1
hsa00564 Glycerophospholipid metabolism 4/419 99/8298 0.743747839964762 0.999999999930209 0.955678670293413 85465/56894/1606/8525 4
hsa05133 Pertussis 3/419 76/8298 0.745968018667843 0.999999999930209 0.955678670293413 929/3394/3689 3
hsa05207 Chemical carcinogenesis - receptor activation 9/419 212/8298 0.750813352608582 0.999999999930209 0.955678670293413 111/4609/1869/154/6196/993/332/2475/468 9
hsa04061 Viral protein interaction with cytokine and cytokine receptor 4/419 100/8298 0.750822798849202 0.999999999930209 0.955678670293413 1230/8797/729230/2921 4
hsa04933 AGE-RAGE signaling pathway in diabetic complications 4/419 100/8298 0.750822798849202 0.999999999930209 0.955678670293413 2152/7056/4313/5292 4
hsa00062 Fatty acid elongation 1/419 27/8298 0.753703622206186 0.999999999930209 0.955678670293413 11332 1
hsa00601 Glycosphingolipid biosynthesis - lacto and neolacto series 1/419 27/8298 0.753703622206186 0.999999999930209 0.955678670293413 8704 1
hsa01040 Biosynthesis of unsaturated fatty acids 1/419 27/8298 0.753703622206186 0.999999999930209 0.955678670293413 11332 1
hsa05412 Arrhythmogenic right ventricular cardiomyopathy 3/419 77/8298 0.753921265543746 0.999999999930209 0.955678670293413 6546/782/784 3
hsa04062 Chemokine signaling pathway 8/419 192/8298 0.760980590192253 0.999999999930209 0.955678670293413 1230/111/7074/729230/7410/2921/5058/1794 8
hsa04914 Progesterone-mediated oocyte maturation 4/419 102/8298 0.764522556861531 0.999999999930209 0.955678670293413 111/6196/993/132864 4
hsa04974 Protein digestion and absorption 4/419 103/8298 0.771149623455724 0.999999999930209 0.955678670293413 6546/255631/1298/6510 4
hsa05022 Pathways of neurodegeneration - multiple diseases 21/419 476/8298 0.773444550007676 0.999999999930209 0.955678670293413 8701/5413/10131/84617/516/10452/4708/10376/89953/7327/3092/53349/3064/824/2475/8878/5702/6391/203068/7318/468 21
hsa04340 Hedgehog signaling pathway 2/419 56/8298 0.782473316679547 0.999999999930209 0.955678670293413 2121/894 2
hsa00020 Citrate cycle (TCA cycle) 1/419 30/8298 0.789274822865882 0.999999999930209 0.955678670293413 6391 1
hsa01212 Fatty acid metabolism 2/419 57/8298 0.790746648760932 0.999999999930209 0.955678670293413 38/31 2
hsa05165 Human papillomavirus infection 14/419 331/8298 0.791677001776621 0.999999999930209 0.955678670293413 7015/4854/50855/898/1869/472/5933/1298/545/894/5526/5315/2475/7157 14
hsa04114 Oocyte meiosis 5/419 131/8298 0.798286440315536 0.999999999930209 0.955678670293413 111/898/6196/5526/132864 5
hsa04932 Non-alcoholic fatty liver disease 6/419 155/8298 0.802052753466991 0.999999999930209 0.955678670293413 4708/3643/10062/51422/6391/468 6
hsa04330 Notch signaling pathway 2/419 59/8298 0.806465130697193 0.999999999930209 0.955678670293413 4854/23220 2
hsa04024 cAMP signaling pathway 9/419 225/8298 0.809135442242912 0.999999999930209 0.955678670293413 6752/111/51738/7074/7410/154/10398/5058/493 9
hsa00640 Propanoate metabolism 1/419 32/8298 0.810092837221203 0.999999999930209 0.955678670293413 31 1
hsa04510 Focal adhesion 8/419 203/8298 0.811801538242509 0.999999999930209 0.955678670293413 83660/2012/7410/1298/894/10398/5058/824 8
hsa05416 Viral myocarditis 2/419 60/8298 0.813924168295983 0.999999999930209 0.955678670293413 3683/3689 2
hsa04911 Insulin secretion 3/419 86/8298 0.816771258464329 0.999999999930209 0.955678670293413 111/6844/468 3
hsa04217 Necroptosis 6/419 159/8298 0.821058477823582 0.999999999930209 0.955678670293413 8797/8334/3015/824/6609/8878 6
hsa04260 Cardiac muscle contraction 3/419 87/8298 0.8228378222995 0.999999999930209 0.955678670293413 6546/782/784 3
hsa04710 Circadian rhythm 1/419 34/8298 0.828858614723077 0.999999999930209 0.955678670293413 51422 1
hsa04915 Estrogen signaling pathway 5/419 138/8298 0.833412334636068 0.999999999930209 0.955678670293413 111/4313/2288/1509/468 5
hsa05217 Basal cell carcinoma 2/419 63/8298 0.83478363698964 0.999999999930209 0.955678670293413 10912/7157 2
hsa04714 Thermogenesis 9/419 232/8298 0.835987552977592 0.999999999930209 0.955678670293413 111/2260/516/6196/4708/57104/51422/2475/6391 9
hsa00760 Nicotinate and nicotinamide metabolism 1/419 36/8298 0.845774028494832 0.999999999930209 0.955678670293413 23475 1
hsa04927 Cortisol synthesis and secretion 2/419 65/8298 0.847493826173965 0.999999999930209 0.955678670293413 111/468 2
hsa05321 Inflammatory bowel disease 2/419 65/8298 0.847493826173965 0.999999999930209 0.955678670293413 3595/3566 2
hsa04613 Neutrophil extracellular trap formation 7/419 190/8298 0.851937990658157 0.999999999930209 0.955678670293413 3683/8349/3689/8334/3015/2475/10014 7
hsa04960 Aldosterone-regulated sodium reabsorption 1/419 37/8298 0.853595461811301 0.999999999930209 0.955678670293413 3643 1
hsa05143 African trypanosomiasis 1/419 37/8298 0.853595461811301 0.999999999930209 0.955678670293413 7064 1
hsa04550 Signaling pathways regulating pluripotency of stem cells 5/419 143/8298 0.855325349998481 0.999999999930209 0.955678670293413 4609/93/463/2260/55183 5
hsa04912 GnRH signaling pathway 3/419 93/8298 0.855744869017446 0.999999999930209 0.955678670293413 111/4313/468 3
hsa04720 Long-term potentiation 2/419 67/8298 0.859309955202582 0.999999999930209 0.955678670293413 6196/468 2
hsa05340 Primary immunodeficiency 1/419 38/8298 0.861021136850771 0.999999999930209 0.955678670293413 7374 1
hsa04151 PI3K-Akt signaling pathway 14/419 354/8298 0.863029330136026 0.999999999930209 0.955678670293413 4609/898/2260/672/1298/3643/894/3566/5526/2322/2475/7157/4602/468 14
hsa04310 Wnt signaling pathway 6/419 170/8298 0.865933178984304 0.999999999930209 0.955678670293413 4609/4776/894/8607/7157/51701 6
hsa04919 Thyroid hormone signaling pathway 4/419 121/8298 0.8669386699618 0.999999999930209 0.955678670293413 4854/4609/2475/7157 4
hsa05164 Influenza A 6/419 171/8298 0.869507487813548 0.999999999930209 0.955678670293413 8797/23430/3665/4940/29107/103 6
hsa05150 Staphylococcus aureus infection 3/419 96/8298 0.870104418444047 0.999999999930209 0.955678670293413 1675/3683/3689 3
hsa04920 Adipocytokine signaling pathway 2/419 69/8298 0.870284383693821 0.999999999930209 0.955678670293413 51422/2475 2
hsa04924 Renin secretion 2/419 69/8298 0.870284383693821 0.999999999930209 0.955678670293413 111/154 2
hsa05031 Amphetamine addiction 2/419 69/8298 0.870284383693821 0.999999999930209 0.955678670293413 111/468 2
hsa04666 Fc gamma R-mediated phagocytosis 3/419 97/8298 0.874603188385397 0.999999999930209 0.955678670293413 7410/65108/5058 3
hsa05120 Epithelial cell signaling in Helicobacter pylori infection 2/419 70/8298 0.875471885611951 0.999999999930209 0.955678670293413 2921/5058 2
hsa04925 Aldosterone synthesis and secretion 3/419 98/8298 0.878963662560381 0.999999999930209 0.955678670293413 111/493/468 3
hsa05231 Choline metabolism in cancer 3/419 98/8298 0.878963662560381 0.999999999930209 0.955678670293413 1606/2475/8525 3
hsa04622 RIG-I-like receptor signaling pathway 2/419 71/8298 0.880467852765072 0.999999999930209 0.955678670293413 3665/103 2
hsa00982 Drug metabolism - cytochrome P450 2/419 72/8298 0.885278343911084 0.999999999930209 0.955678670293413 2950/2330 2
hsa05163 Human cytomegalovirus infection 8/419 225/8298 0.888232524953727 0.999999999930209 0.955678670293413 1230/111/4609/4776/1869/2475/7157/468 8
hsa04940 Type I diabetes mellitus 1/419 43/8298 0.892878244591292 0.999999999930209 0.955678670293413 3329 1
hsa04080 Neuroactive ligand-receptor interaction 14/419 367/8298 0.894016834234394 0.999999999930209 0.955678670293413 6752/5031/1815/1901/51738/7200/5745/3274/283869/1269/154/9294/27346/150 14
hsa04625 C-type lectin receptor signaling pathway 3/419 104/8298 0.902405992031659 0.999999999930209 0.955678670293413 4046/4776/5058 3
hsa04514 Cell adhesion molecules 5/419 157/8298 0.904247968102617 0.999999999930209 0.955678670293413 26047/3683/3689/24146/5797 5
hsa04728 Dopaminergic synapse 4/419 132/8298 0.90668804616272 0.999999999930209 0.955678670293413 1815/111/5526/468 4
hsa05100 Bacterial invasion of epithelial cells 2/419 77/8298 0.906752027293216 0.999999999930209 0.955678670293413 1731/867 2
hsa05140 Leishmaniasis 2/419 77/8298 0.906752027293216 0.999999999930209 0.955678670293413 3689/65108 2
hsa03050 Proteasome 1/419 46/8298 0.908377679059954 0.999999999930209 0.955678670293413 5702 1
hsa00190 Oxidative phosphorylation 4/419 134/8298 0.912666356782347 0.999999999930209 0.955678670293413 516/4708/5464/6391 4
hsa04973 Carbohydrate digestion and absorption 1/419 47/8298 0.913029854589993 0.999999999930209 0.955678670293413 3099 1
hsa04621 NOD-like receptor signaling pathway 6/419 186/8298 0.914240523554201 0.999999999930209 0.955678670293413 7226/23710/115362/3665/4940/2921 6
hsa05034 Alcoholism 6/419 187/8298 0.91668391923983 0.999999999930209 0.955678670293413 111/8349/8334/3015/10014/468 6
hsa04672 Intestinal immune network for IgA production 1/419 49/8298 0.921639073308527 0.999999999930209 0.955678670293413 10673 1
hsa04146 Peroxisome 2/419 82/8298 0.924424802372708 0.999999999930209 0.955678670293413 5052/215 2
hsa04979 Cholesterol metabolism 1/419 51/8298 0.929397892917173 0.999999999930209 0.955678670293413 19 1
hsa03010 Ribosome 5/419 167/8298 0.929736016553062 0.999999999930209 0.955678670293413 200916/6183/9349/63875/55052 5
hsa04725 Cholinergic synapse 3/419 113/8298 0.929950072610546 0.999999999930209 0.955678670293413 111/56479/468 3
hsa04662 B cell receptor signaling pathway 2/419 84/8298 0.930569497015799 0.999999999930209 0.955678670293413 10859/7410 2
hsa04668 TNF signaling pathway 3/419 114/8298 0.932524441136909 0.999999999930209 0.955678670293413 7185/2921/468 3
hsa04060 Cytokine-cytokine receptor interaction 10/419 295/8298 0.935186870951521 0.999999999930209 0.955678670293413 1230/3595/944/8797/729230/93/10673/3566/2921/1439 10
hsa05020 Prion disease 9/419 273/8298 0.939047346974622 0.999999999930209 0.955678670293413 84617/516/4708/10376/89953/5702/6391/203068/468 9
hsa04512 ECM-receptor interaction 2/419 88/8298 0.941470907453363 0.999999999930209 0.955678670293413 1298/960 2
hsa04727 GABAergic synapse 2/419 89/8298 0.943930957801849 0.999999999930209 0.955678670293413 111/23710 2
hsa04976 Bile secretion 2/419 89/8298 0.943930957801849 0.999999999930209 0.955678670293413 111/5243 2
hsa05010 Alzheimer disease 13/419 384/8298 0.956651233254268 0.999999999930209 0.955678670293413 84617/516/4708/3643/10376/89953/824/2475/5702/2597/6391/203068/468 13
hsa04934 Cushing syndrome 4/419 155/8298 0.957618815345277 0.999999999930209 0.955678670293413 111/898/1869/468 4
hsa00140 Steroid hormone biosynthesis 1/419 62/8298 0.960229088508992 0.999999999930209 0.955678670293413 51170 1
hsa04380 Osteoclast differentiation 3/419 128/8298 0.960500984546777 0.999999999930209 0.955678670293413 10859/140885/8878 3
hsa04926 Relaxin signaling pathway 3/419 129/8298 0.962011910310971 0.999999999930209 0.955678670293413 111/4313/468 3
hsa04750 Inflammatory mediator regulation of TRP channels 2/419 98/8298 0.962054920450376 0.999999999930209 0.955678670293413 41/111 2
hsa04972 Pancreatic secretion 2/419 102/8298 0.968167875696991 0.999999999930209 0.955678670293413 111/493 2
hsa04270 Vascular smooth muscle contraction 3/419 134/8298 0.968785942318983 0.999999999930209 0.955678670293413 111/94274/10398 3
hsa04620 Toll-like receptor signaling pathway 2/419 104/8298 0.970857744581055 0.999999999930209 0.955678670293413 929/3665 2
hsa04660 T cell receptor signaling pathway 2/419 104/8298 0.970857744581055 0.999999999930209 0.955678670293413 7410/5058 2
hsa04664 Fc epsilon RI signaling pathway 1/419 68/8298 0.970928611671482 0.999999999930209 0.955678670293413 7410 1
hsa05322 Systemic lupus erythematosus 3/419 136/8298 0.971162438846052 0.999999999930209 0.955678670293413 8349/8334/3015 3
hsa05204 Chemical carcinogenesis - DNA adducts 1/419 69/8298 0.972408673847624 0.999999999930209 0.955678670293413 2950 1
hsa05211 Renal cell carcinoma 1/419 69/8298 0.972408673847624 0.999999999930209 0.955678670293413 5058 1
hsa04917 Prolactin signaling pathway 1/419 70/8298 0.973813554836546 0.999999999930209 0.955678670293413 894 1
hsa04659 Th17 cell differentiation 2/419 108/8298 0.975595924837559 0.999999999930209 0.955678670293413 3566/2475 2
hsa05017 Spinocerebellar ataxia 3/419 143/8298 0.978201651135718 0.999999999930209 0.955678670293413 56652/2475/5702 3
hsa04014 Ras signaling pathway 6/419 236/8298 0.982079173609619 0.999999999930209 0.955678670293413 7074/2260/3643/2322/5058/2114 6
hsa00980 Metabolism of xenobiotics by cytochrome P450 1/419 78/8298 0.982765197277599 0.999999999930209 0.955678670293413 2950 1
hsa04721 Synaptic vesicle cycle 1/419 78/8298 0.982765197277599 0.999999999930209 0.955678670293413 6844 1
hsa01521 EGFR tyrosine kinase inhibitor resistance 1/419 79/8298 0.98364371094435 0.999999999930209 0.955678670293413 2475 1
hsa04020 Calcium signaling pathway 6/419 240/8298 0.984336341212272 0.999999999930209 0.955678670293413 6546/3274/2260/154/4485/493 6
hsa04150 mTOR signaling pathway 3/419 156/8298 0.987168464595402 0.999999999930209 0.955678670293413 6196/3643/2475 3
hsa04611 Platelet activation 2/419 124/8298 0.988123429585717 0.999999999930209 0.955678670293413 111/83660 2
hsa04144 Endocytosis 6/419 251/8298 0.989249438706999 0.999999999930209 0.955678670293413 23362/50855/11031/27128/9266/867 6
hsa05208 Chemical carcinogenesis - reactive oxygen species 5/419 223/8298 0.98963906945471 0.999999999930209 0.955678670293413 3162/516/4708/10327/6391 5
hsa05235 PD-L1 expression and PD-1 checkpoint pathway in cancer 1/419 89/8298 0.990310236729387 0.999999999930209 0.955678670293413 2475 1
hsa05032 Morphine addiction 1/419 91/8298 0.991274210637413 0.999999999930209 0.955678670293413 111 1
hsa04657 IL-17 signaling pathway 1/419 94/8298 0.992543745715844 0.999999999930209 0.955678670293413 2921 1
hsa05171 Coronavirus disease - COVID-19 5/419 232/8298 0.992560021422378 0.999999999930209 0.955678670293413 1675/200916/4940/9349/103 5
hsa05135 Yersinia infection 2/419 137/8298 0.99345462137161 0.999999999930209 0.955678670293413 7410/6196 2
hsa04713 Circadian entrainment 1/419 97/8298 0.993628949361509 0.999999999930209 0.955678670293413 111 1
hsa04916 Melanogenesis 1/419 101/8298 0.994834746953208 0.999999999930209 0.955678670293413 111 1
hsa04723 Retrograde endocannabinoid signaling 2/419 148/8298 0.996071557307951 0.999999999930209 0.955678670293413 111/4708 2
hsa04724 Glutamatergic synapse 1/419 114/8298 0.997390016298836 0.999999999930209 0.955678670293413 111 1
hsa04726 Serotonergic synapse 1/419 115/8298 0.997523640830947 0.999999999930209 0.955678670293413 111 1
hsa05168 Herpes simplex virus 1 infection 11/419 512/8298 0.999812719214819 0.999999999930209 0.955678670293413 163131/6940/3665/4940/90987/10189/10520/9831/2475/6431/7157 11
hsa04740 Olfactory transduction 1/419 439/8298 0.999999999930209 0.999999999930209 0.955678670293413 6546 1

## Sheet: IL-3 vs unstim
ID Description GeneRatio BgRatio pvalue p.adjust qvalue geneID Count
hsa04110 Cell cycle 115/3586 157/8298 1.34478983740866e-14 4.63952493905987e-12 3.34074106977309e-12 990/8318/993/4173/4171/1111/1869/9319/4175/898/9088/4172/5111/113130/9212/4174/701/5591/9700/5347/90381/10912/8555/10403/5933/4085/891/699/4176/23594/890/995/9133/1019/4998/991/10926/157570/1026/151648/1663/7027/7465/9232/64682/4609/11200/983/57082/6502/7272/8243/26271/10459/5519/25906/8317/1028/9…
hsa03013 Nucleocytoplasmic transport 82/3586 108/8298 3.58142415708477e-12 6.17795667097123e-10 4.44850579511582e-10 79711/55110/10189/55706/1434/5901/23511/23165/51194/3838/9775/29107/81929/9631/23636/84321/56000/129401/3837/57122/4927/79902/3843/5905/79228/9688/9818/57510/79023/8480/4116/10921/7514/55308/6396/64901/23279/23225/55705/4686/3841/11260/3842/11269/10762/7341/10073/30000/100101267/80…
hsa05014 Amyotrophic lateral sclerosis 211/3586 364/8298 5.21383363299926e-09 4.99003917899436e-07 3.59313271164811e-07 2903/3800/1769/56901/347733/7280/4744/10452/2902/8701/516/10376/84617/2878/145957/10189/55706/1768/7416/5071/5702/203068/10383/10213/23511/10280/4726/23165/29107/81929/5603/9631/1537/54205/1965/27089/4706/23636/4700/5289/4712/3181/5691/643246/56000/5707/5709/11047/10975/129401/8…
hsa03040 Spliceosome 103/3586 156/8298 5.78555267129781e-09 4.99003917899436e-07 3.59313271164811e-07 3310/55110/10189/10465/51645/6637/6628/6636/3312/9775/27339/25804/6631/9128/6627/6632/10946/26121/84321/4670/56259/6635/23450/5093/6633/220988/6432/23658/6434/25949/22827/6426/4116/1665/10286/8896/25766/3306/9416/3183/27258/9879/6430/6428/10907/6626/4809/8683/9343/6431/84991/51729/199746/51639/25…
hsa03030 DNA replication 32/3586 36/8298 1.38107578917195e-08 9.52942294528644e-07 6.86176602620168e-07 2237/4173/4171/4175/5983/5425/4172/5111/4174/23649/5984/56655/5982/5985/4176/5422/3978/5424/1763/10714/6742/6119/5427/54107/6118/5558/5557/6117/246243/84153/5426/5981 32
hsa03050 Proteasome 38/3586 46/8298 4.38342655962051e-08 2.52047027178179e-06 1.81489240012358e-06 5702/10213/5691/5707/5709/11047/5688/5721/51371/5690/5705/10197/5693/5714/5718/5694/5704/5689/5685/5708/5684/5717/5713/5719/5701/5715/5700/23198/9861/5692/5686/5706/5710/5695/7979/5720/5696/9491 38
hsa04611 Platelet activation 83/3586 124/8298 6.94565113334337e-08 3.42321377286209e-06 2.46492280822411e-06 2212/111/107/64805/196883/85366/5023/5590/4638/7450/5592/5603/23236/2149/8681/2814/1277/83660/10235/5332/6714/83706/3690/5908/2982/9475/2983/5330/112/2811/109/5028/7094/8605/6915/115/5321/3673/3709/340156/5600/2776/5567/10000/8773/8503/2207/3688/695/5739/5295/7408/2815/5499/54518/10627/367…
hsa05016 Huntington disease 177/3586 306/8298 1.13940705966046e-07 4.91369294478572e-06 3.53815876420879e-06 90993/3800/1769/56901/347733/7052/7280/2902/8701/516/10376/84617/2878/291/1768/7416/5438/9519/5702/203068/10383/10213/627/4726/5435/1537/54205/27089/6804/23236/4706/4700/5289/4712/7019/5691/5433/5707/5709/11047/10975/5688/4708/518/5332/5690/5705/5693/5714/5718/5694/5704/25981/5437/5689/543…
hsa03410 Base excision repair 36/3586 44/8298 1.62502800475954e-07 6.22927401824491e-06 4.48545741664622e-06 2237/5983/5425/5111/7374/5984/56655/5982/5985/4913/55247/3978/5424/10714/54936/5427/54107/3980/10038/55775/54840/142/4350/7515/3146/8505/27343/252969/6996/328/11232/23583/5426/8930/143/5981 36
hsa05012 Parkinson disease 154/3586 266/8298 7.10919413995051e-07 2.45267197828293e-05 1.76607349160876e-05 3800/56901/347733/7280/111/2861/4128/23516/516/7345/10376/84617/291/10131/7416/5071/817/5702/203068/6263/10383/10213/4726/5413/1537/54205/1965/27089/4706/4700/4712/5691/5707/5709/11047/10975/5688/4708/518/7318/5690/5705/5693/7295/5714/57181/6622/5718/5694/5704/5689/65018/5685/5708/5684/1131…
hsa04714 Thermogenesis 135/3586 232/8298 2.36171164471129e-06 7.40718652204904e-05 5.33362629810397e-05 4881/90993/152831/56901/111/107/516/196883/91942/2260/29078/5346/63976/4726/6654/5592/65260/5603/6196/1537/284184/27089/521/4706/123096/4700/4712/51287/10975/86/11343/4708/518/8110/3265/9658/6604/64223/9551/7384/1337/1349/5562/6597/112/4709/109/57104/55967/29796/2181/51422/506/9377/84987/4217/4…
hsa05415 Diabetic cardiomyopathy 119/3586 203/8298 5.68061287489857e-06 0.000151612059309687 0.00010916993439233 185/56901/7137/516/6513/291/7416/9882/817/3667/5590/4726/4688/5603/1537/27089/23236/4706/4700/4712/10975/7046/2597/653361/4708/1277/518/5332/4313/4088/5164/5578/7384/5165/1337/1349/5330/4709/142/55967/29796/506/9377/4725/6390/4702/1351/4715/5600/10000/5728/1329/4713/10476/818/4719/1509…
hsa05020 Prion disease 154/3586 273/8298 5.71291817688677e-06 0.000151612059309687 0.00010916993439233 3310/90993/712/2903/3800/714/56901/347733/7280/776/1958/116443/2902/713/516/10376/84617/291/7416/5702/203068/6263/10383/10213/4726/10963/4688/3312/5603/1537/54205/1965/27089/4706/4700/4712/5691/5707/5709/11047/10975/5688/653361/4708/778/518/5690/5705/5693/5714/5718/5694/5704/5689/5685/6352/5708/…
hsa05017 Spinocerebellar ataxia 86/3586 143/8298 2.9817736972448e-05 0.000734794232535326 0.000529096686127649 2903/7436/116443/2902/6712/291/7416/9519/5702/56652/10213/10528/54205/23236/5289/5691/5707/5709/11047/5688/5332/5690/5705/5693/5714/5718/5694/5704/5689/5685/5578/5708/2959/5684/8408/5717/5330/5713/4217/6261/5719/22863/3709/7186/2776/5701/10000/5715/8503/10939/5700/9821/489/5295/9861/5692…
hsa00020 Citrate cycle (TCA cycle) 24/3586 30/8298 4.22125862070409e-05 0.000941376973961379 0.000677848866071351 5091/5106/8801/2271/47/1737/4191/3419/6390/3418/6389/4190/4967/5160/1738/3420/48/1743/8803/50/6392/8802/5162/6391 24
hsa01200 Carbon metabolism 71/3586 115/8298 4.36580625605277e-05 0.000941376973961379 0.000677848866071351 29968/8277/5313/4199/230/5223/3099/26227/7167/2023/2026/5091/5230/2821/226/38/8801/5315/6470/5631/2271/39/1892/847/2597/5214/3098/10993/1737/283871/6472/5211/5723/2806/9563/4191/3419/2805/6390/3418/6389/5226/4190/4967/5160/1738/3420/414328/48/5634/1743/5095/5096/8803/22934/84532/6120/50/5213…
hsa03460 Fanconi anemia pathway 38/3586 54/8298 4.77555023039614e-05 0.000969155782050981 0.00069785130301764 378708/5888/2177/672/29089/55215/2175/116028/2187/5889/83990/641/91442/6119/201254/2189/675/84126/4292/7398/2176/6118/79728/3280/545/7156/9894/80010/146956/6117/11201/2178/55120/57599/51426/5429/84464/22909 38
hsa04932 Non-alcoholic fatty liver disease 91/3586 155/8298 6.46691940020229e-05 0.00123949288503877 0.000892510513712129 5313/9021/56901/3667/1571/4726/5603/1537/54205/1965/27089/4706/3576/4700/3570/4712/10975/4708/10062/8660/7384/1337/1349/5562/4709/55967/29796/51422/9377/4217/4725/6390/4702/1351/4715/581/7186/5600/10000/1329/4713/6720/4719/6389/8503/4728/1345/5295/1347/4704/4695/4723/4716/1050…
hsa05022 Pathways of neurodegeneration - multiple diseases 246/3586 476/8298 7.99862455443622e-05 0.00140865686966993 0.00101431890539162 2903/3800/1769/56901/347733/7473/7280/2861/8326/4744/776/22943/10452/2902/8701/8322/516/7345/6712/7481/81029/10376/84617/2878/291/10131/1768/7416/5071/817/7976/5702/203068/6263/10383/10213/10280/627/4726/5413/10023/5743/5603/1537/54205/1965/27089/6804/23236/470…
hsa03020 RNA polymerase 26/3586 34/8298 8.16612678069523e-05 0.00140865686966993 0.00101431890539162 10849/5438/10622/25885/55703/171568/5435/9533/5433/84172/5437/5439/51728/5441/5434/55718/64425/5432/51082/5430/5431/5440/81488/10621/10623/11128 26
hsa04072 Phospholipase D signaling pathway 87/3586 148/8298 8.72807895254563e-05 0.00143389868506107 0.00103249455278234 3577/185/111/5159/107/196883/4254/553/2846/8613/10411/1759/6654/1950/80310/23236/3576/5156/5604/2149/3815/2185/8681/9265/5155/5332/3265/1608/27128/56034/26052/5578/552/2205/5330/112/109/9846/22808/1606/8605/115/8877/56848/5321/10000/6655/9170/56894/6464/5154/8503/56895/8394/220…
hsa03018 RNA degradation 51/3586 79/8298 0.000100303554514308 0.00157294210488347 0.00113261429977879 2023/2026/3329/56915/23404/3313/25804/23016/10200/87178/5214/54512/694/11340/5211/5393/255967/23658/9125/10140/51010/27258/9924/10950/7832/54464/28960/23019/80349/8761/11157/23517/26986/118460/5213/5394/170506/219988/5073/9652/51690/10766/115752/80153/246175/23644/22894/84186/4850/51691/4849 51
hsa04141 Protein processing in endoplasmic reticulum 98/3586 171/8298 0.000125615445528361 0.00188423168292542 0.00135676179151914 3310/10970/22824/5071/10808/23640/64374/3320/3326/81567/26270/3312/91319/56605/1965/9601/30001/9532/25956/10525/23480/3301/56893/10130/6238/3309/3306/6396/4217/581/573/7186/7184/10299/64215/29927/6185/4121/80700/258010/51619/6747/10273/7993/55968/7322/10952/51726/1011…
hsa05166 Human T-cell leukemia virus 1 infection 123/3586 222/8298 0.000142855543244346 0.00197602200504831 0.00142285642468773 90993/3560/3559/111/916/1958/107/1959/5902/8061/3383/1111/1869/7015/196883/3554/6513/898/4316/3600/291/7416/701/9700/9519/5901/4085/890/9133/1019/991/1026/5604/9232/64682/4609/7046/11200/83660/3265/25906/1017/4088/8900/55697/3133/2224/112/545/7514/7538/109/8850/51529/368…
hsa05010 Alzheimer disease 201/3586 384/8298 0.00014319000036582 0.00197602200504831 0.00142285642468773 2903/3800/4023/56901/347733/7473/7280/8326/776/23516/22943/2902/8322/516/7481/81029/10376/84617/291/7416/7976/5702/203068/6263/10383/3667/10213/4726/10023/5743/1537/54205/1965/27089/322/23236/4706/4700/5604/5289/4712/3028/5691/5707/5709/11047/10975/5688/2597/4708/778/518/5332/5690/5705/1435/32…
hsa04810 Regulation of actin cytoskeleton 126/3586 229/8298 0.000178193482322452 0.00236449043850946 0.00170257740194732 6387/22801/5159/2247/4628/5881/2261/2263/2260/9564/2846/7074/85366/81624/1129/6654/1950/4629/4638/28984/7852/3679/8516/80310/81873/128239/8826/3675/3693/5156/5604/2149/57180/5305/8822/5155/3265/6714/3684/2934/56034/7430/10398/3690/87/3687/7410/89846/9475/3676/10297/3683/22808/5…
hsa04114 Oocyte meiosis 77/3586 131/8298 0.000218859617608499 0.00279653955833082 0.00201367913277215 388333/111/107/196883/898/9088/132864/9700/5347/817/100505767/4085/891/6790/699/995/9133/991/441273/151648/5603/6196/5604/9232/64682/983/8243/286151/26271/10459/5519/25906/1017/367/112/109/51529/3480/7531/115/3709/51434/5600/9985/5567/80315/818/9134/9126/10971/6195/5499/8454/5501/5526/9978/5530/6…
hsa04144 Endocytosis 136/3586 251/8298 0.000251661388870652 0.00310082782715625 0.00223278525464187 3577/3310/3560/3800/3559/7037/22905/2261/2263/138429/1759/5590/64411/30845/84249/55616/30844/7852/3312/81873/116984/5156/7046/8853/80223/5867/9265/57180/3265/6714/26056/27128/80230/57132/4088/26052/9727/3133/409/857/116983/3480/254122/3306/274/858/84440/8976/2869/9744/1175/91782/3134/9559/10095/976…
hsa03440 Homologous recombination 29/3586 41/8298 0.000329576037517871 0.00378512584217444 0.00272552158277091 5888/25788/5425/8438/672/5932/5424/5889/83990/641/10714/6742/6119/675/7517/7516/6118/79728/5892/7156/146956/6117/11073/84142/580/79184/5893/7979/4361 29
hsa03015 mRNA surveillance pathway 59/3586 97/8298 0.000335916546839044 0.00378512584217444 0.00272552158277091 55110/10189/9775/29107/56000/5519/10767/26528/4116/124540/10921/2107/1478/55308/5520/2521/4686/11269/8731/55339/5499/8732/10482/64895/1477/10898/53918/9939/5501/8761/5526/23283/26019/22916/23435/5976/26986/2935/84305/55012/5515/53981/65110/1479/51692/29101/10914/51585/65109/5528/10978/8…
hsa00510 N-Glycan biosynthesis 34/3586 50/8298 0.000340112756833065 0.00378512584217444 0.00272552158277091 8704/199857/79053/84620/146664/1798/56052/10195/11320/4122/29880/79796/11282/6185/8818/4121/4249/29929/84920/3703/8813/79644/11253/2530/54344/23193/1603/8703/57171/4248/4124/2683/7841/1650 34
hsa04015 Rap1 signaling pathway 115/3586 210/8298 0.000429625122339728 0.00463189585022519 0.00333524766026894 3397/2903/999/111/285/2775/5159/5909/2324/2247/107/7010/2902/5881/2261/196883/2263/2260/4254/5228/9564/2846/7074/10411/9771/7422/5590/64411/3082/1950/5603/80310/136/23236/5156/5604/2149/3815/2533/9855/8822/83660/5155/10235/5332/1435/3265/6714/1942/3684/56034/3690/5578/5908/83593/7410/260…
hsa04931 Insulin resistance 64/3586 108/8298 0.000533236378353939 0.00557474395551845 0.0040141558306708 90993/9021/6513/5106/5792/9882/3667/5590/6196/57761/8473/11001/10062/5837/8660/32/10998/133522/5509/5562/376497/92579/51422/2308/90673/10000/5770/5728/10488/6720/5834/8503/5581/5295/5524/10724/148327/6195/5499/948/5501/207/5465/2475/5571/5580/4790/5565/3551/6197/208/2997/6774/5291/200186/79660…
hsa04218 Cellular senescence 88/3586 156/8298 0.000558873300477631 0.00567092025484655 0.00408340863506876 776/993/4605/1111/1869/1978/898/291/7416/10912/5933/891/2305/890/9133/1019/1026/5603/3576/5604/4609/7046/11200/678/983/3265/1017/4088/8900/5054/83593/3133/677/545/22808/1870/5810/2308/8878/3709/5600/5481/10000/5728/7157/9134/5934/3134/8503/894/10758/5295/286826/5499/5928/5501/4773/207/3105/5…
hsa05132 Salmonella infection 133/3586 249/8298 0.000647109923710926 0.00637865496229341 0.00459302081190311 3800/347733/7280/8797/51176/10376/84617/302/1434/203068/10383/3320/3326/338382/5420/5603/81873/54205/3576/5604/113146/5289/4609/2597/9265/57180/3265/7295/27128/5287/10398/7097/1780/6281/257364/9475/3606/7846/4671/10006/388/89953/79026/10810/3654/581/51626/51135/7186/5600/7184/8976/10000/50…
hsa03430 Mismatch repair 18/3586 23/8298 0.000667394352599492 0.00639586254574513 0.00460541132203158 9156/5983/5425/5111/5984/5982/5985/2956/3978/5424/10714/6742/6119/4436/4292/6118/6117/5981 18
hsa04666 Fc gamma R-mediated phagocytosis 58/3586 97/8298 0.000698363167553604 0.00651176467043225 0.00468886792439973 2212/4651/2213/2209/8613/65108/55616/81873/5604/8853/653361/8681/57180/2934/5578/7410/9846/274/8605/10810/8877/56848/5321/10000/5058/8503/10095/8394/5581/5295/7408/10552/382/1072/10451/207/5580/10163/8398/5788/5337/208/5291/3984/10093/23396/3636/6199/5579/7409/10109/50807/5336/17…
hsa00280 Valine	leucine and isoleucine degradation 32/3586 48/8298 0.00086381473422654 0.00784252850810938 0.00564709909355855 259307/586/219/38/587/39/3028/1892/18/64087/10449/5019/217/223/1738/5095/5096/501/27034/3157/594/224/197322/30/3033/3032/4329/56922/1629/4594/3712/65985 32
hsa00330 Arginine and proline metabolism 33/3586 50/8298 0.000941052064573786 0.00832469134046041 0.00599428575544976 8974/384/4128/5033/6723/79814/219/5831/1152/65263/5625/4953/113451/5832/112849/8659/2806/57571/112483/217/51056/2805/6611/223/55748/54498/4942/501/224/6303/2593/29920/262 33
hsa05221 Acute myeloid leukemia 42/3586 67/8298 0.000993991871341896 0.00857317989032385 0.00617321267464967 5292/11040/1848/1978/51176/2209/2322/890/6654/5604/3815/4609/3265/3684/4353/8900/8864/3728/5914/10000/1053/6934/6655/8503/5295/1050/673/207/6776/6777/2475/4790/5467/3551/2885/208/5371/6774/5291/6688/6199/5594 42
hsa04142 Lysosome 75/3586 132/8298 0.00105274261365853 0.00885844394419983 0.00637862020085785 27074/8120/1514/55353/10053/1512/8722/1519/3373/411/6448/1497/4126/8692/427/5641/1522/20/1200/1513/10947/410/1511/4668/8906/2760/3920/3073/26503/23457/2629/1509/533/1657/1075/3482/138050/2548/10239/9516/4669/5660/3425/1174/23659/8372/4125/2517/23335/162/5476/1213/1520/23431/8546/1211/23062/6272/8907/251…
hsa00062 Fatty acid elongation 20/3586 27/8298 0.00112969192428748 0.00927961223521857 0.00668188707097356 11332/6785/122970/79071/51102/1892/51495/401494/10449/79993/9200/51144/9524/201562/10965/3033/3032/64834/60481/5538 20
hsa05169 Epstein-Barr virus infection 109/3586 202/8298 0.00120805909611655 0.00969256716651654 0.00697923982089368 1380/916/3383/1869/898/2208/8819/10912/5702/10213/890/7187/1019/960/4793/1026/5603/54205/29760/4609/5707/5709/11047/6502/3665/4939/5705/5714/5718/5704/23586/1017/4940/7097/8900/5708/3133/3280/6773/5717/3683/953/5713/1870/5719/3654/581/79685/51135/7186/5600/9541/5701/10000/7188/1643/…
hsa01232 Nucleotide metabolism 51/3586 85/8298 0.00128895931147591 0.0101066127831634 0.00727737793082092 205/4830/129607/1841/79077/7083/7298/6241/4831/6240/1503/122481/3251/7378/1854/4833/204/102157402/100/51020/158/3704/56953/353/203/115024/132/957/3614/953/22978/51816/4832/7084/3615/29922/7371/51251/30833/4860/5169/159/271/124583/1716/2987/1635/50808/51292/8833/84284 51
hsa04068 FoxO signaling pathway 74/3586 131/8298 0.00141233774774112 0.0107985963196854 0.00777564830341952 3575/10365/664/10769/5106/5896/9454/5347/10912/9456/891/114907/3667/3276/6654/1950/9133/1026/1263/5603/23710/10110/5604/10733/7046/847/6502/3265/901/8660/1017/4088/1454/9455/80854/1032/5562/92579/3480/26260/51422/2308/5600/10000/5728/4303/6655/5934/8503/1027/894/8743/5295/673/10018/207/604/…
hsa04066 HIF-1 signaling pathway 63/3586 109/8298 0.00143981284262472 0.0107985963196854 0.00777564830341952 230/3939/285/7018/7037/3099/7010/2023/2026/1978/6513/5230/817/226/7422/112399/1950/1026/54583/5163/3570/5604/3162/2597/5214/3098/5209/5211/6921/5578/5054/3480/10000/818/7099/8503/1027/5160/5295/6923/3460/284/8569/9470/7076/207/9978/112398/2475/2872/5213/4790/208/1387/6774/5162/5291/3459/61…
hsa01240 Biosynthesis of cofactors 84/3586 153/8298 0.00219818277331859 0.0161355969530833 0.0116186144345619 29968/205/4830/10720/586/145226/212/25902/219/51805/129607/4522/4337/251/124454/3145/4831/790/10797/1503/57026/122481/4351/1728/1371/6470/587/8566/125061/1719/4833/29925/204/8836/102157402/210/554235/53354/5373/7372/6472/326625/158/51601/1723/8942/93100/9054/27235/203/5805/217/10327/2058/…
hsa05131 Shigellosis 129/3586 247/8298 0.00236947266906479 0.0164472447868618 0.011843019892294 3099/2017/664/3554/8352/718/9564/7416/3611/960/4793/5603/81873/54205/23176/23236/3576/5289/643246/7334/9265/57180/3098/83660/5332/6714/27128/10398/87/6352/9475/10325/5330/23048/3606/4671/7414/7094/22863/2308/581/8878/3709/7186/5600/5481/8976/10000/7188/54874/11146/199746/4303/7157/7099/5333/8503/10095/…
hsa04510 Focal adhesion 108/3586 203/8298 0.00238133324340863 0.0164472447868618 0.011843019892294 10319/3914/22801/256076/5923/6696/5159/2324/1101/7148/5881/1293/5228/9564/3611/1298/85366/7422/3911/6654/3082/1950/4638/7450/3679/8516/80310/1280/3675/3693/5156/5604/1291/1277/83660/5155/3265/6714/56034/10398/3690/5578/87/5908/7410/9475/857/3676/7791/7059/3480/7414/7094/858/3655/3673/340156/2002/100…
hsa04371 Apelin signaling pathway 77/3586 139/8298 0.00238365866476257 0.0164472447868618 0.011843019892294 185/999/111/8862/6696/1958/10365/107/51764/196883/5346/85366/6263/6546/2788/4638/2791/23236/10681/5604/5289/7019/643246/59/54331/7046/10014/5332/3265/4635/4088/5054/5562/5330/112/109/4209/22808/51422/2787/6261/115/8877/56848/3709/340156/2776/5567/10000/182/4205/5140/3991/6548/5581/4208/2783…
hsa05200 Pathways in cancer 261/3586 531/8298 0.00255596170699172 0.0172903291943557 0.012450092112488 6387/3596/2034/2736/5292/3575/3560/10319/185/11040/999/3914/7473/3559/111/8326/3568/3566/10683/5159/2324/2247/107/5979/51764/8322/1869/5881/5733/7015/2261/196883/5888/7481/2263/81029/332/51176/6513/898/2260/4254/5228/2322/3600/2846/6775/817/9618/10912/7976/5727/7422/2788/3911/112399/890/3320/718…
hsa03060 Protein export 17/3586 23/8298 0.0028087325050233 0.0186348598890969 0.0134182362588158 58477/23480/90701/3309/6729/29927/6730/196294/10952/28972/9789/6726/5018/6727/6731/6734/11231 17
hsa00230 Purine metabolism 71/3586 128/8298 0.00330049515056995 0.0214843552254081 0.0154700467832077 4881/205/4830/111/107/5198/10606/196883/6241/5139/4831/6240/122481/3251/5631/56985/8654/4833/471/2618/204/102157402/100/51020/5141/158/3704/2272/56953/2982/353/5471/203/2983/132/112/11164/58497/109/5148/957/3614/953/22978/115/51816/5142/5236/4832/5140/9060/3615/29922/5634/30833/4860/5169/113/9061…
hsa03420 Nucleotide excision repair 30/3586 47/8298 0.00344863808420231 0.0220329655379592 0.015865079685609 5983/5425/5111/5984/56655/5982/5985/3978/5424/10714/6119/5427/54107/1642/6118/6117/1643/1161/2074/2068/9978/2967/728340/5886/5426/2965/8451/5887/8450/5981 30
hsa04914 Progesterone-mediated oocyte maturation 58/3586 102/8298 0.00362742496081635 0.0221154992117327 0.0159245089671058 388333/111/107/993/196883/9088/132864/5347/100505767/4085/891/6790/699/3835/890/3320/995/3326/9133/441273/5603/6196/5604/64682/983/10459/25906/994/1017/8900/112/109/51529/3480/115/51434/5600/5567/10000/80315/8503/5140/5295/6195/673/207/6300/113/8697/2773/6197/8881/208/2770/5…
hsa04540 Gap junction 51/3586 88/8298 0.00364048697979787 0.0221154992117327 0.0159245089671058 347733/7280/111/5159/107/196883/10376/84617/203068/10383/6654/1950/5592/80310/23236/5156/5604/983/5155/5332/3265/6714/56034/5578/2982/2983/5330/112/7846/109/5607/115/3709/2776/5567/6655/5154/5598/7082/2767/84790/79861/113/5331/2773/5593/2885/10746/2770/5579/5594 51
hsa05222 Small cell lung cancer 53/3586 92/8298 0.00365386508715584 0.0221154992117327 0.0159245089671058 10319/3914/1869/898/9618/10912/3911/7187/1163/1019/5743/1026/54205/3675/4609/1164/6502/1017/2272/3655/1870/581/3673/7186/10000/7188/1643/5728/3685/7157/9134/329/3913/8503/1027/4149/3688/7189/5295/3674/207/836/4790/578/51426/6257/3551/208/5747/7709/5291/4792/598 53
hsa01040 Biosynthesis of unsaturated fatty acids 19/3586 27/8298 0.00396359739482011 0.0235765707105679 0.0169765696039482 11332/6785/122970/79071/6319/51495/401494/3992/79993/9200/51144/9524/9415/201562/6342/10965/30/64834/60481 19
hsa04910 Insulin signaling pathway 75/3586 137/8298 0.00406613879146215 0.0237765742890584 0.0171205843851038 8651/5313/9021/3099/1978/8835/5106/5792/3667/5590/6654/5604/3098/3265/5837/3632/8660/32/10580/5509/5562/92579/51422/2308/2194/2002/90673/5567/10000/5770/6720/6655/5834/5577/6464/5573/8503/5140/5576/3991/5575/57521/5295/5255/5499/673/8569/9470/5257/5501/207/867/23433/5256/2475/5571/2872/55…
hsa01230 Biosynthesis of amino acids 44/3586 75/8298 0.00489679934686938 0.0280226869260138 0.0201780445905088 29968/875/8277/5313/230/384/5223/586/26227/7167/5831/2023/2026/65263/5091/5230/226/5315/6470/5631/587/5832/2597/5214/10993/6472/5211/5723/2806/3419/435/2805/1491/3418/3420/48/5634/22934/6120/50/5213/84706/29920/7086 44
hsa01521 EGFR tyrosine kinase inhibitor resistance 46/3586 79/8298 0.00495473594923722 0.0280226869260138 0.0201780445905088 5159/2247/1978/2261/2263/7422/6654/3082/1950/80310/5156/3570/5604/7039/558/5155/3265/6714/56034/5578/2621/3480/581/10000/5728/6655/6464/5154/8503/3717/5295/673/10018/9470/207/2475/2885/208/6774/5291/4763/6199/5579/598/5336/5594 46
hsa00190 Oxidative phosphorylation 73/3586 134/8298 0.00534477632337722 0.0297410940575023 0.0214154025860276 56901/516/4726/1537/54205/27089/521/4706/4700/526/4712/10975/4708/518/9551/7384/1337/1349/4709/5464/55967/29796/506/9377/4725/6390/4702/1351/4715/1352/1329/4713/10476/4719/6389/533/4728/513/1345/1347/4704/4695/4723/4716/7386/4722/522/4724/54539/4694/155066/4710/515/4696/4711/64077/1350/63…
hsa04140 Autophagy - animal 76/3586 141/8298 0.00646542382971965 0.0354058924008457 0.0254944030712421 54541/1514/664/3667/285973/338382/23604/89849/1965/23710/5604/5289/643246/3476/3265/64223/8660/8408/5562/10325/22808/3480/22863/8878/5567/3920/10000/5728/53349/1509/3146/8503/9821/84971/64422/7189/57521/5295/81671/64798/60673/2081/84335/207/7405/30849/10670/83452/2475/203228/5580/9342/51100/5515…
hsa05135 Yersinia infection 74/3586 137/8298 0.0066790675790645 0.0360043486683946 0.0259253281029477 926/6347/927/2212/925/5881/9564/64283/5603/6196/81873/3576/5604/2185/2533/57180/6714/7410/9475/3676/3606/3654/51135/7186/5600/2776/8976/10000/5586/7099/8503/10095/8394/114548/3688/7189/5295/10552/382/148022/6195/8935/10451/63916/4773/207/5829/6300/9138/3678/4790/9815/3551/6197/10163/6093/208/5747…
hsa05220 Chronic myeloid leukemia 44/3586 76/8298 0.0068265347954251 0.0362331462218717 0.0260900763031632 1869/10912/6654/1019/1026/5604/4609/7046/3265/4088/9846/1870/581/10000/1643/7157/6655/6464/8503/1027/5295/673/207/867/6776/7040/4193/6777/4790/578/51426/3551/2885/208/3066/5291/25/4792/1488/7048/3065/598/1399/5594 44
hsa00030 Pentose phosphate pathway 20/3586 30/8298 0.00808181831854469 0.0422458684833018 0.0304196032404553 8277/230/2821/226/64080/5631/5214/5211/51071/9563/5236/5226/414328/5634/22934/6120/5213/55276/7086/2539 20
hsa00270 Cysteine and methionine metabolism 31/3586 51/8298 0.0084875443170608 0.0437045192445668 0.0314699207985287 29968/875/883/259307/3939/6723/586/26227/191/587/10993/2806/23382/4191/58478/2805/1786/6611/1491/4190/2937/4507/1789/1788/4357/2729/7263/2730/10768/55256/262 31
hsa05130 Pathogenic Escherichia coli infection 102/3586 197/8298 0.00884039751569391 0.0447901814804741 0.0322516638577937 2212/347733/7280/1365/4651/8797/2017/4628/7122/3554/10376/84617/10686/2846/4643/203068/10383/4691/10061/4629/4793/5603/81873/54205/3576/2149/9080/2597/9265/57180/6714/27128/7430/9475/64005/3606/7846/4671/10006/10810/3654/581/51135/7186/5600/8976/5058/4542/9071/7099/9170/26999…
hsa01212 Fatty acid metabolism 34/3586 57/8298 0.00895803629609481 0.0447901814804741 0.0322516638577937 6785/79071/51102/38/6319/39/1892/51495/23205/401494/10449/3992/79993/2181/9200/51144/2194/9524/27349/9415/201562/7923/6342/54995/197322/1376/30/1374/3033/3032/2180/64834/60481/5538 34
hsa00310 Lysine degradation 37/3586 63/8298 0.00923885359264593 0.0455343498494692 0.0327875104942021 5352/219/51268/5351/79723/63976/38/39/1892/79709/6839/83852/23067/2639/7468/2145/80854/217/2146/6419/8985/223/1738/9739/51111/1743/501/85007/7799/55217/224/387893/55870/9869/3033/55904/56950 37
hsa04520 Adherens junction 41/3586 71/8298 0.00938209176617864 0.0455890374553751 0.032826888907608 5787/999/5881/51176/2260/5792/7525/5797/8826/117178/7046/9855/6714/5795/4088/87/10580/3480/7414/10810/8976/5770/6934/4301/81/7082/1460/56288/1459/5777/1457/10163/5819/5818/1387/2534/1495/7048/998/1500/5594 41
hsa04670 Leukocyte transendothelial migration 62/3586 114/8298 0.0102204479579021 0.0489729797982809 0.0352635338898377 6387/3702/1365/1003/3383/7122/9564/10686/10411/4688/7852/5603/5175/2185/9080/653361/4313/3684/7430/10398/5578/87/5908/83593/7410/9475/3676/3683/7414/7294/5600/9071/394/8503/4301/81/50848/399/3688/5295/7408/83700/10627/10451/5829/3689/6300/24146/2773/6093/5747/2909/2770/5291/9095…
hsa05210 Colorectal cancer 48/3586 86/8298 0.0122093857029149 0.0574582786667337 0.0413734668660539 5881/332/51176/10912/6654/1950/2956/1026/54205/5604/4609/7046/7039/4436/3265/4292/4088/2069/10297/5366/581/8312/10000/1643/7157/6934/6655/8503/5295/673/10018/207/7040/836/2475/578/51426/5900/2885/208/5899/5291/27113/6199/26060/7048/5898/5594 48
hsa04071 Sphingolipid signaling pathway 65/3586 121/8298 0.0123243844096762 0.0574582786667337 0.0413734668660539 130367/5881/1903/140/5590/166929/5603/23236/5604/427/55304/5332/3265/5519/5578/2205/79603/9475/5330/9846/4217/5520/581/8877/56848/7186/5600/2776/10000/5728/7157/1509/8503/2207/5581/5295/2768/207/5526/6300/5331/2773/171546/4790/637/8560/6093/55012/5515/5337/8879/208/8439/5528/2534/4363…
hsa05230 Central carbon metabolism in cancer 40/3586 70/8298 0.012868878498465 0.0578615620632715 0.0416638555207691 3939/5159/5223/3099/5979/2261/2263/8140/6513/2260/2322/6510/9123/5315/5156/5163/5604/3815/4609/5214/3098/3265/5211/10000/5728/7157/3418/8503/5160/5295/4914/51548/207/2475/5213/208/5162/5291/2539/5594 40
hsa04213 Longevity regulating pathway - multiple species 36/3586 62/8298 0.0128900753857172 0.0578615620632715 0.0416638555207691 3310/111/107/196883/3667/81570/3312/847/3265/8660/5562/112/109/3480/3306/51422/115/2308/5567/10000/6647/8503/57521/5295/3304/84335/207/113/2475/5571/5565/208/3066/5291/6199/3065 36
hsa00970 Aminoacyl-tRNA biosynthesis 38/3586 66/8298 0.0129140297938316 0.0578615620632715 0.0416638555207691 10056/124454/7407/7453/3376/55157/54938/2617/23395/57505/5917/51520/6897/3735/79731/92935/123263/2193/5188/4141/2058/833/79587/4677/123283/16/55699/3035/8565/10667/5859/80222/1615/51091/283459/51067/6301/23438 38
hsa05208 Chemical carcinogenesis - reactive oxygen species 113/3586 223/8298 0.013828707844855 0.0609936621702314 0.0439191587251704 56901/1545/516/291/7416/2053/1572/7422/1571/4726/6654/3082/1950/1728/196/4688/5603/1537/27089/2946/4706/4700/5604/4712/3162/10975/847/653361/4708/2052/518/3265/6714/5795/873/7384/1337/1349/4709/55967/29796/506/10327/9377/4217/4725/6390/4702/1351/4715/5600/10000/5770…
hsa04122 Sulfur relay system 7/3586 8/8298 0.0139666646708646 0.0609936621702314 0.0439191587251704 348180/9054/4338/81605/27304/4357/7263 7
hsa00051 Fructose and mannose metabolism 21/3586 33/8298 0.0143480433686014 0.0618759370270934 0.0445544504603937 230/3099/5210/7167/226/4351/6652/29925/231/5214/3098/55556/5373/5209/5211/7264/8790/2762/5213/29926/26007 21
hsa04640 Hematopoietic cell lineage 54/3586 99/8298 0.0147302862664906 0.0627401081720894 0.0451767064183466 926/910/927/1380/3575/911/913/909/3559/3568/3566/916/7037/914/1378/925/3554/4254/2208/2209/2322/912/3590/2057/945/960/933/3675/1441/3570/3815/2814/1435/3684/290/951/3690/3676/2811/1791/928/1379/3655/3673/2815/952/948/3574/3674/3111/3127/3123/3678/3117 54
hsa05215 Prostate cancer 53/3586 97/8298 0.0149478378927364 0.0628902935730982 0.0452848490717046 90993/2119/5159/1869/2263/51176/898/2260/3320/6654/1950/3326/1026/80310/5156/5604/7039/5155/3265/6935/56034/1017/367/3480/1870/2078/2308/7184/10000/5728/7157/10488/6934/6655/9134/5154/8503/1027/5295/148327/673/207/4193/2475/4790/3551/2885/208/6692/1387/5291/4792/5594 53
hsa04912 GnRH signaling pathway 51/3586 93/8298 0.0153770151103857 0.0631147322033711 0.0454464585812223 111/776/1958/2797/107/196883/817/6654/5603/23236/5604/2185/8681/778/5332/3265/6714/4313/5578/5330/112/109/8605/115/5321/775/3709/2002/5600/2776/5567/818/6655/5598/2767/1839/6300/113/5331/4214/4215/5580/4216/2885/801/5337/10746/805/5579/998/5594 51
hsa01250 Biosynthesis of nucleotide sugars 23/3586 37/8298 0.0155500064848885 0.0631147322033711 0.0454464585812223 3099/2582/2821/64841/4351/2584/29925/3098/6675/5238/140838/5373/54187/7264/5236/2592/8790/55577/2762/55276/7360/29926/2673 23
hsa05216 Thyroid cancer 23/3586 37/8298 0.0155500064848885 0.0631147322033711 0.0454464585812223 999/5979/51176/10912/1026/5604/4609/3265/7849/8031/581/1643/7157/6934/4914/8030/673/7175/578/51426/6257/5594/10342 23
hsa00513 Various types of N-glycan biosynthesis 24/3586 39/8298 0.0160317499059799 0.0643134153205009 0.0463095835717413 64377/8704/199857/283358/56052/10195/11320/4122/284004/79796/6487/11282/3073/6185/4121/3703/11253/2530/1603/8703/4124/2683/1650/3074 24
hsa05214 Glioma 42/3586 75/8298 0.0170821636012033 0.0667952811969915 0.0480966784515332 5159/1869/817/10912/6654/1950/1019/1026/5156/5604/7039/5155/3265/57118/5578/3480/1870/581/10000/1643/5728/7157/818/6655/6464/5154/8503/5295/673/207/4193/2475/578/51426/2885/801/208/805/5291/5579/5336/5594 42
hsa00562 Inositol phosphate metabolism 41/3586 73/8298 0.0172312464537166 0.0667952811969915 0.0480966784515332 7167/8871/3706/138429/3707/23236/5289/5305/5332/23007/3632/5287/9651/5330/55361/3633/5728/4534/9562/5333/8821/8394/22908/64768/22876/8898/55300/5331/8776/3631/4952/8867/200576/9896/3613/5291/23396/3636/51477/4329/5336 41
hsa04115 p53 signaling pathway 41/3586 73/8298 0.0172312464537166 0.0667952811969915 0.0480966784515332 7161/8797/1111/898/6241/10912/891/9133/1019/143686/1026/51512/54205/10572/11200/983/9538/901/1017/5054/545/5366/581/1643/5728/7157/9134/900/894/4193/836/64393/4194/637/55240/896/51246/27113/3732/55367/598 41
hsa00520 Amino sugar and nucleotide sugar metabolism 29/3586 49/8298 0.0174939443037066 0.0670601198308751 0.0482873784289444 3099/2582/2821/64841/4351/2584/29925/3098/6675/5238/140838/5373/54187/5973/7264/5236/3073/2592/606495/8790/55577/2762/55276/80896/7360/1727/29926/2673/3074 29
hsa05163 Human cytomegalovirus infection 113/3586 225/8298 0.0189631793392495 0.0718933722202316 0.0517676150845909 6387/6347/90993/111/2775/107/1230/51764/1869/5881/1978/5733/196883/3554/9564/7422/2788/6654/1019/2791/7852/5743/1026/5603/54205/23236/10681/3576/5156/3570/5604/4609/5732/54331/2185/5332/3265/6714/3690/5578/6352/3133/9475/5330/112/5734/109/2787/1870/115/581/3709/2002/7186/5600/2776/5…
hsa04120 Ubiquitin mediated proteolysis 74/3586 142/8298 0.0194569253465871 0.0729634700497015 0.0525381508214479 8651/9021/5071/672/27338/10055/991/27339/7334/64682/6502/7318/1642/25906/6921/55284/51529/7332/140739/10054/9040/51434/1643/1161/9820/329/51619/10075/10273/7189/6923/23327/7322/7317/7314/8454/11065/118424/867/9978/55120/51465/4193/22954/8697/26091/7328/4214/4591/55958/8881/8554/92912/…
hsa05223 Non-small cell lung cancer 40/3586 72/8298 0.0230477078425929 0.0848163871385597 0.0610729744155609 3800/5979/1869/10912/6654/3082/1950/1019/1026/5604/7039/3265/5578/2272/83593/1870/581/10000/1643/7157/6655/8503/27436/5295/673/207/6776/6777/578/51426/6257/2885/208/6774/5291/5579/11186/5336/6789/5594 40
hsa05161 Hepatitis B 83/3586 162/8298 0.0231093924377525 0.0848163871385597 0.0610729744155609 90993/1959/1869/332/898/5111/6775/890/7187/6654/1026/5603/54205/3576/5604/4609/2185/7046/3665/3265/6714/1642/23586/1017/4088/7097/8900/5578/6773/1870/3654/581/2002/51135/5600/10000/1643/7157/10488/6655/7099/9134/8503/3717/7189/64135/5295/10971/148327/148022/843/673/114609/4773/6778/207/6776/7040/6300/83…
hsa04062 Chemokine signaling pathway 97/3586 192/8298 0.0234648142193176 0.0852143253227851 0.061359514191235 6387/3577/6347/3702/6373/6361/6368/111/107/1230/6367/51764/5881/196883/9564/7074/2788/5590/6654/2919/2791/5473/7852/4793/23236/10681/3576/5604/54331/2185/653361/5197/10235/5332/3265/6714/58191/1233/6352/5908/7410/9475/6773/409/5330/2921/112/109/2787/115/2776/5567/5196/10000/5058/2869/6655…
hsa00240 Pyrimidine metabolism 33/3586 58/8298 0.0244924379944841 0.0880196990426773 0.0633795544594107 4830/129607/51733/1841/79077/7083/7298/6241/4831/790/6240/1503/7378/1854/4833/51020/1806/7372/1723/56953/115024/957/953/22978/4832/7084/29922/7371/51251/30833/5169/124583/1635 33
hsa05203 Viral carcinogenesis 102/3586 204/8298 0.0285164534555733 0.101424499403843 0.0730318287087933 90993/1959/5902/1111/898/718/440689/8349/9519/5933/890/7187/1019/5315/991/1026/121504/9093/983/6502/3665/10014/8294/3265/6714/83933/2934/1642/8341/1017/8900/8345/87/1233/55697/2959/3133/85236/23513/8850/5366/3017/7531/581/9734/7186/5567/7188/7157/10488/9134/5934/3134/8503/1027/81/5700/894/2958/…
hsa05100 Bacterial invasion of epithelial cells 42/3586 77/8298 0.0291915846750407 0.102766292988664 0.0739980019689538 999/2017/9564/3611/1759/81873/23176/57180/6714/10459/26052/857/7414/858/8976/79767/6464/8503/10095/3688/5295/10552/1731/3059/63916/5829/867/3678/23157/1213/10163/1211/5747/5291/10093/391/9844/10109/1495/1785/998/1399 42
hsa00533 Glycosaminoglycan biosynthesis - keratan sulfate 10/3586 14/8298 0.0314750157156867 0.109685660827393 0.0789803690473371 8704/8534/9435/93010/6487/2530/8702/6482/8703/2683 10
hsa04130 SNARE interactions in vesicular transport 20/3586 33/8298 0.0331176112020334 0.114255758647015 0.082271118354525 8676/10791/6804/6843/8674/10652/8417/8773/6809/8675/10282/6844/662/9342/143187/2054/6811/6810/9341/9570 20
hsa04216 Ferroptosis 24/3586 41/8298 0.0344238328696066 0.117586359802122 0.0846693544265468 7018/7037/23516/23657/643246/3162/6520/5093/112483/8031/2181/64116/7157/2937/55240/6303/2729/10162/7419/2730/2180/5094/7417/81631 24
hsa05202 Transcriptional misregulation in cancer 96/3586 193/8298 0.0381118023683187 0.128907566834019 0.0928213143335728 3560/2118/3002/2138/2119/1848/7490/8352/2209/2322/8842/10912/860/890/1026/8938/4613/3576/4609/2313/3205/1991/171558/8148/3684/221037/4353/6935/64332/5087/7468/8900/7849/8864/3728/3480/4211/5218/2078/2308/581/4300/5914/1643/4086/1053/7157/2521/3398/5154/329/1027/4149/3248/2120/…
hsa00511 Other glycan degradation 12/3586 18/8298 0.0386321888617707 0.129399079197193 0.0931752332281849 4126/64772/284004/3073/2629/57704/4125/2517/2519/4123/3074/2720 12
hsa03266 Virion - Herpesvirus 7/3586 9/8298 0.0393370761512528 0.130493185309445 0.0939630563936809 3690/8764/3482/3416/3678/5819/5818 7
hsa05213 Endometrial cancer 32/3586 58/8298 0.0440920372628802 0.144873836720892 0.104318002947767 999/51176/3611/10912/6654/1950/1026/5604/4609/3265/4292/10297/581/8312/2002/10000/1643/5728/7157/6934/6655/8503/5295/673/207/578/51426/2885/208/5291/1495/5594 32
hsa04919 Thyroid hormone signaling pathway 62/3586 121/8298 0.0448393467662937 0.145939383343126 0.105085261537689 7068/4625/4624/6513/9882/117247/481/23236/6567/5604/4609/23389/5214/5332/3265/6714/5211/483/3690/5578/5330/4851/8850/116931/2308/5567/10000/3685/7157/476/5333/1827/8503/9442/10499/489/6548/5295/207/9862/8648/5331/4193/2475/5213/4853/5469/6257/9968/208/1387/3066/29079/5291/2648/7067/5…
hsa00563 Glycosylphosphatidylinositol (GPI)-anchor biosynthesis 16/3586 26/8298 0.0460741857840314 0.148110340142225 0.106648482909428 128869/284098/8733/5277/8818/65258/54965/80235/5283/55650/9487/54872/10026/93183/84720/51604 16
hsa04270 Vascular smooth muscle contraction 68/3586 134/8298 0.0463649760445227 0.148110340142225 0.106648482909428 4881/79924/185/111/776/107/10268/4628/133/196883/553/85366/4629/4638/5592/10335/136/23236/800/5604/27345/59/10267/8681/778/5332/10398/3779/5578/552/2982/9475/2983/5330/112/109/8605/115/5321/775/3709/340156/2776/5567/81579/2767/5581/5739/5499/2768/673/9826/5583/5501/113/5331/9138/558…
hsa01523 Antifolate resistance 18/3586 30/8298 0.0476592511502147 0.150848088502973 0.108619828792377 9429/6573/7298/113235/6470/8714/1719/471/2618/8836/239/6472/10257/4790/3551/4524/4363/2356 18
hsa05211 Renal cell carcinoma 37/3586 69/8298 0.0520997665724165 0.163403813340761 0.117660716852539 2034/6513/7422/112399/6654/3082/1026/2271/54583/5604/7039/5155/3265/6921/5908/10000/5058/6655/8503/5295/6923/673/207/9978/7040/112398/10298/5546/2885/208/1387/5291/201163/405/998/1399/5594 37
hsa03450 Non-homologous end-joining 9/3586 13/8298 0.0536404857517549 0.166720428687887 0.120048882289371 2237/5591/2547/1791/7520/27434/3981/27343/4361 9
hsa04370 VEGF signaling pathway 32/3586 59/8298 0.0573022094558617 0.17651127019886 0.127098885635182 5881/9047/7422/5743/5603/5604/8681/3265/6714/5578/8605/8877/56848/5321/5600/10000/8503/5295/4773/207/5829/5530/6300/3315/208/5747/5291/7867/5579/5336/998/5594 32
hsa05205 Proteoglycans in cancer 100/3586 205/8298 0.0601019927578856 0.183497234526288 0.132129206249287 7473/6382/8326/2247/1514/6383/8322/2017/2817/7481/81029/2260/7074/817/7976/5727/7422/6654/3082/5329/960/1026/10855/5603/8826/3693/5604/4609/7078/1277/3265/6714/286/4313/7430/7097/3690/5578/7410/7023/9475/857/22808/3480/858/3673/3709/2002/5600/5567/10000/5058/3685/7157/818/6655/7099/8503/2316/…
hsa05212 Pancreatic cancer 40/3586 76/8298 0.0613372013784792 0.185625741013819 0.133661860806289 1869/5881/5888/10912/7422/1950/1019/1026/5604/675/7046/7039/4088/1870/581/10000/1643/7157/8503/5295/673/207/7040/2475/4790/578/51426/3551/5900/5337/208/6774/5899/5291/6199/7048/598/5898/998/5594 40
hsa00620 Pyruvate metabolism 26/3586 47/8298 0.0633783779905811 0.190135133971743 0.136908898908715 5313/4199/3939/219/5091/5106/38/5315/2271/39/2739/1737/32/4191/217/10327/98/4190/223/5160/1738/84532/501/224/5162/55902 26
hsa00531 Glycosaminoglycan degradation 12/3586 19/8298 0.0642792842848316 0.191175457571267 0.137657995383124 3373/411/10855/6448/8692/3073/138050/4669/3425/8372/3074/2720 12
hsa00532 Glycosaminoglycan biosynthesis - chondroitin sulfate / dermatan sulfate 13/3586 21/8298 0.0661108910342388 0.193275751483374 0.139170335164229 55790/55501/92126/64132/55454/126792/64131/54480/22856/113189/26229/11285/50515 13
hsa00770 Pantothenate and CoA biosynthesis 13/3586 21/8298 0.0661108910342388 0.193275751483374 0.139170335164229 586/219/51733/8876/587/53354/1806/217/51380/80347/5169/224/80025 13
hsa04722 Neurotrophin signaling pathway 60/3586 119/8298 0.066666128772526 0.193275751483374 0.139170335164229 7161/817/3667/627/6654/4793/5603/6196/5604/3656/3265/396/5908/4145/5607/4217/7531/3654/581/51135/5600/10000/7157/818/6655/6464/8503/5598/5664/7189/5295/4914/6195/11213/673/25970/207/10019/6300/9500/4214/4215/5580/4790/3551/6197/2885/801/208/6272/805/5291/25/10782/4792/5663/5336/998/1399/…
hsa00900 Terpenoid backbone biosynthesis 14/3586 23/8298 0.0673764334887837 0.193707246280253 0.13948103774871 23590/38/23463/39/4598/2342/2224/9986/4597/9453/116150/3422/3157/79947 14
hsa00052 Galactose metabolism 18/3586 31/8298 0.0687164280871048 0.195927005702902 0.141079399987444 8704/3099/2582/2584/231/5214/3098/5211/92579/5236/2548/2592/5213/55276/7360/2595/2683/2720 18
hsa04933 AGE-RAGE signaling pathway in diabetic complications 51/3586 100/8298 0.0700168688103991 0.197998522455637 0.142571018457758 6347/5292/185/1958/2152/3383/7422/5590/1019/5603/23236/3576/7046/1277/5332/3265/4313/4088/5578/5054/5330/2308/581/5600/10000/5333/8503/1027/3717/5581/5295/1729/207/6776/7040/6300/5331/836/6777/5580/4790/208/6774/177/5291/7423/5579/7048/5336/998/5594 51
hsa04022 cGMP-PKG signaling pathway 82/3586 167/8298 0.0708777148436299 0.19880334651262 0.143150540890857 4881/90993/185/111/776/107/4625/4624/491/196883/5997/140/291/7416/5139/150/154/85366/3667/6546/481/4638/5592/10335/7225/23236/8654/5604/27345/778/5332/483/8660/10398/3779/2982/9475/2983/5330/112/109/4209/115/775/3709/340156/2776/10000/10488/476/4205/5140/2767/489/5581/7408/148327/5499/2768/4…
hsa01522 Endocrine resistance 50/3586 98/8298 0.0717671305746755 0.199674677808573 0.143777952594426 8647/111/10683/107/1869/196883/6654/1019/1026/5603/5604/28514/3265/6714/4313/10498/112/4851/109/3480/1870/115/581/5600/5567/10000/182/7157/6655/6464/8503/1027/5295/1839/673/207/6300/113/4193/2475/4853/5469/1031/2885/208/6667/5747/5291/6199/5594 50
hsa05170 Human immunodeficiency virus 1 infection 102/3586 212/8298 0.0828926904240612 0.228783825570409 0.164738315284871 916/2775/51764/1111/5881/10053/891/2788/995/9133/2791/7852/5603/9582/54205/10681/5604/7465/54331/2185/983/3265/1642/7097/6921/5578/3133/545/9730/2787/3654/8906/581/3709/51135/7186/5600/2776/10000/7188/5058/7099/3134/8503/200316/2767/7189/5295/6923/1072/811/8454/2923/2783/1150…
hsa00010 Glycolysis / Gluconeogenesis 35/3586 67/8298 0.085353652849292 0.232144853862128 0.167158460751982 5313/230/3939/5223/3099/219/7167/2023/2026/5106/5230/2821/226/5315/2597/5214/3098/1737/5211/92579/217/10327/5236/9562/223/5160/1738/84532/501/221/5213/55276/224/5162/55902 35
hsa04662 B cell receptor signaling pathway 43/3586 84/8298 0.0854562215666384 0.232144853862128 0.167158460751982 1380/23547/2213/8519/5881/11027/6654/4793/933/5604/29760/11024/55024/3265/27071/7410/975/10000/6655/8503/25780/118788/695/5295/10451/10892/4773/5777/207/5530/84433/4790/3551/2885/208/5291/3636/5579/7409/4792/5336/6850/5594 43
hsa04070 Phosphatidylinositol signaling system 49/3586 97/8298 0.087858809825036 0.236806948356542 0.170515453278853 8871/3706/3707/23236/5289/5305/55529/5332/1608/3632/5287/5578/5330/1606/55361/3709/3633/5728/4534/5333/8821/8503/8760/8394/22908/64768/5295/22876/8898/8525/1609/8527/55300/5331/8776/3631/8526/4952/801/8867/200576/90809/805/3613/5291/23396/3636/5579/5336 49
hsa04210 Apoptosis 67/3586 136/8298 0.0891091889408873 0.237140297447407 0.170755484965944 3002/1514/8797/332/10376/10912/1512/8722/4001/1519/54205/1965/2021/84823/5604/5783/56616/9131/3265/5414/1522/10038/5551/1513/7846/142/5366/4217/581/3709/7186/10000/7157/1509/329/1616/8503/1075/8743/5295/4914/843/84790/79861/6709/10018/2081/207/1676/835/836/4790/637/578/3551/1520/208/9451/1508/5291/27113/713…
hsa00260 Glycine	serine and threonine metabolism 22/3586 40/8298 0.089357213530907 0.237140297447407 0.170755484965944 55349/29968/875/4128/5223/8639/212/26227/29958/51268/27232/6470/63826/10993/6472/5723/23464/1491/1738/501/2593/211 22
hsa04330 Notch signaling pathway 31/3586 59/8298 0.09398585167731 0.247519991058565 0.178229497756892 10683/3955/23220/171558/28514/7088/3280/8650/4851/8850/9541/182/5664/55534/7091/5986/83464/1856/6310/4853/113878/1387/3066/7090/196403/6868/2648/51107/1488/3065/5663 31
hsa05168 Herpes simplex virus 1 infection 236/3586 512/8298 0.0950714382085355 0.248482168045036 0.178922323901231 6347/9021/1978/8891/718/10189/7710/7694/139735/162963/7187/390927/440519/163071/100129842/147660/163255/54205/1965/5452/342908/389114/55769/56000/8740/7582/199777/92285/90987/155054/57335/6940/220992/3665/4939/163087/6714/7581/57677/282890/162962/340385/147686/199704/57573/23586/7771…
hsa00630 Glyoxylate and dicarboxylate metabolism 17/3586 30/8298 0.096440629383392 0.250165542385491 0.18013445614943 38/6470/125061/39/847/283871/6472/4191/4190/1738/48/5095/5096/84532/50/4594/55902 17
hsa04211 Longevity regulating pathway 45/3586 89/8298 0.09737020823049 0.250691954026262 0.18051350465354 90993/111/107/1978/196883/3667/143686/847/3265/8660/8408/5562/112/109/3480/51422/115/2308/581/5567/10000/7157/10488/8503/9821/57521/5295/148327/9470/60673/84335/207/113/2475/5571/79602/4790/5565/208/5291/9776/6199/26060/10645/6009 45
hsa00100 Steroid biosynthesis 12/3586 20/8298 0.0988958154985128 0.25087541431608 0.180645607257345 10682/1594/1718/51478/50814/4047/1717/6307/2222/6713/6646/3930 12
hsa00670 One carbon pool by folate 12/3586 20/8298 0.0988958154985128 0.25087541431608 0.180645607257345 25902/4522/7298/10797/6470/1719/471/2618/160428/6472/123263/4524 12
hsa05162 Measles 68/3586 139/8298 0.10006355398401 0.251984862222508 0.181444477450837 3310/3560/3559/916/940/2213/7161/898/6504/7187/1019/3312/4793/54205/1965/3665/4939/23586/1017/4940/7097/6773/3306/3654/4179/581/51135/10000/7157/51209/7099/9134/8503/1027/1460/894/7189/64135/5295/3304/8667/1459/3561/207/6776/7128/836/1457/6777/10399/4790/637/578/3551/208/6774/440275/9451/896/3454/5291/27113/561…
hsa05231 Choline metabolism in cancer 49/3586 98/8298 0.103950489075396 0.25987622268849 0.187126738533894 5159/5881/1978/8613/204962/6654/1950/80310/5156/5604/8681/5155/3265/1608/56034/6583/5578/1606/8605/10810/5321/10000/6584/6655/5154/8503/8394/56994/5295/8525/1609/207/8527/23446/2475/8526/10163/56261/5900/2885/5337/208/6667/5291/23396/6199/5579/6009/5594 49
hsa04010 MAPK signaling pathway 138/3586 294/8298 0.105444346950241 0.261714386315346 0.188450328513873 781/3310/1847/84867/5923/285/5801/776/5159/2324/1848/2247/1844/7010/5881/2261/2263/3554/2260/4254/5228/2322/3556/10912/7422/627/6654/3082/1950/5536/7786/3312/57551/5603/80310/6196/785/23162/5156/5604/3815/4609/51776/7046/8681/7039/778/8822/5155/10235/1435/3265/1942/994/56034/9448/5578/3727/5908…
hsa04935 Growth hormone synthesis	secretion and action 59/3586 120/8298 0.109119058523414 0.268900537075556 0.193624795575381 112609/90993/8651/9021/111/776/107/6752/196883/8835/9564/3667/6654/5603/23236/5604/778/5332/3265/8660/5578/5330/112/109/115/775/3709/5600/2776/5567/10000/10488/6655/6464/8503/2767/3717/5295/148327/207/6776/6300/113/5331/6777/2773/2475/4214/2885/208/1387/5747/6774/2770/5291/5579/5336/1399/5594 59
hsa00561 Glycerolipid metabolism 32/3586 62/8298 0.113276213794758 0.27687118785917 0.199364150525596 4023/219/84803/150763/8613/64900/231/11343/7920/1608/57678/217/57104/1606/10327/253558/56894/56895/223/8525/1609/8527/501/8694/8526/84513/224/9663/55750/55326/23175/26007 32
hsa05140 Leishmaniasis 39/3586 77/8298 0.11395857587247 0.27687118785917 0.199364150525596 2212/1378/718/2209/65108/4688/5743/4793/5603/653361/3684/7097/3676/1379/3654/2002/51135/5600/7099/3688/3717/7189/3460/5777/3111/3689/3127/3123/7040/6300/4790/1915/3117/3459/5579/4792/23118/10454/5594 39
hsa05219 Bladder cancer 22/3586 41/8298 0.116384073509319 0.28078675077423 0.202183594760392 999/1869/2261/7422/1950/1019/23604/1026/3576/5604/4609/3265/6714/4313/1870/7157/1839/673/4193/1612/11186/5594 22
hsa04923 Regulation of lipolysis in adipocytes 30/3586 58/8298 0.119374364694808 0.286001082081312 0.205938231491044 4881/111/107/5733/196883/5346/154/3667/5592/5743/11343/8660/112/109/57104/115/5567/10000/8503/5140/3991/5295/207/113/2773/5593/208/2770/5291/5742 30
hsa04150 mTOR signaling pathway 75/3586 156/8298 0.1240602109629 0.294228720640945 0.211862633321931 7473/54541/8326/8322/1978/7481/81029/8140/7976/3667/6654/81929/6196/526/5604/64900/6502/6520/3265/64223/5578/9675/8408/5562/10325/3480/6396/9894/10000/5728/6655/10542/8503/84219/51256/79899/57521/5295/9681/6195/64798/673/28956/9470/4041/1975/84335/207/2887/54468/10670/1856/2475/4040/57600/79109/96…
hsa04151 PI3K-Akt signaling pathway 164/3586 354/8298 0.124514183227762 0.294228720640945 0.211862633321931 3575/90993/3560/5008/10319/3914/22801/256076/54541/3559/3566/285/6696/5159/2324/2247/1101/7010/51764/7148/1978/2261/2263/1293/898/5106/2260/4254/5228/2322/2846/1298/672/7422/3667/2788/1129/627/3911/3320/6654/3082/1950/2057/3326/1019/2791/7450/1026/3679/8516/80310/1280/10681/3675/3693/10110/…
hsa04152 AMPK signaling pathway 59/3586 121/8298 0.125703135576434 0.29501756308755 0.212430648020326 90993/5210/1978/5106/3667/6319/890/5214/5209/5519/5211/29904/1994/8660/32/8900/8408/5562/92579/3480/51422/5520/2308/2194/10000/10488/6720/8503/3991/57521/5295/148327/948/84335/207/5526/3953/2475/5571/5213/79602/1938/5565/55012/5515/208/2997/5528/51719/4218/5291/200186/1374/6199/5518/5525/10645/60…
hsa04921 Oxytocin signaling pathway 74/3586 154/8298 0.127126920753725 0.296343159865102 0.21338515859089 781/4881/111/776/2775/107/196883/5997/817/85366/3768/6263/4638/5743/1026/785/23236/5604/8681/778/5332/3265/6714/57118/29904/10398/5578/2982/9475/2983/5562/5330/112/109/5607/51422/8605/6261/115/5321/775/3709/340156/2002/2776/5567/818/1827/5598/5499/952/4208/784/5501/4773/5530/113/5331/2773/557…
hsa04928 Parathyroid hormone synthesis	secretion and action 52/3586 106/8298 0.130862070824152 0.303002781438472 0.218180492507946 90993/4324/111/1958/107/142680/9935/196883/2260/860/1026/23236/5604/1594/5332/5141/5578/3727/409/5330/112/109/4209/115/5142/3709/2776/5567/10488/4205/2767/1839/148327/2768/673/9826/4208/4041/113/5331/9138/2773/4040/7421/6257/5337/6667/5144/2770/5579/4666/5594 52
hsa04380 Osteoclast differentiation 62/3586 128/8298 0.133207654554373 0.306377605475058 0.220610571753207 23547/8651/9021/2212/2213/8061/3554/2209/11027/4688/5603/5604/29760/7046/653361/11024/1435/3690/126014/3727/1513/6773/9846/8792/8878/7186/5600/10000/8503/695/7189/5295/3460/7006/1540/4773/207/7305/5530/7040/6300/140885/4790/3551/2885/208/2355/2534/3454/5291/3459/7132/6688/3937/4792/23118/704…
hsa05142 Chagas disease 50/3586 102/8298 0.137963430253857 0.315214459851526 0.226973646147857 6347/712/714/916/2775/107/713/718/5603/23236/3576/7046/5332/5519/2769/7097/5054/6352/5330/5520/3654/51135/5600/2776/10000/7099/8503/2767/7189/5295/3460/148022/811/207/7040/6300/5331/2773/4790/3551/5515/208/2770/5291/3459/7132/5518/4792/7048/5594 50
hsa00515 Mannose type O-glycan biosynthesis 13/3586 23/8298 0.140438882757211 0.318759306258144 0.229526151874667 8704/146664/29954/148789/84892/6487/2526/10329/10585/55624/9486/8703/2683 13
hsa00450 Selenocompound metabolism 10/3586 17/8298 0.145794164146385 0.328751546604594 0.236721174671805 883/51540/22929/92935/4141/1491/9060/51091/9061/22928 10
hsa04137 Mitophagy - animal 36/3586 72/8298 0.147456815676384 0.330341567586704 0.237866086805376 1869/664/5071/192111/665/285973/338382/23710/643246/3265/6714/65018/8408/9927/22808/7942/8878/7157/1460/79735/10241/4077/7314/1459/1457/54543/10133/6237/6667/9451/8678/11345/89941/598/8887/81631 36
hsa05134 Legionellosis 29/3586 57/8298 0.149795391799815 0.333415549489911 0.24007954135658 3310/1378/664/718/3329/2919/3312/57396/54205/3576/1195/3684/7097/10767/2921/3606/4671/3306/1379/7099/3304/3689/7415/836/4790/1915/51128/4792/5861 29
hsa04664 Fc epsilon RI signaling pathway 34/3586 68/8298 0.155981070756546 0.344958137250054 0.248390908897064 3596/5881/6654/5603/5604/8681/240/3265/5578/2205/7410/9846/8605/5321/5600/10000/241/6655/8503/2207/695/5295/10451/207/6300/2885/208/2534/5291/3937/7409/5336/6850/5594 34
hsa04710 Circadian rhythm 18/3586 34/8298 0.165018527298992 0.362620330688867 0.261108765957506 8553/9975/1454/8864/5562/51422/1628/4783/406/26224/9572/8863/8454/9978/5571/5565/1408/6500 18
hsa00640 Propanoate metabolism 17/3586 32/8298 0.169643798479274 0.370424749843985 0.266728423991397 3939/8801/1892/18/32/55862/1738/5095/5096/8803/84532/594/8802/4329/1629/4594/55902 17
hsa04730 Long-term depression 30/3586 60/8298 0.174997321714746 0.377337974947422 0.271706367925527 2775/2781/5592/23236/5604/8681/5332/3265/5519/5578/2982/2983/5330/3480/8605/6261/5321/3709/2776/2767/2768/673/5331/2773/5593/5515/2770/5579/5518/5594 30
hsa05416 Viral myocarditis 30/3586 60/8298 0.174997321714746 0.377337974947422 0.271706367925527 941/940/1525/4625/4624/3383/5881/54205/1981/5551/3133/857/3683/8672/3134/958/3111/3105/3689/3127/3123/836/637/3117/2534/25/1982/1605/3106/3107 30
hsa04621 NOD-like receptor signaling pathway 87/3586 186/8298 0.179674788754477 0.385017404473878 0.27723602579965 6347/84168/64127/7416/3320/7187/2919/3326/4793/5603/23710/23236/3576/643246/2634/3665/56919/4939/10135/5332/5027/7295/22861/4940/6352/2635/6773/5330/2921/3606/9927/115361/10628/4671/9051/6041/10910/7531/64170/3709/51135/7186/5600/7188/5586/7099/140609/11035/329/114548/51393/7189/1480…
hsa05146 Amoebiasis 49/3586 102/8298 0.186776242113017 0.397764219314759 0.286414510322755 910/10319/911/913/909/3914/384/107/3554/5052/912/3911/2919/5273/338382/23236/3576/1277/5332/3684/2769/7097/5578/87/5330/2921/7414/1511/2776/5567/7099/3913/8503/81/2767/5272/5295/3689/7040/5331/836/3315/5878/4790/5869/5747/5269/5291/5579 49
hsa04530 Tight junction 79/3586 169/8298 0.19533669705127 0.41344270234778 0.297703974840812 910/911/913/909/1365/51421/776/2017/4628/7122/57530/10376/5111/10686/912/7074/5590/4629/1019/81873/9080/154810/57180/79778/6714/5519/7430/10398/87/10207/9475/5562/51735/154796/23513/7846/51422/4217/5520/3308/5567/8777/9071/123720/10095/4301/81/7082/50848/3688/5581/7408/10552/56288/84790/23327/79861/83700/…
hsa04750 Inflammatory mediator regulation of TRP channels 47/3586 98/8298 0.19705708098681 0.414540810612497 0.298494679800303 111/107/196883/3554/3556/817/162514/5603/23236/41/5732/8681/5332/6714/239/5578/5330/112/5734/109/8605/115/5321/3709/5600/2776/5567/818/8503/51393/5581/5295/4914/5499/5583/5501/6300/113/5331/5580/8398/801/805/5291/5579/5500/5336 47
hsa03250 Viral life cycle - HIV-1 31/3586 63/8298 0.201192711143009 0.419710100288767 0.302216883808235 5901/7852/9582/256987/5300/7514/8850/5478/4300/7469/200316/51497/4130/10955/7936/23534/25920/22936/6598/5903/25939/4298/1387/11168/684/2648/27350/55201/10015/905/1025 31
hsa05167 Kaposi sarcoma-associated herpesvirus infection 90/3586 194/8298 0.20289608639767 0.419710100288767 0.302216883808235 344807/285/2247/1230/51764/3383/1869/51176/718/7422/2788/7187/2919/1019/2791/5743/1026/5603/54205/10681/3576/5604/5289/643246/4609/54331/3665/5155/3265/6714/131450/1233/3133/6773/2921/7538/2787/1870/22863/581/3709/7186/5600/10000/7157/6934/1827/3134/8503/64422/3717/5295/1…
hsa04012 ErbB signaling pathway 41/3586 85/8298 0.20316401956007 0.419710100288767 0.302216883808235 1978/145957/817/6654/1950/1026/5604/4609/7039/3265/6714/5578/2069/2002/10000/5058/818/6655/6464/8503/1027/5295/1839/673/207/867/6776/6777/2475/10298/2885/208/5747/5291/25/8440/6199/5579/5336/1399/5594 41
hsa00061 Fatty acid biosynthesis 10/3586 18/8298 0.205495601747627 0.42199989644602 0.303865676769674 51102/23205/32/2181/2194/27349/7923/54995/197322/2180 10
hsa05218 Melanoma 35/3586 72/8298 0.208864137826439 0.426379452959298 0.30701922470906 999/5159/2247/1869/2260/10912/3082/1950/1019/1026/80310/5156/5604/8822/5155/3265/56034/3480/1870/581/10000/1643/5728/7157/5154/8503/5295/673/207/4193/578/51426/208/5291/5594 35
hsa04613 Neutrophil extracellular trap formation 88/3586 190/8298 0.211924307663893 0.42945617007962 0.309234648783495 2358/2212/1378/2359/8352/718/2209/440689/291/7416/8349/51311/3015/3012/3014/8338/7450/92815/4688/5603/23236/121504/5604/23569/6403/653361/1991/10014/566/8294/5332/1184/6714/83933/8520/3684/4353/8341/7097/3690/5578/8345/8334/5330/85236/2811/3683/3017/1511/1379/9734/5600/10000/7099…
hsa04145 Phagosome 71/3586 152/8298 0.212860884300333 0.42945617007962 0.309234648783495 4360/2212/347733/7280/2213/7037/1514/10376/84617/718/2209/203068/10383/338382/4688/3693/526/5289/653361/23480/949/3684/4353/7097/3690/1780/3133/7059/7846/9902/3673/8417/3920/3685/29927/7099/533/3134/3688/84790/79861/83547/10952/811/948/3111/3105/3689/3127/3123/155066/3678/5878/1520/3117/5869/200576/8992/1778/…
hsa00480 Glutathione metabolism 28/3586 57/8298 0.220256236199018 0.441449632922982 0.31787067389725 79094/2687/6723/2878/6241/26873/6240/2678/494143/4953/2946/79017/290/51056/6611/3418/5226/2948/2937/2882/373156/2876/51060/2936/2729/2730/9446/2539 28
hsa00410 beta-Alanine metabolism 16/3586 31/8298 0.221663491238375 0.441449632922982 0.31787067389725 8639/219/51733/1892/18/1806/57571/217/223/55748/54498/51380/501/221/224/4329 16
hsa04514 Cell adhesion molecules 73/3586 157/8298 0.224214702334276 0.441449632922982 0.31787067389725 926/927/941/999/1001/6382/1365/940/64101/914/1003/84628/4756/29851/80381/925/139065/3383/6383/7122/26047/5792/10686/6402/5817/1462/257194/5802/5797/933/8516/5175/10666/8174/6403/9080/1000/923/3684/3133/3676/9379/3683/3385/3655/3685/4359/9071/3134/50848/3688/9019/958/83700/3695/3111/3105/214/3689…
hsa00920 Sulfur metabolism 6/3586 10/8298 0.224802780279228 0.441449632922982 0.31787067389725 58472/9060/9061/4357/7263/6821 6
hsa04512 ECM-receptor interaction 42/3586 88/8298 0.225833833471395 0.441449632922982 0.31787067389725 10319/3914/22801/256076/6382/158326/6696/1101/7148/1293/1298/3911/7450/960/3679/8516/1280/3675/3693/3161/1291/2814/1277/3690/3676/2811/7059/961/3655/3673/3685/3913/3688/2815/948/3674/3695/3678/3339/51206/1605/9900 42
hsa00750 Vitamin B6 metabolism 4/3586 6/8298 0.226482855151791 0.441449632922982 0.31787067389725 29968/57026/8566/55163 4
hsa00601 Glycosphingolipid biosynthesis - lacto and neolacto series 14/3586 27/8298 0.236963663314214 0.459283504738225 0.3307121498649 8704/53947/10402/6484/2529/2651/2523/6487/84002/2526/28/8702/8703/2683 14
hsa05340 Primary immunodeficiency 19/3586 38/8298 0.246578297264295 0.475248673498222 0.34220804560055 926/927/3575/916/29851/925/5896/7374/29760/100/4261/695/5994/958/5993/3561/5788/8625/6890 19
hsa00760 Nicotinate and nicotinamide metabolism 18/3586 36/8298 0.255118158513339 0.4871379529579 0.350769052320563 10135/554235/93100/56953/22978/952/65220/30833/51548/683/54981/23408/4860/5169/22933/349565/23530/55191 18
hsa04920 Adipocytokine signaling pathway 33/3586 69/8298 0.25557092604458 0.4871379529579 0.350769052320563 9021/6513/5106/3667/4793/23205/8660/32/5562/92579/2181/51422/7186/10000/3717/948/207/3953/5465/2475/5571/79602/4790/5565/6257/3551/208/6774/7132/1374/2180/4792/10645 33
hsa04922 Glucagon signaling pathway 50/3586 107/8298 0.260255104668397 0.493340720387895 0.35523542337618 90993/2642/3939/5223/102724428/6513/5106/817/3276/5315/23236/5214/5332/5837/5211/32/5562/5330/92579/51422/2308/3709/2776/5567/10000/10488/818/5834/5140/5160/5255/5531/148327/5257/207/5530/5331/5256/5465/5571/5213/5565/801/208/1387/2997/805/5162/200186/1374 50
hsa03022 Basal transcription factors 22/3586 45/8298 0.266636017244249 0.502674458739158 0.361956284553596 9519/6877/8148/2959/6881/10629/6875/2068/6880/6878/2958/2961/27097/6879/2967/6873/728340/6882/6908/51616/2965/6872 22
hsa01210 2-Oxocarboxylic acid metabolism 10/3586 19/8298 0.273330278674255 0.506561051228985 0.364754868314388 586/587/2806/3419/2805/3418/3420/48/50/84706 10
hsa04136 Autophagy - other 16/3586 32/8298 0.273683183997476 0.506561051228985 0.364754868314388 285973/23710/5289/3476/64223/84971/64422/57521/60673/30849/2475/5515/8678/11345/55062/9776 16
hsa05145 Toxoplasmosis 52/3586 112/8298 0.275052134689381 0.506561051228985 0.364754868314388 3310/8651/10319/3914/2775/3911/3312/4793/5603/54205/240/7097/3306/3655/3654/51135/5600/10000/7099/329/3913/4261/3688/3717/7189/3460/958/3304/207/3111/3127/3123/7040/6300/836/2773/4790/146850/3551/3117/208/6774/2770/3459/7132/4792/23118/23533/598/10454/7297/5594 52
hsa05160 Hepatitis C 72/3586 157/8298 0.275545636915931 0.506561051228985 0.364754868314388 9021/1365/91543/1869/7122/10686/7187/6654/1950/1019/1026/54205/1965/5604/4609/9080/10062/3665/4939/949/3265/10197/5519/23586/1017/4940/6773/6041/5520/1870/7531/975/581/7186/10000/7157/9071/6655/3646/8503/7189/5295/10971/148022/673/207/24146/7532/836/5465/4790/637/578/7534/3551/5515/8554/2885/208/6774/44027…
hsa05418 Fluid shear stress and atherosclerosis 64/3586 139/8298 0.276039065597244 0.506561051228985 0.364754868314388 6347/6382/10365/1003/657/1514/3383/6383/2817/5881/3554/7422/5590/3320/3326/1728/4688/5603/5175/2946/92/3162/653361/5155/6714/4313/7295/3690/5562/857/5607/858/4217/8878/5600/7184/10000/3685/7157/5154/4205/8503/2948/5598/7341/5295/25828/4208/3674/207/93/6300/4790/3551/801/208/9181/…
hsa00564 Glycerophospholipid metabolism 46/3586 99/8298 0.288642503988988 0.52688711045609 0.379390871297139 84803/150763/8613/10400/56985/122618/64900/375775/8681/85465/1608/57678/151056/1606/54675/8605/5321/253558/23646/81579/56894/56895/8760/56994/8525/9489/1609/23659/8527/10908/23171/8526/84513/6901/56261/9663/8398/5337/8443/11313/10162/9926/55326/23175/9791/5833 46
hsa04917 Prolactin signaling pathway 33/3586 70/8298 0.291716888314023 0.529696455096516 0.381413770870413 8651/9021/1154/8835/6654/5603/5604/3265/6714/3659/8792/5600/10000/6655/6464/8503/894/3717/2592/5295/207/9306/6776/6300/6777/4790/9655/2885/208/6774/5291/30837/5594 33
hsa04725 Cholinergic synapse 52/3586 113/8298 0.304059467718246 0.544470433470278 0.39205193683901 8973/90993/111/776/2775/107/51764/196883/817/3768/2788/1129/2791/9132/23236/10681/5604/54331/778/5332/3265/5578/5330/112/109/2787/115/775/3709/2776/5567/10000/10488/818/8503/2767/3717/5295/148327/2783/207/113/5331/2773/146850/208/2534/2770/5291/5579/23533/5594 52
hsa04064 NF-kappa B signaling pathway 48/3586 104/8298 0.30427137702226 0.544470433470278 0.39205193683901 6387/4050/3383/3554/10912/7187/2919/5743/3576/29760/8740/23586/10673/2921/142/8792/3654/51135/7186/7188/7099/329/1460/695/7189/148022/958/114609/1459/1540/10892/7128/1457/84433/4790/3551/257397/7132/7329/7706/5579/55367/4792/23118/598/5336/10454/6850 48
hsa00250 Alanine	aspartate and glutamate metabolism 18/3586 37/8298 0.306028645945099 0.544470433470278 0.39205193683901 259307/284716/339983/790/8659/18/158/2806/5471/435/2805/56954/57494/159/84706/2746/7915/2673 18
hsa00790 Folate biosynthesis 13/3586 26/8298 0.306165982878939 0.544470433470278 0.39205193683901 55034/4337/251/1719/231/8836/873/5805/5860/4338/5092/84105/2356 13
hsa04918 Thyroid hormone synthesis 35/3586 75/8298 0.311139939185242 0.55047835394312 0.396378006195503 213/90993/111/107/196883/2878/481/7038/23236/9601/8458/5332/483/5578/7849/5330/112/109/3309/115/3709/7184/2776/5567/10488/476/2882/2876/148327/113/5331/2936/7270/5579/821 35
hsa04261 Adrenergic signaling in cardiomyocytes 70/3586 154/8298 0.31323512077212 0.551357738093782 0.397011216445866 781/90993/185/111/7137/776/107/4625/4624/491/196883/817/3753/10411/154/6546/481/5603/102723475/785/23236/778/6324/5332/4635/5519/483/5578/7169/5330/112/109/5520/115/775/5600/2776/5567/10000/10488/818/476/489/6548/148327/5499/7168/784/5501/207/5526/7171/493/6300/113/5331/2773/14685…
hsa01524 Platinum drug resistance 34/3586 73/8298 0.320179942668673 0.560721219394377 0.403753494361779 332/1317/540/672/2956/1026/7153/54205/2946/4436/4292/5366/4217/581/10000/7157/329/8503/2948/5295/538/207/4193/836/637/578/5429/208/5291/27113/9446/598/7155/5594 34
hsa04962 Vasopressin-regulated water reabsorption 21/3586 44/8298 0.3234747104564 0.563630177310394 0.405848121572091 90993/360/396/1780/112/109/115/51626/5567/10488/148327/6844/140735/4905/5878/5869/8655/84516/1778/51143/6810 21
hsa00600 Sphingolipid metabolism 25/3586 53/8298 0.326928780571873 0.563952146486481 0.406079959026116 130367/8613/166929/427/55627/55304/79603/55331/410/8877/56848/3073/2629/9331/5660/57704/8560/8879/64781/2581/9334/91012/29956/3074/2720 25
hsa04961 Endocrine and other factor-regulated calcium reabsorption 25/3586 53/8298 0.326928780571873 0.563952146486481 0.406079959026116 491/1759/6546/481/23236/5332/483/26052/5578/5330/112/115/2776/5567/1175/476/160/493/5331/7421/1213/1211/5579/1173/1785 25
hsa05235 PD-L1 expression and PD-1 checkpoint pathway in cancer 41/3586 89/8298 0.329216982442545 0.56507392508795 0.406887708072483 916/940/55509/1950/4793/5603/5604/3265/7097/5600/10000/5728/7099/8503/1460/3717/27436/7189/5295/3460/148022/114609/10538/1459/4773/5777/207/5530/6300/1457/2475/4215/4790/3551/208/6774/5291/3459/6199/4792/5594 41
hsa00340 Histidine metabolism 11/3586 22/8298 0.331973924453229 0.566985168001801 0.408263919598551 4128/219/3034/57571/217/223/55748/501/221/224/3067 11
hsa04724 Glutamatergic synapse 52/3586 114/8298 0.334101009028372 0.567807133570385 0.408855784966013 2903/2899/111/22941/776/2775/107/6505/116443/2902/51764/196883/9454/9456/2900/2788/2791/23236/10681/54331/50944/8681/5332/85358/5578/9455/5330/112/109/2787/8605/57030/115/5321/775/3709/7220/2776/5567/156/2783/5530/113/5331/2773/2901/5337/54407/2770/1742/5579/5594 52
hsa04612 Antigen processing and presentation 36/3586 78/8298 0.338904763507126 0.573147761813522 0.412701363197532 926/927/3310/1514/925/3320/3326/3312/5641/5721/10197/3133/3309/3306/3308/3134/4261/5994/5993/811/2923/3304/3111/3105/3127/3123/567/1520/3117/8625/1508/5720/3106/3107/821/6890 36
hsa05164 Influenza A 77/3586 171/8298 0.34143745552725 0.574614254423908 0.413757327365499 6347/9021/91543/3383/8797/23430/291/7416/7187/1019/3838/4793/29107/54205/1965/3576/5604/56000/3665/4939/23586/4940/5578/6352/2224/8480/6773/3606/7514/6041/581/51135/10000/7099/3841/4261/8503/114548/3717/8743/64135/5295/3460/148022/10482/10241/10898/207/3111/3127/3123/836/3337/4928/292/4790/7177/637/578/3551…
hsa04720 Long-term potentiation 31/3586 67/8298 0.349342436984435 0.585063790095291 0.42128163070172 2903/107/2902/817/10411/6196/23236/5604/5332/3265/5578/5908/5330/775/3709/2776/5567/818/6195/5499/673/5501/5530/5331/6197/801/1387/805/5579/5500/5594 31
hsa00514 Other types of O-glycan biosynthesis 22/3586 47/8298 0.360793047077018 0.601321745128364 0.432988350420424 8704/11226/3955/84620/79623/8473/79709/29954/152002/145173/6487/79695/23509/8985/10585/2590/51809/5986/285203/29071/8703/2683 22
hsa04713 Circadian entrainment 44/3586 97/8298 0.370758488347226 0.614959992691313 0.442808720900533 2903/111/776/2775/107/2902/51764/196883/9722/817/116/6263/2788/2791/5592/23236/10681/54331/5332/5578/2982/8864/2983/5330/112/109/2787/6261/115/775/2776/5567/8863/818/2783/113/5331/2773/5593/801/805/2770/5579/5594 44
hsa05144 Malaria 23/3586 50/8298 0.396985760411229 0.655311422688392 0.471864212828255 6347/2994/6382/3043/1378/3383/6383/3082/5175/3576/6403/7097/3606/7059/3683/1379/975/7099/4035/958/948/3689/7040 23
hsa04215 Apoptosis - multiple species 15/3586 32/8298 0.40245092528424 0.66116937725268 0.476082297579351 332/54205/56616/5414/5366/581/329/10018/836/637/578/8678/27113/7132/598 15
hsa04350 TGF-beta signaling pathway 44/3586 98/8298 0.405235499469786 0.662588849843963 0.477104404464303 3397/10468/657/4756/3624/4091/25805/5933/9241/2615/92/7027/4609/7046/268/4092/5519/7050/4088/91/2014/4052/4086/3398/9765/8454/9978/93/7040/1874/2200/6093/5515/6667/1387/57154/60436/659/64750/6199/6500/5518/7048/5594 44
hsa05417 Lipid and atherosclerosis 95/3586 215/8298 0.41130911560579 0.669347381528291 0.481970959696954 6347/3310/1548/7436/19/3383/8797/3329/817/3320/7187/2919/3326/4688/3312/5603/54205/1965/23236/3576/5452/30001/6403/653361/3665/5332/9619/3265/6714/142678/7097/5578/6352/5908/7410/9475/5330/2921/3606/3309/3306/4217/3654/581/3308/51135/7186/5600/7184/10000/7157/818/7099/8503/114548/3717/7189/874…
hsa04926 Relaxin signaling pathway 57/3586 129/8298 0.444902037361817 0.720615976008577 0.518887476241111 90993/59350/111/2775/107/51764/196883/7422/2788/5590/6654/2791/5603/23236/10681/5604/59/54331/7046/1277/5332/3265/6714/4313/2769/5578/409/5330/112/109/2787/115/5600/5567/10000/10488/6655/6464/8503/5295/148327/2783/207/7040/6300/113/5331/2773/4790/2885/208/2770/5291/7423/4792/7048/5594 57
hsa00380 Tryptophan metabolism 19/3586 42/8298 0.453853153866239 0.731679149924544 0.526853636558939 883/259307/4128/1545/219/38/125061/39/1892/847/2639/8942/217/223/1738/1743/501/224/3033 19
hsa04723 Retrograde endocannabinoid signaling 65/3586 148/8298 0.462459123280018 0.741837519471986 0.534168282518349 56901/111/776/2775/107/51764/196883/2788/4726/2791/2166/5743/5603/23236/4706/10681/4700/4712/54331/11343/4708/778/5332/5578/5330/112/4709/109/55967/2787/4725/57030/4702/115/4715/775/3709/5600/2776/5567/4713/4719/4728/4704/4695/4723/4716/4722/4724/54539/2783/4694/4710/6300/113/5331/…
hsa00120 Primary bile acid biosynthesis 8/3586 17/8298 0.465715734894868 0.741837519471986 0.534168282518349 9023/9420/80270/23600/10998/8309/6342/10005 8
hsa04014 Ras signaling pathway 103/3586 236/8298 0.471668651933771 0.741837519471986 0.534168282518349 2903/5923/285/5159/2324/2247/7010/2902/51764/5881/2261/2263/2260/4254/5228/2322/7074/9771/7422/2788/627/6654/3082/1950/2791/80310/10681/5156/5604/3815/54331/10156/8681/7039/22821/8437/8822/5155/10235/1435/3265/1942/56034/9462/5578/5908/83593/5921/9846/22808/3480/5863/2787/8605/5321/2002/5567/100…
hsa05120 Epithelial cell signaling in Helicobacter pylori infection 31/3586 70/8298 0.47379082400316 0.741837519471986 0.534168282518349 3577/2919/5603/3576/526/6714/6352/2921/5600/5058/533/7082/50848/1839/83700/28964/155066/6300/836/4790/3551/6868/8992/102/523/4792/23545/537/9114/5336/998 31
hsa04973 Carbohydrate digestion and absorption 21/3586 47/8298 0.475159639549268 0.741837519471986 0.534168282518349 776/3099/481/23236/2542/280/3098/5332/483/5330/92579/10000/476/8503/5295/6518/207/5331/208/5291/5579 21
hsa00534 Glycosaminoglycan biosynthesis - heparan sulfate / heparin 11/3586 24/8298 0.475206063197997 0.741837519471986 0.534168282518349 9956/9957/26035/64132/126792/3340/64131/9394/2131/26229/11285 11
hsa04977 Vitamin digestion and absorption 11/3586 24/8298 0.475206063197997 0.741837519471986 0.534168282518349 8884/6573/113235/8029/9963/949/25974/151056/55788/10560/4363 11
hsa00603 Glycosphingolipid biosynthesis - globo and isoglobo series 7/3586 15/8298 0.491510282185689 0.758288520036024 0.546014006799395 53947/26301/2523/4668/3073/6482/3074 7
hsa00730 Thiamine metabolism 7/3586 15/8298 0.491510282185689 0.758288520036024 0.546014006799395 205/251/122481/204/9054/203/84284 7
hsa04146 Peroxisome 36/3586 82/8298 0.492338053588607 0.758288520036024 0.546014006799395 255027/51268/5052/2053/23600/8504/11001/847/4598/10478/5192/8309/2181/54677/5189/3418/6647/84769/215/5190/373156/1384/26063/55711/6342/5825/26061/8443/8540/30/390916/10005/2180/5826/4358/55670 36
hsa00500 Starch and sucrose metabolism 16/3586 36/8298 0.504660875734686 0.773813342793186 0.557192826542157 3099/2821/2632/280/3098/5837/92579/5236/5834/2548/5169/55276/7360/178/2997/2595 16
hsa00071 Fatty acid degradation 19/3586 43/8298 0.507360288662914 0.774510175171263 0.557694588376561 219/38/39/1892/23205/2639/10449/217/2181/223/1632/501/224/1376/30/1374/3033/3032/2180 19
hsa00400 Phenylalanine	tyrosine and tryptophan biosynthesis 3/3586 6/8298 0.522135238471822 0.787124968380955 0.566778009268972 259307/2806/2805 3
hsa00440 Phosphonate and phosphinate metabolism 3/3586 6/8298 0.522135238471822 0.787124968380955 0.566778009268972 85465/56994/5833 3
hsa00650 Butanoate metabolism 12/3586 27/8298 0.522468457273156 0.787124968380955 0.566778009268972 38/39/622/1892/18/5019/79944/6296/3157/3033/7915/65985 12
hsa04924 Renin secretion 30/3586 69/8298 0.528779160658938 0.787793057278953 0.567259074043731 4881/185/111/776/358/5139/154/116/23236/5732/778/5332/2982/2983/5330/112/5734/775/3709/2776/5567/5140/5530/5331/2773/5593/801/805/1508/2770 30
hsa04971 Gastric acid secretion 33/3586 76/8298 0.529762287793383 0.787793057278953 0.567259074043731 111/107/6752/196883/3274/817/85366/481/4638/23236/5332/483/7430/5578/5330/112/109/115/3709/340156/2776/5567/818/476/6548/113/5331/2773/801/805/2770/5579/760 33
hsa05133 Pertussis 33/3586 76/8298 0.529762287793383 0.787793057278953 0.567259074043731 712/714/713/718/716/717/5603/3576/3394/3684/3659/3654/51135/5600/7099/114548/3688/7189/710/148022/1072/114609/3689/6300/727/836/2773/3678/4790/801/805/2770/5594 33
hsa04930 Type II diabetes mellitus 20/3586 46/8298 0.542308951006315 0.802989648485745 0.578201547040842 8651/5313/9021/776/3099/8835/3667/5590/5315/3098/8660/775/8503/5581/5295/2475/5580/3551/5291/5594 20
hsa04668 TNF signaling pathway 49/3586 114/8298 0.556257760795855 0.820123621686197 0.590539053296545 6347/90993/3976/9021/3383/8809/3600/64127/192111/7187/2919/5743/5603/5604/1435/6352/3659/2921/4217/7186/5600/10000/7188/182/10488/11035/329/8503/5295/148327/843/9530/1540/207/7128/6300/836/4790/3551/208/1326/257397/5291/7132/4792/23118/10059/10454/5594 49
hsa04360 Axon guidance 78/3586 182/8298 0.567888521778872 0.825595693726847 0.594479279083252 6387/54437/223117/5361/5362/64101/84628/4756/8482/5881/81029/1948/3611/817/22885/7976/5727/5364/5590/7852/2050/2051/7225/6091/5365/3265/6714/1942/10509/10398/9901/5578/5998/10500/1947/9423/9475/10512/5921/54961/57715/7220/64221/5058/818/8503/3688/5295/219699/56288/1072/55558/10627/4773/1808/5530/2773/101…
hsa05165 Human papillomavirus infection 142/3586 331/8298 0.568411476424654 0.825595693726847 0.594479279083252 90993/10319/3914/22801/55502/256076/7473/8326/6696/5159/1101/8322/1869/7148/1978/7015/7481/81029/3955/1293/898/1298/9519/7976/5933/7283/7422/5590/3911/890/7187/6654/1950/1019/7450/5315/5743/1026/3679/8516/1280/3675/3693/526/5604/1291/1277/3265/5519/1017/3690/8900/10207/3659/3133/3280/67…
hsa04614 Renin-angiotensin system 10/3586 23/8298 0.569541377121709 0.825595693726847 0.594479279083252 185/7064/57486/290/1511/5550/1359/5476/5547/4012 10
hsa04964 Proximal tubule bicarbonate reclamation 10/3586 23/8298 0.569541377121709 0.825595693726847 0.594479279083252 358/5106/1468/481/6550/483/476/4190/2746/760 10
hsa04657 IL-17 signaling pathway 40/3586 94/8298 0.591115923148638 0.853284491574394 0.614416903162645 3596/6347/6361/55540/8061/9618/3320/7187/2919/3326/6280/5743/5603/3576/6279/1994/3727/6426/2921/7186/132014/5600/7184/7188/5598/10758/7189/5597/7128/6300/836/84818/4790/3551/257397/3934/51433/4792/23118/5594 40
hsa04660 T cell receptor signaling pathway 44/3586 104/8298 0.611545335829909 0.879096420255494 0.63300306691166 926/927/3702/916/940/29851/925/6654/1019/4793/5603/5604/3265/7410/5600/10000/5058/6655/8503/5295/7006/10451/10892/4773/5777/207/5530/6300/84433/4790/10298/3551/2885/5788/208/1326/2534/5291/8440/3937/7409/4792/998/5594 44
hsa05110 Vibrio cholerae infection 21/3586 50/8298 0.622043106526522 0.890476646272407 0.641197524089361 11015/526/9601/30001/23480/5578/109/115/5567/29927/533/7082/10952/155066/11014/8992/523/23545/537/9114/5336 21
hsa00860 Porphyrin metabolism 18/3586 43/8298 0.628281614457231 0.895690731354317 0.644951983522864 10720/212/124454/3145/1371/3162/3163/210/326625/2395/3052/2058/1352/7390/2235/5498/211/7389 18
hsa04925 Aldosterone synthesis and secretion 41/3586 98/8298 0.646357227936469 0.915934215443646 0.659528527367507 4881/90993/185/111/776/107/491/196883/817/481/23236/778/949/5332/57118/483/5578/5330/112/109/6770/115/775/3709/2776/5567/10488/818/476/25865/2767/3991/5581/148327/493/113/5331/801/805/5579/221955 41
hsa04392 Hippo signaling pathway - multiple species 12/3586 29/8298 0.647791155270288 0.915934215443646 0.659528527367507 23286/7004/1454/79633/5058/9770/83937/92597/8642/4771/11186/55233 12
hsa04728 Dopaminergic synapse 55/3586 132/8298 0.672661079273933 0.94580743678234 0.68103906965868 90993/2903/3800/111/4128/776/2775/51764/817/2788/2791/5603/23236/10681/54331/5332/5519/5578/409/5330/2787/5520/775/3709/5600/2776/5567/10000/406/10488/818/148327/5499/2783/5501/207/5526/5530/6300/5331/2773/1312/55012/5515/801/208/6571/5528/805/2770/5579/5518/2931/5525/5500 55
hsa04260 Cardiac muscle contraction 36/3586 87/8298 0.674401824488277 0.94580743678234 0.68103906965868 781/7137/776/4625/4624/6546/481/1537/27089/785/10975/778/4635/483/7169/7384/1337/1349/29796/9377/1351/775/1329/476/489/6548/1345/1347/7386/7168/784/7171/1350/444/9167/4514 36
hsa05225 Hepatocellular carcinoma 70/3586 168/8298 0.686241970993599 0.95851611333114 0.690190092284207 7473/8326/8322/1869/7015/7481/81029/51176/10912/7976/6654/3082/1019/1728/10023/1026/2946/5604/4609/3162/7046/86/7039/8110/3265/6604/4088/5578/6597/10297/3480/1870/581/8312/2002/10000/1643/5728/7157/6934/6655/6464/6605/8503/2948/5295/673/6599/4041/207/7040/1856/2475/4040/578/6598/51426/57492/288…
hsa05152 Tuberculosis 75/3586 180/8298 0.69056076844363 0.95852717236694 0.690198055464829 4360/2212/2213/1378/718/2209/64127/3329/817/3313/1263/5603/54205/5289/1594/3656/6714/3684/7097/3687/3606/1379/3654/581/8877/56848/9902/64170/51135/5600/3920/10000/818/7099/1509/533/4261/2207/3717/5994/7189/3460/843/114609/5993/10892/207/3111/3689/3127/3123/5530/7040/6300/836/5878/4790/637/7421/1520/801/3117…
hsa00604 Glycosphingolipid biosynthesis - ganglio series 6/3586 15/8298 0.691806567882226 0.95852717236694 0.690198055464829 8705/3073/9197/6482/3074/2720 6
hsa04929 GnRH secretion 26/3586 64/8298 0.706115661387054 0.973830855374109 0.70121764109318 776/6696/2797/23236/5604/778/5332/3265/2550/5578/409/5330/775/3709/7220/2776/10000/8503/2767/5295/207/5331/208/5291/5579/5594 26
hsa04970 Salivary secretion 38/3586 93/8298 0.713204472624065 0.973830855374109 0.70121764109318 111/5554/107/491/196883/154/6263/481/5592/23236/280/5332/483/5578/2982/2983/5330/112/4069/109/115/3709/2776/5567/476/6548/952/6844/683/4025/493/113/5331/5593/1471/801/805/5579 38
hsa05323 Rheumatoid arthritis 38/3586 93/8298 0.713204472624065 0.973830855374109 0.70121764109318 6387/6347/941/940/1514/7010/4050/3383/3600/7422/2919/3576/526/1435/7097/6352/1513/10673/2921/3606/3683/8792/7099/533/284/8741/3111/3689/3127/3123/155066/7040/3117/8992/523/23545/537/9114 38
hsa00524 Neomycin	kanamycin and gentamicin biosynthesis 2/3586 5/8298 0.716363345761726 0.973830855374109 0.70121764109318 3099/3098 2
hsa04911 Insulin secretion 35/3586 86/8298 0.718895016688981 0.973830855374109 0.70121764109318 90993/2740/111/776/107/196883/6513/817/116/481/6804/23236/27345/54795/778/5332/483/3779/5578/5330/112/109/115/775/2776/5567/10488/818/476/2767/148327/6844/113/5331/5579 35
hsa02010 ABC transporters 18/3586 45/8298 0.719788023537385 0.973830855374109 0.70121764109318 8647/9429/19/10347/8714/5243/9619/11194/20/23457/215/22/21/10257/5825/4363/5826/6890 18
hsa05414 Dilated cardiomyopathy 39/3586 96/8298 0.73096777610653 0.975123372693257 0.702148332435114 781/22801/111/7137/776/107/4625/4624/196883/6546/3679/8516/785/3675/3693/778/3690/7169/3676/112/109/7273/3655/115/3673/775/5567/3685/489/3688/7168/784/3674/3695/7171/7040/113/3678/1605 39
hsa04916 Melanogenesis 41/3586 101/8298 0.736663699309547 0.975123372693257 0.702148332435114 90993/7473/111/8326/2775/107/8322/196883/7481/81029/51176/4254/817/7976/23236/5604/3815/5332/3265/5578/5330/112/4157/109/115/2776/5567/10488/6934/818/148327/113/5331/1856/2773/801/1387/805/2770/5579/5594 41
hsa05226 Gastric cancer 61/3586 149/8298 0.741171334915 0.975123372693257 0.702148332435114 999/7473/8326/2247/8322/1869/7015/7481/2263/81029/51176/898/10912/7976/6654/3082/1950/10023/1026/5243/5604/4609/7046/8822/3265/4292/1017/4088/3728/10297/1870/581/8312/10000/1643/7157/6934/6655/9134/6464/8503/1027/5295/673/4041/207/7040/1856/2475/4040/578/51426/6257/2885/208/5291/6199/23401/1495/7048/5594 61
hsa04927 Cortisol synthesis and secretion 26/3586 65/8298 0.741271242499906 0.975123372693257 0.702148332435114 90993/185/111/776/107/196883/23236/778/949/5332/5087/5330/112/109/6770/115/775/3709/2776/5567/10488/2767/148327/113/5331/6667 26
hsa04936 Alcoholic liver disease 58/3586 142/8298 0.744793441011948 0.975123372693257 0.702148332435114 712/714/219/713/51176/718/1571/6319/7187/2919/717/5603/3576/64900/32/6434/5562/2921/217/51422/4217/3654/2308/2194/51135/5600/10000/6934/6720/7099/223/7189/148022/114609/207/501/6300/727/836/5465/84818/5571/79602/4790/5565/224/3551/9663/208/257397/7132/1374/23175/4792/23118/29896/10645/10454 58
hsa04630 JAK-STAT signaling pathway 68/3586 166/8298 0.748110534426426 0.975123372693257 0.702148332435114 3596/5292/3575/3560/5008/8651/3976/9021/3559/1154/3568/3566/5159/53833/8835/4352/3600/6775/3590/6654/1950/2057/23529/1026/5156/1441/3570/50615/4609/5155/1489/3265/6773/10000/6655/5154/8503/894/3717/5295/9466/3460/3597/3574/6778/3561/5777/207/9306/3953/6776/10254/6777/2475/9655/8554/2885/208/…
hsa00740 Riboflavin metabolism 3/3586 8/8298 0.748168455520559 0.975123372693257 0.702148332435114 55312/80308/5169 3
hsa05224 Breast cancer 60/3586 147/8298 0.749907057689543 0.975123372693257 0.702148332435114 7473/8326/10683/2324/2247/8322/1869/7481/81029/51176/2260/10912/7976/672/6654/1950/1019/10023/1026/5604/675/3815/4609/8822/28514/3265/3280/4851/10297/3480/1870/581/8312/10000/1643/5728/182/7157/6934/6655/6464/8503/5295/673/4041/207/8648/1856/2475/4040/4853/578/51426/2885/208/6667/5291/6199/23401/5594 60
hsa04623 Cytosolic DNA-sensing pathway 30/3586 75/8298 0.751273216502798 0.975123372693257 0.702148332435114 10622/55703/171568/4793/5435/9533/3665/23586/5437/6352/51728/5441/3606/5434/55718/11035/114548/79792/115004/51082/836/340061/4790/5440/3551/25939/10621/4792/10623/11128 30
hsa04217 Necroptosis 65/3586 159/8298 0.751371092368352 0.975123372693257 0.702148332435114 8797/291/7416/6775/817/3015/192111/3012/3014/3320/3326/8338/92815/8681/9131/5837/57132/6773/8334/142/5478/8605/581/5321/8878/7186/5481/7188/818/7099/5834/3146/11035/329/91782/114548/3717/8743/3460/148022/1540/6778/6776/7128/8969/6777/292/637/11124/6774/2746/7419/55766/3454/10616/3459/5610/7132/27005/5119/1…
hsa04390 Hippo signaling pathway 64/3586 157/8298 0.759670115195614 0.975123372693257 0.702148332435114 2736/174/3397/999/7473/8326/7161/23286/657/286204/8322/7481/81029/332/51176/7976/5590/4609/7046/85409/268/4092/5519/7004/4088/1454/5054/10207/154796/23513/10297/5520/7531/8312/4086/6934/3398/329/894/92597/10971/56288/5499/5501/4771/3689/7040/7532/1856/7534/5515/659/896/1742/27113/7159/5518/7529…
hsa00360 Phenylalanine metabolism 6/3586 16/8298 0.760042238409631 0.975123372693257 0.702148332435114 259307/4128/8639/2806/2805/221 6
hsa04915 Estrogen signaling pathway 56/3586 138/8298 0.762644423093 0.975123372693257 0.702148332435114 3310/90993/111/2775/107/2288/196883/3320/6654/3326/3312/23236/5604/7039/5332/3265/6714/4313/2550/5330/112/109/3306/115/3709/7184/2776/3858/5567/5914/10000/10488/6655/1509/6464/8503/10499/5295/1839/148327/2289/3304/207/8648/113/5331/2773/5580/2885/801/208/6667/805/2770/5291/5594 56
hsa04913 Ovarian steroidogenesis 20/3586 51/8298 0.763140030803418 0.975123372693257 0.702148332435114 111/1545/107/122970/196883/5743/8681/240/949/51478/112/109/6770/3480/8605/115/5321/5567/113/10965 20
hsa04979 Cholesterol metabolism 20/3586 51/8298 0.763140030803418 0.975123372693257 0.702148332435114 255738/8647/4023/19/341/7416/949/6770/4043/29116/4035/114879/26119/948/6272/7419/6646/10577/9218/7417 20
hsa03010 Ribosome 68/3586 167/8298 0.76886869114096 0.976779169420085 0.703340607118658 6182/51073/6183/200916/6139/64928/51081/65003/79590/219927/11222/65008/51121/6218/28998/55052/64968/64960/51116/63875/51069/64963/64979/51021/29088/51373/10573/51318/29093/51264/6150/65005/6156/29074/9801/51065/54948/6134/6154/64969/6229/23521/6208/11224/6138/6189/124995/6191/6160/6167/6166/6136/6146/6202/6157…
hsa00590 Arachidonic acid metabolism 24/3586 61/8298 0.770098359658733 0.976779169420085 0.703340607118658 2687/5730/8529/2053/2678/1571/5743/8681/10728/240/239/873/151056/8605/5321/284273/81579/80142/3248/4056/8398/4048/5742/127281 24
hsa00130 Ubiquinone and other terpenoid-quinone biosynthesis 4/3586 11/8298 0.7745931757123 0.978881485790269 0.704854403192993 51805/1728/27235/154807 4
hsa04659 Th17 cell differentiation 43/3586 108/8298 0.792220569474037 0.99750400171001 0.718263751040617 3560/3559/3566/916/3554/3556/3320/3326/196/4793/5603/3570/50615/7046/4088/5600/5914/3717/9466/3460/4773/6778/3561/3111/6776/3127/3123/5530/7040/6300/6777/2475/4790/6257/3551/3117/6774/3572/3459/4792/7048/7297/5594 43
hsa05412 Arrhythmogenic right ventricular cardiomyopathy 30/3586 77/8298 0.808175861144186 1 0.720061022120519 781/22801/1824/776/5318/51176/6546/3679/8516/785/3675/3693/1000/778/3690/3676/3728/3655/3673/775/3685/6934/489/3688/784/3674/3695/3678/1605/1495 30
hsa04625 C-type lectin receptor signaling pathway 41/3586 104/8298 0.811679089307481 1 0.720061022120519 338339/6361/1959/6367/5743/1263/5603/3265/6714/3659/6773/22808/51266/64170/3709/5600/10000/5058/8503/114548/2207/5295/1540/10892/4773/207/5530/6300/4193/5580/4790/3551/801/208/6237/805/5291/4792/5336/6850/5594 41
hsa00470 D-Amino acid metabolism 2/3586 6/8298 0.813477399406678 1 0.720061022120519 63826/80017 2
hsa03320 PPAR signaling pathway 29/3586 75/8298 0.81987046486687 1 0.720061022120519 4023/4199/2171/5106/5346/3611/729359/6319/123/11001/10062/23205/10998/8309/10580/376497/2181/9415/1622/948/6342/5465/3157/5467/6257/1376/30/1374/2180 29
hsa05410 Hypertrophic cardiomyopathy 35/3586 90/8298 0.826232232640526 1 0.720061022120519 781/22801/7137/776/4625/4624/6546/3679/8516/785/3675/3693/778/3690/7169/5562/3676/51422/7273/3655/3673/775/3685/489/3688/7168/784/3674/3695/7171/7040/5571/3678/5565/1605 35
hsa04940 Type I diabetes mellitus 16/3586 43/8298 0.829079643558145 1 0.720061022120519 941/3002/940/3329/5799/5551/3382/3133/3134/3111/3105/3127/3123/3117/3106/3107 16
hsa05330 Allograft rejection 14/3586 38/8298 0.831012864970019 1 0.720061022120519 941/3002/940/5551/3133/3134/958/3111/3105/3127/3123/3117/3106/3107 14
hsa05207 Chemical carcinogenesis - receptor activation 85/3586 212/8298 0.841218416452321 1 0.720061022120519 90993/111/776/10720/10683/1545/2247/990/107/993/54852/1869/1978/196883/332/154/2053/7422/3320/6654/1950/3326/196/3838/6196/2946/5604/4609/3837/778/2052/10728/8822/85315/28514/3265/6714/5578/409/367/112/109/9314/115/775/7184/5567/10000/182/10488/6655/3841/8503/2948/3717/5295/148327/6195/20…
hsa03008 Ribosome biogenesis in eukaryotes 65/3586 164/8298 0.844896693419423 1 0.720061022120519 10248/6949/27341/55651/5901/166378/51602/54913/84916/10799/10940/26354/54433/55226/10436/10607/29107/23560/65083/23160/10528/92856/55127/56000/84135/1736/83732/29889/55272/134430/102157402/5822/2091/10775/9790/55505/10813/55341/10171/81691/7514/51096/55131/51367/10885/10556/4809/51077/54464/1460/1019…
hsa04934 Cushing syndrome 61/3586 155/8298 0.855830046627421 1 0.720061022120519 90993/185/7473/111/8326/776/107/8322/1869/196883/7481/81029/51176/898/817/7976/1019/196/1026/2271/54554/23236/5604/11091/778/949/5332/5087/1017/5908/5330/112/10297/109/6770/1870/115/775/3709/8312/2776/5567/10488/6934/818/9134/1027/2767/148327/673/113/5331/4221/1856/2773/5929/1031/6667/2770/405/5594 61
hsa00565 Ether lipid metabolism 18/3586 50/8298 0.880899551392643 1 0.720061022120519 8613/5168/122618/8681/85465/79153/151056/5050/8605/5321/23646/81579/56994/5051/8398/5337/8540/5049 18
hsa00430 Taurine and hypotaurine metabolism 5/3586 16/8298 0.890364036919892 1 0.720061022120519 2687/2326/2678/2330/51380 5
hsa04550 Signaling pathways regulating pluripotency of stem cells 55/3586 143/8298 0.893461719310245 1 0.720061022120519 3976/3397/7473/8326/2247/657/8322/3624/2261/7481/2263/81029/2260/7976/5603/92/5604/4609/3265/4088/91/55183/10297/3480/4211/9314/3720/8312/5600/10000/4086/3398/8503/6498/3717/84333/5295/84759/207/84108/93/6300/1856/7994/2885/208/10336/6774/3572/659/5978/5291/9869/6929/5594 55
hsa04310 Wnt signaling pathway 66/3586 170/8298 0.894057109359832 1 0.720061022120519 7473/8326/343637/22943/8061/8322/5881/7481/81029/51176/8607/4316/25805/817/7976/80319/84133/10023/23236/23002/4609/85409/144165/5332/4088/5578/1454/7088/9475/5330/10297/8312/5567/7157/6934/818/55366/5176/1460/894/7091/4007/8454/4041/1459/4773/9978/5530/5331/81839/1457/1856/4040/56998/57216/5467/27101/1387/7090/8…
hsa05031 Amphetamine addiction 25/3586 69/8298 0.903683587686485 1 0.720061022120519 90993/2903/111/4128/776/116443/2902/817/6804/5578/775/5567/10488/818/148327/5499/5501/5530/801/3066/6571/805/5579/3065/5500 25
hsa04658 Th1 and Th2 cell differentiation 34/3586 92/8298 0.908070887138163 1 0.720061022120519 3596/3560/3559/3566/916/10683/6775/4793/5603/28514/4851/5600/182/3717/55534/3460/4773/6778/3561/3111/6776/3127/3123/5530/6300/6777/4853/4790/3551/3117/3459/4792/7297/5594 34
hsa04024 cAMP signaling pathway 88/3586 225/8298 0.908369602987502 1 0.720061022120519 4881/338442/90993/2903/2740/111/7137/5348/776/107/116443/491/2902/6752/5881/5733/196883/7074/5139/817/10411/154/5727/116/481/1129/64411/627/5604/2149/5732/56670/778/3355/268/5141/2550/483/10398/5908/7410/9475/112/109/115/5142/775/5567/10000/5058/10488/818/476/2696/8503/4301/5140/3991/489/6548/5295/148327/5499/6…
hsa04650 Natural killer cell mediated cytotoxicity 50/3586 132/8298 0.90987178122375 1 0.720061022120519 259197/9437/3002/80329/3383/8797/5881/6654/5604/2185/3265/5551/5578/3133/7410/3683/5058/6655/6464/8503/51744/2207/8743/5295/3460/673/4277/10451/4773/5777/7305/3105/3689/5530/836/3384/637/2885/2534/3454/5291/3459/5579/3937/7409/3106/3107/5336/6850/5594 50
hsa04020 Calcium signaling pathway 94/3586 240/8298 0.912080993632607 1 0.720061022120519 185/2903/776/5159/2324/2247/107/5979/491/2902/5733/2261/196883/3274/7125/2263/2260/553/57105/291/3706/7416/817/154/85366/6263/7422/6546/5023/1129/3082/1950/4638/4485/7852/80310/4923/136/3707/23236/5156/2149/2185/778/8822/5155/5332/5027/57118/56034/2769/5026/5578/552/5330/109/6261/6915/115/8877/56848/775/3709…
hsa04672 Intestinal immune network for IgA production 17/3586 49/8298 0.913059127913432 1 0.720061022120519 6387/941/940/29851/3600/7852/8174/10673/3676/958/3695/8741/3111/3127/3123/7040/3117 17
hsa00512 Mucin type O-glycan biosynthesis 12/3586 36/8298 0.915873411237445 1 0.720061022120519 55808/11226/10610/79623/51301/79695/2650/2590/51809/29071/6482/9334 12
hsa05310 Asthma 10/3586 31/8298 0.92336156880372 1 0.720061022120519 3596/6037/2205/8288/2207/958/3111/3127/3123/3117 10
hsa04610 Complement and coagulation cascades 31/3586 86/8298 0.928631251139963 1 0.720061022120519 1380/3075/2151/712/714/1378/2152/713/718/716/10747/717/7450/5329/1191/1675/2149/3684/5624/5054/3687/5345/1379/4179/5627/7035/2162/710/3689/727/9002 31
hsa04622 RIG-I-like receptor signaling pathway 25/3586 71/8298 0.932736480253357 1 0.720061022120519 7187/4793/5603/3576/9755/54941/3665/23586/5300/7186/5600/7189/64135/843/1540/6300/340061/4214/79132/4790/3551/7706/4792/79671/26007 25
hsa00592 alpha-Linolenic acid metabolism 8/3586 26/8298 0.933020558708727 1 0.720061022120519 8681/151056/8605/5321/81579/9415/8398/30 8
hsa04727 GABAergic synapse 32/3586 89/8298 0.933908045308281 1 0.720061022120519 111/5334/776/2775/107/51764/196883/92745/2788/2791/23710/10681/54331/778/18/6714/2550/5578/112/109/2787/115/775/5567/2783/113/2773/4905/54407/11345/2770/5579 32
hsa04960 Aldosterone-regulated sodium reabsorption 12/3586 37/8298 0.934128335474054 1 0.720061022120519 3667/481/483/5578/476/8503/5295/9351/23327/5291/5579/5594 12
hsa04726 Serotonergic synapse 42/3586 115/8298 0.940806551420539 1 0.720061022120519 111/4128/776/2775/51764/6532/10411/2788/2791/5743/23236/10681/5604/54331/8681/778/3355/240/5332/3265/239/5578/5330/2787/8605/5321/775/3709/7220/2776/5567/673/2783/5331/836/2773/6571/2770/5742/5579/351/5594 42
hsa03260 Virion - Human immunodeficiency virus 1/3586 5/8298 0.941012396494664 1 0.720061022120519 7852 1
hsa00983 Drug metabolism - other enzymes 28/3586 80/8298 0.946819975039699 1 0.720061022120519 1548/4830/10720/51733/7083/6241/4831/6240/1571/3251/2946/7378/1854/4833/1066/1806/7372/4353/3704/3614/4832/7084/2948/3615/29922/7371/8833/9446 28
hsa04966 Collecting duct acid secretion 8/3586 27/8298 0.950113196462833 1 0.720061022120519 526/155066/10723/8992/523/23545/760/9114 8
hsa05030 Cocaine addiction 16/3586 49/8298 0.951339697425695 1 0.720061022120519 90993/2903/111/4128/116443/2902/627/5567/10488/8787/148327/2773/4790/6571/2770/1742 16
hsa05321 Inflammatory bowel disease 22/3586 65/8298 0.952589857372924 1 0.720061022120519 3596/8807/3566/8809/64127/6775/50615/4088/7097/3606/7099/3460/6778/3561/3111/3127/3123/7040/4790/3117/6774/3459 22
hsa04620 Toll-like receptor signaling pathway 37/3586 104/8298 0.954751879440076 1 0.720061022120519 6373/941/6696/51311/7187/5603/3576/5604/3665/3663/7097/6352/1513/54472/3654/51135/5600/10000/7099/8503/7189/5295/148022/958/114609/207/6300/4790/3551/208/1326/3454/5291/4792/23118/10454/5594 37
hsa05171 Coronavirus disease - COVID-19 88/3586 232/8298 0.95746619866384 1 0.720061022120519 6347/712/185/2212/714/713/718/51311/200916/6139/716/7187/10747/717/7450/4793/5603/1675/51121/6218/3576/3570/6403/4939/23586/4940/7097/5578/6773/3654/51135/5600/6156/7099/8503/114548/7189/64135/5295/51065/1839/2162/6134/115004/6154/6229/6300/727/23521/340061/6208/11224/6138/6189/4790/3551/6191/6160/6167/6…
hsa05217 Basal cell carcinoma 21/3586 63/8298 0.958469264461877 1 0.720061022120519 2736/7473/8326/8322/7481/81029/51176/10912/7976/5727/1026/10297/581/8312/1643/7157/6934/1856/578/51426/51684 21
hsa00220 Arginine biosynthesis 6/3586 22/8298 0.960983834219952 1 0.720061022120519 384/2806/435/2805/84706/2746 6
hsa05332 Graft-versus-host disease 13/3586 42/8298 0.963112041058113 1 0.720061022120519 941/3002/940/5551/3133/3134/3111/3105/3127/3123/3117/3106/3107 13
hsa00232 Caffeine metabolism 1/3586 6/8298 0.966519395912261 1 0.720061022120519 1548 1
hsa05034 Alcoholism 69/3586 187/8298 0.967711284983638 1 0.720061022120519 90993/2903/111/4128/2775/116443/2902/51764/8352/440689/8349/3015/2788/3012/3014/627/6654/8338/2791/92815/2030/136/10681/121504/5604/54331/10014/8294/3265/83933/55315/8520/8341/8345/8334/85236/3177/3017/2787/9734/5567/10488/6655/6464/84254/148327/5499/673/2783/5501/8969/2773/3020/5569/2885/801/3066/6571/805/55766/2770/3021/…
hsa05143 African trypanosomiasis 11/3586 37/8298 0.968186976745582 1 0.720061022120519 3043/3383/7064/23236/5332/5578/5330/3606/2776/5331/5579 11
hsa04721 Synaptic vesicle cycle 26/3586 78/8298 0.971533432120394 1 0.720061022120519 6536/6505/6532/1759/6804/526/6812/26052/57030/1175/533/6809/6844/155066/160/4905/1213/1211/6571/8992/2054/523/23545/1173/9114/1785 26
hsa00040 Pentose and glucuronate interconversions 10/3586 35/8298 0.974957158770511 1 0.720061022120519 10720/9942/6652/51181/231/10327/55277/6120/51084/7360 10
hsa04978 Mineral absorption 19/3586 60/8298 0.975468396697949 1 0.720061022120519 7018/142680/7779/491/1317/1181/113235/540/6546/481/6550/3162/3163/483/79901/476/538/493/7421 19
hsa04061 Viral protein interaction with cytokine and cytokine receptor 34/3586 100/8298 0.976783414158343 1 0.720061022120519 6387/3577/6347/6373/3560/6361/8807/3559/6368/53833/8794/1230/6367/8797/8809/2919/5473/7852/3576/3570/8740/5197/8793/1435/1233/8764/6352/2921/3606/5196/8743/3561/3572/7132 34
hsa00350 Tyrosine metabolism 10/3586 36/8298 0.981455514164578 1 0.720061022120519 259307/4128/8639/81889/2806/2184/2805/221/1312/2954 10
hsa05032 Morphine addiction 30/3586 91/8298 0.982742425770991 1 0.720061022120519 111/2775/107/51764/196883/5139/2788/2791/10681/54331/5141/2550/5578/409/112/109/2787/115/5142/5567/2869/5140/156/2868/2783/113/2773/5144/2770/5579 30
hsa04340 Hedgehog signaling pathway 17/3586 56/8298 0.98285944632063 1 0.720061022120519 2736/23432/2619/5727/1454/409/730094/5567/156/894/8454/1954/57154/23288/64750/8452/51684 17
hsa04972 Pancreatic secretion 34/3586 102/8298 0.98423489220898 1 0.720061022120519 51032/111/107/491/196883/481/23236/280/5332/483/5578/5908/5330/112/109/115/3709/7220/5874/2776/81579/476/489/6548/9545/952/683/1359/493/113/5331/4218/5579/760 34
hsa05322 Systemic lupus erythematosus 47/3586 136/8298 0.984650208569451 1 0.720061022120519 941/712/2903/2212/714/940/713/8352/718/2209/440689/8349/3015/3012/716/3014/6628/717/8338/92815/6632/121504/1991/8294/8341/8345/87/6741/8334/85236/3017/1511/81/958/3111/3127/3123/8969/6738/727/6634/3020/3117/55766/3021/94239/9555 47
hsa05320 Autoimmune thyroid disease 15/3586 53/8298 0.991468726749565 1 0.720061022120519 941/3002/940/7038/5551/3133/3134/958/3111/3105/3127/3123/3117/3106/3107 15
hsa00053 Ascorbate and aldarate metabolism 7/3586 30/8298 0.993176539924819 1 0.720061022120519 10720/219/217/10327/223/501/224 7
hsa00591 Linoleic acid metabolism 7/3586 30/8298 0.993176539924819 1 0.720061022120519 1571/8681/151056/8605/5321/81579/8398 7
hsa00910 Nitrogen metabolism 3/3586 17/8298 0.99388839887744 1 0.720061022120519 377677/2746/760 3
hsa04975 Fat digestion and absorption 10/3586 43/8298 0.998127216292389 1 0.720061022120519 19/8613/38/39/949/2806/376497/81579/948/8694 10
hsa04974 Protein digestion and absorption 30/3586 103/8298 0.998904158772451 1 0.720061022120519 51032/1306/256076/8645/6505/1293/1298/117247/6510/1289/6546/481/1280/6550/91522/1291/1277/1302/6520/255631/1294/483/80781/10008/2006/476/1359/120103/54407/5547 30
hsa04976 Bile secretion 25/3586 89/8298 0.998925086182253 1 0.720061022120519 8647/9429/111/10720/358/107/196883/6513/481/8714/5243/6550/2052/949/483/10998/112/109/115/5567/476/6548/10257/113/760 25
hsa04744 Phototransduction 5/3586 29/8298 0.999278965950518 1 0.720061022120519 2979/5148/8787/801/805 5
hsa05150 Staphylococcus aureus infection 26/3586 96/8298 0.999654476322548 1 0.720061022120519 2358/3075/712/2212/714/2213/3383/713/2359/718/2209/716/10747/717/1675/6403/3684/3683/3858/3111/3689/3127/3123/727/3117/6404 26
hsa05206 MicroRNAs in cancer 104/3586 310/8298 0.999841323445441 1 0.720061022120519 406992/5292/8651/7473/54541/5159/1545/993/1869/7148/2261/898/113130/6659/7976/672/7422/3667/995/6654/960/5743/1026/9493/90427/5156/5243/5604/6624/4609/3162/7078/10014/5155/3265/1942/6935/994/7430/8660/3690/5578/6541/131405/3925/4851/10297/2146/1870/9839/1786/5728/7157/6655/9134/6464/5154/8434/8503/1027/5598/23414…
hsa04950 Maturity onset diabetes of the young 3/3586 26/8298 0.999916551242267 1 0.720061022120519 5313/50674/3280 3
hsa05033 Nicotine addiction 5/3586 40/8298 0.999994977360439 1 0.720061022120519 8973/2903/116443/2902/57030 5
hsa00140 Steroid hormone biosynthesis 11/3586 62/8298 0.999995026546099 1 0.720061022120519 10720/1545/9420/1571/51170/51478/51144/7923/79154/79644/1312 11
hsa04060 Cytokine-cytokine receptor interaction 88/3586 295/8298 0.999999450528036 1 0.720061022120519 6387/3577/3596/943/6347/3575/6373/3560/5008/6361/3976/8807/8784/3559/6368/3568/9518/3566/53833/8794/657/55540/9173/4050/1230/6367/8797/8809/3624/3554/27242/4352/10220/3600/3556/51330/3590/2057/2919/23529/5473/7852/7292/3576/92/1441/3570/944/50615/8740/7046/5197/8793/1489/268/1435/58191/7293/1233…
hsa05204 Chemical carcinogenesis - DNA adducts 11/3586 69/8298 0.999999718494112 1 0.720061022120519 1548/10720/1545/1571/5743/2946/2052/873/2948/373156/9446 11
hsa00980 Metabolism of xenobiotics by cytochrome P450 13/3586 78/8298 0.999999871983643 1 0.720061022120519 1548/10720/1545/1572/1571/2946/2052/873/2948/373156/221/8574/9446 13
hsa04742 Taste transduction 15/3586 86/8298 0.999999915800619 1 0.720061022120519 6335/8645/51764/6326/196883/23236/3355/5332/2550/5330/112/5028/775/5567/5331 15
hsa00982 Drug metabolism - cytochrome P450 11/3586 72/8298 0.999999920751086 1 0.720061022120519 1548/4128/10720/2326/1571/2946/2330/2948/373156/221/9446 11
hsa00830 Retinol metabolism 9/3586 68/8298 0.99999998266676 1 0.720061022120519 1548/10720/10170/145226/5959/157506/8694/112724/216 9
hsa04080 Neuroactive ligand-receptor interaction 82/3586 367/8298 1 1 0.720061022120519 2358/8973/79924/2151/185/59350/2903/1135/7425/2642/2740/2899/283869/8862/51083/2797/10316/7068/116443/2902/6752/2894/133/5733/3274/1903/27346/1138/9934/2359/718/140/553/57105/2846/7200/150/154/116/4987/27334/2900/5023/1129/1269/4923/136/5032/59340/5729/5031/2149/5732/3355/53829/5027/2550/1140/80763/5026/10857/…
hsa04740 Olfactory transduction 16/3586 439/8298 1 1 0.720061022120519 51764/5997/83988/817/6546/2788/5592/409/109/343171/5567/818/156/5593/801/805 16

## Sheet: SCF vs unstim
ID Description GeneRatio BgRatio pvalue p.adjust qvalue geneID Count
hsa04110 Cell cycle 85/1866 157/8298 3.35026523273294e-18 1.1491409748274e-15 9.20441290256103e-16 4173/8318/4171/1869/1111/4172/898/4175/4174/9088/990/9319/5591/90381/5111/5933/113130/1663/4609/23594/1028/995/4176/7465/701/993/27085/9212/10403/4998/1870/7043/9700/157570/6502/8317/7027/5526/8900/545/4085/8243/10459/11200/595/57082/699/1019/983/26271/7157/1017/1026/64682/890/151648/5347/81620/9134…
hsa03030 DNA replication 30/1866 36/8298 1.37585537906226e-14 2.35959197509178e-12 1.88999081018553e-12 4173/4171/2237/4172/4175/4174/5111/5983/23649/5985/5425/5422/4176/10714/1763/3978/5424/5984/56655/5982/5427/6119/5558/54107/6117/6118/5557/5426/6742/5981 30
hsa03410 Base excision repair 30/1866 44/8298 1.17680432114343e-10 1.34547960717399e-08 1.07770500988924e-08 7374/2237/5111/5983/5985/55247/5425/10714/3978/5424/5984/56655/5982/5427/4913/7515/54936/54107/27343/55775/3980/10038/5426/328/4350/142/54840/3146/5981/6996 30
hsa04611 Platelet activation 57/1866 124/8298 5.03867807353262e-09 4.32066644805422e-07 3.46077625576846e-07 83660/196883/3710/115/5603/5600/3673/8605/2811/5023/4638/113/2982/2815/2983/2149/6915/6714/83706/5908/10235/3690/6300/8773/695/2814/112/9002/7408/6916/5567/6786/3937/5593/54518/2534/5739/2776/5742/3688/5592/5330/2207/208/71/3674/51206/5291/5336/7094/5331/7450/103910/10627/4659/6093/5028 57
hsa03430 Mismatch repair 18/1866 23/8298 2.08486624642972e-08 1.21394999320522e-06 9.72352150457456e-07 9156/5111/5983/5985/5425/10714/3978/2956/5424/5984/5982/4436/6119/4292/6117/6118/6742/5981 18
hsa03440 Homologous recombination 26/1866 41/8298 2.12352768490709e-08 1.21394999320522e-06 9.72352150457456e-07 5888/8438/83990/675/5425/672/10714/5424/146956/641/79728/7517/6119/5932/5892/7516/7156/5889/84142/11073/6117/6118/4361/6742/51720/80198 26
hsa03460 Fanconi anemia pathway 31/1866 54/8298 2.80950736769315e-08 1.37665861016964e-06 1.1026788315307e-06 5888/83990/675/2177/2175/116028/3280/672/55215/146956/2187/641/2189/79728/6119/545/7398/29089/2176/7156/5889/55120/80010/4292/6117/6118/84126/9894/2178/84464/80198 31
hsa04115 p53 signaling pathway 35/1866 73/8298 1.36425296619968e-06 5.84923459258114e-05 4.68513189708049e-05 1111/898/8797/84883/6241/545/900/10572/11200/595/9540/1019/983/7157/1017/1026/143686/64393/51512/7057/9134/27113/5728/891/83667/896/9133/901/25898/4193/836/596/598/9538/1643 35
hsa04114 Oocyte meiosis 52/1866 131/8298 6.20108552718869e-06 0.000236330259536191 0.000189296295040497 441273/898/9088/196883/387778/995/286151/3710/6196/9700/367/5526/4085/8243/10459/699/10734/115/5603/5600/983/26271/1017/64682/6790/441272/151648/5347/817/9134/113/891/6300/9133/112/5604/991/9985/5567/9126/80315/8881/5525/7534/5519/5534/9232/6197/23291/51434/10971/51433 52
hsa03040 Spliceosome 59/1866 156/8298 9.13579692808007e-06 0.000313357834633147 0.000250993999813568 55110/10189/10465/6628/84321/2521/25949/9128/25804/7307/10946/9775/51645/26121/10084/6636/6631/6632/27339/6635/6434/4116/6627/6426/6633/6432/10286/6430/27316/220988/10772/10915/4670/6431/23450/9879/10569/22827/10594/3312/55696/56949/1665/56259/4809/57819/6428/23020/6427/6634/6625/23451/8175/9410/3…
hsa03420 Nucleotide excision repair 24/1866 47/8298 1.63624790828839e-05 0.000510211847766288 0.000408670530204085 5111/5983/5985/5425/10714/3978/5424/5984/56655/5982/5427/6119/1161/54107/6117/6118/2967/5426/1642/1069/8450/2068/1643/5981 24
hsa05166 Human T-cell leukemia virus 1 infection 76/1866 222/8298 3.38001129882631e-05 0.000966119896247853 0.000773844692099707 7015/1869/1111/3135/898/83660/196883/3554/4609/5902/701/1870/7043/9700/8061/6513/3689/8900/545/4085/11200/3683/595/1019/115/5901/7157/468/1017/1026/64682/890/5971/7538/7416/3111/811/9134/5728/113/3109/55697/3133/4792/2114/896/2224/7514/4055/3134/9133/112/7040/5604/991/2…
hsa01230 Biosynthesis of amino acids 32/1866 75/8298 7.2946282282725e-05 0.00192465960176728 0.00154161778751346 5313/29968/230/65263/26227/5091/5223/2023/10993/2026/7167/586/6470/5315/2875/5230/587/5832/7086/3419/84706/5211/5631/2597/5831/2806/5634/6120/4548/22934/4144/5214 32
hsa01200 Carbon metabolism 44/1866 115/8298 8.8859312053007e-05 0.00217705314529867 0.00174378048464923 5313/29968/230/26227/5091/5223/2023/10993/2026/3099/7167/38/2821/6470/5315/8801/2875/5230/7086/3419/84706/2271/1892/5211/5631/2597/2539/10873/39/2806/1737/5634/6120/5160/22934/4191/9563/51/55902/4190/83440/1738/5214/2746 44
hsa04914 Progesterone-mediated oocyte maturation 40/1866 102/8298 9.76229677109396e-05 0.00223231186165682 0.00178804172438984 441273/9088/196883/387778/995/993/6196/3835/8900/4085/10459/699/115/5603/5600/983/1017/64682/6790/441272/890/5347/113/891/6300/3320/9133/112/5604/5567/673/80315/8881/3326/6197/208/994/5291/51434/51433 40
hsa04218 Cellular senescence 55/1866 156/8298 0.000168516780190237 0.0036125784753282 0.00289361050195077 1869/1111/3135/898/4605/5933/4609/993/3710/1870/7043/1978/8900/545/2305/11200/595/1019/5603/5600/983/7157/1017/1026/890/7416/9134/5728/286826/6237/891/3133/8878/896/6300/3134/9133/7040/5604/83593/7048/10758/5970/3105/4193/5810/4361/823/5534/208/5291/5605/23291/678/7417 55
hsa05222 Small cell lung cancer 36/1866 92/8298 0.000225237542791392 0.00454449865749691 0.00364006183706212 1869/898/7187/4609/1870/3675/6502/595/1163/1019/330/7157/3673/1017/1026/4149/9134/5728/3911/3913/4792/3655/329/1027/5970/1164/836/596/598/3688/7189/208/3674/5291/1643/5747 36
hsa05215 Prostate cancer 37/1866 97/8298 0.000337481475342431 0.00643089700235855 0.00515103304470027 2119/51176/1869/898/2263/1870/367/5328/595/7157/468/1017/5154/1026/2950/2078/9134/5728/56034/4792/5155/3320/5604/2260/1027/673/1950/6655/5970/4193/148327/596/3326/208/5291/7184/5605 37
hsa03013 Nucleocytoplasmic transport 40/1866 108/8298 0.000403666723371142 0.00728724663770008 0.00583695372852454 55706/23165/55110/10189/29107/23225/23511/57122/9631/84321/9775/1434/79902/5901/23279/23636/51194/81929/4116/55705/10482/3843/9688/7514/4927/10762/57510/79228/64328/9818/8021/3838/8480/100101267/5905/7175/10921/4686/6612/11260 40
hsa04540 Gap junction 34/1866 88/8298 0.000439476457209724 0.00753702124114677 0.00603701870167043 7280/113457/196883/84617/5607/10376/3710/203068/115/10383/983/5154/3356/113/2982/2983/7277/56034/5155/6714/5598/81027/112/5604/5567/1950/6655/5593/5578/2776/5592/5330/5331/5605 34
hsa05131 Shigellosis 78/1866 247/8298 0.000518263163497478 0.00846496500379214 0.00678028499613242 9564/83660/3554/3099/8353/23176/3710/664/960/10325/7307/27128/3606/5603/5600/8357/7157/113026/3611/54874/4303/7416/2017/6352/4792/8878/6714/8976/55062/87/25851/8767/6300/1729/57180/7414/3678/7334/9266/9265/57521/340061/5970/9844/4193/837/23118/22863/10241/596/823/30849/598/3688/5330/7189/208/71/5291…
hsa04613 Neutrophil extracellular trap formation 62/1866 190/8298 0.000745526973754133 0.0116234432726213 0.00931016938515927 1378/440689/3012/8343/8334/8353/3017/653361/8349/92815/79885/83933/3014/3015/85236/4353/3689/1511/8969/3683/5603/10014/5600/8357/9734/3684/7416/2811/6403/8520/6714/3690/1991/6300/566/5604/23569/1182/5970/10533/837/5578/6404/1183/55766/5330/208/71/3674/3146/5291/79792/5336/…
hsa04015 Rap1 signaling pathway 67/1866 210/8298 0.000922720871656055 0.0137605764773055 0.0110219747140609 999/9564/9771/7074/83660/196883/2263/1942/3689/64411/10411/5881/3683/7422/50855/115/5603/5600/26037/3684/5154/7410/25780/2533/7057/7424/3815/113/6237/9855/3082/56034/5155/2149/6714/5908/10235/3690/6300/112/9002/5604/2260/83593/7408/5899/57121/673/1950/3937/54518/5578/2776/3688/5330/284/208/…
hsa05132 Salmonella infection 77/1866 249/8298 0.00110594940855915 0.0158058602973245 0.0126602103348218 7280/51176/113457/8797/4609/84617/10376/203068/5058/257364/330/27128/302/3606/5603/1434/10383/5600/114609/338382/89953/10006/6237/7277/4792/127829/8976/10787/2597/6281/81027/51135/329/29109/8767/6300/51626/51164/57180/3320/2316/5604/7295/9266/9265/5970/9844/10810/837/836/9842/23118/596/83547/3…
hsa04068 FoxO signaling pathway 45/1866 131/8298 0.00118776212245738 0.0162960963201152 0.0130528805878474 1901/9454/23710/5106/664/7043/114907/6502/10733/595/3667/5603/5600/1017/1026/4303/5347/80854/5728/891/3276/1032/6300/51422/5565/8660/5562/10018/51701/9133/901/7040/5604/1027/7048/673/1950/6655/8698/4193/208/5291/6789/5605/6774 45
hsa03018 RNA degradation 30/1866 79/8298 0.00129387880027996 0.0170692472498471 0.0136721606021485 2023/2026/56915/7832/23404/10140/25804/10200/3313/694/3329/23016/5211/11340/5393/80349/255967/84186/23019/9924/4850/115752/57819/22803/6499/28960/5214/25904/9125/5394 30
hsa00310 Lysine degradation 25/1866 63/8298 0.00155785670989694 0.0190032766645264 0.0152212834415878 51268/219/38/501/5352/7468/63976/79723/5351/79709/6839/2639/1892/80854/217/2145/2146/39/64324/3033/23067/7799/1738/51111/83852 25
hsa04810 Regulation of actin cytoskeleton 71/1866 229/8298 0.00157083331962935 0.0190032766645264 0.0152212834415878 9564/7074/2263/128239/3691/81624/4628/7430/3675/3689/5058/5881/3683/8826/3684/3673/5154/7410/5305/54961/3679/4638/6237/56034/5155/2149/6714/3655/8976/10787/87/3693/3690/2934/1729/7114/57180/89846/28984/3687/5604/7414/3678/2260/57121/6548/673/1950/6655/23396/3688/208/71/3674/5291/78…
hsa04510 Focal adhesion 64/1866 203/8298 0.00165783864525961 0.0190032766645264 0.0152212834415878 9564/83660/1291/3691/1298/3675/1292/5058/5881/595/7422/330/7059/3673/5154/3611/7410/7148/7057/7424/5728/3679/4638/3911/3082/56034/3913/5155/6714/3655/5908/7791/87/3693/3690/896/329/1729/2316/5604/7414/3678/7408/673/1950/6655/2534/5578/23396/596/3688/208/71/3674/5291/54776/7094/7450/5879/5747/103910/…
hsa00620 Pyruvate metabolism 20/1866 47/8298 0.00166209416890901 0.0190032766645264 0.0152212834415878 5313/3939/5091/219/38/5106/501/5315/10327/2271/217/10873/39/1737/31/5160/4191/55902/4190/1738 20
hsa05219 Bladder cancer 18/1866 41/8298 0.00183214946662438 0.0202718473242633 0.0162373857653299 999/1869/4609/1870/4313/595/7422/1019/1890/7157/1026/7057/6714/5604/673/1950/4193/5605 18
hsa04145 Phagosome 50/1866 152/8298 0.00191848130661682 0.020563721505299 0.0164711717443088 7280/3135/1514/113457/84617/10376/2213/653361/7037/203068/4353/3689/10383/7059/3684/3673/948/338382/3111/811/7057/9902/3109/7277/3133/949/3693/3690/81027/8417/23673/3134/523/3678/3920/3105/535/3688/83547/71/537/1781/5879/3108/1535/5289/4689/6890/5869/23545 50
hsa05130 Pathogenic Escherichia coli infection 62/1866 197/8298 0.00203563514462229 0.0211582683213772 0.0169473930700612 7280/113457/8797/10686/3554/4651/84617/10376/4628/7430/55930/203068/5058/9071/27128/3606/5603/10383/5600/4691/114609/64005/2017/10006/7277/4792/2149/6714/8976/10787/2597/4641/81027/51135/8440/6300/24146/57180/9266/9265/57121/4542/5970/2534/10810/837/836/23118/5777/3688/7189/71…
hsa05161 Hepatitis B 52/1866 162/8298 0.00284545048882408 0.0287055740490194 0.0229926494607766 1869/898/5111/7187/4609/1870/7043/3665/332/8900/5603/5600/114609/7157/468/1017/1026/890/6773/9134/4792/9641/6714/6778/23586/3717/51135/2185/6300/1642/3339/7040/5604/7048/673/6655/5970/5578/836/23118/148327/596/7534/7189/208/5291/537/1643/5605/6774/10971/6776 52
hsa04072 Phospholipase D signaling pathway 48/1866 148/8298 0.00321809545807711 0.0315373354891557 0.0252608395355828 196883/553/9846/10411/27128/2205/115/552/5154/1606/1608/8605/8613/56894/3815/8527/113/26052/6237/56034/5155/2149/2185/2206/1609/8525/112/5604/9266/8526/9265/5899/55326/57121/1950/6655/2534/5578/23396/5330/2207/208/5291/5336/5331/382/5605/2768 48
hsa05169 Epstein-Barr virus infection 62/1866 202/8298 0.00389578000198854 0.0371181261300575 0.0297309526467547 1869/3135/898/3280/7187/4609/1870/10379/960/3665/6502/4940/8900/3683/595/1019/5702/5603/5600/9541/7157/1017/1026/890/5971/6773/10213/3111/811/9134/3109/3133/4792/9641/23586/8819/51135/896/6300/695/10018/3134/1027/5970/3105/4193/836/23118/596/5707/7189/208/5291/5336/1643/5713/5879/3108/…
hsa00010 Glycolysis / Gluconeogenesis 25/1866 67/8298 0.00416089662433769 0.0385726362742656 0.030895989159378 5313/230/3939/219/5223/2023/2026/3099/7167/5106/501/2821/5315/5230/10327/5211/217/2597/1737/5160/5236/55902/83440/1738/5214 25
hsa01232 Nucleotide metabolism 30/1866 85/8298 0.00470980611938412 0.0425121973407567 0.0340515068465168 205/4830/7083/7298/122481/1841/3251/6241/1854/79077/1503/6240/4833/4832/1890/272/204/51251/3615/51816/132/7371/51020/100/159/56953/51727/22978/3704/271 30
hsa04670 Leukocyte transendothelial migration 38/1866 114/8298 0.00493896569163654 0.0426654329891297 0.034174245849817 9564/10686/653361/7430/4313/3689/10411/9071/3683/5603/5600/3684/7410/50848/90952/5175/5908/87/2185/6300/24146/7414/83593/7408/83700/5578/3688/71/5291/7852/5336/5879/5747/1535/103910/10627/4689/6093 38
hsa05203 Viral carcinogenesis 62/1866 204/8298 0.00497556069844078 0.0426654329891297 0.034174245849817 1111/3135/898/440689/5933/8343/7187/5902/3017/8349/10379/79885/83933/3665/6502/85236/5315/8900/1233/595/1019/10014/983/9734/7157/468/1017/1026/890/9134/9093/2959/55697/3133/4792/6714/23513/2967/87/2934/896/1642/4055/3134/5922/3572/1108/1027/991/5567/5970/3105/4193/836/148327/8850/7534/5291/5879…
hsa04010 MAPK signaling pathway 85/1866 294/8298 0.00533006996671085 0.0445905853312639 0.0357162583135181 1848/8912/1844/3554/2263/4609/1846/5607/1942/51776/6196/7043/3925/7786/5058/23162/5881/2322/5536/7422/2069/5603/3556/5600/627/7157/468/5154/4149/25780/5971/8605/11221/7424/3815/409/8550/6237/3082/56034/5155/784/51347/5908/5598/10235/9175/51135/4914/6300/5871/5494/5922/51701/2316/7040/5604/22…
hsa05205 Proteoglycans in cancer 62/1866 205/8298 0.00560556176749852 0.0457787544345712 0.0366679604340129 81029/7074/1514/7976/2817/4609/7430/3710/960/5329/4313/5058/5328/595/7422/8826/5603/5600/7023/7157/3673/1026/7410/817/2017/7057/6237/3082/6714/3693/3690/6300/3339/2316/7040/5604/84309/10855/3678/2260/5567/6548/673/6655/4193/5578/836/5777/3688/27250/208/71/5291/54776/5336/5879/5747/5605/6774…
hsa04140 Autophagy - animal 45/1866 141/8298 0.00591713968826321 0.0471995096063786 0.0378059598197478 54541/1514/23710/664/3476/10325/3667/58476/89849/53349/338382/8408/5728/6237/203228/1509/8878/84971/55062/79065/29982/8660/10645/5562/115201/5604/1965/3920/5567/57521/10533/22863/596/30849/598/9821/7189/208/3146/5291/81631/51100/9342/5605/5289 45
hsa01522 Endocrine resistance 33/1866 98/8298 0.00711907118366339 0.0554963958181033 0.0444516167209604 4854/2100/1869/196883/1870/4313/595/1019/115/5603/5600/7157/1026/182/113/6714/6300/112/5604/1027/5567/8202/673/6655/4193/4853/596/1031/208/5291/5747/5605/4851 33
hsa05418 Fluid shear stress and atherosclerosis 44/1866 139/8298 0.00757279754966629 0.0577215457674564 0.0462339218821732 3162/1514/2817/3554/5607/653361/4313/5881/7422/5603/5600/93/7157/5154/2950/4257/5175/5155/8878/6714/5598/3690/6300/2948/5562/4780/3320/7295/4217/5970/596/3326/4208/208/71/3674/5291/9446/9181/7184/5879/5747/1535/6612 44
hsa04512 ECM-receptor interaction 30/1866 88/8298 0.00824794407522143 0.0615009743000206 0.0492611762845033 9899/1291/3691/1298/158326/3675/960/1292/7059/3673/948/2811/7148/7057/3679/2815/3911/3913/3655/3693/3690/2814/3339/3678/3688/3674/51206/7450/961/9900 30
hsa05221 Acute myeloid leukemia 24/1866 67/8298 0.00881729082783395 0.0643474628499371 0.0515411625098468 1848/51176/4609/8864/1978/4353/8900/2322/595/3684/890/5292/3815/5604/7704/673/6655/5970/3728/208/5291/5605/6774/6776 24
hsa05135 Yersinia infection 43/1866 137/8298 0.00965568489126501 0.0689979149521645 0.0552660911539511 9564/6196/5881/3606/5603/5600/7410/2533/4792/6714/8976/51135/2185/6300/57180/5604/3678/8935/5970/9844/3937/23396/23118/2776/3688/6197/7189/208/71/5291/5585/3984/7454/63916/382/5879/5747/5605/8874/10093/10163/6093/7456 43
hsa05210 Colorectal cancer 29/1866 86/8298 0.0109508468517063 0.0754434885510826 0.0604288798890059 51176/4609/2956/7043/4436/332/5881/595/2069/7157/1026/4292/27113/8312/10018/7040/5604/5899/7048/673/1950/6655/836/596/208/5291/1643/5879/5605 29
hsa04070 Phosphatidylinositol signaling system 32/1866 97/8298 0.0110597670452615 0.0754434885510826 0.0604288798890059 8871/3710/113026/1606/1608/5305/80271/55529/3632/5728/8527/9677/1609/8525/3636/10423/3706/22908/8526/8821/3707/90809/5578/23396/5330/8760/5291/79837/5336/5331/5289/3633 32
hsa03020 RNA polymerase 14/1866 34/8298 0.0112175449449132 0.0754434885510826 0.0604288798890059 10849/25885/171568/84172/9533/5433/55703/5435/51728/51082/55718/84265/64425/5437 14
hsa04137 Mitophagy - animal 25/1866 72/8298 0.0117602475762753 0.0766712584690592 0.0614123015510954 1869/23710/664/65018/1459/7157/468/192111/338382/8408/6237/79735/8887/8878/6714/79065/10133/7030/5970/10241/598/10370/81631/9101/64786 25
hsa00270 Cysteine and methionine metabolism 19/1866 51/8298 0.0118900468859738 0.0766712584690592 0.0614123015510954 29968/26227/3939/10993/6723/586/56267/587/191/4507/1786/2730/2806/23382/4548/4191/1788/4144/4190 19
hsa00240 Pyrimidine metabolism 21/1866 58/8298 0.0120706937531463 0.0766712584690592 0.0614123015510954 4830/7083/7298/790/1841/6241/1854/79077/1723/1503/6240/4833/4832/1890/51251/7372/7371/51020/56953/51727/22978 21
hsa00230 Purine metabolism 40/1866 128/8298 0.0132166602168107 0.0809520438279653 0.0648411337704433 205/4830/5198/196883/122481/10606/3251/6241/56985/6240/4833/4832/5142/2618/115/5471/272/204/3615/5139/113/2982/51816/5631/2983/132/471/11164/8654/51020/112/100/159/5634/56953/58497/5236/22978/3704/271 40
hsa04380 Osteoclast differentiation 40/1866 128/8298 0.0132166602168107 0.0809520438279653 0.0648411337704433 10326/3554/2213/653361/1513/9846/10379/8061/140885/54/5603/5600/5971/6773/8792/4792/8878/3690/6300/695/7305/7040/5604/7048/3460/5970/3937/2534/3726/23118/1540/5534/7006/7189/208/5291/5336/5879/1535/4689 40
hsa03450 Non-homologous end-joining 7/1866 13/8298 0.0135373268646648 0.0814614581505266 0.0652491654972762 2237/5591/27434/3981/27343/2547/4361 7
hsa04071 Sphingolipid signaling pathway 38/1866 121/8298 0.014227971247954 0.0841412782422104 0.0673956532797819 166929/1901/9846/9294/5526/5881/2205/427/5603/5600/7157/79603/5728/1509/2206/6609/6300/8879/5604/4217/8698/5970/2534/5578/2776/596/5525/259230/5519/5330/2207/208/5291/5331/5879/5605/2768/6093 38
hsa05200 Pathways in cancer 140/1866 531/8298 0.0165900250814984 0.096447094965321 0.0772523915481012 999/7015/4854/81029/51176/5888/3162/2100/1869/898/675/7976/3595/196883/3280/7187/2263/4609/2956/1870/7043/4436/3675/54583/4313/367/6513/6502/332/8900/2788/5881/2322/595/3566/7422/1163/1019/330/115/2791/54331/7157/3673/1017/5154/1026/4149/2950/890/25780/2271/5292/6773/817/8031/4292/4257/7424/3815/…
hsa04520 Adherens junction 24/1866 71/8298 0.0189050874528177 0.108074083271941 0.0865654004418497 999/51176/5881/5797/8826/10580/1459/9855/6714/8976/87/5795/51701/7414/2260/7048/2534/10810/5777/117178/71/7454/5879/10163 24
hsa04666 Fc gamma R-mediated phagocytosis 31/1866 97/8298 0.0195988199422222 0.110203200658725 0.0882707852445211 4651/2213/653361/9846/65108/5058/4082/7410/8605/8613/274/3055/2934/3636/57180/8853/5604/7408/10810/5578/23396/208/5291/5788/5336/3984/7454/382/5879/10093/10163 31
hsa01212 Fatty acid metabolism 20/1866 57/8298 0.0202475044683975 0.11173847548337 0.0895005128162026 79071/38/51102/7923/1892/51495/10449/79993/5538/6319/39/401494/31/3033/36/51/2194/9524/37/3992 20
hsa00330 Arginine and proline metabolism 18/1866 50/8298 0.0205233934561292 0.11173847548337 0.0895005128162026 8974/5033/65263/219/6723/112483/501/8659/5832/6303/54498/217/4942/5831/4953/112849/2806/51056 18
hsa00670 One carbon pool by folate 9/1866 20/8298 0.0212295320307159 0.113777023227118 0.0911333529608036 7298/4522/1719/25902/6470/2618/471/10797/4548 9
hsa04066 HIF-1 signaling pathway 34/1866 109/8298 0.0217301849436061 0.114668514394722 0.0918474213810721 230/3162/7018/3939/2023/2026/3099/54583/7037/6513/1978/5230/7422/1026/817/5211/2597/4055/5604/1027/3460/1950/5970/405/5578/596/5160/284/208/5291/5336/5605/5214/6774 34
hsa00030 Pentose phosphate pathway 12/1866 30/8298 0.0234325620268943 0.121778314776133 0.09754224384401 230/2821/7086/5211/5631/2539/5634/6120/22934/5236/9563/5214 12
hsa00062 Fatty acid elongation 11/1866 27/8298 0.0255755289520661 0.13093143926207 0.104873732230782 11332/79071/51102/1892/51495/10449/79993/5538/401494/3033/9524 11
hsa01524 Platinum drug resistance 24/1866 73/8298 0.0265513391931564 0.133928078577245 0.107273986523434 672/1244/2956/4436/332/7153/330/7157/1026/2950/4292/4257/27113/329/2948/1317/4217/4193/836/596/598/208/5291/9446 24
hsa00280 Valine	leucine and isoleucine degradation 17/1866 48/8298 0.0281878929023881 0.140122424137958 0.112235546110195 219/38/501/586/587/1892/3028/10449/217/64087/39/5019/3033/36/1738/27034/3712 17
hsa05230 Central carbon metabolism in cancer 23/1866 70/8298 0.0296861497436598 0.144474376865733 0.115721382114336 3939/5223/2263/4609/3099/6513/5315/2322/7157/5211/3815/5728/2539/4914/6510/8140/5604/2260/5160/208/5291/5605/5214 23
hsa00532 Glycosaminoglycan biosynthesis - chondroitin sulfate / dermatan sulfate 9/1866 21/8298 0.029905774803111 0.144474376865733 0.115721382114336 166012/29940/79586/55501/11285/55454/64132/54480/50515 9
hsa04621 NOD-like receptor signaling pathway 53/1866 186/8298 0.0313926395388498 0.14955104669202 0.119787703503506 7226/23710/7187/3710/10379/3665/4940/2634/330/3606/2920/5603/5600/2921/6773/7416/56919/115362/6352/4792/9641/63940/84674/51135/329/8767/6300/118429/115361/3428/3320/7295/55914/340061/5970/837/23118/596/598/10059/6041/3326/10135/5330/7189/79792/257397/5585/5331/81631/140609/1535/7417…
hsa05416 Viral myocarditis 20/1866 60/8298 0.0352015555315137 0.163336407883113 0.130829530328349 3135/3689/959/942/5881/3683/595/3111/3109/3133/3134/3105/2534/836/8672/71/1604/5879/3108/1981 20
hsa04210 Apoptosis 40/1866 136/8298 0.0352387585520419 0.163336407883113 0.130829530328349 1514/113457/8797/10376/1513/3710/56616/4001/8722/332/330/84823/7157/468/27113/1522/9131/7277/1509/4792/10038/4914/1519/329/4000/10018/5604/4217/1965/5970/142/836/596/823/598/208/71/5291/5605/4170 40
hsa04062 Chemokine signaling pathway 54/1866 192/8298 0.0379209973547631 0.173425361235783 0.138910600836395 9564/7074/1230/196883/653361/5058/1233/2788/5881/1794/115/2920/2791/54331/7410/5196/2921/6773/56477/5473/409/3055/113/2869/6352/4792/6714/5908/3717/10235/10681/2185/112/5604/2868/5567/156/673/6655/5970/9844/408/2776/5330/208/5291/7852/5336/5331/7454/5879/5747/6774/6093 54
hsa01240 Biosynthesis of cofactors 44/1866 153/8298 0.0404692154867852 0.182643959367991 0.146294532438379 29968/205/4830/51805/219/122481/4522/790/1719/25902/8566/125061/124454/586/6470/3145/1723/57026/1503/53354/4351/587/4833/8836/4832/5373/10327/204/9054/1371/217/2990/2730/7372/93100/23498/10797/159/154807/51727/79717/326625/4144/1738 44
hsa05212 Pancreatic cancer 24/1866 76/8298 0.0421814106817932 0.185490049536603 0.14857419956745 5888/1869/675/1870/7043/5881/595/7422/1019/7157/1026/7040/5604/5899/7048/673/1950/5970/598/208/5291/1643/5879/6774 24
hsa05220 Chronic myeloid leukemia 24/1866 76/8298 0.0421814106817932 0.185490049536603 0.14857419956745 1869/4609/1870/7043/9846/595/1019/7157/1026/4792/7040/5604/1027/7048/673/6655/5970/4193/598/208/5291/1643/5605/6776 24
hsa04120 Ubiquitin mediated proteolysis 41/1866 142/8298 0.0440144573563927 0.19110074523092 0.15306826608952 672/6502/378884/330/55120/1161/64682/55284/10055/27339/7318/23327/140739/54926/7327/329/26259/1642/26272/7320/25898/7334/991/8450/868/4193/8881/7328/7189/10054/9820/55585/1643/51465/23291/83737/9039/51434/55958/51433/7323 41
hsa04144 Endocytosis 68/1866 251/8298 0.0469452407948938 0.201277719908107 0.161219840098254 3135/2263/7037/64411/440073/50855/9744/27128/642517/1601/274/409/2869/116983/26052/3133/23327/6714/8976/80230/9765/57132/57180/3134/8853/9922/9266/9265/116985/2868/7048/156/3312/868/3105/4193/25978/30845/408/23396/51510/51160/830/1175/7189/5867/7852/253725/7251/23325/51100/8723/382/10938/377/10254/10890/2…
hsa05140 Leishmaniasis 24/1866 77/8298 0.0486539907668184 0.204666218879364 0.163933966940353 1378/653361/7043/65108/3689/5603/5600/3684/3111/3109/4792/3717/51135/6300/7040/3460/5970/23118/5777/3688/7189/3108/1535/4689 24
hsa00561 Glycerolipid metabolism 20/1866 62/8298 0.0489289502860288 0.204666218879364 0.163933966940353 219/501/57104/10327/7920/1606/1608/8613/56894/8527/217/231/57678/11343/1609/8525/84513/8526/55326/8694 20
hsa05216 Thyroid cancer 13/1866 37/8298 0.0545090181137745 0.225260159193068 0.180429343407675 999/51176/4609/595/7157/1026/8031/4914/5604/673/1643/7175/5605 13
hsa00020 Citrate cycle (TCA cycle) 11/1866 30/8298 0.055437815892553 0.226371081561258 0.181319172280155 5091/5106/8801/3419/2271/47/1737/5160/4191/4190/1738 11
hsa05163 Human cytomegalovirus infection 61/1866 225/8298 0.0566388813297242 0.228554544659946 0.18306808702239 9564/1869/3135/1230/196883/3554/4609/3710/1870/1978/2788/5881/595/7422/1019/115/5603/5600/2791/54331/7157/468/1026/811/113/5734/3133/6352/4792/6714/10681/3690/2185/5732/6300/3134/112/5604/5567/340061/6655/5970/3105/4193/5578/836/148327/2776/5534/5330/208/5291/7852/5331/5879/5747/5605/27…
hsa05202 Transcriptional misregulation in cancer 53/1866 193/8298 0.0585653236750023 0.232390135752743 0.186140326627178 2119/1848/4094/3248/7490/4609/860/8353/8864/4353/8900/7468/942/5328/2322/2521/330/8464/8357/8842/7157/3684/5154/1026/4149/890/2078/4086/4613/2313/3205/171558/8148/4066/4914/1991/329/7030/5087/1027/4211/7704/7048/221037/5970/4193/598/3728/4208/1031/1643/5747/85414 53
hsa04216 Ferroptosis 14/1866 41/8298 0.0589444367652729 0.232390135752743 0.186140326627178 3162/7018/112483/7037/23516/6303/7157/8031/2730/5094/10533/2495/81631/7417 14
hsa00100 Steroid biosynthesis 8/1866 20/8298 0.0598850420790938 0.233415561740104 0.186961674433534 10682/1718/51478/1717/3930/2222/6309/4047 8
hsa04664 Fc epsilon RI signaling pathway 21/1866 68/8298 0.0679698008705264 0.261951030321242 0.209818072468449 9846/5881/2205/5603/5600/7410/8605/2206/6300/695/5604/6655/3937/2534/5578/2207/208/5291/5336/5879/5605 21
hsa04722 Neurotrophin signaling pathway 34/1866 119/8298 0.0707767380732601 0.269738012879202 0.21605530569732 5607/6196/4145/3667/5603/5600/627/7157/468/5664/817/6272/3656/4792/5908/5598/51135/4914/8767/6300/5604/4217/673/6655/5970/596/6197/7189/208/5291/9500/5336/5879/5605 34
hsa04933 AGE-RAGE signaling pathway in diabetic complications 29/1866 100/8298 0.0765156449348495 0.288405123215971 0.231007325945584 2152/7043/4313/595/7422/1019/5603/5600/113026/5292/7424/3717/6300/1729/7040/1027/7048/5970/5578/836/596/5330/208/5291/5336/5331/5879/6774/6776 29
hsa05211 Renal cell carcinoma 21/1866 69/8298 0.0778037296099778 0.290072600611113 0.232342945402794 7043/54583/6513/5058/7422/1026/2271/3082/5155/5908/7030/7040/5604/673/6655/405/208/5291/5879/5605/201163 21
hsa05100 Bacterial invasion of epithelial cells 23/1866 77/8298 0.0805989004742503 0.297262611426536 0.238102014983354 999/9564/23176/10459/3611/2017/1731/26052/6714/8976/57180/7414/3678/79658/9844/3688/71/5291/63916/5879/5747/10093/10163 23
hsa05213 Endometrial cancer 18/1866 58/8298 0.0831154182257223 0.303282855866199 0.2429241226978 999/51176/4609/595/7157/1026/3611/4292/5728/8312/5604/673/1950/6655/208/5291/1643/5605 18
hsa05167 Kaposi sarcoma-associated herpesvirus infection 52/1866 194/8298 0.0871566398770734 0.311484147037334 0.249493209687722 51176/1869/3135/1230/7187/4609/3710/1870/10379/3665/942/1233/2788/595/7422/1019/2920/5603/5600/2791/54331/7157/1026/2921/7538/6773/3055/3133/4792/9641/5155/6714/3717/10681/1827/6300/3134/3572/5604/5970/3105/836/22863/5534/208/5291/5336/81631/5879/5605/5289/6774 52
hsa05014 Amyotrophic lateral sclerosis 93/1866 364/8298 0.0871792364885832 0.311484147037334 0.249493209687722 7280/113457/4744/516/10452/84617/55706/10376/23165/10189/3710/29107/23225/203068/23511/57122/9631/2521/8632/65018/5702/5603/10383/5600/79902/23279/23636/7157/468/89953/8408/81929/7416/10213/10280/4712/4726/203228/7277/6432/8878/10482/3181/9973/55062/81027/220988/29982/4711/10133/6300/968…
hsa05120 Epithelial cell signaling in Helicobacter pylori infection 21/1866 70/8298 0.0885467372261821 0.313108565655469 0.250794339837586 5058/2920/5603/5600/50848/2921/6352/4792/6714/6300/523/102/83700/5970/836/535/1445/537/5336/5879/23545 21
hsa05231 Choline metabolism in cancer 28/1866 98/8298 0.0941699534977716 0.329594837242201 0.263999547399768 6583/1978/5881/5154/1606/1608/8605/8613/8527/56034/5155/1609/8525/5604/8526/1950/6655/10810/5578/23396/23446/208/5291/7454/5879/5605/10163/57153 28
hsa04217 Necroptosis 43/1866 159/8298 0.0996018490953735 0.345085194340536 0.276407045336443 8797/3012/8334/92815/10379/3014/3015/5837/8969/330/192111/8605/6773/817/7416/9131/8878/6778/3717/57132/329/6609/3320/5478/3460/142/5836/25978/5834/596/823/51510/2495/10059/1540/3326/55766/3146/94239/2746/7417/6774/6776 43
hsa01521 EGFR tyrosine kinase inhibitor resistance 23/1866 79/8298 0.102161847266916 0.35041513612552 0.280676233017526 2263/1978/7422/5154/5728/3082/56034/5155/6714/3717/10018/5604/673/1950/6655/5578/596/598/208/5291/5336/5605/6774 23
hsa04922 Glucagon signaling pathway 30/1866 107/8298 0.104387528325063 0.354504180351451 0.283951484031697 2642/3939/5223/5106/3710/6513/5837/5315/468/817/5211/3276/51422/5565/5255/5562/200186/5567/5836/5834/148327/2776/31/5160/5534/5330/208/5331/5214/5257 30
hsa01250 Biosynthesis of nucleotide sugars 12/1866 37/8298 0.107543838606063 0.361642516096857 0.289669162808899 3099/2821/2582/4351/5373/140838/2584/55577/64841/6675/55907/5236 12
hsa05165 Human papillomavirus infection 84/1866 331/8298 0.112510476368506 0.368528743866915 0.295184907623953 7015/4854/81029/1869/3135/898/7976/3280/5933/7187/1291/3691/55502/1298/10379/3675/1978/5315/1292/5526/8900/545/595/7422/50855/1019/7059/7157/3673/1017/1026/890/6773/7148/7057/9134/5728/3679/182/27175/5986/5734/3911/3133/3913/9641/7283/3655/23513/3659/3693/3690/896/8312/3134/523/1108/5604…
hsa05218 Melanoma 21/1866 72/8298 0.112814921591913 0.368528743866915 0.295184907623953 999/1869/1870/595/1019/7157/5154/1026/5728/3082/56034/5155/5604/2260/673/1950/4193/208/5291/1643/5605 21
hsa05223 Non-small cell lung cancer 21/1866 72/8298 0.112814921591913 0.368528743866915 0.295184907623953 1869/1870/595/1019/7157/1026/3082/5604/83593/673/1950/6655/5578/208/5291/5336/1643/6789/5605/6774/6776 21
hsa01523 Antifolate resistance 10/1866 30/8298 0.116260731394847 0.376202178004081 0.301331190606307 7298/6573/1244/1719/6470/8836/2618/239/471/5970 10
hsa05417 Lipid and atherosclerosis 56/1866 215/8298 0.119249103784287 0.382265818672994 0.306188057921287 19/7436/8797/7187/9619/653361/3665/959/3606/30001/2920/5603/5600/142678/114609/7157/468/948/3329/7410/2921/817/6403/6352/4792/9641/6714/5908/3717/51135/6300/4780/3320/4217/1965/3312/5970/5578/836/23118/596/598/3326/5534/5330/7189/3309/208/5291/7184/5331/5879/5747/1535/4689/6774 56
hsa04710 Circadian rhythm 11/1866 34/8298 0.121983785579416 0.384462508606067 0.307947567120404 8864/8553/9975/406/51422/5565/5562/5187/26224/1408/23291 11
hsa00480 Glutathione metabolism 17/1866 57/8298 0.122176132472482 0.384462508606067 0.307947567120404 6723/6241/494143/6240/51060/2950/4257/290/27306/2730/2539/4953/2948/2876/51056/373156/9446 17
hsa00562 Inositol phosphate metabolism 21/1866 73/8298 0.126348640377575 0.393978033177349 0.315569331469351 8871/7167/113026/5305/80271/3632/5728/3636/10423/3706/22908/8821/3707/23396/5330/5291/79837/5336/5331/5289/3633 21
hsa00750 Vitamin B6 metabolism 3/1866 6/8298 0.131690927768875 0.405598237943191 0.324876906868722 29968/8566/57026 3
hsa01040 Biosynthesis of unsaturated fatty acids 9/1866 27/8298 0.132440240961042 0.405598237943191 0.324876906868722 11332/79071/51495/79993/6319/401494/51/9524/3992 9
hsa05144 Malaria 15/1866 50/8298 0.135264213884281 0.410580755418657 0.328867813915205 3043/1378/7043/3689/959/3683/3606/7059/948/975/7057/6403/3082/5175/7040 15
hsa04668 TNF signaling pathway 31/1866 114/8298 0.136612723002927 0.411036526228104 0.329232878151098 3976/8809/7187/330/2920/5603/5600/468/192111/2921/7424/182/6352/4792/3659/4323/329/6300/5604/4217/5970/836/3726/23118/148327/10059/1540/208/5291/257397/83737 31
hsa04657 IL-17 signaling pathway 26/1866 94/8298 0.139843609162927 0.417098764720731 0.334088622348046 7187/6280/8061/2920/5603/5600/2921/6426/4792/9641/5598/6300/3320/84818/3934/10758/5970/836/23118/3326/7189/257397/5597/7184/1994/51433 26
hsa04371 Apelin signaling pathway 37/1866 139/8298 0.141844423677516 0.419419287253346 0.335947319236223 999/4854/196883/3710/59/7019/2788/595/115/10014/2791/54331/6262/182/6547/4638/113/6237/6261/4209/10681/51422/5565/5562/112/5604/5567/6548/2776/30849/5330/4208/208/5331/81631/5605/5289 37
hsa03008 Ribosome biogenesis in eukaryotes 43/1866 164/8298 0.144505703013815 0.423636377211441 0.339325132583048 54913/10248/29107/6949/51602/55127/10799/23195/55226/55651/23160/27341/81691/65083/10940/84916/54433/10528/26354/5901/134430/1459/55341/2091/83732/51367/10482/55272/28987/92856/9790/10775/1736/7514/23560/29889/51119/10436/10607/4809/22803/51096/51077 43
hsa04151 PI3K-Akt signaling pathway 88/1866 354/8298 0.152256457256526 0.439466153246796 0.352004498994672 54541/898/672/2263/4609/1291/3691/1942/5106/1298/3675/1978/1292/5526/2788/2322/595/3566/7422/2069/1019/3667/2791/627/7059/54331/7157/3673/468/1017/5154/1026/7148/7057/7424/3815/9134/5728/3679/3911/3082/56034/3913/5155/2149/3655/4602/3717/10681/3693/3690/4914/896/5562/10018/3320/5604/3678/226…
hsa04640 Hematopoietic cell lineage 27/1866 99/8298 0.152467849085623 0.439466153246796 0.352004498994672 945/1378/3554/3675/960/7037/952/2322/3566/951/3684/3673/948/928/3111/2811/3815/290/3109/2815/3655/3690/2814/3678/3674/1604/3108 27
hsa04142 Lysosome 35/1866 132/8298 0.15568218560798 0.442717685282614 0.354608917780458 1514/1513/8722/1511/427/54/8906/6272/1522/5641/4126/2990/1509/5538/2581/1200/23659/4758/1519/6609/4668/1777/26503/3920/950/285362/2517/535/5476/537/2760/9516/967/23545/8763 35
hsa05214 Glioma 21/1866 75/8298 0.156177375857715 0.442717685282614 0.354608917780458 1869/1870/595/1019/7157/5154/1026/817/5728/5155/5604/673/1950/6655/4193/5578/208/5291/5336/1643/5605 21
hsa04360 Axon guidance 47/1866 182/8298 0.15844697316806 0.445469768824954 0.356813287289591 2050/81029/64101/9423/7976/10154/1942/5364/5058/10500/5881/50855/3611/2051/817/54961/6237/22885/64218/6714/1948/1947/8440/5998/55558/84628/8482/2242/7225/2534/5365/5578/10509/54910/3688/5534/5291/7852/5336/3984/23654/5921/5879/5747/103910/10627/6093 47
hsa05145 Toxoplasmosis 30/1866 112/8298 0.162479379495555 0.450518346364979 0.360857107261806 7043/959/330/5603/5600/3111/3109/3911/3913/4792/3655/3717/51135/329/6300/4261/7040/3312/3460/5970/836/23118/596/598/3688/7189/208/10105/3108/6774 30
hsa04136 Autophagy - other 10/1866 32/8298 0.163267052853336 0.450518346364979 0.360857107261806 23710/3476/84971/55062/79065/115201/57521/10533/30849/5289 10
hsa04064 NF-kappa B signaling pathway 28/1866 104/8298 0.16505267344349 0.450518346364979 0.360857107261806 7187/3554/60401/959/5328/330/2920/114609/1459/5971/10673/2921/8792/4792/23586/51135/329/695/4055/5970/142/23118/596/598/1540/7189/257397/5336 28
hsa05170 Human immunodeficiency virus 1 infection 54/1866 212/8298 0.16549653539938 0.450518346364979 0.360857107261806 1111/3135/995/7465/3710/545/5058/2788/5881/5603/5600/2791/983/54331/8906/200316/9582/811/891/3133/4792/9730/10681/51135/2185/6300/1642/3134/9133/5604/8450/340061/5970/3105/5578/836/60489/23118/2776/596/598/5534/7189/208/5291/7852/85363/5336/3984/5879/5747/5605/23291/6890 54
hsa05414 Dilated cardiomyopathy 26/1866 96/8298 0.167479782124668 0.452327285580797 0.362306035097708 196883/3691/7043/3675/115/7273/3673/6262/3679/6547/113/7171/3655/784/3693/3690/4000/112/7040/3678/5567/3688/71/3674/7168/2010 26
hsa04921 Oxytocin signaling pathway 40/1866 154/8298 0.170864499214825 0.452602130417827 0.362526180877866 7226/196883/5607/3710/952/3768/595/115/1026/8605/817/6262/4638/113/2982/6261/2983/6714/784/5598/1827/51422/5565/10645/5562/112/5604/5567/5578/2776/29904/5534/5330/4208/71/54776/5331/5605/4659/6093 40
hsa04152 AMPK signaling pathway 32/1866 121/8298 0.172657763298753 0.452602130417827 0.362526180877866 5106/1978/5526/8900/595/3667/948/890/8408/5211/81617/6319/51422/5565/8660/10645/5562/200186/57521/148327/31/5525/29904/5862/5519/51552/208/5291/10890/2194/1994/5214 32
hsa04919 Thyroid hormone signaling pathway 32/1866 121/8298 0.172657763298753 0.452602130417827 0.362526180877866 4854/4609/9882/6513/595/481/7157/113026/5211/6714/23389/3690/1827/5604/483/5567/8202/6548/4193/5578/4853/8850/5330/208/71/5291/5336/5331/5605/9862/5214/4851 32
hsa00770 Pantothenate and CoA biosynthesis 7/1866 21/8298 0.173887386708664 0.452602130417827 0.362526180877866 219/586/53354/587/217/8876/79717 7
hsa04730 Long-term depression 17/1866 60/8298 0.174179245525228 0.452602130417827 0.362526180877866 3710/8605/2982/6261/2983/2781/5604/673/5593/5578/2776/5519/5592/5330/5331/5605/2768 17
hsa00051 Fructose and mannose metabolism 10/1866 33/8298 0.189748554480766 0.485699658111214 0.389036706358837 230/3099/7167/55556/4351/5373/6652/5211/231/5214 10
hsa04130 SNARE interactions in vesicular transport 10/1866 33/8298 0.189748554480766 0.485699658111214 0.389036706358837 10791/8674/8676/6844/8417/8773/6810/6811/51272/9342 10
hsa04928 Parathyroid hormone synthesis	secretion and action 28/1866 106/8298 0.193931222810192 0.49048012478446 0.392865774340169 4324/196883/142680/860/3710/4326/5142/115/468/1026/409/113/4209/4323/112/5604/2260/5567/673/408/5578/148327/2776/596/5330/4208/5331/2768 28
hsa00520 Amino sugar and nucleotide sugar metabolism 14/1866 49/8298 0.194749046801932 0.49048012478446 0.392865774340169 3099/2821/2582/4351/5373/5973/140838/2584/55577/64841/6675/80896/55907/5236 14
hsa05146 Amoebiasis 27/1866 102/8298 0.195906055671927 0.49048012478446 0.392865774340169 3554/5052/7043/3689/1511/2920/3684/338382/2921/3911/3913/5273/87/7040/7414/5567/5970/5578/836/2776/5330/5291/5331/5747/5272/5269/5869 27
hsa04750 Inflammatory mediator regulation of TRP channels 26/1866 98/8298 0.197876916841374 0.490872448037642 0.39318001822257 196883/3554/3710/115/5603/3556/5600/3356/8605/817/5029/239/113/5734/6714/4914/5732/6300/112/5567/5578/2776/5330/5291/5336/5331 26
hsa04530 Tight junction 43/1866 169/8298 0.199893436800343 0.490872448037642 0.39318001822257 7074/113457/5111/10686/10376/4628/7430/5872/9071/595/50855/1019/154810/50848/2017/154796/7277/23327/6714/23513/87/79778/51422/5565/24146/5562/57180/4217/7408/5567/83700/51762/3688/5519/71/9181/7454/5879/103910/10627/9693/10093/6093 43
hsa00511 Other glycan degradation 6/1866 18/8298 0.200849475880034 0.490872448037642 0.39318001822257 284004/4126/4758/64772/2517/57704 6
hsa05410 Hypertrophic cardiomyopathy 24/1866 90/8298 0.20178721624871 0.490872448037642 0.39318001822257 3691/7043/3675/7273/3673/6262/3679/6547/7171/3655/784/3693/3690/51422/5565/4000/5562/7040/3678/3688/71/3674/7168/2010 24
hsa04514 Cell adhesion molecules 40/1866 157/8298 0.207393314362053 0.50095709032524 0.401257635644891 999/64101/3135/10686/257194/5817/80381/139065/6402/3689/26047/959/942/9071/5797/3683/3684/50848/4359/3111/90952/6403/10666/3109/3133/5175/3655/57555/24146/3134/84628/29126/83700/3105/9019/3688/6404/64115/5788/3108 40
hsa00510 N-Glycan biosynthesis 14/1866 50/8298 0.217882037381019 0.521520219731172 0.417728333128237 8704/4121/79053/4122/29929/10195/4248/6185/56052/1798/11282/6480/3703/4249 14
hsa00380 Tryptophan metabolism 12/1866 42/8298 0.218947264260317 0.521520219731172 0.417728333128237 219/38/125061/501/56267/2639/1892/217/23498/39/3033/1738 12
hsa04910 Insulin signaling pathway 35/1866 137/8298 0.220778553759703 0.522255475445367 0.418317259755228 5313/3099/5106/1978/5837/3667/10580/3632/23433/5575/5509/9322/51422/5565/3636/8660/5255/5562/5577/5604/5567/673/57521/6655/868/5836/5834/31/8835/5573/208/5291/5605/2194/5257 35
hsa04141 Protein processing in endoplasmic reticulum 43/1866 171/8298 0.224800517733722 0.522706646409024 0.418678639597224 91319/4121/10970/51035/30001/64215/22824/468/9601/23640/811/81567/25956/23645/3300/10808/7327/10130/55432/56886/4780/6185/3320/4217/56605/1965/80700/3312/9373/596/823/3326/573/3309/5034/7184/10525/51465/3703/9632/3301/10956/7323 43
hsa04931 Insulin resistance 28/1866 108/8298 0.22520891087155 0.522706646409024 0.418678639597224 5106/6196/9882/133522/6513/5837/10062/3667/57761/948/376497/5728/5509/4792/51422/5565/8660/5562/200186/5970/5836/5834/148327/6197/208/5291/22877/6774 28
hsa04926 Relaxin signaling pathway 33/1866 129/8298 0.226474032047873 0.522706646409024 0.418678639597224 196883/59/4313/2788/7422/115/5603/5600/2791/54331/468/7424/409/113/4792/6714/10681/6300/112/7040/5604/5567/7048/6655/5970/408/5578/148327/5330/208/5291/5331/5605 33
hsa04022 cGMP-PKG signaling pathway 42/1866 167/8298 0.227737557986972 0.522706646409024 0.418678639597224 196883/3710/27345/150/481/115/3667/154/468/7416/3779/6547/4638/5139/113/2982/4209/2983/8660/8654/112/5604/483/7225/7408/5593/493/148327/2776/5592/5534/5330/4208/208/10335/5331/10105/5605/2768/7417/4659/6093 42
hsa04623 Cytosolic DNA-sensing pathway 20/1866 75/8298 0.228588912423771 0.522706646409024 0.418678639597224 3665/171568/9533/3606/55703/5435/51728/51082/6352/4792/9641/23586/55718/1777/84265/340061/5970/5437/836/79792 20
hsa04934 Cushing syndrome 39/1866 155/8298 0.236902675824356 0.536911570824898 0.430056529032678 8912/81029/51176/1869/898/7976/196883/3710/1870/595/1019/115/468/1017/1026/11091/2271/817/9134/113/949/5908/8312/5087/54554/112/5604/1027/5567/673/405/148327/2776/5330/1031/9049/5331/5605/9101 39
hsa04370 VEGF signaling pathway 16/1866 59/8298 0.237931658208118 0.536911570824898 0.430056529032678 5881/7422/5603/5600/8605/6714/6300/5604/5578/5534/208/5291/5336/5879/5747/5605 16
hsa01210 2-Oxocarboxylic acid metabolism 6/1866 19/8298 0.241264636876033 0.540874316656727 0.433230617300616 586/2875/587/3419/84706/2806 6
hsa04964 Proximal tubule bicarbonate reclamation 7/1866 23/8298 0.245327179624699 0.543498554731059 0.43533258488509 5106/1468/481/760/483/4190/2746 7
hsa00071 Fatty acid degradation 12/1866 43/8298 0.24560430315835 0.543498554731059 0.43533258488509 219/38/501/2639/1892/10449/217/39/3033/36/51/37 12
hsa00052 Galactose metabolism 9/1866 31/8298 0.247990567366053 0.545261311580489 0.436744521474629 8972/8704/3099/2582/5211/2584/231/5236/5214 9
hsa04713 Circadian entrainment 25/1866 97/8298 0.251536824641739 0.549535865300105 0.440168362262782 116/8912/196883/3710/8864/2788/115/2791/54331/817/6262/113/2982/6261/2983/10681/5187/112/5567/5593/5578/2776/5592/5330/5331 25
hsa04912 GnRH signaling pathway 24/1866 93/8298 0.254958443204506 0.553485734298389 0.443332136418228 196883/3710/4313/115/5603/5600/468/8605/817/113/6714/5598/4323/2185/6300/112/5604/5567/6655/5578/2776/5330/5331/5605 24
hsa04211 Longevity regulating pathway 23/1866 89/8298 0.258451439515653 0.55537301540079 0.444843814698807 196883/1978/115/3667/7157/468/8408/143686/113/83667/51422/5565/8660/10645/5562/112/5567/57521/5970/148327/9821/208/5291 23
hsa05207 Chemical carcinogenesis - receptor activation 52/1866 212/8298 0.259066129633022 0.55537301540079 0.444843814698807 54852/2100/1869/990/196883/4609/993/6196/367/332/1978/595/7422/115/154/468/4257/409/182/113/9641/6714/3717/896/2948/3320/112/5604/5567/1950/6655/5970/405/408/5578/4853/148327/596/3838/3326/6197/208/5291/9049/2052/9446/164091/7184/5605/6774/6776/10728 52
hsa05160 Hepatitis C 39/1866 157/8298 0.265330551542477 0.565269435894842 0.452770669843651 1869/7187/10686/4609/1870/10379/3665/10062/4940/9071/595/1019/7157/1017/1026/975/6773/4792/9641/949/23586/24146/5604/1965/673/1950/6655/5970/836/6041/7534/5519/7189/208/5291/5605/10197/6774/10971 39
hsa05412 Arrhythmogenic right ventricular cardiomyopathy 20/1866 77/8298 0.269381497927599 0.570357122155349 0.456845815198852 51176/3691/3675/5318/3673/1829/6262/3679/6547/3655/784/3693/3690/4000/3678/3688/3728/71/3674/2010 20
hsa04215 Apoptosis - multiple species 9/1866 32/8298 0.281143246957986 0.58991822079472 0.472513904027688 56616/332/330/27113/329/10018/836/596/598 9
hsa04911 Insulin secretion 22/1866 86/8298 0.282060023936834 0.58991822079472 0.472513904027688 116/196883/3710/6513/27345/481/115/468/817/6844/6262/54795/3779/113/112/483/5567/5578/148327/2776/5330/5331 22
hsa04935 Growth hormone synthesis	secretion and action 30/1866 120/8298 0.285238339806752 0.592950003355853 0.474942307429424 9564/196883/3710/115/3667/5603/5600/468/113/3717/6300/8660/112/5604/5567/6655/5578/3726/148327/2776/8835/5330/208/5291/5336/5331/5747/5605/6774/6776 30
hsa04917 Prolactin signaling pathway 18/1866 70/8298 0.299927322856195 0.619271627627732 0.496025455917871 2100/595/5603/5600/8792/6714/3659/3717/6300/5604/6655/5970/8835/208/5291/5605/6774/6776 18
hsa05225 Hepatocellular carcinoma 41/1866 168/8298 0.301511258932453 0.619271627627732 0.496025455917871 7015/81029/51176/3162/1869/7976/4609/1870/7043/595/1019/86/7157/1026/6604/2950/4257/6605/5728/3082/10023/8312/2948/4780/7040/5604/7048/673/6655/5578/598/6597/6599/208/71/5291/9446/5336/1643/5605/57492 41
hsa00250 Alanine	aspartate and glutamate metabolism 10/1866 37/8298 0.310969694231106 0.634896459055176 0.508540665377938 284716/790/2875/8659/5471/84706/159/2806/56954/2746 10
hsa04923 Regulation of lipolysis in adipocytes 15/1866 58/8298 0.314885920672837 0.637652361440819 0.510748093711996 196883/57104/115/3667/154/113/11343/8660/112/5567/5593/5742/5592/208/5291 15
hsa04918 Thyroid hormone synthesis 19/1866 75/8298 0.317878178546778 0.637652361440819 0.510748093711996 196883/3710/8458/481/115/468/9601/113/2876/112/483/5567/5578/148327/2776/5330/3309/7184/5331 19
hsa05162 Measles 34/1866 139/8298 0.317896658327639 0.637652361440819 0.510748093711996 898/7187/2213/10379/3665/4940/595/1019/1459/7157/1017/6773/9134/27113/4792/9641/23586/51135/896/25898/1027/1965/3312/5970/868/836/23118/596/598/7189/208/5291/6774/6776 34
hsa05110 Vibrio cholerae infection 13/1866 50/8298 0.325784932426189 0.648926070081964 0.519778131936144 11015/115/30001/9601/10945/523/5567/5578/535/71/537/5336/23545 13
hsa03266 Virion - Herpesvirus 3/1866 9/8298 0.329181477180507 0.648926070081964 0.519778131936144 8764/3690/3678 3
hsa04662 B cell receptor signaling pathway 21/1866 84/8298 0.329192816892891 0.648926070081964 0.519778131936144 2213/974/5881/7410/25780/975/27071/4792/3636/695/5604/55024/6655/5970/5777/5534/208/5291/5336/5879/5605 21
hsa03050 Proteasome 12/1866 46/8298 0.331563092202318 0.649863660716544 0.520529125201835 5702/10213/5690/5691/5684/5721/5707/5713/5710/9861/5694/10197 12
hsa00983 Drug metabolism - other enzymes 20/1866 80/8298 0.334958117102016 0.652787694124951 0.522871223466663 4830/7083/3251/6241/1854/4353/6240/4833/4832/1890/2950/3615/4257/2990/7372/7371/2948/51727/9446/3704 20
hsa05323 Rheumatoid arthritis 23/1866 93/8298 0.339092141518304 0.657010842782751 0.52625388972318 1514/1513/7043/3689/942/3683/7422/3606/54/2920/10673/2921/8792/3111/3109/6352/523/7040/535/284/537/3108/23545 23
hsa04971 Gastric acid secretion 19/1866 76/8298 0.340956064184635 0.657010842782751 0.52625388972318 196883/3274/7430/3710/481/115/760/817/4638/113/112/483/5567/6548/5578/2776/5330/71/5331 19
hsa05164 Influenza A 41/1866 171/8298 0.347315532934439 0.66552641227102 0.533074708002873 64499/8797/7187/7177/29107/10379/3665/4940/1019/3606/6773/7416/3111/3109/6352/4792/9641/10482/23586/3717/51135/896/2224/7514/4261/5604/1965/10898/3460/5970/5578/836/10241/3838/6041/8480/208/71/5291/3108/5605 41
hsa04012 ErbB signaling pathway 21/1866 85/8298 0.351234519462284 0.669296889864241 0.536094792863486 4609/1978/5058/2069/1026/817/6714/8440/5604/1027/673/1950/6655/868/5578/208/5291/5336/5747/5605/6776 21
hsa00630 Glyoxylate and dicarboxylate metabolism 8/1866 30/8298 0.357433319723596 0.677346014724826 0.542541997370507 38/125061/6470/39/4191/55902/4190/1738 8
hsa00514 Other types of O-glycan biosynthesis 12/1866 47/8298 0.361590928819445 0.681459827390492 0.545837087460238 11226/79623/8704/79709/145173/152002/29954/5986/23509/63917/6480/4242 12
hsa00563 Glycosylphosphatidylinositol (GPI)-anchor biosynthesis 7/1866 26/8298 0.364751455784577 0.683659832426831 0.547599251997554 128869/8733/5277/51604/65258/51227/55650 7
hsa00513 Various types of N-glycan biosynthesis 10/1866 39/8298 0.377331491691755 0.703395117664522 0.563406861164463 8704/4121/283358/284004/4122/10195/6185/56052/11282/3703 10
hsa04270 Vascular smooth muscle contraction 32/1866 134/8298 0.381321609659573 0.70699087628775 0.566286999266849 196883/553/4628/3710/59/27345/115/552/800/8605/3779/4638/113/2982/2983/10267/112/5604/5567/673/5739/5578/2776/5592/5330/10335/54776/5331/5605/2768/4659/6093 32
hsa04625 C-type lectin receptor signaling pathway 25/1866 104/8298 0.388738948534533 0.716868061007231 0.574198446901603 3710/10379/5058/51266/5603/5600/5971/6773/8844/6237/4046/4792/9641/6714/3659/6300/5970/868/4193/1540/5534/2207/208/5291/5336 25
hsa05310 Asthma 8/1866 31/8298 0.395500364021872 0.725436496574878 0.581061609961771 6037/959/2205/3111/3109/2206/2207/3108 8
hsa05134 Legionellosis 14/1866 57/8298 0.403434617707162 0.736053584433812 0.589565706727712 1378/664/3689/1195/3606/57396/2920/3684/3329/2921/4792/3312/5970/836 14
hsa00650 Butanoate metabolism 7/1866 27/8298 0.405850927669039 0.736544276140108 0.589958741975044 38/622/1892/39/6296/5019/3033 7
hsa00600 Sphingolipid metabolism 13/1866 53/8298 0.412670244648983 0.738316723124248 0.591378440188519 166929/427/55627/8613/79603/2581/55331/4758/6609/8879/9334/259230/57704 13
hsa04961 Endocrine and other factor-regulated calcium reabsorption 13/1866 53/8298 0.412670244648983 0.738316723124248 0.591378440188519 481/115/6547/26052/112/483/5567/5578/493/2776/1175/5330/5331 13
hsa00900 Terpenoid backbone biosynthesis 6/1866 23/8298 0.417365428507727 0.738316723124248 0.591378440188519 23590/38/23463/4598/2224/39 6
hsa04614 Renin-angiotensin system 6/1866 23/8298 0.417365428507727 0.738316723124248 0.591378440188519 57486/7064/1511/1359/290/5476 6
hsa05152 Tuberculosis 42/1866 180/8298 0.420804279274957 0.738316723124248 0.591378440188519 1378/2213/7043/3689/3313/3606/5603/5600/114609/3684/3329/817/3111/8844/9902/4046/3656/3109/1509/6714/3717/51135/8767/6300/4261/3687/7040/3920/3460/5970/836/596/535/5534/2207/7189/208/537/3108/5289/5869/23545 42
hsa00500 Starch and sucrose metabolism 9/1866 36/8298 0.421790984196564 0.738316723124248 0.591378440188519 8972/3099/2821/5837/2632/2992/5836/5834/5236 9
hsa04213 Longevity regulating pathway - multiple species 15/1866 62/8298 0.421895270356713 0.738316723124248 0.591378440188519 196883/115/81570/3667/113/51422/5565/8660/5562/112/5567/57521/3312/208/5291 15
hsa04970 Salivary secretion 22/1866 93/8298 0.433123392774491 0.747394247456311 0.59864937420929 4025/196883/3710/952/481/115/154/6844/113/2982/2983/112/483/5567/6548/5593/5578/493/2776/5592/5330/5331 22
hsa02010 ABC transporters 11/1866 45/8298 0.433199559702124 0.747394247456311 0.59864937420929 19/1244/9619/10347/215/22/5243/11194/5825/21/6890 11
hsa00640 Propanoate metabolism 8/1866 32/8298 0.433619403043166 0.747394247456311 0.59864937420929 3939/8801/1892/31/51/55902/1738/55862 8
hsa04720 Long-term potentiation 16/1866 67/8298 0.439022720741912 0.751835369130056 0.602206632938299 3710/6196/10411/468/817/5908/5604/5567/673/5578/2776/5534/5330/6197/5331/5605 16
hsa00603 Glycosphingolipid biosynthesis - globo and isoglobo series 4/1866 15/8298 0.44580392879587 0.751835369130056 0.602206632938299 26301/2523/6482/4668 4
hsa00604 Glycosphingolipid biosynthesis - ganglio series 4/1866 15/8298 0.44580392879587 0.751835369130056 0.602206632938299 8705/9197/6482/27090 4
hsa00730 Thiamine metabolism 4/1866 15/8298 0.44580392879587 0.751835369130056 0.602206632938299 205/122481/204/9054 4
hsa04936 Alcoholic liver disease 33/1866 142/8298 0.44715572974499 0.751835369130056 0.602206632938299 51176/219/7187/501/595/2920/5603/5600/114609/2921/6434/217/4792/9641/6319/51135/6300/51422/5565/10645/5562/84818/4217/5970/836/23118/31/7189/208/257397/51/2194/37 33
hsa04330 Notch signaling pathway 14/1866 59/8298 0.459761297508125 0.769259146562375 0.616162765851711 4854/3280/9541/7091/5664/182/5986/171558/83464/4853/8850/4242/4851/8650 14
hsa05017 Spinocerebellar ataxia 33/1866 143/8298 0.465277982530485 0.774710427223088 0.62052914379385 7436/56652/3710/10528/5702/8408/7416/10213/2959/6261/55062/29982/5690/4217/5691/5578/5684/2776/22863/30849/9821/5330/5707/208/5291/5331/10105/5713/5710/9861/5694/5289/7417 33
hsa05330 Allograft rejection 9/1866 38/8298 0.492643529761165 0.811535383138139 0.650025272361683 3135/959/942/3111/3109/3133/3134/3105/3108 9
hsa05226 Gastric cancer 34/1866 149/8298 0.493470111928995 0.811535383138139 0.650025272361683 999/7015/81029/51176/1869/898/7976/2263/4609/1870/7043/595/7157/1017/1026/4292/9134/3082/5243/10023/8312/7040/5604/1027/7048/673/1950/6655/596/3728/208/5291/1643/5605 34
hsa04612 Antigen processing and presentation 18/1866 78/8298 0.494492405469012 0.811535383138139 0.650025272361683 3135/1514/3111/811/5641/3109/3133/4261/3134/3320/3312/3105/3326/5721/3309/3108/10197/6890 18
hsa05321 Inflammatory bowel disease 15/1866 65/8298 0.503029905352065 0.819505089464318 0.656408864048449 4094/3595/8809/7043/3566/50615/3606/3111/3109/6778/7040/3460/5970/3108/6774 15
hsa04724 Glutamatergic synapse 26/1866 114/8298 0.50412703754219 0.819505089464318 0.656408864048449 57030/9454/196883/6507/3710/2788/115/2791/50944/54331/1742/8605/113/10681/112/5567/2900/156/5578/2776/5534/5330/2901/85358/5331/54407 26
hsa05206 MicroRNAs in cancer 70/1866 310/8298 0.506953787202605 0.82021296703063 0.656975861270507 4854/54541/3162/1869/898/7976/672/113130/4609/995/10253/993/6659/90427/1942/7430/1870/960/3925/9493/900/5328/595/6624/7422/4082/3667/10014/7157/5154/1026/5292/1786/7148/7057/9134/5728/2146/5155/5598/3690/5243/8660/10018/9839/27086/5604/3678/1027/57521/6655/4193/5578/836/4853/596/6541/1788/27250/599/…
hsa04940 Type I diabetes mellitus 10/1866 43/8298 0.511282949686047 0.823333576254995 0.659475413234782 3135/942/3329/3382/3111/3109/3133/3134/3105/3108 10
hsa04020 Calcium signaling pathway 54/1866 240/8298 0.523971358909218 0.839823252831129 0.672683348132345 8912/196883/4486/3274/2263/553/4485/3710/952/56413/7422/115/552/154/113026/5154/3356/817/7416/80271/6262/5023/5724/7424/6547/4638/113/6261/3082/56034/5155/2149/6915/93129/2185/4914/5255/3706/2260/5567/6786/1950/3707/5578/493/2776/5534/5330/7852/5336/5331/10105/7417/5257 54
hsa00970 Aminoacyl-tRNA biosynthesis 15/1866 66/8298 0.529581836562421 0.842414626583609 0.67475899198503 10056/124454/3376/23395/57505/5188/92935/7407/55157/7453/51520/79587/123283/55699/80222 15
hsa04014 Ras signaling pathway 53/1866 236/8298 0.53050017300892 0.842414626583609 0.67475899198503 9771/7074/2263/1942/9846/5058/2788/5881/2322/7422/2791/627/54331/5154/4303/25780/8605/8844/7424/3815/6237/3082/56034/5155/2114/5908/10235/10681/4914/22821/5922/5863/5604/2260/83593/5899/5567/1950/6655/5970/5578/598/284/208/5291/5336/64926/382/6789/5921/5879/5605/5869 53
hsa04150 mTOR signaling pathway 35/1866 156/8298 0.537962029082818 0.85032707822768 0.681096723699323 54541/81029/7976/6196/6502/1978/10325/3667/8408/81929/9675/5728/81617/83667/54468/9894/8140/5562/6249/9681/523/5604/673/57521/6655/5578/28956/79899/6197/208/5291/5605/201163/96459/55004 35
hsa05235 PD-L1 expression and PD-1 checkpoint pathway in cancer 20/1866 89/8298 0.543106145669387 0.851508396249239 0.682042938226336 5603/5600/114609/1459/5728/4792/3717/6300/5604/29126/3460/1950/5970/5777/5534/7189/208/5291/5605/6774 20
hsa04962 Vasopressin-regulated water reabsorption 10/1866 44/8298 0.543674457080418 0.851508396249239 0.682042938226336 115/6844/51626/51164/6810/112/5567/148327/1781/5869 10
hsa00450 Selenocompound metabolism 4/1866 17/8298 0.552857652919474 0.861955340688088 0.690410753167381 56267/92935/22929/4548 4
hsa00260 Glycine	serine and threonine metabolism 9/1866 40/8298 0.560972630959818 0.870649829951211 0.697374882974578 29968/26227/51268/5223/10993/501/6470/63826/1738 9
hsa00564 Glycerophospholipid metabolism 22/1866 99/8298 0.564870514384914 0.872617077371982 0.698950612840532 56985/375775/1606/1608/8605/8613/56894/8527/85465/23659/57678/1609/8525/10423/84513/8526/55326/23646/23171/9489/8760/9791 22
hsa00740 Riboflavin metabolism 2/1866 8/8298 0.567345550955668 0.872617077371982 0.698950612840532 54/645 2
hsa00340 Histidine metabolism 5/1866 22/8298 0.572068421277107 0.872617077371982 0.698950612840532 219/501/217/3067/3034 5
hsa04725 Cholinergic synapse 25/1866 113/8298 0.57412640929642 0.872617077371982 0.698950612840532 196883/3710/3768/2788/56479/115/2791/54331/468/817/113/3717/10681/112/5604/5567/2534/5578/148327/2776/596/5330/208/5291/5331 25
hsa04660 T cell receptor signaling pathway 23/1866 104/8298 0.574960523282997 0.872617077371982 0.698950612840532 5058/959/1019/5603/5600/7410/4792/8440/6300/9402/5604/6655/5970/868/3937/2534/5777/5534/7006/208/5291/5788/5605 23
hsa04929 GnRH secretion 14/1866 64/8298 0.59564250322877 0.900023694306027 0.720902820972451 8912/2100/3710/57657/409/5604/408/5578/2776/5330/208/5291/5331/5605 14
hsa00061 Fatty acid biosynthesis 4/1866 18/8298 0.602055424382364 0.905723730540135 0.725468447662959 51102/7923/31/2194 4
hsa04924 Renin secretion 15/1866 69/8298 0.606285142421679 0.908103946946007 0.727374958271929 116/3710/154/5139/2982/5734/2983/5732/112/5567/5593/2776/5534/5330/5331 15
hsa04658 Th1 and Th2 cell differentiation 20/1866 92/8298 0.609246110642894 0.908571373697881 0.727749358708446 4854/4094/3595/3566/5603/5600/3111/182/3109/4792/6778/3717/6300/3460/5970/4853/5534/3108/4851/6776 20
hsa00515 Mannose type O-glycan biosynthesis 5/1866 23/8298 0.615041474824158 0.910150986520377 0.729014600220404 8704/148789/84892/2218/29954 5
hsa05224 Breast cancer 32/1866 147/8298 0.615612329075007 0.910150986520377 0.729014600220404 4854/81029/51176/2100/1869/675/7976/3280/672/4609/1870/595/1019/7157/1026/3815/5728/182/10023/8312/5604/2260/8202/673/1950/6655/4853/208/5291/1643/5605/4851 32
hsa03015 mRNA surveillance pathway 21/1866 97/8298 0.61827434695447 0.910163523628254 0.729024642218734 55110/10189/29107/124540/5526/2521/9775/23049/4116/10482/26528/8731/81608/8732/10898/5525/5519/1479/23283/10921/4686 21
hsa04927 Cortisol synthesis and secretion 14/1866 65/8298 0.621065569312572 0.910365343052188 0.729186295954032 8912/196883/3710/115/468/113/949/5087/112/5567/148327/2776/5330/5331 14
hsa04973 Carbohydrate digestion and absorption 10/1866 47/8298 0.635290689326488 0.927050744469049 0.74255100293516 8972/3099/481/2542/6518/483/5330/208/5291/5331 10
hsa05415 Diabetic cardiomyopathy 44/1866 203/8298 0.637854156544302 0.927050744469049 0.74255100293516 516/653361/7043/9882/4313/6513/3667/5603/5600/948/5165/817/7416/6262/5728/4712/4726/1509/2597/2539/4711/6300/5164/1537/4700/7040/4723/7048/5970/142/5578/5160/5330/208/5291/5331/10105/5879/1535/54539/517/7417/4689/498 44
hsa05340 Primary immunodeficiency 8/1866 38/8298 0.64643428882252 0.928881538480976 0.744017436070384 7374/959/3543/695/4261/100/5788/6890 8
hsa04622 RIG-I-like receptor signaling pathway 15/1866 71/8298 0.65411284255067 0.928881538480976 0.744017436070384 7187/3665/5603/5600/4792/9641/23586/6300/79132/54941/340061/5970/55593/1540/7189 15
hsa04659 Th17 cell differentiation 23/1866 108/8298 0.654220664366019 0.928881538480976 0.744017436070384 3554/3566/50615/5603/3556/5600/3111/3109/4792/6778/3717/6300/3572/3320/7040/7048/3460/5970/3326/5534/3108/6774/6776 23
hsa00860 Porphyrin metabolism 9/1866 43/8298 0.655274276309922 0.928881538480976 0.744017436070384 3162/124454/3145/3163/1371/2990/2395/326625/645 9
hsa04975 Fat digestion and absorption 9/1866 43/8298 0.655274276309922 0.928881538480976 0.744017436070384 19/38/948/376497/8613/949/39/2806/8694 9
hsa04977 Vitamin digestion and absorption 5/1866 24/8298 0.65536248487579 0.928881538480976 0.744017436070384 6573/8884/25974/949/55788 5
hsa04620 Toll-like receptor signaling pathway 22/1866 104/8298 0.665852798230157 0.939866295444214 0.752816029188092 7187/1513/3665/942/5603/5600/114609/6352/4792/3663/9641/51135/6300/5604/5970/23118/7189/54472/208/5291/5879/5605 22
hsa04610 Complement and coagulation cascades 18/1866 86/8298 0.676813143705947 0.951421755291556 0.762071745070112 2152/1378/5624/1675/5329/5345/3689/5328/3684/7035/2149/5627/3687/9002/2162/1191/1604/7450 18
hsa03250 Viral life cycle - HIV-1 13/1866 63/8298 0.685665521921726 0.959931730690417 0.768888082584621 5901/200316/9582/4130/7514/10955/5478/60489/8850/7852/5045/7251/85363 13
hsa04672 Intestinal immune network for IgA production 10/1866 49/8298 0.690488557096542 0.962754370260626 0.771148966205381 959/942/10673/3111/56477/3109/4055/7040/7852/3108 10
hsa00920 Sulfur metabolism 2/1866 10/8298 0.694730267474235 0.964746889650456 0.772744938464843 58472/6821 2
hsa00040 Pentose and glucuronate interconversions 7/1866 35/8298 0.701444993311586 0.97014368026562 0.77706767085876 9942/10327/55277/6652/2990/231/6120 7
hsa03022 Basal transcription factors 9/1866 45/8298 0.711154537485474 0.971452986500698 0.778116401647023 6877/6875/2959/8148/6884/2962/2967/2068/6879 9
hsa04920 Adipocytokine signaling pathway 14/1866 69/8298 0.714225773482618 0.971452986500698 0.778116401647023 5106/6513/3667/948/4792/3717/51422/5565/8660/10645/5562/5970/208/6774 14
hsa04714 Thermogenesis 49/1866 232/8298 0.717756129772401 0.971452986500698 0.778116401647023 196883/516/91942/6196/29078/63976/65260/57104/115/5603/5600/86/6604/9658/6605/55744/4712/113/4726/4711/11343/6300/123096/51422/284184/5565/1537/5562/4700/112/4723/2260/4217/5567/57521/6655/5593/148327/788/6597/6599/5592/6197/71/25915/57492/54539/517/498 49
hsa00524 Neomycin	kanamycin and gentamicin biosynthesis 1/1866 5/8298 0.720287981843573 0.971452986500698 0.778116401647023 3099 1
hsa03260 Virion - Human immunodeficiency virus 1/1866 5/8298 0.720287981843573 0.971452986500698 0.778116401647023 7852 1
hsa04261 Adrenergic signaling in cardiomyocytes 32/1866 154/8298 0.725347271259256 0.971452986500698 0.778116401647023 196883/5526/10411/481/115/5603/5600/154/468/817/6262/6547/113/7171/784/3753/6300/112/483/5567/6548/5578/493/148327/2776/596/5525/5519/5330/208/7168/5331 32
hsa04978 Mineral absorption 12/1866 60/8298 0.725767742975992 0.971452986500698 0.778116401647023 3162/7018/142680/7779/481/3163/6547/1317/483/79901/493/2495 12
hsa00410 beta-Alanine metabolism 6/1866 31/8298 0.728538996338158 0.971452986500698 0.778116401647023 219/501/54498/1892/217/51 6
hsa00512 Mucin type O-glycan biosynthesis 7/1866 36/8298 0.730713908213353 0.971452986500698 0.778116401647023 11226/79623/6482/51301/63917/9334/27090 7
hsa00760 Nicotinate and nicotinamide metabolism 7/1866 36/8298 0.730713908213353 0.971452986500698 0.778116401647023 952/93100/54981/56953/10135/22978/22933 7
hsa04340 Hedgehog signaling pathway 11/1866 56/8298 0.743869329047656 0.980156147289 0.785087477190208 2121/132884/595/409/730094/5567/156/408/596/51684/23291 11
hsa04650 Natural killer cell mediated cytotoxicity 27/1866 132/8298 0.744847245571465 0.980156147289 0.785087477190208 3135/8797/51744/3689/5058/5881/3683/7410/3133/2185/7305/5604/673/3460/6655/3937/3105/2534/5578/836/5777/5534/2207/5291/5336/5879/5605 27
hsa00130 Ubiquinone and other terpenoid-quinone biosynthesis 2/1866 11/8298 0.745833103330697 0.980156147289 0.785087477190208 51805/154807 2
hsa05143 African trypanosomiasis 7/1866 37/8298 0.757933786516334 0.988181413719318 0.791515571522916 3043/7064/3606/5578/2776/5330/5331 7
hsa05332 Graft-versus-host disease 8/1866 42/8298 0.759053140425575 0.988181413719318 0.791515571522916 3135/942/3111/3109/3133/3134/3105/3108 8
hsa00220 Arginine biosynthesis 4/1866 22/8298 0.763070027697831 0.988181413719318 0.791515571522916 2875/84706/2806/2746 4
hsa04915 Estrogen signaling pathway 28/1866 138/8298 0.76346377444787 0.988181413719318 0.791515571522916 2100/196883/2288/3710/4313/115/468/113/1509/2289/6714/3320/112/5604/5567/8202/3312/6655/148327/2776/596/3326/5330/208/5291/7184/5331/5605 28
hsa00910 Nitrogen metabolism 3/1866 17/8298 0.771540822798266 0.994881587292501 0.796882290266512 760/377677/2746 3
hsa00400 Phenylalanine	tyrosine and tryptophan biosynthesis 1/1866 6/8298 0.783225715580446 0.997091492977858 0.798652385045945 2806 1
hsa00440 Phosphonate and phosphinate metabolism 1/1866 6/8298 0.783225715580446 0.997091492977858 0.798652385045945 85465 1
hsa00470 D-Amino acid metabolism 1/1866 6/8298 0.783225715580446 0.997091492977858 0.798652385045945 63826 1
hsa05012 Parkinson disease 55/1866 266/8298 0.784882516338256 0.997091492977858 0.798652385045945 7280/113457/516/84617/10376/3710/10131/203068/23516/5413/65018/5702/10383/7157/468/6622/89953/817/7416/10213/201266/4712/4726/7277/7318/81027/7327/4711/1537/4700/4780/5690/4723/7295/4217/1965/5567/5691/5684/836/6571/598/5707/3309/10105/51465/5713/11315/5710/9861/5694/54539/517/7417/498 55
hsa04972 Pancreatic secretion 20/1866 102/8298 0.791923090933661 1 0.80098204695412 196883/3710/952/481/115/1359/760/6262/113/5908/5874/112/483/6548/5578/493/2776/5330/5331/5879 20
hsa03060 Protein export 4/1866 23/8298 0.794233933565972 1 0.80098204695412 90701/58477/3309/5018 4
hsa05322 Systemic lupus erythematosus 27/1866 136/8298 0.799621495040513 1 0.80098204695412 440689/3012/8343/8334/8353/3017/8349/92815/3014/3015/85236/6628/959/1511/942/8969/8357/3111/6632/3109/87/1991/6738/55766/94239/6634/3108 27
hsa04350 TGF-beta signaling pathway 19/1866 98/8298 0.803840414523917 1 0.80098204695412 9241/5933/4091/4609/7043/4092/7027/93/2615/7050/4086/7057/91/9765/7040/7048/4052/5519/6093 19
hsa05020 Prion disease 56/1866 273/8298 0.806545848201987 1 0.80098204695412 7280/113457/516/84617/10376/653361/3710/203068/5702/5603/10383/5600/1459/468/89953/7416/10213/6262/4712/4726/6261/7277/6352/81027/4711/6300/1537/4700/5690/4723/1965/5567/3312/5691/2534/5684/836/148327/5534/5707/3309/5291/10963/10105/5713/5879/1535/5710/9861/5694/54539/517/4851/7417/4689/498 56
hsa05016 Huntington disease 63/1866 306/8298 0.810012536018273 1 0.80098204695412 7280/7052/113457/516/6507/84617/10376/7019/203068/8632/6875/5702/5433/10383/627/7157/1742/89953/8408/7416/10213/4294/27113/5435/4712/4726/7277/55062/81027/29982/4711/1537/51164/4700/2876/5690/4723/4217/5691/5437/3092/5684/836/148327/2776/22863/30849/9821/1175/5330/5707/5331/10105/5713/5710/9861/5694/54539/517/5289/1…
hsa04392 Hippo signaling pathway - multiple species 5/1866 29/8298 0.814065929766516 1 0.80098204695412 23286/5058/92597/9770/26524 5
hsa05208 Chemical carcinogenesis - reactive oxygen species 45/1866 223/8298 0.820177813100131 1 0.80098204695412 4025/3162/516/653361/7422/10327/5603/5600/7416/4257/5728/4712/4726/1836/3082/4792/6714/4711/6300/2948/1537/5795/4700/4780/5604/4723/4217/673/1950/6655/5970/405/208/5291/2052/9446/10105/5879/5747/5605/1535/54539/517/7417/498 45
hsa00053 Ascorbate and aldarate metabolism 5/1866 30/8298 0.837501227890254 1 0.80098204695412 219/501/10327/217/2990 5
hsa04979 Cholesterol metabolism 9/1866 51/8298 0.841294650968107 1 0.80098204695412 19/348/948/29116/7416/6272/949/4043/7417 9
hsa05032 Morphine addiction 17/1866 91/8298 0.841685150381213 1 0.80098204695412 196883/2788/5142/115/2791/54331/409/5139/113/2869/10681/112/2868/5567/156/408/5578 17
hsa04932 Non-alcoholic fatty liver disease 30/1866 155/8298 0.851300050757607 1 0.80098204695412 5313/10062/3667/5603/5600/468/4712/4726/4711/6300/51422/5565/8660/1537/5562/4700/10018/7040/4723/4217/1965/5970/836/208/5291/4296/22877/5879/83737/54539 30
hsa05142 Chagas disease 19/1866 102/8298 0.855967313583497 1 0.80098204695412 7043/5603/5600/811/6352/4792/51135/6300/7040/7048/3460/5970/2776/5519/5330/7189/208/5291/5331 19
hsa00533 Glycosaminoglycan biosynthesis - keratan sulfate 2/1866 14/8298 0.857168744902609 1 0.80098204695412 8704/6482 2
hsa05022 Pathways of neurodegeneration - multiple diseases 98/1866 476/8298 0.860022593059738 1 0.80098204695412 7280/81029/113457/7976/4744/516/10452/84617/10376/3710/10131/203068/2521/5413/8632/65018/5702/5603/10383/5600/627/1459/468/53349/5664/1742/6622/89953/8408/817/7416/3028/10213/6262/4294/10280/4712/4726/203228/6261/7277/7318/8878/9973/55062/81027/7327/29982/4711/10023/10133/8312/6300/153…
hsa04925 Aldosterone synthesis and secretion 18/1866 98/8298 0.866611996895025 1 0.80098204695412 8912/196883/3710/481/115/468/817/113/949/112/483/5567/5578/493/148327/2776/5330/5331 18
hsa00790 Folate biosynthesis 4/1866 26/8298 0.86826868818715 1 0.80098204695412 1719/8836/231/5860 4
hsa04960 Aldosterone-regulated sodium reabsorption 6/1866 37/8298 0.869756218932916 1 0.80098204695412 481/3667/23327/483/5578/5291 6
hsa04122 Sulfur relay system 1/1866 8/8298 0.869816661119757 1 0.80098204695412 9054 1
hsa04390 Hippo signaling pathway 30/1866 157/8298 0.869824766878603 1 0.80098204695412 999/81029/51176/23286/7976/4609/7043/4092/332/3689/595/50855/330/1742/4086/27113/154796/23513/896/329/8312/7040/92597/7048/7534/5519/71/26524/23291/10971 30
hsa05320 Autoimmune thyroid disease 9/1866 53/8298 0.872686053488839 1 0.80098204695412 3135/959/942/3111/3109/3133/3134/3105/3108 9
hsa00601 Glycosphingolipid biosynthesis - lacto and neolacto series 4/1866 27/8298 0.887243872450998 1 0.80098204695412 8704/2523/6484/10402 4
hsa04966 Collecting duct acid secretion 4/1866 27/8298 0.887243872450998 1 0.80098204695412 760/523/535/23545 4
hsa05133 Pertussis 13/1866 76/8298 0.900710180621443 1 0.80098204695412 3689/5603/5600/114609/3684/3659/51135/6300/3678/5970/836/3688/7189 13
hsa04630 JAK-STAT signaling pathway 31/1866 166/8298 0.90228993115128 1 0.80098204695412 3976/3595/4609/10379/595/3566/50615/5154/1026/5292/6773/5155/6778/3717/896/3572/2273/3460/1950/4352/6655/596/5777/598/8835/208/5291/10254/6774/6776/4170 31
hsa04728 Dopaminergic synapse 24/1866 132/8298 0.905661300408961 1 0.80098204695412 3710/5526/2788/5603/5600/2791/54331/468/817/409/10681/406/6300/5567/408/5578/148327/2776/6571/5525/5519/5330/208/5331 24
hsa04146 Peroxisome 14/1866 82/8298 0.908937346850673 1 0.80098204695412 255027/51268/5052/54677/4598/5193/215/1384/5189/5825/9409/373156/51/5190 14
hsa05034 Alcoholism 35/1866 187/8298 0.911778704406315 1 0.80098204695412 440689/3012/8343/8334/8353/3017/8349/92815/79885/83933/3014/3015/85236/8969/2788/3177/10014/2791/627/8357/9734/54331/468/2030/8520/10681/10645/5604/5567/673/6655/148327/6571/55766/94239 35
hsa04913 Ovarian steroidogenesis 8/1866 51/8298 0.914029026459192 1 0.80098204695412 196883/115/8605/113/949/51478/112/5567 8
hsa04930 Type II diabetes mellitus 7/1866 46/8298 0.918845686905389 1 0.80098204695412 5313/3099/5315/3667/8660/8835/5291 7
hsa04727 GABAergic synapse 15/1866 89/8298 0.924321290188642 1 0.80098204695412 5334/196883/23710/92745/2788/115/2791/54331/113/6714/10681/112/5567/5578/54407 15
hsa00534 Glycosaminoglycan biosynthesis - heparan sulfate / heparin 3/1866 24/8298 0.931256744613902 1 0.80098204695412 9394/11285/64132 3
hsa04916 Melanogenesis 17/1866 101/8298 0.93588912835775 1 0.80098204695412 81029/51176/7976/196883/115/817/3815/113/112/5604/5567/5578/148327/2776/5330/5331/5605 17
hsa04723 Retrograde endocannabinoid signaling 26/1866 148/8298 0.942295379337661 1 0.80098204695412 57030/196883/3710/2788/2166/115/5603/5600/2791/54331/4712/113/4726/10681/4711/11343/6300/4700/112/4723/5567/5578/2776/5330/5331/54539 26
hsa04550 Signaling pathways regulating pluripotency of stem cells 25/1866 143/8298 0.942510579343115 1 0.80098204695412 81029/3976/7976/2263/4609/55183/463/5603/5600/93/4086/84759/91/3717/8312/6300/3572/5604/2260/4211/3720/208/5291/5605/6774 25
hsa05030 Cocaine addiction 7/1866 49/8298 0.946153578933786 1 0.80098204695412 627/468/1742/5567/5970/148327/6571 7
hsa05010 Alzheimer disease 74/1866 384/8298 0.948094197129906 1 0.80098204695412 7280/81029/113457/7976/348/516/84617/10376/3710/203068/23516/5702/3667/10383/1459/468/5664/6622/89953/8408/7416/3028/10213/201266/4712/4726/7277/2597/55062/57142/81027/29982/4711/10023/8312/8660/1537/4700/5604/5690/4723/4217/102/1965/673/5691/5970/5684/836/83464/2776/22863/823/30849/9821/5534/5330/5707/208/5291/8883/…
hsa00531 Glycosaminoglycan degradation 2/1866 19/8298 0.948686465945242 1 0.80098204695412 2990/10855 2
hsa00590 Arachidonic acid metabolism 9/1866 61/8298 0.95180138673923 1 0.80098204695412 5730/3248/8605/239/27306/4056/6916/5742/10728 9
hsa04726 Serotonergic synapse 19/1866 115/8298 0.955193078514555 1 0.80098204695412 3710/2788/10411/2791/54331/3356/8605/239/10681/5604/5567/673/5578/836/2776/5742/6571/5330/5331 19
hsa04976 Bile secretion 14/1866 89/8298 0.956614400592803 1 0.80098204695412 196883/1244/6513/481/115/760/113/949/5243/112/483/5567/6548/2052 14
hsa03320 PPAR signaling pathway 11/1866 75/8298 0.966858904151077 1 0.80098204695412 2171/5106/10062/10580/948/3611/376497/6319/10873/1622/51 11
hsa00350 Tyrosine metabolism 4/1866 36/8298 0.975368786424824 1 0.80098204695412 5409/3081/2806/2184 4
hsa04061 Viral protein interaction with cytokine and cytokine receptor 15/1866 100/8298 0.97712410162703 1 0.80098204695412 1230/8797/8809/1233/3606/2920/5196/2921/56477/5473/6352/8764/4055/3572/7852 15
hsa00360 Phenylalanine metabolism 1/1866 16/8298 0.983090255624014 1 0.80098204695412 2806 1
hsa00430 Taurine and hypotaurine metabolism 1/1866 16/8298 0.983090255624014 1 0.80098204695412 2330 1
hsa05217 Basal cell carcinoma 8/1866 63/8298 0.983572813973211 1 0.80098204695412 81029/51176/7976/7157/1026/8312/51684/1643 8
hsa04024 cAMP signaling pathway 38/1866 225/8298 0.985277007153476 1 0.80098204695412 116/7074/196883/64411/5058/10411/5881/5142/481/115/627/154/7410/817/6262/5139/113/6237/4792/2149/5908/5732/112/5604/483/5567/6548/673/5970/493/148327/208/5291/51/5879/5605/4659/6093 38
hsa00120 Primary bile acid biosynthesis 1/1866 17/8298 0.986900154562144 1 0.80098204695412 9420 1
hsa04310 Wnt signaling pathway 27/1866 170/8298 0.987788595125739 1 0.80098204695412 81029/51176/7976/4609/8061/8607/5881/595/7091/1459/7157/144165/817/166336/23002/896/10023/8312/51701/5567/5578/5534/5330/56998/5331/5879/23291 27
hsa00592 alpha-Linolenic acid metabolism 2/1866 26/8298 0.988732152330467 1 0.80098204695412 8605/51 2
hsa04950 Maturity onset diabetes of the young 2/1866 26/8298 0.988732152330467 1 0.80098204695412 5313/3280 2
hsa05168 Herpes simplex virus 1 infection 94/1866 512/8298 0.992006185267184 1 0.80098204695412 7643/3135/57615/163071/91975/7187/220992/10189/7617/10379/113835/3665/162655/122539214/25888/90987/1978/147948/4940/348327/8891/6732/388567/162962/330/54753/170958/92285/342892/148206/7157/90338/27300/345462/199704/6773/3111/811/55422/7770/6426/3109/284307/6432/3133/6352/4792/9641/63934/6714/10482/1083…
hsa04974 Protein digestion and absorption 14/1866 103/8298 0.992066684459978 1 0.80098204695412 255631/1291/1298/1292/10008/1803/8645/481/1359/6547/120103/6510/483/54407 14
hsa00565 Ether lipid metabolism 5/1866 50/8298 0.99356367217087 1 0.80098204695412 79153/8605/8613/85465/23646 5
hsa04721 Synaptic vesicle cycle 9/1866 78/8298 0.995809702791543 1 0.80098204695412 57030/6507/6844/26052/523/6571/535/1175/23545 9
hsa05031 Amphetamine addiction 7/1866 69/8298 0.997697516664804 1 0.80098204695412 468/817/5567/5578/148327/6571/5534 7
hsa05204 Chemical carcinogenesis - DNA adducts 7/1866 69/8298 0.997697516664804 1 0.80098204695412 2950/4257/27306/2948/373156/2052/9446 7
hsa05150 Staphylococcus aureus infection 11/1866 96/8298 0.998264960746789 1 0.80098204695412 2213/1675/3689/3683/3684/3111/5724/6403/3109/6404/3108 11
hsa00980 Metabolism of xenobiotics by cytochrome P450 8/1866 78/8298 0.99849600257239 1 0.80098204695412 2950/4257/27306/8574/2948/373156/2052/9446 8
hsa00982 Drug metabolism - cytochrome P450 7/1866 72/8298 0.998632906013018 1 0.80098204695412 2950/4257/27306/2330/2948/373156/9446 7
hsa04260 Cardiac muscle contraction 9/1866 87/8298 0.999017928633728 1 0.80098204695412 481/6262/6547/7171/784/1537/483/6548/7168 9
hsa03010 Ribosome 22/1866 167/8298 0.999257354672551 1 0.80098204695412 6182/200916/6183/65003/64960/55052/124995/64928/51073/63875/51116/9801/79590/51081/11222/65008/51187/219927/10573/54948/6128/51021 22
hsa00190 Oxidative phosphorylation 16/1866 134/8298 0.999444375645456 1 0.80098204695412 516/4712/4726/5464/64077/4711/1537/4700/523/4723/535/537/54539/517/23545/498 16
hsa00591 Linoleic acid metabolism 1/1866 30/8298 0.999527332996832 1 0.80098204695412 8605 1
hsa04742 Taste transduction 8/1866 86/8298 0.999622963330397 1 0.80098204695412 196883/3710/8645/112/5567/5330/5331/5028 8
hsa00140 Steroid hormone biosynthesis 4/1866 62/8298 0.999853740444222 1 0.80098204695412 51170/7923/9420/51478 4
hsa04060 Cytokine-cytokine receptor interaction 41/1866 295/8298 0.999943000410931 1 0.80098204695412 943/3976/9173/51330/3595/1230/8797/8809/3554/7043/55504/60401/959/1233/7293/3566/7292/50615/3606/2920/3556/93/5196/10673/2921/3603/8792/56477/5473/91/6352/8764/4055/3572/84818/7040/7048/3460/4352/10220/7852 41
hsa05033 Nicotine addiction 1/1866 40/8298 0.999963439027326 1 0.80098204695412 57030 1
hsa05171 Coronavirus disease - COVID-19 27/1866 232/8298 0.999994302497939 1 0.80098204695412 7187/200916/1675/10379/4940/5603/5600/6773/6403/4792/9641/23586/51135/6300/3572/51187/340061/2162/5970/5578/23118/7189/5291/5336/7450/6128/6774 27
hsa00830 Retinol metabolism 2/1866 68/8298 0.999999420022608 1 0.80098204695412 10170/8694 2
hsa04080 Neuroactive ligand-receptor interaction 36/1866 367/8298 0.999999999971961 1 0.80098204695412 2642/116/283869/7200/1901/3274/27346/553/1269/9294/56413/27334/1511/1135/1241/4828/150/552/154/3356/5029/5023/5724/5734/79957/2149/6915/80763/1140/5732/9002/2900/8698/5739/2901/5028 36
hsa04740 Olfactory transduction 10/1866 439/8298 1 1 0.80098204695412 2788/817/409/6547/343171/5567/156/5593/408/5592 10

## Sheet: UT vs AAVS1
ID	Description	GeneRatio	BgRatio	pvalue	p.adjust	qvalue	geneID	Count
hsa04141	Protein processing in endoplasmic reticulum	45/716	171/8298	4.37327e-12	1.43443e-09	1.18308e-09	55176/10970/25956/1603/1965/3312/7327/7184/3320/55829/3301/6745/7095/51465/10130/10294/10808/6048/10299/811/4780/3309/10525/5886/23645/9709/23471/80331/5887/9601/10956/7494/3703/6500/10960/6396/9871/821/6184/6185/4217/2923/5034/7415/23193	45
hsa05012	Parkinson disease	56/716	266/8298	1.66837e-10	2.73613e-08	2.25669e-08	4129/6390/6263/5688/2770/1965/3831/5702/5714/522/4514/7846/54205/5700/7327/4539/7332/9817/7979/51465/1349/4891/5567/6622/5691/29985/4780/3309/27429/64116/7384/3799/25828/6647/84790/10383/5710/2773/7381/7494/5685/203068/7316/818/7386/5709/2771/1327/805/7388/518/4217/9861/10105/515/2778	56
hsa04611	Platelet activation	33/716	124/8298	2.44385e-09	2.67194e-07	2.20375e-07	8681/5321/2770/103910/2149/2815/5567/5908/5500/7408/83706/3688/2773/9138/9002/51206/71/5499/5291/2983/2771/5501/4067/5906/6916/6093/4638/6786/6850/2534/2814/387/2778	33
hsa04110	Cell cycle	36/716	157/8298	3.40242e-08	2.78999e-06	2.30111e-06	7272/990/993/80174/10926/983/113130/7529/9232/7533/1019/5515/8243/991/890/4171/23047/4175/5518/5111/9184/7534/4173/7531/10971/5525/51433/6500/5885/1027/3066/896/9126/996/5925/7532	36
hsa05203	Viral carcinogenesis	42/716	204/8298	6.79308e-08	4.45626e-06	3.67541e-06	9734/7188/8349/2960/3718/983/5700/28973/7529/7533/1019/5567/5902/991/87/890/2959/5879/2934/7534/10014/7531/9114/4893/10971/3106/998/1027/22938/5315/3066/896/5291/3107/4067/5925/27044/6850/7532/2885/3133/387	42
hsa05130	Pathogenic Escherichia coli infection	38/716	197/8298	1.60176e-06	8.75631e-05	7.22199e-05	9170/8795/4641/4642/4793/7846/10092/54205/4691/9826/2149/4690/10787/2597/5879/3551/382/84790/10383/3688/375/10096/998/10094/9138/203068/7009/9871/71/5777/23191/10972/10093/6093/2534/10109/10006/387	38
hsa05020	Prion disease	45/716	273/8298	1.48463e-05	0.000695656	0.00057376	6390/5621/6263/6262/5688/6352/1965/3831/5702/5714/522/4514/7846/54205/3312/5700/4539/7979/1349/5567/5691/10963/5879/3309/7384/3799/6647/84790/10383/5710/5530/7381/5685/203068/7386/5709/5291/5880/1327/7388/518/9861/2534/10105/515	45
hsa04144	Endocytosis	42/716	251/8298	1.9751e-05	0.000809791	0.000667896	1759/3482/25978/830/8723/378/8724/10092/8395/3312/9829/7879/1211/7251/7852/58533/3949/29924/84313/382/3799/9101/2870/829/3106/51510/375/10096/832/998/6643/10094/10890/51534/7048/80230/3107/10093/10109/3133/1173/387	42
hsa04810	Regulation of actin cytoskeleton	39/716	229/8298	2.589e-05	0.000943546	0.000778214	5155/9170/5305/3687/6237/10092/8395/7114/103910/2149/10787/1398/5216/7852/87/5879/5500/2934/4893/4478/3688/10096/998/10094/9138/1072/71/9459/5499/5291/5880/5501/23191/10093/5747/6093/4638/10109/387	39
hsa05132	Salmonella infection	41/716	249/8298	3.64971e-05	0.00119711	0.000987343	8795/1783/3839/6237/3831/64746/7846/10092/54205/7184/103910/3320/7879/10787/2597/5216/5879/3551/382/3799/25828/84790/10383/3840/51143/8655/375/1639/10096/998/6500/10094/203068/71/5291/1781/23191/10093/10109/10006/387	41
hsa04114	Oocyte meiosis	26/716	131/8298	4.26131e-05	0.00127064	0.001048	983/7529/9232/7533/5515/5567/8243/991/6790/5518/5500/7534/7531/10971/5525/51433/5530/6500/818/5499/9126/996/5501/805/9748/7532	26
hsa04666	Fc gamma R-mediated phagocytosis	21/716	97/8298	6.17074e-05	0.00168667	0.00139112	8681/8613/5321/8398/10092/8395/1398/5879/2934/382/7408/10096/998/10094/1072/5291/5880/4067/10093/6850/10109	21
hsa05100	Bacterial invasion of epithelial cells	17/716	77/8298	0.000236947	0.00565138	0.00466112	1759/23607/10092/1211/1398/5879/55752/3688/10096/998/10094/71/5291/10093/5747/10109/387	17
hsa05169	Epstein-Barr virus infection	33/716	202/8298	0.000241217	0.00565138	0.00466112	4940/7188/4793/5702/5714/3109/3718/54205/5700/7979/3127/1019/6773/890/811/5879/3551/5710/3106/1027/22938/3066/896/5709/5291/3107/4067/5925/2923/9861/6850/25942/3133	33
hsa03050	Proteasome	12/716	46/8298	0.000387359	0.00847025	0.00698605	5688/5702/5714/5700/5720/7979/5691/5696/5710/5685/5709/9861	12
hsa04145	Phagosome	26/716	152/8298	0.000525442	0.0107716	0.00888412	55176/948/7059/1783/23673/3109/7846/7879/51382/3127/529/811/5879/84790/10383/9114/3688/51143/3106/523/203068/71/821/3107/1781/3133	26
hsa04670	Leukocyte transendothelial migration	21/716	114/8298	0.000654045	0.0126192	0.010408	2770/103910/7852/87/5879/5175/5908/7408/4478/3688/2773/998/83692/71/5291/5880/2771/5906/5747/6093/387	21
hsa05417	Lipid and atherosclerosis	33/716	215/8298	0.0007624	0.0138926	0.0114583	948/8795/9619/19/177/6352/1965/54205/3312/7184/3320/3949/4780/5879/3551/3309/5908/3329/4893/5530/7494/998/6403/9138/818/3308/5291/805/4067/5906/5747/4217/387	33
hsa04612	Antigen processing and presentation	16/716	78/8298	0.000850001	0.0145077	0.0119656	5641/3109/4261/3312/3320/5720/3127/811/3309/3106/3308/821/3107/2923/972/3133	16
hsa05016	Huntington disease	43/716	306/8298	0.000884619	0.0145077	0.0119656	6390/25981/5688/3831/5702/5714/522/4514/7846/54205/5700/8408/4539/1211/7979/5441/55102/1349/5691/7384/3799/6647/84790/10383/5710/5434/1639/7381/2876/5685/203068/3066/7386/5709/1327/7388/518/4217/9861/25942/10105/1173/515	43
hsa05022	Pathways of neurodegeneration - multiple diseases	61/716	476/8298	0.00096044	0.0146923	0.0121179	6390/25981/5621/6263/6262/177/25978/5688/1965/3831/5702/5714/522/351/23401/4514/7846/54205/5700/7327/8408/4539/7332/7979/55102/51465/1349/6622/5691/5879/3309/27429/10452/7384/3799/6647/10023/84790/10383/4893/5710/1639/5530/7381/7494/2876/5685/203068/7316/818/7386/5709/1327/805/7388/518/4217/9861/7415/10105/515	61
hsa00100	Steroid biosynthesis	7/716	20/8298	0.000985461	0.0146923	0.0121179	6307/1718/3988/50814/1717/2222/6713	7
hsa05010	Alzheimer disease	51/716	384/8298	0.00113288	0.0161559	0.013325	6390/6263/177/5688/1965/3831/5702/5714/522/351/23401/4514/7846/54205/5700/8408/4539/7979/2597/55102/1349/4891/6622/5691/29985/3551/64116/7384/3799/10023/84790/10383/4893/5710/5530/7381/7494/5685/203068/7386/5709/5291/1327/805/7388/518/57142/4217/9861/10105/515	51
hsa04530	Tight junction	27/716	169/8298	0.00122116	0.0166892	0.0137649	7846/10092/103910/1019/5515/5567/87/5879/79778/5518/5111/51762/84790/7408/4478/3688/10096/998/10094/3308/71/5906/10093/4217/6093/10109/387	27
hsa04910	Insulin signaling pathway	23/716	137/8298	0.00140143	0.0183868	0.0151649	10211/1977/5255/32/3632/1398/5567/9470/5509/3551/5500/4893/2194/3098/5573/5499/5291/5501/805/5577/2319/5834/2885	23
hsa05416	Viral myocarditis	13/716	60/8298	0.00150681	0.019009	0.0156782	3109/54205/3127/5879/3106/1604/1605/1981/71/3107/5880/2534/3133	13
hsa05418	Fluid shear stress and atherosclerosis	23/716	139/8298	0.00170895	0.0199645	0.0164662	5155/2946/6385/4208/7184/3320/9817/2948/4780/5879/3551/5175/7422/25828/7341/71/5291/5880/805/5747/4217/6612/387	23
hsa04360	Axon guidance	28/716	182/8298	0.00179704	0.0199645	0.0164662	4756/91584/5364/2770/1947/6237/103910/55558/84628/4690/7852/5879/4893/1808/3688/2773/5530/10509/998/818/1072/5291/5880/2771/5747/6093/2534/387	28
hsa04072	Phospholipase D signaling pathway	24/716	148/8298	0.00181766	0.0199645	0.0164662	8681/9162/1759/5155/56894/9170/8613/5321/6237/2205/8395/2149/8526/10555/382/4893/375/5899/5291/6850/2534/2885/387/2778	24
hsa05014	Amyotrophic lateral sclerosis	48/716	364/8298	0.00182602	0.0199645	0.0164662	6390/25981/25978/5688/1965/3831/5702/5714/522/4514/7846/54205/5700/8408/4539/7979/55102/5216/1349/5691/5879/3309/10452/7384/3799/6647/84790/10383/5710/1639/5530/7381/7494/2876/5685/203068/310/6396/71/7386/5709/1327/7388/518/4217/9861/7415/515	48
hsa05131	Shigellosis	35/716	247/8298	0.00224681	0.0237727	0.0196071	7188/664/7336/6352/4793/10092/54205/103910/1398/5216/87/10318/5879/989/3551/55752/382/7334/3688/375/11335/10096/998/6500/10094/7316/3098/3020/71/5291/10093/5747/6093/10109/387	35
hsa03060	Protein export	7/716	23/8298	0.00247893	0.025409	0.0209567	55176/7095/3309/60559/6726/28972/9789	7
hsa05110	Vibrio cholerae infection	11/716	50/8298	0.00300264	0.0298444	0.0246149	55176/51382/5567/529/9114/9601/375/523/11014/71/2778	11
hsa05163	Human cytomegalovirus infection	32/716	225/8298	0.00321188	0.0309852	0.0255558	7188/2770/6352/2791/54205/9826/1398/1019/5567/7852/811/5879/3551/7422/4893/3106/2773/5530/9138/5291/3107/5880/2771/805/5925/5747/2923/6093/2885/3133/387/2778	32
hsa04142	Lysosome	21/716	132/8298	0.0043044	0.0403384	0.0332701	5641/10717/3482/3073/256471/3988/1211/8906/4891/6609/26088/8907/4668/9114/55353/20/967/8763/9741/1509/4126	21
hsa04510	Focal adhesion	29/716	203/8298	0.00459152	0.0418339	0.0345036	5155/7059/7424/8395/103910/1398/87/5879/5908/5500/7422/29780/7408/3688/64098/998/71/896/5499/5291/5880/5501/5906/5747/6093/4638/2534/2885/387	29
hsa03266	Virion - Herpesvirus	4/716	8298-09-01	0.00486709	0.0431461	0.0355858	29990/3482/5818/5819	4
hsa05200	Pathways in cancer	63/716	531/8298	0.00516564	0.0445877	0.0367748	5979/5155/9170/2946/7188/5467/7424/1164/2770/2791/23401/3718/54205/9826/7184/3320/2149/9817/6923/1398/2948/1019/1441/6773/5567/8453/7852/890/4780/5879/3551/7422/10023/10342/4893/3688/2773/4292/998/6500/1027/9138/7048/9002/818/5899/3066/896/5291/5880/2771/3091/805/10928/7296/5925/5747/7170/6093/2885/387/2778/1439	63
hsa05211	Renal cell carcinoma	13/716	69/8298	0.00548542	0.0461338	0.03805	5155/6923/1398/8453/5879/5908/7422/4893/998/5291/3091/5906/2885	13
hsa04921	Oxytocin signaling pathway	23/716	154/8298	0.00640899	0.0525538	0.043345	8681/6263/6262/5321/1827/2770/4208/5567/5500/4893/2773/5530/818/71/5499/2983/2771/5501/805/6093/4638/387/2778	23
hsa03015	mRNA surveillance pathway	16/716	97/8298	0.00841781	0.0667165	0.0550261	7919/10978/84305/2935/5515/10767/5518/5500/1477/124540/5525/10284/53981/5499/5501/80335	16
hsa05415	Diabetic cardiomyopathy	28/716	203/8298	0.00854297	0.0667165	0.0550261	948/6390/6262/177/522/4514/4539/2597/1349/5879/5500/7384/142/7381/7048/818/7386/5499/5291/5880/1327/5501/1509/7388/2936/518/10105/515	28
hsa00900	Terpenoid backbone biosynthesis	6/716	23/8298	0.0113882	0.0868682	0.0716468	4598/3156/39/3422/116150/4597	6
hsa04730	Long-term depression	11/716	60/8298	0.0125305	0.093409	0.0770414	8681/5321/2770/5515/5518/4893/2773/2983/2771/4067/2778	11
hsa04722	Neurotrophin signaling pathway	18/716	119/8298	0.0130965	0.0954592	0.0787324	4793/1398/5879/3551/5908/27018/7531/4893/397/11213/998/818/5291/805/5906/4217/2885/387	18
hsa05135	Yersinia infection	20/716	137/8298	0.0134535	0.0959292	0.0791201	10092/8395/8935/1398/5879/3551/382/3688/10096/998/10094/9138/71/5291/5880/10093/5747/6093/10109/387	20
hsa04062	Chemokine signaling pathway	26/716	192/8298	0.0137985	0.0962959	0.0794225	2770/6352/4793/2791/3718/5196/1398/6773/5567/7852/5879/3551/5908/4893/2870/2773/998/5291/5880/2771/4067/5906/5747/6093/2885/387	26
hsa05170	Human immunodeficiency virus 1 infection	28/716	212/8298	0.0149558	0.102198	0.0842903	7188/9582/2770/2791/54205/983/8906/6923/1398/7852/811/8907/5879/3551/4893/3106/2773/5530/6500/1072/5291/3107/5880/2771/805/5747/2923/3133	28
hsa04071	Sphingolipid signaling pathway	18/716	121/8298	0.0154	0.103086	0.0850228	2770/81537/2205/5515/6609/5879/5518/4893/2773/5525/5291/5880/2771/1509/4217/6093/2534/387	18
hsa05208	Chemical carcinogenesis - reactive oxygen species	29/716	223/8298	0.0163675	0.107371	0.0885568	6390/2946/4025/522/4514/4539/9817/2052/2948/1349/4780/5879/3551/7384/7422/6647/4893/7381/7386/5291/3091/1327/7388/518/5747/4217/10105/2885/515	29
hsa04520	Adherens junction	12/716	71/8298	0.0174618	0.112303	0.0926249	5797/5818/87/5819/5879/998/7048/71/5777/5880/2534/387	12
hsa04540	Gap junction	14/716	88/8298	0.0178496	0.11259	0.0928615	5155/2770/7846/983/5567/84790/10383/4893/2773/203068/2983/2771/2885/2778	14
hsa04120	Ubiquitin mediated proteolysis	20/716	142/8298	0.019384	0.119961	0.0989413	27338/7320/7327/7332/9817/6923/51465/8453/991/10054/9354/7324/7334/51433/27339/6500/7316/8452/11065/996	20
hsa05231	Choline metabolism in cancer	15/716	98/8298	0.0201989	0.12269	0.101191	8681/9162/5155/8613/5321/1119/8395/8526/23446/5879/4893/5291/5880/3091/2885	15
hsa04015	Rap1 signaling pathway	27/716	210/8298	0.0229156	0.13666	0.112714	5155/9170/7424/2770/6237/2149/1398/5216/5879/5908/7422/7408/4893/3688/2773/998/9002/5899/71/5291/5880/2771/805/284/5906/387/2778	27
hsa04210	Apoptosis	19/716	136/8298	0.024074	0.141005	0.116297	8795/4000/1965/7846/54205/8837/55367/3551/27429/84790/4893/142/84823/71/5291/1509/4217/4170/1439	19
hsa04662	B cell receptor signaling pathway	13/716	84/8298	0.0270341	0.155565	0.128306	84433/4793/5879/3551/4893/55024/5530/5291/5777/5880/4067/6850/2885	13
hsa04370	VEGF signaling pathway	10/716	59/8298	0.0281329	0.158869	0.131031	8681/5321/5879/7422/4893/5530/998/5291/5880/5747	10
hsa05212	Pancreatic cancer	12/716	76/8298	0.028577	0.158869	0.131031	1019/5879/3551/7422/998/7048/5899/9459/5291/5880/10928/5925	12
hsa05205	Proteoglycans in cancer	26/716	205/8298	0.0293858	0.160642	0.132494	6385/6237/84309/5567/5879/5500/286/7422/4893/4478/3688/967/998/9138/818/71/5499/5291/10855/5777/3091/5501/5747/6093/2885/387	26
hsa04664	Fc epsilon RI signaling pathway	11/716	68/8298	0.0300169	0.161402	0.133121	8681/5321/2205/5879/4893/5291/5880/4067/6850/2534/2885	11
hsa03030	DNA replication	7/716	36/8298	0.0317181	0.167799	0.138397	5981/54107/4171/4175/5111/4173/6117	7
hsa04962	Vasopressin-regulated water reabsorption	8/716	44/8298	0.0324144	0.168761	0.13919	1783/5567/397/51143/8655/1639/1781/2778	8
hsa05017	Spinocerebellar ataxia	19/716	143/8298	0.0380384	0.193294	0.159424	5688/5702/5714/54205/5700/8408/7979/55102/5691/2959/5710/7494/10939/5685/5709/5291/4217/9861/10105	19
hsa00190	Oxidative phosphorylation	18/716	134/8298	0.0388945	0.193294	0.159424	6390/522/4514/1353/54205/4539/51382/1349/529/7384/9114/523/7381/7386/1327/7388/518/515	18
hsa04270	Vascular smooth muscle contraction	18/716	134/8298	0.0388945	0.193294	0.159424	8681/800/94274/5321/8398/10267/9826/5567/5500/9138/5499/2983/5501/805/6093/4638/387/2778	18
hsa03013	Nucleocytoplasmic transport	15/716	108/8298	0.0437391	0.213006	0.175682	7919/84305/3838/3839/9984/51808/5905/55161/3840/7341/10527/10284/6396/23214/6612	15
hsa00564	Glycerophospholipid metabolism	14/716	99/8298	0.0441599	0.213006	0.175682	8681/9162/56894/122618/8613/5321/8398/1119/375775/5833/8526/10555/23175/23646	14
hsa03040	Spliceosome	20/716	156/8298	0.046828	0.219423	0.180975	7919/6637/3312/6632/9984/10569/51340/56259/988/83443/6625/10713/10992/27339/6629/22938/22827/51729/4809/6434	20
hsa04218	Cellular senescence	20/716	156/8298	0.046828	0.219423	0.180975	4605/993/6237/983/5883/1019/890/5500/4893/3106/5530/7048/896/5499/5291/3107/5501/805/5925/3133	20
hsa05160	Hepatitis C	20/716	157/8298	0.0495186	0.228762	0.188677	4940/1965/54205/7529/7533/1019/6773/5515/8837/3949/3551/5518/7534/7531/4893/10971/5291/5925/7532/2885	20
hsa04720	Long-term potentiation	10/716	67/8298	0.0600809	0.273702	0.225743	5567/5908/5500/4893/5530/818/5499/5501/805/5906	10
hsa04728	Dopaminergic synapse	17/716	132/8298	0.0610853	0.274465	0.226372	4129/2770/2791/5515/5567/5518/5500/3799/2773/5525/5530/818/5499/2771/5501/805/2778	17
hsa04714	Thermogenesis	27/716	232/8298	0.0665427	0.294946	0.243264	6390/55471/123096/522/4514/28958/1353/4539/1349/51287/5567/6598/7384/4893/57104/7381/71/7386/25915/1327/7388/518/4217/6603/2885/515/2778	27
hsa01200	Carbon metabolism	15/716	115/8298	0.0689116	0.301275	0.248484	230/6390/2805/39/5223/8803/2597/7167/4967/5096/6888/3418/5315/3098/5230	15
hsa04924	Renin secretion	10/716	69/8298	0.070726	0.301275	0.248484	5153/2770/5567/2773/5530/5139/2983/2771/805/2778	10
hsa05031	Amphetamine addiction	10/716	69/8298	0.070726	0.301275	0.248484	4129/5567/5500/5530/818/3066/5499/5501/805/2778	10
hsa05167	Kaposi sarcoma-associated herpesvirus infection	23/716	194/8298	0.0726415	0.305467	0.251941	5155/1827/2791/4277/54205/1019/6773/5879/3551/64422/7422/4893/3106/5530/7316/5291/3107/3091/805/4067/5925/6850/3133	23
hsa01040	Biosynthesis of unsaturated fatty acids	5/716	27/8298	0.0777968	0.318967	0.263076	79071/6319/9415/6342/3992	5
hsa04966	Collecting duct acid secretion	5/716	27/8298	0.0777968	0.318967	0.263076	51382/529/9114/523/760	5
hsa04066	HIF-1 signaling pathway	14/716	109/8298	0.0850728	0.344492	0.284129	230/1977/6923/2597/8453/9470/7422/1027/818/3098/5291/3091/284/5230	14
hsa04137	Mitophagy - animal	10/716	72/8298	0.0887982	0.355193	0.292954	664/6237/8408/7879/10370/8887/4893/9101/7316/3091	10
hsa00562	Inositol phosphate metabolism	10/716	73/8298	0.0953869	0.376951	0.3109	5305/8395/3632/8821/55300/7167/9562/5291/22908/3707	10
hsa04152	AMPK signaling pathway	15/716	121/8298	0.0969726	0.378655	0.312305	948/92335/32/3156/6319/8408/5515/890/51719/5518/5525/51552/10890/2194/5291	15
hsa01230	Biosynthesis of amino acids	10/716	75/8298	0.109407	0.416539	0.343551	230/2805/5223/2597/4144/7167/6888/3418/5315/5230	10
hsa04660	T cell receptor signaling pathway	13/716	104/8298	0.111009	0.416539	0.343551	84433/4793/4690/1019/3551/4893/5530/998/5291/5777/2534/2885/387	13
hsa00020	Citrate cycle (TCA cycle)	5/716	30/8298	0.111415	0.416539	0.343551	6390/8803/4967/47/3418	5
hsa05134	Legionellosis	8/716	57/8298	0.114605	0.416539	0.343551	1379/664/54205/3312/10767/3329/375/7415	8
hsa00513	Various types of N-glycan biosynthesis	6/716	39/8298	0.115232	0.416539	0.343551	79868/3073/1603/3703/6184/6185	6
hsa04014	Ras signaling pathway	26/716	236/8298	0.115656	0.416539	0.343551	8681/5155/7424/5321/8398/2791/6237/5567/5879/3551/5908/382/7422/4893/8831/998/5899/5291/5880/805/10928/284/5906/2885/22821/387	26
hsa04971	Gastric acid secretion	10/716	76/8298	0.116834	0.416539	0.343551	2770/5567/2773/818/71/2771/760/805/4638/2778	10
hsa05220	Chronic myeloid leukemia	10/716	76/8298	0.116834	0.416539	0.343551	1398/1019/3551/4893/1027/7048/3066/5291/5925/2885	10
hsa00010	Glycolysis / Gluconeogenesis	9/716	67/8298	0.120427	0.424733	0.35031	230/5223/55276/2597/7167/9562/5315/3098/5230	9
hsa04150	mTOR signaling pathway	18/716	156/8298	0.124414	0.434124	0.358055	729438/92335/1977/8408/51382/28956/9470/79899/51719/529/3551/4893/523/6396/5291/23175/2885/387	18
hsa05034	Alcoholism	21/716	187/8298	0.126801	0.437798	0.361085	4129/9734/84254/8349/2770/3014/2791/5567/5500/8520/10014/4893/2773/3020/3066/5499/2771/5501/805/2885/2778	21
hsa03430	Mismatch repair	4/716	23/8298	0.131325	0.448692	0.37007	5981/5111/4292/6117	4
hsa00510	N-Glycan biosynthesis	7/716	50/8298	0.135961	0.452228	0.372987	79868/1603/84620/3703/6184/6185/23193	7
hsa00565	Ether lipid metabolism	7/716	50/8298	0.135961	0.452228	0.372987	8681/122618/8613/5321/8398/5049/23646	7
hsa04750	Inflammatory mediator regulation of TRP channels	12/716	98/8298	0.136496	0.452228	0.372987	8681/5321/8398/239/5567/5500/818/5499/5291/5501/805/2778	12
hsa05120	Epithelial cell signaling in Helicobacter pylori infection	9/716	70/8298	0.146573	0.471476	0.388862	6352/51382/529/5879/3551/9114/523/998/4067	9
hsa05230	Central carbon metabolism in cancer	9/716	70/8298	0.146573	0.471476	0.388862	5979/5223/6510/4893/3418/5315/3098/5291/3091	9
hsa05166	Human T-cell leukemia virus 1 infection	24/716	222/8298	0.146618	0.471476	0.388862	3109/3718/3127/9232/1019/5567/5902/991/890/811/3551/9184/4893/3106/51433/5530/7048/896/5291/821/3107/996/5925/3133	24
hsa05207	Chemical carcinogenesis - receptor activation	23/716	212/8298	0.148808	0.473874	0.39084	990/2946/993/3838/2770/3839/7184/3320/9049/2052/2948/5567/10728/7422/4893/3840/2773/896/5291/2771/5925/2885/2778	23
hsa04140	Autophagy - animal	16/716	141/8298	0.156193	0.492609	0.406291	89849/664/6237/1965/8408/7879/55102/5515/8837/5567/64422/3476/4893/5291/3091/1509	16
hsa04940	Type I diabetes mellitus	6/716	43/8298	0.162269	0.506173	0.417479	3109/3127/3329/3106/3107/3133	6
hsa05145	Toxoplasmosis	13/716	112/8298	0.166799	0.506173	0.417479	2770/4793/3109/4261/54205/3312/3127/3949/3551/3688/2773/2771/10105	13
hsa04914	Progesterone-mediated oocyte maturation	12/716	102/8298	0.167446	0.506173	0.417479	993/2770/983/3320/5567/890/6790/2773/51433/5291/2771/996	12
hsa05142	Chagas disease	12/716	102/8298	0.167446	0.506173	0.417479	2770/6352/5515/8837/811/3551/5518/2773/7048/5291/2771/2778	12
hsa04151	PI3K-Akt signaling pathway	36/716	354/8298	0.16821	0.506173	0.417479	5155/9170/7059/7424/1977/2791/3718/7184/3320/2149/7529/7533/1019/1441/5515/9470/5879/3551/5518/23678/7422/7534/7531/4893/10971/3688/5525/1027/896/5291/284/5747/4170/6850/7532/2885	36
hsa03410	Base excision repair	6/716	44/8298	0.175152	0.518037	0.427264	79661/11232/5981/54107/5111/142	6
hsa04115	p53 signaling pathway	9/716	73/8298	0.175311	0.518037	0.427264	4194/8795/54205/983/1019/55240/55367/896/900	9
hsa04932	Non-alcoholic fatty liver disease	17/716	155/8298	0.181129	0.523232	0.431549	6390/1965/4514/54205/1349/5879/3551/7384/7381/7494/998/7386/5291/1327/7388/22877/4217	17
hsa00563	Glycosylphosphatidylinositol (GPI)-anchor biosynthesis	4/716	26/8298	0.181855	0.523232	0.431549	9487/93183/54872/94005	4
hsa00592	alpha-Linolenic acid metabolism	4/716	26/8298	0.181855	0.523232	0.431549	8681/5321/8398/9415	4
hsa02010	ABC transporters	6/716	45/8298	0.188436	0.537453	0.443278	8714/10057/9619/19/5826/20	6
hsa05168	Herpes simplex virus 1 infection	50/716	512/8298	0.192171	0.542399	0.447357	84874/148203/57711/29990/7767/7710/55769/162239/4940/84765/162993/730051/79744/7188/728927/284371/84914/163131/63934/147694/90592/148156/6352/1965/3109/51385/54205/115509/3127/84449/6773/199692/5818/90338/811/5819/100289678/3551/5500/8427/3106/7582/5499/5291/3107/5501/2923/6850/972/3133	50
hsa04390	Hippo signaling pathway	17/716	157/8298	0.195131	0.542399	0.447357	3398/4086/7529/7533/5515/5518/5500/7534/7531/10971/7048/71/896/5499/5501/55233/7532	17
hsa04514	Cell adhesion molecules	17/716	157/8298	0.195131	0.542399	0.447357	4756/26047/5797/6385/3109/6404/84628/3127/5818/5819/5175/3688/3106/83692/6403/3107/3133	17
hsa00511	Other glycan degradation	3/716	18/8298	0.198972	0.548426	0.452328	3073/4123/4126	3
hsa05210	Colorectal cancer	10/716	86/8298	0.205331	0.55935	0.461338	54205/5879/4893/4292/7048/5899/5291/5880/2885/387	10
hsa05133	Pertussis	9/716	76/8298	0.206399	0.55935	0.461338	3394/2770/710/3688/2773/1072/2771/805/387	9
hsa04915	Estrogen signaling pathway	15/716	138/8298	0.209391	0.55935	0.461338	2550/2770/9166/3312/7184/3320/5567/4893/2773/5291/2771/805/1509/2885/2778	15
hsa05165	Human papillomavirus infection	33/716	331/8298	0.212752	0.55935	0.461338	7059/5700/51382/1019/6773/5515/5567/890/529/3551/5518/7422/10474/55534/9114/4893/3688/3106/5525/523/998/4242/1027/5315/3066/896/5291/3107/5925/5747/2885/3133/2778	33
hsa04070	Phosphatidylinositol signaling system	11/716	97/8298	0.213167	0.55935	0.461338	9162/5305/8395/3632/8526/8821/55300/5291/805/22908/3707	11
hsa04713	Circadian entrainment	11/716	97/8298	0.213167	0.55935	0.461338	6263/6262/2770/2791/5567/2773/818/2983/2771/805/2778	11
hsa03420	Nucleotide excision repair	6/716	47/8298	0.216102	0.562551	0.463978	5981/54107/5111/5886/5887/6117	6
hsa01212	Fatty acid metabolism	7/716	57/8298	0.218109	0.562945	0.464303	79071/6319/39/9415/2194/6342/3992	7
hsa04931	Insulin resistance	12/716	108/8298	0.219686	0.562945	0.464303	948/8473/32/5509/3551/5500/5499/5291/5501/10724/22877/5834	12
hsa05330	Allograft rejection	5/716	38/8298	0.227043	0.577288	0.476133	3109/3127/3106/3107/3133	5
hsa04923	Regulation of lipolysis in adipocytes	7/716	58/8298	0.231093	0.583065	0.480898	2770/5567/2773/57104/5291/2771/2778	7
hsa05030	Cocaine addiction	6/716	49/8298	0.245042	0.61354	0.506032	4129/2770/5567/2773/2771/2778	6
hsa04650	Natural killer cell mediated cytotoxicity	14/716	132/8298	0.247245	0.614368	0.506715	8795/4277/5879/4893/3106/5530/5291/3107/5777/5880/6850/2534/2885/3133	14
hsa04261	Adrenergic signaling in cardiomyocytes	16/716	154/8298	0.253491	0.62515	0.515608	3753/6262/2770/5515/5567/5518/5500/2773/5525/818/5499/2771/5501/805/7170/2778	16
hsa01523	Antifolate resistance	4/716	30/8298	0.257018	0.626397	0.516637	8714/10057/239/3551	4
hsa05032	Morphine addiction	10/716	91/8298	0.257816	0.626397	0.516637	5153/2550/2770/2791/5567/2870/2773/5139/2771/2778	10
hsa05222	Small cell lung cancer	10/716	92/8298	0.268821	0.648334	0.534729	7188/1164/54205/1019/3551/3688/1027/5291/5925/5747	10
hsa05223	Non-small cell lung cancer	8/716	72/8298	0.279944	0.661742	0.545789	5979/3718/1019/3799/4893/5291/5925/2885	8
hsa04912	GnRH signaling pathway	10/716	93/8298	0.27997	0.661742	0.545789	8681/5321/5567/4323/4893/998/818/805/2885/2778	10
hsa05225	Hepatocellular carcinoma	17/716	168/8298	0.280433	0.661742	0.545789	2946/23401/9817/2948/1019/6598/4780/10023/29117/4893/7048/71/5291/7296/5925/6603/2885	17
hsa00561	Glycerolipid metabolism	7/716	62/8298	0.285332	0.663752	0.547446	9162/56894/8613/8526/10555/57104/23175	7
hsa04213	Longevity regulating pathway - multiple species	7/716	62/8298	0.285332	0.663752	0.547446	3312/5567/6647/4893/3066/5291/1979	7
hsa04726	Serotonergic synapse	12/716	115/8298	0.287851	0.664895	0.548389	4129/8681/5321/2770/2791/351/239/5567/4893/2773/2771/2778	12
hsa05332	Graft-versus-host disease	5/716	42/8298	0.294453	0.675389	0.557044	3109/3127/3106/3107/3133	5
hsa04136	Autophagy - other	4/716	32/8298	0.296676	0.675763	0.557352	55102/5515/64422/3476	4
hsa04024	cAMP signaling pathway	22/716	225/8298	0.299659	0.677849	0.559073	2550/6262/2770/6237/2149/5567/5879/5908/5500/2773/5139/818/5499/5291/5880/2771/5501/805/5906/6093/387/2778	22
hsa04928	Parathyroid hormone synthesis
hsa03450	Non-homologous end-joining	2/716	13/8298	0.310755	0.683826	0.564003	2547/7520	2
hsa00860	Porphyrin metabolism	5/716	43/8298	0.311846	0.683826	0.564003	326625/644/645/2235/7390	5
hsa04975	Fat digestion and absorption	5/716	43/8298	0.311846	0.683826	0.564003	948/19/8613/39/10555	5
hsa00051	Fructose and mannose metabolism	4/716	33/8298	0.316789	0.683826	0.564003	230/55556/7167/3098	4
hsa04130	SNARE interactions in vesicular transport	4/716	33/8298	0.316789	0.683826	0.564003	9482/6843/8676/10282	4
hsa04918	Thyroid hormone synthesis	8/716	75/8298	0.31898	0.683826	0.564003	7184/5567/3309/9601/2876/821/2936/2778	8
hsa05214	Glioma	8/716	75/8298	0.31898	0.683826	0.564003	5155/1019/4893/818/5291/805/5925/2885	8
hsa04260	Cardiac muscle contraction	9/716	87/8298	0.335312	0.709551	0.58522	6262/4514/1349/7384/7381/7386/1327/7388/7170	9
hsa03020	RNA polymerase	4/716	34/8298	0.337008	0.709551	0.58522	84265/5441/5434/51082	4
hsa04350	TGF-beta signaling pathway	10/716	98/8298	0.337469	0.709551	0.58522	4756/25805/3398/4086/5515/5518/6500/7048/6093/387	10
hsa04512	ECM-receptor interaction	9/716	88/8298	0.347791	0.726594	0.599277	948/7059/3161/6385/2815/3688/1605/51206/2814	9
hsa04933	AGE-RAGE signaling pathway in diabetic complications	10/716	100/8298	0.361069	0.744562	0.614097	7424/177/1019/5879/7422/4893/998/1027/7048/5291	10
hsa00524	Neomycin
hsa03260	Virion - Human immunodeficiency virus	1/716	8298-05-01	0.363201	0.744562	0.614097	7852	1
hsa04022	cGMP-PKG signaling pathway	16/716	167/8298	0.368123	0.74674	0.615892	2770/4208/5500/7408/2773/5530/5139/5499/2983/2771/5501/805/6093/4638/10105/387	16
hsa00480	Glutathione metabolism	6/716	57/8298	0.368816	0.74674	0.615892	2946/6723/2948/2876/3418/2936	6
hsa00603	Glycosphingolipid biosynthesis - globo and isoglobo series	2/716	15/8298	0.375841	0.750478	0.618976	3073/4668	2
hsa00604	Glycosphingolipid biosynthesis - ganglio series	2/716	15/8298	0.375841	0.750478	0.618976	3073/8705	2
hsa00500	Starch and sucrose metabolism	4/716	36/8298	0.377527	0.750478	0.618976	280/55276/3098/5834	4
hsa00514	Other types of O-glycan biosynthesis	5/716	47/8298	0.382342	0.755472	0.623094	8473/10585/84620/4242/2590	5
hsa05152	Tuberculosis	17/716	180/8298	0.384825	0.755824	0.623385	1379/4046/3687/3109/4261/54205/7879/3127/3329/9114/5530/818/805/1509/6850/972/387	17
hsa04724	Glutamatergic synapse	11/716	114/8298	0.395268	0.759011	0.626013	2899/8681/5321/2770/2791/5567/2773/5530/2771/85358/2778	11
hsa04310	Wnt signaling pathway	16/716	170/8298	0.395906	0.759011	0.626013	25805/84133/5467/23401/6907/5567/5879/27101/10023/5530/6500/818/896/5880/23002/387	16
hsa01250	Biosynthesis of nucleotide sugars	4/716	37/8298	0.397719	0.759011	0.626013	55577/55276/55907/3098	4
hsa05216	Thyroid cancer	4/716	37/8298	0.397719	0.759011	0.626013	5979/10342/4893/7170	4
hsa04217	Necroptosis	15/716	159/8298	0.398018	0.759011	0.626013	8681/8795/7188/5321/25978/3014/3718/3320/6773/8837/6609/51510/142/818/5834	15
hsa05164	Influenza A	16/716	171/8298	0.405217	0.765761	0.631581	8795/4940/3838/6352/4793/1965/3109/4261/54205/3127/1019/6773/3551/71/896/5291	16
hsa00360	Phenylalanine metabolism	2/716	16/8298	0.407447	0.765761	0.631581	4129/2805	2
hsa04625	C-type lectin receptor signaling pathway	10/716	104/8298	0.408781	0.765761	0.631581	4046/6237/6773/3551/4893/5530/5291/805/6850/387	10
hsa05323	Rheumatoid arthritis	9/716	93/8298	0.410896	0.765761	0.631581	6352/3109/51382/3127/529/7422/9114/523/284	9
hsa00520	Amino sugar and nucleotide sugar metabolism	5/716	49/8298	0.417617	0.766276	0.632005	3073/55577/55276/55907/3098	5
hsa00400	Phenylalanine
hsa00440	Phosphonate and phosphinate metabolism	1/716	8298-06-01	0.418181	0.766276	0.632005	5833	1
hsa04371	Apelin signaling pathway	13/716	139/8298	0.423111	0.766743	0.63239	6263/6262/2770/2791/6237/4208/5567/10014/4893/2773/2771/805/4638	13
hsa05162	Measles	13/716	139/8298	0.423111	0.766743	0.63239	4940/4793/1965/3718/54205/3312/1019/6773/3551/4478/1027/896/5291	13
hsa00590	Arachidonic acid metabolism	6/716	61/8298	0.432284	0.774851	0.639078	8681/5321/8398/239/10728/6916	6
hsa00330	Arginine and proline metabolism	5/716	50/8298	0.435139	0.774851	0.639078	4129/6723/2805/1152/8659	5
hsa05144	Malaria	5/716	50/8298	0.435139	0.774851	0.639078	948/1379/7059/5175/6403	5
hsa04926	Relaxin signaling pathway	12/716	129/8298	0.437035	0.774851	0.639078	7424/2770/2791/5567/7422/4893/2773/7048/5291/2771/2885/2778	12
hsa01524	Platinum drug resistance	7/716	73/8298	0.443838	0.775232	0.639392	2946/54205/2948/7153/4292/5291/4217	7
hsa04922	Glucagon signaling pathway	10/716	107/8298	0.444658	0.775232	0.639392	5255/32/5223/5567/5530/818/5315/805/5834/2778	10
hsa05414	Dilated cardiomyopathy	9/716	96/8298	0.448844	0.775232	0.639392	7273/6262/4000/5567/3688/1605/71/7170/2778	9
hsa00270	Cysteine and methionine metabolism	5/716	51/8298	0.452543	0.775232	0.639392	6723/2805/4144/191/10768	5
hsa04913	Ovarian steroidogenesis	5/716	51/8298	0.452543	0.775232	0.639392	8681/5321/5567/3949/2778	5
hsa04012	ErbB signaling pathway	8/716	85/8298	0.453349	0.775232	0.639392	4690/1398/4893/1027/818/5291/5747/2885	8
hsa05215	Prostate cancer	9/716	97/8298	0.46143	0.775232	0.639392	5155/7184/3320/3551/4893/1027/5291/5925/2885	9
hsa00310	Lysine degradation	6/716	63/8298	0.463679	0.775232	0.639392	2145/64754/10157/85007/39/9757	6
hsa00061	Fatty acid biosynthesis	2/716	18/8298	0.468165	0.775232	0.639392	32/2194	2
hsa04934	Cushing syndrome	14/716	155/8298	0.47016	0.775232	0.639392	2770/9049/1019/5567/3949/5908/9101/2773/1027/818/2771/5906/5925/2778	14
hsa04623	Cytosolic DNA-sensing pathway	7/716	75/8298	0.472593	0.775232	0.639392	6352/4793/84265/5441/3551/5434/51082	7
hsa01522	Endocrine resistance	9/716	98/8298	0.473966	0.775232	0.639392	1019/5567/4893/1027/5291/5925/5747/2885/2778	9
hsa04613	Neutrophil extracellular trap formation	17/716	190/8298	0.475196	0.775232	0.639392	9734/1379/8349/177/3014/6404/5879/8520/10014/6403/3020/3066/71/5291/5880/6850/10105	17
hsa04216	Ferroptosis	4/716	41/8298	0.476923	0.775232	0.639392	5621/4891/55240/64116	4
hsa05219	Bladder cancer	4/716	41/8298	0.476923	0.775232	0.639392	1019/7422/4893/5925	4
hsa00030	Pentose phosphate pathway	3/716	30/8298	0.485613	0.775232	0.639392	230/55276/6888	3
hsa00591	Linoleic acid metabolism	3/716	30/8298	0.485613	0.775232	0.639392	8681/5321/8398	3
hsa04640	Hematopoietic cell lineage	9/716	99/8298	0.486438	0.775232	0.639392	948/1379/3590/3109/2815/3127/1441/1604/2814	9
hsa00600	Sphingolipid metabolism	5/716	53/8298	0.486883	0.775232	0.639392	8613/3073/81537/55331/6609	5
hsa04961	Endocrine and other factor-regulated calcium reabsorption	5/716	53/8298	0.486883	0.775232	0.639392	1759/1211/5567/1173/2778	5
hsa05320	Autoimmune thyroid disease	5/716	53/8298	0.486883	0.775232	0.639392	3109/3127/3106/3107/3133	5
hsa00531	Glycosaminoglycan degradation	2/716	19/8298	0.497104	0.783894	0.646537	3073/10855	2
hsa01210	2-Oxocarboxylic acid metabolism	2/716	19/8298	0.497104	0.783894	0.646537	2805/3418	2
hsa05235	PD-L1 expression and PD-1 checkpoint pathway in cancer	8/716	89/8298	0.506388	0.793437	0.654407	4793/10538/3551/4893/5530/5291/5777/3091	8
hsa05310	Asthma	3/716	31/8298	0.507993	0.793437	0.654407	2205/3109/3127	3
hsa00740	Riboflavin metabolism	1/716	8298-08-01	0.514327	0.796732	0.657125	645	1
hsa04721	Synaptic vesicle cycle	7/716	78/8298	0.514961	0.796732	0.657125	1759/1211/51382/529/9114/523/1173	7
hsa05221	Acute myeloid leukemia	6/716	67/8298	0.524918	0.804592	0.663608	5467/890/3551/4893/5291/2885	6
hsa00670	One carbon pool by folate	2/716	20/8298	0.525016	0.804592	0.663608	441024/25902	2
hsa01521	EGFR tyrosine kinase inhibitor resistance	7/716	79/8298	0.52882	0.804592	0.663608	5155/1977/9470/7422/4893/5291/2885	7
hsa00640	Propanoate metabolism	3/716	32/8298	0.529854	0.804592	0.663608	32/8803/5096	3
hsa05161	Hepatitis B	14/716	162/8298	0.538946	0.814628	0.671885	3718/54205/7529/6773/890/3551/5111/7534/4893/10971/7048/5291/5925/2885	14
hsa00532	Glycosaminoglycan biosynthesis - chondroitin sulfate / dermatan sulfate	2/716	21/8298	0.551863	0.830326	0.684832	79586/126792	2
hsa04010	MAPK signaling pathway	25/716	294/8298	0.562401	0.842318	0.694723	8681/5155/7424/5321/6237/3312/4208/23162/1398/5567/7786/5879/3551/5908/1849/7422/4893/5530/998/7048/5880/284/5906/4217/2885	25
hsa00240	Pyrimidine metabolism	5/716	58/8298	0.568884	0.845418	0.69728	1723/7083/124583/1633/51727	5
hsa04930	Type II diabetes mellitus	4/716	46/8298	0.569626	0.845418	0.69728	3551/5315/3098/5291	4
hsa00340	Histidine metabolism	2/716	22/8298	0.57762	0.853421	0.703881	4129/3067	2
hsa00620	Pyruvate metabolism	4/716	47/8298	0.587048	0.863461	0.712161	32/39/3029/5315	4
hsa04935	Growth hormone synthesis
hsa04659	Th17 cell differentiation	9/716	108/8298	0.594214	0.866232	0.714446	4793/3109/3718/3320/3127/3551/5530/7048/3091	9
hsa00515	Mannose type O-glycan biosynthesis	2/716	23/8298	0.602277	0.873977	0.720835	2526/10585	2
hsa04919	Thyroid hormone signaling pathway	10/716	121/8298	0.604856	0.873977	0.720835	90390/1827/5567/4893/9968/3066/71/5291/3091/25942	10
hsa04610	Complement and coagulation cascades	7/716	86/8298	0.620867	0.893177	0.73667	1379/3687/2149/710/1604/9002/5270	7
hsa00534	Glycosaminoglycan biosynthesis - heparan sulfate / heparin	2/716	24/8298	0.625829	0.896385	0.739316	9394/126792	2
hsa03320	PPAR signaling pathway	6/716	75/8298	0.637519	0.909158	0.749851	948/5467/6319/9415/7316/6342	6
hsa03250	Viral life cycle - HIV-1	5/716	63/8298	0.643588	0.913839	0.753712	9582/4300/7251/6598/7852	5
hsa04725	Cholinergic synapse	9/716	113/8298	0.649167	0.914601	0.754341	2770/2791/5567/4893/2773/818/5291/2771/2534	9
hsa04979	Cholesterol metabolism	4/716	51/8298	0.65243	0.914601	0.754341	948/19/3988/3949	4
hsa04916	Melanogenesis	8/716	101/8298	0.652642	0.914601	0.754341	2770/5567/4893/2773/818/2771/805/2778	8
hsa04976	Bile secretion	7/716	89/8298	0.657139	0.914601	0.754341	8714/3156/2052/5567/3949/760/2778	7
hsa05140	Leishmaniasis	6/716	77/8298	0.663067	0.914601	0.754341	1379/4793/3109/3127/3688/5777	6
hsa05412	Arrhythmogenic right ventricular cardiomyopathy	6/716	77/8298	0.663067	0.914601	0.754341	5318/6262/4000/3688/1605/71	6
hsa04972	Pancreatic secretion	8/716	102/8298	0.663644	0.914601	0.754341	280/6262/5879/5908/760/5906/387/2778	8
hsa05410	Hypertrophic cardiomyopathy	7/716	90/8298	0.668755	0.917789	0.75697	7273/6262/4000/3688/1605/71/7170	7
hsa04380	Osteoclast differentiation	10/716	128/8298	0.676005	0.923873	0.761988	2274/6773/5879/3551/5530/7048/5291/6850/2534/2885	10
hsa04064	NF-kappa B signaling pathway	8/716	104/8298	0.685014	0.925425	0.763267	7188/84433/8837/55367/3551/142/4067/6850	8
hsa04020	Calcium signaling pathway	19/716	240/8298	0.688793	0.925425	0.763267	5979/5153/5155/6263/6262/7424/5255/2149/5567/7852/7422/5530/818/805/4638/6786/3707/10105/2778	19
hsa00601	Glycosphingolipid biosynthesis - lacto and neolacto series	2/716	27/8298	0.689967	0.925425	0.763267	2526/10678	2
hsa00650	Butanoate metabolism	2/716	27/8298	0.689967	0.925425	0.763267	39/65985	2
hsa04658	Th1 and Th2 cell differentiation	7/716	92/8298	0.691247	0.925425	0.763267	4793/3109/3718/3127/3551/55534/5530	7
hsa03460	Fanconi anemia pathway	4/716	54/8298	0.696697	0.926651	0.764279	22909/11201/4292/6117	4
hsa03440	Homologous recombination	3/716	41/8298	0.699356	0.926651	0.764279	7517/7979/6117	3
hsa04970	Salivary secretion	7/716	93/8298	0.702117	0.926651	0.764279	280/4025/6263/5567/2983/805/2778	7
hsa05202	Transcriptional misregulation in cancer	15/716	193/8298	0.703463	0.926651	0.764279	860/3398/4208/4300/64332/4086/466/890/1027/7048/3020/3066/5747/25942/2313	15
hsa00533	Glycosaminoglycan biosynthesis - keratan sulfate	1/716	14/8298	0.717581	0.941466	0.776498	10678	1
hsa04146	Peroxisome	6/716	82/8298	0.721811	0.943243	0.777964	4598/5826/5195/6647/3418/6342	6
hsa04621	NOD-like receptor signaling pathway	14/716	186/8298	0.743393	0.965555	0.796366	4940/7188/22861/6352/4793/3320/6773/3551/25828/7531/3428/55914/22900/387	14
hsa00630	Glyoxylate and dicarboxylate metabolism	2/716	30/8298	0.744772	0.965555	0.796366	39/5096	2
hsa05213	Endometrial cancer	4/716	58/8298	0.749214	0.967489	0.797961	4893/4292/5291/2885	4
hsa05218	Melanoma	5/716	72/8298	0.755958	0.967722	0.798153	5155/1019/4893/5291/5925	5
hsa03022	Basal transcription factors	3/716	45/8298	0.758109	0.967722	0.798153	2960/2963/2959	3
hsa00052	Galactose metabolism	2/716	31/8298	0.761102	0.967722	0.798153	55276/3098	2
hsa04330	Notch signaling pathway	4/716	59/8298	0.761196	0.967722	0.798153	55534/4242/22938/3066	4
hsa00430	Taurine and hypotaurine metabolism	1/716	16/8298	0.764293	0.967908	0.798307	51380	1
hsa04215	Apoptosis - multiple species	2/716	32/8298	0.776519	0.971215	0.801034	54205/27429	2
hsa04668	TNF signaling pathway	8/716	114/8298	0.778601	0.971215	0.801034	7188/7424/6352/8837/4323/3551/5291/4217	8
hsa04973	Carbohydrate digestion and absorption	3/716	47/8298	0.783819	0.971215	0.801034	280/3098/5291	3
hsa00120	Primary bile acid biosynthesis	1/716	17/8298	0.784671	0.971215	0.801034	6342	1
hsa00450	Selenocompound metabolism	1/716	17/8298	0.784671	0.971215	0.801034	7296	1
hsa00910	Nitrogen metabolism	1/716	17/8298	0.784671	0.971215	0.801034	760	1
hsa04211	Longevity regulating pathway	6/716	89/8298	0.791441	0.972257	0.801894	1977/8408/5567/9470/4893/5291	6
hsa04727	GABAergic synapse	6/716	89/8298	0.791441	0.972257	0.801894	2550/2770/2791/5567/2773/2771	6
hsa00280	Valine
hsa04710	Circadian rhythm	2/716	34/8298	0.804756	0.980633	0.808802	1407/6500	2
hsa04672	Intestinal immune network for IgA production	3/716	49/8298	0.807228	0.980633	0.808802	3109/3127/7852	3
hsa00350	Tyrosine metabolism	2/716	36/8298	0.829777	0.997082	0.822369	4129/2805	2
hsa00512	Mucin type O-glycan biosynthesis	2/716	36/8298	0.829777	0.997082	0.822369	51301/2590	2
hsa00983	Drug metabolism - other enzymes	5/716	80/8298	0.831574	0.997082	0.822369	2946/7083/2948/8824/51727	5
hsa00970	Aminoacyl-tRNA biosynthesis	4/716	66/8298	0.832928	0.997082	0.822369	6301/2617/1615/16	4
hsa05322	Systemic lupus erythematosus	9/716	136/8298	0.840899	0.999653	0.824489	8349/3014/3109/6741/6632/3127/6737/87/3020	9
hsa00250	Alanine
hsa00770	Pantothenate and CoA biosynthesis	1/716	21/8298	0.850039	1	0.824775	51380	1
hsa05340	Primary immunodeficiency	2/716	38/8298	0.851871	1	0.824775	3718/4261	2
hsa04920	Adipocytokine signaling pathway	4/716	69/8298	0.85767	1	0.824775	948/4793/32/3551	4
hsa04630	JAK-STAT signaling pathway	11/716	166/8298	0.858962	1	0.824775	5155/3590/3718/1441/6773/896/5291/5777/4170/2885/1439	11
hsa04925	Aldosterone synthesis and secretion	6/716	98/8298	0.860351	1	0.824775	466/5567/3949/818/805/2778	6
hsa00220	Arginine biosynthesis	1/716	22/8298	0.863012	1	0.824775	2805	1
hsa01232	Nucleotide metabolism	5/716	85/8298	0.868314	1	0.824775	2766/7083/124583/1633/51727	5
hsa00260	Glycine
hsa04340	Hedgehog signaling pathway	3/716	56/8298	0.872956	1	0.824775	5567/8405/8452	3
hsa04964	Proximal tubule bicarbonate reclamation	1/716	23/8298	0.874863	1	0.824775	760	1
hsa05146	Amoebiasis	6/716	102/8298	0.884321	1	0.824775	7879/5567/87/5291/5747/2778	6
hsa04068	FoxO signaling pathway	8/716	131/8298	0.888223	1	0.824775	664/3551/23678/4893/1027/7048/5291/2885	8
hsa00380	Tryptophan metabolism	2/716	42/8298	0.888398	1	0.824775	4129/39	2
hsa00790	Folate biosynthesis	1/716	26/8298	0.90462	1	0.824775	5860	1
hsa05226	Gastric cancer	9/716	149/8298	0.905858	1	0.824775	23401/10023/4893/4292/1027/7048/5291/5925/2885	9
hsa00062	Fatty acid elongation	1/716	27/8298	0.912875	1	0.824775	79071	1
hsa04657	IL-17 signaling pathway	5/716	94/8298	0.917481	1	0.824775	7188/7184/3320/3551/51433	5
hsa04929	GnRH secretion	3/716	64/8298	0.923126	1	0.824775	2550/4893/5291	3
hsa04392	Hippo signaling pathway - multiple species	1/716	29/8298	0.927308	1	0.824775	55233	1
hsa04744	Phototransduction	1/716	29/8298	0.927308	1	0.824775	805	1
hsa04927	Cortisol synthesis and secretion	3/716	65/8298	0.927927	1	0.824775	5567/3949/2778	3
hsa00230	Purine metabolism	7/716	128/8298	0.933526	1	0.824775	5153/2766/55276/124583/1633/5139/2983	7
hsa04550	Signaling pathways regulating pluripotency of stem cells	8/716	143/8298	0.934727	1	0.824775	3398/3718/4086/10336/4893/5291/3720/2885	8
hsa00410	beta-Alanine metabolism	1/716	31/8298	0.939352	1	0.824775	51380	1
hsa05204	Chemical carcinogenesis - DNA adducts	3/716	69/8298	0.944498	1	0.824775	2946/2052/2948	3
hsa04742	Taste transduction	4/716	86/8298	0.94635	1	0.824775	5153/2550/8645/5567	4
hsa04911	Insulin secretion	4/716	86/8298	0.94635	1	0.824775	6262/5567/818/2778	4
hsa04917	Prolactin signaling pathway	3/716	70/8298	0.948049	1	0.824775	4893/5291/2885	3
hsa04620	Toll-like receptor signaling pathway	5/716	104/8298	0.95247	1	0.824775	6352/5879/3551/54472/5291	5
hsa00982	Drug metabolism - cytochrome P450	3/716	72/8298	0.954526	1	0.824775	4129/2946/2948	3
hsa00040	Pentose and glucuronate interconversions	1/716	35/8298	0.95779	1	0.824775	51181	1
hsa01240	Biosynthesis of cofactors	8/716	153/8298	0.959563	1	0.824775	1723/326625/441024/25902/4144/2235/7390/51727	8
hsa05206	MicroRNAs in cancer	19/716	310/8298	0.960833	1	0.824775	4194/5155/993/113130/1398/9839/3551/7422/10014/4893/599/1027/3066/5291/900/6093/4170/2885/387	19
hsa04960	Aldosterone-regulated sodium reabsorption	1/716	37/8298	0.964789	1	0.824775	5291	1
hsa04936	Alcoholic liver disease	7/716	142/8298	0.967298	1	0.824775	32/6319/3551/2194/23175/4217/6434	7
hsa00980	Metabolism of xenobiotics by cytochrome P450	3/716	78/8298	0.969708	1	0.824775	2946/2052/2948	3
hsa05150	Staphylococcus aureus infection	4/716	96/8298	0.971086	1	0.824775	3109/6404/3127/6403	4
hsa05224	Breast cancer	7/716	147/8298	0.974925	1	0.824775	23401/1019/10023/4893/5291/5925/2885	7
hsa04061	Viral protein interaction with cytokine and cytokine receptor	4/716	100/8298	0.97759	1	0.824775	8795/6352/5196/7852	4
hsa00071	Fatty acid degradation	1/716	43/8298	0.979565	1	0.824775	39	1
hsa05321	Inflammatory bowel disease	2/716	65/8298	0.980089	1	0.824775	3109/3127	2
hsa04622	RIG-I-like receptor signaling pathway	2/716	71/8298	0.987542	1	0.824775	4793/3551	2
hsa04723	Retrograde endocannabinoid signaling	6/716	148/8298	0.990592	1	0.824775	2770/2791/4539/5567/2773/2771	6
hsa03010	Ribosome	7/716	167/8298	0.991803	1	0.824775	2197/29088/51081/6171/55173/23521/6132	7
hsa05171	Coronavirus disease - COVID-19	11/716	232/8298	0.992328	1	0.824775	2197/4940/4793/6773/6171/3551/23521/6403/6132/5291/6850	11
hsa03018	RNA degradation	2/716	79/8298	0.993393	1	0.824775	9924/3329	2
hsa04974	Protein digestion and absorption	3/716	103/8298	0.994901	1	0.824775	8645/6510/255631	3
hsa04978	Mineral absorption	1/716	60/8298	0.995637	1	0.824775	4891	1
hsa03008	Ribosome biogenesis in eukaryotes	4/716	164/8298	0.999748	1	0.824775	23560/10199/4809/1736	4
hsa04080	Neuroactive ligand-receptor interaction	12/716	367/8298	0.999992	1	0.824775	2899/9170/2550/1241/7200/79957/80763/2149/10857/2908/9002/10424	12
hsa04060	Cytokine-cytokine receptor interaction	8/716	295/8298	0.999993	1	0.824775	8795/3590/6352/5196/1441/7852/7048/1439	8
hsa04740	Olfactory transduction	4/716	439/8298	1	1	0.824775	5153/5567/818/805	4
