# Supplementary material for: Epitope editing enables targeted immunotherapy of acute myeloid leukaemia
Source: Nature. 2023 Aug 30;621(7978):404–14. doi: 10.1038/s41586-023-06496-5 (PMC10499609; doi:10.1038/s41586-023-06496-5)
Supplement: Supplementary file 4 — Supplementary Tables 1–24. [file 41586_2023_6496_MOESM4_ESM.zip › Supplementary Table 9 - RNAseq ReactomeEnrich.xlsx]

## Sheet: FLT3L vs unstim
ID Description GeneRatio BgRatio pvalue p.adjust qvalue geneID Count
R-HSA-69190 DNA strand elongation 15/556 32/10899 8.65716119970479e-12 1.09166802728277e-08 1.00240813891319e-08 51659/4171/4173/9837/8318/5425/4174/4175/4172/2237/5111/5985/4176/3978/5424 15
R-HSA-176974 Unwinding of DNA 9/556 12/10899 4.21249385089525e-10 2.65597737298946e-07 2.43881222946567e-07 51659/4171/4173/9837/8318/4174/4175/4172/4176 9
R-HSA-1640170 Cell Cycle 73/556 692/10899 1.48734423423323e-09 6.2518035978937e-07 5.74062686897038e-07 7015/4439/51659/4609/898/1028/4171/4173/5888/9837/1869/8318/5425/4174/4175/4172/55388/472/1111/675/5933/2237/9735/84131/63967/5111/672/79682/84617/8349/23165/79019/545/7083/1719/4605/993/7486/5985/8334/894/5903/4176/5526/701/10376/10142/83695/23225/8481/7027/11190/8607/3978/85378/7465/5424/5570…
R-HSA-176187 Activation of ATR in response to replication stress 13/556 37/10899 1.5853554383864e-08 4.99783301951312e-06 4.58918679532905e-06 4171/4173/8318/4174/4175/4172/55388/1111/63967/545/993/5985/4176 13
R-HSA-69278 Cell Cycle	Mitotic 58/556 561/10899 1.70963850738837e-07 4.31170831563346e-05 3.95916285921517e-05 51659/4609/898/1028/4171/4173/9837/1869/8318/5425/4174/4175/4172/55388/5933/2237/9735/84131/5111/79682/84617/8349/23165/79019/7083/1719/4605/993/5985/8334/894/5903/4176/5526/701/10376/10142/23225/8481/7027/11190/3978/85378/7465/5424/55706/3015/332/4001/23279/23511/8021/10112/5702/7157/203068/4149/9918 58
R-HSA-8953750 Transcriptional Regulation by E2F6 11/556 35/10899 7.51414797327769e-07 0.000157922343238386 0.000145009873168517 1911/5888/1869/1111/672/23468/23269/7027/80314/6015/4149 11
R-HSA-73894 DNA Repair 39/556 336/10899 1.20602655005203e-06 0.000193500799962627 0.000177679268716465 121642/5591/7374/5888/5425/472/1111/675/2956/7517/2237/63967/5111/672/9768/8349/10635/8914/545/51514/146956/7486/5985/2177/8334/54891/83695/55183/4436/8607/3978/5424/3015/7398/9100/7157/7468/7318/27339 39
R-HSA-5685942 HDR through Homologous Recombination (HRR) 15/556 68/10899 1.22760222022285e-06 0.000193500799962627 0.000177679268716465 5888/5425/472/1111/675/7517/5111/672/10635/545/146956/7486/5985/83695/5424 15
R-HSA-453279 Mitotic G1 phase and G1/S transition 23/556 149/10899 1.77781194359231e-06 0.000249091206763322 0.000228724343620063 4609/898/1028/4171/4173/1869/8318/4174/4175/4172/55388/5933/5111/7083/1719/4605/993/894/4176/7027/7465/5702/4149 23
R-HSA-1538133 G0 and Early G1 9/556 27/10899 4.49693408585024e-06 0.000567063388225716 0.000520697630993186 4609/898/1869/5933/5111/4605/993/7027/4149 9
R-HSA-5693579 Homologous DNA Pairing and Strand Exchange 11/556 43/10899 7.13578850076961e-06 0.000818020845406407 0.000751135631659959 5888/472/1111/675/7517/672/10635/545/7486/5985/83695 11
R-HSA-69242 S Phase 23/556 163/10899 8.42727384948863e-06 0.000885566027017097 0.000813158003020833 51659/4609/898/4171/4173/9837/1869/8318/5425/4174/4175/4172/2237/5111/993/5985/4176/7027/3978/7465/5424/5702/4149 23
R-HSA-69206 G1/S Transition 20/556 131/10899 9.90699699048909e-06 0.000960978708077442 0.000882404590245992 4609/898/4171/4173/1869/8318/4174/4175/4172/55388/5933/5111/7083/1719/993/4176/7027/7465/5702/4149 20
R-HSA-70171 Glycolysis 14/556 71/10899 1.11783191817878e-05 0.00100684717773103 0.000924522639095235 2023/3099/5223/23165/2821/5903/7167/23225/5315/55706/23279/23511/8021/2597 14
R-HSA-5693532 DNA Double-Strand Break Repair 23/556 168/10899 1.39818728095905e-05 0.00117540944085958 0.00107930246249471 5591/5888/5425/472/1111/675/7517/2237/63967/5111/672/8349/10635/8914/545/146956/7486/5985/83695/55183/5424/7157/7468 23
R-HSA-379716 Cytosolic tRNA aminoacylation 8/556 24/10899 1.55076121686736e-05 0.00122219368404359 0.00112226140694349 9521/10056/5464/9255/3376/7453/51520/7407 8
R-HSA-5693538 Homology Directed Repair 20/556 138/10899 2.17992014328572e-05 0.00161698782393135 0.00148477532979213 5888/5425/472/1111/675/7517/2237/63967/5111/672/8349/10635/8914/545/146956/7486/5985/83695/5424/7468 20
R-HSA-1362277 Transcription of E2F targets under negative control by DREAM complex 7/556 19/10899 2.54878145759561e-05 0.00178556301001559 0.00163956701950595 4609/1869/5933/5111/993/7027/4149 7
R-HSA-5358565 Mismatch repair (MMR) directed by MSH2:MSH6 (MutSalpha) 6/556 14/10899 3.62489847996208e-05 0.00214055570903422 0.00196553385361463 5425/2956/5111/4436/3978/5424 6
R-HSA-8956320 Nucleotide biosynthesis 6/556 14/10899 3.62489847996208e-05 0.00214055570903422 0.00196553385361463 5198/790/10606/1723/3615/471 6
R-HSA-5693567 HDR through Homologous Recombination (HRR) or Single Strand Annealing (SSA) 19/556 132/10899 3.83906651849407e-05 0.00214055570903422 0.00196553385361463 5888/5425/472/1111/675/7517/63967/5111/672/8349/10635/8914/545/146956/7486/5985/83695/5424/7468 19
R-HSA-69481 G2/M Checkpoints 22/556 167/10899 3.92322059213537e-05 0.00214055570903422 0.00196553385361463 4171/4173/8318/4174/4175/4172/55388/472/1111/63967/672/8349/545/993/7486/5985/4176/83695/7465/5702/7157/7468 22
R-HSA-180786 Extension of Telomeres 11/556 51/10899 4.07401562385577e-05 0.00214055570903422 0.00196553385361463 7015/5425/2237/5111/7486/5985/8607/3978/5424/10856/23243 11
R-HSA-9675135 Diseases of DNA repair 11/556 51/10899 4.07401562385577e-05 0.00214055570903422 0.00196553385361463 5888/472/675/2956/672/10635/545/7486/5985/83695/4436 11
R-HSA-70326 Glucose metabolism 15/556 91/10899 5.11592960154991e-05 0.00258047489102178 0.00236948318387575 219855/2023/3099/5223/23165/2821/5903/7167/23225/5315/55706/23279/23511/8021/2597 15
R-HSA-69205 G1/S-Specific Transcription 8/556 28/10899 5.46712875657958e-05 0.0026515574469411 0.00243475369726216 898/1869/8318/5933/5111/7083/1719/7027 8
R-HSA-5358508 Mismatch Repair 6/556 15/10899 5.78189844964504e-05 0.00270036072037126 0.00247956658659241 5425/2956/5111/4436/3978/5424 6
R-HSA-69620 Cell Cycle Checkpoints 31/556 293/10899 9.11248170034482e-05 0.00410387122290529 0.00376831950014259 898/4171/4173/8318/4174/4175/4172/55388/472/1111/9735/63967/672/79682/8349/79019/545/993/7486/5985/5903/4176/5526/701/83695/7465/332/23279/5702/7157/7468 31
R-HSA-69239 Synthesis of DNA 17/556 121/10899 0.000131887626638575 0.00573483783418081 0.00526593064618631 51659/898/4171/4173/9837/8318/5425/4174/4175/4172/2237/5111/5985/4176/3978/5424/5702 17
R-HSA-5693616 Presynaptic phase of homologous DNA pairing and strand exchange 9/556 40/10899 0.00014472426964424 0.00608324346737956 0.00558584900381277 5888/472/1111/675/672/545/7486/5985/83695 9
R-HSA-9675136 Diseases of DNA Double-Strand Break Repair 9/556 41/10899 0.000177163099857936 0.00698133340377679 0.00641050690275426 5888/472/675/672/10635/545/7486/5985/83695 9
R-HSA-9701190 Defective homologous recombination repair (HRR) due to BRCA2 loss of function 9/556 41/10899 0.000177163099857936 0.00698133340377679 0.00641050690275426 5888/472/675/672/10635/545/7486/5985/83695 9
R-HSA-68962 Activation of the pre-replicative complex 8/556 33/10899 0.00019483291371906 0.00744497891514348 0.00683624258663369 4171/4173/8318/4174/4175/4172/55388/4176 8
R-HSA-379724 tRNA Aminoacylation 9/556 42/10899 0.000215435531054233 0.00799012366645257 0.00733681375107294 9521/10056/5464/124454/9255/3376/7453/51520/7407 9
R-HSA-6798695 Neutrophil degranulation 43/556 482/10899 0.000235977836477177 0.00808188843160014 0.00742107539944084 7226/22918/929/945/2171/302/4069/8566/10075/10875/11314/1675/140885/3683/3848/3687/5223/11031/3689/2821/8826/2950/84766/1522/6036/5315/960/25840/10043/8635/1509/427/51646/5036/11322/3615/1794/5702/290/114790/203068/2760/326624 43
R-HSA-159227 Transport of the SLBP independent Mature mRNA 8/556 34/10899 0.000243546201745286 0.00808188843160014 0.00742107539944084 23165/5903/10189/23225/55706/23279/23511/8021 8
R-HSA-165054 Rev-mediated nuclear export of HIV RNA 8/556 34/10899 0.000243546201745286 0.00808188843160014 0.00742107539944084 23165/5903/23225/5902/55706/23279/23511/8021 8
R-HSA-5693568 Resolution of D-loop Structures through Holliday Junction Intermediates 8/556 34/10899 0.000243546201745286 0.00808188843160014 0.00742107539944084 5888/472/675/7517/672/10635/146956/7486 8
R-HSA-174414 Processive synthesis on the C-strand of the telomere 6/556 19/10899 0.000263048640079288 0.00850523936256365 0.0078098111764431 5425/2237/5111/7486/3978/5424 6
R-HSA-159230 Transport of the SLBP Dependant Mature mRNA 8/556 35/10899 0.00030179490978593 0.00906103288666803 0.00832016042016348 23165/5903/10189/23225/55706/23279/23511/8021 8
R-HSA-5693537 Resolution of D-Loop Structures 8/556 35/10899 0.00030179490978593 0.00906103288666803 0.00832016042016348 5888/472/675/7517/672/10635/146956/7486 8
R-HSA-9709570 Impaired BRCA2 binding to RAD51 8/556 35/10899 0.00030179490978593 0.00906103288666803 0.00832016042016348 5888/472/675/672/545/7486/5985/83695 8
R-HSA-5693554 Resolution of D-loop Structures through Synthesis-Dependent Strand Annealing (SDSA) 7/556 27/10899 0.000314379554334291 0.00921936320966373 0.00846554491475446 5888/472/675/7517/672/10635/7486 7
R-HSA-69186 Lagging Strand Synthesis 6/556 20/10899 0.000359713687116425 0.0102388210081197 0.00940164707118966 5425/2237/5111/5985/3978/5424 6
R-HSA-177243 Interactions of Rev with host cellular proteins 8/556 36/10899 0.00037093308082644 0.0102388210081197 0.00940164707118966 23165/5903/23225/5902/55706/23279/23511/8021 8
R-HSA-4615885 SUMOylation of DNA replication proteins 9/556 45/10899 0.000373501797282717 0.0102388210081197 0.00940164707118966 5111/23165/5903/23225/55706/332/23279/23511/8021 9
R-HSA-5358606 Mismatch repair (MMR) directed by MSH2:MSH3 (MutSbeta) 5/556 14/10899 0.000462364133075461 0.0124051313150671 0.0113908297062264 5425/5111/4436/3978/5424 5
R-HSA-15869 Metabolism of nucleotides 14/556 99/10899 0.000473880064334714 0.012406294557288 0.0113918978363177 25939/4830/205/5198/790/10591/10606/1723/7083/1841/3251/953/3615/471 14
R-HSA-5651801 PCNA-Dependent Long Patch Base Excision Repair 6/556 21/10899 0.000482084403891444 0.012406294557288 0.0113918978363177 5425/2237/5111/5985/3978/5424 6
R-HSA-4570464 SUMOylation of RNA binding proteins 9/556 47/10899 0.000524419718892062 0.0132258653104578 0.0121444566480267 1911/23165/5903/23225/55706/23279/23511/8021/6015 9
R-HSA-69306 DNA Replication 21/556 188/10899 0.000595663731296067 0.0146747149278811 0.0134748415381854 51659/898/4171/4173/9837/8318/5425/4174/4175/4172/55388/2237/5111/8349/5985/8334/4176/3978/5424/3015/5702 21
R-HSA-6791312 TP53 Regulates Transcription of Cell Cycle Genes 9/556 48/10899 0.000616780246770576 0.0146747149278811 0.0134748415381854 898/1869/5933/79733/5111/7832/7027/23019/7157 9
R-HSA-73893 DNA Damage Bypass 9/556 48/10899 0.000616780246770576 0.0146747149278811 0.0134748415381854 5425/5111/9768/51514/5985/5424/7398/9100/7318 9
R-HSA-69183 Processive synthesis on the lagging strand 5/556 15/10899 0.000664636707364966 0.0155204979256893 0.014251469358703 5425/2237/5111/3978/5424 5
R-HSA-168271 Transport of Ribonucleoproteins into the Host Nucleus 7/556 31/10899 0.000779455157957147 0.0169464302445511 0.015560810775914 23165/5903/23225/55706/23279/23511/8021 7
R-HSA-168333 NEP/NS2 Interacts with the Cellular Export Machinery 7/556 31/10899 0.000779455157957147 0.0169464302445511 0.015560810775914 23165/5903/23225/55706/23279/23511/8021 7
R-HSA-170822 Regulation of Glucokinase by Glucokinase Regulatory Protein 7/556 31/10899 0.000779455157957147 0.0169464302445511 0.015560810775914 23165/5903/23225/55706/23279/23511/8021 7
R-HSA-5619107 Defective TPR may confer susceptibility towards thyroid papillary carcinoma (TPC) 7/556 31/10899 0.000779455157957147 0.0169464302445511 0.015560810775914 23165/5903/23225/55706/23279/23511/8021 7
R-HSA-159231 Transport of Mature mRNA Derived from an Intronless Transcript 8/556 41/10899 0.000935488023086756 0.0199940745273288 0.0183592653951014 23165/5903/10189/23225/55706/23279/23511/8021 8
R-HSA-5656169 Termination of translesion DNA synthesis 7/556 32/10899 0.000954466588169412 0.0200597061280271 0.0184195306488834 5425/5111/9768/5985/5424/9100/7318 7
R-HSA-9709603 Impaired BRCA2 binding to PALB2 6/556 24/10899 0.00104923872603693 0.0216900005497143 0.0199165245667062 5888/472/675/672/10635/7486 6
R-HSA-159234 Transport of Mature mRNAs Derived from Intronless Transcripts 8/556 42/10899 0.00110491213885911 0.0219320209984029 0.0201387562905324 23165/5903/10189/23225/55706/23279/23511/8021 8
R-HSA-168274 Export of Viral Ribonucleoproteins from Nucleus 7/556 33/10899 0.00115898334667527 0.0219320209984029 0.0201387562905324 23165/5903/23225/55706/23279/23511/8021 7
R-HSA-180746 Nuclear import of Rev protein 7/556 33/10899 0.00115898334667527 0.0219320209984029 0.0201387562905324 23165/5903/23225/55706/23279/23511/8021 7
R-HSA-180910 Vpr-mediated nuclear import of PICs 7/556 33/10899 0.00115898334667527 0.0219320209984029 0.0201387562905324 23165/5903/23225/55706/23279/23511/8021 7
R-HSA-111448 Activation of NOXA and translocation to mitochondria 3/556 5/10899 0.0012222869960167 0.0219320209984029 0.0201387562905324 1869/7027/7157 3
R-HSA-174437 Removal of the Flap Intermediate from the C-strand 5/556 17/10899 0.00125797216612701 0.0219320209984029 0.0201387562905324 5425/2237/5111/7486/5424 5
R-HSA-9659787 Aberrant regulation of mitotic G1/S transition in cancer due to RB1 defects 5/556 17/10899 0.00125797216612701 0.0219320209984029 0.0201387562905324 898/1028/1869/894/7027 5
R-HSA-9661069 Defective binding of RB1 mutants to E2F1	(E2F2	E2F3) 5/556 17/10899 0.00125797216612701 0.0219320209984029 0.0201387562905324 898/1028/1869/894/7027 5
R-HSA-191859 snRNP Assembly 9/556 53/10899 0.00129920611913298 0.0219320209984029 0.0201387562905324 23165/5903/6633/23225/55706/23279/23511/8021/50628 9
R-HSA-194441 Metabolism of non-coding RNA 9/556 53/10899 0.00129920611913298 0.0219320209984029 0.0201387562905324 23165/5903/6633/23225/55706/23279/23511/8021/50628 9
R-HSA-9701192 Defective HDR through Homologous Recombination (HRR) due to BRCA1 loss-of-function 6/556 25/10899 0.00132183473106949 0.0219320209984029 0.0201387562905324 5888/472/675/672/10635/7486 6
R-HSA-9701193 Defective HDR through Homologous Recombination (HRR) due to PALB2 loss of function 6/556 25/10899 0.00132183473106949 0.0219320209984029 0.0201387562905324 5888/472/675/672/10635/7486 6
R-HSA-9704331 Defective HDR through Homologous Recombination Repair (HRR) due to PALB2 loss of BRCA1 binding function 6/556 25/10899 0.00132183473106949 0.0219320209984029 0.0201387562905324 5888/472/675/672/10635/7486 6
R-HSA-9704646 Defective HDR through Homologous Recombination Repair (HRR) due to PALB2 loss of BRCA2/RAD51/RAD51C binding function 6/556 25/10899 0.00132183473106949 0.0219320209984029 0.0201387562905324 5888/472/675/672/10635/7486 6
R-HSA-9734009 Defective Intrinsic Pathway for Apoptosis 6/556 25/10899 0.00132183473106949 0.0219320209984029 0.0201387562905324 5052/993/708/824/4001/7157 6
R-HSA-159236 Transport of Mature mRNA derived from an Intron-Containing Transcript 11/556 75/10899 0.00138311015603214 0.0222880776758322 0.020465700107196 55110/23165/29107/5903/10189/23225/55706/23279/23511/8021/6431 11
R-HSA-174417 Telomere C-strand (Lagging Strand) Synthesis 7/556 34/10899 0.00139631890276823 0.0222880776758322 0.020465700107196 5425/2237/5111/7486/5985/3978/5424 7
R-HSA-4085377 SUMOylation of SUMOylation proteins 7/556 34/10899 0.00139631890276823 0.0222880776758322 0.020465700107196 23165/5903/23225/55706/23279/23511/8021 7
R-HSA-110373 Resolution of AP sites via the multiple-nucleotide patch replacement pathway 6/556 26/10899 0.00164534507178544 0.0256805710387612 0.0235808073313889 5425/2237/5111/5985/3978/5424 6
R-HSA-73817 Purine ribonucleoside monophosphate biosynthesis 4/556 11/10899 0.00165836803501009 0.0256805710387612 0.0235808073313889 5198/10606/3615/471 4
R-HSA-3301854 Nuclear Pore Complex (NPC) Disassembly 7/556 35/10899 0.00166994990101381 0.0256805710387612 0.0235808073313889 23165/5903/23225/55706/23279/23511/8021 7
R-HSA-3108214 SUMOylation of DNA damage response and repair proteins 11/556 77/10899 0.00172112278542756 0.0261486244870379 0.0240105905386216 1911/672/23165/7486/5903/23225/55706/23279/23511/8021/6015 11
R-HSA-157579 Telomere Maintenance 14/556 113/10899 0.0017789317221535 0.0266864039955311 0.0245043986769767 7015/5425/2237/5111/8349/7486/5985/8334/8607/3978/5424/3015/10856/23243 14
R-HSA-3371556 Cellular response to heat stress 12/556 89/10899 0.00179884563015079 0.0266864039955311 0.0245043986769767 472/23165/545/5903/2288/23225/55706/23279/23511/8021/2475/3313 12
R-HSA-176033 Interactions of Vpr with host cellular proteins 7/556 36/10899 0.00198350568519697 0.0290837287096904 0.0267057068998368 23165/5903/23225/55706/23279/23511/8021 7
R-HSA-73886 Chromosome Maintenance 16/556 141/10899 0.00219337763000026 0.0317913700164405 0.0291919587779829 7015/5425/2237/5111/79682/8349/79019/7486/5985/8334/8607/3978/5424/3015/10856/23243 16
R-HSA-5685938 HDR through Single Strand Annealing (SSA) 7/556 37/10899 0.00234075664991004 0.0335419788129155 0.0307994296040795 5888/472/672/545/7486/5985/83695 7
R-HSA-6804756 Regulation of TP53 Activity through Phosphorylation 12/556 92/10899 0.00239413285791222 0.0339213655486214 0.0311477959042394 472/1111/672/545/7486/5985/83695/94241/8550/51422/7157/6749 12
R-HSA-3371453 Regulation of HSF1-mediated heat shock response 10/556 69/10899 0.00246965620795833 0.0346026275359495 0.0317733547222709 472/23165/545/5903/23225/55706/23279/23511/8021/3313 10
R-HSA-3232142 SUMOylation of ubiquitinylation proteins 7/556 38/10899 0.00274560153787751 0.0380461927391598 0.0349353579139996 23165/5903/23225/55706/23279/23511/8021 7
R-HSA-72306 tRNA processing 13/556 107/10899 0.00304639040061164 0.0415175276609751 0.0381228602421408 54913/4234/10785/54802/54517/23165/80324/5903/23225/55706/23279/23511/8021 13
R-HSA-4551638 SUMOylation of chromatin organization proteins 10/556 71/10899 0.0030619588203574 0.0415175276609751 0.0381228602421408 1911/23468/23165/5903/23225/55706/23279/23511/8021/6015 10
R-HSA-110313 Translesion synthesis by Y family DNA polymerases bypasses lesions on DNA template 7/556 39/10899 0.00320205380521988 0.0424052609508808 0.0389380083024909 5425/5111/9768/5985/5424/9100/7318 7
R-HSA-73933 Resolution of Abasic Sites (AP sites) 7/556 39/10899 0.00320205380521988 0.0424052609508808 0.0389380083024909 7374/5425/2237/5111/5985/3978/5424 7
R-HSA-3700989 Transcriptional Regulation by TP53 31/556 362/10899 0.00322831487017015 0.0424052609508808 0.0389380083024909 8797/5052/898/1869/472/1111/5933/79733/5111/672/9540/545/2821/7486/5985/2177/7832/79837/83695/94241/8550/7027/4436/23019/7469/51422/332/2475/7157/90809/6749 31
R-HSA-72202 Transport of Mature Transcript to Cytoplasm 11/556 84/10899 0.00347142201025975 0.0451284861333768 0.0414385698457486 55110/23165/29107/5903/10189/23225/55706/23279/23511/8021/6431 11
R-HSA-6790901 rRNA modification in the nucleus and cytosol 9/556 61/10899 0.00354246699339953 0.0454513691259524 0.0417350524133292 27340/22984/55127/23160/10813/27341/55226/2091/65083 9
R-HSA-110314 Recognition of DNA damage by PCNA-containing replication complex 6/556 30/10899 0.00356834698133964 0.0454513691259524 0.0417350524133292 5425/5111/51514/5985/5424/7398 6
R-HSA-168276 NS1 Mediated Effects on Host Pathways 7/556 40/10899 0.0037142271793315 0.0468364047313702 0.0430068410238384 23165/5903/23225/55706/23279/23511/8021 7
R-HSA-8941855 RUNX3 regulates CDKN1A transcription 3/556 7/10899 0.00396054774163263 0.0489755851703262 0.0449711120558945 463/864/7157 3
R-HSA-6796648 TP53 Regulates Transcription of DNA Repair Genes 9/556 62/10899 0.00396154614383289 0.0489755851703262 0.0449711120558945 472/1111/672/545/2177/4436/7469/7157/6749 9
R-HSA-196849 Metabolism of water-soluble vitamins and cofactors 14/556 124/10899 0.0042310520017155 0.0517995783899344 0.0475642023698217 51293/1528/8566/25902/60386/6573/4522/8884/1719/31/84875/79581/23475/4548 14
R-HSA-6804116 TP53 Regulates Transcription of Genes Involved in G1 Cell Cycle Arrest 4/556 14/10899 0.00445101806630238 0.052455455902872 0.048166452266922 898/1869/79733/7157 4
R-HSA-69091 Polymerase switching 4/556 14/10899 0.00445101806630238 0.052455455902872 0.048166452266922 5425/5111/5985/5424 4
R-HSA-69109 Leading Strand Synthesis 4/556 14/10899 0.00445101806630238 0.052455455902872 0.048166452266922 5425/5111/5985/5424 4
R-HSA-69166 Removal of the Flap Intermediate 4/556 14/10899 0.00445101806630238 0.052455455902872 0.048166452266922 5425/2237/5111/5424 4
R-HSA-2980766 Nuclear Envelope Breakdown 8/556 52/10899 0.00450641064990936 0.0526165169401454 0.048314344199808 23165/5903/23225/55706/4001/23279/23511/8021 8
R-HSA-8953854 Metabolism of RNA 50/556 675/10899 0.00473850684852643 0.0548188728072645 0.0503366251412755 54913/4234/27340/55110/10785/23049/56915/10969/54802/54517/23165/200916/8568/80324/22984/29107/55127/23160/5903/10189/6633/9349/10813/23225/988/55720/79622/27341/55226/23019/51388/2091/55706/23404/9128/23279/65083/23511/25949/8021/10594/5702/50628/4691/6431/23450/10946/27339/27316/103 50
R-HSA-8868773 rRNA processing in the nucleus and cytosol 19/556 194/10899 0.00480324553827146 0.0550626602160028 0.0505604793502259 54913/27340/56915/10969/200916/8568/22984/55127/23160/9349/10813/55720/27341/55226/51388/2091/23404/65083/4691 19
R-HSA-168325 Viral Messenger RNA Synthesis 7/556 43/10899 0.0056273939131178 0.0639292227427167 0.0587020702174451 23165/5903/23225/55706/23279/23511/8021 7
R-HSA-6791226 Major pathway of rRNA processing in the nucleolus and cytosol 18/556 184/10899 0.00603593528427511 0.0679581642274189 0.062401586585551 54913/27340/56915/10969/200916/8568/22984/55127/23160/9349/10813/55720/27341/51388/2091/23404/65083/4691 18
R-HSA-70263 Gluconeogenesis 6/556 34/10899 0.00680177489538312 0.0759029924166205 0.0696968084296361 219855/2023/5223/2821/7167/2597 6
R-HSA-1362300 Transcription of E2F targets under negative control by p107 (RBL1) and p130 (RBL2) in complex with HDAC1 4/556 16/10899 0.00746167891830706 0.0825366413682913 0.0757880591887144 1869/5933/4605/7027 4
R-HSA-5696397 Gap-filling DNA repair synthesis and ligation in GG-NER 5/556 25/10899 0.00770632011209519 0.0845014753161047 0.0775922391149173 5425/5111/5985/3978/5424 5
R-HSA-6784531 tRNA processing in the nucleus 8/556 57/10899 0.0079242613680499 0.0861421860785424 0.0790987976847086 54913/23165/5903/23225/55706/23279/23511/8021 8
R-HSA-72312 rRNA processing 19/556 204/10899 0.00816679252555857 0.0873661248015786 0.0802226614480876 54913/27340/56915/10969/200916/8568/22984/55127/23160/9349/10813/55720/27341/55226/51388/2091/23404/65083/4691 19
R-HSA-69473 G2/M DNA damage checkpoint 11/556 94/10899 0.00817541849848238 0.0873661248015786 0.0802226614480876 472/1111/672/8349/545/7486/5985/83695/7465/7157/7468 11
R-HSA-139915 Activation of PUMA and translocation to mitochondria 3/556 9/10899 0.00880362798027792 0.0925114573594204 0.0849472875289974 1869/7027/7157 3
R-HSA-6811555 PI5P Regulates TP53 Acetylation 3/556 9/10899 0.00880362798027792 0.0925114573594204 0.0849472875289974 79837/7157/90809 3
R-HSA-196757 Metabolism of folate and pterines 4/556 17/10899 0.00937051176513168 0.0976546721969509 0.0896699690443224 25902/6573/4522/1719 4
R-HSA-5693607 Processing of DNA double-strand break ends 11/556 97/10899 0.0102759419525823 0.106212809854149 0.0975283533031966 472/1111/63967/672/8349/8914/545/7486/5985/83695/7468 11
R-HSA-6804114 TP53 Regulates Transcription of Genes Involved in G2 Cell Cycle Arrest 4/556 18/10899 0.0115708040973636 0.118624259892484 0.108924985084296 5933/5111/7027/7157 4
R-HSA-913531 Interferon Signaling 18/556 200/10899 0.0137393649105789 0.139720477034194 0.128296276754132 4092/25939/3394/115362/23165/3665/4940/5903/23225/55128/960/55706/23279/23511/8021/81603/7318/103 18
R-HSA-72203 Processing of Capped Intron-Containing Pre-mRNA 21/556 246/10899 0.0143846759276134 0.145112610757764 0.133247524382103 55110/23165/29107/5903/10189/6633/23225/988/79622/55706/9128/23279/23511/25949/8021/10594/6431/23450/10946/27339/27316 21
R-HSA-71387 Metabolism of carbohydrates 24/556 295/10899 0.0160749231232171 0.160876809987118 0.147722768885036 1464/9942/55790/219855/93010/132158/2023/8704/3099/5223/23165/2821/10327/5903/7167/23225/5315/960/55706/23279/23511/8021/2597/55501 24
R-HSA-5633007 Regulation of TP53 Activity 15/556 160/10899 0.016629352625828 0.165115068198182 0.151614487264076 472/1111/672/545/7486/5985/79837/83695/94241/8550/51422/2475/7157/90809/6749 15
R-HSA-73884 Base Excision Repair 10/556 92/10899 0.0185135781887979 0.182387672625579 0.167474802694718 7374/5425/2237/5111/8349/5985/8334/3978/5424/3015 10
R-HSA-70895 Branched-chain amino acid catabolism 4/556 21/10899 0.0200578399577407 0.196069272765201 0.180037731158831 38/586/587/27034 4
R-HSA-1169410 Antiviral mechanism by IFN-stimulated genes 9/556 80/10899 0.0202410515419591 0.196338199957003 0.180284669604494 23165/4940/5903/23225/55706/23279/23511/8021/7318 9
R-HSA-6785807 Interleukin-4 and Interleukin-13 signaling 11/556 108/10899 0.0216526583020277 0.208427497090511 0.191385489210369 1901/3162/4609/4313/3687/3689/3566/5292/332/6624/7157 11
R-HSA-5633008 TP53 Regulates Transcription of Cell Death Genes 6/556 44/10899 0.0232778279540505 0.216468322402605 0.198768859003185 8797/472/9540/94241/332/7157 6
R-HSA-5423599 Diseases of Mismatch Repair (MMR) 2/556 5/10899 0.0234373032202374 0.216468322402605 0.198768859003185 2956/4436 2
R-HSA-5661270 Formation of xylulose-5-phosphate 2/556 5/10899 0.0234373032202374 0.216468322402605 0.198768859003185 9942/10327 2
R-HSA-8869496 TFAP2A acts as a transcriptional repressor during retinoic acid induced cell differentiation 2/556 5/10899 0.0234373032202374 0.216468322402605 0.198768859003185 4605/3329 2
R-HSA-8862803 Deregulated CDK5 triggers multiple neurodegenerative pathways in Alzheimer's disease models 4/556 22/10899 0.0235522042682893 0.216468322402605 0.198768859003185 5052/993/824/4001 4
R-HSA-8863678 Neurodegenerative Diseases 4/556 22/10899 0.0235522042682893 0.216468322402605 0.198768859003185 5052/993/824/4001 4
R-HSA-3108232 SUMO E3 ligases SUMOylate target proteins 16/556 182/10899 0.023689634013925 0.216468322402605 0.198768859003185 1911/5111/672/23468/23165/7486/10062/5903/23225/55706/332/23279/23511/8021/6015/7157 16
R-HSA-1280215 Cytokine Signaling in Immune system 49/556 725/10899 0.025474510312116 0.23110329139265 0.212207204417476 1848/1846/1230/3595/1901/3162/944/4092/729230/25939/4609/3394/302/4313/115362/10673/6196/3687/23165/3665/3689/4940/5903/3566/3936/23225/5780/2322/5292/55128/960/55706/6844/332/867/6624/4001/23279/23511/8021/6810/8878/5702/7157/81603/3313/7318/1439/103 49
R-HSA-75205 Dissolution of Fibrin Clot 3/556 13/10899 0.0257451338462217 0.231890098429183 0.212929678427398 5271/302/6281 3
R-HSA-171319 Telomere Extension By Telomerase 4/556 23/10899 0.0273929733132616 0.244982548567538 0.224951628552354 7015/8607/10856/23243 4
R-HSA-1852241 Organelle biogenesis and maintenance 23/556 296/10899 0.0292022849780794 0.259324516601114 0.23812093014001 79659/133522/166379/23322/23082/54806/84131/56652/26123/84617/516/200132/10376/10142/7019/8481/11190/57787/51422/583/203068/3313/7203 23
R-HSA-1169408 ISG15 antiviral mechanism 8/556 72/10899 0.0296437566612276 0.261404036012644 0.240030418309535 23165/5903/23225/55706/23279/23511/8021/7318 8
R-HSA-2990846 SUMOylation 16/556 188/10899 0.0308489720561709 0.268549113441255 0.246591280759114 1911/5111/672/23468/23165/7486/10062/5903/23225/55706/332/23279/23511/8021/6015/7157 16
R-HSA-69231 Cyclin D associated events in G1 6/556 47/10899 0.0311771161316665 0.268549113441255 0.246591280759114 898/1028/1869/5933/894/7027 6
R-HSA-69236 G1 Phase 6/556 47/10899 0.0311771161316665 0.268549113441255 0.246591280759114 898/1028/1869/5933/894/7027 6
R-HSA-6803205 TP53 regulates transcription of several additional cell death genes whose specific roles in p53-dependent apoptosis remain uncertain 3/556 14/10899 0.0315526199680178 0.268549113441255 0.246591280759114 9540/332/7157 3
R-HSA-9748787 Azathioprine ADME 4/556 24/10899 0.0315856833687359 0.268549113441255 0.246591280759114 4830/7410/3251/3615 4
R-HSA-68877 Mitotic Prometaphase 17/556 204/10899 0.031731814355866 0.268549113441255 0.246591280759114 9735/84131/79682/84617/79019/5903/5526/701/10376/10142/8481/11190/85378/332/23279/203068/9918 17
R-HSA-8949275 RUNX3 Regulates Immune Response and Cell Migration 2/556 6/10899 0.0339799536589394 0.285626413041705 0.262272260399746 3683/864 2
R-HSA-9013106 RHOC GTPase cycle 8/556 74/10899 0.0342026870494032 0.285626413041705 0.262272260399746 399693/7410/55701/128239/8826/23092/708/9828 8
R-HSA-9687139 Aberrant regulation of mitotic cell cycle due to RB1 defects 5/556 36/10899 0.034600868692276 0.287050627769474 0.263580024664152 898/1028/1869/894/7027 5
R-HSA-174411 Polymerase switching on the C-strand of the telomere 4/556 26/10899 0.0410404469865763 0.338248389869757 0.310591618061465 5425/5111/5985/5424 4
R-HSA-9013424 RHOV GTPase cycle 5/556 38/10899 0.0424275387043765 0.345168556814314 0.316945959761047 50855/667/8826/5058/6711 5
R-HSA-9675126 Diseases of mitotic cell cycle 5/556 38/10899 0.0424275387043765 0.345168556814314 0.316945959761047 898/1028/1869/894/7027 5
R-HSA-9609690 HCMV Early Events 12/556 135/10899 0.0428803440966699 0.346616114781415 0.31827515861226 84617/8349/23165/8334/5903/10376/23225/55706/10951/23279/23511/8021 12
R-HSA-5578749 Transcriptional regulation by small RNAs 10/556 106/10899 0.0437609359158472 0.351481147706263 0.322742403670345 8349/23165/8334/5903/23225/55706/3015/23279/23511/8021 10
R-HSA-156711 Polo-like kinase mediated events 3/556 16/10899 0.0450273712727237 0.359364020094333 0.329980735509634 4605/993/7465 3
R-HSA-6802953 RAS signaling downstream of NF1 loss-of-function variants 2/556 7/10899 0.0459877160258621 0.362440686928826 0.332805839660844 161742/200734 2
R-HSA-9706377 FLT3 signaling by CBL mutants 2/556 7/10899 0.0459877160258621 0.362440686928826 0.332805839660844 2322/867 2
R-HSA-9615933 Postmitotic nuclear pore complex (NPC) reformation 4/556 27/10899 0.0463051417247128 0.362675675247595 0.333021614234613 23165/55706/23279/23511 4
R-HSA-9013420 RHOU GTPase cycle 5/556 40/10899 0.0512372497823143 0.398828222070977 0.366218159587691 50855/667/8826/5058/6711 5
R-HSA-5617833 Cilium Assembly 16/556 201/10899 0.0516365492072797 0.399269569794528 0.36662342065527 79659/166379/23322/54806/84131/26123/84617/200132/10376/10142/8481/11190/57787/583/203068/7203 16
R-HSA-9682385 FLT3 signaling in disease 4/556 28/10899 0.0519272081255373 0.399269569794528 0.36662342065527 2322/5292/867/6711 4
R-HSA-4411364 Binding of TCF/LEF:CTNNB1 to target gene promoters 2/556 8/10899 0.059284229238078 0.447649180055188 0.411047287500068 4609/864 2
R-HSA-77111 Synthesis of Ketone Bodies 2/556 8/10899 0.059284229238078 0.447649180055188 0.411047287500068 38/622 2
R-HSA-8951430 RUNX3 regulates WNT signaling 2/556 8/10899 0.059284229238078 0.447649180055188 0.411047287500068 4609/864 2
R-HSA-69202 Cyclin E associated events during G1/S transition 8/556 83/10899 0.0605234951818137 0.451642663551299 0.414714245090721 4609/898/1869/993/7027/7465/5702/4149 8
R-HSA-1369062 ABC transporters in lipid homeostasis 3/556 18/10899 0.0608875914383195 0.451642663551299 0.414714245090721 9619/10347/215 3
R-HSA-2022377 Metabolism of Angiotensinogen to Angiotensins 3/556 18/10899 0.0608875914383195 0.451642663551299 0.414714245090721 1522/1509/290 3
R-HSA-196854 Metabolism of vitamins and cofactors 15/556 190/10899 0.061627712650093 0.454459331296885 0.417300608895674 51293/23590/1528/8566/25902/60386/6573/4522/8884/1719/31/84875/79581/23475/4548 15
R-HSA-5620912 Anchoring of the basal body to the plasma membrane 9/556 98/10899 0.0620811302577846 0.455141309622479 0.417926825480802 23322/54806/84131/26123/10142/8481/11190/57787/203068 9
R-HSA-114452 Activation of BH3-only proteins 4/556 30/10899 0.0642322836998473 0.468190229742817 0.429908804805792 90427/1869/7027/7157 4
R-HSA-6782315 tRNA modification in the nucleus and cytosol 5/556 43/10899 0.0663088293431315 0.480548470124649 0.441256577600996 4234/10785/54802/54517/80324 5
R-HSA-69656 Cyclin A:Cdk2-associated events at S phase entry 8/556 85/10899 0.0677268612360051 0.488020411534871 0.448117578102891 4609/898/1869/993/7027/7465/5702/4149 8
R-HSA-68949 Orc1 removal from chromatin 7/556 71/10899 0.0692360150885683 0.496060312651617 0.455500099266897 4171/4173/4174/4175/4172/4176/5702 7
R-HSA-3928664 Ephrin signaling 3/556 19/10899 0.0696645382893222 0.49631063719116 0.455729956100235 2050/2051/5058 3
R-HSA-912446 Meiotic recombination 8/556 86/10899 0.0715180984816208 0.506653495423167 0.465227133824854 4439/5888/472/675/672/8349/8334/3015 8
R-HSA-110362 POLB-Dependent Long Patch Base Excision Repair 2/556 9/10899 0.073707258168878 0.507895369130903 0.466367466124624 2237/3978 2
R-HSA-390696 Adrenoceptors 2/556 9/10899 0.073707258168878 0.507895369130903 0.466367466124624 154/150 2
R-HSA-6787450 tRNA modification in the mitochondrion 2/556 9/10899 0.073707258168878 0.507895369130903 0.466367466124624 54802/80324 2
R-HSA-8849469 PTK6 Regulates RTKs and Their Effectors AKT1 and DOK1 2/556 9/10899 0.073707258168878 0.507895369130903 0.466367466124624 867/1796 2
R-HSA-977347 Serine biosynthesis 2/556 9/10899 0.073707258168878 0.507895369130903 0.466367466124624 29968/26227 2
R-HSA-9648025 EML4 and NUDC in mitotic spindle formation 10/556 117/10899 0.0753149964972972 0.516153318386368 0.473950206790772 9735/79682/84617/79019/5903/5526/701/10376/332/23279 10
R-HSA-5626467 RHO GTPases activate IQGAPs 4/556 32/10899 0.077920302506948 0.521875544017257 0.479204556466449 84617/128239/8826/10376 4
R-HSA-162587 HIV Life Cycle 12/556 149/10899 0.0784356104326732 0.521875544017257 0.479204556466449 2237/23165/5903/23225/3978/5902/55706/7469/23279/23511/8021/6749 12
R-HSA-1500620 Meiosis 10/556 118/10899 0.0787436089334705 0.521875544017257 0.479204556466449 4439/5888/472/675/672/8349/545/8334/3015/4001 10
R-HSA-2022870 Chondroitin sulfate biosynthesis 3/556 20/10899 0.0789754761811679 0.521875544017257 0.479204556466449 1464/55790/55501 3
R-HSA-6803204 TP53 Regulates Transcription of Genes Involved in Cytochrome C Release 3/556 20/10899 0.0789754761811679 0.521875544017257 0.479204556466449 472/94241/7157 3
R-HSA-6804115 TP53 regulates transcription of additional cell cycle genes whose exact role in the p53 pathway remain uncertain 3/556 20/10899 0.0789754761811679 0.521875544017257 0.479204556466449 7832/23019/7157 3
R-HSA-983189 Kinesins 6/556 59/10899 0.0790469697916702 0.521875544017257 0.479204556466449 84617/10376/90990/89953/56992/10112 6
R-HSA-198933 Immunoregulatory interactions between a Lymphoid and a non-Lymphoid cell 11/556 134/10899 0.0805396660608109 0.528961035951471 0.485710705410592 911/10859/945/120425/374383/4345/11314/3683/3689/946/7087 11
R-HSA-68886 M Phase 28/556 418/10899 0.0845550458099692 0.552455506561508 0.507284158118168 9735/84131/79682/84617/8349/23165/79019/8334/5903/5526/701/10376/10142/23225/8481/11190/85378/55706/3015/332/4001/23279/23511/8021/10112/5702/203068/9918 28
R-HSA-2559585 Oncogene Induced Senescence 4/556 33/10899 0.0852666418191491 0.554233171824469 0.50891647314739 1869/7027/2114/7157 4
R-HSA-2995410 Nuclear Envelope (NE) Reassembly 7/556 75/10899 0.0872002390643141 0.560750940585328 0.514901318622531 84617/23165/10376/55706/4001/23279/23511 7
R-HSA-9645723 Diseases of programmed cell death 9/556 105/10899 0.0873466283869198 0.560750940585328 0.514901318622531 5052/8349/993/8334/708/3015/824/4001/7157 9
R-HSA-445144 Signal transduction by L1 3/556 21/10899 0.0887950822184059 0.560750940585328 0.514901318622531 2260/7410/5058 3
R-HSA-74182 Ketone body metabolism 2/556 10/10899 0.0891077155065587 0.560750940585328 0.514901318622531 38/622 2
R-HSA-9702518 STAT5 activation downstream of FLT3 ITD mutants 2/556 10/10899 0.0891077155065587 0.560750940585328 0.514901318622531 2322/5292 2
R-HSA-8943724 Regulation of PTEN gene transcription 6/556 61/10899 0.08964148622292 0.560750940585328 0.514901318622531 1911/2475/6015/7157/10014/1822 6
R-HSA-437239 Recycling pathway of L1 5/556 47/10899 0.0898268754942397 0.560750940585328 0.514901318622531 84617/6196/7430/10376/1808 5
R-HSA-9020591 Interleukin-12 signaling 5/556 47/10899 0.0898268754942397 0.560750940585328 0.514901318622531 3595/302/3936/4001/3313 5
R-HSA-202733 Cell surface interactions at the vascular wall 11/556 137/10899 0.0908157045541108 0.564131051442038 0.51800505579218 5624/7056/8797/120425/140885/3683/3687/6566/3689/960/51744 11
R-HSA-201722 Formation of the beta-catenin:TCF transactivating complex 8/556 91/10899 0.0923754056625638 0.571006796767123 0.524318607991848 7015/4609/8295/8349/8334/8607/3015/864 8
R-HSA-211000 Gene Silencing by RNA 11/556 138/10899 0.0944103009559541 0.580738485392479 0.533254588197944 8349/23165/8334/5903/23225/23405/55706/3015/23279/23511/8021 11
R-HSA-69052 Switching of origins to a post-replicative state 8/556 92/10899 0.0969255612720205 0.590449916734386 0.542171967450916 898/4171/4173/4174/4175/4172/4176/5702 8
R-HSA-877300 Interferon gamma signaling 8/556 92/10899 0.0969255612720205 0.590449916734386 0.542171967450916 4092/3394/115362/3665/4940/55128/960/81603 8
R-HSA-198753 ERK/MAPK targets 3/556 22/10899 0.0990965892631612 0.595051424099268 0.546397234032468 1848/1846/6196 3
R-HSA-3296482 Defects in vitamin and cofactor metabolism 3/556 22/10899 0.0990965892631612 0.595051424099268 0.546397234032468 51293/31/4548 3
R-HSA-9609523 Insertion of tail-anchored proteins into the endoplasmic reticulum membrane 3/556 22/10899 0.0990965892631612 0.595051424099268 0.546397234032468 3162/1528/6844 3
R-HSA-196780 Biotin transport and metabolism 2/556 11/10899 0.105348746372053 0.626626269694146 0.575390372439217 8884/31 2
R-HSA-9664873 Pexophagy 2/556 11/10899 0.105348746372053 0.626626269694146 0.575390372439217 472/8878 2
R-HSA-380320 Recruitment of NuMA to mitotic centrosomes 8/556 94/10899 0.106399998596649 0.626964477712028 0.575700926986294 84131/84617/10376/10142/8481/11190/85378/203068 8
R-HSA-381119 Unfolded Protein Response (UPR) 8/556 94/10899 0.106399998596649 0.626964477712028 0.575700926986294 56915/153222/5526/1663/23404/84447/468/10106 8
R-HSA-2173796 SMAD2/SMAD3:SMAD4 heterotrimer regulates transcription 4/556 36/10899 0.109212636210448 0.632989015396073 0.581232870266438 4092/4609/5933/7027 4
R-HSA-2500257 Resolution of Sister Chromatid Cohesion 10/556 126/10899 0.109595015719853 0.632989015396073 0.581232870266438 9735/79682/84617/79019/5903/5526/701/10376/332/23279 10
R-HSA-68875 Mitotic Prophase 11/556 142/10899 0.109632432832989 0.632989015396073 0.581232870266438 8349/23165/8334/5903/23225/55706/3015/4001/23279/23511/8021 11
R-HSA-5620922 BBSome-mediated cargo-targeting to cilium 3/556 23/10899 0.109852131655646 0.632989015396073 0.581232870266438 166379/583/7203 3
R-HSA-72165 mRNA Splicing - Minor Pathway 5/556 50/10899 0.10993227150812 0.632989015396073 0.581232870266438 6633/79622/10594/6431/23450 5
R-HSA-6782210 Gap-filling DNA repair synthesis and ligation in TC-NER 6/556 65/10899 0.11301114350169 0.644873343350568 0.592145479932906 5425/5111/5985/3978/5424/27339 6
R-HSA-2559586 DNA Damage/Telomere Stress Induced Senescence 7/556 80/10899 0.113019039556285 0.644873343350568 0.592145479932906 898/472/8349/8334/3015/4001/7157 7
R-HSA-1474165 Reproduction 11/556 143/10899 0.113647667972869 0.645539231143189 0.592756921622362 4439/117155/5888/472/675/672/8349/545/8334/3015/4001 11
R-HSA-141424 Amplification of signal from the kinetochores 8/556 96/10899 0.116366923199116 0.650391671339972 0.597212603592779 9735/79682/79019/5903/5526/701/332/23279 8
R-HSA-141444 Amplification of signal from unattached kinetochores via a MAD2 inhibitory signal 8/556 96/10899 0.116366923199116 0.650391671339972 0.597212603592779 9735/79682/79019/5903/5526/701/332/23279 8
R-HSA-69002 DNA Replication Pre-Initiation 12/556 160/10899 0.116649544574095 0.650391671339972 0.597212603592779 4171/4173/8318/4174/4175/4172/55388/8349/8334/4176/3015/5702 12
R-HSA-9609646 HCMV Infection 12/556 160/10899 0.116649544574095 0.650391671339972 0.597212603592779 84617/8349/23165/8334/5903/10376/23225/55706/10951/23279/23511/8021 12
R-HSA-3928665 EPH-ephrin mediated repulsion of cells 5/556 51/10899 0.117080816331621 0.650391671339972 0.597212603592779 2050/7074/4313/7410/2051 5
R-HSA-9029569 NR1H3 & NR1H2 regulate gene expression linked to cholesterol transport and efflux 4/556 37/10899 0.117796926334889 0.651499667141644 0.598230004470812 19/10123/9619/10062 4
R-HSA-112308 Presynaptic depolarization and calcium channel opening 2/556 12/10899 0.122304871855192 0.659087364997424 0.60519729662938 782/784 2
R-HSA-5685939 HDR through MMEJ (alt-NHEJ) 2/556 12/10899 0.122304871855192 0.659087364997424 0.60519729662938 675/2237 2
R-HSA-6803207 TP53 Regulates Transcription of Caspase Activators and Caspases 2/556 12/10899 0.122304871855192 0.659087364997424 0.60519729662938 472/7157 2
R-HSA-6803211 TP53 Regulates Transcription of Death Receptors and Ligands 2/556 12/10899 0.122304871855192 0.659087364997424 0.60519729662938 8797/7157 2
R-HSA-71064 Lysine catabolism 2/556 12/10899 0.122304871855192 0.659087364997424 0.60519729662938 501/2639 2
R-HSA-9700645 ALK mutants bind TKIs 2/556 12/10899 0.122304871855192 0.659087364997424 0.60519729662938 57448/3092 2
R-HSA-8950505 Gene and protein expression by JAK-STAT signaling after Interleukin-12 stimulation 4/556 38/10899 0.126663913114949 0.674346018449604 0.619208331144509 302/3936/4001/3313 4
R-HSA-9013407 RHOH GTPase cycle 4/556 38/10899 0.126663913114949 0.674346018449604 0.619208331144509 10376/5058/4548/6510 4
R-HSA-5619102 SLC transporter disorders 8/556 98/10899 0.126816671261329 0.674346018449604 0.619208331144509 23165/6566/5903/23225/55706/23279/23511/8021 8
R-HSA-162909 Host Interactions of HIV factors 10/556 130/10899 0.12727545788343 0.674346018449604 0.619208331144509 23165/5903/23225/5902/55706/23279/23511/8021/1794/5702 10
R-HSA-8980692 RHOA GTPase cycle 11/556 147/10899 0.130534969872889 0.688154052316834 0.631887355522782 7074/114822/7410/55701/128239/8826/23092/708/7204/9828/1794 11
R-HSA-2559583 Cellular Senescence 14/556 197/10899 0.13141685257653 0.688154052316834 0.631887355522782 1911/898/1869/472/6196/8349/8334/8550/7027/3015/2114/4001/6015/7157 14
R-HSA-5693571 Nonhomologous End-Joining (NHEJ) 6/556 68/10899 0.132364089528525 0.688154052316834 0.631887355522782 5591/472/672/8349/55183/7468 6
R-HSA-69615 G1/S DNA Damage Checkpoints 6/556 68/10899 0.132364089528525 0.688154052316834 0.631887355522782 898/472/1111/993/5702/7157 6
R-HSA-389960 Formation of tubulin folding intermediates by CCT/TriC 3/556 25/10899 0.132610178202213 0.688154052316834 0.631887355522782 84617/10376/7203 3
R-HSA-453274 Mitotic G2-G2/M phases 14/556 198/10899 0.135223875098569 0.688925616747867 0.632595833233987 1869/84131/84617/4605/993/10376/10142/8481/11190/85378/7465/5702/7157/203068 14
R-HSA-140877 Formation of Fibrin Clot (Clotting Cascade) 4/556 39/10899 0.135801643487565 0.688925616747867 0.632595833233987 2152/5624/7056/708 4
R-HSA-5696399 Global Genome Nucleotide Excision Repair (GG-NER) 7/556 84/10899 0.136255271967362 0.688925616747867 0.632595833233987 5425/5111/5985/54891/8607/3978/5424 7
R-HSA-6802957 Oncogenic MAPK signaling 7/556 84/10899 0.136255271967362 0.688925616747867 0.632595833233987 1848/161742/200734/5245/8826/10142/5037 7
R-HSA-9610379 HCMV Late Events 9/556 116/10899 0.137698288782754 0.688925616747867 0.632595833233987 8349/23165/8334/5903/23225/55706/23279/23511/8021 9
R-HSA-109582 Hemostasis 38/556 621/10899 0.137942897057487 0.688925616747867 0.632595833233987 6546/2152/5624/7123/7056/8797/5271/120425/302/7410/1675/140885/84617/3683/23468/3687/6281/6566/3689/5526/10376/90990/708/89953/56992/150/7465/960/3959/493/1606/6810/10112/51744/1794/8525/7157/4602 38
R-HSA-113501 Inhibition of replication initiation of damaged DNA by RB1/E2F1 2/556 13/10899 0.139861187856823 0.688925616747867 0.632595833233987 1869/7027 2
R-HSA-1362409 Mitochondrial iron-sulfur cluster biogenesis 2/556 13/10899 0.139861187856823 0.688925616747867 0.632595833233987 57128/23479 2
R-HSA-202670 ERKs are inactivated 2/556 13/10899 0.139861187856823 0.688925616747867 0.632595833233987 1848/1846 2
R-HSA-3270619 IRF3-mediated induction of type I IFN 2/556 13/10899 0.139861187856823 0.688925616747867 0.632595833233987 23220/5591 2
R-HSA-5658623 FGFRL1 modulation of FGFR1 signaling 2/556 13/10899 0.139861187856823 0.688925616747867 0.632595833233987 161742/200734 2
R-HSA-75035 Chk1/Chk2(Cds1) mediated inactivation of Cyclin B:Cdk1 complex 2/556 13/10899 0.139861187856823 0.688925616747867 0.632595833233987 1111/7465 2
R-HSA-9733458 Induction of Cell-Cell Fusion 2/556 13/10899 0.139861187856823 0.688925616747867 0.632595833233987 50636/57719 2
R-HSA-5223345 Miscellaneous transport and binding events 3/556 26/10899 0.144554056186861 0.706521956789272 0.64875341413932 56172/93380/120 3
R-HSA-975576 N-glycan antennae elongation in the medial/trans-Golgi 3/556 26/10899 0.144554056186861 0.706521956789272 0.64875341413932 8704/11320/4122 3
R-HSA-6783310 Fanconi Anemia Pathway 4/556 40/10899 0.145197687232593 0.706927735908494 0.649126014858169 545/146956/2177/7398 4
R-HSA-109606 Intrinsic Pathway for Apoptosis 5/556 55/10899 0.147757123936579 0.708447655072341 0.650521658315935 90427/1869/708/7027/7157 5
R-HSA-9013409 RHOJ GTPase cycle 5/556 55/10899 0.147757123936579 0.708447655072341 0.650521658315935 128239/23092/5058/7204/6510 5
R-HSA-9700206 Signaling by ALK in cancer 5/556 55/10899 0.147757123936579 0.708447655072341 0.650521658315935 57448/5903/3092/8878/471 5
R-HSA-9725370 Signaling by ALK fusions and activated point mutants 5/556 55/10899 0.147757123936579 0.708447655072341 0.650521658315935 57448/5903/3092/8878/471 5
R-HSA-373760 L1CAM interactions 9/556 119/10899 0.153587952873966 0.729405892205437 0.669766251868593 2260/7410/84617/6196/7430/10376/1808/5058/6711 9
R-HSA-5696400 Dual Incision in GG-NER 4/556 41/10899 0.154839212422061 0.729405892205437 0.669766251868593 5425/5111/5985/5424 4
R-HSA-162599 Late Phase of HIV Life Cycle 10/556 136/10899 0.156495778650163 0.729405892205437 0.669766251868593 23165/5903/23225/5902/55706/7469/23279/23511/8021/6749 10
R-HSA-380994 ATF4 activates genes in response to endoplasmic reticulum stress 3/556 27/10899 0.15683517049463 0.729405892205437 0.669766251868593 56915/23404/468 3
R-HSA-162594 Early Phase of HIV Life Cycle 2/556 14/10899 0.157912615838291 0.729405892205437 0.669766251868593 2237/3978 2
R-HSA-200425 Carnitine metabolism 2/556 14/10899 0.157912615838291 0.729405892205437 0.669766251868593 31/51422 2
R-HSA-3296469 Defects in cobalamin (B12) metabolism 2/556 14/10899 0.157912615838291 0.729405892205437 0.669766251868593 51293/4548 2
R-HSA-418359 Reduction of cytosolic Ca++ levels 2/556 14/10899 0.157912615838291 0.729405892205437 0.669766251868593 6546/493 2
R-HSA-419408 Lysosphingolipid and LPA receptors 2/556 14/10899 0.157912615838291 0.729405892205437 0.669766251868593 1901/9294 2
R-HSA-8964539 Glutamate and glutamine metabolism 2/556 14/10899 0.157912615838291 0.729405892205437 0.669766251868593 65263/5832 2
R-HSA-9013404 RAC2 GTPase cycle 7/556 88/10899 0.161630413118465 0.743853835556147 0.683032863735349 7074/7410/8826/23092/5058/7204/1794 7
R-HSA-447115 Interleukin-12 family signaling 5/556 57/10899 0.164252246404673 0.749830921617245 0.688521235259376 3595/302/3936/4001/3313 5
R-HSA-375280 Amine ligand-binding receptors 4/556 42/10899 0.164713057325913 0.749830921617245 0.688521235259376 1815/3274/154/150 4
R-HSA-3928662 EPHB-mediated forward signaling 4/556 42/10899 0.164713057325913 0.749830921617245 0.688521235259376 2050/7074/2051/5058 4
R-HSA-201451 Signaling by BMP 3/556 28/10899 0.169424125978921 0.765748469030177 0.703137289480525 4092/93/9241 3
R-HSA-400042 Adrenaline	noradrenaline inhibits insulin secretion 3/556 28/10899 0.169424125978921 0.765748469030177 0.703137289480525 111/150/784 3
R-HSA-9006936 Signaling by TGFB family members 9/556 122/10899 0.170335035614773 0.767115999679389 0.704393004421994 4092/50855/4609/93/5933/9241/7027/867/23645 9
R-HSA-5675221 Negative regulation of MAPK pathway 4/556 43/10899 0.174805798657481 0.772201382212487 0.709062582272829 1848/1846/5526/5037 4
R-HSA-9616222 Transcriptional regulation of granulopoiesis 7/556 90/10899 0.175062386456185 0.772201382212487 0.709062582272829 4609/1869/8349/8334/7027/3015/4602 7
R-HSA-606279 Deposition of new CENPA-containing nucleosomes at the centromere 6/556 74/10899 0.175339321744744 0.772201382212487 0.709062582272829 79682/8349/79019/8334/8607/3015 6
R-HSA-774815 Nucleosome assembly 6/556 74/10899 0.175339321744744 0.772201382212487 0.709062582272829 79682/8349/79019/8334/8607/3015 6
R-HSA-5576893 Phase 2 - plateau phase 2/556 15/10899 0.176363202281678 0.772201382212487 0.709062582272829 782/10142 2
R-HSA-9648895 Response of EIF2AK1 (HRI) to heme deficiency 2/556 15/10899 0.176363202281678 0.772201382212487 0.709062582272829 23645/468 2
R-HSA-9706369 Negative regulation of FLT3 2/556 15/10899 0.176363202281678 0.772201382212487 0.709062582272829 2322/867 2
R-HSA-975577 N-Glycan antennae elongation 2/556 15/10899 0.176363202281678 0.772201382212487 0.709062582272829 8704/11320 2
R-HSA-5663220 RHO GTPases Activate Formins 10/556 140/10899 0.177673500071015 0.775246656019206 0.711858860237177 9735/79682/84617/79019/5903/5526/701/10376/332/23279 10
R-HSA-193648 NRAGE signals death through JNK 5/556 59/10899 0.181441395759137 0.781870657147982 0.717941252024525 7074/7410/55701/7204/9828 5
R-HSA-9013406 RHOQ GTPase cycle 5/556 59/10899 0.181441395759137 0.781870657147982 0.717941252024525 128239/8826/23092/5058/6510 5
R-HSA-5250924 B-WICH complex positively regulates rRNA expression 7/556 91/10899 0.181952968188987 0.781870657147982 0.717941252024525 10514/25885/8349/84172/8334/79101/3015 7
R-HSA-5218920 VEGFR2 mediated vascular permeability 3/556 29/10899 0.182291810627682 0.781870657147982 0.717941252024525 7410/5058/2475 3
R-HSA-9619483 Activation of AMPK downstream of NMDARs 3/556 29/10899 0.182291810627682 0.781870657147982 0.717941252024525 84617/10376/51422 3
R-HSA-6811438 Intra-Golgi traffic 4/556 44/10899 0.185103816083928 0.786519411359321 0.72220990232919 4121/4122/27128/9266 4
R-HSA-72172 mRNA Splicing 13/556 193/10899 0.18697641822678 0.786519411359321 0.72220990232919 55110/10189/6633/988/79622/9128/25949/10594/6431/23450/10946/27339/27316 13
R-HSA-2559580 Oxidative Stress Induced Senescence 9/556 125/10899 0.18789153397201 0.786519411359321 0.72220990232919 1911/1869/8349/8334/8550/7027/3015/6015/7157 9
R-HSA-2682334 EPH-Ephrin signaling 7/556 92/10899 0.188955225229208 0.786519411359321 0.72220990232919 2050/7074/4313/7410/10398/2051/5058 7
R-HSA-204998 Cell death signalling via NRAGE	NRIF and NADE 6/556 76/10899 0.190798043601019 0.786519411359321 0.72220990232919 7074/7410/55701/7204/9828/8878 6
R-HSA-68867 Assembly of the pre-replicative complex 10/556 143/10899 0.194384371543679 0.786519411359321 0.72220990232919 4171/4173/4174/4175/4172/8349/8334/4176/3015/5702 10
R-HSA-110312 Translesion synthesis by REV1 2/556 16/10899 0.195125463854386 0.786519411359321 0.72220990232919 5111/5985 2
R-HSA-1834941 STING mediated induction of host immune responses 2/556 16/10899 0.195125463854386 0.786519411359321 0.72220990232919 23220/5591 2
R-HSA-2559584 Formation of Senescence-Associated Heterochromatin Foci (SAHF) 2/556 16/10899 0.195125463854386 0.786519411359321 0.72220990232919 4001/7157 2
R-HSA-429958 mRNA decay by 3' to 5' exoribonuclease 2/556 16/10899 0.195125463854386 0.786519411359321 0.72220990232919 56915/23404 2
R-HSA-9703648 Signaling by FLT3 ITD and TKD mutants 2/556 16/10899 0.195125463854386 0.786519411359321 0.72220990232919 2322/5292 2
R-HSA-499943 Interconversion of nucleotide di- and triphosphates 3/556 30/10899 0.195409535841886 0.786519411359321 0.72220990232919 4830/205/1841 3
R-HSA-6804758 Regulation of TP53 Activity through Acetylation 3/556 30/10899 0.195409535841886 0.786519411359321 0.72220990232919 79837/7157/90809 3
R-HSA-170834 Signaling by TGF-beta Receptor Complex 7/556 93/10899 0.19606547682121 0.786519411359321 0.72220990232919 4092/50855/4609/5933/7027/867/23645 7
R-HSA-1912408 Pre-NOTCH Transcription and Translation 7/556 93/10899 0.19606547682121 0.786519411359321 0.72220990232919 4854/1869/8349/8334/7027/3015/7157 7
R-HSA-69275 G2/M Transition 13/556 196/10899 0.201498154290812 0.786519411359321 0.72220990232919 84131/84617/4605/993/10376/10142/8481/11190/85378/7465/5702/7157/203068 13
R-HSA-5696398 Nucleotide Excision Repair 8/556 111/10899 0.205496505544554 0.786519411359321 0.72220990232919 5425/5111/5985/54891/8607/3978/5424/27339 8
R-HSA-1660662 Glycosphingolipid metabolism 4/556 46/10899 0.206260573303727 0.786519411359321 0.72220990232919 427/6609/55627/2760 4
R-HSA-9716542 Signaling by Rho GTPases	Miro GTPases and RHOBTB3 42/556 723/10899 0.207311729641429 0.786519411359321 0.72220990232919 399693/7074/50855/898/667/114822/9735/7410/79682/84617/8349/94274/55701/79019/128239/8826/5364/8334/5903/124540/55704/5526/701/23092/10376/708/89953/10398/3015/29062/332/5058/120/4001/23279/6711/7204/9828/1794/4548/6510/27316 42
R-HSA-450282 MAPK targets/ Nuclear events mediated by MAP kinases 3/556 31/10899 0.208749157042718 0.786519411359321 0.72220990232919 1848/1846/6196 3
R-HSA-1592230 Mitochondrial biogenesis 7/556 95/10899 0.210594740968517 0.786519411359321 0.72220990232919 133522/23082/56652/516/7019/51422/3313 7
R-HSA-194315 Signaling by Rho GTPases 41/556 707/10899 0.213977346992714 0.786519411359321 0.72220990232919 399693/7074/50855/667/114822/9735/7410/79682/84617/8349/94274/55701/79019/128239/8826/5364/8334/5903/124540/55704/5526/701/23092/10376/708/89953/10398/3015/29062/332/5058/120/4001/23279/6711/7204/9828/1794/4548/6510/27316 41
R-HSA-140534 Caspase activation via Death Receptors in the presence of ligand 2/556 17/10899 0.214119775450772 0.786519411359321 0.72220990232919 929/8797 2
R-HSA-264642 Acetylcholine Neurotransmitter Release Cycle 2/556 17/10899 0.214119775450772 0.786519411359321 0.72220990232919 8497/6844 2
R-HSA-450385 Butyrate Response Factor 1 (BRF1) binds and destabilizes mRNA 2/556 17/10899 0.214119775450772 0.786519411359321 0.72220990232919 56915/23404 2
R-HSA-450513 Tristetraprolin (TTP	ZFP36) binds and destabilizes mRNA 2/556 17/10899 0.214119775450772 0.786519411359321 0.72220990232919 56915/23404 2
R-HSA-450604 KSRP (KHSRP) binds and destabilizes mRNA 2/556 17/10899 0.214119775450772 0.786519411359321 0.72220990232919 56915/23404 2
R-HSA-4655427 SUMOylation of DNA methylation proteins 2/556 17/10899 0.214119775450772 0.786519411359321 0.72220990232919 1911/6015 2
R-HSA-5655862 Translesion synthesis by POLK 2/556 17/10899 0.214119775450772 0.786519411359321 0.72220990232919 5111/5985 2
R-HSA-5656121 Translesion synthesis by POLI 2/556 17/10899 0.214119775450772 0.786519411359321 0.72220990232919 5111/5985 2
R-HSA-1221632 Meiotic synapsis 6/556 79/10899 0.214909228742401 0.786519411359321 0.72220990232919 672/8349/545/8334/3015/4001 6
R-HSA-6781827 Transcription-Coupled Nucleotide Excision Repair (TC-NER) 6/556 79/10899 0.214909228742401 0.786519411359321 0.72220990232919 5425/5111/5985/3978/5424/27339 6
R-HSA-9759194 Nuclear events mediated by NFE2L2 6/556 79/10899 0.214909228742401 0.786519411359321 0.72220990232919 3162/5052/4609/8878/5702/468 6
R-HSA-9024446 NR1H2 and NR1H3-mediated signaling 4/556 47/10899 0.217091614960423 0.786519411359321 0.72220990232919 19/10123/9619/10062 4
R-HSA-375165 NCAM signaling for neurite out-growth 5/556 63/10899 0.217649465926469 0.786519411359321 0.72220990232919 2260/1298/782/784/6711 5
R-HSA-69618 Mitotic Spindle Checkpoint 8/556 113/10899 0.219054587081947 0.786519411359321 0.72220990232919 9735/79682/79019/5903/5526/701/332/23279 8
R-HSA-381042 PERK regulates gene expression 3/556 32/10899 0.222283176477453 0.786519411359321 0.72220990232919 56915/23404/468 3
R-HSA-389958 Cooperation of Prefoldin and TriC/CCT in actin and tubulin folding 3/556 32/10899 0.222283176477453 0.786519411359321 0.72220990232919 84617/10376/7203 3
R-HSA-73863 RNA Polymerase I Transcription Termination 3/556 32/10899 0.222283176477453 0.786519411359321 0.72220990232919 25885/84172/79101 3
R-HSA-416482 G alpha (12/13) signalling events 6/556 80/10899 0.223170595433167 0.786519411359321 0.72220990232919 7074/7410/55701/5364/7204/9828 6
R-HSA-68882 Mitotic Anaphase 15/556 236/10899 0.224752614072486 0.786519411359321 0.72220990232919 9735/79682/84617/23165/79019/5903/5526/701/10376/55706/332/4001/23279/23511/5702 15
R-HSA-1268020 Mitochondrial protein import 5/556 64/10899 0.227034849588685 0.786519411359321 0.72220990232919 516/10452/80273/3329/3313 5
R-HSA-2555396 Mitotic Metaphase and Anaphase 15/556 237/10899 0.229527153738701 0.786519411359321 0.72220990232919 9735/79682/84617/23165/79019/5903/5526/701/10376/55706/332/4001/23279/23511/5702 15
R-HSA-212165 Epigenetic regulation of gene expression 10/556 149/10899 0.229736424456374 0.786519411359321 0.72220990232919 29128/10514/25885/8349/5252/84172/8334/200424/79101/3015 10
R-HSA-5358351 Signaling by Hedgehog 10/556 149/10899 0.229736424456374 0.786519411359321 0.72220990232919 111/79659/23322/2121/84617/10376/8481/25989/84447/5702 10
R-HSA-114516 Disinhibition of SNARE formation 1/556 5/10899 0.230377184083697 0.786519411359321 0.72220990232919 6810 1
R-HSA-140834 Extrinsic Pathway of Fibrin Clot Formation 1/556 5/10899 0.230377184083697 0.786519411359321 0.72220990232919 2152 1
R-HSA-1606341 IRF3 mediated activation of type 1 IFN 1/556 5/10899 0.230377184083697 0.786519411359321 0.72220990232919 23220 1
R-HSA-173736 Alternative complement activation 1/556 5/10899 0.230377184083697 0.786519411359321 0.72220990232919 1675 1
R-HSA-196819 Vitamin B1 (thiamin) metabolism 1/556 5/10899 0.230377184083697 0.786519411359321 0.72220990232919 60386 1
R-HSA-2161517 Abacavir transmembrane transport 1/556 5/10899 0.230377184083697 0.786519411359321 0.72220990232919 5243 1
R-HSA-390651 Dopamine receptors 1/556 5/10899 0.230377184083697 0.786519411359321 0.72220990232919 1815 1
R-HSA-427652 Sodium-coupled phosphate cotransporters 1/556 5/10899 0.230377184083697 0.786519411359321 0.72220990232919 6574 1
R-HSA-446205 Synthesis of GDP-mannose 1/556 5/10899 0.230377184083697 0.786519411359321 0.72220990232919 4351 1
R-HSA-5083630 Defective LFNG causes SCDO3 1/556 5/10899 0.230377184083697 0.786519411359321 0.72220990232919 4854 1
R-HSA-5250955 Toxicity of botulinum toxin type D (botD) 1/556 5/10899 0.230377184083697 0.786519411359321 0.72220990232919 6844 1
R-HSA-5250981 Toxicity of botulinum toxin type F (botF) 1/556 5/10899 0.230377184083697 0.786519411359321 0.72220990232919 6844 1
R-HSA-68911 G2 Phase 1/556 5/10899 0.230377184083697 0.786519411359321 0.72220990232919 1869 1
R-HSA-69478 G2/M DNA replication checkpoint 1/556 5/10899 0.230377184083697 0.786519411359321 0.72220990232919 7465 1
R-HSA-70350 Fructose catabolism 1/556 5/10899 0.230377184083697 0.786519411359321 0.72220990232919 132158 1
R-HSA-74713 IRS activation 1/556 5/10899 0.230377184083697 0.786519411359321 0.72220990232919 3643 1
R-HSA-8852405 Signaling by MST1 1/556 5/10899 0.230377184083697 0.786519411359321 0.72220990232919 4485 1
R-HSA-8866911 TFAP2 (AP-2) family regulates transcription of cell cycle factors 1/556 5/10899 0.230377184083697 0.786519411359321 0.72220990232919 4609 1
R-HSA-8875513 MET interacts with TNS proteins 1/556 5/10899 0.230377184083697 0.786519411359321 0.72220990232919 64759 1
R-HSA-8941284 RUNX2 regulates chondrocyte maturation 1/556 5/10899 0.230377184083697 0.786519411359321 0.72220990232919 860 1
R-HSA-8952158 RUNX3 regulates BCL2L11 (BIM) transcription 1/556 5/10899 0.230377184083697 0.786519411359321 0.72220990232919 864 1
R-HSA-9031525 NR1H2 & NR1H3 regulate gene expression to limit cholesterol uptake 1/556 5/10899 0.230377184083697 0.786519411359321 0.72220990232919 10062 1
R-HSA-9031528 NR1H2 & NR1H3 regulate gene expression linked to triglyceride lipolysis in adipose 1/556 5/10899 0.230377184083697 0.786519411359321 0.72220990232919 10062 1
R-HSA-9632974 NR1H2 & NR1H3 regulate gene expression linked to gluconeogenesis 1/556 5/10899 0.230377184083697 0.786519411359321 0.72220990232919 10062 1
R-HSA-964739 N-glycan trimming and elongation in the cis-Golgi 1/556 5/10899 0.230377184083697 0.786519411359321 0.72220990232919 4121 1
R-HSA-9707587 Regulation of HMOX1 expression and activity 1/556 5/10899 0.230377184083697 0.786519411359321 0.72220990232919 3162 1
R-HSA-9754119 Drug-mediated inhibition of CDK4/CDK6 activity 1/556 5/10899 0.230377184083697 0.786519411359321 0.72220990232919 894 1
R-HSA-195258 RHO GTPase Effectors 20/556 327/10899 0.23058902687099 0.786519411359321 0.72220990232919 114822/9735/79682/84617/8349/94274/79019/128239/8826/8334/5903/5526/701/10376/89953/10398/3015/332/5058/23279 20
R-HSA-449147 Signaling by Interleukins 28/556 473/10899 0.231355355898095 0.786519411359321 0.72220990232919 1848/1846/1230/3595/1901/3162/729230/4609/302/4313/6196/3687/3689/3566/3936/5780/5292/6844/332/867/6624/4001/6810/8878/5702/7157/3313/1439 28
R-HSA-9663891 Selective autophagy 6/556 81/10899 0.231534742413847 0.786519411359321 0.72220990232919 472/84617/10452/10376/51422/8878 6
R-HSA-6811442 Intra-Golgi and retrograde Golgi-to-ER traffic 13/556 202/10899 0.231988849952562 0.786519411359321 0.72220990232919 4121/84617/8674/10376/90990/89953/56992/4122/27128/9266/56894/10112/54732 13
R-HSA-181429 Serotonin Neurotransmitter Release Cycle 2/556 18/10899 0.233273798452328 0.786519411359321 0.72220990232919 8497/6844 2
R-HSA-181430 Norepinephrine Neurotransmitter Release Cycle 2/556 18/10899 0.233273798452328 0.786519411359321 0.72220990232919 8497/6844 2
R-HSA-190840 Microtubule-dependent trafficking of connexons from Golgi to the plasma membrane 2/556 18/10899 0.233273798452328 0.786519411359321 0.72220990232919 84617/10376 2
R-HSA-936964 Activation of IRF3/IRF7 mediated by TBK1/IKK epsilon 2/556 18/10899 0.233273798452328 0.786519411359321 0.72220990232919 929/3665 2
R-HSA-72163 mRNA Splicing - Major Pathway 12/556 185/10899 0.235504200752766 0.7919221257313 0.727170865482224 55110/10189/6633/988/9128/25949/10594/6431/23450/10946/27339/27316 12
R-HSA-983231 Factors involved in megakaryocyte development and platelet production 11/556 168/10899 0.238881258178865 0.800621384919357 0.735158832514957 84617/23468/10376/90990/89953/56992/7465/10112/1794/7157/4602 11
R-HSA-380270 Recruitment of mitotic centrosome proteins and complexes 6/556 82/10899 0.239995942505565 0.800621384919357 0.735158832514957 84131/10142/8481/11190/85378/203068 6
R-HSA-380287 Centrosome maturation 6/556 82/10899 0.239995942505565 0.800621384919357 0.735158832514957 84131/10142/8481/11190/85378/203068 6
R-HSA-6811434 COPI-dependent Golgi-to-ER retrograde traffic 7/556 99/10899 0.240777005780766 0.801107663033104 0.735605350253696 84617/10376/90990/89953/56992/10112/54732 7
R-HSA-6782135 Dual incision in TC-NER 5/556 66/10899 0.246146936734717 0.816819176901257 0.750032217197197 5425/5111/5985/5424/27339 5
R-HSA-381038 XBP1(S) activates chaperone genes 4/556 50/10899 0.250429667867095 0.822816989140245 0.755539620229783 5526/1663/84447/10106 4
R-HSA-5654736 Signaling by FGFR1 4/556 50/10899 0.250429667867095 0.822816989140245 0.755539620229783 161742/200734/2260/867 4
R-HSA-168273 Influenza Viral RNA Transcription and Replication 9/556 135/10899 0.251521404724986 0.822816989140245 0.755539620229783 23165/200916/5903/9349/23225/55706/23279/23511/8021 9
R-HSA-110320 Translesion Synthesis by POLH 2/556 19/10899 0.2525219467068 0.822816989140245 0.755539620229783 5111/5985 2
R-HSA-190872 Transport of connexons to the plasma membrane 2/556 19/10899 0.2525219467068 0.822816989140245 0.755539620229783 84617/10376 2
R-HSA-6804760 Regulation of TP53 Activity through Methylation 2/556 19/10899 0.2525219467068 0.822816989140245 0.755539620229783 472/7157 2
R-HSA-9703465 Signaling by FLT3 fusion proteins 2/556 19/10899 0.2525219467068 0.822816989140245 0.755539620229783 5292/6711 2
R-HSA-2173793 Transcriptional activity of SMAD2/SMAD3:SMAD4 heterotrimer 4/556 51/10899 0.261778506295646 0.850780145460849 0.781216377984835 4092/4609/5933/7027 4
R-HSA-432720 Lysosome Vesicle Biogenesis 3/556 35/10899 0.263788070182694 0.852223084317462 0.782541335405658 1522/8906/6844 3
R-HSA-216083 Integrin cell surface interactions 6/556 85/10899 0.265903903503044 0.852223084317462 0.782541335405658 1298/3683/3687/3689/960/7087 6
R-HSA-190370 FGFR1b ligand binding and activation 1/556 6/10899 0.26965663016865 0.852223084317462 0.782541335405658 2260 1
R-HSA-1912399 Pre-NOTCH Processing in the Endoplasmic Reticulum 1/556 6/10899 0.26965663016865 0.852223084317462 0.782541335405658 4854 1
R-HSA-193144 Estrogen biosynthesis 1/556 6/10899 0.26965663016865 0.852223084317462 0.782541335405658 51170 1
R-HSA-433692 Proton-coupled monocarboxylate transport 1/556 6/10899 0.26965663016865 0.852223084317462 0.782541335405658 6566 1
R-HSA-5693548 Sensing of DNA Double Strand Breaks 1/556 6/10899 0.26965663016865 0.852223084317462 0.782541335405658 472 1
R-HSA-6798163 Choline catabolism 1/556 6/10899 0.26965663016865 0.852223084317462 0.782541335405658 501 1
R-HSA-8849470 PTK6 Regulates Cell Cycle 1/556 6/10899 0.26965663016865 0.852223084317462 0.782541335405658 898 1
R-HSA-9032845 Activated NTRK2 signals through CDK5 1/556 6/10899 0.26965663016865 0.852223084317462 0.782541335405658 7074 1
R-HSA-9706374 FLT3 signaling through SRC family kinases 1/556 6/10899 0.26965663016865 0.852223084317462 0.782541335405658 2322 1
R-HSA-5627117 RHO GTPases Activate ROCKs 2/556 20/10899 0.271804887876313 0.854728088808058 0.784841519002349 10398/5058 2
R-HSA-8978934 Metabolism of cofactors 2/556 20/10899 0.271804887876313 0.854728088808058 0.784841519002349 23590/1719 2
R-HSA-2262752 Cellular responses to stress 44/556 784/10899 0.272725747007331 0.854923797059595 0.785021225231065 3162/5052/4609/1911/898/1869/56915/472/84617/6196/8349/23165/200916/545/2950/8334/5903/153222/2288/5526/9349/10376/23225/8550/7027/1663/55706/23404/3015/2114/4001/23279/23511/8021/2475/84447/8878/6015/5702/7157/23645/3313/468/10106 44
R-HSA-381070 IRE1alpha activates chaperones 4/556 52/10899 0.273223069163376 0.854923797059595 0.785021225231065 5526/1663/84447/10106 4
R-HSA-6804757 Regulation of TP53 Degradation 3/556 36/10899 0.27784038236199 0.863563684062474 0.792954674626422 472/2475/7157 3
R-HSA-8956319 Nucleotide catabolism 3/556 36/10899 0.27784038236199 0.863563684062474 0.792954674626422 25939/10591/953 3
R-HSA-9012999 RHO GTPase cycle 26/556 449/10899 0.278038743639464 0.863563684062474 0.792954674626422 399693/7074/50855/667/114822/7410/55701/128239/8826/5364/124540/55704/23092/10376/708/29062/5058/120/4001/6711/7204/9828/1794/4548/6510/27316 26
R-HSA-190236 Signaling by FGFR 6/556 87/10899 0.283554432506915 0.877840089039762 0.806063773900194 161742/200734/2260/867/7072/7073 6
R-HSA-380259 Loss of Nlp from mitotic centrosomes 5/556 70/10899 0.285499753072486 0.877840089039762 0.806063773900194 84131/10142/8481/11190/203068 5
R-HSA-380284 Loss of proteins required for interphase microtubule organization from the centrosome 5/556 70/10899 0.285499753072486 0.877840089039762 0.806063773900194 84131/10142/8481/11190/203068 5
R-HSA-5619115 Disorders of transmembrane transporters 11/556 176/10899 0.287165577566018 0.877840089039762 0.806063773900194 19/23165/6566/5903/215/23225/55706/23279/23511/8021/5702 11
R-HSA-416572 Sema4D induced cell migration and growth-cone collapse 2/556 21/10899 0.291069077945568 0.877840089039762 0.806063773900194 5364/10398 2
R-HSA-162906 HIV Infection 14/556 231/10899 0.291099751069549 0.877840089039762 0.806063773900194 2237/23165/5903/23225/3978/5902/55706/7469/23279/23511/8021/1794/5702/6749 14
R-HSA-2132295 MHC class II antigen presentation 8/556 123/10899 0.291191407096922 0.877840089039762 0.806063773900194 3902/84617/8722/10376/89953/56992/1509/10112 8
R-HSA-6806003 Regulation of TP53 Expression and Degradation 3/556 37/10899 0.291961863776145 0.877840089039762 0.806063773900194 472/2475/7157 3
R-HSA-3214841 PKMTs methylate histone lysines 5/556 71/10899 0.295524109531835 0.877840089039762 0.806063773900194 80854/79723/64324/7468/29072 5
R-HSA-5620924 Intraflagellar transport 4/556 54/10899 0.296347197455281 0.877840089039762 0.806063773900194 79659/84617/200132/10376 4
R-HSA-9013405 RHOD GTPase cycle 4/556 54/10899 0.296347197455281 0.877840089039762 0.806063773900194 5364/23092/120/4001 4
R-HSA-5250913 Positive epigenetic regulation of rRNA expression 7/556 106/10899 0.296502946752082 0.877840089039762 0.806063773900194 10514/25885/8349/84172/8334/79101/3015 7
R-HSA-1445148 Translocation of SLC2A4 (GLUT4) to the plasma membrane 5/556 72/10899 0.305606375664171 0.877840089039762 0.806063773900194 84617/10376/6844/51422/6810 5
R-HSA-909733 Interferon alpha/beta signaling 5/556 72/10899 0.305606375664171 0.877840089039762 0.806063773900194 25939/3394/3665/4940/103 5
R-HSA-8864260 Transcriptional regulation by the AP-2 (TFAP2) family of transcription factors 3/556 38/10899 0.306130259547105 0.877840089039762 0.806063773900194 4609/4605/3329 3
R-HSA-381426 Regulation of Insulin-like Growth Factor (IGF) transport and uptake by Insulin-like Growth Factor Binding Proteins (IGFBPs) 8/556 125/10899 0.306303477774471 0.877840089039762 0.806063773900194 3487/5624/56975/4313/57719/4241/11320/57104 8
R-HSA-1482883 Acyl chain remodeling of DAG and TAG 1/556 7/10899 0.306934782525781 0.877840089039762 0.806063773900194 57104 1
R-HSA-196843 Vitamin B2 (riboflavin) metabolism 1/556 7/10899 0.306934782525781 0.877840089039762 0.806063773900194 79581 1
R-HSA-199920 CREB phosphorylation 1/556 7/10899 0.306934782525781 0.877840089039762 0.806063773900194 6196 1
R-HSA-2142789 Ubiquinol biosynthesis 1/556 7/10899 0.306934782525781 0.877840089039762 0.806063773900194 23590 1
R-HSA-3134963 DEx/H-box helicases activate type I IFN and inflammatory cytokines production 1/556 7/10899 0.306934782525781 0.877840089039762 0.806063773900194 3665 1
R-HSA-3371599 Defective HLCS causes multiple carboxylase deficiency 1/556 7/10899 0.306934782525781 0.877840089039762 0.806063773900194 31 1
R-HSA-444257 RSK activation 1/556 7/10899 0.306934782525781 0.877840089039762 0.806063773900194 6196 1
R-HSA-5576894 Phase 1 - inactivation of fast Na+ channels 1/556 7/10899 0.306934782525781 0.877840089039762 0.806063773900194 30818 1
R-HSA-5652084 Fructose metabolism 1/556 7/10899 0.306934782525781 0.877840089039762 0.806063773900194 132158 1
R-HSA-5688849 Defective CSF2RB causes SMDP5 1/556 7/10899 0.306934782525781 0.877840089039762 0.806063773900194 1439 1
R-HSA-5688890 Defective CSF2RA causes SMDP4 1/556 7/10899 0.306934782525781 0.877840089039762 0.806063773900194 1439 1
R-HSA-6814848 Glycerophospholipid catabolism 1/556 7/10899 0.306934782525781 0.877840089039762 0.806063773900194 79153 1
R-HSA-73943 Reversal of alkylation damage by DNA dioxygenases 1/556 7/10899 0.306934782525781 0.877840089039762 0.806063773900194 121642 1
R-HSA-8939246 RUNX1 regulates transcription of genes involved in differentiation of myeloid cells 1/556 7/10899 0.306934782525781 0.877840089039762 0.806063773900194 860 1
R-HSA-9637628 Modulation by Mtb of host immune system 1/556 7/10899 0.306934782525781 0.877840089039762 0.806063773900194 4360 1
R-HSA-9645135 STAT5 Activation 1/556 7/10899 0.306934782525781 0.877840089039762 0.806063773900194 2322 1
R-HSA-9652817 Signaling by MAPK mutants 1/556 7/10899 0.306934782525781 0.877840089039762 0.806063773900194 1848 1
R-HSA-9759218 Cobalamin (Cbl) metabolism 1/556 7/10899 0.306934782525781 0.877840089039762 0.806063773900194 4548 1
R-HSA-113510 E2F mediated regulation of DNA replication 2/556 22/10899 0.310266326813808 0.877840089039762 0.806063773900194 1869/7027 2
R-HSA-140875 Common Pathway of Fibrin Clot Formation 2/556 22/10899 0.310266326813808 0.877840089039762 0.806063773900194 5624/7056 2
R-HSA-196741 Cobalamin (Cbl	vitamin B12) transport and metabolism 2/556 22/10899 0.310266326813808 0.877840089039762 0.806063773900194 51293/4548 2
R-HSA-389977 Post-chaperonin tubulin folding pathway 2/556 22/10899 0.310266326813808 0.877840089039762 0.806063773900194 84617/10376 2
R-HSA-5205685 PINK1-PRKN Mediated Mitophagy 2/556 22/10899 0.310266326813808 0.877840089039762 0.806063773900194 10452/8878 2
R-HSA-428157 Sphingolipid metabolism 6/556 90/10899 0.310481110001375 0.877840089039762 0.806063773900194 94101/427/6609/29956/55627/2760 6
R-HSA-163685 Integration of energy metabolism 7/556 108/10899 0.312935823880577 0.878868761499795 0.80700833728434 111/8826/31/150/784/6844/51422 7
R-HSA-8957275 Post-translational protein phosphorylation 7/556 108/10899 0.312935823880577 0.878868761499795 0.80700833728434 3487/5624/56975/57719/4241/11320/57104 7
R-HSA-9748784 Drug ADME 7/556 108/10899 0.312935823880577 0.878868761499795 0.80700833728434 4830/7410/6566/5243/2950/3251/3615 7
R-HSA-9705671 SARS-CoV-2 activates/modulates innate and adaptive immune responses 8/556 126/10899 0.31392308012743 0.879453597498316 0.80754535435381 23165/3665/5903/23225/55706/23279/23511/8021 8
R-HSA-8953897 Cellular responses to stimuli 44/556 798/10899 0.314538915520809 0.879453597498316 0.80754535435381 3162/5052/4609/1911/898/1869/56915/472/84617/6196/8349/23165/200916/545/2950/8334/5903/153222/2288/5526/9349/10376/23225/8550/7027/1663/55706/23404/3015/2114/4001/23279/23511/8021/2475/84447/8878/6015/5702/7157/23645/3313/468/10106 44
R-HSA-8854518 AURKA Activation by TPX2 5/556 73/10899 0.315738434416887 0.880854349114367 0.808831573960353 84131/10142/8481/11190/203068 5
R-HSA-73772 RNA Polymerase I Promoter Escape 6/556 91/10899 0.319553684717543 0.886173397691642 0.813715712225725 25885/8349/84172/8334/79101/3015 6
R-HSA-2151201 Transcriptional activation of mitochondrial biogenesis 4/556 56/10899 0.319700333969153 0.886173397691642 0.813715712225725 133522/23082/56652/7019 4
R-HSA-390471 Association of TriC/CCT with target proteins during biosynthesis 3/556 39/10899 0.3203243108854 0.886173397691642 0.813715712225725 898/7157/7203 3
R-HSA-1912422 Pre-NOTCH Expression and Processing 7/556 109/10899 0.321215673596082 0.886173397691642 0.813715712225725 4854/1869/8349/8334/7027/3015/7157 7
R-HSA-112409 RAF-independent MAPK1/3 activation 2/556 23/10899 0.329353393019348 0.886173397691642 0.813715712225725 1848/1846 2
R-HSA-140837 Intrinsic Pathway of Fibrin Clot Formation 2/556 23/10899 0.329353393019348 0.886173397691642 0.813715712225725 5624/708 2
R-HSA-212676 Dopamine Neurotransmitter Release Cycle 2/556 23/10899 0.329353393019348 0.886173397691642 0.813715712225725 8497/6844 2
R-HSA-373753 Nephrin family interactions 2/556 23/10899 0.329353393019348 0.886173397691642 0.813715712225725 8826/6711 2
R-HSA-8956321 Nucleotide salvage 2/556 23/10899 0.329353393019348 0.886173397691642 0.813715712225725 7083/3251 2
R-HSA-9013418 RHOBTB2 GTPase cycle 2/556 23/10899 0.329353393019348 0.886173397691642 0.813715712225725 124540/27316 2
R-HSA-5689880 Ub-specific processing proteases 13/556 220/10899 0.332647609323665 0.886173397691642 0.813715712225725 4092/4609/8295/63967/154/8349/993/8334/8607/23358/5702/9100/7157 13
R-HSA-1483166 Synthesis of PA 3/556 40/10899 0.334523766857249 0.886173397691642 0.813715712225725 80821/84895/56894 3
R-HSA-163680 AMPK inhibits chREBP transcriptional activation activity 1/556 8/10899 0.342313432995452 0.886173397691642 0.813715712225725 51422 1
R-HSA-163765 ChREBP activates metabolic gene expression 1/556 8/10899 0.342313432995452 0.886173397691642 0.813715712225725 31 1
R-HSA-164944 Nef and signal transduction 1/556 8/10899 0.342313432995452 0.886173397691642 0.813715712225725 1794 1
R-HSA-196836 Vitamin C (ascorbate) metabolism 1/556 8/10899 0.342313432995452 0.886173397691642 0.813715712225725 1528 1
R-HSA-2046105 Linoleic acid (LA) metabolism 1/556 8/10899 0.342313432995452 0.886173397691642 0.813715712225725 215 1
R-HSA-3323169 Defects in biotin (Btn) metabolism 1/556 8/10899 0.342313432995452 0.886173397691642 0.813715712225725 31 1
R-HSA-3595172 Defective CHST3 causes SEDCJD 1/556 8/10899 0.342313432995452 0.886173397691642 0.813715712225725 1464 1
R-HSA-3595174 Defective CHST14 causes EDS	musculocontractural type 1/556 8/10899 0.342313432995452 0.886173397691642 0.813715712225725 1464 1
R-HSA-3595177 Defective CHSY1 causes TPBS 1/556 8/10899 0.342313432995452 0.886173397691642 0.813715712225725 1464 1
R-HSA-416550 Sema4D mediated inhibition of cell attachment and migration 1/556 8/10899 0.342313432995452 0.886173397691642 0.813715712225725 5364 1
R-HSA-446210 Synthesis of UDP-N-acetyl-glucosamine 1/556 8/10899 0.342313432995452 0.886173397691642 0.813715712225725 55577 1
R-HSA-450520 HuR (ELAVL1) binds and stabilizes mRNA 1/556 8/10899 0.342313432995452 0.886173397691642 0.813715712225725 8021 1
R-HSA-5358493 Synthesis of diphthamide-EEF2 1/556 8/10899 0.342313432995452 0.886173397691642 0.813715712225725 1802 1
R-HSA-70921 Histidine catabolism 1/556 8/10899 0.342313432995452 0.886173397691642 0.813715712225725 3067 1
R-HSA-73942 DNA Damage Reversal 1/556 8/10899 0.342313432995452 0.886173397691642 0.813715712225725 121642 1
R-HSA-75158 TRAIL signaling 1/556 8/10899 0.342313432995452 0.886173397691642 0.813715712225725 8797 1
R-HSA-804914 Transport of fatty acids 1/556 8/10899 0.342313432995452 0.886173397691642 0.813715712225725 28965 1
R-HSA-8850843 Phosphate bond hydrolysis by NTPDase proteins 1/556 8/10899 0.342313432995452 0.886173397691642 0.813715712225725 953 1
R-HSA-8941332 RUNX2 regulates genes involved in cell migration 1/556 8/10899 0.342313432995452 0.886173397691642 0.813715712225725 860 1
R-HSA-8951671 RUNX3 regulates YAP1-mediated transcription 1/556 8/10899 0.342313432995452 0.886173397691642 0.813715712225725 864 1
R-HSA-8963896 HDL assembly 1/556 8/10899 0.342313432995452 0.886173397691642 0.813715712225725 19 1
R-HSA-9017802 Noncanonical activation of NOTCH3 1/556 8/10899 0.342313432995452 0.886173397691642 0.813715712225725 4854 1
R-HSA-9758890 Transport of RCbl within the body 1/556 8/10899 0.342313432995452 0.886173397691642 0.813715712225725 51293 1
R-HSA-1280218 Adaptive Immune System 42/556 769/10899 0.342944185625314 0.886173397691642 0.813715712225725 911/10859/4360/3902/929/945/131405/120425/374383/10075/4345/11314/79754/84617/11146/79791/3683/3689/154881/9902/946/8722/5526/10376/89953/7327/55284/56992/7064/150726/7087/84937/142678/5058/1509/2475/6810/9730/10112/5702/26268/7318 42
R-HSA-9013423 RAC3 GTPase cycle 6/556 94/10899 0.346982519002283 0.889060151552847 0.816366431577387 7074/7410/23092/5058/7204/6510 6
R-HSA-210500 Glutamate Neurotransmitter Release Cycle 2/556 24/10899 0.348291605762971 0.889060151552847 0.816366431577387 8497/6844 2
R-HSA-3371571 HSF1-dependent transactivation 2/556 24/10899 0.348291605762971 0.889060151552847 0.816366431577387 2288/2475 2
R-HSA-449836 Other interleukin signaling 2/556 24/10899 0.348291605762971 0.889060151552847 0.816366431577387 6844/6810 2
R-HSA-5627123 RHO GTPases activate PAKs 2/556 24/10899 0.348291605762971 0.889060151552847 0.816366431577387 10398/5058 2
R-HSA-8940973 RUNX2 regulates osteoblast differentiation 2/556 24/10899 0.348291605762971 0.889060151552847 0.816366431577387 121340/860 2
R-HSA-5610787 Hedgehog 'off' state 7/556 113/10899 0.354657197663765 0.892037892604083 0.819100698580484 111/79659/23322/84617/10376/8481/5702 7
R-HSA-71291 Metabolism of amino acids and derivatives 21/556 374/10899 0.356019873433206 0.892037892604083 0.819100698580484 29968/9521/26227/65263/501/38/586/6723/200916/2639/587/9349/9255/84706/3376/3067/51520/27034/5702/4548/5832 21
R-HSA-5625740 RHO GTPases activate PKNs 6/556 95/10899 0.35617720066748 0.892037892604083 0.819100698580484 8349/94274/8334/10398/3015/5058 6
R-HSA-5693565 Recruitment and ATM-mediated phosphorylation of repair and signaling proteins at DNA double strand breaks 5/556 77/10899 0.356606531053583 0.892037892604083 0.819100698580484 472/672/8349/7157/7468 5
R-HSA-163841 Gamma carboxylation	hypusine formation and arylsulfatase activation 3/556 42/10899 0.36286295359504 0.892037892604083 0.819100698580484 5624/1802/23463 3
R-HSA-419037 NCAM1 interactions 3/556 42/10899 0.36286295359504 0.892037892604083 0.819100698580484 1298/782/784 3
R-HSA-8955332 Carboxyterminal post-translational modifications of tubulin 3/556 42/10899 0.36286295359504 0.892037892604083 0.819100698580484 23170/84617/10376 3
R-HSA-9696264 RND3 GTPase cycle 3/556 42/10899 0.36286295359504 0.892037892604083 0.819100698580484 667/55704/27316 3
R-HSA-9696273 RND1 GTPase cycle 3/556 42/10899 0.36286295359504 0.892037892604083 0.819100698580484 667/55704/27316 3
R-HSA-8878159 Transcriptional regulation by RUNX3 6/556 96/10899 0.365388619535512 0.892037892604083 0.819100698580484 4609/463/3683/864/5702/7157 6
R-HSA-5663202 Diseases of signal transduction by growth factor receptors and second messengers 24/556 433/10899 0.366166326277412 0.892037892604083 0.819100698580484 1848/161742/200734/4609/2260/57448/5245/8826/5903/5526/10142/3092/2322/5292/142678/867/5037/6711/2475/84447/8878/5702/471/10014 24
R-HSA-422356 Regulation of insulin secretion 5/556 78/10899 0.366870245121427 0.892037892604083 0.819100698580484 111/8826/150/784/6844 5
R-HSA-5693606 DNA Double Strand Break Response 5/556 78/10899 0.366870245121427 0.892037892604083 0.819100698580484 472/672/8349/7157/7468 5
R-HSA-400685 Sema4D in semaphorin signaling 2/556 25/10899 0.367046512507384 0.892037892604083 0.819100698580484 5364/10398 2
R-HSA-69273 Cyclin A/B1/B2 associated events during G2/M transition 2/556 25/10899 0.367046512507384 0.892037892604083 0.819100698580484 993/7465 2
R-HSA-9013507 NOTCH3 Activation and Transmission of Signal to the Nucleus 2/556 25/10899 0.367046512507384 0.892037892604083 0.819100698580484 4854/142678 2
R-HSA-9013508 NOTCH3 Intracellular Domain Regulates Transcription 2/556 25/10899 0.367046512507384 0.892037892604083 0.819100698580484 4854/23286 2
R-HSA-8856688 Golgi-to-ER retrograde transport 8/556 133/10899 0.368129005194512 0.892037892604083 0.819100698580484 84617/10376/90990/89953/56992/56894/10112/54732 8
R-HSA-193704 p75 NTR receptor-mediated signalling 6/556 97/10899 0.374611422984266 0.892037892604083 0.819100698580484 7074/7410/55701/7204/9828/8878 6
R-HSA-110357 Displacement of DNA glycosylase by APEX1 1/556 9/10899 0.375889204848774 0.892037892604083 0.819100698580484 7374 1
R-HSA-111453 BH3-only proteins associate with and inactivate anti-apoptotic BCL-2 members 1/556 9/10899 0.375889204848774 0.892037892604083 0.819100698580484 90427 1
R-HSA-1300642 Sperm Motility And Taxes 1/556 9/10899 0.375889204848774 0.892037892604083 0.819100698580484 117155 1
R-HSA-159763 Transport of gamma-carboxylated protein precursors from the endoplasmic reticulum to the Golgi apparatus 1/556 9/10899 0.375889204848774 0.892037892604083 0.819100698580484 5624 1
R-HSA-2161522 Abacavir ADME 1/556 9/10899 0.375889204848774 0.892037892604083 0.819100698580484 5243 1
R-HSA-426486 Small interfering RNA (siRNA) biogenesis 1/556 9/10899 0.375889204848774 0.892037892604083 0.819100698580484 23405 1
R-HSA-5576890 Phase 3 - rapid repolarisation 1/556 9/10899 0.375889204848774 0.892037892604083 0.819100698580484 10142 1
R-HSA-5666185 RHO GTPases Activate Rhotekin and Rhophilins 1/556 9/10899 0.375889204848774 0.892037892604083 0.819100698580484 114822 1
R-HSA-5687613 Diseases associated with surfactant metabolism 1/556 9/10899 0.375889204848774 0.892037892604083 0.819100698580484 1439 1
R-HSA-8874211 CREB3 factors activate genes 1/556 9/10899 0.375889204848774 0.892037892604083 0.819100698580484 153222 1
R-HSA-8951936 RUNX3 regulates p14-ARF 1/556 9/10899 0.375889204848774 0.892037892604083 0.819100698580484 864 1
R-HSA-8983711 OAS antiviral response 1/556 9/10899 0.375889204848774 0.892037892604083 0.819100698580484 4940 1
R-HSA-9029558 NR1H2 & NR1H3 regulate gene expression linked to lipogenesis 1/556 9/10899 0.375889204848774 0.892037892604083 0.819100698580484 10062 1
R-HSA-9613354 Lipophagy 1/556 9/10899 0.375889204848774 0.892037892604083 0.819100698580484 51422 1
R-HSA-9623433 NR1H2 & NR1H3 regulate gene expression to control bile acid homeostasis 1/556 9/10899 0.375889204848774 0.892037892604083 0.819100698580484 10062 1
R-HSA-9754706 Atorvastatin ADME 1/556 9/10899 0.375889204848774 0.892037892604083 0.819100698580484 5243 1
R-HSA-5362517 Signaling by Retinoic Acid 3/556 43/10899 0.376967240215356 0.892037892604083 0.819100698580484 2171/5165/5916 3
R-HSA-8852135 Protein ubiquitination 5/556 79/10899 0.377137881363253 0.892037892604083 0.819100698580484 5591/5111/7327/55284/9781 5
R-HSA-110328 Recognition and association of DNA glycosylase with site containing an affected pyrimidine 4/556 61/10899 0.378461754594119 0.892037892604083 0.819100698580484 7374/8349/8334/3015 4
R-HSA-110329 Cleavage of the damaged pyrimidine 4/556 61/10899 0.378461754594119 0.892037892604083 0.819100698580484 7374/8349/8334/3015 4
R-HSA-198725 Nuclear Events (kinase and transcription factor activation) 4/556 61/10899 0.378461754594119 0.892037892604083 0.819100698580484 1848/1846/2152/6196 4
R-HSA-73928 Depyrimidination 4/556 61/10899 0.378461754594119 0.892037892604083 0.819100698580484 7374/8349/8334/3015 4
R-HSA-2467813 Separation of Sister Chromatids 11/556 191/10899 0.383694094378917 0.900418335599061 0.826795917324569 9735/79682/84617/79019/5903/5526/701/10376/332/23279/5702 11
R-HSA-2173788 Downregulation of TGF-beta receptor signaling 2/556 26/10899 0.385587550534094 0.900418335599061 0.826795917324569 4092/23645 2
R-HSA-6803529 FGFR2 alternative splicing 2/556 26/10899 0.385587550534094 0.900418335599061 0.826795917324569 7072/7073 2
R-HSA-9660826 Purinergic signaling in leishmaniasis infection 2/556 26/10899 0.385587550534094 0.900418335599061 0.826795917324569 3162/953 2
R-HSA-9664424 Cell recruitment (pro-inflammatory response) 2/556 26/10899 0.385587550534094 0.900418335599061 0.826795917324569 3162/953 2
R-HSA-1632852 Macroautophagy 8/556 136/10899 0.39164105688694 0.912863905239245 0.838223878929146 23710/472/84617/10452/10376/51422/2475/8878 8
R-HSA-9013148 CDC42 GTPase cycle 9/556 155/10899 0.393967890592438 0.913281634870589 0.838607453030301 7074/50855/7410/128239/8826/23092/29062/5058/7204 9
R-HSA-168255 Influenza Infection 9/556 156/10899 0.401327327067409 0.913281634870589 0.838607453030301 23165/200916/5903/9349/23225/55706/23279/23511/8021 9
R-HSA-73929 Base-Excision Repair	AP Site Formation 4/556 63/10899 0.40188862781737 0.913281634870589 0.838607453030301 7374/8349/8334/3015 4
R-HSA-114508 Effects of PIP2 hydrolysis 2/556 27/10899 0.403887740937252 0.913281634870589 0.838607453030301 1606/8525 2
R-HSA-201556 Signaling by ALK 2/556 27/10899 0.403887740937252 0.913281634870589 0.838607453030301 4609/4613 2
R-HSA-5357769 Caspase activation via extrinsic apoptotic signalling pathway 2/556 27/10899 0.403887740937252 0.913281634870589 0.838607453030301 929/8797 2
R-HSA-9635486 Infection with Mycobacterium tuberculosis 2/556 27/10899 0.403887740937252 0.913281634870589 0.838607453030301 4360/2023 2
R-HSA-445355 Smooth Muscle Contraction 3/556 45/10899 0.404964075517165 0.913281634870589 0.838607453030301 302/10398/5058 3
R-HSA-159740 Gamma-carboxylation of protein precursors 1/556 10/10899 0.407753814775687 0.913281634870589 0.838607453030301 5624 1
R-HSA-159782 Removal of aminoterminal propeptides from gamma-carboxylated proteins 1/556 10/10899 0.407753814775687 0.913281634870589 0.838607453030301 5624 1
R-HSA-168799 Neurotoxicity of clostridium toxins 1/556 10/10899 0.407753814775687 0.913281634870589 0.838607453030301 6844 1
R-HSA-170660 Adenylate cyclase activating pathway 1/556 10/10899 0.407753814775687 0.913281634870589 0.838607453030301 111 1
R-HSA-2151209 Activation of PPARGC1A (PGC-1alpha) by phosphorylation 1/556 10/10899 0.407753814775687 0.913281634870589 0.838607453030301 51422 1
R-HSA-2562578 TRIF-mediated programmed cell death 1/556 10/10899 0.407753814775687 0.913281634870589 0.838607453030301 929 1
R-HSA-381183 ATF6 (ATF6-alpha) activates chaperone genes 1/556 10/10899 0.407753814775687 0.913281634870589 0.838607453030301 468 1
R-HSA-390450 Folding of actin by CCT/TriC 1/556 10/10899 0.407753814775687 0.913281634870589 0.838607453030301 7203 1
R-HSA-425381 Bicarbonate transporters 1/556 10/10899 0.407753814775687 0.913281634870589 0.838607453030301 9498 1
R-HSA-74749 Signal attenuation 1/556 10/10899 0.407753814775687 0.913281634870589 0.838607453030301 3643 1
R-HSA-8964058 HDL remodeling 1/556 10/10899 0.407753814775687 0.913281634870589 0.838607453030301 9619 1
R-HSA-9706019 RHOBTB3 ATPase cycle 1/556 10/10899 0.407753814775687 0.913281634870589 0.838607453030301 898 1
R-HSA-975578 Reactions specific to the complex N-glycan synthesis pathway 1/556 10/10899 0.407753814775687 0.913281634870589 0.838607453030301 4122 1
R-HSA-9757110 Prednisone ADME 1/556 10/10899 0.407753814775687 0.913281634870589 0.838607453030301 5243 1
R-HSA-72766 Translation 16/556 291/10899 0.415295424553809 0.919450709465582 0.844272115206929 9521/64432/10056/200916/6183/5464/9349/124454/9255/64949/63875/3376/55052/7453/51520/7407 16
R-HSA-2173789 TGF-beta receptor signaling activates SMADs 3/556 46/10899 0.418827110555312 0.919450709465582 0.844272115206929 4092/867/23645 3
R-HSA-9755511 KEAP1-NFE2L2 pathway 6/556 102/10899 0.420715704867997 0.919450709465582 0.844272115206929 3162/5052/4609/8878/5702/468 6
R-HSA-2022854 Keratan sulfate biosynthesis 2/556 28/10899 0.421923403626354 0.919450709465582 0.844272115206929 93010/8704 2
R-HSA-350054 Notch-HLH transcription pathway 2/556 28/10899 0.421923403626354 0.919450709465582 0.844272115206929 4854/10014 2
R-HSA-389957 Prefoldin mediated transfer of substrate to CCT/TriC 2/556 28/10899 0.421923403626354 0.919450709465582 0.844272115206929 84617/7203 2
R-HSA-373755 Semaphorin interactions 4/556 65/10899 0.425152675629557 0.919450709465582 0.844272115206929 5364/10398/1808/5058 4
R-HSA-5334118 DNA methylation 4/556 65/10899 0.425152675629557 0.919450709465582 0.844272115206929 29128/8349/8334/3015 4
R-HSA-8873719 RAB geranylgeranylation 4/556 65/10899 0.425152675629557 0.919450709465582 0.844272115206929 376267/11031/338382/326624 4
R-HSA-157118 Signaling by NOTCH 13/556 236/10899 0.428599556701772 0.919450709465582 0.844272115206929 4854/23286/23220/4609/1869/8349/8334/7027/3015/142678/5702/7157/10014 13
R-HSA-6802946 Signaling by moderate kinase activity BRAF mutants 3/556 47/10899 0.432581803436781 0.919450709465582 0.844272115206929 5245/8826/5037 3
R-HSA-6802949 Signaling by RAS mutants 3/556 47/10899 0.432581803436781 0.919450709465582 0.844272115206929 5245/8826/5037 3
R-HSA-6802955 Paradoxical activation of RAF signaling by kinase inactive BRAF 3/556 47/10899 0.432581803436781 0.919450709465582 0.844272115206929 5245/8826/5037 3
R-HSA-73762 RNA Polymerase I Transcription Initiation 3/556 47/10899 0.432581803436781 0.919450709465582 0.844272115206929 25885/84172/79101 3
R-HSA-9649948 Signaling downstream of RAS mutants 3/556 47/10899 0.432581803436781 0.919450709465582 0.844272115206929 5245/8826/5037 3
R-HSA-69563 p53-Dependent G1 DNA Damage Response 4/556 66/10899 0.436701432977611 0.919450709465582 0.844272115206929 898/472/5702/7157 4
R-HSA-69580 p53-Dependent G1/S DNA damage checkpoint 4/556 66/10899 0.436701432977611 0.919450709465582 0.844272115206929 898/472/5702/7157 4
R-HSA-109581 Apoptosis 10/556 180/10899 0.437374520461923 0.919450709465582 0.844272115206929 929/8797/90427/1869/63967/708/7027/4001/5702/7157 10
R-HSA-1059683 Interleukin-6 signaling 1/556 11/10899 0.43799432161605 0.919450709465582 0.844272115206929 867 1
R-HSA-1433617 Regulation of signaling by NODAL 1/556 11/10899 0.43799432161605 0.919450709465582 0.844272115206929 93 1
R-HSA-159854 Gamma-carboxylation	transport	and amino-terminal cleavage of proteins 1/556 11/10899 0.43799432161605 0.919450709465582 0.844272115206929 5624 1
R-HSA-1839122 Signaling by activated point mutants of FGFR1 1/556 11/10899 0.43799432161605 0.919450709465582 0.844272115206929 2260 1
R-HSA-2022923 Dermatan sulfate biosynthesis 1/556 11/10899 0.43799432161605 0.919450709465582 0.844272115206929 1464 1
R-HSA-2514853 Condensation of Prometaphase Chromosomes 1/556 11/10899 0.43799432161605 0.919450709465582 0.844272115206929 9918 1
R-HSA-3371378 Regulation by c-FLIP 1/556 11/10899 0.43799432161605 0.919450709465582 0.844272115206929 8797 1
R-HSA-376172 DSCAM interactions 1/556 11/10899 0.43799432161605 0.919450709465582 0.844272115206929 5058 1
R-HSA-390247 Beta-oxidation of very long chain fatty acids 1/556 11/10899 0.43799432161605 0.919450709465582 0.844272115206929 215 1
R-HSA-446107 Type I hemidesmosome assembly 1/556 11/10899 0.43799432161605 0.919450709465582 0.844272115206929 667 1
R-HSA-5218900 CASP8 activity is inhibited 1/556 11/10899 0.43799432161605 0.919450709465582 0.844272115206929 8797 1
R-HSA-5625970 RHO GTPases activate KTN1 1/556 11/10899 0.43799432161605 0.919450709465582 0.844272115206929 89953 1
R-HSA-69416 Dimerization of procaspase-8 1/556 11/10899 0.43799432161605 0.919450709465582 0.844272115206929 8797 1
R-HSA-73614 Pyrimidine salvage 1/556 11/10899 0.43799432161605 0.919450709465582 0.844272115206929 7083 1
R-HSA-75072 mRNA Editing 1/556 11/10899 0.43799432161605 0.919450709465582 0.844272115206929 103 1
R-HSA-9683610 Maturation of nucleoprotein 1/556 11/10899 0.43799432161605 0.919450709465582 0.844272115206929 84875 1
R-HSA-975155 MyD88 dependent cascade initiated on endosome 6/556 104/10899 0.439061145113263 0.919450709465582 0.844272115206929 1848/1846/929/6196/3665/7157 6
R-HSA-380972 Energy dependent regulation of mTOR by LKB1-AMPK 2/556 29/10899 0.439673891996627 0.919450709465582 0.844272115206929 51422/2475 2
R-HSA-420029 Tight junction interactions 2/556 29/10899 0.439673891996627 0.919450709465582 0.844272115206929 50855/24146 2
R-HSA-5205647 Mitophagy 2/556 29/10899 0.439673891996627 0.919450709465582 0.844272115206929 10452/8878 2
R-HSA-5669034 TNFs bind their physiological receptors 2/556 29/10899 0.439673891996627 0.919450709465582 0.844272115206929 944/10673 2
R-HSA-5683826 Surfactant metabolism 2/556 29/10899 0.439673891996627 0.919450709465582 0.844272115206929 150/1439 2
R-HSA-168181 Toll Like Receptor 7/8 (TLR7/8) Cascade 6/556 105/10899 0.448194631147539 0.933673177076177 0.857331687285609 1848/1846/929/6196/3665/7157 6
R-HSA-9609507 Protein localization 9/556 163/10899 0.452781140617136 0.933673177076177 0.857331687285609 3162/1528/516/10452/80273/215/3329/6844/3313 9
R-HSA-418360 Platelet calcium homeostasis 2/556 30/10899 0.457121346007679 0.933673177076177 0.857331687285609 6546/493 2
R-HSA-8866652 Synthesis of active ubiquitin: roles of E1 and E2 enzymes 2/556 30/10899 0.457121346007679 0.933673177076177 0.857331687285609 7327/55284 2
R-HSA-5368286 Mitochondrial translation initiation 5/556 87/10899 0.458612087895511 0.933673177076177 0.857331687285609 64432/6183/64949/63875/55052 5
R-HSA-5389840 Mitochondrial translation elongation 5/556 87/10899 0.458612087895511 0.933673177076177 0.857331687285609 64432/6183/64949/63875/55052 5
R-HSA-5419276 Mitochondrial translation termination 5/556 87/10899 0.458612087895511 0.933673177076177 0.857331687285609 64432/6183/64949/63875/55052 5
R-HSA-5628897 TP53 Regulates Metabolic Genes 5/556 87/10899 0.458612087895511 0.933673177076177 0.857331687285609 5052/2821/51422/2475/7157 5
R-HSA-427359 SIRT1 negatively regulates rRNA expression 4/556 68/10899 0.459591506638378 0.933673177076177 0.857331687285609 8349/8334/79101/3015 4
R-HSA-1236978 Cross-presentation of soluble exogenous antigens (endosomes) 3/556 49/10899 0.45971743500031 0.933673177076177 0.857331687285609 4360/9902/5702 3
R-HSA-9012852 Signaling by NOTCH3 3/556 49/10899 0.45971743500031 0.933673177076177 0.857331687285609 4854/23286/142678 3
R-HSA-427413 NoRC negatively regulates rRNA expression 6/556 107/10899 0.466361439108889 0.933673177076177 0.857331687285609 25885/8349/84172/8334/79101/3015 6
R-HSA-1296346 Tandem pore domain potassium channels 1/556 12/10899 0.466693362503401 0.933673177076177 0.857331687285609 89822 1
R-HSA-1474151 Tetrahydrobiopterin (BH4) synthesis	recycling	salvage and regulation 1/556 12/10899 0.466693362503401 0.933673177076177 0.857331687285609 1719 1
R-HSA-190373 FGFR1c ligand binding and activation 1/556 12/10899 0.466693362503401 0.933673177076177 0.857331687285609 2260 1
R-HSA-2160916 Hyaluronan uptake and degradation 1/556 12/10899 0.466693362503401 0.933673177076177 0.857331687285609 960 1
R-HSA-381033 ATF6 (ATF6-alpha) activates chaperones 1/556 12/10899 0.466693362503401 0.933673177076177 0.857331687285609 468 1
R-HSA-389359 CD28 dependent Vav1 pathway 1/556 12/10899 0.466693362503401 0.933673177076177 0.857331687285609 5058 1
R-HSA-417957 P2Y receptors 1/556 12/10899 0.466693362503401 0.933673177076177 0.857331687285609 5031 1
R-HSA-71384 Ethanol oxidation 1/556 12/10899 0.466693362503401 0.933673177076177 0.857331687285609 219 1
R-HSA-8984722 Interleukin-35 Signalling 1/556 12/10899 0.466693362503401 0.933673177076177 0.857331687285609 3595 1
R-HSA-9013973 TICAM1-dependent activation of IRF3/IRF7 1/556 12/10899 0.466693362503401 0.933673177076177 0.857331687285609 3665 1
R-HSA-9755088 Ribavirin ADME 1/556 12/10899 0.466693362503401 0.933673177076177 0.857331687285609 4830 1
R-HSA-2565942 Regulation of PLK1 Activity at G2/M Transition 5/556 88/10899 0.468620303900165 0.933673177076177 0.857331687285609 84131/10142/8481/11190/203068 5
R-HSA-73887 Death Receptor Signalling 8/556 146/10899 0.469852489044025 0.933673177076177 0.857331687285609 7074/8797/7185/7410/55701/7204/9828/8878 8
R-HSA-9013149 RAC1 GTPase cycle 10/556 185/10899 0.471970963784848 0.933673177076177 0.857331687285609 7074/50855/7410/128239/8826/23092/5058/7204/1794/6510 10
R-HSA-948021 Transport to the Golgi and subsequent modification 10/556 185/10899 0.471970963784848 0.933673177076177 0.857331687285609 4121/8704/84617/11320/1522/10376/4122/6711/23243/54732 10
R-HSA-1793185 Chondroitin sulfate/dermatan sulfate metabolism 3/556 50/10899 0.473076228647112 0.933673177076177 0.857331687285609 1464/55790/55501 3
R-HSA-373752 Netrin-1 signaling 3/556 50/10899 0.473076228647112 0.933673177076177 0.857331687285609 7430/5058/7204 3
R-HSA-167238 Pausing and recovery of Tat-mediated HIV elongation 2/556 31/10899 0.474250462488021 0.933673177076177 0.857331687285609 7469/6749 2
R-HSA-167243 Tat-mediated HIV elongation arrest and recovery 2/556 31/10899 0.474250462488021 0.933673177076177 0.857331687285609 7469/6749 2
R-HSA-196807 Nicotinate metabolism 2/556 31/10899 0.474250462488021 0.933673177076177 0.857331687285609 84875/23475 2
R-HSA-2122948 Activated NOTCH1 Transmits Signal to the Nucleus 2/556 31/10899 0.474250462488021 0.933673177076177 0.857331687285609 23220/142678 2
R-HSA-70268 Pyruvate metabolism 2/556 31/10899 0.474250462488021 0.933673177076177 0.857331687285609 5165/6566 2
R-HSA-8949613 Cristae formation 2/556 31/10899 0.474250462488021 0.933673177076177 0.857331687285609 516/3313 2
R-HSA-9668328 Sealing of the nuclear envelope (NE) by ESCRT-III 2/556 31/10899 0.474250462488021 0.933673177076177 0.857331687285609 84617/10376 2
R-HSA-168138 Toll Like Receptor 9 (TLR9) Cascade 6/556 108/10899 0.475386475298789 0.933673177076177 0.857331687285609 1848/1846/929/6196/3665/7157 6
R-HSA-983169 Class I MHC mediated antigen processing & presentation 20/556 381/10899 0.480746238919547 0.933673177076177 0.857331687285609 4360/929/131405/10075/79754/11146/79791/154881/9902/7327/55284/7064/150726/84937/142678/6810/9730/5702/26268/7318 20
R-HSA-9013026 RHOB GTPase cycle 4/556 70/10899 0.482155108322994 0.933673177076177 0.857331687285609 7410/128239/23092/9828 4
R-HSA-9772573 Late SARS-CoV-2 Infection Events 4/556 70/10899 0.482155108322994 0.933673177076177 0.857331687285609 50636/57719/11320/84875 4
R-HSA-2672351 Stimuli-sensing channels 6/556 109/10899 0.484367298698948 0.933673177076177 0.857331687285609 7226/41/50636/57719/94015/133308 6
R-HSA-5620920 Cargo trafficking to the periciliary membrane 3/556 51/10899 0.486282336294079 0.933673177076177 0.857331687285609 166379/583/7203 3
R-HSA-6811436 COPI-independent Golgi-to-ER retrograde traffic 3/556 51/10899 0.486282336294079 0.933673177076177 0.857331687285609 84617/10376/56894 3
R-HSA-2871796 FCERI mediated MAPK activation 2/556 32/10899 0.491048281555393 0.933673177076177 0.857331687285609 7410/5058 2
R-HSA-8941326 RUNX2 regulates bone development 2/556 32/10899 0.491048281555393 0.933673177076177 0.857331687285609 121340/860 2
R-HSA-166166 MyD88-independent TLR4 cascade 6/556 110/10899 0.493300103153143 0.933673177076177 0.857331687285609 1848/1846/929/6196/3665/7157 6
R-HSA-5250941 Negative epigenetic regulation of rRNA expression 6/556 110/10899 0.493300103153143 0.933673177076177 0.857331687285609 25885/8349/84172/8334/79101/3015 6
R-HSA-73854 RNA Polymerase I Promoter Clearance 6/556 110/10899 0.493300103153143 0.933673177076177 0.857331687285609 25885/8349/84172/8334/79101/3015 6
R-HSA-937061 TRIF(TICAM1)-mediated TLR4 signaling 6/556 110/10899 0.493300103153143 0.933673177076177 0.857331687285609 1848/1846/929/6196/3665/7157 6
R-HSA-5683057 MAPK family signaling cascades 17/556 325/10899 0.493630801697278 0.933673177076177 0.857331687285609 1848/1846/161742/200734/4609/2260/5245/8826/5526/8550/23463/2322/5058/5037/6711/5702/1439 17
R-HSA-1483213 Synthesis of PE 1/556 13/10899 0.493929377057283 0.933673177076177 0.857331687285609 85465 1
R-HSA-203615 eNOS activation 1/556 13/10899 0.493929377057283 0.933673177076177 0.857331687285609 23564 1
R-HSA-2046104 alpha-linolenic (omega3) and linoleic (omega6) acid metabolism 1/556 13/10899 0.493929377057283 0.933673177076177 0.857331687285609 215 1
R-HSA-2046106 alpha-linolenic acid (ALA) metabolism 1/556 13/10899 0.493929377057283 0.933673177076177 0.857331687285609 215 1
R-HSA-209543 p75NTR recruits signalling complexes 1/556 13/10899 0.493929377057283 0.933673177076177 0.857331687285609 8878 1
R-HSA-209560 NF-kB is activated and signals survival 1/556 13/10899 0.493929377057283 0.933673177076177 0.857331687285609 8878 1
R-HSA-2564830 Cytosolic iron-sulfur cluster assembly 1/556 13/10899 0.493929377057283 0.933673177076177 0.857331687285609 5424 1
R-HSA-425561 Sodium/Calcium exchangers 1/556 13/10899 0.493929377057283 0.933673177076177 0.857331687285609 6546 1
R-HSA-68884 Mitotic Telophase/Cytokinesis 1/556 13/10899 0.493929377057283 0.933673177076177 0.857331687285609 10112 1
R-HSA-74217 Purine salvage 1/556 13/10899 0.493929377057283 0.933673177076177 0.857331687285609 3251 1
R-HSA-9768759 Regulation of NPAS4 gene expression 1/556 13/10899 0.493929377057283 0.933673177076177 0.857331687285609 30818 1
R-HSA-2980736 Peptide hormone metabolism 5/556 91/10899 0.498278390345779 0.933673177076177 0.857331687285609 51738/1522/6844/1509/290 5
R-HSA-390466 Chaperonin-mediated protein folding 5/556 91/10899 0.498278390345779 0.933673177076177 0.857331687285609 898/84617/10376/7157/7203 5
R-HSA-171306 Packaging Of Telomere Ends 3/556 52/10899 0.499326781220448 0.933673177076177 0.857331687285609 8349/8334/3015 3
R-HSA-349425 Autodegradation of the E3 ubiquitin ligase COP1 3/556 52/10899 0.499326781220448 0.933673177076177 0.857331687285609 472/5702/7157 3
R-HSA-383280 Nuclear Receptor transcription pathway 3/556 52/10899 0.499326781220448 0.933673177076177 0.857331687285609 10062/7182/5916 3
R-HSA-69601 Ubiquitin Mediated Degradation of Phosphorylated Cdc25A 3/556 52/10899 0.499326781220448 0.933673177076177 0.857331687285609 1111/993/5702 3
R-HSA-69610 p53-Independent DNA Damage Response 3/556 52/10899 0.499326781220448 0.933673177076177 0.857331687285609 1111/993/5702 3
R-HSA-69613 p53-Independent G1/S DNA damage checkpoint 3/556 52/10899 0.499326781220448 0.933673177076177 0.857331687285609 1111/993/5702 3
R-HSA-9006934 Signaling by Receptor Tyrosine Kinases 27/556 522/10899 0.499448011098588 0.933673177076177 0.857331687285609 8483/1848/1846/2152/255631/7074/161742/200734/4609/4145/2260/1111/7410/1298/4485/6196/3643/5607/64759/2322/3925/4613/5058/867/7072/2475/7073 27
R-HSA-199992 trans-Golgi Network Vesicle Budding 4/556 72/10899 0.504337897612813 0.933673177076177 0.857331687285609 1522/8906/6844/6810 4
R-HSA-1592389 Activation of Matrix Metalloproteinases 2/556 33/10899 0.507503988111013 0.933673177076177 0.857331687285609 4313/4326 2
R-HSA-167287 HIV elongation arrest and recovery 2/556 33/10899 0.507503988111013 0.933673177076177 0.857331687285609 7469/6749 2
R-HSA-167290 Pausing and recovery of HIV elongation 2/556 33/10899 0.507503988111013 0.933673177076177 0.857331687285609 7469/6749 2
R-HSA-352230 Amino acid transport across the plasma membrane 2/556 33/10899 0.507503988111013 0.933673177076177 0.857331687285609 6509/6510 2
R-HSA-389356 CD28 co-stimulation 2/556 33/10899 0.507503988111013 0.933673177076177 0.857331687285609 5058/2475 2
R-HSA-5654726 Negative regulation of FGFR1 signaling 2/556 33/10899 0.507503988111013 0.933673177076177 0.857331687285609 2260/867 2
R-HSA-9612973 Autophagy 8/556 151/10899 0.508214803309168 0.933673177076177 0.857331687285609 23710/472/84617/10452/10376/51422/2475/8878 8
R-HSA-73864 RNA Polymerase I Transcription 6/556 112/10899 0.51100711675761 0.933673177076177 0.857331687285609 25885/8349/84172/8334/79101/3015 6
R-HSA-983168 Antigen processing: Ubiquitination & Proteasome degradation 16/556 309/10899 0.512677554209633 0.933673177076177 0.857331687285609 131405/10075/79754/11146/79791/154881/7327/55284/7064/150726/84937/142678/9730/5702/26268/7318 16
R-HSA-212300 PRC2 methylates histones and DNA 4/556 73/10899 0.51527119982707 0.933673177076177 0.857331687285609 8349/5252/8334/3015 4
R-HSA-8939902 Regulation of RUNX2 expression and activity 4/556 73/10899 0.51527119982707 0.933673177076177 0.857331687285609 59269/133522/860/5702 4
R-HSA-5368287 Mitochondrial translation 5/556 93/10899 0.517697652993267 0.933673177076177 0.857331687285609 64432/6183/64949/63875/55052 5
R-HSA-156581 Methylation 1/556 14/10899 0.519776820227975 0.933673177076177 0.857331687285609 4548 1
R-HSA-170670 Adenylate cyclase inhibitory pathway 1/556 14/10899 0.519776820227975 0.933673177076177 0.857331687285609 111 1
R-HSA-1855183 Synthesis of IP2	IP	and Ins in the cytosol 1/556 14/10899 0.519776820227975 0.933673177076177 0.857331687285609 3632 1
R-HSA-2024101 CS/DS degradation 1/556 14/10899 0.519776820227975 0.933673177076177 0.857331687285609 1464 1
R-HSA-3371568 Attenuation phase 1/556 14/10899 0.519776820227975 0.933673177076177 0.857331687285609 2288 1
R-HSA-418885 DCC mediated attractive signaling 1/556 14/10899 0.519776820227975 0.933673177076177 0.857331687285609 7204 1
R-HSA-428540 Activation of RAC1 1/556 14/10899 0.519776820227975 0.933673177076177 0.857331687285609 5058 1
R-HSA-4839735 Signaling by AXIN mutants 1/556 14/10899 0.519776820227975 0.933673177076177 0.857331687285609 5526 1
R-HSA-4839744 Signaling by APC mutants 1/556 14/10899 0.519776820227975 0.933673177076177 0.857331687285609 5526 1
R-HSA-4839748 Signaling by AMER1 mutants 1/556 14/10899 0.519776820227975 0.933673177076177 0.857331687285609 5526 1
R-HSA-5467337 APC truncation mutants have impaired AXIN binding 1/556 14/10899 0.519776820227975 0.933673177076177 0.857331687285609 5526 1
R-HSA-5467340 AXIN missense mutants destabilize the destruction complex 1/556 14/10899 0.519776820227975 0.933673177076177 0.857331687285609 5526 1
R-HSA-5467348 Truncations of AMER1 destabilize the destruction complex 1/556 14/10899 0.519776820227975 0.933673177076177 0.857331687285609 5526 1
R-HSA-6804759 Regulation of TP53 Activity through Association with Co-factors 1/556 14/10899 0.519776820227975 0.933673177076177 0.857331687285609 7157 1
R-HSA-8941856 RUNX3 regulates NOTCH signaling 1/556 14/10899 0.519776820227975 0.933673177076177 0.857331687285609 864 1
R-HSA-975110 TRAF6 mediated IRF7 activation in TLR7/8 or 9 signaling 1/556 14/10899 0.519776820227975 0.933673177076177 0.857331687285609 3665 1
R-HSA-1638074 Keratan sulfate/keratin metabolism 2/556 34/10899 0.523608727429907 0.936029224765079 0.859495093486028 93010/8704 2
R-HSA-2404192 Signaling by Type 1 Insulin-like Growth Factor 1 Receptor (IGF1R) 3/556 54/10899 0.524898677412778 0.936029224765079 0.859495093486028 8483/2260/2322 3
R-HSA-74751 Insulin receptor signalling cascade 3/556 54/10899 0.524898677412778 0.936029224765079 0.859495093486028 2260/3643/2322 3
R-HSA-8848021 Signaling by PTK6 3/556 54/10899 0.524898677412778 0.936029224765079 0.859495093486028 898/867/1796 3
R-HSA-9006927 Signaling by Non-Receptor Tyrosine Kinases 3/556 54/10899 0.524898677412778 0.936029224765079 0.859495093486028 898/867/1796 3
R-HSA-1980143 Signaling by NOTCH1 4/556 74/10899 0.526091709350831 0.936029224765079 0.859495093486028 23220/4609/142678/10014 4
R-HSA-201681 TCF dependent signaling in response to WNT 12/556 233/10899 0.529087050407182 0.936029224765079 0.859495093486028 7015/4609/8295/8349/8334/51339/5526/8607/3015/6659/864/5702 12
R-HSA-3371497 HSP90 chaperone cycle for steroid hormone receptors (SHR) in the presence of ligand 3/556 55/10899 0.537411986444178 0.936029224765079 0.859495093486028 84617/2288/10376 3
R-HSA-429914 Deadenylation-dependent mRNA decay 3/556 55/10899 0.537411986444178 0.936029224765079 0.859495093486028 56915/23019/23404 3
R-HSA-71406 Pyruvate metabolism and Citric Acid (TCA) cycle 3/556 55/10899 0.537411986444178 0.936029224765079 0.859495093486028 5165/6566/6391 3
R-HSA-9706574 RHOBTB GTPase Cycle 2/556 35/10899 0.539355433929738 0.936029224765079 0.859495093486028 124540/27316 2
R-HSA-1502540 Signaling by Activin 1/556 15/10899 0.544306364366996 0.936029224765079 0.859495093486028 93 1
R-HSA-189483 Heme degradation 1/556 15/10899 0.544306364366996 0.936029224765079 0.859495093486028 3162 1
R-HSA-2032785 YAP1- and WWTR1 (TAZ)-stimulated gene expression 1/556 15/10899 0.544306364366996 0.936029224765079 0.859495093486028 860 1
R-HSA-2691230 Signaling by NOTCH1 HD Domain Mutants in Cancer 1/556 15/10899 0.544306364366996 0.936029224765079 0.859495093486028 142678 1
R-HSA-2691232 Constitutive Signaling by NOTCH1 HD Domain Mutants 1/556 15/10899 0.544306364366996 0.936029224765079 0.859495093486028 142678 1
R-HSA-3134975 Regulation of innate immune responses to cytosolic DNA 1/556 15/10899 0.544306364366996 0.936029224765079 0.859495093486028 23220 1
R-HSA-4419969 Depolymerisation of the Nuclear Lamina 1/556 15/10899 0.544306364366996 0.936029224765079 0.859495093486028 4001 1
R-HSA-4839743 Signaling by CTNNB1 phospho-site mutants 1/556 15/10899 0.544306364366996 0.936029224765079 0.859495093486028 5526 1
R-HSA-5339716 Signaling by GSK3beta mutants 1/556 15/10899 0.544306364366996 0.936029224765079 0.859495093486028 5526 1
R-HSA-5358747 CTNNB1 S33 mutants aren't phosphorylated 1/556 15/10899 0.544306364366996 0.936029224765079 0.859495093486028 5526 1
R-HSA-5358749 CTNNB1 S37 mutants aren't phosphorylated 1/556 15/10899 0.544306364366996 0.936029224765079 0.859495093486028 5526 1
R-HSA-5358751 CTNNB1 S45 mutants aren't phosphorylated 1/556 15/10899 0.544306364366996 0.936029224765079 0.859495093486028 5526 1
R-HSA-5358752 CTNNB1 T41 mutants aren't phosphorylated 1/556 15/10899 0.544306364366996 0.936029224765079 0.859495093486028 5526 1
R-HSA-5609975 Diseases associated with glycosylation precursor biosynthesis 1/556 15/10899 0.544306364366996 0.936029224765079 0.859495093486028 4351 1
R-HSA-5637810 Constitutive Signaling by EGFRvIII 1/556 15/10899 0.544306364366996 0.936029224765079 0.859495093486028 867 1
R-HSA-5637812 Signaling by EGFRvIII in Cancer 1/556 15/10899 0.544306364366996 0.936029224765079 0.859495093486028 867 1
R-HSA-8875360 InlB-mediated entry of Listeria monocytogenes into host cell 1/556 15/10899 0.544306364366996 0.936029224765079 0.859495093486028 867 1
R-HSA-918233 TRAF3-dependent IRF activation pathway 1/556 15/10899 0.544306364366996 0.936029224765079 0.859495093486028 3665 1
R-HSA-9694631 Maturation of nucleoprotein 1/556 15/10899 0.544306364366996 0.936029224765079 0.859495093486028 84875 1
R-HSA-9694676 Translation of Replicase and Assembly of the Replication Transcription Complex 1/556 15/10899 0.544306364366996 0.936029224765079 0.859495093486028 23479 1
R-HSA-373076 Class A/1 (Rhodopsin-like receptors) 17/556 335/10899 0.545211458205559 0.936029224765079 0.859495093486028 6752/1230/5031/1815/8111/1901/51738/7200/729230/3274/283869/1269/57486/154/9294/150/2921 17
R-HSA-110330 Recognition and association of DNA glycosylase with site containing an affected purine 3/556 56/10899 0.54973528752767 0.936029224765079 0.859495093486028 8349/8334/3015 3
R-HSA-110331 Cleavage of the damaged purine 3/556 56/10899 0.54973528752767 0.936029224765079 0.859495093486028 8349/8334/3015 3
R-HSA-73927 Depurination 3/556 56/10899 0.54973528752767 0.936029224765079 0.859495093486028 8349/8334/3015 3
R-HSA-156590 Glutathione conjugation 2/556 36/10899 0.554738672257253 0.936029224765079 0.859495093486028 10327/2950 2
R-HSA-190861 Gap junction assembly 2/556 36/10899 0.554738672257253 0.936029224765079 0.859495093486028 84617/10376 2
R-HSA-5673000 RAF activation 2/556 36/10899 0.554738672257253 0.936029224765079 0.859495093486028 5245/5526 2
R-HSA-6802948 Signaling by high-kinase activity BRAF mutants 2/556 36/10899 0.554738672257253 0.936029224765079 0.859495093486028 8826/5037 2
R-HSA-391251 Protein folding 5/556 97/10899 0.555538621611123 0.936029224765079 0.859495093486028 898/84617/10376/7157/7203 5
R-HSA-8852276 The role of GTSE1 in G2/M progression after G2 checkpoint 4/556 77/10899 0.557827389101063 0.936029224765079 0.859495093486028 84617/10376/5702/7157 4
R-HSA-5688426 Deubiquitination 15/556 298/10899 0.559753494210987 0.936029224765079 0.859495093486028 4092/4609/8295/63967/672/154/8349/993/8334/54891/8607/23358/5702/9100/7157 15
R-HSA-9694516 SARS-CoV-2 Infection 15/556 298/10899 0.559753494210987 0.936029224765079 0.859495093486028 50636/57719/23165/11320/3665/5903/6633/23225/84875/55706/23479/23279/23511/8021/50628 15
R-HSA-69541 Stabilization of p53 3/556 57/10899 0.561863233217758 0.936029224765079 0.859495093486028 472/5702/7157 3
R-HSA-2408522 Selenoamino acid metabolism 6/556 118/10899 0.56262259913866 0.936029224765079 0.859495093486028 9521/200916/9349/9255/3376/51520 6
R-HSA-9006931 Signaling by Nuclear Receptors 15/556 299/10899 0.565086733445251 0.936029224765079 0.859495093486028 2171/4609/19/10123/4313/5165/8349/9619/8334/10062/2288/3015/1509/5916/4602 15
R-HSA-1295596 Spry regulation of FGF signaling 1/556 16/10899 0.567585091067837 0.936029224765079 0.859495093486028 867 1
R-HSA-1433559 Regulation of KIT signaling 1/556 16/10899 0.567585091067837 0.936029224765079 0.859495093486028 867 1
R-HSA-190242 FGFR1 ligand binding and activation 1/556 16/10899 0.567585091067837 0.936029224765079 0.859495093486028 2260 1
R-HSA-193639 p75NTR signals via NF-kB 1/556 16/10899 0.567585091067837 0.936029224765079 0.859495093486028 8878 1
R-HSA-204174 Regulation of pyruvate dehydrogenase (PDH) complex 1/556 16/10899 0.567585091067837 0.936029224765079 0.859495093486028 5165 1
R-HSA-205043 NRIF signals cell death from the nucleus 1/556 16/10899 0.567585091067837 0.936029224765079 0.859495093486028 8878 1
R-HSA-2173791 TGF-beta receptor signaling in EMT (epithelial to mesenchymal transition) 1/556 16/10899 0.567585091067837 0.936029224765079 0.859495093486028 50855 1
R-HSA-391160 Signal regulatory protein family interactions 1/556 16/10899 0.567585091067837 0.936029224765079 0.859495093486028 140885 1
R-HSA-399954 Sema3A PAK dependent Axon repulsion 1/556 16/10899 0.567585091067837 0.936029224765079 0.859495093486028 5058 1
R-HSA-399956 CRMPs in Sema3A signaling 1/556 16/10899 0.567585091067837 0.936029224765079 0.859495093486028 1808 1
R-HSA-418038 Nucleotide-like (purinergic) receptors 1/556 16/10899 0.567585091067837 0.936029224765079 0.859495093486028 5031 1
R-HSA-5654219 Phospholipase C-mediated cascade: FGFR1 1/556 16/10899 0.567585091067837 0.936029224765079 0.859495093486028 2260 1
R-HSA-844456 The NLRP3 inflammasome 1/556 16/10899 0.567585091067837 0.936029224765079 0.859495093486028 3162 1
R-HSA-8866427 VLDLR internalisation and degradation 1/556 16/10899 0.567585091067837 0.936029224765079 0.859495093486028 10062 1
R-HSA-8949664 Processing of SMDT1 1/556 16/10899 0.567585091067837 0.936029224765079 0.859495093486028 5245 1
R-HSA-975163 IRAK2 mediated activation of TAK1 complex upon TLR7/8 or 9 stimulation 1/556 16/10899 0.567585091067837 0.936029224765079 0.859495093486028 929 1
R-HSA-3299685 Detoxification of Reactive Oxygen Species 2/556 37/10899 0.569754489884744 0.936029224765079 0.859495093486028 5052/2950 2
R-HSA-5083635 Defective B3GALTL causes PpS 2/556 37/10899 0.569754489884744 0.936029224765079 0.859495093486028 10418/81794 2
R-HSA-5689901 Metalloprotease DUBs 2/556 37/10899 0.569754489884744 0.936029224765079 0.859495093486028 672/8334 2
R-HSA-5673001 RAF/MAP kinase cascade 14/556 280/10899 0.570520407814698 0.936029224765079 0.859495093486028 1848/1846/161742/200734/2260/5245/8826/5526/23463/2322/5037/6711/5702/1439 14
R-HSA-2644602 Signaling by NOTCH1 PEST Domain Mutants in Cancer 3/556 58/10899 0.573791110819513 0.936029224765079 0.859495093486028 4609/142678/10014 3
R-HSA-2644603 Signaling by NOTCH1 in Cancer 3/556 58/10899 0.573791110819513 0.936029224765079 0.859495093486028 4609/142678/10014 3
R-HSA-2644606 Constitutive Signaling by NOTCH1 PEST Domain Mutants 3/556 58/10899 0.573791110819513 0.936029224765079 0.859495093486028 4609/142678/10014 3
R-HSA-2894858 Signaling by NOTCH1 HD+PEST Domain Mutants in Cancer 3/556 58/10899 0.573791110819513 0.936029224765079 0.859495093486028 4609/142678/10014 3
R-HSA-2894862 Constitutive Signaling by NOTCH1 HD+PEST Domain Mutants 3/556 58/10899 0.573791110819513 0.936029224765079 0.859495093486028 4609/142678/10014 3
R-HSA-6807070 PTEN Regulation 7/556 140/10899 0.576648796404311 0.937682578844404 0.86101326159593 1911/2475/6015/5702/7157/10014/1822 7
R-HSA-111465 Apoptotic cleavage of cellular proteins 2/556 38/10899 0.584400280459058 0.937682578844404 0.86101326159593 63967/4001 2
R-HSA-5173214 O-glycosylation of TSR domain-containing proteins 2/556 38/10899 0.584400280459058 0.937682578844404 0.86101326159593 10418/81794 2
R-HSA-5696394 DNA Damage Recognition in GG-NER 2/556 38/10899 0.584400280459058 0.937682578844404 0.86101326159593 54891/8607 2
R-HSA-8939243 RUNX1 interacts with co-factors whose precise effect on RUNX1 targets is not known 2/556 38/10899 0.584400280459058 0.937682578844404 0.86101326159593 1911/6015 2
R-HSA-9607240 FLT3 Signaling 2/556 38/10899 0.584400280459058 0.937682578844404 0.86101326159593 2322/867 2
R-HSA-9705683 SARS-CoV-2-host interactions 10/556 202/10899 0.58518080245189 0.937682578844404 0.86101326159593 23165/3665/5903/6633/23225/55706/23279/23511/8021/50628 10
R-HSA-380108 Chemokine receptors bind chemokines 3/556 59/10899 0.585514812304085 0.937682578844404 0.86101326159593 1230/729230/2921 3
R-HSA-72187 mRNA 3'-end processing 3/556 59/10899 0.585514812304085 0.937682578844404 0.86101326159593 55110/10189/6431 3
R-HSA-8866654 E3 ubiquitin ligases ubiquitinate target proteins 3/556 59/10899 0.585514812304085 0.937682578844404 0.86101326159593 5591/5111/9781 3
R-HSA-438064 Post NMDA receptor activation events 4/556 80/10899 0.588385851954641 0.937682578844404 0.86101326159593 84617/6196/10376/51422 4
R-HSA-164378 PKA activation in glucagon signalling 1/556 17/10899 0.589676673293904 0.937682578844404 0.86101326159593 111 1
R-HSA-196299 Beta-catenin phosphorylation cascade 1/556 17/10899 0.589676673293904 0.937682578844404 0.86101326159593 5526 1
R-HSA-199220 Vitamin B5 (pantothenate) metabolism 1/556 17/10899 0.589676673293904 0.937682578844404 0.86101326159593 8884 1
R-HSA-202131 Metabolism of nitric oxide: NOS3 activation and regulation 1/556 17/10899 0.589676673293904 0.937682578844404 0.86101326159593 23564 1
R-HSA-2142845 Hyaluronan metabolism 1/556 17/10899 0.589676673293904 0.937682578844404 0.86101326159593 960 1
R-HSA-432142 Platelet sensitization by LDL 1/556 17/10899 0.589676673293904 0.937682578844404 0.86101326159593 5526 1
R-HSA-5602498 MyD88 deficiency (TLR2/4) 1/556 17/10899 0.589676673293904 0.937682578844404 0.86101326159593 929 1
R-HSA-8934593 Regulation of RUNX1 Expression and Activity 1/556 17/10899 0.589676673293904 0.937682578844404 0.86101326159593 894 1
R-HSA-937072 TRAF6-mediated induction of TAK1 complex within TLR4 complex 1/556 17/10899 0.589676673293904 0.937682578844404 0.86101326159593 929 1
R-HSA-5689603 UCH proteinases 5/556 102/10899 0.600684821987253 0.95389332463017 0.875898540918391 4092/8334/54891/8607/5702 5
R-HSA-5684996 MAPK1/MAPK3 signaling 14/556 286/10899 0.602874053149733 0.95389332463017 0.875898540918391 1848/1846/161742/200734/2260/5245/8826/5526/23463/2322/5037/6711/5702/1439 14
R-HSA-2022090 Assembly of collagen fibrils and other multimeric structures 3/556 61/10899 0.608336100278616 0.95389332463017 0.875898540918391 255631/667/1298 3
R-HSA-382556 ABC-family proteins mediated transport 5/556 103/10899 0.609398332609081 0.95389332463017 0.875898540918391 5243/9619/10347/215/5702 5
R-HSA-975138 TRAF6 mediated induction of NFkB and MAP kinases upon TLR7/8 or 9 activation 5/556 103/10899 0.609398332609081 0.95389332463017 0.875898540918391 1848/1846/929/6196/7157 5
R-HSA-162710 Synthesis of glycosylphosphatidylinositol (GPI) 1/556 18/10899 0.610641548284584 0.95389332463017 0.875898540918391 55650 1
R-HSA-163210 Formation of ATP by chemiosmotic coupling 1/556 18/10899 0.610641548284584 0.95389332463017 0.875898540918391 516 1
R-HSA-1912420 Pre-NOTCH Processing in Golgi 1/556 18/10899 0.610641548284584 0.95389332463017 0.875898540918391 4854 1
R-HSA-5603041 IRAK4 deficiency (TLR2/4) 1/556 18/10899 0.610641548284584 0.95389332463017 0.875898540918391 929 1
R-HSA-5635838 Activation of SMO 1/556 18/10899 0.610641548284584 0.95389332463017 0.875898540918391 2121 1
R-HSA-5676594 TNF receptor superfamily (TNFSF) members mediating non-canonical NF-kB pathway 1/556 18/10899 0.610641548284584 0.95389332463017 0.875898540918391 10673 1
R-HSA-74259 Purine catabolism 1/556 18/10899 0.610641548284584 0.95389332463017 0.875898540918391 10591 1
R-HSA-881907 Gastrin-CREB signalling pathway via PKC and MAPK 1/556 18/10899 0.610641548284584 0.95389332463017 0.875898540918391 6196 1
R-HSA-9758274 Regulation of NF-kappa B signaling 1/556 18/10899 0.610641548284584 0.95389332463017 0.875898540918391 7157 1
R-HSA-1630316 Glycosaminoglycan metabolism 6/556 124/10899 0.611513845682479 0.95389332463017 0.875898540918391 1464/55790/93010/8704/960/55501 6
R-HSA-5674135 MAP2K and MAPK activation 2/556 40/10899 0.612577335631481 0.95389332463017 0.875898540918391 8826/5037 2
R-HSA-166016 Toll Like Receptor 4 (TLR4) Cascade 7/556 146/10899 0.621292194538822 0.95389332463017 0.875898540918391 1848/1846/929/6196/3665/3689/7157 7
R-HSA-165159 MTOR signalling 2/556 41/10899 0.626109025172797 0.95389332463017 0.875898540918391 51422/2475 2
R-HSA-8875878 MET promotes cell motility 2/556 41/10899 0.626109025172797 0.95389332463017 0.875898540918391 255631/64759 2
R-HSA-9609736 Assembly and cell surface presentation of NMDA receptors 2/556 41/10899 0.626109025172797 0.95389332463017 0.875898540918391 84617/10376 2
R-HSA-1236975 Antigen processing-Cross presentation 5/556 105/10899 0.626491550352391 0.95389332463017 0.875898540918391 4360/929/9902/6810/5702 5
R-HSA-168164 Toll Like Receptor 3 (TLR3) Cascade 5/556 105/10899 0.626491550352391 0.95389332463017 0.875898540918391 1848/1846/6196/3665/7157 5
R-HSA-1483255 PI Metabolism 4/556 84/10899 0.627144665707899 0.95389332463017 0.875898540918391 79153/8871/79837/90809 4
R-HSA-446219 Synthesis of substrates in N-glycan biosythesis 3/556 63/10899 0.630305208997121 0.95389332463017 0.875898540918391 8869/4351/55577 3
R-HSA-73728 RNA Polymerase I Promoter Opening 3/556 63/10899 0.630305208997121 0.95389332463017 0.875898540918391 8349/8334/3015 3
R-HSA-913709 O-linked glycosylation of mucins 3/556 63/10899 0.630305208997121 0.95389332463017 0.875898540918391 11226/93010/79623 3
R-HSA-1236382 Constitutive Signaling by Ligand-Responsive EGFR Cancer Variants 1/556 19/10899 0.630537081705572 0.95389332463017 0.875898540918391 867 1
R-HSA-197264 Nicotinamide salvaging 1/556 19/10899 0.630537081705572 0.95389332463017 0.875898540918391 84875 1
R-HSA-2995383 Initiation of Nuclear Envelope (NE) Reformation 1/556 19/10899 0.630537081705572 0.95389332463017 0.875898540918391 4001 1
R-HSA-422085 Synthesis	secretion	and deacylation of Ghrelin 1/556 19/10899 0.630537081705572 0.95389332463017 0.875898540918391 51738 1
R-HSA-5423646 Aflatoxin activation and detoxification 1/556 19/10899 0.630537081705572 0.95389332463017 0.875898540918391 91703 1
R-HSA-5576886 Phase 4 - resting membrane potential 1/556 19/10899 0.630537081705572 0.95389332463017 0.875898540918391 89822 1
R-HSA-5637815 Signaling by Ligand-Responsive EGFR Variants in Cancer 1/556 19/10899 0.630537081705572 0.95389332463017 0.875898540918391 867 1
R-HSA-8876725 Protein methylation 1/556 19/10899 0.630537081705572 0.95389332463017 0.875898540918391 196483 1
R-HSA-888590 GABA synthesis	release	reuptake and degradation 1/556 19/10899 0.630537081705572 0.95389332463017 0.875898540918391 6844 1
R-HSA-8963898 Plasma lipoprotein assembly 1/556 19/10899 0.630537081705572 0.95389332463017 0.875898540918391 19 1
R-HSA-9758941 Gastrulation 1/556 19/10899 0.630537081705572 0.95389332463017 0.875898540918391 2260 1
R-HSA-5357801 Programmed Cell Death 10/556 210/10899 0.634562833646273 0.95389332463017 0.875898540918391 929/8797/90427/1869/63967/708/7027/4001/5702/7157 10
R-HSA-6811558 PI5P	PP2A and IER3 Regulate PI3K/AKT Signaling 5/556 106/10899 0.634867561151456 0.95389332463017 0.875898540918391 2260/3643/5526/79837/2322 5
R-HSA-381676 Glucagon-like Peptide-1 (GLP1) regulates insulin secretion 2/556 42/10899 0.639271328751685 0.95389332463017 0.875898540918391 111/8826 2
R-HSA-9035034 RHOF GTPase cycle 2/556 42/10899 0.639271328751685 0.95389332463017 0.875898540918391 120/4001 2
R-HSA-1442490 Collagen degradation 3/556 64/10899 0.640965520274064 0.95389332463017 0.875898540918391 4313/1298/1509 3
R-HSA-1834949 Cytosolic sensors of pathogen-associated DNA 3/556 64/10899 0.640965520274064 0.95389332463017 0.875898540918391 23220/5591/3665 3
R-HSA-450294 MAP kinase activation 3/556 64/10899 0.640965520274064 0.95389332463017 0.875898540918391 1848/1846/6196 3
R-HSA-1483257 Phospholipid metabolism 10/556 212/10899 0.646411660813413 0.95389332463017 0.875898540918391 27132/79153/8871/80821/57104/79837/85465/84895/56894/90809 10
R-HSA-111471 Apoptotic factor-mediated response 1/556 20/10899 0.64941772348606 0.95389332463017 0.875898540918391 708 1
R-HSA-163615 PKA activation 1/556 20/10899 0.64941772348606 0.95389332463017 0.875898540918391 111 1
R-HSA-2028269 Signaling by Hippo 1/556 20/10899 0.64941772348606 0.95389332463017 0.875898540918391 23286 1
R-HSA-3232118 SUMOylation of transcription factors 1/556 20/10899 0.64941772348606 0.95389332463017 0.875898540918391 7157 1
R-HSA-3560783 Defective B4GALT7 causes EDS	progeroid type 1/556 20/10899 0.64941772348606 0.95389332463017 0.875898540918391 1464 1
R-HSA-3560801 Defective B3GAT3 causes JDSSDHD 1/556 20/10899 0.64941772348606 0.95389332463017 0.875898540918391 1464 1
R-HSA-388844 Receptor-type tyrosine-protein phosphatases 1/556 20/10899 0.64941772348606 0.95389332463017 0.875898540918391 8497 1
R-HSA-4420332 Defective B3GALT6 causes EDSP2 and SEMDJL1 1/556 20/10899 0.64941772348606 0.95389332463017 0.875898540918391 1464 1
R-HSA-5625900 RHO GTPases activate CIT 1/556 20/10899 0.64941772348606 0.95389332463017 0.875898540918391 10398 1
R-HSA-8876384 Listeria monocytogenes entry into host cells 1/556 20/10899 0.64941772348606 0.95389332463017 0.875898540918391 867 1
R-HSA-8964616 G beta:gamma signalling through CDC42 1/556 20/10899 0.64941772348606 0.95389332463017 0.875898540918391 5058 1
R-HSA-9603798 Class I peroxisomal membrane protein import 1/556 20/10899 0.64941772348606 0.95389332463017 0.875898540918391 215 1
R-HSA-9018519 Estrogen-dependent gene expression 7/556 150/10899 0.649568473227395 0.95389332463017 0.875898540918391 4609/8349/8334/2288/3015/1509/4602 7
R-HSA-1483206 Glycerophospholipid biosynthesis 6/556 129/10899 0.64984211837443 0.95389332463017 0.875898540918391 27132/80821/57104/85465/84895/56894 6
R-HSA-1500931 Cell-Cell communication 6/556 129/10899 0.64984211837443 0.95389332463017 0.875898540918391 50855/667/140885/8826/24146/6711 6
R-HSA-425393 Transport of inorganic cations/anions and amino acids/oligopeptides 5/556 108/10899 0.651270441380644 0.95389332463017 0.875898540918391 6546/9498/6509/6574/6510 5
R-HSA-1296072 Voltage gated Potassium channels 2/556 43/10899 0.6520666501437 0.95389332463017 0.875898540918391 3749/56479 2
R-HSA-1433557 Signaling by SCF-KIT 2/556 43/10899 0.6520666501437 0.95389332463017 0.875898540918391 1111/867 2
R-HSA-167169 HIV Transcription Elongation 2/556 43/10899 0.6520666501437 0.95389332463017 0.875898540918391 7469/6749 2
R-HSA-167200 Formation of HIV-1 elongation complex containing HIV-1 Tat 2/556 43/10899 0.6520666501437 0.95389332463017 0.875898540918391 7469/6749 2
R-HSA-167246 Tat-mediated elongation of the HIV-1 transcript 2/556 43/10899 0.6520666501437 0.95389332463017 0.875898540918391 7469/6749 2
R-HSA-425397 Transport of vitamins	nucleosides	and related molecules 2/556 43/10899 0.6520666501437 0.95389332463017 0.875898540918391 28965/8884 2
R-HSA-9646399 Aggrephagy 2/556 43/10899 0.6520666501437 0.95389332463017 0.875898540918391 84617/10376 2
R-HSA-9696270 RND2 GTPase cycle 2/556 43/10899 0.6520666501437 0.95389332463017 0.875898540918391 667/27316 2
R-HSA-8939236 RUNX1 regulates transcription of genes involved in differentiation of HSCs 6/556 130/10899 0.657225549871854 0.955175518067253 0.877075896217687 8349/8334/3015/5702/4602/8861 6
R-HSA-450531 Regulation of mRNA stability by proteins that bind AU-rich elements 4/556 88/10899 0.663500783245433 0.955175518067253 0.877075896217687 56915/23404/8021/5702 4
R-HSA-109704 PI3K Cascade 2/556 44/10899 0.664498108372119 0.955175518067253 0.877075896217687 2260/2322 2
R-HSA-1660661 Sphingolipid de novo biosynthesis 2/556 44/10899 0.664498108372119 0.955175518067253 0.877075896217687 94101/29956 2
R-HSA-8948216 Collagen chain trimerization 2/556 44/10899 0.664498108372119 0.955175518067253 0.877075896217687 255631/1298 2
R-HSA-141405 Inhibition of the proteolytic activity of APC/C required for the onset of anaphase by mitotic spindle checkpoint components 1/556 21/10899 0.667335155763085 0.955175518067253 0.877075896217687 701 1
R-HSA-141430 Inactivation of APC/C via direct inhibition of the APC/C complex 1/556 21/10899 0.667335155763085 0.955175518067253 0.877075896217687 701 1
R-HSA-1606322 ZBP1(DAI) mediated induction of type I IFNs 1/556 21/10899 0.667335155763085 0.955175518067253 0.877075896217687 23220 1
R-HSA-189200 Cellular hexose transport 1/556 21/10899 0.667335155763085 0.955175518067253 0.877075896217687 85414 1
R-HSA-379726 Mitochondrial tRNA aminoacylation 1/556 21/10899 0.667335155763085 0.955175518067253 0.877075896217687 124454 1
R-HSA-389513 CTLA4 inhibitory signaling 1/556 21/10899 0.667335155763085 0.955175518067253 0.877075896217687 5526 1
R-HSA-5621575 CD209 (DC-SIGN) signaling 1/556 21/10899 0.667335155763085 0.955175518067253 0.877075896217687 5058 1
R-HSA-5654688 SHC-mediated cascade:FGFR1 1/556 21/10899 0.667335155763085 0.955175518067253 0.877075896217687 2260 1
R-HSA-5654689 PI-3K cascade:FGFR1 1/556 21/10899 0.667335155763085 0.955175518067253 0.877075896217687 2260 1
R-HSA-5686938 Regulation of TLR by endogenous ligand 1/556 21/10899 0.667335155763085 0.955175518067253 0.877075896217687 929 1
R-HSA-622312 Inflammasomes 1/556 21/10899 0.667335155763085 0.955175518067253 0.877075896217687 3162 1
R-HSA-6807004 Negative regulation of MET activity 1/556 21/10899 0.667335155763085 0.955175518067253 0.877075896217687 867 1
R-HSA-9008059 Interleukin-37 signaling 1/556 21/10899 0.667335155763085 0.955175518067253 0.877075896217687 5780 1
R-HSA-901032 ER Quality Control Compartment (ERQC) 1/556 21/10899 0.667335155763085 0.955175518067253 0.877075896217687 84447 1
R-HSA-1650814 Collagen biosynthesis and modifying enzymes 3/556 67/10899 0.671637604733126 0.955648687078378 0.877510376715402 255631/1298/79709 3
R-HSA-5625886 Activated PKN1 stimulates transcription of AR (androgen receptor) regulated genes KLK2 and KLK3 3/556 67/10899 0.671637604733126 0.955648687078378 0.877510376715402 8349/8334/3015 3
R-HSA-6802952 Signaling by BRAF and RAF1 fusions 3/556 67/10899 0.671637604733126 0.955648687078378 0.877510376715402 8826/10142/5037 3
R-HSA-5576891 Cardiac conduction 6/556 132/10899 0.671700941425866 0.955648687078378 0.877510376715402 6546/89822/30818/782/10142/493 6
R-HSA-5687128 MAPK6/MAPK4 signaling 4/556 89/10899 0.672203374125542 0.955648687078378 0.877510376715402 4609/8550/5058/5702 4
R-HSA-5173105 O-linked glycosylation 5/556 111/10899 0.67498299606134 0.955648687078378 0.877510376715402 10418/11226/93010/79623/81794 5
R-HSA-977225 Amyloid fiber formation 5/556 111/10899 0.67498299606134 0.955648687078378 0.877510376715402 4069/7045/8349/8334/3015 5
R-HSA-167152 Formation of HIV elongation complex in the absence of HIV Tat 2/556 45/10899 0.676569458737465 0.955648687078378 0.877510376715402 7469/6749 2
R-HSA-2172127 DAP12 interactions 2/556 45/10899 0.676569458737465 0.955648687078378 0.877510376715402 284266/7410 2
R-HSA-3899300 SUMOylation of transcription cofactors 2/556 45/10899 0.676569458737465 0.955648687078378 0.877510376715402 1911/6015 2
R-HSA-1474290 Collagen formation 4/556 90/10899 0.680749654244172 0.955648687078378 0.877510376715402 255631/667/1298/79709 4
R-HSA-8878171 Transcriptional regulation by RUNX1 11/556 239/10899 0.68090746975706 0.955648687078378 0.877510376715402 1911/8349/860/8334/894/10398/3015/6015/5702/4602/8861 11
R-HSA-3906995 Diseases associated with O-glycosylation of proteins 3/556 68/10899 0.681424347722114 0.955648687078378 0.877510376715402 4854/10418/81794 3
R-HSA-5658442 Regulation of RAS by GAPs 3/556 68/10899 0.681424347722114 0.955648687078378 0.877510376715402 161742/200734/5702 3
R-HSA-73856 RNA Polymerase II Transcription Termination 3/556 68/10899 0.681424347722114 0.955648687078378 0.877510376715402 55110/10189/6431 3
R-HSA-9670095 Inhibition of DNA recombination at telomere 3/556 68/10899 0.681424347722114 0.955648687078378 0.877510376715402 8349/8334/3015 3
R-HSA-111931 PKA-mediated phosphorylation of CREB 1/556 22/10899 0.684338433332098 0.955648687078378 0.877510376715402 111 1
R-HSA-1181150 Signaling by NODAL 1/556 22/10899 0.684338433332098 0.955648687078378 0.877510376715402 93 1
R-HSA-2979096 NOTCH2 Activation and Transmission of Signal to the Nucleus 1/556 22/10899 0.684338433332098 0.955648687078378 0.877510376715402 142678 1
R-HSA-389357 CD28 dependent PI3K/Akt signaling 1/556 22/10899 0.684338433332098 0.955648687078378 0.877510376715402 2475 1
R-HSA-71403 Citric acid cycle (TCA cycle) 1/556 22/10899 0.684338433332098 0.955648687078378 0.877510376715402 6391 1
R-HSA-912631 Regulation of signaling by CBL 1/556 22/10899 0.684338433332098 0.955648687078378 0.877510376715402 867 1
R-HSA-166520 Signaling by NTRKs 6/556 134/10899 0.685781828369387 0.956604961917917 0.878388462047422 1848/1846/2152/7074/6196/5607 6
R-HSA-166058 MyD88:MAL(TIRAP) cascade initiated on plasma membrane 5/556 113/10899 0.690185745253214 0.957518640780024 0.87922743424853 1848/1846/929/6196/7157 5
R-HSA-168188 Toll Like Receptor TLR6:TLR2 Cascade 5/556 113/10899 0.690185745253214 0.957518640780024 0.87922743424853 1848/1846/929/6196/7157 5
R-HSA-199418 Negative regulation of the PI3K/AKT network 5/556 113/10899 0.690185745253214 0.957518640780024 0.87922743424853 2260/3643/5526/79837/2322 5
R-HSA-388841 Costimulation by the CD28 family 3/556 69/10899 0.690992833552595 0.957518640780024 0.87922743424853 5526/5058/2475 3
R-HSA-68616 Assembly of the ORC complex at the origin of replication 3/556 69/10899 0.690992833552595 0.957518640780024 0.87922743424853 8349/8334/3015 3
R-HSA-9662360 Sensory processing of sound by inner hair cells of the cochlea 3/556 69/10899 0.690992833552595 0.957518640780024 0.87922743424853 7430/6844/6711 3
R-HSA-446203 Asparagine N-linked glycosylation 14/556 304/10899 0.692647499488347 0.958757954835133 0.880365416184854 4121/8869/8704/84617/11320/1522/10376/4351/4122/55577/6711/23243/84447/54732 14
R-HSA-190828 Gap junction trafficking 2/556 47/10899 0.699649607422103 0.961151100669375 0.882562887212582 84617/10376 2
R-HSA-6783783 Interleukin-10 signaling 2/556 47/10899 0.699649607422103 0.961151100669375 0.882562887212582 1230/729230 2
R-HSA-166663 Initial triggering of complement 1/556 23/10899 0.700474116982677 0.961151100669375 0.882562887212582 1675 1
R-HSA-167242 Abortive elongation of HIV-1 transcript in the absence of Tat 1/556 23/10899 0.700474116982677 0.961151100669375 0.882562887212582 7469 1
R-HSA-5654693 FRS-mediated FGFR1 signaling 1/556 23/10899 0.700474116982677 0.961151100669375 0.882562887212582 2260 1
R-HSA-8949215 Mitochondrial calcium ion transport 1/556 23/10899 0.700474116982677 0.961151100669375 0.882562887212582 5245 1
R-HSA-9013422 RHOBTB1 GTPase cycle 1/556 23/10899 0.700474116982677 0.961151100669375 0.882562887212582 27316 1
R-HSA-9637690 Response of Mtb to phagocytosis 1/556 23/10899 0.700474116982677 0.961151100669375 0.882562887212582 2023 1
R-HSA-187037 Signaling by NTRK1 (TRKA) 5/556 115/10899 0.70489813863932 0.965512825403711 0.886567976913963 1848/1846/2152/6196/5607 5
R-HSA-442755 Activation of NMDA receptors and postsynaptic events 4/556 93/10899 0.705446771409096 0.965512825403711 0.886567976913963 84617/6196/10376/51422 4
R-HSA-112399 IRS-mediated signalling 2/556 48/10899 0.710668470887226 0.965512825403711 0.886567976913963 2260/2322 2
R-HSA-2122947 NOTCH1 Intracellular Domain Regulates Transcription 2/556 48/10899 0.710668470887226 0.965512825403711 0.886567976913963 4609/10014 2
R-HSA-418597 G alpha (z) signalling events 2/556 48/10899 0.710668470887226 0.965512825403711 0.886567976913963 111/150 2
R-HSA-512988 Interleukin-3	Interleukin-5 and GM-CSF signaling 2/556 48/10899 0.710668470887226 0.965512825403711 0.886567976913963 867/1439 2
R-HSA-168179 Toll Like Receptor TLR1:TLR2 Cascade 5/556 116/10899 0.712069553110348 0.965512825403711 0.886567976913963 1848/1846/929/6196/7157 5
R-HSA-181438 Toll Like Receptor 2 (TLR2) Cascade 5/556 116/10899 0.712069553110348 0.965512825403711 0.886567976913963 1848/1846/929/6196/7157 5
R-HSA-9679506 SARS-CoV Infections 19/556 413/10899 0.713801816863018 0.965512825403711 0.886567976913963 1901/50636/57719/23165/11320/3665/5903/2288/6633/23225/84875/55706/23479/23279/23511/8021/3615/50628/203068 19
R-HSA-156584 Cytosolic sulfonation of small molecules 1/556 24/10899 0.715786400079186 0.965512825403711 0.886567976913963 50512 1
R-HSA-163560 Triglyceride catabolism 1/556 24/10899 0.715786400079186 0.965512825403711 0.886567976913963 2171 1
R-HSA-166208 mTORC1-mediated signalling 1/556 24/10899 0.715786400079186 0.965512825403711 0.886567976913963 2475 1
R-HSA-203927 MicroRNA (miRNA) biogenesis 1/556 24/10899 0.715786400079186 0.965512825403711 0.886567976913963 23405 1
R-HSA-429947 Deadenylation of mRNA 1/556 24/10899 0.715786400079186 0.965512825403711 0.886567976913963 23019 1
R-HSA-6783589 Interleukin-6 family signaling 1/556 24/10899 0.715786400079186 0.965512825403711 0.886567976913963 867 1
R-HSA-1257604 PIP3 activates AKT signaling 12/556 267/10899 0.715903641358025 0.965512825403711 0.886567976913963 1911/2260/3643/5526/79837/2322/2475/6015/5702/7157/10014/1822 12
R-HSA-448424 Interleukin-17 signaling 3/556 72/10899 0.718397324509299 0.967840839963917 0.888705642105521 1848/1846/6196 3
R-HSA-6803157 Antimicrobial peptides 4/556 95/10899 0.721126255878455 0.969742929197024 0.89045220761862 10578/729230/6039/4069 4
R-HSA-157858 Gap junction trafficking and regulation 2/556 49/10899 0.721347238371775 0.969742929197024 0.89045220761862 84617/10376 2
R-HSA-397014 Muscle contraction 9/556 205/10899 0.725251038839762 0.971049598707909 0.891652037713344 6546/89822/30818/302/782/10142/10398/5058/493 9
R-HSA-1474228 Degradation of the extracellular matrix 6/556 140/10899 0.725609150652604 0.971049598707909 0.891652037713344 4313/4326/1298/960/1509/824 6
R-HSA-5654738 Signaling by FGFR2 3/556 73/10899 0.727102729852823 0.971049598707909 0.891652037713344 867/7072/7073 3
R-HSA-9710421 Defective pyroptosis 3/556 73/10899 0.727102729852823 0.971049598707909 0.891652037713344 8349/8334/3015 3
R-HSA-1187000 Fertilization 1/556 25/10899 0.730317228728011 0.971049598707909 0.891652037713344 117155 1
R-HSA-1643713 Signaling by EGFR in Cancer 1/556 25/10899 0.730317228728011 0.971049598707909 0.891652037713344 867 1
R-HSA-210991 Basigin interactions 1/556 25/10899 0.730317228728011 0.971049598707909 0.891652037713344 6566 1
R-HSA-5674400 Constitutive Signaling by AKT1 E17K in Cancer 1/556 25/10899 0.730317228728011 0.971049598707909 0.891652037713344 2475 1
R-HSA-9006115 Signaling by NTRK2 (TRKB) 1/556 25/10899 0.730317228728011 0.971049598707909 0.891652037713344 7074 1
R-HSA-937041 IKK complex recruitment mediated by RIP1 1/556 25/10899 0.730317228728011 0.971049598707909 0.891652037713344 929 1
R-HSA-9754678 SARS-CoV-2 modulates host translation machinery 2/556 50/10899 0.73169186377697 0.971049598707909 0.891652037713344 6633/50628 2
R-HSA-174824 Plasma lipoprotein assembly	remodeling	and clearance 3/556 74/10899 0.735596153254316 0.971049598707909 0.891652037713344 19/9619/10062 3
R-HSA-2299718 Condensation of Prophase Chromosomes 3/556 74/10899 0.735596153254316 0.971049598707909 0.891652037713344 8349/8334/3015 3
R-HSA-9013408 RHOG GTPase cycle 3/556 74/10899 0.735596153254316 0.971049598707909 0.891652037713344 7410/7204/1794 3
R-HSA-168142 Toll Like Receptor 10 (TLR10) Cascade 4/556 97/10899 0.736180346046599 0.971049598707909 0.891652037713344 1848/1846/6196/7157 4
R-HSA-168176 Toll Like Receptor 5 (TLR5) Cascade 4/556 97/10899 0.736180346046599 0.971049598707909 0.891652037713344 1848/1846/6196/7157 4
R-HSA-8936459 RUNX1 regulates genes involved in megakaryocyte differentiation and platelet function 4/556 97/10899 0.736180346046599 0.971049598707909 0.891652037713344 8349/8334/10398/3015 4
R-HSA-975871 MyD88 cascade initiated on plasma membrane 4/556 97/10899 0.736180346046599 0.971049598707909 0.891652037713344 1848/1846/6196/7157 4
R-HSA-3214847 HATs acetylate histones 6/556 142/10899 0.738071177594357 0.972526389703745 0.893008079364013 8295/8349/8334/8607/80314/10856 6
R-HSA-983712 Ion channel transport 8/556 186/10899 0.739150271211553 0.972931620039425 0.89338017617043 7226/41/50636/57719/10079/94015/133308/493 8
R-HSA-112310 Neurotransmitter release cycle 2/556 51/10899 0.741708579184435 0.975281041033964 0.89553749750604 8497/6844 2
R-HSA-179409 APC-Cdc20 mediated degradation of Nek2A 1/556 26/10899 0.744106415855768 0.975382734297425 0.895630875852221 701 1
R-HSA-1971475 A tetrasaccharide linker sequence is required for GAG synthesis 1/556 26/10899 0.744106415855768 0.975382734297425 0.895630875852221 1464 1
R-HSA-901042 Calnexin/calreticulin cycle 1/556 26/10899 0.744106415855768 0.975382734297425 0.895630875852221 84447 1
R-HSA-8878166 Transcriptional regulation by RUNX2 5/556 121/10899 0.746076530231239 0.976949641351602 0.897069665250438 59269/121340/133522/860/5702 5
R-HSA-3247509 Chromatin modifying enzymes 12/556 274/10899 0.747907938238997 0.977318041574483 0.897407943346493 8295/80854/8349/79723/8334/8607/80314/64324/3015/10856/7468/29072 12
R-HSA-4839726 Chromatin organization 12/556 274/10899 0.747907938238997 0.977318041574483 0.897407943346493 8295/80854/8349/79723/8334/8607/80314/64324/3015/10856/7468/29072 12
R-HSA-9679191 Potential therapeutics for SARS 4/556 99/10899 0.750614278926402 0.977541654143249 0.897613272304832 1901/2288/3615/203068 4
R-HSA-2428928 IRS-related events triggered by IGF1R 2/556 52/10899 0.751403851102994 0.977541654143249 0.897613272304832 2260/2322 2
R-HSA-75153 Apoptotic execution phase 2/556 52/10899 0.751403851102994 0.977541654143249 0.897613272304832 63967/4001 2
R-HSA-427389 ERCC6 (CSB) and EHMT2 (G9a) positively regulate rRNA expression 3/556 76/10899 0.75195511857173 0.977541654143249 0.897613272304832 8349/8334/3015 3
R-HSA-9659379 Sensory processing of sound 3/556 76/10899 0.75195511857173 0.977541654143249 0.897613272304832 7430/6844/6711 3
R-HSA-189445 Metabolism of porphyrins 1/556 27/10899 0.75719174950648 0.978297946852122 0.898307726981372 3162 1
R-HSA-264876 Insulin processing 1/556 27/10899 0.75719174950648 0.978297946852122 0.898307726981372 6844 1
R-HSA-5621480 Dectin-2 family 1/556 27/10899 0.75719174950648 0.978297946852122 0.898307726981372 10462 1
R-HSA-77387 Insulin receptor recycling 1/556 27/10899 0.75719174950648 0.978297946852122 0.898307726981372 3643 1
R-HSA-912526 Interleukin receptor SHC signaling 1/556 27/10899 0.75719174950648 0.978297946852122 0.898307726981372 1439 1
R-HSA-9648002 RAS processing 1/556 27/10899 0.75719174950648 0.978297946852122 0.898307726981372 23463 1
R-HSA-168898 Toll-like Receptor Cascades 7/556 168/10899 0.760328304577624 0.979927531457356 0.899804069120657 1848/1846/929/6196/3665/3689/7157 7
R-HSA-1660499 Synthesis of PIPs at the plasma membrane 2/556 53/10899 0.760784340441516 0.979927531457356 0.899804069120657 8871/79837 2
R-HSA-2428924 IGF1R signaling cascade 2/556 53/10899 0.760784340441516 0.979927531457356 0.899804069120657 2260/2322 2
R-HSA-8856828 Clathrin-mediated endocytosis 6/556 146/10899 0.761773172254177 0.979957255647976 0.899831362922303 8871/154/8674/3092/6844/867 6
R-HSA-422475 Axon guidance 25/556 552/10899 0.762361671523128 0.979957255647976 0.899831362922303 2050/7074/55110/4313/2260/7410/84617/1298/6196/200916/782/7430/5364/9349/10376/10398/1808/2051/784/5058/6711/7204/1796/5702/8861 25
R-HSA-6807878 COPI-mediated anterograde transport 4/556 101/10899 0.76443549458635 0.980595462579439 0.900417387067393 84617/10376/6711/54732 4
R-HSA-1474244 Extracellular matrix organization 13/556 300/10899 0.767130843146645 0.980595462579439 0.900417387067393 255631/4313/4326/667/1298/3683/3687/3689/960/7087/1509/824/79709 13
R-HSA-446193 Biosynthesis of the N-glycan precursor (dolichol lipid-linked oligosaccharide	LLO) and transfer to a nascent protein 3/556 78/10899 0.767492192249364 0.980595462579439 0.900417387067393 8869/4351/55577 3
R-HSA-5619084 ABC transporter disorders 3/556 78/10899 0.767492192249364 0.980595462579439 0.900417387067393 19/215/5702 3
R-HSA-1614635 Sulfur amino acid metabolism 1/556 28/10899 0.769609095650188 0.980595462579439 0.900417387067393 4548 1
R-HSA-164952 The role of Nef in HIV-1 replication and disease pathogenesis 1/556 28/10899 0.769609095650188 0.980595462579439 0.900417387067393 1794 1
R-HSA-3295583 TRP channels 1/556 28/10899 0.769609095650188 0.980595462579439 0.900417387067393 7226 1
R-HSA-5620971 Pyroptosis 1/556 28/10899 0.769609095650188 0.980595462579439 0.900417387067393 7157 1
R-HSA-9662361 Sensory processing of sound by outer hair cells of the cochlea 2/556 54/10899 0.769856865942621 0.980595462579439 0.900417387067393 7430/6711 2
R-HSA-6806834 Signaling by MET 3/556 79/10899 0.774958857296911 0.983369198781864 0.902964329613132 255631/64759/867 3
R-HSA-74752 Signaling by Insulin receptor 3/556 79/10899 0.774958857296911 0.983369198781864 0.902964329613132 2260/3643/2322 3
R-HSA-6794361 Neurexins and neuroligins 2/556 55/10899 0.778628370829355 0.983369198781864 0.902964329613132 26037/2037 2
R-HSA-8941858 Regulation of RUNX3 expression and activity 2/556 55/10899 0.778628370829355 0.983369198781864 0.902964329613132 864/5702 2
R-HSA-390918 Peroxisomal lipid metabolism 1/556 29/10899 0.781392495780673 0.983369198781864 0.902964329613132 215 1
R-HSA-442742 CREB1 phosphorylation through NMDA receptor-mediated activation of RAS signaling 1/556 29/10899 0.781392495780673 0.983369198781864 0.902964329613132 6196 1
R-HSA-5213460 RIPK1-mediated regulated necrosis 1/556 29/10899 0.781392495780673 0.983369198781864 0.902964329613132 8797 1
R-HSA-5654732 Negative regulation of FGFR3 signaling 1/556 29/10899 0.781392495780673 0.983369198781864 0.902964329613132 867 1
R-HSA-5675482 Regulation of necroptotic cell death 1/556 29/10899 0.781392495780673 0.983369198781864 0.902964329613132 8797 1
R-HSA-8863795 Downregulation of ERBB2 signaling 1/556 29/10899 0.781392495780673 0.983369198781864 0.902964329613132 4145 1
R-HSA-9683701 Translation of Structural Proteins 1/556 29/10899 0.781392495780673 0.983369198781864 0.902964329613132 84875 1
R-HSA-9753281 Paracetamol ADME 1/556 29/10899 0.781392495780673 0.983369198781864 0.902964329613132 2950 1
R-HSA-5362768 Hh mutants are degraded by ERAD 2/556 56/10899 0.787105892433121 0.984299888329408 0.903818921626402 84447/5702 2
R-HSA-5578775 Ion homeostasis 2/556 56/10899 0.787105892433121 0.984299888329408 0.903818921626402 6546/493 2
R-HSA-8951664 Neddylation 10/556 240/10899 0.788122199412956 0.984299888329408 0.903818921626402 79754/79791/51514/154881/150726/332/8878/5702/26268/8816 10
R-HSA-2173795 Downregulation of SMAD2/3:SMAD4 transcriptional activity 1/556 30/10899 0.792574259565948 0.984299888329408 0.903818921626402 4092 1
R-HSA-2424491 DAP12 signaling 1/556 30/10899 0.792574259565948 0.984299888329408 0.903818921626402 7410 1
R-HSA-3928663 EPHA-mediated growth cone collapse 1/556 30/10899 0.792574259565948 0.984299888329408 0.903818921626402 10398 1
R-HSA-4090294 SUMOylation of intracellular receptors 1/556 30/10899 0.792574259565948 0.984299888329408 0.903818921626402 10062 1
R-HSA-5357956 TNFR1-induced NFkappaB signaling pathway 1/556 30/10899 0.792574259565948 0.984299888329408 0.903818921626402 7185 1
R-HSA-8874081 MET activates PTK2 signaling 1/556 30/10899 0.792574259565948 0.984299888329408 0.903818921626402 255631 1
R-HSA-933541 TRAF6 mediated IRF7 activation 1/556 30/10899 0.792574259565948 0.984299888329408 0.903818921626402 3665 1
R-HSA-4641258 Degradation of DVL 2/556 57/10899 0.795296534586407 0.984299888329408 0.903818921626402 51339/5702 2
R-HSA-5218859 Regulated Necrosis 2/556 57/10899 0.795296534586407 0.984299888329408 0.903818921626402 8797/7157 2
R-HSA-936837 Ion transport by P-type ATPases 2/556 57/10899 0.795296534586407 0.984299888329408 0.903818921626402 10079/493 2
R-HSA-9694635 Translation of Structural Proteins 2/556 57/10899 0.795296534586407 0.984299888329408 0.903818921626402 11320/84875 2
R-HSA-8856825 Cargo recognition for clathrin-mediated endocytosis 4/556 106/10899 0.796373544314769 0.984299888329408 0.903818921626402 154/8674/6844/867 4
R-HSA-9006925 Intracellular signaling by second messengers 13/556 309/10899 0.801420252229534 0.984299888329408 0.903818921626402 111/1911/2260/3643/5526/79837/2322/2475/6015/5702/7157/10014/1822 13
R-HSA-182971 EGFR downregulation 1/556 31/10899 0.803185052801879 0.984299888329408 0.903818921626402 867 1
R-HSA-1839124 FGFR1 mutant receptor activation 1/556 31/10899 0.803185052801879 0.984299888329408 0.903818921626402 2260 1
R-HSA-445095 Interaction between L1 and Ankyrins 1/556 31/10899 0.803185052801879 0.984299888329408 0.903818921626402 6711 1
R-HSA-4641262 Disassembly of the destruction complex and recruitment of AXIN to the membrane 1/556 31/10899 0.803185052801879 0.984299888329408 0.903818921626402 5526 1
R-HSA-5260271 Diseases of Immune System 1/556 31/10899 0.803185052801879 0.984299888329408 0.903818921626402 929 1
R-HSA-5339562 Uptake and actions of bacterial toxins 1/556 31/10899 0.803185052801879 0.984299888329408 0.903818921626402 6844 1
R-HSA-5602358 Diseases associated with the TLR signaling cascade 1/556 31/10899 0.803185052801879 0.984299888329408 0.903818921626402 929 1
R-HSA-5654687 Downstream signaling of activated FGFR1 1/556 31/10899 0.803185052801879 0.984299888329408 0.903818921626402 2260 1
R-HSA-5654733 Negative regulation of FGFR4 signaling 1/556 31/10899 0.803185052801879 0.984299888329408 0.903818921626402 867 1
R-HSA-112382 Formation of RNA Pol II elongation complex 2/556 58/10899 0.803207442578081 0.984299888329408 0.903818921626402 7469/6749 2
R-HSA-75955 RNA Polymerase II Transcription Elongation 2/556 58/10899 0.803207442578081 0.984299888329408 0.903818921626402 7469/6749 2
R-HSA-199977 ER to Golgi Anterograde Transport 6/556 154/10899 0.804361854819075 0.984757571773645 0.904239182729671 84617/1522/10376/6711/23243/54732 6
R-HSA-195721 Signaling by WNT 14/556 332/10899 0.805840538675201 0.985610978922821 0.90502281131525 7015/50855/4609/8295/8349/8334/51339/5526/8607/3015/6659/864/5702/51701 14
R-HSA-351202 Metabolism of polyamines 2/556 59/10899 0.810845780482432 0.98815402912079 0.907357929824174 6723/5702 2
R-HSA-5387390 Hh mutants abrogate ligand secretion 2/556 59/10899 0.810845780482432 0.98815402912079 0.907357929824174 84447/5702 2
R-HSA-375276 Peptide ligand-binding receptors 8/556 201/10899 0.811340601286978 0.98815402912079 0.907357929824174 6752/1230/51738/7200/729230/283869/57486/2921 8
R-HSA-388396 GPCR downstream signalling 28/556 633/10899 0.812537967481308 0.98815402912079 0.907357929824174 6752/1230/5031/1815/8111/111/51738/7200/5745/7074/729230/3274/283869/1269/126006/7410/154/9294/6196/55701/5364/150/2921/5058/7204/9828/1606/8525 28
R-HSA-1251985 Nuclear signaling by ERBB4 1/556 32/10899 0.813253980906604 0.98815402912079 0.907357929824174 3925 1
R-HSA-397795 G-protein beta:gamma signalling 1/556 32/10899 0.813253980906604 0.98815402912079 0.907357929824174 5058 1
R-HSA-156580 Phase II - Conjugation of compounds 4/556 109/10899 0.813804720196009 0.98815402912079 0.907357929824174 50512/10327/2950/4548 4
R-HSA-5632684 Hedgehog 'on' state 3/556 85/10899 0.815714317884615 0.98815402912079 0.907357929824174 2121/25989/5702 3
R-HSA-187577 SCF(Skp2)-mediated degradation of p27/p21 2/556 60/10899 0.818218710685646 0.98815402912079 0.907357929824174 898/5702 2
R-HSA-6794362 Protein-protein interactions at synapses 3/556 86/10899 0.821861955273214 0.98815402912079 0.907357929824174 8497/26037/2037 3
R-HSA-113418 Formation of the Early Elongation Complex 1/556 33/10899 0.822808668181467 0.98815402912079 0.907357929824174 7469 1
R-HSA-163359 Glucagon signaling in metabolic regulation 1/556 33/10899 0.822808668181467 0.98815402912079 0.907357929824174 111 1
R-HSA-167158 Formation of the HIV-1 Early Elongation Complex 1/556 33/10899 0.822808668181467 0.98815402912079 0.907357929824174 7469 1
R-HSA-1980145 Signaling by NOTCH2 1/556 33/10899 0.822808668181467 0.98815402912079 0.907357929824174 142678 1
R-HSA-2871809 FCERI mediated Ca+2 mobilization 1/556 33/10899 0.822808668181467 0.98815402912079 0.907357929824174 7410 1
R-HSA-4085001 Sialic acid metabolism 1/556 33/10899 0.822808668181467 0.98815402912079 0.907357929824174 8869 1
R-HSA-5694530 Cargo concentration in the ER 1/556 33/10899 0.822808668181467 0.98815402912079 0.907357929824174 1522 1
R-HSA-8963899 Plasma lipoprotein remodeling 1/556 33/10899 0.822808668181467 0.98815402912079 0.907357929824174 9619 1
R-HSA-9022692 Regulation of MECP2 expression and activity 1/556 33/10899 0.822808668181467 0.98815402912079 0.907357929824174 3064 1
R-HSA-5668914 Diseases of metabolism 10/556 249/10899 0.823650253459688 0.988223567661909 0.907421782568638 1464/4854/10418/51293/81794/3251/31/4351/4548/1439 10
R-HSA-2029482 Regulation of actin dynamics for phagocytic cup formation 2/556 61/10899 0.825333375445207 0.989301698133465 0.908411760045755 7410/5058 2
R-HSA-2559582 Senescence-Associated Secretory Phenotype (SASP) 4/556 112/10899 0.829995936577299 0.990552214333794 0.909560028187465 6196/8349/8334/3015 4
R-HSA-9675108 Nervous system development 25/556 577/10899 0.831020399502965 0.990552214333794 0.909560028187465 2050/7074/55110/4313/2260/7410/84617/1298/6196/200916/782/7430/5364/9349/10376/10398/1808/2051/784/5058/6711/7204/1796/5702/8861 25
R-HSA-202433 Generation of second messenger molecules 1/556 34/10899 0.831875333052726 0.990552214333794 0.909560028187465 5058 1
R-HSA-4791275 Signaling by WNT in cancer 1/556 34/10899 0.831875333052726 0.990552214333794 0.909560028187465 5526 1
R-HSA-5576892 Phase 0 - rapid depolarisation 1/556 34/10899 0.831875333052726 0.990552214333794 0.909560028187465 782 1
R-HSA-5654727 Negative regulation of FGFR2 signaling 1/556 34/10899 0.831875333052726 0.990552214333794 0.909560028187465 867 1
R-HSA-9634815 Transcriptional Regulation by NPAS4 1/556 34/10899 0.831875333052726 0.990552214333794 0.909560028187465 30818 1
R-HSA-418346 Platelet homeostasis 3/556 88/10899 0.833634074393449 0.991709969632207 0.910623119992844 6546/5526/493 3
R-HSA-114604 GPVI-mediated activation cascade 1/556 35/10899 0.84047885949752 0.996093836302982 0.914648541202287 7410 1
R-HSA-196071 Metabolism of steroid hormones 1/556 35/10899 0.84047885949752 0.996093836302982 0.914648541202287 51170 1
R-HSA-532668 N-glycan trimming in the ER and Calnexin/Calreticulin cycle 1/556 35/10899 0.84047885949752 0.996093836302982 0.914648541202287 84447 1
R-HSA-936440 Negative regulators of DDX58/IFIH1 signaling 1/556 35/10899 0.84047885949752 0.996093836302982 0.914648541202287 7318 1
R-HSA-1236974 ER-Phagosome pathway 3/556 90/10899 0.84473143732727 0.997002232560686 0.915482662729458 929/6810/5702 3
R-HSA-927802 Nonsense-Mediated Decay (NMD) 4/556 115/10899 0.845000554682016 0.997002232560686 0.915482662729458 55110/23049/200916/9349 4
R-HSA-975957 Nonsense Mediated Decay (NMD) enhanced by the Exon Junction Complex (EJC) 4/556 115/10899 0.845000554682016 0.997002232560686 0.915482662729458 55110/23049/200916/9349 4
R-HSA-421270 Cell-cell junction organization 2/556 64/10899 0.84519856194082 0.997002232560686 0.915482662729458 50855/24146 2
R-HSA-4608870 Asymmetric localization of PCP proteins 2/556 64/10899 0.84519856194082 0.997002232560686 0.915482662729458 50855/5702 2
R-HSA-446728 Cell junction organization 3/556 91/10899 0.850035720271093 0.998205433600818 0.916587484419967 50855/667/24146 3
R-HSA-5358346 Hedgehog ligand biogenesis 2/556 65/10899 0.851350640819163 0.998205433600818 0.916587484419967 84447/5702 2
R-HSA-163125 Post-translational modification: synthesis of GPI-anchored proteins 3/556 92/10899 0.855181703858563 0.998205433600818 0.916587484419967 10942/4241/55650 3
R-HSA-111933 Calmodulin induced events 1/556 37/10899 0.856389764151756 0.998205433600818 0.916587484419967 111 1
R-HSA-111997 CaM pathway 1/556 37/10899 0.856389764151756 0.998205433600818 0.916587484419967 111 1
R-HSA-77289 Mitochondrial Fatty Acid Beta-Oxidation 1/556 37/10899 0.856389764151756 0.998205433600818 0.916587484419967 11332 1
R-HSA-8964043 Plasma lipoprotein clearance 1/556 37/10899 0.856389764151756 0.998205433600818 0.916587484419967 10062 1
R-HSA-8979227 Triglyceride metabolism 1/556 37/10899 0.856389764151756 0.998205433600818 0.916587484419967 2171 1
R-HSA-9694548 Maturation of spike protein 1/556 37/10899 0.856389764151756 0.998205433600818 0.916587484419967 11320 1
R-HSA-3781865 Diseases of glycosylation 5/556 143/10899 0.860809880085552 0.998205433600818 0.916587484419967 1464/4854/10418/81794/4351 5
R-HSA-5655302 Signaling by FGFR1 in disease 1/556 38/10899 0.863740831278585 0.998205433600818 0.916587484419967 2260 1
R-HSA-6814122 Cooperation of PDCL (PhLP1) and TRiC/CCT in G-protein beta folding 1/556 38/10899 0.863740831278585 0.998205433600818 0.916587484419967 7203 1
R-HSA-75105 Fatty acyl-CoA biosynthesis 1/556 38/10899 0.863740831278585 0.998205433600818 0.916587484419967 31 1
R-HSA-9772572 Early SARS-CoV-2 Infection Events 1/556 38/10899 0.863740831278585 0.998205433600818 0.916587484419967 23479 1
R-HSA-416476 G alpha (q) signalling events 8/556 216/10899 0.867245569366952 0.998205433600818 0.916587484419967 5031/8111/51738/7200/6196/7204/1606/8525 8
R-HSA-204005 COPII-mediated vesicle transport 2/556 68/10899 0.868493427198536 0.998205433600818 0.916587484419967 1522/23243 2
R-HSA-111996 Ca-dependent events 1/556 39/10899 0.870716256912423 0.998205433600818 0.916587484419967 111 1
R-HSA-5689896 Ovarian tumor domain proteases 1/556 39/10899 0.870716256912423 0.998205433600818 0.916587484419967 7157 1
R-HSA-76009 Platelet Aggregation (Plug Formation) 1/556 39/10899 0.870716256912423 0.998205433600818 0.916587484419967 150 1
R-HSA-8853884 Transcriptional Regulation by VENTX 1/556 39/10899 0.870716256912423 0.998205433600818 0.916587484419967 7157 1
R-HSA-9031628 NGF-stimulated transcription 1/556 39/10899 0.870716256912423 0.998205433600818 0.916587484419967 2152 1
R-HSA-5617472 Activation of anterior HOX genes in hindbrain development during early embryogenesis 4/556 121/10899 0.871677607683997 0.998205433600818 0.916587484419967 8349/8334/3015/5916 4
R-HSA-5619507 Activation of HOX genes during differentiation 4/556 121/10899 0.871677607683997 0.998205433600818 0.916587484419967 8349/8334/3015/5916 4
R-HSA-9711123 Cellular response to chemical stress 7/556 194/10899 0.872092507723902 0.998205433600818 0.916587484419967 3162/5052/4609/2950/8878/5702/468 7
R-HSA-1461957 Beta defensins 1/556 40/10899 0.877335203611934 0.998205433600818 0.916587484419967 729230 1
R-HSA-5357905 Regulation of TNFR1 signaling 1/556 40/10899 0.877335203611934 0.998205433600818 0.916587484419967 7185 1
R-HSA-5654741 Signaling by FGFR3 1/556 40/10899 0.877335203611934 0.998205433600818 0.916587484419967 867 1
R-HSA-8853659 RET signaling 1/556 40/10899 0.877335203611934 0.998205433600818 0.916587484419967 1796 1
R-HSA-9664323 FCGR3A-mediated IL10 synthesis 1/556 40/10899 0.877335203611934 0.998205433600818 0.916587484419967 111 1
R-HSA-167172 Transcription of the HIV genome 2/556 70/10899 0.878893369320488 0.998205433600818 0.916587484419967 7469/6749 2
R-HSA-372790 Signaling by GPCR 30/556 708/10899 0.88082266858429 0.998205433600818 0.916587484419967 6752/1230/5031/1815/8111/1901/111/51738/7200/5745/7074/729230/3274/283869/1269/57486/126006/7410/154/9294/6196/55701/5364/150/2921/5058/7204/9828/1606/8525 30
R-HSA-3560782 Diseases associated with glycosaminoglycan metabolism 1/556 41/10899 0.883615858072912 0.998205433600818 0.916587484419967 1464 1
R-HSA-5654743 Signaling by FGFR4 1/556 41/10899 0.883615858072912 0.998205433600818 0.916587484419967 867 1
R-HSA-4420097 VEGFA-VEGFR2 Pathway 3/556 99/10899 0.887062489658914 0.998205433600818 0.916587484419967 7410/5058/2475 3
R-HSA-8939211 ESR-mediated signaling 8/556 223/10899 0.888302416751703 0.998205433600818 0.916587484419967 4609/4313/8349/8334/2288/3015/1509/4602 8
R-HSA-2173782 Binding and Uptake of Ligands by Scavenger Receptors 1/556 42/10899 0.889575480739284 0.998205433600818 0.916587484419967 23166 1
R-HSA-2426168 Activation of gene expression by SREBF (SREBP) 1/556 42/10899 0.889575480739284 0.998205433600818 0.916587484419967 31 1
R-HSA-3769402 Deactivation of the beta-catenin transactivating complex 1/556 42/10899 0.889575480739284 0.998205433600818 0.916587484419967 6659 1
R-HSA-174184 Cdc20:Phospho-APC/C mediated degradation of Cyclin A 2/556 73/10899 0.893077101232894 0.998205433600818 0.916587484419967 701/5702 2
R-HSA-69017 CDK-mediated phosphorylation and removal of Cdc6 2/556 73/10899 0.893077101232894 0.998205433600818 0.916587484419967 898/5702 2
R-HSA-163200 Respiratory electron transport	ATP synthesis by chemiosmotic coupling	and heat production by uncoupling proteins. 4/556 127/10899 0.894305042913248 0.998205433600818 0.916587484419967 10131/516/4708/6391 4
R-HSA-9633012 Response of EIF2AK4 (GCN2) to amino acid deficiency 3/556 101/10899 0.894942913320899 0.998205433600818 0.916587484419967 200916/9349/468 3
R-HSA-1489509 DAG and IP3 signaling 1/556 43/10899 0.895230452896321 0.998205433600818 0.916587484419967 111 1
R-HSA-432040 Vasopressin regulates renal water homeostasis via Aquaporins 1/556 43/10899 0.895230452896321 0.998205433600818 0.916587484419967 111 1
R-HSA-9656223 Signaling by RAF1 mutants 1/556 43/10899 0.895230452896321 0.998205433600818 0.916587484419967 8826 1
R-HSA-9660821 ADORA2B mediated anti-inflammatory cytokines production 1/556 43/10899 0.895230452896321 0.998205433600818 0.916587484419967 111 1
R-HSA-977444 GABA B receptor activation 1/556 43/10899 0.895230452896321 0.998205433600818 0.916587484419967 111 1
R-HSA-991365 Activation of GABAB receptors 1/556 43/10899 0.895230452896321 0.998205433600818 0.916587484419967 111 1
R-HSA-1428517 The citric acid (TCA) cycle and respiratory electron transport 6/556 178/10899 0.897192364072467 0.998205433600818 0.916587484419967 5165/10131/516/6566/4708/6391 6
R-HSA-425407 SLC-mediated transmembrane transport 9/556 250/10899 0.89728071993698 0.998205433600818 0.916587484419967 6546/28965/9498/8884/6566/6509/6574/6510/85414 9
R-HSA-179419 APC:Cdc20 mediated degradation of cell cycle proteins prior to satisfation of the cell cycle checkpoint 2/556 74/10899 0.897451572010077 0.998205433600818 0.916587484419967 701/5702 2
R-HSA-5668541 TNFR2 non-canonical NF-kB pathway 3/556 102/10899 0.898695147193994 0.998205433600818 0.916587484419967 944/10673/5702 3
R-HSA-451927 Interleukin-2 family signaling 1/556 44/10899 0.900596321373629 0.998205433600818 0.916587484419967 1439 1
R-HSA-9749641 Aspirin ADME 1/556 44/10899 0.900596321373629 0.998205433600818 0.916587484419967 6566 1
R-HSA-199991 Membrane Trafficking 26/556 634/10899 0.90160309792632 0.998205433600818 0.916587484419967 4121/8871/84617/154/11031/8674/1522/10376/90990/89953/56992/4122/3092/8906/27128/6844/51422/9266/867/6711/56894/23243/6810/10112/338382/54732 26
R-HSA-1296071 Potassium Channels 3/556 103/10899 0.902326400456188 0.998205433600818 0.916587484419967 89822/3749/56479 3
R-HSA-611105 Respiratory electron transport 3/556 103/10899 0.902326400456188 0.998205433600818 0.916587484419967 10131/4708/6391 3
R-HSA-445989 TAK1-dependent IKK and NF-kappa-B activation 1/556 45/10899 0.905687840978996 0.998205433600818 0.916587484419967 7157 1
R-HSA-9634597 GPER1 signaling 1/556 45/10899 0.905687840978996 0.998205433600818 0.916587484419967 111 1
R-HSA-176409 APC/C:Cdc20 mediated degradation of mitotic proteins 2/556 76/10899 0.905705075840319 0.998205433600818 0.916587484419967 701/5702 2
R-HSA-3000178 ECM proteoglycans 2/556 76/10899 0.905705075840319 0.998205433600818 0.916587484419967 1298/3687 2
R-HSA-2219528 PI3K/AKT Signaling in Cancer 3/556 104/10899 0.905839873999707 0.998205433600818 0.916587484419967 2260/2322/2475 3
R-HSA-176814 Activation of APC/C and APC/C:Cdc20 mediated degradation of mitotic proteins 2/556 77/10899 0.909595206885171 0.998205433600818 0.916587484419967 701/5702 2
R-HSA-8854214 TBC/RABGAPs 1/556 46/10899 0.910519014778119 0.998205433600818 0.916587484419967 338382 1
R-HSA-382551 Transport of small molecules 30/556 729/10899 0.913205658828718 0.998205433600818 0.916587484419967 7226/6546/28965/41/111/3162/50636/19/9498/57719/8884/5245/6566/5243/9619/56172/10079/94015/93380/10347/10062/215/6509/133308/120/493/6574/5702/6510/85414 30
R-HSA-2219530 Constitutive Signaling by Aberrant PI3K in Cancer 2/556 78/10899 0.913334759901903 0.998205433600818 0.916587484419967 2260/2322 2
R-HSA-9707616 Heme signaling 1/556 47/10899 0.915103132329336 0.998205433600818 0.916587484419967 3162 1
R-HSA-76005 Response to elevated platelet cytosolic Ca2+ 4/556 134/10899 0.91621615067676 0.998205433600818 0.916587484419967 7123/1675/3959/6810 4
R-HSA-3214858 RMTs methylate histone arginines 2/556 79/10899 0.916928939190344 0.998205433600818 0.916587484419967 8334/3015 2
R-HSA-500792 GPCR ligand binding 18/556 467/10899 0.917665744188109 0.998205433600818 0.916587484419967 6752/1230/5031/1815/8111/1901/51738/7200/5745/729230/3274/283869/1269/57486/154/9294/150/2921 18
R-HSA-194138 Signaling by VEGF 3/556 108/10899 0.918778378067388 0.998205433600818 0.916587484419967 7410/5058/2475 3
R-HSA-6811440 Retrograde transport at the Trans-Golgi-Network 1/556 49/10899 0.92358000530215 0.998205433600818 0.916587484419967 8674 1
R-HSA-75893 TNF signaling 1/556 49/10899 0.92358000530215 0.998205433600818 0.916587484419967 7185 1
R-HSA-176408 Regulation of APC/C activators between G1/S and early anaphase 2/556 81/10899 0.923701304446275 0.998205433600818 0.916587484419967 701/5702 2
R-HSA-674695 RNA Polymerase II Pre-transcription Events 2/556 81/10899 0.923701304446275 0.998205433600818 0.916587484419967 7469/6749 2
R-HSA-5653656 Vesicle-mediated transport 27/556 673/10899 0.925697675022721 0.998205433600818 0.916587484419967 23166/4121/8871/84617/154/11031/8674/1522/10376/90990/89953/56992/4122/3092/8906/27128/6844/51422/9266/867/6711/56894/23243/6810/10112/338382/54732 27
R-HSA-168928 DDX58/IFIH1-mediated induction of interferon-alpha/beta 2/556 82/10899 0.926889211507894 0.998205433600818 0.916587484419967 3665/7318 2
R-HSA-1227986 Signaling by ERBB2 1/556 50/10899 0.927496089823073 0.998205433600818 0.916587484419967 4145 1
R-HSA-1461973 Defensins 1/556 50/10899 0.927496089823073 0.998205433600818 0.916587484419967 729230 1
R-HSA-1483249 Inositol phosphate metabolism 1/556 50/10899 0.927496089823073 0.998205433600818 0.916587484419967 3632 1
R-HSA-177929 Signaling by EGFR 1/556 50/10899 0.927496089823073 0.998205433600818 0.916587484419967 867 1
R-HSA-211733 Regulation of activated PAK-2p34 by proteasome mediated degradation 1/556 50/10899 0.927496089823073 0.998205433600818 0.916587484419967 5702 1
R-HSA-195253 Degradation of beta-catenin by the destruction complex 2/556 83/10899 0.929951188932795 0.998205433600818 0.916587484419967 5526/5702 2
R-HSA-112043 PLC beta mediated events 1/556 51/10899 0.931211840035845 0.998205433600818 0.916587484419967 111 1
R-HSA-350562 Regulation of ornithine decarboxylase (ODC) 1/556 51/10899 0.931211840035845 0.998205433600818 0.916587484419967 5702 1
R-HSA-180534 Vpu mediated degradation of CD4 1/556 52/10899 0.934737486877666 0.998205433600818 0.916587484419967 5702 1
R-HSA-445717 Aquaporin-mediated transport 1/556 52/10899 0.934737486877666 0.998205433600818 0.916587484419967 111 1
R-HSA-75815 Ubiquitin-dependent degradation of Cyclin D 1/556 52/10899 0.934737486877666 0.998205433600818 0.916587484419967 5702 1
R-HSA-9762114 GSK3B and BTRC:CUL1-mediated-degradation of NFE2L2 1/556 52/10899 0.934737486877666 0.998205433600818 0.916587484419967 5702 1
R-HSA-9020702 Interleukin-1 signaling 3/556 115/10899 0.937581794732964 0.998205433600818 0.916587484419967 8878/5702/7157 3
R-HSA-418594 G alpha (i) signalling events 11/556 318/10899 0.937628666588291 0.998205433600818 0.916587484419967 6752/1230/1815/111/729230/283869/1269/126006/9294/150/2921 11
R-HSA-112315 Transmission across Chemical Synapses 9/556 270/10899 0.937986336444149 0.998205433600818 0.916587484419967 111/8497/84617/6196/782/10376/784/6844/51422 9
R-HSA-169911 Regulation of Apoptosis 1/556 53/10899 0.938082739693746 0.998205433600818 0.916587484419967 5702 1
R-HSA-2029480 Fcgamma receptor (FCGR) dependent phagocytosis 2/556 86/10899 0.938426106171524 0.998205433600818 0.916587484419967 7410/5058 2
R-HSA-9010553 Regulation of expression of SLITs and ROBOs 5/556 171/10899 0.94109673022233 0.998205433600818 0.916587484419967 55110/200916/9349/5702/8861 5
R-HSA-180585 Vif-mediated degradation of APOBEC3G 1/556 54/10899 0.94125681278339 0.998205433600818 0.916587484419967 5702 1
R-HSA-6781823 Formation of TC-NER Pre-Incision Complex 1/556 54/10899 0.94125681278339 0.998205433600818 0.916587484419967 27339 1
R-HSA-8854050 FBXL7 down-regulates AURKA during mitotic entry and in early mitosis 1/556 54/10899 0.94125681278339 0.998205433600818 0.916587484419967 5702 1
R-HSA-9604323 Negative regulation of NOTCH4 signaling 1/556 54/10899 0.94125681278339 0.998205433600818 0.916587484419967 5702 1
R-HSA-1989781 PPARA activates gene expression 3/556 117/10899 0.942164754635971 0.998205433600818 0.916587484419967 133522/19/10062 3
R-HSA-174143 APC/C-mediated degradation of cell cycle proteins 2/556 88/10899 0.943525811061005 0.998205433600818 0.916587484419967 701/5702 2
R-HSA-453276 Regulation of mitotic cell cycle 2/556 88/10899 0.943525811061005 0.998205433600818 0.916587484419967 701/5702 2
R-HSA-1638091 Heparan sulfate/heparin (HS-GAG) metabolism 1/556 55/10899 0.944268450597353 0.998205433600818 0.916587484419967 1464 1
R-HSA-1655829 Regulation of cholesterol biosynthesis by SREBP (SREBF) 1/556 55/10899 0.944268450597353 0.998205433600818 0.916587484419967 31 1
R-HSA-174113 SCF-beta-TrCP mediated degradation of Emi1 1/556 55/10899 0.944268450597353 0.998205433600818 0.916587484419967 5702 1
R-HSA-4641257 Degradation of AXIN 1/556 55/10899 0.944268450597353 0.998205433600818 0.916587484419967 5702 1
R-HSA-9639288 Amino acids regulate mTORC1 1/556 55/10899 0.944268450597353 0.998205433600818 0.916587484419967 2475 1
R-HSA-156902 Peptide chain elongation 2/556 89/10899 0.945922602628128 0.998205433600818 0.916587484419967 200916/9349 2
R-HSA-192823 Viral mRNA Translation 2/556 89/10899 0.945922602628128 0.998205433600818 0.916587484419967 200916/9349 2
R-HSA-400206 Regulation of lipid metabolism by PPARalpha 3/556 119/10899 0.946434397407089 0.998205433600818 0.916587484419967 133522/19/10062 3
R-HSA-112040 G-protein mediated events 1/556 56/10899 0.947125951654885 0.998205433600818 0.916587484419967 111 1
R-HSA-432722 Golgi Associated Vesicle Biogenesis 1/556 56/10899 0.947125951654885 0.998205433600818 0.916587484419967 6844 1
R-HSA-450408 AUF1 (hnRNP D0) binds and destabilizes mRNA 1/556 56/10899 0.947125951654885 0.998205433600818 0.916587484419967 5702 1
R-HSA-8876198 RAB GEFs exchange GTP for GDP on RABs 2/556 90/10899 0.94822240183951 0.998205433600818 0.916587484419967 11031/338382 2
R-HSA-168643 Nucleotide-binding domain	leucine rich repeat containing receptor (NLR) signaling pathways 1/556 57/10899 0.949837191245393 0.998205433600818 0.916587484419967 3162 1
R-HSA-6799198 Complex I biogenesis 1/556 57/10899 0.949837191245393 0.998205433600818 0.916587484419967 4708 1
R-HSA-1236394 Signaling by ERBB4 1/556 58/10899 0.952409642976399 0.998205433600818 0.916587484419967 3925 1
R-HSA-166658 Complement cascade 1/556 58/10899 0.952409642976399 0.998205433600818 0.916587484419967 1675 1
R-HSA-186797 Signaling by PDGF 1/556 58/10899 0.952409642976399 0.998205433600818 0.916587484419967 1298 1
R-HSA-917937 Iron uptake and transport 1/556 58/10899 0.952409642976399 0.998205433600818 0.916587484419967 3162 1
R-HSA-4086400 PCP/CE pathway 2/556 92/10899 0.952545447238911 0.998205433600818 0.916587484419967 50855/5702 2
R-HSA-156842 Eukaryotic Translation Elongation 2/556 93/10899 0.954575613809578 0.998205433600818 0.916587484419967 200916/9349 2
R-HSA-2408557 Selenocysteine synthesis 2/556 93/10899 0.954575613809578 0.998205433600818 0.916587484419967 200916/9349 2
R-HSA-72764 Eukaryotic Translation Termination 2/556 93/10899 0.954575613809578 0.998205433600818 0.916587484419967 200916/9349 2
R-HSA-5676590 NIK-->noncanonical NF-kB signaling 1/556 59/10899 0.954850399226295 0.998205433600818 0.916587484419967 5702 1
R-HSA-9664407 Parasite infection 1/556 59/10899 0.954850399226295 0.998205433600818 0.916587484419967 7410 1
R-HSA-9664417 Leishmania phagocytosis 1/556 59/10899 0.954850399226295 0.998205433600818 0.916587484419967 7410 1
R-HSA-9664422 FCGR3A-mediated phagocytosis 1/556 59/10899 0.954850399226295 0.998205433600818 0.916587484419967 7410 1
R-HSA-3214815 HDACs deacetylate histones 2/556 94/10899 0.956522633877406 0.998205433600818 0.916587484419967 8349/8334 2
R-HSA-446652 Interleukin-1 family signaling 4/556 153/10899 0.956674265570269 0.998205433600818 0.916587484419967 5780/8878/5702/7157 4
R-HSA-5607761 Dectin-1 mediated noncanonical NF-kB signaling 1/556 60/10899 0.957166190557492 0.998205433600818 0.916587484419967 5702 1
R-HSA-5610780 Degradation of GLI1 by the proteasome 1/556 60/10899 0.957166190557492 0.998205433600818 0.916587484419967 5702 1
R-HSA-5610783 Degradation of GLI2 by the proteasome 1/556 60/10899 0.957166190557492 0.998205433600818 0.916587484419967 5702 1
R-HSA-5610785 GLI3 is processed to GLI3R by the proteasome 1/556 60/10899 0.957166190557492 0.998205433600818 0.916587484419967 5702 1
R-HSA-977443 GABA receptor activation 1/556 60/10899 0.957166190557492 0.998205433600818 0.916587484419967 111 1
R-HSA-975956 Nonsense Mediated Decay (NMD) independent of the Exon Junction Complex (EJC) 2/556 95/10899 0.958389687516689 0.998205433600818 0.916587484419967 200916/9349 2
R-HSA-5678895 Defective CFTR causes cystic fibrosis 1/556 61/10899 0.959363404142697 0.998205433600818 0.916587484419967 5702 1
R-HSA-9711097 Cellular response to starvation 4/556 156/10899 0.961094550484273 0.998205433600818 0.916587484419967 200916/9349/2475/468 4
R-HSA-4086398 Ca2+ pathway 1/556 62/10899 0.961448101254402 0.998205433600818 0.916587484419967 51701 1
R-HSA-8986944 Transcriptional Regulation by MECP2 1/556 62/10899 0.961448101254402 0.998205433600818 0.916587484419967 3064 1
R-HSA-112316 Neuronal System 14/556 410/10899 0.96168166701996 0.998205433600818 0.916587484419967 111/89822/8497/3749/84617/6196/26037/56479/782/2037/10376/784/6844/51422 14
R-HSA-76002 Platelet activation	signaling and aggregation 8/556 263/10899 0.962095494401603 0.998205433600818 0.916587484419967 7123/7410/1675/150/3959/1606/6810/8525 8
R-HSA-418555 G alpha (s) signalling events 4/556 157/10899 0.962472696727677 0.998205433600818 0.916587484419967 111/5745/3274/154 4
R-HSA-1226099 Signaling by FGFR in disease 1/556 63/10899 0.963426033865139 0.998205433600818 0.916587484419967 2260 1
R-HSA-114608 Platelet degranulation 3/556 129/10899 0.963717348950969 0.998205433600818 0.916587484419967 7123/1675/3959 3
R-HSA-6809371 Formation of the cornified envelope 3/556 130/10899 0.965122125032837 0.998205433600818 0.916587484419967 6768/3848/23254 3
R-HSA-174084 Autodegradation of Cdh1 by Cdh1:APC/C 1/556 64/10899 0.96530266040362 0.998205433600818 0.916587484419967 5702 1
R-HSA-9707564 Cytoprotection by HMOX1 1/556 64/10899 0.96530266040362 0.998205433600818 0.916587484419967 3162 1
R-HSA-72689 Formation of a pool of free 40S subunits 2/556 101/10899 0.9680776089196 0.998205433600818 0.916587484419967 200916/9349 2
R-HSA-1234176 Oxygen-dependent proline hydroxylation of Hypoxia-inducible Factor Alpha 1/556 66/10899 0.968772450228313 0.998205433600818 0.916587484419967 5702 1
R-HSA-376176 Signaling by ROBO receptors 6/556 218/10899 0.969561270087424 0.998205433600818 0.916587484419967 55110/200916/9349/5058/5702/8861 6
R-HSA-2454202 Fc epsilon receptor (FCERI) signaling 3/556 134/10899 0.970244968907817 0.998205433600818 0.916587484419967 7410/5058/5702 3
R-HSA-1169091 Activation of NF-kappaB in B cells 1/556 67/10899 0.970375193482542 0.998205433600818 0.916587484419967 5702 1
R-HSA-9658195 Leishmania infection 4/556 164/10899 0.970922054449717 0.998205433600818 0.916587484419967 111/3162/7410/953 4
R-HSA-174154 APC/C:Cdc20 mediated degradation of Securin 1/556 68/10899 0.971895816859915 0.998205433600818 0.916587484419967 5702 1
R-HSA-211859 Biological oxidations 6/556 222/10899 0.973273583086414 0.998205433600818 0.916587484419967 91703/50512/219/10327/2950/4548 6
R-HSA-8948751 Regulation of PTEN stability and activity 1/556 69/10899 0.973338520749296 0.998205433600818 0.916587484419967 5702 1
R-HSA-5621481 C-type lectin receptors (CLRs) 3/556 142/10899 0.9784332122992 0.998205433600818 0.916587484419967 10462/5058/5702 3
R-HSA-174178 APC/C:Cdh1 mediated degradation of Cdc20 and other APC/C:Cdh1 targeted proteins in late mitosis/early G1 1/556 74/10899 0.979515844799928 0.998205433600818 0.916587484419967 5702 1
R-HSA-6807505 RNA polymerase II transcribes snRNA genes 1/556 74/10899 0.979515844799928 0.998205433600818 0.916587484419967 23379 1
R-HSA-156827 L13a-mediated translational silencing of Ceruloplasmin expression 2/556 111/10899 0.979596766124668 0.998205433600818 0.916587484419967 200916/9349 2
R-HSA-556833 Metabolism of lipids 27/556 743/10899 0.979610600896993 0.998205433600818 0.916587484419967 27132/133522/2171/19/79153/38/8871/11332/622/94101/80821/57104/10062/79837/215/85465/31/51170/84895/51422/56894/427/6609/29956/55627/90809/2760 27
R-HSA-1799339 SRP-dependent cotranslational protein targeting to membrane 2/556 112/10899 0.980497142438074 0.998205433600818 0.916587484419967 200916/9349 2
R-HSA-72706 GTP hydrolysis and joining of the 60S ribosomal subunit 2/556 112/10899 0.980497142438074 0.998205433600818 0.916587484419967 200916/9349 2
R-HSA-1234174 Cellular response to hypoxia 1/556 75/10899 0.980567963995423 0.998205433600818 0.916587484419967 5702 1
R-HSA-112314 Neurotransmitter receptors and postsynaptic signal transmission 5/556 205/10899 0.981434119059084 0.998205433600818 0.916587484419967 111/84617/6196/10376/51422 5
R-HSA-3858494 Beta-catenin independent WNT signaling 3/556 146/10899 0.981674598650577 0.998205433600818 0.916587484419967 50855/5702/51701 3
R-HSA-8978868 Fatty acid metabolism 4/556 177/10899 0.982099642971374 0.998205433600818 0.916587484419967 11332/215/31/51422 4
R-HSA-9009391 Extra-nuclear estrogen signaling 1/556 77/10899 0.982513121744759 0.998205433600818 0.916587484419967 4313 1
R-HSA-9662851 Anti-inflammatory response favouring Leishmania parasite infection 1/556 79/10899 0.984263883090459 0.998205433600818 0.916587484419967 111 1
R-HSA-9664433 Leishmania parasite growth and survival 1/556 79/10899 0.984263883090459 0.998205433600818 0.916587484419967 111 1
R-HSA-72613 Eukaryotic Translation Initiation 2/556 119/10899 0.985804843112319 0.998205433600818 0.916587484419967 200916/9349 2
R-HSA-72737 Cap-dependent Translation Initiation 2/556 119/10899 0.985804843112319 0.998205433600818 0.916587484419967 200916/9349 2
R-HSA-202403 TCR signaling 2/556 120/10899 0.986437845498693 0.998205433600818 0.916587484419967 5058/5702 2
R-HSA-2871837 FCERI mediated NF-kB activation 1/556 82/10899 0.986567427373044 0.998205433600818 0.916587484419967 5702 1
R-HSA-9013694 Signaling by NOTCH4 1/556 82/10899 0.986567427373044 0.998205433600818 0.916587484419967 5702 1
R-HSA-1168372 Downstream signaling events of B Cell Receptor (BCR) 1/556 83/10899 0.987257869305242 0.998205433600818 0.916587484419967 5702 1
R-HSA-381340 Transcriptional regulation of white adipocyte differentiation 1/556 84/10899 0.987912882680454 0.998205433600818 0.916587484419967 168544 1
R-HSA-425366 Transport of bile salts and organic acids	metal ions and amine compounds 1/556 85/10899 0.988534282331833 0.998205433600818 0.916587484419967 6566 1
R-HSA-9007101 Rab regulation of trafficking 2/556 124/10899 0.988706254216829 0.998205433600818 0.916587484419967 11031/338382 2
R-HSA-111885 Opioid Signalling 1/556 92/10899 0.992076997021258 0.999999999974941 0.918235318646384 111 1
R-HSA-373080 Class B/2 (Secretin family receptors) 1/556 95/10899 0.993238134540876 0.999999999974941 0.918235318646384 5745 1
R-HSA-202424 Downstream TCR signaling 1/556 98/10899 0.99422936500281 0.999999999974941 0.918235318646384 5702 1
R-HSA-5607764 CLEC7A (Dectin-1) signaling 1/556 101/10899 0.995075512404757 0.999999999974941 0.918235318646384 5702 1
R-HSA-211945 Phase I - Functionalization of compounds 1/556 106/10899 0.99621952431189 0.999999999974941 0.918235318646384 219 1
R-HSA-8957322 Metabolism of steroids 2/556 154/10899 0.997208781503346 0.999999999974941 0.918235318646384 31/51170 2
R-HSA-983705 Signaling by the B Cell Receptor (BCR) 1/556 112/10899 0.997247693388315 0.999999999974941 0.918235318646384 5702 1
R-HSA-6805567 Keratinization 3/556 214/10899 0.999013538697603 0.999999999974941 0.918235318646384 6768/3848/23254 3
R-HSA-9678108 SARS-CoV-1 Infection 1/556 141/10899 0.999408013693068 0.999999999974941 0.918235318646384 84875 1
R-HSA-9752946 Expression and translocation of olfactory receptors 1/556 388/10899 0.999999998972016 0.999999999974941 0.918235318646384 8861 1
R-HSA-381753 Olfactory Signaling Pathway 1/556 396/10899 0.999999999334575 0.999999999974941 0.918235318646384 8861 1
R-HSA-9709957 Sensory Perception 4/556 619/10899 0.999999999974941 0.999999999974941 0.918235318646384 7430/6844/6711/8861 4

## Sheet: IL-3 vs unstim
ID Description GeneRatio BgRatio pvalue p.adjust qvalue geneID Count
R-HSA-8953854 Metabolism of RNA 469/4982 675/10899 5.71059275543961e-38 1.09015215701342e-34 8.28937622079076e-35 10969/116832/4234/10785/27340/55720/54517/9136/55110/115708/10189/10419/10248/55706/27341/55651/5438/8568/705/5702/5901/200916/56902/51602/79622/54913/84916/134637/10465/56915/51605/6139/80324/10799/4691/10213/23404/79922/51645/23511/6637/10940/26354/6628/57418/57604/54433/23246/54931…
R-HSA-1640170 Cell Cycle 474/4982 692/10899 7.16744038965564e-36 6.84132185192631e-33 5.20205278807112e-33 347733/7280/51659/9156/990/55388/2237/8318/63967/993/9837/378708/4173/4605/4171/1111/79075/1869/7015/79019/5888/4175/7083/332/5983/147841/54821/387103/5425/84296/84515/7298/10376/8352/57405/898/84617/29893/9088/8607/4172/84057/5111/113130/6241/23397/9212/55706/51053/64785/4174/55651/8349/701…
R-HSA-69278 Cell Cycle	Mitotic 389/4982 561/10899 3.60884449558488e-31 2.29642804735718e-28 1.74617423137247e-28 347733/7280/51659/990/55388/2237/8318/993/9837/378708/4173/4605/4171/1869/79019/4175/7083/332/5983/147841/54821/5425/84296/84515/7298/10376/8352/57405/898/84617/9088/4172/5111/113130/6241/23397/9212/55706/51053/64785/4174/8349/701/23649/9700/5347/5984/56655/11130/3015/5702/93323/5901/10403/64151/2491/5982/79…
R-HSA-69620 Cell Cycle Checkpoints 214/4982 293/10899 6.42354216260433e-22 3.06563549710292e-19 2.33106964269247e-19 9156/990/55388/8318/63967/993/378708/4173/4171/1111/79019/4175/332/5983/147841/54821/84515/57405/898/9088/4172/9212/4174/8349/701/5347/5984/11130/5702/10403/2491/5982/79682/220134/4085/891/672/5985/699/4176/10213/3014/27338/10726/23594/890/995/5932/9133/83540/79172/55055/4998/11602…
R-HSA-453279 Mitotic G1 phase and G1/S transition 123/4982 149/10899 1.0351625785783e-20 3.95225072501196e-18 3.00524041233575e-18 990/55388/8318/993/4173/4605/4171/1869/4175/7083/84515/7298/898/4172/5111/6241/51053/4174/23649/56655/5702/5933/891/4176/10213/5753/23594/890/5422/1163/1019/4998/10926/1026/7153/6119/7027/1719/7465/5691/4609/5707/5709/5688/983/5427/54107/5721/6502/5690/5705/10197/6714…
R-HSA-72203 Processing of Capped Intron-Containing Pre-mRNA 182/4982 246/10899 7.98287016158155e-20 2.27538890960544e-17 1.73017634272333e-17 55110/10189/55706/5438/79622/10465/51645/23511/6637/6628/23165/6636/3312/9775/5435/29107/81929/27339/25804/9631/6631/4904/9128/6627/6632/10946/55599/26121/23636/10212/3181/84321/5433/129401/57122/4670/4927/56259/79902/6635/23450/79228/10236/5093/9688/3191/1…
R-HSA-69206 G1/S Transition 110/4982 131/10899 8.34348997759982e-20 2.27538890960544e-17 1.73017634272333e-17 990/55388/8318/993/4173/4171/1869/4175/7083/84515/7298/898/4172/5111/6241/51053/4174/23649/56655/5702/5933/891/4176/10213/5753/23594/890/5422/1163/1019/4998/10926/1026/6119/7027/1719/7465/5691/4609/5707/5709/5688/983/5427/54107/5721/6502/5690/5705/10197/91768/5693/26271/5714/5519/5718/831…
R-HSA-69242 S Phase 130/4982 163/10899 2.83773890444974e-19 6.77155446074319e-17 5.14900256478446e-17 51659/990/2237/8318/993/9837/4173/4171/1869/4175/5983/5425/84296/84515/898/4172/5111/113130/51053/64785/4174/23649/5984/56655/5702/5982/5985/4176/10213/5753/27338/23594/890/5422/1163/1019/4998/3978/5424/157570/1026/1763/10714/6119/7027/7465/5691/64682/4609/5707/5709/5688/5427/54107/5721/6502/5690…
R-HSA-72163 mRNA Splicing - Major Pathway 141/4982 185/10899 1.48775111374908e-17 3.1556854179411e-15 2.39954243960231e-15 55110/10189/5438/10465/51645/6637/6628/6636/3312/9775/5435/27339/25804/6631/4904/9128/6627/6632/10946/26121/3181/5433/4670/56259/6635/23450/10236/5093/3191/1994/6633/5437/5439/220988/6432/23658/6434/25949/22827/6426/4116/10921/1478/51593/1665/5441/10286/8896/5434/9416/3183/27…
R-HSA-2555396 Mitotic Metaphase and Anaphase 172/4982 237/10899 2.18219527975701e-17 4.16581078905613e-15 3.16762872714201e-15 347733/7280/378708/79019/332/147841/54821/10376/57405/84617/113130/9212/55706/701/9700/5347/11130/5702/5901/10403/2491/79682/220134/4085/891/699/10383/10213/23511/27338/10726/4001/9133/83540/23165/79172/55055/79980/11004/991/55143/64105/57551/81929/1104/151648/9631/1063/1…
R-HSA-68882 Mitotic Anaphase 171/4982 236/10899 3.5192840056918e-17 6.07714150198456e-15 4.62097991852262e-15 347733/7280/378708/79019/332/147841/54821/10376/57405/84617/113130/9212/55706/701/9700/5347/11130/5702/5901/10403/2491/79682/220134/4085/891/699/10383/10213/23511/27338/10726/4001/9133/83540/23165/79172/55055/79980/11004/991/55143/64105/57551/81929/1104/151648/9631/1063/1058/54908/9735/91…
R-HSA-69239 Synthesis of DNA 100/4982 121/10899 3.82009942502958e-17 6.07714150198456e-15 4.62097991852262e-15 51659/990/2237/8318/9837/4173/4171/4175/5983/5425/84296/84515/898/4172/5111/51053/64785/4174/23649/5984/56655/5702/5982/5985/4176/10213/27338/23594/890/5422/4998/3978/5424/1763/10714/6119/5691/64682/5707/5709/5688/5427/54107/5721/6502/5690/5705/10197/5693/5714/25906/5718/5694/5704/1017/6…
R-HSA-68877 Mitotic Prometaphase 151/4982 204/10899 1.08397754846825e-16 1.59177933848146e-14 1.21036845290504e-14 347733/7280/378708/79019/332/147841/54821/10376/57405/84617/113130/23397/9212/701/5347/11130/93323/10403/64151/2491/79682/203068/220134/4085/891/7283/699/10383/84131/10726/3320/9133/83540/79172/55055/79980/11004/991/55143/55722/64105/57551/81929/151648/1063/1058/54908/9735/9183/10592…
R-HSA-2467813 Separation of Sister Chromatids 143/4982 191/10899 1.33139001225338e-16 1.81544538099407e-14 1.38044122323113e-14 347733/7280/378708/79019/332/147841/54821/10376/57405/84617/113130/9212/701/9700/5347/11130/5702/10403/2491/79682/220134/4085/699/10383/10213/27338/10726/83540/79172/55055/79980/11004/991/55143/64105/57551/81929/151648/1063/1058/54908/9735/9183/64946/3619/55839/9232/5691…
R-HSA-68886 M Phase 273/4982 418/10899 1.59457929011723e-16 2.0293679098892e-14 1.54310515162924e-14 347733/7280/378708/79019/332/147841/54821/10376/8352/57405/84617/113130/23397/9212/55706/8349/701/9700/5347/11130/3015/5702/93323/5901/10403/64151/2491/79682/203068/220134/4085/891/7283/699/10383/84131/3012/10213/3014/23511/27338/10726/3320/4001/9133/83540/23165/79172/8338/55055/79980/11004/991/55…
R-HSA-72172 mRNA Splicing 144/4982 193/10899 1.74093846275278e-16 2.07715720337191e-14 1.57944351324742e-14 55110/10189/5438/79622/10465/51645/6637/6628/6636/3312/9775/5435/27339/25804/6631/4904/9128/6627/6632/10946/55599/26121/3181/5433/4670/56259/6635/23450/10236/5093/3191/1994/6633/5437/5439/220988/6432/23658/6434/25949/22827/6426/4116/10921/1478/51593/1665/5441/10286/8896/5434/9416/3183/27258…
R-HSA-72766 Translation 195/4982 291/10899 9.55781868424789e-14 1.07328681577819e-11 8.16113434401105e-12 116832/10056/6182/1978/8891/124454/7407/51073/6183/200916/90480/7453/6139/3376/64949/55157/64928/51081/7965/9669/65003/64976/79590/54148/219927/122704/9521/11222/54938/65008/2617/1965/51121/6218/58477/28998/28957/65993/7284/8662/55052/64968/64960/23395/57129/51116/51258/63875/51253/23480/1981…
R-HSA-141424 Amplification of signal from the kinetochores 79/4982 96/10899 1.28950451596219e-13 1.29561269524833e-11 9.85167162056435e-12 378708/79019/332/147841/54821/57405/9212/701/5347/11130/10403/2491/79682/220134/4085/699/10726/83540/79172/55055/79980/11004/991/55143/64105/57551/81929/151648/1063/1058/54908/9735/9183/64946/3619/55839/401541/1062/57122/57082/79902/5905/151246/5519/91687/1780…
R-HSA-141444 Amplification of signal from unattached kinetochores via a MAD2 inhibitory signal 79/4982 96/10899 1.28950451596219e-13 1.29561269524833e-11 9.85167162056435e-12 378708/79019/332/147841/54821/57405/9212/701/5347/11130/10403/2491/79682/220134/4085/699/10726/83540/79172/55055/79980/11004/991/55143/64105/57551/81929/151648/1063/1058/54908/9735/9183/64946/3619/55839/401541/1062/57122/570…
R-HSA-69618 Mitotic Spindle Checkpoint 89/4982 113/10899 5.1174748133078e-13 4.8846297093023e-11 3.71420935134287e-11 378708/79019/332/147841/54821/57405/9212/701/5347/11130/10403/2491/79682/220134/4085/699/27338/10726/83540/79172/55055/79980/11004/991/55143/64105/57551/81929/151648/1063/1058/54908/9735/9183/64946/3619/55839/401541/64682/1062/57122/57082/79902/5905/151246/5519/25906/91687/1780/79…
R-HSA-5368286 Mitochondrial translation initiation 72/4982 87/10899 9.12296893795491e-13 7.91624895570724e-11 6.019413476287e-11 6182/51073/6183/90480/64949/64928/51081/65003/64976/79590/54148/219927/122704/11222/65008/28998/28957/65993/55052/64968/64960/57129/51116/51258/63875/51253/26284/51069/64963/64979/116541/64432/3396/51021/51642/123263/29088/51373/10573/51649/740/51318/29093/51264/128308/…
R-HSA-5389840 Mitochondrial translation elongation 72/4982 87/10899 9.12296893795491e-13 7.91624895570724e-11 6.019413476287e-11 6182/51073/6183/90480/64949/64928/51081/65003/64976/79590/54148/219927/122704/11222/65008/28998/28957/65993/7284/55052/64968/64960/57129/51116/51258/63875/51253/26284/51069/64963/64979/116541/64432/3396/51021/51642/85476/29088/51373/10573/51649/740/51318/29093/51264/128…
R-HSA-69275 G2/M Transition 138/4982 196/10899 1.52776517019145e-12 1.2680450912589e-10 9.64205111988104e-11 347733/7280/993/4605/10376/84617/9088/5347/5702/93323/203068/891/6790/22974/7283/10383/2305/84131/10213/890/3320/995/3326/9133/55722/1026/51512/1063/11190/22994/10733/7465/5691/3161/5707/5709/4751/5688/983/5721/5690/54801/114791/5705/10197/51400/5693/5714/5519/5718/5694/5704/994/1017/5689/…
R-HSA-453274 Mitotic G2-G2/M phases 139/4982 198/10899 1.80972004963293e-12 1.43948148947886e-10 1.09456313528237e-10 347733/7280/993/4605/1869/10376/84617/9088/5347/5702/93323/203068/891/6790/22974/7283/10383/2305/84131/10213/890/3320/995/3326/9133/55722/1026/51512/1063/11190/22994/10733/7465/5691/3161/5707/5709/4751/5688/983/5721/5690/54801/114791/5705/10197/51400/5693/5714/5519/5718/5694/5704/…
R-HSA-2500257 Resolution of Sister Chromatid Cohesion 96/4982 126/10899 2.33243769216106e-12 1.78104942173419e-10 1.35428697999583e-10 347733/7280/378708/79019/332/147841/54821/10376/57405/84617/113130/9212/701/5347/11130/10403/2491/79682/220134/4085/891/699/10383/10726/9133/83540/79172/55055/79980/11004/991/55143/64105/57551/81929/151648/1063/1058/54908/9735/9183/64946/3619/55839/401541/1062/571…
R-HSA-194315 Signaling by Rho GTPases 412/4982 707/10899 2.91730372905524e-12 2.14197416106402e-10 1.62872949083691e-10 171177/85415/999/347733/7280/9590/5361/7037/10970/57480/9639/3336/80243/378708/2017/1152/4628/5881/79019/399693/332/147841/54821/10376/8352/57405/84617/9212/114822/8349/701/7074/1894/5347/64283/11130/3015/10403/23263/5364/2491/79682/6510/220134/4085/708/699/10383/9928/81624/5590…
R-HSA-5368287 Mitochondrial translation 75/4982 93/10899 3.96833737735873e-12 2.80576150125104e-10 2.13346481223302e-10 6182/51073/6183/90480/64949/64928/51081/65003/64976/79590/54148/219927/122704/11222/65008/28998/28957/65993/7284/55052/64968/64960/57129/51116/51258/63875/51253/26284/51069/64963/64979/116541/64432/3396/51021/51642/85476/123263/29088/51373/10573/51649/740/51318/29093/51264/12830…
R-HSA-162909 Host Interactions of HIV factors 98/4982 130/10899 4.20666261130458e-12 2.8680424732073e-10 2.18082245901843e-10 926/940/5902/10053/291/55706/5702/5901/10213/23511/23165/81929/1104/9631/23636/5691/5707/5709/129401/3837/5688/57122/4927/5721/8815/79902/5690/5705/5905/10197/5693/5714/9688/5718/5694/5704/9818/5689/6921/5685/5708/5684/79023/8480/5717/7514/5478/6396/23279/5713/23225/5719/5…
R-HSA-5663220 RHO GTPases Activate Formins 104/4982 140/10899 4.49806337439873e-12 2.96096654542316e-10 2.25148072351936e-10 347733/7280/378708/79019/332/147841/54821/10376/57405/84617/9212/701/5347/11130/10403/2491/79682/220134/4085/699/10383/81624/10726/83540/79172/55055/79980/11004/991/55143/64105/57551/81929/151648/1063/1058/54908/9735/9183/64946/23002/3619/55839/401541/1062/57122/57082/79902…
R-HSA-5419276 Mitochondrial translation termination 71/4982 87/10899 5.01607454363513e-12 3.19189543459982e-10 2.42707606865714e-10 6182/51073/6183/90480/64949/64928/51081/65003/64976/79590/54148/219927/122704/11222/65008/28998/28957/65993/55052/64968/64960/57129/51116/51258/63875/51253/26284/51069/64963/64979/116541/64432/3396/51021/51642/29088/51373/10573/51649/740/51318/29093/51264/128308/6150…
R-HSA-9716542 Signaling by Rho GTPases	Miro GTPases and RHOBTB3 419/4982 723/10899 5.69607975501703e-12 3.50768266204113e-10 2.66719659835942e-10 171177/85415/999/347733/7280/9590/5361/7037/10970/57480/9639/3336/80243/378708/2017/1152/4628/5881/79019/399693/332/147841/54821/10376/8352/57405/898/84617/9212/114822/8349/701/7074/1894/5347/64283/11130/3015/10403/23263/5364/2491/79682/6510/220134/4085/708/699/10383/9928/81624/5590/3012/301…
R-HSA-191859 snRNP Assembly 48/4982 53/10899 6.39319310794733e-12 3.69836534638529e-10 2.81218924907795e-10 10419/55706/23511/6637/6628/50628/23165/6636/81929/9631/25929/6632/23636/79084/129401/57122/4927/8487/79902/6635/9688/9818/6633/79760/79833/79023/8480/6396/96764/23279/23225/4686/10762/10073/8086/8021/22916/53371/7175/6634/1207/11218/9883/4928/348995/5903/51808/55746 48
R-HSA-194441 Metabolism of non-coding RNA 48/4982 53/10899 6.39319310794733e-12 3.69836534638529e-10 2.81218924907795e-10 10419/55706/23511/6637/6628/50628/23165/6636/81929/9631/25929/6632/23636/79084/129401/57122/4927/8487/79902/6635/9688/9818/6633/79760/79833/79023/8480/6396/96764/23279/23225/4686/10762/10073/8086/8021/22916/53371/7175/6634/1207/11218/9883/4928/348995/5903/51808/55746 48
R-HSA-450531 Regulation of mRNA stability by proteins that bind AU-rich elements 71/4982 88/10899 1.43704075599512e-11 8.06856118586672e-10 6.13522972915563e-10 5702/56915/10213/23404/3312/23016/5691/5707/5709/5688/5721/54512/1981/5690/5705/10197/11340/5693/5714/5718/1994/5393/5694/5704/8570/5689/5685/5578/5708/5684/677/5717/7514/7538/51010/5713/3184/5719/5600/5701/5715/8125/3842/54464/6418/5700/…
R-HSA-9648025 EML4 and NUDC in mitotic spindle formation 89/4982 117/10899 1.73054178192578e-11 9.43886931913233e-10 7.17719433767113e-10 347733/7280/378708/79019/332/147841/54821/10376/57405/84617/9212/701/5347/11130/10403/2491/79682/220134/4085/699/10383/10726/83540/79172/55055/79980/11004/991/55143/64105/57551/81929/151648/1063/1058/54908/9735/9183/64946/3619/55839/401541/1062/57122/57082/7990…
R-HSA-6798695 Neutrophil degranulation 290/4982 482/10899 5.17566869319666e-11 2.68590881053558e-09 2.04233037397842e-09 3577/5787/2358/3310/338339/2212/7130/230/3043/5223/10970/1378/2171/6286/5806/718/11314/302/8876/2821/2219/5036/4831/5702/326624/1512/6402/203068/226/10396/10383/5023/11010/10213/3320/2919/5273/3326/945/81567/6280/5315/23406/79980/5329/51316/5473/960/83858/411/3312/10855/8826/85…
R-HSA-69202 Cyclin E associated events during G1/S transition 67/4982 83/10899 5.20579497065565e-11 2.68590881053558e-09 2.04233037397842e-09 993/1869/898/5702/10213/5753/890/1163/1019/1026/7027/7465/5691/4609/5707/5709/5688/5721/6502/5690/5705/10197/91768/5693/5714/5718/5694/5704/1017/5689/8900/5685/5708/5684/5717/5713/5719/5701/10000/5715/9134/5934/1027/4149/5700/286826/5928/7314/8454/9861/5692…
R-HSA-72306 tRNA processing 82/4982 107/10899 5.58039240448315e-11 2.8034129210943e-09 2.13167898221116e-09 4234/10785/54517/115708/10248/55706/5901/54913/134637/51605/80324/10799/23511/10940/57604/54931/23165/348180/81929/9631/23636/3028/79691/80746/129401/57122/24140/4927/113179/79902/9836/9688/10775/54802/9818/55687/1653/79023/8480/54920/1478/57570/51367/6396/54888/112858/23279/23225/10556/205…
R-HSA-162906 HIV Infection 154/4982 231/10899 7.1714243502152e-11 3.51032027809252e-09 2.66920220754298e-09 926/940/2237/5902/10053/291/55706/5438/5702/5901/10213/23511/6749/23165/3978/7852/5435/81929/1104/9631/2547/11198/23636/5691/5433/5707/6877/5709/129401/3837/5688/57122/4927/5721/8815/79902/8148/5690/5705/5905/10197/5693/5714/9688/5718/5694/5704/9818/5437/5689/6921/5439/5685/5708/2959/5684/7…
R-HSA-68949 Orc1 removal from chromatin 59/4982 71/10899 7.71102897512075e-11 3.68008857837638e-09 2.79829183070829e-09 990/4173/4171/4175/84515/4172/4174/5702/4176/10213/23594/890/4998/5691/5707/5709/5688/5721/6502/5690/5705/10197/5693/5714/5718/5694/5704/1017/5689/8900/5685/5708/5684/5717/81620/5001/5713/5719/5701/5715/23595/5700/23198/7314/8454/9861/5692/4999/5686/9978/5706/5710/5695/7979/5720…
R-HSA-69656 Cyclin A:Cdk2-associated events at S phase entry 68/4982 85/10899 8.06254820645522e-11 3.75400110393244e-09 2.8544939606423e-09 993/1869/898/5702/10213/5753/890/1163/1019/1026/7027/7465/5691/4609/5707/5709/5688/5721/6502/5690/5705/10197/91768/5693/5714/5718/5694/5704/994/1017/5689/8900/5685/5708/5684/5717/5713/5719/5701/10000/5715/9134/5934/1027/4149/5700/286826/5928/7314/8454/9861/56…
R-HSA-3700989 Transcriptional Regulation by TP53 225/4982 362/10899 1.2145804261646e-10 5.52055722273385e-09 4.19776042025309e-09 54541/7161/9156/8794/8797/1111/1869/10769/332/5983/5052/898/5111/10419/9212/2821/27166/5438/2177/5984/5982/5933/891/672/6790/22974/5985/94241/3276/55215/665/890/995/6749/5932/28984/143686/116028/51499/1026/5435/1263/144455/83990/1763/641/26155/54205/11198/6119/7027/700…
R-HSA-69052 Switching of origins to a post-replicative state 72/4982 92/10899 1.50228349526809e-10 6.66943998248088e-09 5.07135603420977e-09 990/4173/4171/4175/84515/898/4172/51053/4174/5702/4176/10213/27338/23594/890/4998/5691/64682/5707/5709/5688/5721/6502/5690/5705/10197/5693/5714/25906/5718/5694/5704/1017/5689/8900/5685/5708/5684/5717/51529/81620/5001/5713/5719/51434/5701/5715/9134/23595/5700…
R-HSA-6790901 rRNA modification in the nucleus and cytosol 52/4982 61/10899 1.55506936765972e-10 6.74688050650546e-09 5.13024080861902e-09 27340/9136/27341/55651/56902/51602/84916/54433/55226/10436/57647/10607/22984/65083/23160/10528/92856/55127/84135/79050/1736/25879/55272/134430/5822/9277/2091/9790/54555/8602/55505/10813/10171/51096/27042/114049/10885/51118/25926/4809/88745/51077/51504/115939/1…
R-HSA-3371556 Cellular response to heat stress 70/4982 89/10899 1.79727877357647e-10 7.62445595279438e-09 5.79753784505718e-09 3310/2288/22824/55706/817/10808/3313/23511/3320/3326/23165/3312/81929/9631/23636/6119/9532/129401/57122/4927/10728/79902/51182/9688/64223/9818/6118/79023/8480/545/3309/3306/6396/23279/23225/7531/6117/3308/573/818/10762/57521/57805/8086/8021/9531/9530/3304/7266/84335/7415/…
R-HSA-73894 DNA Repair 210/4982 336/10899 2.5115203982919e-10 1.04228096529114e-08 7.92536986097147e-09 2138/9156/2237/63967/378708/1111/5888/54962/5983/5425/51514/8607/5111/7374/8349/5438/5591/2177/5984/56655/8914/3015/5982/9768/672/29089/5985/55215/3012/3014/890/2175/5932/5536/10635/2956/8338/4913/116028/55247/3978/2187/5424/3838/5889/5435/27339/83990/1763/83444/641/2547/10714/322/91442/10721/6…
R-HSA-6784531 tRNA processing in the nucleus 49/4982 57/10899 2.85981977208637e-10 1.16157360530061e-08 8.83245569027346e-09 10248/55706/5901/54913/10799/23511/10940/23165/81929/9631/23636/80746/129401/57122/4927/79902/9688/10775/9818/1653/79023/8480/1478/51367/6396/23279/23225/10556/11260/10762/116461/60528/339487/8086/8021/11102/10898/51493/53371/7175/51095/9883/4928/348995/5903/79074/10978/283…
R-HSA-69190 DNA strand elongation 31/4982 32/10899 4.90646998130684e-10 1.95134399881557e-08 1.4837767772417e-08 51659/2237/8318/9837/4173/4171/4175/5983/5425/84296/84515/4172/5111/64785/4174/23649/5984/5982/5985/4176/5422/3978/5424/1763/10714/6119/6118/5558/5557/6117/5981 31
R-HSA-195258 RHO GTPase Effectors 204/4982 327/10899 5.72455919046957e-10 2.23024152951151e-08 1.69584685792858e-08 85415/999/347733/7280/378708/2017/4628/79019/332/147841/54821/10376/8352/57405/84617/9212/114822/8349/701/5347/11130/3015/10403/2491/79682/220134/4085/699/10383/9928/81624/5590/3012/3014/10726/995/4629/4638/83540/79172/8338/55055/6280/79980/11004/991/55143/64105/4688/57551/81929/151…
R-HSA-69481 G2/M Checkpoints 115/4982 167/10899 9.7989638495603e-10 3.74124439776212e-08 2.84479392600919e-08 9156/990/55388/8318/63967/993/4173/4171/1111/4175/5983/84515/9088/4172/4174/8349/5984/5702/5982/891/672/5985/4176/10213/3014/23594/995/5932/9133/4998/116028/10926/83990/1763/51512/641/6119/121504/7465/5691/7334/5707/5709/11200/5688/983/5721/84126/8294/5690/5705/10197/5693/5714/5718/8341/8…
R-HSA-159234 Transport of Mature mRNAs Derived from Intronless Transcripts 38/4982 42/10899 1.19919375868133e-09 4.40242477946666e-08 3.34754694984121e-08 10189/55706/23511/23165/81929/9631/23636/129401/57122/4927/79902/9688/9818/79023/8480/6396/23279/23225/4686/10762/55339/8086/8021/10482/7884/10898/22916/53371/7175/9883/4928/348995/5903/53981/51692/8189/81608/55746 38
R-HSA-379724 tRNA Aminoacylation 38/4982 42/10899 1.19919375868133e-09 4.40242477946666e-08 3.34754694984121e-08 10056/124454/7407/7453/3376/55157/7965/9521/54938/2617/23395/57505/5917/51520/6897/3735/79731/92935/2193/5464/4141/2058/833/79587/4677/16/55699/3035/8565/10667/5859/80222/1615/51067/6301/27068/23438/9255 38
R-HSA-4615885 SUMOylation of DNA replication proteins 40/4982 45/10899 1.50440541249857e-09 5.41869798577316e-08 4.12030797186799e-08 332/5111/9212/55706/6790/23511/23165/55143/81929/9631/7153/23636/3619/129401/57122/4927/79902/5905/9688/9818/79023/8480/6396/23279/23225/10762/7341/8086/8021/53371/7175/9883/4928/348995/5903/6612/7329/55746/7155/7150 40
R-HSA-187577 SCF(Skp2)-mediated degradation of p27/p21 50/4982 60/10899 1.82531633400873e-09 6.45283126226419e-08 4.90664956061996e-08 898/5702/10213/5753/890/1163/1019/1026/5691/5707/5709/5688/5721/6502/5690/5705/10197/5693/5714/5718/5694/5704/1017/5689/8900/5685/5708/5684/5717/5713/5719/5701/5715/9134/1027/5700/7314/8454/9861/5692/5686/5706/5710/5695/7979/5720/5696/6500/5716/9491 50
R-HSA-165054 Rev-mediated nuclear export of HIV RNA 32/4982 34/10899 2.18731752546073e-09 7.59198028382643e-08 5.77284376576143e-08 5902/55706/5901/23511/23165/81929/1104/9631/23636/129401/57122/4927/79902/5905/9688/9818/79023/8480/7514/6396/23279/23225/10762/8086/8021/53371/7175/9883/4928/348995/5903/55746 32
R-HSA-159231 Transport of Mature mRNA Derived from an Intronless Transcript 37/4982 41/10899 2.38798491038627e-09 8.14046998915605e-08 6.18990825455388e-08 10189/55706/23511/23165/81929/9631/23636/129401/57122/4927/79902/9688/9818/79023/8480/6396/23279/23225/4686/10762/55339/8086/8021/10482/10898/22916/53371/7175/9883/4928/348995/5903/53981/51692/8189/81608/55746 37
R-HSA-68962 Activation of the pre-replicative complex 31/4982 33/10899 4.5253285778514e-09 1.51558811493304e-07 1.15243363044452e-07 990/55388/8318/4173/4171/4175/84515/4172/51053/4174/23649/56655/4176/23594/5422/4998/10926/6119/5427/54107/8317/1017/6118/5558/5557/81620/5001/6117/23595/4999/5426 31
R-HSA-174143 APC/C-mediated degradation of cell cycle proteins 67/4982 88/10899 5.2276038915202e-09 1.69143997100204e-07 1.28614911086643e-07 9212/701/5347/5702/4085/891/6790/10213/27338/890/991/9232/5691/64682/5707/5709/4751/5688/983/5721/6502/5690/5705/10197/5693/26271/5714/25906/5718/5694/5704/1017/5689/8900/5685/5708/5684/5717/51529/5713/5719/51434/5701/5715/5700/23198/7314/8454/9861/5692/110…
R-HSA-453276 Regulation of mitotic cell cycle 67/4982 88/10899 5.2276038915202e-09 1.69143997100204e-07 1.28614911086643e-07 9212/701/5347/5702/4085/891/6790/10213/27338/890/991/9232/5691/64682/5707/5709/4751/5688/983/5721/6502/5690/5705/10197/5693/26271/5714/25906/5718/5694/5704/1017/5689/8900/5685/5708/5684/5717/51529/5713/5719/51434/5701/5715/5700/23198/7314/8454/9861/5692/11065/5686/9184/8697…
R-HSA-168325 Viral Messenger RNA Synthesis 38/4982 43/10899 5.74741213019463e-09 1.82863495942359e-07 1.39047040834007e-07 55706/5438/23511/23165/5435/81929/9631/23636/5433/129401/57122/4927/79902/9688/9818/5437/5439/79023/8480/5441/5434/6396/23279/23225/5432/10762/8086/8021/53371/7175/5430/9883/4928/348995/5431/5440/5903/55746 38
R-HSA-379716 Cytosolic tRNA aminoacylation 24/4982 24/10899 6.7192042319635e-09 2.09303630766922e-07 1.59151777909396e-07 10056/7407/7453/3376/7965/9521/2617/5917/51520/6897/3735/2193/5464/4141/2058/833/4677/16/3035/8565/5859/1615/6301/9255 24
R-HSA-3371453 Regulation of HSF1-mediated heat shock response 55/4982 69/10899 6.79770828053912e-09 2.09303630766922e-07 1.59151777909396e-07 3310/22824/55706/10808/3313/23511/23165/3312/81929/9631/23636/6119/9532/129401/57122/4927/79902/51182/9688/9818/6118/79023/8480/545/3309/3306/6396/23279/23225/7531/6117/3308/573/10762/57805/8086/8021/9531/9530/3304/7266/53371/7175/3337/9883/4928/348995/2700…
R-HSA-177243 Interactions of Rev with host cellular proteins 33/4982 36/10899 7.07262744910298e-09 2.14311838100597e-07 1.62959954090443e-07 5902/55706/5901/23511/23165/81929/1104/9631/23636/129401/3837/57122/4927/79902/5905/9688/9818/79023/8480/7514/6396/23279/23225/10762/8086/8021/53371/7175/9883/4928/348995/5903/55746 33
R-HSA-72202 Transport of Mature Transcript to Cytoplasm 64/4982 84/10899 1.09817904551572e-08 3.27566218420235e-07 2.49077122329963e-07 55110/10189/55706/23511/23165/9775/29107/81929/9631/23636/10212/84321/129401/57122/4927/79902/79228/9688/9818/6432/6426/79023/8480/4116/10921/6396/23279/23225/6430/6428/8683/6431/199746/4686/10762/11338/55339/8086/8021/10482/7884/8563/80145/10898/9939/22916/53371…
R-HSA-159230 Transport of the SLBP Dependant Mature mRNA 32/4982 35/10899 1.42617692049555e-08 4.18857190957847e-07 3.18493598925241e-07 10189/55706/23511/23165/81929/9631/23636/129401/57122/4927/79902/9688/9818/79023/8480/6396/23279/23225/4686/10762/8086/8021/10482/7884/22916/53371/7175/9883/4928/348995/5903/55746 32
R-HSA-351202 Metabolism of polyamines 48/4982 59/10899 1.83263782756348e-08 5.26702894848923e-07 4.00498079455578e-07 6723/79814/5702/10213/1728/4953/113451/5691/5707/5709/5688/5721/5690/5705/10197/5693/5714/5718/5694/5704/5689/5685/5708/5684/5717/5713/5719/6611/5701/5715/5700/54498/23198/9861/5692/5686/4947/5706/6303/5710/5695/7979/4946/5720/5696/5716/9491/262 48
R-HSA-2262752 Cellular responses to stress 433/4982 784/10899 1.8485643768925e-08 5.26702894848923e-07 4.00498079455578e-07 6347/2034/3310/213/90993/3397/79094/347733/4199/7280/3043/116832/79400/2288/1869/10376/5052/8352/898/84617/2878/22824/55706/8349/817/10808/3015/5702/113235/23657/200916/153222/56915/6139/10383/7422/3012/10213/23404/3014/5753/10954/3313/23511/27338/112399/890/3320/4001/3326/1…
R-HSA-168333 NEP/NS2 Interacts with the Cellular Export Machinery 29/4982 31/10899 1.92574141158502e-08 5.40623581575852e-07 4.11083189872405e-07 55706/5901/23511/23165/81929/9631/23636/129401/57122/4927/79902/9688/9818/79023/8480/7514/6396/23279/23225/10762/8086/8021/53371/7175/9883/4928/348995/5903/55746 29
R-HSA-9615933 Postmitotic nuclear pore complex (NPC) reformation 26/4982 27/10899 2.11547769882042e-08 5.85282163340317e-07 4.45040998729727e-07 55706/5901/23511/23165/81929/1104/9631/23636/129401/3837/57122/79902/5905/9688/9818/79023/6396/23279/3842/7341/53371/9883/4928/348995/7329/55746 26
R-HSA-72312 rRNA processing 132/4982 204/10899 2.77583123247336e-08 7.57008831827378e-07 5.75619739786581e-07 10969/116832/27340/55720/9136/27341/55651/8568/705/200916/56902/51602/54913/84916/56915/6139/10799/4691/23404/79922/26354/57418/54433/23246/54931/51388/9188/23481/55226/10436/57647/10607/22984/84946/65083/23160/10528/23016/92856/55127/51121/6218/10200/3028/90459/84135/79050/1736/55759/258…
R-HSA-176814 Activation of APC/C and APC/C:Cdc20 mediated degradation of mitotic proteins 59/4982 77/10899 2.86562613852288e-08 7.60544966827695e-07 5.78308571175535e-07 701/5347/5702/4085/891/10213/27338/890/991/9232/5691/64682/5707/5709/4751/5688/983/5721/5690/5705/10197/5693/5714/25906/5718/5694/5704/5689/8900/5685/5708/5684/5717/51529/5713/5719/51434/5701/5715/5700/23198/7314/9861/5692/11065/…
R-HSA-159227 Transport of the SLBP independent Mature mRNA 31/4982 34/10899 2.86847761192216e-08 7.60544966827695e-07 5.78308571175535e-07 10189/55706/23511/23165/81929/9631/23636/129401/57122/4927/79902/9688/9818/79023/8480/6396/23279/23225/4686/10762/8086/8021/10482/22916/53371/7175/9883/4928/348995/5903/55746 31
R-HSA-176187 Activation of ATR in response to replication stress 33/4982 37/10899 3.6555851717098e-08 9.55960560656712e-07 7.26900065146043e-07 990/55388/8318/63967/993/4173/4171/1111/4175/5983/84515/4172/4174/5984/5982/5985/4176/23594/995/4998/10926/6119/84126/8317/1017/6118/545/5001/5810/6117/23595/4999/5883 33
R-HSA-2980766 Nuclear Envelope Breakdown 43/4982 52/10899 4.06828924626272e-08 1.04950867177237e-06 7.98032840767608e-07 55706/5347/891/23511/4001/9133/23165/81929/9631/23636/64900/7443/129401/57122/983/4927/7112/8815/79902/9688/9818/5578/79023/8480/6396/23279/23225/140609/10762/8086/8021/53371/7175/23399/9883/4928/348995/5903/9663/5579/23175/55746/23592 43
R-HSA-176409 APC/C:Cdc20 mediated degradation of mitotic proteins 58/4982 76/10899 4.85233684318707e-08 1.23508147115255e-06 9.39140000948066e-07 701/5702/4085/891/10213/27338/890/991/9232/5691/64682/5707/5709/4751/5688/983/5721/5690/5705/10197/5693/5714/25906/5718/5694/5704/5689/8900/5685/5708/5684/5717/51529/5713/5719/51434/5701/5715/5700/23198/7314/9861/5692/11065/5686/9184/8697/8881/5706/5710…
R-HSA-176408 Regulation of APC/C activators between G1/S and early anaphase 61/4982 81/10899 5.18562975630188e-08 1.30254831641846e-06 9.90440918828296e-07 701/5347/5702/4085/891/10213/27338/890/991/5691/64682/5707/5709/5688/983/5721/5690/5705/10197/5693/26271/5714/25906/5718/5694/5704/1017/5689/8900/5685/5708/5684/5717/51529/5713/5719/51434/5701/5715/5700/23198/7314/8454/9861/5692/11065/5686/918…
R-HSA-69615 G1/S DNA Damage Checkpoints 53/4982 68/10899 5.28295480902519e-08 1.30976113382196e-06 9.95925452036327e-07 993/1111/898/5702/10213/890/1026/5691/5707/5709/11200/5688/5721/5690/5705/10197/5693/5714/5718/5694/5704/1017/5689/8900/5685/5708/5684/5717/57060/5713/5719/5701/7157/5715/9134/1027/5700/23198/7314/9861/5692/25946/5686/4193/4194/5706/5710/5695/7979/5720/5696/5716/9491 53
R-HSA-168274 Export of Viral Ribonucleoproteins from Nucleus 30/4982 33/10899 5.7537557371173e-08 1.37298996276962e-06 1.04400383703747e-06 55706/5901/23511/23165/81929/9631/23636/129401/57122/4927/79902/9688/9818/79023/8480/7514/6396/23279/23225/10762/8086/8021/3304/53371/7175/9883/4928/348995/5903/55746 30
R-HSA-180746 Nuclear import of Rev protein 30/4982 33/10899 5.7537557371173e-08 1.37298996276962e-06 1.04400383703747e-06 55706/5901/23511/23165/81929/1104/9631/23636/129401/3837/57122/4927/79902/9688/9818/79023/8480/6396/23279/23225/10762/8086/8021/53371/7175/9883/4928/348995/5903/55746 30
R-HSA-180910 Vpr-mediated nuclear import of PICs 30/4982 33/10899 5.7537557371173e-08 1.37298996276962e-06 1.04400383703747e-06 55706/23511/23165/81929/9631/23636/129401/57122/4927/8815/79902/9688/9818/79023/8480/6396/23279/23225/3159/10762/8086/8021/53371/7175/9883/4928/348995/5903/11168/55746 30
R-HSA-9604323 Negative regulation of NOTCH4 signaling 44/4982 54/10899 6.67844034541764e-08 1.57396822461756e-06 1.19682511193384e-06 5702/10213/5691/5707/5709/5688/5721/5690/5705/10197/5693/5714/5718/5694/5704/5689/5685/5708/5684/5717/5713/5719/5701/5715/5700/7314/10460/8454/9861/5692/207/5686/9978/7534/5706/5710/5695/7979/5720/55294/5696/6500/5716/9491 44
R-HSA-176033 Interactions of Vpr with host cellular proteins 32/4982 36/10899 7.17749032517756e-08 1.67095475984926e-06 1.27057242084979e-06 291/55706/23511/23165/81929/9631/23636/129401/57122/4927/8815/79902/9688/9818/79023/8480/6396/23279/23225/3159/10762/8086/8021/53371/7175/9883/4928/348995/292/5903/11168/55746 32
R-HSA-69306 DNA Replication 122/4982 188/10899 7.26764382880831e-08 1.67155808062591e-06 1.27103117817713e-06 51659/990/55388/2237/8318/9837/4173/4171/4175/5983/5425/84296/84515/8352/898/4172/5111/51053/64785/4174/8349/23649/5984/56655/3015/5702/5982/5985/4176/3012/10213/3014/27338/23594/890/5422/8338/4998/3978/10926/5424/1763/10714/6119/121504/5691/64682/5707/5709/3837/5688/5427/54107/5721/6502/…
R-HSA-6791312 TP53 Regulates Transcription of Cell Cycle Genes 40/4982 48/10899 8.03603545972598e-08 1.82628472531153e-06 1.38868332067195e-06 1869/10769/898/5111/5933/891/6790/3276/890/995/28984/1026/1263/144455/7027/983/10498/1017/8900/79733/9125/57060/581/5325/7157/9134/7832/5934/1027/85456/23019/1820/55571/25946/1874/7029/55835/246175/4850/4849 40
R-HSA-159236 Transport of Mature mRNA derived from an Intron-Containing Transcript 57/4982 75/10899 8.18422532163137e-08 1.83808072223462e-06 1.39765284439996e-06 55110/10189/55706/23511/23165/9775/29107/81929/9631/23636/10212/84321/129401/57122/4927/79902/79228/9688/9818/6432/6426/79023/8480/4116/10921/6396/23279/23225/6430/6428/8683/6431/199746/4686/10762/11338/8086/8021/10482/8563/80145/9939/2…
R-HSA-9755511 KEAP1-NFE2L2 pathway 73/4982 102/10899 9.70845805013675e-08 2.15505190903617e-06 1.63867364151023e-06 4199/5052/5702/23657/10213/1728/5691/4609/3162/5707/5709/5688/5721/6502/5690/5705/10197/5693/5714/5718/5694/5704/5689/5685/5708/5684/5717/4851/5713/5719/8878/4097/5701/64839/10000/5715/5226/1460/5700/7975/23198/7314/571/8454/9861/5692/1459/207/7415/5686/9978/7353/2936/1457/5580/5706…
R-HSA-8948751 Regulation of PTEN stability and activity 53/4982 69/10899 1.26594092035263e-07 2.77779450224502e-06 2.11219906735181e-06 80243/5702/10213/5691/5707/5709/5688/5721/5690/5705/10197/5693/5714/5718/8975/5694/5704/5689/5685/5708/5684/5717/5713/5719/5701/10000/5728/81847/5715/1460/5700/10273/23198/7314/9861/5692/23608/1459/207/5686/1457/5706/23252/5710/208/5695/4734/7979/5720/5696/5716/9…
R-HSA-72165 mRNA Splicing - Minor Pathway 41/4982 50/10899 1.34834590627342e-07 2.92499128985905e-06 2.2241256037692e-06 5438/79622/6637/6628/6636/5435/4904/6632/55599/5433/6635/23450/6633/5437/5439/6432/6426/5441/5434/9416/10907/9343/6431/51639/9410/4686/83443/10992/55954/5432/10262/10594/22916/6634/5430/23451/23020/5431/5440/6427/11325 41
R-HSA-179419 APC:Cdc20 mediated degradation of cell cycle proteins prior to satisfation of the cell cycle checkpoint 56/4982 74/10899 1.37483573307496e-07 2.94894540948326e-06 2.24234000699039e-06 701/5702/4085/10213/27338/890/991/5691/64682/5707/5709/4751/5688/983/5721/5690/5705/10197/5693/5714/25906/5718/5694/5704/5689/8900/5685/5708/5684/5717/51529/5713/5719/51434/5701/5715/5700/23198/7314/986…
R-HSA-3301854 Nuclear Pore Complex (NPC) Disassembly 31/4982 35/10899 1.40463079704785e-07 2.97937799062704e-06 2.26548054868886e-06 55706/891/23511/9133/23165/81929/9631/23636/129401/57122/983/4927/79902/9688/9818/79023/8480/6396/23279/23225/140609/10762/8086/8021/53371/7175/9883/4928/348995/5903/55746 31
R-HSA-69563 p53-Dependent G1 DNA Damage Response 51/4982 66/10899 1.55971096949807e-07 3.2364002617085e-06 2.46091696445978e-06 898/5702/10213/890/1026/5691/5707/5709/11200/5688/5721/5690/5705/10197/5693/5714/5718/5694/5704/1017/5689/8900/5685/5708/5684/5717/57060/5713/5719/5701/7157/5715/9134/1027/5700/23198/7314/9861/5692/25946/5686/4193/4194/5706/5710/5695/7979/5720/5696/5716/9491 51
R-HSA-69580 p53-Dependent G1/S DNA damage checkpoint 51/4982 66/10899 1.55971096949807e-07 3.2364002617085e-06 2.46091696445978e-06 898/5702/10213/890/1026/5691/5707/5709/11200/5688/5721/5690/5705/10197/5693/5714/5718/5694/5704/1017/5689/8900/5685/5708/5684/5717/57060/5713/5719/5701/7157/5715/9134/1027/5700/23198/7314/9861/5692/25946/5686/4193/4194/5706/5710/5695/7979/5720/5696/5716/9491 51
R-HSA-8868773 rRNA processing in the nucleus and cytosol 124/4982 194/10899 2.02599550523168e-07 4.11449512711412e-06 3.12860896048655e-06 10969/116832/27340/55720/9136/27341/55651/8568/705/200916/56902/51602/54913/84916/56915/6139/10799/4691/23404/26354/57418/54433/23246/51388/9188/23481/55226/10436/57647/10607/22984/84946/65083/23160/10528/23016/92856/55127/51121/6218/10200/90459/84135/79050/17…
R-HSA-9711123 Cellular response to chemical stress 124/4982 194/10899 2.02599550523168e-07 4.11449512711412e-06 3.12860896048655e-06 213/4199/3043/79400/5052/2878/5702/23657/10213/5753/1728/4688/54205/7001/30001/5691/4609/3162/5707/5709/3163/847/5688/653361/5721/6502/5690/5705/10197/85441/5693/7295/5714/6604/5718/10498/5694/5704/5689/5685/5708/5684/1337/1349/5717/9973/10935/4851/10628/9377/96764/…
R-HSA-8953897 Cellular responses to stimuli 434/4982 798/10899 2.07142874460348e-07 4.16248155099794e-06 3.16509721751601e-06 6347/2034/3310/213/90993/3397/79094/347733/4199/7280/3043/116832/79400/2288/1869/10376/5052/8352/898/84617/2878/22824/55706/8349/817/10808/3015/5702/113235/23657/200916/153222/56915/6139/10383/7422/3012/10213/23404/3014/5753/10954/3313/23511/27338/112399/890/3320/4001/3326…
R-HSA-5658442 Regulation of RAS by GAPs 52/4982 68/10899 2.14887109037193e-07 4.27311969950001e-06 3.2492250368672e-06 5702/161742/10213/399473/5691/5707/5709/10156/5688/22821/5721/8437/5690/5705/3265/10197/5693/5714/5718/5694/5704/9462/5689/5685/5708/5684/5717/5921/5713/5719/5701/200734/5715/5700/23198/7314/9861/5692/5686/9978/64926/5706/5710/5695/8452/7979/8831/4763/5720/5696/5716/9491 52
R-HSA-168271 Transport of Ribonucleoproteins into the Host Nucleus 28/4982 31/10899 2.29473702892319e-07 4.48022406301841e-06 3.40670452036193e-06 55706/23511/23165/81929/9631/23636/129401/3837/57122/4927/79902/9688/9818/79023/8480/6396/23279/23225/10762/8086/8021/53371/7175/9883/4928/348995/5903/55746 28
R-HSA-174184 Cdc20:Phospho-APC/C mediated degradation of Cyclin A 55/4982 73/10899 2.29995787415298e-07 4.48022406301841e-06 3.40670452036193e-06 701/5702/4085/10213/27338/890/991/5691/64682/5707/5709/5688/983/5721/5690/5705/10197/5693/5714/25906/5718/5694/5704/5689/8900/5685/5708/5684/5717/51529/5713/5719/51434/5701/5715/5700/23198/7314/9861/5692/11065/5686/9184/8697/8881/5706/5710/5695/7979/996…
R-HSA-1236978 Cross-presentation of soluble exogenous antigens (endosomes) 40/4982 49/10899 2.43962497295631e-07 4.70428694280161e-06 3.57707904062387e-06 4360/2209/5702/10213/5691/5707/5709/5688/5721/5690/5705/10197/5693/5714/5718/5694/5704/5689/5685/5708/5684/5717/5713/5719/9902/5701/5715/5700/23198/9861/5692/5686/5706/5710/5695/7979/5720/5696/5716/9491 40
R-HSA-168276 NS1 Mediated Effects on Host Pathways 34/4982 40/10899 3.01395669726244e-07 5.75364333507399e-06 4.37499609002621e-06 55706/23511/23165/3838/81929/9631/23636/129401/3837/57122/4927/79902/9688/9818/79023/8480/6396/23279/23225/3841/10762/8086/8021/10898/53371/7175/9883/4928/348995/5903/3840/5610/3839/55746 34
R-HSA-5663202 Diseases of signal transduction by growth factor receptors and second messengers 249/4982 433/10899 3.36653998219598e-07 6.35390546373554e-06 4.83142766093646e-06 5292/941/152831/255324/940/5159/1848/2247/22943/22866/29851/8322/2261/2263/5245/2260/4254/145957/2322/5438/817/79412/5702/161742/3667/7525/10213/3320/6654/3082/1950/7450/1026/5435/9715/8826/399473/9148/5156/5604/3815/5691/…
R-HSA-1538133 G0 and Early G1 25/4982 27/10899 3.3949625840808e-07 6.35390546373554e-06 4.83142766093646e-06 990/993/4605/1869/898/5111/5933/890/7153/7027/4609/983/1017/8900/9134/5934/4149/286826/5928/91750/1874/7029/132660/1859/3065 25
R-HSA-6804756 Regulation of TP53 Activity through Phosphorylation 66/4982 92/10899 3.44845380031026e-07 6.39135757746823e-06 4.85990576456601e-06 9156/1111/5983/9212/5984/5982/672/6790/22974/5985/94241/890/6749/5932/116028/1263/83990/1763/641/26155/11198/6119/6877/11200/84126/8148/83695/1017/6118/8900/5562/5300/545/7156/51422/112858/80010/6881/5810/6117/11073/5600/7157/6875/6880/6878/1460/580/731…
R-HSA-9013694 Signaling by NOTCH4 60/4982 82/10899 3.82517608673702e-07 6.90459196279049e-06 5.25016256330848e-06 2324/5702/10213/5691/59/5707/5709/5688/5721/5690/5705/10197/5693/5714/5718/5694/5704/4088/5689/5685/5708/5684/3280/5717/4851/8850/5713/5719/5701/182/5715/5700/5664/55534/7314/10460/8454/9861/5692/207/83464/5686/9978/4853/7534/5706/5710/1387/5695/102/7979/2648/5720/55294/5696/6500/5716…
R-HSA-180786 Extension of Telomeres 41/4982 51/10899 3.83387505529488e-07 6.90459196279049e-06 5.25016256330848e-06 2237/79075/7015/5983/5425/8607/5111/55651/23649/5984/5982/5985/10856/890/5422/54433/3978/5424/1763/641/10714/6119/23243/1736/63922/80119/1017/6118/8900/5558/55505/5557/55135/6117/55164/80169/65057/7486/54386/7014/5981 41
R-HSA-350562 Regulation of ornithine decarboxylase (ODC) 41/4982 51/10899 3.83387505529488e-07 6.90459196279049e-06 5.25016256330848e-06 5702/10213/1728/4953/5691/5707/5709/5688/5721/5690/5705/10197/5693/5714/5718/5694/5704/5689/5685/5708/5684/5717/5713/5719/5701/5715/5700/23198/9861/5692/5686/4947/5706/5710/5695/7979/4946/5720/5696/5716/9491 41
R-HSA-8852276 The role of GTSE1 in G2/M progression after G2 checkpoint 57/4982 77/10899 3.88790362806497e-07 6.93645609904302e-06 5.27439164102469e-06 347733/7280/10376/84617/5347/5702/891/10383/10213/3320/3326/9133/1026/51512/5691/5707/5709/5688/983/5721/5690/5705/10197/5693/5714/5718/5694/5704/5689/63943/5685/5708/5684/5717/7846/5713/5719/5701/7157/5715/5700/23198/84790/79861/7314/9861/5692/56…
R-HSA-450408 AUF1 (hnRNP D0) binds and destabilizes mRNA 44/4982 56/10899 4.8342117743562e-07 8.54491692337592e-06 6.49744448034816e-06 5702/10213/3312/5691/5707/5709/5688/5721/1981/5690/5705/10197/5693/5714/5718/5694/5704/5689/5685/5708/5684/5717/5713/3184/5719/5701/5715/5700/23198/7314/9861/5692/3304/5686/3315/26986/5706/5710/5695/7979/5720/5696/5716/9491 44
R-HSA-9759194 Nuclear events mediated by NFE2L2 58/4982 79/10899 4.93999400509605e-07 8.65178766580583e-06 6.57870761277397e-06 4199/5052/5702/23657/10213/1728/5691/4609/3162/5707/5709/5688/5721/5690/5705/10197/5693/5714/5718/5694/5704/5689/5685/5708/5684/5717/4851/5713/5719/8878/4097/5701/5715/5226/5700/7975/7314/571/8454/9861/5692/5686/9978/2936/5706/5710/2729/1387/5695/7979/2730/5720/5696/6500…
R-HSA-1428517 The citric acid (TCA) cycle and respiratory electron transport 114/4982 178/10899 5.36033500092522e-07 9.30261774251477e-06 7.07359039835013e-06 4199/3939/516/6566/91942/10131/29078/7416/9481/9123/137872/8801/4726/2271/1537/54205/27089/521/4706/4700/5163/4712/2739/28976/10975/4708/518/1737/80224/9551/5164/81889/4191/7384/5165/1337/2110/3419/1349/4709/55967/79944/29796/506/9377/84987…
R-HSA-70326 Glucose metabolism 65/4982 91/10899 5.47520904625356e-07 9.41637303540364e-06 7.16008845403855e-06 5313/230/5223/3099/5210/7167/2023/2026/5091/5106/1468/5230/2821/55706/226/23511/23165/5315/81929/9631/23636/10165/2542/129401/2597/57122/5214/4927/3098/79902/5209/283871/5519/9688/5211/9818/2806/79023/4191/8480/92579/6396/23279/23225/2805/5567/4190/10762/6576/8402/54020/8086/8604/8021/53…
R-HSA-73933 Resolution of Abasic Sites (AP sites) 33/4982 39/10899 5.64776119766885e-07 9.62640725566949e-06 7.31979576276818e-06 2237/5983/5425/5111/7374/5984/56655/5982/5985/4913/3978/5424/10714/6119/54936/5427/54107/3980/10038/6118/670/142/6117/4350/7515/8505/252969/6996/328/23583/5426/8930/5981 33
R-HSA-110373 Resolution of AP sites via the multiple-nucleotide patch replacement pathway 24/4982 26/10899 6.9115199298567e-07 1.16761872089349e-05 8.87842196858164e-06 2237/5983/5425/5111/5984/56655/5982/5985/3978/5424/10714/6119/54936/5427/54107/10038/6118/670/142/6117/8505/328/5426/5981 24
R-HSA-195253 Degradation of beta-catenin by the destruction complex 60/4982 83/10899 7.66589420963054e-07 1.28370105668287e-05 9.76109705916944e-06 51176/5702/10213/10023/5691/5707/5709/5688/5721/5690/5705/10197/5693/5714/5519/5718/5694/5704/5689/5685/5708/5684/7088/5717/5713/5719/8312/5701/6934/5715/5700/7091/23198/7314/8454/9861/5692/5526/5686/9978/139285/54764/5706/5515/5710/5695/7090/5528/797…
R-HSA-5685942 HDR through Homologous Recombination (HRR) 51/4982 68/10899 8.0810512580615e-07 1.34145450883821e-05 1.02002468511367e-05 9156/1111/5888/5983/5425/5111/5984/56655/5982/672/5985/5932/10635/116028/5424/5889/83990/1763/641/10714/6119/675/5427/54107/7517/84126/83695/7516/6118/79728/5892/348654/545/7156/80010/146956/5810/6117/11073/580/7314/7486/51426/5429/5883/84464/5426/7979/5981/23514…
R-HSA-69017 CDK-mediated phosphorylation and removal of Cdc6 54/4982 73/10899 8.18304780560876e-07 1.34667571214717e-05 1.02399482068371e-05 990/898/5702/10213/27338/890/5691/64682/5707/5709/5688/5721/5690/5705/10197/5693/5714/25906/5718/5694/5704/1017/5689/8900/5685/5708/5684/5717/51529/5713/5719/51434/5701/5715/9134/5700/23198/7314/9861/5692/11065/5686/8697/8881/5706/5710/5695/7979/996/51433/57…
R-HSA-8941858 Regulation of RUNX3 expression and activity 43/4982 55/10899 8.39071577569684e-07 1.36904926630814e-05 1.04100738233792e-05 5702/10213/5691/5707/5709/5688/5721/5690/5705/10197/6714/5693/5714/5718/5694/5704/5689/5685/5708/5684/5717/5713/5719/5701/5715/5700/865/7314/9861/5692/5686/7040/4193/5706/5710/5695/57154/64750/7979/5720/5696/5716/9491 43
R-HSA-73886 Chromosome Maintenance 93/4982 141/10899 8.70026498936478e-07 1.40752592073706e-05 1.07026453348207e-05 2237/378708/79075/7015/79019/5983/387103/5425/8607/5111/55651/8349/23649/5438/5984/3015/2491/5982/79682/5985/3012/11339/10856/3014/890/5422/54433/79172/8338/3978/5424/64105/5435/1763/641/1058/55355/10714/64946/6119/121504/201254/55839/401541/23243/5433/1736/63922/54069/57082/8294/80…
R-HSA-69601 Ubiquitin Mediated Degradation of Phosphorylated Cdc25A 41/4982 52/10899 1.01088738388726e-06 1.59486282300891e-05 1.2127130947199e-05 993/1111/5702/10213/5691/5707/5709/11200/5688/5721/5690/5705/10197/5693/5714/5718/5694/5704/5689/5685/5708/5684/5717/5713/5719/5701/5715/5700/23198/7314/9861/5692/5686/5706/5710/5695/7979/5720/5696/5716/9491 41
R-HSA-69610 p53-Independent DNA Damage Response 41/4982 52/10899 1.01088738388726e-06 1.59486282300891e-05 1.2127130947199e-05 993/1111/5702/10213/5691/5707/5709/11200/5688/5721/5690/5705/10197/5693/5714/5718/5694/5704/5689/5685/5708/5684/5717/5713/5719/5701/5715/5700/23198/7314/9861/5692/5686/5706/5710/5695/7979/5720/5696/5716/9491 41
R-HSA-69613 p53-Independent G1/S DNA damage checkpoint 41/4982 52/10899 1.01088738388726e-06 1.59486282300891e-05 1.2127130947199e-05 993/1111/5702/10213/5691/5707/5709/11200/5688/5721/5690/5705/10197/5693/5714/5718/5694/5704/5689/5685/5708/5684/5717/5713/5719/5701/5715/5700/23198/7314/9861/5692/5686/5706/5710/5695/7979/5720/5696/5716/9491 41
R-HSA-3232142 SUMOylation of ubiquitinylation proteins 32/4982 38/10899 1.05371828856026e-06 1.64881001054225e-05 1.25373383945177e-05 55706/23511/23165/81929/9631/23636/129401/57122/4927/79902/9688/9818/79023/8480/6396/23279/23225/10762/7341/8086/8021/53371/4193/7175/9883/4928/348995/5903/8554/5371/7329/55746 32
R-HSA-5633007 Regulation of TP53 Activity 103/4982 160/10899 1.31288985472844e-06 2.03764775014357e-05 1.54940103523365e-05 7161/9156/1111/5983/10419/9212/5984/5982/672/6790/22974/5985/94241/890/6749/5932/116028/1263/83990/1763/641/26155/11198/6119/133746/6877/11200/983/10848/5305/84126/8148/5519/64223/83695/1017/6118/8900/26013/53615/5562/5300/545/7156/51422/112858/80010/5931/6881/5810/6117/1107…
R-HSA-8854050 FBXL7 down-regulates AURKA during mitotic entry and in early mitosis 42/4982 54/10899 1.44943939641148e-06 2.23143532883025e-05 1.69675460751395e-05 5702/6790/10213/5691/5707/5709/5688/5721/5690/5705/10197/5693/5714/5718/5694/5704/5689/5685/5708/5684/5717/5713/5719/5701/5715/5700/23198/7314/8454/9861/5692/5686/9978/5706/5710/5695/7979/5720/5696/6500/5716/9491 42
R-HSA-76002 Platelet activation	signaling and aggregation 158/4982 263/10899 1.54043947429899e-06 2.35255916514941e-05 1.78885560847015e-05 213/2151/7018/51764/64805/4352/9564/10411/150/226/7422/2788/5590/6654/3082/1950/6414/2791/7450/1191/5473/5175/1675/7225/5341/66005/7873/10681/2149/54331/6403/7078/80739/11343/2814/22927/1277/5155/10235/6714/1608/7123/2769/374354/83706/3690/5578/87/5054/5908/6678/7410/409/78991/2621/2811/259…
R-HSA-5693579 Homologous DNA Pairing and Strand Exchange 35/4982 43/10899 1.61430081499821e-06 2.4457938538346e-05 1.85975006172309e-05 9156/1111/5888/5983/5984/5982/672/5985/5932/10635/116028/5889/83990/1763/641/6119/675/7517/84126/83695/7516/6118/79728/5892/545/7156/80010/5810/6117/11073/580/7486/5883/7979/4361 35
R-HSA-174178 APC/C:Cdh1 mediated degradation of Cdc20 and other APC/C:Cdh1 targeted proteins in late mitosis/early G1 54/4982 74/10899 1.68368307284299e-06 2.53082754807659e-05 1.92440858470824e-05 9212/5347/5702/6790/10213/27338/991/9232/5691/64682/5707/5709/5688/5721/6502/5690/5705/10197/5693/5714/25906/5718/5694/5704/5689/5685/5708/5684/5717/51529/5713/5719/51434/5701/5715/5700/23198/7314/9861…
R-HSA-1236975 Antigen processing-Cross presentation 72/4982 105/10899 1.69813462974395e-06 2.53260860014157e-05 1.92576287369812e-05 4360/1514/2209/5702/10213/6280/4688/3693/6279/5691/5707/5709/5688/653361/5721/23480/5690/5705/10197/5693/5714/5718/5694/5704/7097/5689/5685/5708/5684/3133/5717/5713/5719/9902/5701/3685/29927/8773/7099/5715/3146/3134/5700/695/23198/114609/10952/7314/811/948/9861/2923…
R-HSA-5693532 DNA Double-Strand Break Repair 107/4982 168/10899 1.756743854116e-06 2.59970854070345e-05 1.97678480197957e-05 2138/9156/2237/63967/1111/5888/54962/5983/5425/5111/8349/5591/5984/56655/8914/5982/672/5985/3014/890/5932/5536/10635/116028/5424/3838/5889/83990/1763/641/2547/10714/322/10721/6119/121504/675/7334/11200/5427/54107/7517/84126/8294/3980/8341/10038/83695/7516/1017/7468/6118/797…
R-HSA-69205 G1/S-Specific Transcription 25/4982 28/10899 1.78279852002704e-06 2.61797105748586e-05 1.99067138390064e-05 990/8318/1869/7083/7298/898/5111/6241/5933/5422/4998/7027/1719/983/26271/8900/81620/5934/286826/5928/91750/1874/7029/132660/3065 25
R-HSA-1280215 Cytokine Signaling in Immune system 392/4982 725/10899 1.85191574953631e-06 2.69870776020214e-05 2.05206253002054e-05 3596/943/6347/5292/3575/3560/5008/8651/3976/941/8807/9021/84867/8784/3559/1154/6382/23650/3568/4128/3566/1958/1848/2247/53833/55540/9173/8519/91543/4050/1230/6367/10107/3664/3383/8809/8835/3554/332/4582/8352/302/2208/2209/5896/2322/3600/64127/55706/6775/3556/817/5702…
R-HSA-170822 Regulation of Glucokinase by Glucokinase Regulatory Protein 27/4982 31/10899 1.98578730990913e-06 2.850276672644e-05 2.16731357369583e-05 55706/23511/23165/81929/9631/23636/129401/57122/4927/79902/9688/9818/79023/8480/6396/23279/23225/10762/8086/8021/53371/7175/9883/4928/348995/5903/55746 27
R-HSA-5619107 Defective TPR may confer susceptibility towards thyroid papillary carcinoma (TPC) 27/4982 31/10899 1.98578730990913e-06 2.850276672644e-05 2.16731357369583e-05 55706/23511/23165/81929/9631/23636/129401/57122/4927/79902/9688/9818/79023/8480/6396/23279/23225/10762/8086/8021/53371/7175/9883/4928/348995/5903/55746 27
R-HSA-4085377 SUMOylation of SUMOylation proteins 29/4982 34/10899 2.03063264403362e-06 2.89289381900014e-05 2.19971910143155e-05 55706/23511/23165/81929/9631/23636/129401/57122/4927/79902/9688/9818/79023/8480/6396/23279/23225/10762/7341/8086/8021/53371/7175/9883/4928/348995/5903/7329/55746 29
R-HSA-5678895 Defective CFTR causes cystic fibrosis 46/4982 61/10899 2.16309810160761e-06 3.05878094516217e-05 2.32585752991571e-05 5702/10213/91319/5691/5707/5709/5688/5721/5690/5705/10197/5693/5714/5718/5694/5704/5689/5685/5708/5684/5717/5713/5719/5701/5715/5700/23198/7314/9861/5692/7415/5686/5706/5710/51009/10613/5695/6048/7979/79139/11160/5720/5696/5716/9491/91445 46
R-HSA-9012999 RHO GTPase cycle 253/4982 449/10899 2.526192879825e-06 3.54595750557789e-05 2.69630029510734e-05 171177/85415/9590/5361/7037/10970/57480/9639/3336/80243/1152/5881/399693/10376/114822/7074/1894/64283/23263/5364/6510/708/9928/81624/64411/10726/3320/6654/4001/3326/10963/10395/4688/55701/10574/9824/121512/84904/152273/128239/8826/116984/55789/10576/94134/57636/8654/23002/5783/50650/2912…
R-HSA-174154 APC/C:Cdc20 mediated degradation of Securin 50/4982 68/10899 2.81877581659845e-06 3.87638894673971e-05 2.94755609580881e-05 5702/10213/27338/991/9232/5691/64682/5707/5709/5688/5721/5690/5705/10197/5693/5714/25906/5718/5694/5704/5689/5685/5708/5684/5717/51529/5713/5719/51434/5701/5715/5700/23198/7314/9861/5692/11065/5686/8697/8881/5706/5710/5695/7979/996/51433/5720/5696/5716/9491 50
R-HSA-73856 RNA Polymerase II Transcription Termination 50/4982 68/10899 2.81877581659845e-06 3.87638894673971e-05 2.94755609580881e-05 55110/10189/6637/6628/6636/9775/10212/84321/6635/79228/6432/6426/4116/10921/1478/6430/6428/8683/6431/25888/199746/4686/134353/11338/55339/84967/7884/1477/8563/80145/10898/9939/23283/22916/6634/10569/6427/53981/1479/51692/10914/51585/6429/65109/9785/10978/8189/816…
R-HSA-162587 HIV Life Cycle 96/4982 149/10899 2.82251473858994e-06 3.87638894673971e-05 2.94755609580881e-05 2237/5902/55706/5438/5901/23511/6749/23165/3978/7852/5435/81929/1104/9631/2547/11198/23636/5433/6877/129401/57122/4927/8815/79902/8148/5905/9688/9818/5437/6921/5439/2959/79023/8480/5441/7514/5434/5478/6396/23279/23225/6881/7520/3159/7469/3981/6875/4686/2068/6880/6878/91782/5432/51497/10762…
R-HSA-6791226 Major pathway of rRNA processing in the nucleolus and cytosol 115/4982 184/10899 2.88212632907178e-06 3.92998511585574e-05 2.98830993066916e-05 10969/116832/27340/55720/9136/27341/8568/705/200916/56902/51602/54913/84916/56915/6139/10799/4691/23404/26354/57418/23246/51388/9188/23481/10436/57647/10607/22984/84946/65083/23160/10528/23016/92856/55127/51121/6218/10200/90459/84135/79050/5…
R-HSA-1852241 Organelle biogenesis and maintenance 174/4982 296/10899 3.2284001905386e-06 4.37093330761574e-05 3.32360124132343e-05 347733/7280/27077/516/10376/84617/23082/79135/5347/93323/89891/203068/56652/7283/10383/22948/84131/3313/3320/55722/7203/64216/54205/10576/6742/521/11190/22994/26123/10733/7019/55735/4751/983/125988/518/54801/85441/6604/92104/347240/10498/84303/9551/23322/146057/6950/…
R-HSA-174113 SCF-beta-TrCP mediated degradation of Emi1 42/4982 55/10899 3.42139696497724e-06 4.56744531898011e-05 3.47302643702879e-05 5702/10213/991/5691/5707/5709/5688/5721/5690/5705/10197/5693/26271/5714/5718/5694/5704/5689/5685/5708/5684/5717/5713/5719/5701/5715/5700/23198/7314/8454/9861/5692/5686/5706/5710/5695/7979/5720/5696/6500/5716/9491 42
R-HSA-4641257 Degradation of AXIN 42/4982 55/10899 3.42139696497724e-06 4.56744531898011e-05 3.47302643702879e-05 5702/10213/5691/5707/5709/5688/5721/5690/5705/10197/5693/5714/5718/5694/5704/5689/5685/5708/5684/5717/5713/5719/8312/5701/81847/5715/5700/23198/7314/9861/5692/5686/5706/5710/5695/64750/7979/5720/5696/5716/9491/8658 42
R-HSA-69186 Lagging Strand Synthesis 19/4982 20/10899 3.85977329287817e-06 5.11688001118363e-05 3.89080948163669e-05 2237/5983/5425/5111/23649/5984/5982/5985/5422/3978/5424/1763/10714/6119/6118/5558/5557/6117/5981 19
R-HSA-9762114 GSK3B and BTRC:CUL1-mediated-degradation of NFE2L2 40/4982 52/10899 4.2604614875263e-06 5.609117917026e-05 4.26510082852905e-05 5702/10213/5691/5707/5709/5688/5721/5690/5705/10197/5693/5714/5718/5694/5704/5689/5685/5708/5684/5717/5713/5719/5701/5715/5700/7314/8454/9861/5692/5686/9978/5706/5710/5695/7979/5720/5696/6500/5716/9491 40
R-HSA-9675136 Diseases of DNA Double-Strand Break Repair 33/4982 41/10899 5.18526261533789e-06 6.73378662087078e-05 5.12028438707551e-05 9156/5888/5983/5984/5982/672/5985/5932/10635/116028/5889/83990/1763/641/6119/675/84126/83695/7516/6118/79728/5892/545/7156/80010/5810/6117/11073/580/7486/5883/7979/4361 33
R-HSA-9701190 Defective homologous recombination repair (HRR) due to BRCA2 loss of function 33/4982 41/10899 5.18526261533789e-06 6.73378662087078e-05 5.12028438707551e-05 9156/5888/5983/5984/5982/672/5985/5932/10635/116028/5889/83990/1763/641/6119/675/84126/83695/7516/6118/79728/5892/545/7156/80010/5810/6117/11073/580/7486/5883/7979/4361 33
R-HSA-8980692 RHOA GTPase cycle 94/4982 147/10899 5.7430851606659e-06 7.40242129988251e-05 5.62870556231589e-05 85415/7037/9639/80243/114822/7074/1894/64283/23263/708/81624/64411/10395/55701/9824/128239/8826/116984/55789/57636/23002/50650/29127/3163/7112/395/57514/11113/396/9828/58504/8997/7410/9475/857/3728/284119/4983/26030/23526/54443/57584/117289/10652/5586/8773/23092/1794/394/84033/5295/8086…
R-HSA-180585 Vif-mediated degradation of APOBEC3G 41/4982 54/10899 5.77768870446566e-06 7.40242129988251e-05 5.62870556231589e-05 5702/10213/5691/5707/5709/5688/5721/5690/5705/10197/5693/5714/5718/5694/5704/5689/6921/5685/5708/5684/5717/5713/5719/5701/5715/5700/6923/23198/7314/9861/5692/5686/9978/5706/5710/5695/7979/5720/5696/5716/9491 41
R-HSA-174084 Autodegradation of Cdh1 by Cdh1:APC/C 47/4982 64/10899 5.93894965518523e-06 7.55830326116574e-05 5.74723619263188e-05 5702/10213/27338/5691/64682/5707/5709/5688/5721/5690/5705/10197/5693/5714/25906/5718/5694/5704/5689/5685/5708/5684/5717/51529/5713/5719/51434/5701/5715/5700/7314/9861/5692/11065/5686/8697/8881/5706/5710/5695/7979/996/51433/5720/5696/5716/9491 47
R-HSA-1236974 ER-Phagosome pathway 62/4982 90/10899 6.98641841577993e-06 8.77538493282791e-05 6.67268937849505e-05 5702/10213/6280/6279/5691/5707/5709/5688/5721/23480/5690/5705/10197/5693/5714/5718/5694/5704/7097/5689/5685/5708/5684/3133/5717/5713/5719/5701/29927/8773/7099/5715/3146/3134/5700/695/23198/114609/10952/7314/811/948/9861/2923/5692/3105/5686/567/3551/5706/5710/5695/7979/5720/5696/3106/…
R-HSA-70171 Glycolysis 51/4982 71/10899 6.98721063273883e-06 8.77538493282791e-05 6.67268937849505e-05 5313/230/5223/3099/5210/7167/2023/2026/5230/2821/55706/226/23511/23165/5315/81929/9631/23636/129401/2597/57122/5214/4927/3098/79902/5209/283871/5519/9688/5211/9818/79023/8480/6396/23279/23225/5567/10762/8086/8021/53371/7175/9883/4928/348995/5213/5903/5515/5528/5518/55746 51
R-HSA-75067 Processing of Capped Intronless Pre-mRNA 25/4982 29/10899 7.27905710033257e-06 9.02336009970158e-05 6.86124649305974e-05 6637/6628/6636/6635/1478/25888/4686/134353/55339/84967/7884/1477/10898/23283/22916/6634/53981/1479/51692/10914/51585/10978/8189/81608/11051 25
R-HSA-71387 Metabolism of carbohydrates 172/4982 295/10899 7.27919044187556e-06 9.02336009970158e-05 6.86124649305974e-05 9956/10675/5313/9957/230/6382/8704/5223/3099/5210/7167/9942/2023/6383/2026/2817/5091/6513/5106/1468/2582/8534/5230/2821/55706/55790/1462/226/23511/2632/23165/170384/64080/5315/960/3373/411/10855/81929/5631/9631/6448/2584/6652/4126/10402/6007/26035/23636/10165/8692/23729/51181/…
R-HSA-9020702 Interleukin-1 signaling 76/4982 115/10899 7.66935540336532e-06 9.44567707420929e-05 7.182370866717e-05 3554/64127/3556/5702/6285/10213/84166/4793/28512/5604/5691/7334/5707/5709/5688/5721/5690/5705/3656/57161/10197/5693/5714/5718/5694/5704/5689/5685/5708/5684/5717/5713/54472/5719/3654/8878/51135/7186/5701/7157/5715/3146/9097/121457/5700/7189/23198/11213/7314/8454/9861/5692/5686/9978/…
R-HSA-9679506 SARS-CoV Infections 232/4982 413/10899 8.83719390270437e-06 0.000108142327950402 8.22300296344759e-05 5313/6382/5348/1514/2288/6383/2817/3554/64127/55706/8819/51311/203068/10465/7422/79844/3276/481/23511/6637/10280/10610/3320/7187/10747/6628/6654/3326/50628/23165/6636/3838/81929/9631/25929/6632/6218/23636/3570/5289/7284/29760/7334/221914/129401/3837/11123/57122/4927/10728/3665/8487/…
R-HSA-5693616 Presynaptic phase of homologous DNA pairing and strand exchange 32/4982 40/10899 9.21870519253067e-06 0.000112092408997077 8.52336202514234e-05 9156/1111/5888/5983/5984/5982/672/5985/5932/116028/5889/83990/1763/641/6119/675/84126/83695/7516/6118/5892/545/7156/80010/5810/6117/11073/580/7486/5883/7979/4361 32
R-HSA-211733 Regulation of activated PAK-2p34 by proteasome mediated degradation 38/4982 50/10899 1.2257081711268e-05 0.000148093474600067 0.000112608365621843 5702/10213/5691/5707/5709/5688/5721/5690/5705/10197/5693/5714/5718/5694/5704/5689/5685/5708/5684/5717/5713/5719/5701/5715/5700/23198/7314/9861/5692/5686/5706/5710/5695/7979/5720/5696/5716/9491 38
R-HSA-162599 Late Phase of HIV Life Cycle 87/4982 136/10899 1.23775873641525e-05 0.000148522679864237 0.000112934727762004 5902/55706/5438/5901/23511/6749/23165/5435/81929/1104/9631/11198/23636/5433/6877/129401/57122/4927/79902/8148/5905/9688/9818/5437/6921/5439/2959/79023/8480/5441/7514/5434/5478/6396/23279/23225/6881/7469/6875/4686/2068/6880/6878/91782/5432/51497/10762/8731/2958/6924/6923/8086/…
R-HSA-5610780 Degradation of GLI1 by the proteasome 44/4982 60/10899 1.25260091451766e-05 0.000148522679864237 0.000112934727762004 5702/10213/5691/5707/5709/5688/5721/5690/5705/10197/5693/5714/5718/5694/5704/5689/5685/5708/5684/8650/5717/5713/5719/5701/5567/5715/5700/23198/7314/8454/9861/5692/5686/9978/5706/5710/5695/7979/5720/5696/6500/5716/9491/51684 44
R-HSA-5610783 Degradation of GLI2 by the proteasome 44/4982 60/10899 1.25260091451766e-05 0.000148522679864237 0.000112934727762004 2736/5702/10213/5691/5707/5709/5688/5721/5690/5705/10197/5693/5714/5718/5694/5704/5689/5685/5708/5684/5717/5713/5719/5701/5567/5715/5700/23198/7314/8454/9861/5692/5686/9978/5706/5710/5695/7979/5720/5696/6500/5716/9491/51684 44
R-HSA-5689603 UCH proteinases 68/4982 102/10899 1.46872595559919e-05 0.00017282679646411 0.000131415264163661 7345/8607/5702/3012/10213/8338/92815/83444/8473/5691/5707/5709/11047/7046/5688/86/51377/5721/5690/5705/10197/5693/5714/4092/5718/5694/5704/5689/5685/5708/5684/5717/8334/5713/5719/5701/221656/5715/4738/55777/79913/5700/3054/23198/580/125476/7314/9861/5692/5686/8969/7040/10445/8314/5706/571…
R-HSA-446652 Interleukin-1 family signaling 96/4982 153/10899 1.47568191847302e-05 0.00017282679646411 0.000131415264163661 3596/8807/84867/9173/8809/3554/64127/3556/5702/6285/10213/84166/4793/28512/5604/5783/5691/7334/5707/5709/5688/5721/240/5780/5690/5705/3656/57161/10197/5693/5714/5718/5694/5704/4088/5689/5685/59307/5708/5684/5717/3606/1511/5713/54472/5719/3654/8878/51135/7186/5701/7157/5715/3…
R-HSA-4570464 SUMOylation of RNA binding proteins 36/4982 47/10899 1.53777179848185e-05 0.000179000388006211 0.000136109583447142 55706/51602/23511/23165/81929/9631/23636/129401/57122/4927/79902/1911/9688/9818/79023/8480/6396/3183/23279/23225/10762/7341/8086/8021/3190/8535/53371/7175/9883/4928/348995/5903/80012/1912/7329/55746 36
R-HSA-1592230 Mitochondrial biogenesis 64/4982 95/10899 1.56082714604404e-05 0.000180582971018065 0.00013731295913204 516/23082/79135/56652/3313/64216/54205/6742/521/7019/55735/125988/518/85441/6604/10498/84303/9551/10989/133522/4580/4209/54927/51422/506/96764/5442/139322/5600/10476/9572/3418/25813/513/10499/51106/3054/8834/4208/522/23373/23408/8648/515/6300/5465/11232/5571/64784/80205/2551/5565/…
R-HSA-9013106 RHOC GTPase cycle 52/4982 74/10899 1.58432373255746e-05 0.000180983912712993 0.000137617830019143 7037/9639/399693/64283/23263/708/81624/10395/55701/128239/8826/55789/23002/29127/7112/11113/396/9828/7410/9475/857/3728/284119/4983/54443/57584/5586/23092/394/5295/9826/1729/29941/93663/5825/81839/57580/9138/91010/3998/6093/55914/4650/389/29/2909/6811/9341/3930/392/2040/2319 52
R-HSA-180534 Vpu mediated degradation of CD4 39/4982 52/10899 1.62050825255061e-05 0.000180983912712993 0.000137617830019143 5702/10213/5691/5707/5709/5688/5721/5690/5705/10197/5693/5714/5718/5694/5704/5689/5685/5708/5684/5717/5713/5719/5701/5715/5700/23198/7314/9861/5692/5686/5706/5710/5695/7979/5720/5696/6500/5716/9491 39
R-HSA-349425 Autodegradation of the E3 ubiquitin ligase COP1 39/4982 52/10899 1.62050825255061e-05 0.000180983912712993 0.000137617830019143 5702/10213/5691/5707/5709/5688/5721/5690/5705/10197/5693/5714/5718/5694/5704/5689/5685/5708/5684/5717/5713/5719/5701/7157/5715/5700/23198/7314/9861/5692/5686/5706/5710/5695/7979/5720/5696/5716/9491 39
R-HSA-75815 Ubiquitin-dependent degradation of Cyclin D 39/4982 52/10899 1.62050825255061e-05 0.000180983912712993 0.000137617830019143 5702/10213/1019/5691/5707/5709/5688/5721/5690/5705/10197/5693/5714/5718/5694/5704/5689/5685/5708/5684/5717/5713/5719/5701/5715/5700/23198/7314/9861/5692/5686/5706/5710/5695/7979/5720/5696/5716/9491 39
R-HSA-4641258 Degradation of DVL 42/4982 57/10899 1.62117595987018e-05 0.000180983912712993 0.000137617830019143 5702/10213/51339/5691/5707/5709/5688/5721/5690/5705/10197/5693/5714/5718/5694/5704/5689/5685/5708/5684/5717/5713/5719/5701/5715/5700/23198/7314/9861/5692/5686/9978/1856/5706/5710/5695/8452/7979/5720/5696/5716/9491 42
R-HSA-69541 Stabilization of p53 42/4982 57/10899 1.62117595987018e-05 0.000180983912712993 0.000137617830019143 5702/10213/5691/5707/5709/11200/5688/5721/5690/5705/10197/5693/5714/5718/5694/5704/5689/5685/5708/5684/5717/5713/5719/5701/7157/5715/5700/23198/7314/9861/5692/5686/4193/4194/5706/5710/5695/7979/5720/5696/5716/9491 42
R-HSA-6804116 TP53 Regulates Transcription of Genes Involved in G1 Cell Cycle Arrest 14/4982 14/10899 1.72157793729162e-05 0.000191075132691262 0.000145291063373632 1869/898/890/1026/144455/1017/8900/79733/57060/7157/9134/1027/1820/25946 14
R-HSA-4608870 Asymmetric localization of PCP proteins 46/4982 64/10899 1.91490979259519e-05 0.000211304207749377 0.000160672990811607 8322/7976/5702/10213/5691/5707/5709/5688/5721/144165/5690/5705/10197/5693/5714/5718/5694/5704/5689/5685/5708/5684/5717/23513/5713/5719/5701/5715/5700/23198/7314/9861/5692/5686/1856/57216/5706/5710/5695/57154/64750/7979/5720/5696/5716/9491 46
R-HSA-9013406 RHOQ GTPase cycle 43/4982 59/10899 2.03399482851276e-05 0.000223154949863842 0.00016968414207617 7037/6510/81624/10395/128239/8826/55789/23580/857/23048/3728/23513/4983/26030/57584/10602/8976/5058/8773/23092/143098/394/84033/9578/115703/28964/23433/81839/54438/57580/200894/10298/9815/55240/57120/23380/2909/9322/9341/392/55114/2040/998 43
R-HSA-5651801 PCNA-Dependent Long Patch Base Excision Repair 19/4982 21/10899 2.29971546951582e-05 0.00025086610464604 0.000190755346313523 2237/5983/5425/5111/5984/56655/5982/5985/3978/5424/10714/6119/5427/54107/6118/6117/328/5426/5981 19
R-HSA-611105 Respiratory electron transport 68/4982 103/10899 2.4012580649541e-05 0.000260454638977123 0.000198046343993523 91942/10131/29078/4726/1537/54205/27089/4706/4700/4712/28976/10975/4708/80224/7384/1337/2110/1349/4709/55967/29796/9377/84987/4725/6390/25915/4702/1351/4715/10128/1329/4713/25880/4719/6389/55744/4728/51204/1345/4704/4695/4723/4716/7386/4722/93058/4724/54539/51300/4694/4710/6…
R-HSA-110314 Recognition of DNA damage by PCNA-containing replication complex 25/4982 30/10899 2.46200310207569e-05 0.000264616636706568 0.000201211073319378 5983/5425/51514/5111/5984/56655/5982/5985/5424/10714/6119/5427/54107/7398/1642/6118/56852/6117/7314/9978/57599/5426/8451/8450/5981 25
R-HSA-8939902 Regulation of RUNX2 expression and activity 51/4982 73/10899 2.4673526104646e-05 0.000264616636706568 0.000201211073319378 5702/59269/860/10213/5691/5707/5709/5688/5721/6502/5690/5705/10197/5693/5714/5718/5694/5704/5689/5685/5708/5684/133522/5717/5713/5719/5701/2908/5715/5700/865/10273/23198/7314/8454/9861/5692/5686/9978/5706/5710/5695/57154/7979/5720/55294/5696/6500/11059/5716/9491…
R-HSA-1169410 Antiviral mechanism by IFN-stimulated genes 55/4982 80/10899 2.5035066375252e-05 0.000266994087767353 0.000203018856403837 55706/23511/23165/3838/9775/81929/9631/317649/23636/6059/7334/129401/3837/57122/4927/7318/4939/1981/79902/9688/9818/23586/4940/79023/8480/5300/6396/6041/23279/23225/8672/3841/10762/2316/8086/8021/7314/9470/53371/7175/201626/9883/4928/348995/5903/1974/3840/4734/5…
R-HSA-9675135 Diseases of DNA repair 38/4982 51/10899 2.69030562221431e-05 0.000285321857378173 0.000216955055732955 9156/5888/5983/5984/5982/672/5985/5932/10635/2956/4913/116028/55247/5889/83990/1763/641/6119/675/84126/4436/4292/83695/7516/6118/79728/5892/545/7156/80010/5810/6117/11073/580/7486/5883/7979/4361 38
R-HSA-109582 Hemostasis 333/4982 621/10899 2.8379907510151e-05 0.000299321786944079 0.000227600421381205 213/2151/2994/347733/7280/6382/3043/285/7018/55083/914/1525/7010/491/2152/51764/64805/6383/8797/23046/2817/6566/4072/8140/10376/8352/84617/140628/302/4352/9564/23764/10411/150/23657/6402/226/3833/708/56992/10383/7422/9123/6546/5023/481/2788/7525/5590/3832/24137/3835/6654/3082/1950/30845/6414/2…
R-HSA-163200 Respiratory electron transport	ATP synthesis by chemiosmotic coupling	and heat production by uncoupling proteins. 81/4982 127/10899 2.86780882139214e-05 0.000300804782419649 0.000228728071989576 516/91942/10131/29078/9481/4726/1537/54205/27089/521/4706/4700/4712/28976/10975/4708/518/80224/9551/7384/1337/2110/1349/4709/55967/29796/506/9377/84987/4725/6390/25915/4702/1351/4715/10128/1329/4713/10476/25880/4719/6389/55744/4728/51204/513/1345/4704/4695/4723/4716/7386/47…
R-HSA-3108214 SUMOylation of DNA damage response and repair proteins 53/4982 77/10899 3.32818810004311e-05 0.000347186397977175 0.000263996053492059 55706/672/23511/23165/81929/9631/641/23636/129401/57122/4927/79902/1911/8243/9688/9818/79023/8480/56160/197370/142/6396/23279/23225/165918/6117/9126/10762/5885/7341/8086/8021/6996/8535/53371/7175/79677/7486/9883/4928/10274/348995/9656/5903/5893/8554/…
R-HSA-9709570 Impaired BRCA2 binding to RAD51 28/4982 35/10899 3.42135362737478e-05 0.000354965438840134 0.000269911135706512 9156/5888/5983/5984/5982/672/5985/5932/116028/83990/1763/641/6119/675/84126/83695/6118/545/7156/80010/5810/6117/11073/580/7486/5883/7979/4361 28
R-HSA-73893 DNA Damage Bypass 36/4982 48/10899 3.44502094987931e-05 0.000355488918557817 0.000270309182923674 5983/5425/51514/5111/5984/56655/5982/9768/5985/5424/10714/6119/5427/54107/7318/7398/10459/1642/6118/56852/6117/9100/11201/7314/7415/9978/7353/57599/51426/5429/5426/7706/8451/8450/5981/9246 36
R-HSA-5610787 Hedgehog 'off' state 73/4982 113/10899 3.73842615030665e-05 0.000383691157039537 0.000291753800864339 2736/347733/7280/111/23432/107/196883/10376/84617/5702/5727/10383/10213/5691/5707/7289/5709/5688/5721/5690/5705/10197/5693/5714/5718/5694/5704/23322/5689/5685/5708/5684/8650/80199/8481/5717/112/7846/109/5713/115/5719/5701/5567/5715/5577/5573/57728/5576/5700/5575/23198/84790/7314/845…
R-HSA-5610785 GLI3 is processed to GLI3R by the proteasome 43/4982 60/10899 4.01046178744151e-05 0.000409410243434537 0.000311310262025434 5702/10213/5691/5707/5709/5688/5721/5690/5705/10197/5693/5714/5718/5694/5704/5689/5685/5708/5684/5717/5713/5719/5701/5567/5715/5700/23198/7314/8454/9861/5692/5686/9978/5706/5710/5695/7979/5720/5696/6500/5716/9491/51684 43
R-HSA-2565942 Regulation of PLK1 Activity at G2/M Transition 59/4982 88/10899 4.1372845085244e-05 0.000420110432275163 0.000319446547438698 5347/93323/203068/891/6790/7283/10383/84131/3320/9133/55722/11190/22994/10733/4751/983/54801/1454/22897/8481/7846/55755/7840/79959/7531/79866/80321/23354/115106/10806/5577/55142/7314/8454/9738/7532/22995/9702/79441/10133/121441/8655/4660/4218/9814/8636/1778/5…
R-HSA-1169091 Activation of NF-kappaB in B cells 47/4982 67/10899 4.33075503009593e-05 0.000437429172087468 0.000332615493539532 5702/10213/4793/5691/5707/5709/5688/5721/5690/5705/10197/5693/5714/5718/5694/5704/5689/5685/5708/5684/5717/5713/5719/5701/5715/5700/23198/7314/8454/9861/5692/10892/5686/84433/4790/3551/5706/5710/5695/7979/5720/5696/5579/6500/4792/5716/9491 47
R-HSA-4420097 VEGFA-VEGFR2 Pathway 65/4982 99/10899 4.68052902298753e-05 0.000470269994993852 0.000357587231174504 1003/9564/9047/7422/5590/3320/4688/5603/57761/2185/653361/558/3265/6714/64223/3690/5578/7410/9475/857/3728/5921/10006/10810/10152/8877/3709/5600/5567/10000/5058/3685/26999/5295/10451/63916/207/5829/6300/3315/2475/5580/10787/79109/3071/10163/6093/801/208/5747/253260/2534/55845/805/529…
R-HSA-983705 Signaling by the B Cell Receptor (BCR) 72/4982 112/10899 5.3608801866238e-05 0.00053580734430706 0.000407420985249613 5702/10213/6654/4793/933/5691/29760/5707/5709/5688/5721/5690/5705/3265/10197/27071/5693/5714/5718/5694/5704/5689/5685/5708/5684/5717/5478/5713/5719/3709/7220/5701/5715/25780/118788/2280/5700/695/5295/23198/7314/8454/9861/5692/10892/4773/5777/5686/5530/84433/4790/6786/…
R-HSA-174417 Telomere C-strand (Lagging Strand) Synthesis 27/4982 34/10899 6.05136497902108e-05 0.000601669570049544 0.000457501771166123 2237/79075/5983/5425/5111/23649/5984/5982/5985/5422/3978/5424/1763/641/10714/6119/63922/6118/5558/5557/6117/80169/65057/7486/54386/7014/5981 27
R-HSA-5676590 NIK-->noncanonical NF-kB signaling 42/4982 59/10899 6.37101949142533e-05 0.000630169751768443 0.000479172941296729 5702/10213/5691/5707/5709/5688/5721/5690/5705/10197/5693/5714/5718/5694/5704/5689/5685/5708/5684/5717/5713/5719/9040/5701/5715/5700/23198/7314/8454/9861/5692/5686/5706/5710/5695/7979/5720/5696/6500/5716/9039/9491 42
R-HSA-1234176 Oxygen-dependent proline hydroxylation of Hypoxia-inducible Factor Alpha 46/4982 66/10899 6.7369409982304e-05 0.000662306595088212 0.00050360938194516 2034/5702/10213/112399/54583/5691/5707/5709/5688/5721/5690/5705/10197/5693/5714/5718/5694/5704/5689/6921/5685/5708/5684/5717/5713/5719/5701/5715/5700/6923/23198/7322/7314/9861/5692/5686/9978/112398/5706/5710/5695/7979/5720/5696/5716/9…
R-HSA-8854518 AURKA Activation by TPX2 50/4982 73/10899 6.76531095035104e-05 0.000662306595088212 0.00050360938194516 5347/93323/203068/6790/22974/7283/10383/84131/3320/55722/11190/22994/10733/3161/4751/983/54801/1454/22897/8481/7846/55755/7840/79959/7531/80321/23354/115106/10806/5577/55142/9738/7532/22995/9702/79441/121441/8655/9814/8636/1778/55835/10142/9662/5518/22919/55125/4957/9793/5116 50
R-HSA-380270 Recruitment of mitotic centrosome proteins and complexes 55/4982 82/10899 7.35066591682914e-05 0.000712305646458215 0.000541628014924253 5347/93323/203068/7283/10383/84131/3320/55722/11190/22994/10733/4751/983/54801/114791/1454/22897/8481/7846/55755/7840/79959/7531/80321/23354/115106/440145/10806/5577/55142/80097/85378/29922/9738/7532/22995/9702/79441/121441/984/8655/9814/8636/1778/5…
R-HSA-380287 Centrosome maturation 55/4982 82/10899 7.35066591682914e-05 0.000712305646458215 0.000541628014924253 5347/93323/203068/7283/10383/84131/3320/55722/11190/22994/10733/4751/983/54801/114791/1454/22897/8481/7846/55755/7840/79959/7531/80321/23354/115106/440145/10806/5577/55142/80097/85378/29922/9738/7532/22995/9702/79441/121441/984/8655/9814/8636/1778/55835/10142/9662/5518/22919/653784/5…
R-HSA-5696398 Nucleotide Excision Repair 71/4982 111/10899 7.65184078830192e-05 0.000737745659841837 0.000560972272571417 5983/5425/8607/5111/5438/5984/56655/5982/5985/3978/5424/5435/27339/83444/10714/6119/5433/7334/86/5427/54107/3980/1642/10038/6118/5437/5439/10980/5441/142/5434/6117/8533/1643/7515/1161/2074/2068/5432/79913/7341/2873/125476/7314/64708/51138/9716/9978/2967/7336/10445/5430/5431/54…
R-HSA-176974 Unwinding of DNA 12/4982 12/10899 8.26186046323652e-05 0.000790401886001485 0.000601011386946072 51659/8318/9837/4173/4171/4175/84296/84515/4172/64785/4174/4176 12
R-HSA-76061 RNA Polymerase III Transcription Initiation From Type 1 Promoter 23/4982 28/10899 8.2807950340648e-05 0.000790401886001485 0.000601011386946072 10622/55703/112495/171568/5435/9533/5437/51728/5441/9329/5434/2971/55718/9328/2976/51082/5440/10621/6908/9330/2972/10623/11128 23
R-HSA-5362768 Hh mutants are degraded by ERAD 40/4982 56/10899 8.40226501228719e-05 0.000798006164599813 0.000606793582191361 5702/10213/5691/5707/5709/5688/5721/5690/5705/10197/5693/5714/5718/5694/5704/5689/5685/5708/5684/5717/5713/5719/5701/5715/5700/23198/7314/9861/5692/7415/5686/5706/5710/51009/5695/7979/5720/5696/5716/9491 40
R-HSA-1362277 Transcription of E2F targets under negative control by DREAM complex 17/4982 19/10899 9.07703287019138e-05 0.000857824542039373 0.000652278703907968 990/993/1869/5111/5933/7153/7027/4609/5934/4149/286826/5928/91750/1874/7029/132660/3065 17
R-HSA-5696397 Gap-filling DNA repair synthesis and ligation in GG-NER 21/4982 25/10899 9.17986545112559e-05 0.000863269120502401 0.000656418691060523 5983/5425/5111/5984/56655/5982/5985/3978/5424/10714/6119/5427/54107/3980/6118/6117/7515/7314/51426/5426/5981 21
R-HSA-69002 DNA Replication Pre-Initiation 97/4982 160/10899 9.53603628427315e-05 0.000892367316993992 0.000678544583901583 990/55388/8318/4173/4171/4175/84515/8352/4172/51053/4174/8349/23649/56655/3015/5702/4176/3012/10213/3014/27338/23594/5422/8338/4998/10926/6119/121504/5691/64682/5707/5709/3837/5688/5427/54107/5721/8294/5690/5705/10197/5693/5714/25906/5718/8341/8317/5694/5704/1017/6118/5689/5…
R-HSA-9006925 Intracellular signaling by second messengers 174/4982 309/10899 9.61963450428489e-05 0.000895799135057554 0.000681154094038966 941/152831/8870/111/255324/940/1958/5159/2247/107/9173/80243/29851/2261/196883/2263/2260/4254/145957/2322/3556/817/5702/3667/10213/3082/1950/3838/1026/57761/5156/3815/5691/5707/5709/5688/7039/5721/5305/10014/8822/5155/5690/5705/10197/6714/1911/23035/5693/571…
R-HSA-194138 Signaling by VEGF 69/4982 108/10899 0.000101406163151641 0.000939729929400403 0.000714558502739464 2324/1003/5228/9564/9047/7422/5590/3320/4688/5603/57761/2185/653361/558/3265/6714/64223/3690/5578/7410/9475/857/3728/5921/10006/10810/10152/8877/3709/5600/5567/10000/5058/3685/14/26999/5295/10451/63916/207/5829/6300/3315/2475/5580/10787/79109/3071/10163/6093/801/208/5747/253260/2534/558…
R-HSA-1169408 ISG15 antiviral mechanism 49/4982 72/10899 0.000102826024447723 0.000948284447684552 0.000721063247970554 55706/23511/23165/3838/9775/81929/9631/317649/23636/7334/129401/3837/57122/4927/7318/1981/79902/9688/9818/23586/79023/8480/5300/6396/23279/23225/8672/3841/10762/8086/8021/7314/9470/53371/7175/9883/4928/348995/5903/1974/3840/4734/5610/1982/3839/7706/55746/25820/9246 49
R-HSA-6782210 Gap-filling DNA repair synthesis and ligation in TC-NER 45/4982 65/10899 0.000104167790156402 0.000956039958695053 0.000726960438389059 5983/5425/5111/5438/5984/56655/5982/5985/3978/5424/5435/27339/10714/6119/5433/5427/54107/3980/1642/6118/5437/5439/5441/5434/6117/7515/1161/2074/2068/5432/7314/9716/9978/2967/5430/5431/5440/51426/7874/5426/2965/10450/8451/8450/5981 45
R-HSA-169911 Regulation of Apoptosis 38/4982 53/10899 0.000110721710897248 0.00101132892872176 0.000769001457201236 5702/10213/5691/5707/5709/5688/5721/5690/5705/10197/5693/5714/5718/5694/5704/5689/5685/5708/5684/5717/5713/5719/5701/5715/5700/23198/7314/9861/5692/5686/5706/5710/5695/7979/5720/5696/5716/9491 38
R-HSA-5693538 Homology Directed Repair 85/4982 138/10899 0.000116256715364799 0.00105682890300667 0.000803599050065449 9156/2237/63967/1111/5888/54962/5983/5425/5111/8349/5984/56655/8914/5982/672/5985/3014/890/5932/10635/116028/5424/5889/83990/1763/641/10714/10721/6119/121504/675/7334/5427/54107/7517/84126/8294/3980/8341/10038/83695/7516/1017/7468/6118/79728/8900/8345/85236/5892/348654/545/7156/1…
R-HSA-5607761 Dectin-1 mediated noncanonical NF-kB signaling 42/4982 60/10899 0.000118789874673874 0.00107473872394514 0.00081721744662146 5702/10213/5691/5707/5709/5688/5721/5690/5705/10197/5693/5714/5718/5694/5704/5689/5685/5708/5684/5717/5713/5719/9040/5701/5715/5700/23198/7314/8454/9861/5692/5686/5706/5710/5695/7979/5720/5696/6500/5716/9039/9491 42
R-HSA-1168372 Downstream signaling events of B Cell Receptor (BCR) 55/4982 83/10899 0.000121452855771283 0.00109063354688152 0.000829303664718157 5702/10213/4793/5691/5707/5709/5688/5721/5690/5705/3265/10197/5693/5714/5718/5694/5704/5689/5685/5708/5684/5717/5478/5713/5719/5701/5715/25780/2280/5700/23198/7314/8454/9861/5692/10892/4773/5686/5530/84433/4790/3551/5706/801/5710/5695/805/7979/5720/5696…
R-HSA-6807070 PTEN Regulation 86/4982 140/10899 0.000121689337603857 0.00109063354688152 0.000829303664718157 1958/80243/5702/10213/5691/5707/5709/5688/5721/10014/5690/5705/10197/1911/5693/5714/64223/5718/8975/5694/5704/192670/5689/5685/5708/5684/53615/57690/10325/5717/8726/5713/2146/5931/5719/5701/10000/57167/5728/7157/81847/5715/10542/1460/5700/10273/57521/23198/5928/28956/54815/7314/9861/5692/…
R-HSA-109581 Apoptosis 107/4982 180/10899 0.000131736669460797 0.00117516496261991 0.000893580261615536 999/3002/7161/63967/8797/1869/5702/708/10213/4001/23604/54205/90427/5339/7027/5691/5707/5709/3837/5688/5721/56616/5690/5705/10197/5414/6304/5693/5714/2934/5718/5694/5704/5689/5685/5708/5684/3148/57099/5717/5366/5713/7531/5719/581/7186/5701/10000/7157/7099/5715/3146/329/7082/5700/8743/10971/2319…
R-HSA-429914 Deadenylation-dependent mRNA decay 39/4982 55/10899 0.000133114688322055 0.0011819346046828 0.000898727810017691 56915/23404/9775/25804/23016/54512/1981/11340/5393/10767/255967/23658/9125/115024/51010/27258/9924/54464/85456/28960/23019/80349/1975/55571/11157/26986/118460/219988/5073/1974/9652/51690/80153/246175/23644/22894/4850/23318/4849 39
R-HSA-5619084 ABC transporter disorders 52/4982 78/10899 0.000146033866664354 0.00129064190491783 0.000981387437281405 8647/19/5702/10213/91319/5691/5707/5709/5688/5721/5690/5705/10197/5693/5714/5718/5694/5704/5689/5685/5708/5684/5717/5713/5719/5701/5715/215/55788/5700/21/23198/7314/9861/5692/7415/5686/5706/5710/51009/10613/5695/6048/7979/79139/11160/5720/5696/5826/5716/9491/91445 52
R-HSA-69183 Processive synthesis on the lagging strand 14/4982 15/10899 0.000148232842459148 0.0013040391532466 0.000991574531899902 2237/5425/5111/23649/5422/3978/5424/1763/10714/6119/6118/5558/5557/6117 14
R-HSA-76066 RNA Polymerase III Transcription Initiation From Type 2 Promoter 22/4982 27/10899 0.000150339651750872 0.00131650639996521 0.00100105446530397 10622/55703/112495/171568/5435/9533/5437/51728/5441/9329/5434/55718/9328/2976/51082/5440/10621/6908/9330/2972/10623/11128 22
R-HSA-1268020 Mitochondrial protein import 44/4982 64/10899 0.000160061843451969 0.00139524227922287 0.00106092421110438 10452/516/26519/3329/291/7416/29090/80273/3313/92609/100287932/10469/1537/26521/10165/51287/10440/400916/131474/51142/23203/56993/2395/1678/26517/4580/54927/506/617/29928/25813/56942/8604/84269/50/388753/9868/54543/2671/10531/6901/498/9512/90639 44
R-HSA-5687128 MAPK6/MAPK4 signaling 58/4982 89/10899 0.000160858251220286 0.00139581091627057 0.00106135659537213 2118/5896/5702/8555/10213/5691/4609/5707/5709/5688/983/5721/5690/5705/10197/5693/5714/5718/5694/5704/192670/5689/5685/5708/5684/8997/57690/5717/7514/5713/5719/2308/10602/5701/5567/5058/5715/5700/23198/5597/7314/9861/5692/8550/5686/3315/3337/8556/5706/5710/5695/896/7979/5720/5696/5716/…
R-HSA-2871837 FCERI mediated NF-kB activation 54/4982 82/10899 0.000178748949885534 0.0015440350467488 0.00117406431003644 5702/10213/5691/7334/5707/5709/5688/5721/10235/5690/5705/10197/5693/5714/5718/5694/5704/5689/5685/5708/2205/5684/5717/5713/5719/5701/5715/5700/2207/7189/23198/7322/7314/8454/9861/5692/10892/5686/84433/4790/3551/5706/5710/5695/257397/7979/5720/5696/6500/4792/5716/23118/9491/10…
R-HSA-2514853 Condensation of Prometaphase Chromosomes 11/4982 11/10899 0.000180959840522469 0.00154911361236499 0.00117792598574692 23397/64151/891/9133/10592/983/9918/10051/1460/1459/1457 11
R-HSA-77588 SLBP Dependent Processing of Replication-Dependent Histone Pre-mRNAs 11/4982 11/10899 0.000180959840522469 0.00154911361236499 0.00117792598574692 6637/6628/6636/6635/25888/4686/134353/84967/7884/22916/6634 11
R-HSA-72187 mRNA 3'-end processing 41/4982 59/10899 0.000184548836605061 0.00157278450481724 0.00119592502668411 55110/10189/9775/10212/84321/79228/6432/6426/4116/10921/1478/6430/6428/8683/6431/199746/4686/11338/55339/1477/8563/80145/10898/9939/23283/22916/10569/6427/53981/1479/51692/10914/51585/6429/65109/9785/10978/8189/81608/11051/26097 41
R-HSA-5656169 Termination of translesion DNA synthesis 25/4982 32/10899 0.00018537767955478 0.00157282662342256 0.00119595705312768 5983/5425/5111/5984/56655/5982/9768/5985/5424/10714/6119/5427/54107/7318/6118/6117/9100/11201/7314/51426/5429/5426/7706/5981/9246 25
R-HSA-5685938 HDR through Single Strand Annealing (SSA) 28/4982 37/10899 0.00020087926645458 0.00169680760912298 0.00129023059357646 9156/5888/5983/5984/5982/672/5985/5932/116028/83990/1763/641/6119/84126/83695/6118/545/7156/80010/5810/6117/11073/580/7486/5893/5883/25/4361 28
R-HSA-2029480 Fcgamma receptor (FCGR) dependent phagocytosis 56/4982 86/10899 0.000214240506463888 0.00180169659400688 0.00136998682315651 2212/4651/2209/7525/3320/3326/122618/6714/7410/10006/10810/10152/3709/23646/8976/5058/26999/10095/695/5581/5295/10552/1072/10451/4641/63916/4771/2268/5580/10787/84513/51517/3071/10163/8398/2885/5337/4627/5747/4650/2534/55845/5291/3984/7456/25/10093/10768/7409/…
R-HSA-8878166 Transcriptional regulation by RUNX2 75/4982 121/10899 0.000216160835130856 0.00180987295730177 0.00137620402421722 2736/121340/4091/5702/59269/891/860/7525/10213/1019/1026/3958/10432/5691/5707/5709/5688/983/5721/6502/1277/5690/5705/10197/6714/5693/5714/5718/5694/5704/5689/5685/5708/5684/133522/3280/5717/367/5713/5719/581/5701/10000/4086/2908/5715/5700/865/10273/23198/7314/8454/9861/…
R-HSA-449147 Signaling by Interleukins 254/4982 473/10899 0.000222838893317186 0.00185763950804589 0.00141252509255067 3596/6347/5292/3575/3560/5008/8651/3976/941/8807/9021/84867/3559/1154/6382/3568/4128/3566/1848/2247/53833/55540/9173/1230/6367/3383/8809/8835/3554/332/4582/8352/302/2208/5896/3600/64127/6775/3556/5702/6285/3590/7422/3667/7525/10213/3313/3911/3320/6654/3082/4001/2919/23529/84166/3…
R-HSA-380259 Loss of Nlp from mitotic centrosomes 47/4982 70/10899 0.000233268512691598 0.00191943789107009 0.00145951578494426 5347/93323/203068/7283/10383/84131/3320/55722/11190/22994/10733/4751/983/54801/1454/22897/8481/7846/55755/7840/79959/7531/80321/23354/115106/10806/5577/55142/9738/7532/22995/9702/79441/121441/8655/9814/8636/1778/55835/10142/9662/5518/22919/55125/4957/9793/5116 47
R-HSA-380284 Loss of proteins required for interphase microtubule organization from the centrosome 47/4982 70/10899 0.000233268512691598 0.00191943789107009 0.00145951578494426 5347/93323/203068/7283/10383/84131/3320/55722/11190/22994/10733/4751/983/54801/1454/22897/8481/7846/55755/7840/79959/7531/80321/23354/115106/10806/5577/55142/9738/7532/22995/9702/79441/121441/8655/9814/8636/1778/55835/1014…
R-HSA-9013026 RHOB GTPase cycle 47/4982 70/10899 0.000233268512691598 0.00191943789107009 0.00145951578494426 85415/7037/9639/1894/64283/23263/81624/10395/128239/55789/23002/50650/29127/11113/9828/7410/9475/857/3728/284119/4983/388/54443/57584/5586/8773/23092/394/5295/9826/1729/29941/9754/81839/57580/9138/6093/9181/55914/4650/29/2909/10276/9341/392/2040/2319 47
R-HSA-15869 Metabolism of nucleotides 63/4982 99/10899 0.000236068998667486 0.00193414471440442 0.00147069866348526 205/4830/5198/10606/51733/1841/55270/79077/7083/7298/6241/10591/4831/790/6240/1503/122481/3251/56985/7378/1854/4833/471/2618/204/102157402/100/7295/1806/7372/158/1723/3704/56953/353/5471/203/132/11164/957/3614/953/22978/4521/4832/7084/8226/3615/7371/51251/30833/4860/2936/159/271/171…
R-HSA-6781827 Transcription-Coupled Nucleotide Excision Repair (TC-NER) 52/4982 79/10899 0.00023847083080514 0.00194547357267954 0.00147931298101794 5983/5425/5111/5438/5984/56655/5982/5985/3978/5424/5435/27339/10714/6119/5433/5427/54107/3980/1642/6118/5437/5439/10980/5441/5434/6117/8533/7515/1161/2074/2068/5432/2873/7314/64708/51138/9716/9978/2967/5430/5431/5440/51426/7874/5426/2965/10450/8451/1…
R-HSA-5607764 CLEC7A (Dectin-1) signaling 64/4982 101/10899 0.000252266481407947 0.00204926260854371 0.00155823282356802 5702/10213/5691/7334/5707/5709/5688/5721/5690/5705/10197/6714/5693/5714/5718/5694/5704/5689/5685/5708/5684/5717/5713/5719/9040/64170/3709/5701/5715/5700/7189/23198/7322/7314/8454/9861/5692/10892/4773/5686/5530/5580/84433/4790/3551/5706/801/5710/5695/257397/805/7979/10768/5720/5…
R-HSA-4086400 PCP/CE pathway 59/4982 92/10899 0.000271948940320654 0.0021997903689497 0.00167269218868056 8322/5881/7481/81029/7976/5702/10213/23002/5691/5707/5709/5688/5721/144165/5690/5705/10197/5693/5714/5718/5694/5704/5689/5685/5578/5708/5684/409/5717/23513/5713/5719/5701/1175/5715/5700/23198/7314/9861/5692/5686/160/1856/57216/1213/5706/1211/5710/5695/57154/5216/64750/7979/5720/5696/5579/5716…
R-HSA-5688426 Deubiquitination 166/4982 298/10899 0.000285263117269152 0.00229775228213844 0.00174718116239911 161725/63967/993/7345/8607/440689/64127/7416/8349/5071/5702/154/672/3012/78990/10213/890/7187/8338/92815/991/83444/8473/5691/4609/5707/5709/11047/7046/5688/86/51377/57646/983/5721/51651/6502/5690/5705/10197/5693/8078/5714/4092/5718/8341/8975/5694/5704/23586/4088/5689/8900/5685/8345/5708/…
R-HSA-6807505 RNA polymerase II transcribes snRNA genes 49/4982 74/10899 0.000288779127516377 0.00231629980852422 0.00176128446194199 5438/5435/79035/5452/5433/6877/55726/5437/5439/2959/51593/5441/5434/81556/10302/80789/4686/6880/6878/5432/2958/57508/2961/25896/6619/55756/22916/55174/7702/64859/5430/22936/23379/84524/92105/5431/5440/6621/6667/29101/51808/6882/6908/51585/79871/905/55197/54973/1025…
R-HSA-380320 Recruitment of NuMA to mitotic centrosomes 60/4982 94/10899 0.0002922033436782 0.00233395892502796 0.00177471222608341 347733/7280/10376/84617/5347/93323/203068/7283/10383/84131/3320/55722/11190/22994/10733/4751/983/54801/114791/1454/22897/8481/7846/55755/7840/79959/7531/80321/23354/115106/440145/10806/5577/55142/80097/85378/29922/84790/79861/9738/7532/22995/9702/79441/121441/8655/98…
R-HSA-189451 Heme biosynthesis 13/4982 14/10899 0.000304219347836114 0.00238014235663583 0.00180982951106989 213/9429/212/3145/1371/210/1352/7390/2235/5498/28982/211/7389 13
R-HSA-69091 Polymerase switching 13/4982 14/10899 0.000304219347836114 0.00238014235663583 0.00180982951106989 5983/5425/5111/23649/5984/5982/5985/5422/5424/10714/5558/5557/5981 13
R-HSA-69109 Leading Strand Synthesis 13/4982 14/10899 0.000304219347836114 0.00238014235663583 0.00180982951106989 5983/5425/5111/23649/5984/5982/5985/5422/5424/10714/5558/5557/5981 13
R-HSA-69166 Removal of the Flap Intermediate 13/4982 14/10899 0.000304219347836114 0.00238014235663583 0.00180982951106989 2237/5425/5111/23649/5422/5424/1763/10714/6119/6118/5558/5557/6117 13
R-HSA-8956320 Nucleotide biosynthesis 13/4982 14/10899 0.000304219347836114 0.00238014235663583 0.00180982951106989 5198/10606/790/471/2618/7372/158/1723/5471/3614/3615/159/8833 13
R-HSA-8878159 Transcriptional regulation by RUNX3 61/4982 96/10899 0.000312893992107538 0.00243801890176853 0.00185383808857699 6696/51176/5702/10213/1026/5691/4609/5707/5709/5688/5721/5690/5705/10197/6714/5693/5714/5718/5694/5704/7004/4088/5689/5685/5708/5684/3280/5717/3676/4851/8850/3683/5713/5719/5701/182/7157/6934/5715/5700/865/55534/10018/7314/9861/5692/5686/7040/4193/5706/5710/1387/5695/571…
R-HSA-9013149 RAC1 GTPase cycle 108/4982 185/10899 0.000327176302568009 0.00253706478165186 0.00192915129657187 7037/57480/9639/80243/7074/1894/23263/6510/81624/64411/6654/10395/4688/84904/152273/128239/8826/116984/55789/94134/57636/29127/10811/653361/9855/7112/57514/23344/11113/396/23580/9901/58504/8997/7410/857/10979/10006/4983/26030/23526/10810/10152/57584/117289/10652/8976/5058/182/5586/8773/…
R-HSA-74158 RNA Polymerase III Transcription 30/4982 41/10899 0.000329592491277979 0.00253706478165186 0.00192915129657187 10622/55703/112495/171568/5435/9533/4774/5437/51728/6741/5441/9329/5434/10302/2971/55718/9328/6619/2976/51082/7702/5440/6621/10621/6908/9330/2972/10623/4781/11128 30
R-HSA-749476 RNA Polymerase III Abortive And Retractive Initiation 30/4982 41/10899 0.000329592491277979 0.00253706478165186 0.00192915129657187 10622/55703/112495/171568/5435/9533/4774/5437/51728/6741/5441/9329/5434/10302/2971/55718/9328/6619/2976/51082/7702/5440/6621/10621/6908/9330/2972/10623/4781/11128 30
R-HSA-5620912 Anchoring of the basal body to the plasma membrane 62/4982 98/10899 0.000333977643236567 0.00256049526481368 0.00194696753338925 27077/5347/93323/203068/7283/10383/84131/3320/55722/11190/22994/26123/10733/4751/983/54801/347240/23322/146057/1454/22897/8481/7846/55755/7840/79959/7531/80321/23354/115106/51134/10806/5577/55142/57787/91147/79867/9738/9657/7532/22995/26005/261734/9702/794…
R-HSA-76046 RNA Polymerase III Transcription Initiation 27/4982 36/10899 0.000337027061382156 0.00257353864071414 0.00195688554798313 10622/55703/112495/171568/5435/9533/5437/51728/5441/9329/5434/10302/2971/55718/9328/6619/2976/51082/7702/5440/6621/10621/6908/9330/2972/10623/11128 27
R-HSA-157579 Telomere Maintenance 70/4982 113/10899 0.000354954871313099 0.00269963684994704 0.00205276899786439 2237/79075/7015/5983/5425/8607/5111/55651/8349/23649/5438/5984/3015/5982/5985/3012/10856/3014/890/5422/54433/8338/3978/5424/5435/1763/641/10714/6119/121504/23243/5433/1736/63922/8294/80119/8341/1017/6118/5437/8900/5439/8345/5558/55505/5557/8334/5441/85236/5434/3017/55135/6117/1616/5432…
R-HSA-109606 Intrinsic Pathway for Apoptosis 38/4982 55/10899 0.000380137918226939 0.00287969557894931 0.00218968333013763 3002/7161/1869/708/54205/90427/7027/56616/5414/57099/5366/7531/581/10000/7157/10971/55075/10018/79792/207/140735/7532/836/637/578/7534/208/6774/8655/7029/27113/7159/7529/22900/4836/598/7533/5594 38
R-HSA-111367 SLBP independent Processing of Histone Pre-mRNAs 10/4982 10/10899 0.000396313697395246 0.0029760255934182 0.00226293142914378 6637/6628/6636/6635/25888/4686/134353/84967/22916/6634 10
R-HSA-2454202 Fc epsilon receptor (FCERI) signaling 81/4982 134/10899 0.000397530920021813 0.0029760255934182 0.00226293142914378 3702/5702/10213/6654/5691/7334/5707/5709/5688/5721/10235/5690/5705/3265/10197/5693/5714/5718/5694/5704/5689/5685/5708/2205/5684/7410/5717/9846/7294/5713/5719/3709/5701/5058/5715/6464/5700/2207/695/7189/5295/23198/7322/7314/7006/8454/9861/5692/10451/10892/4773/5686/5530…
R-HSA-76005 Response to elevated platelet cytosolic Ca2+ 81/4982 134/10899 0.000397530920021813 0.0029760255934182 0.00226293142914378 213/7018/226/7422/3082/1950/6414/7450/1191/5473/5175/1675/5341/66005/7873/6403/7078/22927/5155/7123/374354/83706/3690/5578/87/5054/6678/78991/2621/259215/3309/5478/7414/928/7094/5345/7273/139322/22915/5874/5196/3920/6647/5154/5627/81/51571/2316/6814/2162/710/1072/…
R-HSA-5696399 Global Genome Nucleotide Excision Repair (GG-NER) 54/4982 84/10899 0.000446124487381598 0.00332676424379481 0.00252962856948694 5983/5425/8607/5111/5984/56655/5982/5985/3978/5424/83444/10714/6119/7334/86/5427/54107/3980/1642/10038/6118/10980/142/6117/8533/1643/7515/2068/79913/7341/2873/125476/7314/64708/51138/9978/2967/7336/10445/51426/8554/5886/5426/6612/2965/7329/8451/5887/4798/10…
R-HSA-1234174 Cellular response to hypoxia 49/4982 75/10899 0.00046560168789646 0.00345849658441378 0.00262979614011558 2034/5702/7422/10213/112399/54583/5691/5707/5709/5688/5721/5690/5705/10197/5693/5714/5718/5694/5704/5689/6921/5685/5708/5684/5717/5713/5719/5701/5715/5700/6923/23198/7322/7314/9861/5692/5686/9978/112398/5706/5710/1387/5695/7979/5720/5696/5716/9491/405 49
R-HSA-9701192 Defective HDR through Homologous Recombination (HRR) due to BRCA1 loss-of-function 20/4982 25/10899 0.000484353464422294 0.00354264660376306 0.00269378272812399 9156/5888/672/5932/10635/116028/5889/83990/1763/641/675/7516/79728/5892/7156/80010/580/7486/7979/4361 20
R-HSA-9701193 Defective HDR through Homologous Recombination (HRR) due to PALB2 loss of function 20/4982 25/10899 0.000484353464422294 0.00354264660376306 0.00269378272812399 9156/5888/672/5932/10635/116028/5889/83990/1763/641/675/7516/79728/5892/7156/80010/580/7486/7979/4361 20
R-HSA-9704331 Defective HDR through Homologous Recombination Repair (HRR) due to PALB2 loss of BRCA1 binding function 20/4982 25/10899 0.000484353464422294 0.00354264660376306 0.00269378272812399 9156/5888/672/5932/10635/116028/5889/83990/1763/641/675/7516/79728/5892/7156/80010/580/7486/7979/4361 20
R-HSA-9704646 Defective HDR through Homologous Recombination Repair (HRR) due to PALB2 loss of BRCA2/RAD51/RAD51C binding function 20/4982 25/10899 0.000484353464422294 0.00354264660376306 0.00269378272812399 9156/5888/672/5932/10635/116028/5889/83990/1763/641/675/7516/79728/5892/7156/80010/580/7486/7979/4361 20
R-HSA-5387390 Hh mutants abrogate ligand secretion 40/4982 59/10899 0.000495800546340065 0.00361253146169154 0.00274692227160687 5702/10213/5691/5707/5709/5688/5721/5690/5705/10197/5693/5714/5718/5694/5704/5689/5685/5708/5684/5717/5713/5719/5701/5715/5700/23198/7314/9861/5692/7415/5686/5706/5710/51009/5695/7979/5720/5696/5716/9491 40
R-HSA-9013404 RAC2 GTPase cycle 56/4982 88/10899 0.000514647571957646 0.00373559777516025 0.00284050030710264 7037/7074/81624/4688/8826/55789/29127/653361/7112/23344/396/23580/7410/857/4580/10006/4983/10152/57584/5058/23092/1794/143098/51347/8503/9710/25813/3688/5295/10451/28964/81839/57580/50619/10787/10298/9815/3071/10163/3998/23075/55914/7204/29/55845/2909/55619/7409/23191/51566/9341/3930/2359…
R-HSA-382556 ABC-family proteins mediated transport 64/4982 103/10899 0.000555005374824787 0.00401327750204742 0.00305164438549993 5702/10213/91319/10347/1965/8714/8504/5243/23/5691/5707/5709/5688/5721/5690/5705/9619/10197/5693/5714/5718/5694/5704/5689/11194/5685/5708/20/5684/5717/5713/5719/5701/23457/8894/5715/215/22/5700/21/23198/7314/9861/5692/10257/7415/5686/5825/5706/5710/51009/10613/5695/43…
R-HSA-113510 E2F mediated regulation of DNA replication 18/4982 22/10899 0.00057314763763102 0.00411330391066773 0.00312770317488396 1869/84515/23649/891/23594/5422/4998/7027/983/5519/5558/5557/5001/23595/4999/5515/7029/5518 18
R-HSA-71403 Citric acid cycle (TCA cycle) 18/4982 22/10899 0.00057314763763102 0.00411330391066773 0.00312770317488396 8801/2271/81889/4191/3419/6390/3418/6389/4967/1738/3420/1743/8803/50/6392/8802/23530/6391 18
R-HSA-75035 Chk1/Chk2(Cds1) mediated inactivation of Cyclin B:Cdk1 complex 12/4982 13/10899 0.000621449449063011 0.00444324718449921 0.00337858777945158 1111/891/995/7465/11200/983/7531/10971/7532/7534/7529/7533 12
R-HSA-5684996 MAPK1/MAPK3 signaling 158/4982 286/10899 0.000656898154879831 0.00467917379725969 0.0035579833290624 3560/152831/1847/3559/5923/255324/9048/3568/5159/1848/2247/1844/22866/5979/7010/2902/2261/6712/2263/5245/2260/4254/145957/2322/817/5702/161742/3667/10213/23463/6654/3082/1950/5536/7450/8826/399473/5156/3570/5604/3815/5691/5037/5707/5709/10156/5688/983/7039/22821/5721/8437/8822/5155/5…
R-HSA-1362300 Transcription of E2F targets under negative control by p107 (RBL1) and p130 (RBL2) in complex with HDAC1 14/4982 16/10899 0.000682340439770439 0.00478892610118297 0.00364143756363559 4605/1869/5933/890/7027/983/5934/286826/5928/91750/1874/7029/132660/3065 14
R-HSA-156711 Polo-like kinase mediated events 14/4982 16/10899 0.000682340439770439 0.00478892610118297 0.00364143756363559 993/4605/9088/5347/891/2305/995/9133/1063/7465/286826/5928/91750/132660 14
R-HSA-1660516 Synthesis of PIPs at the early endosome membrane 14/4982 16/10899 0.000682340439770439 0.00478892610118297 0.00364143756363559 54545/5289/54893/55697/55361/4534/8821/22876/8898/30849/55300/3631/200576/9896 14
R-HSA-429958 mRNA decay by 3' to 5' exoribonuclease 14/4982 16/10899 0.000682340439770439 0.00478892610118297 0.00364143756363559 56915/23404/23016/54512/11340/5393/10767/115024/51010/28960/80349/118460/9652/22894 14
R-HSA-5693554 Resolution of D-loop Structures through Synthesis-Dependent Strand Annealing (SDSA) 21/4982 27/10899 0.000692989066186909 0.00484584662033264 0.0036847191913312 9156/5888/672/5932/10635/116028/5889/83990/1763/641/675/7517/7516/79728/5892/7156/80010/580/7486/7979/4361 21
R-HSA-5693567 HDR through Homologous Recombination (HRR) or Single Strand Annealing (SSA) 79/4982 132/10899 0.00071564825269604 0.00498603107444066 0.00379131363990718 9156/63967/1111/5888/54962/5983/5425/5111/8349/5984/56655/8914/5982/672/5985/3014/890/5932/10635/116028/5424/5889/83990/1763/641/10714/6119/121504/675/7334/5427/54107/7517/84126/8294/8341/83695/7516/1017/7468/6118/79728/8900/8345/8…
R-HSA-446193 Biosynthesis of the N-glycan precursor (dolichol lipid-linked oligosaccharide	LLO) and transfer to a nascent protein 50/4982 78/10899 0.000790132979134299 0.00547198445648002 0.00416082631605743 55808/199857/79053/64841/10610/84620/4351/282969/10402/1798/29925/6484/6675/5238/56052/10195/140838/5373/54187/9526/5973/4597/29880/79796/7264/6487/26503/8818/29929/84920/338596/8790/91869/55577/116150/8813/79644/10559/2762/55343/54344/5476/256281/80896/6482/57171/29926/79947/2673/…
R-HSA-1257604 PIP3 activates AKT signaling 148/4982 267/10899 0.000791130282864581 0.00547198445648002 0.00416082631605743 941/152831/8870/255324/940/1958/5159/2247/9173/80243/29851/2261/2263/2260/4254/145957/2322/3556/5702/3667/10213/3082/1950/1026/57761/5156/3815/5691/5707/5709/5688/7039/5721/5305/10014/8822/5155/5690/5705/10197/6714/1911/23035/5693/5714/5519/64223/5718/8975/5694/5704/8660/1926…
R-HSA-913531 Interferon Signaling 114/4982 200/10899 0.000797505688034318 0.0054961673590524 0.00417921468287792 8651/9021/23650/1958/8519/91543/10107/3664/3383/2209/55706/817/23321/54739/23511/23165/960/3838/9775/81929/9631/317649/23636/6059/7334/2634/129401/3837/57122/4927/3394/3665/3433/7318/4939/1981/79902/10410/4092/3663/9688/9818/23586/4940/10581/3659/79023/3133/8480/2635/6773/5300/115361/6…
R-HSA-5683057 MAPK family signaling cascades 177/4982 325/10899 0.000811135424729319 0.00556999110002975 0.00423534930216483 3560/2118/152831/1847/3559/5923/255324/9048/3568/5159/1848/2247/1844/22866/5979/7010/2902/2261/6712/2263/5245/2260/4254/145957/5896/2322/817/5702/8555/161742/3667/10213/23463/6654/3082/1950/5536/7450/8826/399473/5156/3570/5604/3815/5691/4609/5037/5707/5709/10156/5688/983/70…
R-HSA-5357801 Programmed Cell Death 119/4982 210/10899 0.000839179337336723 0.00574191166657994 0.00436607548080491 999/3002/7161/63967/8797/1869/5702/708/10213/3320/4001/23604/54205/90427/8473/5339/7027/5691/5707/5709/3837/5688/5721/56616/1991/5690/5705/10197/5414/6304/5693/5714/2934/5718/5694/5704/5689/5685/5708/5684/3659/3148/57099/5717/3606/5366/5713/7531/5719/581/7186/5701/10000/7157/7099/57…
R-HSA-9709603 Impaired BRCA2 binding to PALB2 19/4982 24/10899 0.000858447203885373 0.00585277040077563 0.00445037103066891 9156/5888/672/5932/10635/116028/5889/83990/1763/641/675/7516/79728/5892/7156/80010/580/7486/4361 19
R-HSA-110313 Translesion synthesis by Y family DNA polymerases bypasses lesions on DNA template 28/4982 39/10899 0.000862429148291929 0.00585899375120745 0.00445510318596955 5983/5425/5111/5984/56655/5982/9768/5985/5424/10714/6119/5427/54107/7318/10459/6118/6117/9100/11201/7314/7415/7353/51426/5429/5426/7706/5981/9246 28
R-HSA-5693568 Resolution of D-loop Structures through Holliday Junction Intermediates 25/4982 34/10899 0.000925232703929735 0.00624812896889897 0.00475099658024961 9156/5888/672/5932/10635/116028/5889/83990/1763/641/675/7517/7516/79728/5892/348654/7156/80010/146956/580/7486/84464/7979/23514/4361 25
R-HSA-114608 Platelet degranulation 77/4982 129/10899 0.000926254844525097 0.00624812896889897 0.00475099658024961 213/7018/226/7422/3082/1950/6414/7450/1191/5473/5175/1675/5341/66005/7873/6403/7078/22927/5155/7123/374354/83706/3690/87/5054/6678/78991/2621/259215/3309/5478/7414/928/7094/5345/7273/139322/22915/5874/5196/3920/6647/5154/5627/81/51571/2316/2162/710/1072/948/5660/3674/7076/10257/23052…
R-HSA-5673001 RAF/MAP kinase cascade 154/4982 280/10899 0.000988029017620617 0.00664136406562591 0.00505000746960278 3560/152831/1847/3559/5923/255324/9048/3568/5159/1848/2247/1844/22866/5979/7010/2902/2261/6712/2263/5245/2260/4254/145957/2322/817/5702/161742/3667/10213/23463/6654/3082/1950/5536/7450/8826/399473/5156/5604/3815/5691/5037/5707/5709/10156/5688/7039/22821/5721/8437/8822/5155/5690/570…
R-HSA-71406 Pyruvate metabolism and Citric Acid (TCA) cycle 37/4982 55/10899 0.00100234450338226 0.00669047432502355 0.00508735027664386 4199/3939/6566/7416/9123/137872/8801/2271/5163/2739/1737/5164/81889/4191/5165/3419/79944/6390/3418/6389/4967/5160/1738/3420/1743/682/8803/25874/50/54704/5467/2954/6392/8802/5162/23530/6391 37
R-HSA-9013409 RHOJ GTPase cycle 37/4982 55/10899 0.00100234450338226 0.00669047432502355 0.00508735027664386 7037/6510/81624/128239/55789/7112/857/23048/3728/23513/4983/57584/8976/5058/54874/8773/23092/143098/394/5295/9578/2631/28964/81839/57580/200894/91010/10298/9815/55240/4952/7204/2909/9341/392/2040/998 37
R-HSA-9658195 Leishmania infection 95/4982 164/10899 0.00103602389405432 0.00688192886101685 0.00523292983338879 2212/111/2687/4651/107/51764/9332/196883/10769/718/2209/57105/2678/2788/7525/3326/2791/2781/136/10681/64174/3162/54331/10811/5027/6714/7295/64180/7410/112/3606/10628/109/10006/9051/957/953/1511/2787/10910/10810/10152/115/3709/10800/5025/5567/8976/5577/26999/5573/10095/114548/5576/695/5…
R-HSA-379726 Mitochondrial tRNA aminoacylation 17/4982 21/10899 0.00103823756520317 0.00688192886101685 0.00523292983338879 124454/55157/54938/2617/23395/57505/3735/79731/92935/79587/55699/10667/5859/80222/51067/27068/23438 17
R-HSA-2995410 Nuclear Envelope (NE) Reassembly 48/4982 75/10899 0.00105204366825895 0.00694931267372433 0.00528416761438386 347733/7280/10376/84617/55706/5901/891/10383/23511/4001/9133/23165/81929/1104/9631/23636/7443/129401/3837/57122/983/7112/8815/79902/5905/9688/9818/79023/7846/6396/23279/5520/3842/91782/7341/84790/79861/53371/9883/4928/348995/5515/22933/7329/5518/55746/3930/23592 48
R-HSA-6799198 Complex I biogenesis 38/4982 57/10899 0.00111883353711886 0.00736501111158591 0.00560025933824652 91942/29078/4726/4706/4700/4712/28976/4708/80224/4709/55967/4725/25915/4702/4715/4713/25880/4719/55744/4728/4704/4695/4723/4716/4722/4724/54539/51300/4694/4710/4696/4711/55863/137682/4717/51103/4731/51295 38
R-HSA-5619115 Disorders of transmembrane transporters 101/4982 176/10899 0.00113421521415404 0.00744060771072185 0.0056577420159827 8647/142680/6505/19/6005/6566/6513/553/55706/5702/285195/10213/23511/23165/81929/91319/9631/23636/5691/5707/5709/129401/5688/57122/4927/5721/3098/6520/79902/5690/5705/10197/55315/5693/5714/9688/5718/5694/5704/9818/5689/5685/5708/552/5684/79023/5002/8480/5717/6396/232…
R-HSA-9006934 Signaling by Receptor Tyrosine Kinases 273/4982 522/10899 0.0011607790280312 0.00758879165928616 0.00577041917683859 6387/8651/10319/3397/152831/8483/3914/7425/256076/255324/6696/1958/5159/23769/2324/1848/2247/1003/1959/2152/10252/8061/1111/2261/2263/1293/2260/4254/145957/5228/9564/2322/9047/5438/1298/7074/116/1289/161742/6285/1759/7422/3667/23543/7525/5590/5753/627/3911/3320/5802/6…
R-HSA-3108232 SUMO E3 ligases SUMOylate target proteins 104/4982 182/10899 0.00117828907294136 0.00767697556397633 0.00583747307916702 7068/332/5111/9212/55706/51602/672/6790/23511/23165/55143/81929/9631/641/7153/23636/121504/3619/129401/57122/4927/10062/79902/8294/5905/1911/6304/8243/9688/9818/11315/79023/8480/8204/56160/367/197370/142/6396/3183/23279/23225/165918/7181/6117/1786/5914/59348/7157/…
R-HSA-6804114 TP53 Regulates Transcription of Genes Involved in G2 Cell Cycle Arrest 15/4982 18/10899 0.00120885506383603 0.00781048155454137 0.00593898931030992 5111/5933/891/6790/3276/995/7027/983/10498/581/7157/5934/25946/1874/7029 15
R-HSA-73780 RNA Polymerase III Chain Elongation 15/4982 18/10899 0.00120885506383603 0.00781048155454137 0.00593898931030992 10622/55703/171568/5435/9533/5437/51728/5441/5434/55718/51082/5440/10621/10623/11128 15
R-HSA-8949613 Cristae formation 23/4982 31/10899 0.00121105423789641 0.00781048155454137 0.00593898931030992 516/79135/3313/521/55735/125988/518/84303/9551/10989/4580/54927/506/139322/10476/25813/513/8834/522/515/498/514/509 23
R-HSA-2990846 SUMOylation 107/4982 188/10899 0.00121899040566639 0.00783519422362676 0.00595778050474556 7068/332/5111/9212/55706/51602/672/6790/23511/23165/10055/55143/81929/9631/641/7153/23636/121504/3619/129401/57122/4927/10062/79902/8294/5905/1911/6304/8243/9688/9818/11315/79023/8480/8204/56160/367/197370/142/6396/3183/23279/23225/165918/10054/7181/6117/1786/5914/59348/7157/2908/9126/1616/107…
R-HSA-3371511 HSF1 activation 11/4982 12/10899 0.00126271343531361 0.00808030679717213 0.00614416094031064 3320/3326/6119/10728/6118/7531/6117/7415/1915/3281/10013 11
R-HSA-9013423 RAC3 GTPase cycle 58/4982 94/10899 0.00126559022124383 0.00808030679717213 0.00614416094031064 7037/5881/7074/6510/81624/64411/4688/116984/55789/29127/10811/653361/7112/395/23344/7410/857/10979/10006/4983/10152/57584/10652/5058/182/8773/23092/143098/51347/394/9710/3688/5295/28964/81839/57580/10787/10298/9815/3071/10163/3998/4952/23075/55914/23380/7204/29/55845/2909/55619/23191/9341/…
R-HSA-6811442 Intra-Golgi and retrograde Golgi-to-ER traffic 114/4982 202/10899 0.00130101230255022 0.00825127071617398 0.00627415969650901 347733/7280/55083/23046/10376/84617/3833/56992/10383/3832/10244/24137/3835/11004/9493/11015/9183/55605/29127/1062/10112/9585/146909/9265/22836/27128/1780/54732/8674/5050/4122/7846/51560/90990/9712/89953/5321/10652/51209/56894/3796/55582/4121/1523/3482/63908/3…
R-HSA-9705683 SARS-CoV-2-host interactions 114/4982 202/10899 0.00130101230255022 0.00825127071617398 0.00627415969650901 64127/55706/51311/23511/6637/3320/7187/10747/6628/3326/50628/23165/6636/3838/81929/9631/25929/6632/6218/23636/5289/7284/7334/129401/57122/4927/3665/8487/79902/6635/3656/9688/9818/6633/23586/79760/7097/79833/79023/3133/8480/6773/857/6396/23279/23225/7531/3654/22863/10000/3134/1…
R-HSA-5609975 Diseases associated with glycosylation precursor biosynthesis 13/4982 15/10899 0.0013181316327864 0.0083321632019511 0.00633566929805661 2582/4351/2584/5373/5236/8818/2592/116150/8813/79644/54344/79947/2673 13
R-HSA-2029482 Regulation of actin dynamics for phagocytic cup formation 40/4982 61/10899 0.00136099330337656 0.00857470698397972 0.00652009645772547 2212/4651/2209/3320/3326/7410/10006/10810/10152/8976/5058/26999/10095/695/10552/1072/10451/4641/63916/4771/10787/51517/3071/10163/2885/4627/5747/4650/55845/3984/7456/25/10093/7409/9844/23191/10109/998/6850/5594 40
R-HSA-5632684 Hedgehog 'on' state 53/4982 85/10899 0.00143491893912241 0.00901072452231803 0.00685163856319184 2736/23432/2619/5702/5727/10213/5691/5707/5709/5688/5721/5690/5705/10197/5693/5714/5718/5694/5704/5689/5685/5708/5684/8650/409/5717/5713/5719/5701/5715/156/5700/23198/7314/9861/5692/2622/5686/9978/5706/5710/5695/57154/23288/64750/8452/7979/5720/5696/5716/9491/51684/25989 53
R-HSA-9013408 RHOG GTPase cycle 47/4982 74/10899 0.00149999740466713 0.00937251422135182 0.00712673877822181 7037/3336/23263/81624/55789/7112/23344/396/6472/8997/7410/857/3954/4983/26030/57584/10652/1794/143098/394/9710/3688/5295/4722/10451/80005/63916/81839/57580/10298/3998/5337/55914/7204/2909/10788/26286/391/7409/6811/23191/9341/3930/23592/392/3895/998 47
R-HSA-73980 RNA Polymerase III Transcription Termination 18/4982 23/10899 0.0015072613231823 0.00937251422135182 0.00712673877822181 10622/55703/171568/5435/9533/4774/5437/51728/6741/5441/5434/55718/51082/5440/10621/10623/4781/11128 18
R-HSA-8949215 Mitochondrial calcium ion transport 18/4982 23/10899 0.0015072613231823 0.00937251422135182 0.00712673877822181 5245/7416/30968/23203/3954/8165/55013/10939/79568/80024/91689/90550/7419/11331/9512/10730/7417/10367 18
R-HSA-5358346 Hedgehog ligand biogenesis 42/4982 65/10899 0.00161175016158606 0.0099897112287915 0.00759604741225964 5702/10213/5691/5707/5709/5688/5721/5690/5705/10197/5693/5714/5718/5694/5704/5689/5685/5708/5684/5717/5713/5719/5701/5715/5700/23198/7314/9861/5692/5034/7415/5686/5706/5710/51009/5695/6868/7979/5720/5696/5716/9491 42
R-HSA-2151201 Transcriptional activation of mitochondrial biogenesis 37/4982 56/10899 0.0016614753149674 0.0102645837419831 0.00780505692161488 23082/56652/64216/54205/6742/7019/85441/6604/10498/133522/4209/506/96764/5442/9572/3418/10499/51106/3054/4208/23373/23408/8648/5465/11232/64784/80205/2551/5469/801/1387/2746/805/211/200186/4899/55902 37
R-HSA-1280218 Adaptive Immune System 391/4982 769/10899 0.00173684927235187 0.0106824062415985 0.00812276375460526 926/910/23547/259197/3702/8651/4360/911/941/9021/9437/909/999/89858/57520/347733/7280/10871/916/940/2213/5909/80329/151888/1514/8519/1525/29851/57823/374383/925/3383/6712/80176/10376/84617/718/11314/64410/2209/11027/10053/5493/912/140462/5071/10411/5702/1512/6402/7064/8722/5817/1759/…
R-HSA-170834 Signaling by TGF-beta Receptor Complex 57/4982 93/10899 0.00174029771667739 0.0106824062415985 0.00812276375460526 57530/25805/5933/5590/8516/4904/3693/7027/4609/7046/51377/56937/4092/7050/4088/3690/4054/5054/7514/142/4052/9040/3685/4738/50848/6498/2280/3688/10273/56288/5499/23327/5494/7314/11171/5501/867/7040/4221/1874/2200/6667/57154/23370/8425/60436/64750/7029/8239/1024/6497/905/7…
R-HSA-5693537 Resolution of D-Loop Structures 25/4982 35/10899 0.00183620780594856 0.0112350022485763 0.00854295062214257 9156/5888/672/5932/10635/116028/5889/83990/1763/641/675/7517/7516/79728/5892/348654/7156/80010/146956/580/7486/84464/7979/23514/4361 25
R-HSA-77595 Processing of Intronless Pre-mRNAs 16/4982 20/10899 0.00186296207229145 0.0113622830543271 0.00863973330314412 1478/4686/55339/1477/10898/23283/22916/53981/1479/51692/10914/51585/10978/8189/81608/11051 16
R-HSA-450520 HuR (ELAVL1) binds and stabilizes mRNA 8/4982 8/10899 0.00190024885847313 0.011516111335953 0.00875670234196973 1994/5578/7514/8125/6418/8021/8741/5580 8
R-HSA-68952 DNA replication initiation 8/4982 8/10899 0.00190024885847313 0.011516111335953 0.00875670234196973 23649/56655/5422/5427/54107/5558/5557/5426 8
R-HSA-114452 Activation of BH3-only proteins 22/4982 30/10899 0.00199795415539505 0.0120699192488897 0.00917781072714779 7161/1869/90427/7027/5366/7531/10000/7157/10971/10018/207/140735/7532/637/7534/208/8655/7029/27113/7159/7529/7533 22
R-HSA-112043 PLC beta mediated events 34/4982 51/10899 0.00201754536692585 0.0121488689393232 0.00923784305220514 111/107/196883/817/3838/23236/5332/2769/5578/5330/112/109/115/5321/3709/2776/5567/818/5577/5573/26960/156/5576/2767/84254/5575/113/5331/5580/801/805/10768/10645/5594 34
R-HSA-5358351 Signaling by Hedgehog 86/4982 149/10899 0.00202375082383696 0.0121488689393232 0.00923784305220514 2736/347733/7280/111/23432/107/196883/10376/84617/2619/5702/5727/10383/10213/5691/5707/7289/5709/5688/5721/5690/5705/10197/5693/5714/5718/5694/5704/23322/5689/5685/5708/5684/8650/80199/409/8481/5717/112/7846/109/5713/115/5719/5701/5567/5715/5577/5573/57728/156/5576/5700/5575/23198/8479…
R-HSA-69273 Cyclin A/B1/B2 associated events during G2/M transition 19/4982 25/10899 0.00204307737885177 0.0122264411167023 0.00929682793412505 993/9088/5347/891/2305/890/995/9133/7465/983/51400/5519/994/1017/8900/7514/5520/5515/5518 19
R-HSA-9694516 SARS-CoV-2 Infection 161/4982 298/10899 0.00213756526685529 0.0127519127950836 0.00969638981247843 6382/1514/6383/2817/64127/55706/51311/79844/3276/23511/6637/10610/3320/7187/10747/6628/3326/50628/23165/6636/3838/81929/9631/25929/6632/6218/23636/5289/7284/7334/221914/129401/57122/4927/3665/8487/6484/79902/6635/3656/338440/9688/9818/6633/23586/79760/7097/79668/79833/11320/6732/79023/…
R-HSA-9705671 SARS-CoV-2 activates/modulates innate and adaptive immune responses 74/4982 126/10899 0.00214427234554873 0.0127520744786683 0.0096965127545883 64127/55706/51311/23511/3320/7187/10747/3326/23165/3838/81929/9631/23636/5289/7334/129401/57122/4927/3665/79902/3656/9688/9818/23586/7097/79023/3133/8480/6773/6396/23279/23225/3654/22863/3134/114548/10762/10146/7189/64135/7555/8086/8021/7314…
R-HSA-199991 Membrane Trafficking 325/4982 634/10899 0.00221959565978916 0.0131362806229816 0.00998865814512508 3575/10052/185/347733/7280/255324/7018/55083/7037/22905/29763/23046/8322/2017/8871/6712/10376/84617/10053/9882/154/3833/1759/54453/56992/10383/3832/10244/1129/24137/3835/6764/7163/1950/338382/81567/11004/3312/9493/84958/1122/11015/9183/55605/51693/259173/29127/23243/57165/1062/10112/126…
R-HSA-9609507 Protein localization 93/4982 163/10899 0.00222263941394607 0.0131362806229816 0.00998865814512508 10452/122970/516/51268/26519/3329/291/7416/29090/2053/80273/3313/92609/100287932/10469/1537/23600/26521/6804/8504/10165/11001/3162/51287/10440/847/400916/23480/131474/51142/10478/23203/56993/54332/5192/2395/1678/8309/439/26517/819/4580/1528/54927/506/54677/5189/617/6449/215/29928/25813/…
R-HSA-450604 KSRP (KHSRP) binds and destabilizes mRNA 14/4982 17/10899 0.00223056375471242 0.0131424265671173 0.00999333144167778 56915/23404/23016/54512/11340/5393/8570/51010/5600/207/118460/7534/5073/22894 14
R-HSA-1834949 Cytosolic sensors of pathogen-associated DNA 41/4982 64/10899 0.0023220419639444 0.0136393172589842 0.0103711607069776 5591/10622/55703/171568/23220/4793/5435/28512/2547/9533/3665/5437/51728/5441/5434/7520/1660/55718/11035/51428/148022/197358/3428/7314/115004/6778/51082/22954/340061/4790/5440/170506/3551/10621/1387/81844/9208/4792/10623/11128/4361 41
R-HSA-2173789 TGF-beta receptor signaling activates SMADs 31/4982 46/10899 0.00243221072094673 0.0142426081787954 0.0108298953315645 25805/8516/3693/7046/51377/56937/4092/4088/3690/4054/7514/4052/9040/3685/4738/2280/3688/10273/5499/23327/7314/11171/5501/867/7040/2200/57154/8425/64750/7048/5500 31
R-HSA-381119 Unfolded Protein Response (UPR) 57/4982 94/10899 0.00247160385829124 0.014429026805743 0.0109716456481044 6347/90993/153222/56915/23404/10954/467/11015/23016/1965/58477/3576/1663/56005/8681/10525/54512/11340/5393/8570/1200/10897/10130/3309/7094/51010/7184/10488/9820/8894/6464/148327/10106/51726/10113/811/2081/5526/118460/5073/7494/9451/30827/7709/64061/9797/51360/55062/9695/6745/1968…
R-HSA-6782135 Dual incision in TC-NER 42/4982 66/10899 0.00248908412066711 0.0144867731291266 0.0110155552066751 5983/5425/5111/5438/5984/56655/5982/5985/5424/5435/27339/10714/6119/5433/5427/54107/1642/6118/5437/5439/5441/5434/6117/1161/2074/2068/5432/7314/9716/9978/2967/5430/5431/5440/51426/7874/5426/2965/10450/8451/8450/5981 42
R-HSA-5358565 Mismatch repair (MMR) directed by MSH2:MSH6 (MutSalpha) 12/4982 14/10899 0.00252483005642441 0.0146501537316541 0.0111397877069565 9156/5425/5111/2956/3978/5424/10714/6119/4436/4292/6118/6117 12
R-HSA-73817 Purine ribonucleoside monophosphate biosynthesis 10/4982 11/10899 0.00254985226612302 0.0147505090182692 0.0112160965709207 5198/10606/471/2618/158/5471/3614/3615/159/8833 10
R-HSA-168255 Influenza Infection 89/4982 156/10899 0.00273802105148295 0.0157911848558337 0.012007413038623 116832/55706/5438/5901/200916/6139/23511/3320/23165/3838/5435/81929/9631/51121/6218/23636/5433/129401/3837/57122/4927/79902/3843/9688/9818/5437/5439/79023/8480/5441/7514/142/5434/6396/23279/23225/6156/3841/5432/10762/51065/8086/8021/811/10898/6134/3304/6154/6229/7040/53371/23521/7175/5430/6…
R-HSA-167172 Transcription of the HIV genome 44/4982 70/10899 0.00282157107824974 0.016224033699936 0.0123365457099125 5438/6749/5435/11198/5433/6877/8148/5437/6921/5439/2959/5441/5434/6881/7469/6875/4686/2068/6880/6878/5432/51497/8731/2958/6924/6923/2961/8732/7936/6879/25920/2967/22916/6873/5430/5431/5440/6882/6908/51616/2965/905/6872/1025 44
R-HSA-5696400 Dual Incision in GG-NER 28/4982 41/10899 0.00290234370511258 0.0166383607599397 0.0126515946557618 5983/5425/5111/5984/56655/5982/5985/5424/10714/6119/5427/54107/1642/10038/6118/142/6117/1643/2068/7314/9978/2967/51426/5426/2965/8451/8450/5981 28
R-HSA-446203 Asparagine N-linked glycosylation 163/4982 304/10899 0.00304262978449234 0.0173903600556763 0.0132234052089976 55808/347733/7280/64377/8704/6712/10376/84617/199857/79053/10383/64841/10610/84620/4351/11015/282969/10402/51693/23243/1798/126003/29925/7039/6484/6675/5238/56052/10195/286/140838/5373/1522/1294/64772/54187/1780/54732/11320/6710/9526/4122/7846/6396/5973/4597/29880/10652/7979…
R-HSA-6782315 tRNA modification in the nucleus and cytosol 29/4982 43/10899 0.00327735381027149 0.0186760251456963 0.0142010083405008 4234/10785/54517/115708/134637/51605/80324/57604/348180/79691/24140/113179/9836/54802/54920/57570/54888/112858/2058/221078/51504/55621/81890/8270/1787/81605/51002/54974/55644 29
R-HSA-174414 Processive synthesis on the C-strand of the telomere 15/4982 19/10899 0.00330804810613292 0.018683620812449 0.0142067839874098 2237/5425/5111/3978/5424/1763/641/10714/6119/6118/6117/65057/7486/54386/7014 15
R-HSA-8851708 Signaling by FGFR2 IIIa TM 15/4982 19/10899 0.00330804810613292 0.018683620812449 0.0142067839874098 2247/2263/5438/5435/5433/5437/5439/5441/5434/4686/5432/22916/5430/5431/5440 15
R-HSA-9703465 Signaling by FLT3 fusion proteins 15/4982 19/10899 0.00330804810613292 0.018683620812449 0.0142067839874098 5292/6654/1026/3265/399687/9846/6711/2120/5295/6776/6777/2885/7750/2804/9321 15
R-HSA-446219 Synthesis of substrates in N-glycan biosythesis 40/4982 63/10899 0.00331966589789281 0.0186939297907887 0.0142146228014103 55808/64841/10610/84620/4351/282969/10402/29925/6484/6675/5238/140838/5373/54187/5973/4597/29880/7264/6487/26503/8818/338596/8790/55577/116150/8813/79644/10559/2762/55343/54344/5476/256281/80896/6482/57171/29926/79947/2673/2720 40
R-HSA-203927 MicroRNA (miRNA) biogenesis 18/4982 24/10899 0.00345370368107306 0.0193915303740249 0.0147450692761602 5438/5901/5435/5433/5437/192670/5439/57510/5441/5434/5432/5430/5431/5440/8575/6895/54487/29102 18
R-HSA-9006936 Signaling by TGFB family members 71/4982 122/10899 0.00359394589447584 0.0201197733505994 0.0152988158310918 10468/657/3624/4091/57530/25805/5933/5590/91851/9241/8516/4904/92/3693/7027/4609/7046/51377/268/56937/4092/7050/4088/3690/4054/5054/91/7514/142/4052/9040/3685/4086/4738/9765/50848/6498/2280/3688/10273/56288/5499/23327/5494/7314/11171/5501/867/93/7040/4221/1874/2200/10589/6667…
R-HSA-9679191 Potential therapeutics for SARS 59/4982 99/10899 0.00367176127522666 0.0204952990479757 0.0155843607218762 5348/2288/3554/8819/203068/7422/481/10280/3320/6654/3326/3570/29760/10728/483/2342/53615/9475/6773/5926/3676/3614/5931/79685/10800/2908/1175/476/2280/51742/3688/695/3717/3615/25855/3460/5928/54815/51185/51317/23028/9978/160/1312/6093/2885/3066/5978/8452/3454/3459/9219/23476/740…
R-HSA-112040 G-protein mediated events 36/4982 56/10899 0.00386227391481406 0.0214958626920701 0.0163451763956685 111/107/196883/817/3838/23236/5332/2769/5578/5330/112/109/115/5321/3709/2776/5567/818/5577/5573/26960/156/5576/2767/84254/5575/113/5331/2773/5580/801/805/2770/10768/10645/5594 36
R-HSA-9675126 Diseases of mitotic cell cycle 26/4982 38/10899 0.00391454039686336 0.0217234233070121 0.0165182105485758 1869/898/27338/1019/1026/7027/64682/6502/25906/1028/1017/51529/1870/51434/9134/1616/1027/894/11065/8697/8881/896/7029/996/546/51433 26
R-HSA-69231 Cyclin D associated events in G1 31/4982 47/10899 0.00403900530782022 0.0222845697474821 0.0169448990553212 1869/898/5933/5753/1163/1019/1026/7027/6502/6714/5519/1028/1017/1032/5520/1870/9134/5934/1027/894/3717/7314/8454/1874/1031/5515/896/7029/25/6500/5518 31
R-HSA-69236 G1 Phase 31/4982 47/10899 0.00403900530782022 0.0222845697474821 0.0169448990553212 1869/898/5933/5753/1163/1019/1026/7027/6502/6714/5519/1028/1017/1032/5520/1870/9134/5934/1027/894/3717/7314/8454/1874/1031/5515/896/7029/25/6500/5518 31
R-HSA-1433559 Regulation of KIT signaling 13/4982 16/10899 0.0040732268025222 0.0224086166167576 0.0170392226927897 8651/4254/7525/6654/3815/6714/5578/5777/9306/10019/867/2885/2534 13
R-HSA-174411 Polymerase switching on the C-strand of the telomere 19/4982 26/10899 0.00434291084932737 0.0238236115269136 0.0181151665493722 79075/5983/5425/5111/23649/5984/5982/5985/5422/5424/10714/63922/5558/5557/80169/65057/54386/7014/5981 19
R-HSA-6811440 Retrograde transport at the Trans-Golgi-Network 32/4982 49/10899 0.00442090575612155 0.0241819744654328 0.0183876610999597 10244/22836/8674/51560/9712/51209/3482/63908/57511/8675/122830/738/60560/9648/23647/84342/4905/9827/2800/25839/9382/7110/143187/51542/5870/10618/8677/6293/79571/4074/9341/400 32
R-HSA-70895 Branched-chain amino acid catabolism 16/4982 21/10899 0.00450208049497391 0.0245556333283005 0.0186717864738918 586/38/587/3028/1892/64087/10295/152926/1738/27034/594/4329/56922/1629/9673/3712 16
R-HSA-2564830 Cytosolic iron-sulfur cluster assembly 11/4982 13/10899 0.00478966535969189 0.0260497754178114 0.0198079128235571 5424/83990/10101/57019/2068/22/4682/51647/64428/9391/64210 11
R-HSA-5689880 Ub-specific processing proteases 120/4982 220/10899 0.00488555696944317 0.026495818905304 0.0201470785312863 63967/993/8607/440689/7416/8349/5702/154/3012/10213/890/8338/92815/991/5691/4609/5707/5709/11047/7046/5688/57646/5721/51651/6502/5690/5705/10197/5693/8078/5714/4092/5718/8341/8975/5694/5704/23586/4088/5689/8900/5685/8345/5708/5684/409/5717/8334/367/85236/3017/5713/6881/9986/5…
R-HSA-2426168 Activation of gene expression by SREBF (SREBP) 28/4982 42/10899 0.00493554455989927 0.026691089418832 0.0202955597080695 79071/6319/4598/85441/6604/10498/32/2224/57678/96764/4597/2194/6720/4047/1717/10499/9453/3422/4520/8648/5465/2222/3157/80205/6713/5469/6667/1387 28
R-HSA-76071 RNA Polymerase III Transcription Initiation From Type 3 Promoter 20/4982 28/10899 0.00526778704872919 0.0284073601017628 0.0216005897716252 10622/55703/171568/5435/9533/5437/51728/5441/5434/10302/55718/6619/51082/7702/5440/6621/10621/6908/10623/11128 20
R-HSA-8953750 Transcriptional Regulation by E2F6 24/4982 35/10899 0.00528957146920869 0.0284444843231532 0.021628818550152 1111/1869/5888/6241/672/5932/7027/1911/8317/8726/23429/2146/5931/4149/23468/5928/80314/84108/11335/80012/10138/7029/83746/23512 24
R-HSA-68867 Assembly of the pre-replicative complex 81/4982 143/10899 0.00535021744037207 0.0286897895889615 0.0218153455064254 990/4173/4171/4175/84515/8352/4172/51053/4174/8349/3015/5702/4176/3012/10213/3014/27338/23594/8338/4998/121504/5691/64682/5707/5709/3837/5688/5721/8294/5690/5705/10197/5693/5714/25906/5718/8341/5694/5704/5689/5685/8345/5708/5684/5717/8334/85236/51529/81620/3017/5001/5713…
R-HSA-983169 Class I MHC mediated antigen processing & presentation 199/4982 381/10899 0.00548568511680496 0.0293338176133912 0.0223050560992895 8651/4360/9021/57520/1514/80176/64410/2209/140462/5071/5702/7064/114907/899/10213/27338/6280/991/4688/26270/10293/84541/3693/201456/6279/5289/5691/7334/64682/5707/5709/5688/653361/5721/6502/23480/7318/122769/5690/114088/5705/10197/5693/5714/10422/5718/14…
R-HSA-5653656 Vesicle-mediated transport 340/4982 673/10899 0.00551411797864498 0.0294034950313779 0.0223580379081195 3575/213/10052/185/347733/7280/255324/3043/7018/55083/7037/22905/29763/23046/8322/2017/8871/9332/6712/10376/84617/10053/9882/10808/154/3833/1759/54453/56992/10383/3832/10244/1129/24137/3835/3320/6764/7163/1950/338382/81567/11004/3312/9493/84958/1122/11015/9183/55605/51693/259173/2…
R-HSA-167242 Abortive elongation of HIV-1 transcript in the absence of Tat 17/4982 23/10899 0.00577100897361935 0.0306023781406649 0.0232696531421669 5438/5435/5433/5437/5439/5441/5434/7469/4686/5432/51497/7936/25920/22916/5430/5431/5440 17
R-HSA-171319 Telomere Extension By Telomerase 17/4982 23/10899 0.00577100897361935 0.0306023781406649 0.0232696531421669 7015/8607/55651/10856/890/54433/23243/1736/80119/1017/8900/55505/55135/55164/65057/54386/7014 17
R-HSA-5617833 Cilium Assembly 110/4982 201/10899 0.0059806138687412 0.0316260162754209 0.0240480143606768 347733/7280/27077/10376/84617/5347/93323/89891/203068/7283/10383/22948/84131/3320/55722/7203/10576/11190/22994/26123/10733/4751/983/54801/92104/347240/23322/146057/6950/1454/9727/10575/22897/8481/27031/583/403/7846/55755/7840/79959/7531/11020/51626/57560/80321/23354/115106/51134/166379/10694/…
R-HSA-1445148 Translocation of SLC2A4 (GLUT4) to the plasma membrane 44/4982 72/10899 0.00602422844202201 0.0317686521983978 0.0241564728745227 347733/7280/10376/84617/9882/10383/5867/7846/51422/7531/8773/54536/6814/149371/10971/84790/79861/4641/6844/9847/207/23433/79058/7532/11336/9371/5571/55763/5565/7534/60412/801/208/4627/805/4218/23265/7529/6810/4012/57186/10890/5898/7533 44
R-HSA-196849 Metabolism of water-soluble vitamins and cofactors 71/4982 124/10899 0.00619659543186581 0.0325876051774982 0.0247791941439552 51293/25902/55034/8884/4522/5091/4337/6573/6513/8876/113235/10797/60386/8029/6470/5743/8566/5168/1719/9963/160428/64087/10135/25974/53354/128240/6472/326625/32/79668/81693/93100/9054/1528/51248/55163/84875/2194/56965/4338/55312/55788/26119/952/80308/5095/5096…
R-HSA-157118 Signaling by NOTCH 127/4982 236/10899 0.00703737049006066 0.0369075282019939 0.0280640078247358 3002/2324/23286/1869/3955/8352/2208/8349/3015/5702/8788/3012/10213/3014/9787/1950/8338/23220/4904/10402/9148/121504/7027/5691/4609/59/5707/5709/5688/5721/10014/6484/171558/8294/28514/5690/5705/10197/83933/5693/5714/5718/8341/142678/5087/5694/5704/4088/192670/5689/5685/8345/5708/5684/7088/3…
R-HSA-5358508 Mismatch Repair 12/4982 15/10899 0.00735162375097644 0.0384499992893535 0.0292368829202495 9156/5425/5111/2956/3978/5424/10714/6119/4436/4292/6118/6117 12
R-HSA-163615 PKA activation 15/4982 20/10899 0.00764330620765737 0.0396496509522226 0.0301490825525158 111/107/196883/112/109/115/5567/5577/5573/26960/5576/5575/113/801/805 15
R-HSA-5627117 RHO GTPases Activate ROCKs 15/4982 20/10899 0.00764330620765737 0.0396496509522226 0.0301490825525158 4628/4629/10398/9475/388/5058/1072/10627/6093/4627/389/4660/3984/4659/5500 15
R-HSA-6804115 TP53 regulates transcription of additional cell cycle genes whose exact role in the p53 pathway remain uncertain 15/4982 20/10899 0.00764330620765737 0.0396496509522226 0.0301490825525158 10769/995/28984/1263/9125/5325/7157/7832/85456/23019/55571/55835/246175/4850/4849 15
R-HSA-70263 Gluconeogenesis 23/4982 34/10899 0.00810980353837671 0.0419555960833635 0.0319024934514948 230/5223/7167/2023/2026/5091/5106/1468/5230/2821/226/10165/2542/2597/2806/4191/92579/2805/4190/6576/8402/54020/8604 23
R-HSA-4551638 SUMOylation of chromatin organization proteins 43/4982 71/10899 0.00823796615923404 0.042503452426967 0.0323190763402098 55706/23511/23165/81929/9631/23636/121504/129401/57122/4927/79902/8294/1911/6304/9688/9818/79023/8480/6396/23279/23225/10762/7341/8086/23468/8021/8535/53371/7175/9883/4928/348995/5903/8554/80012/3066/83746/23512/6612/1912/7329/55746/3065 43
R-HSA-191273 Cholesterol biosynthesis 19/4982 27/10899 0.00840563975433614 0.0432516611617997 0.0328880045998852 10682/39/1718/4598/51478/2224/403313/50814/4597/6720/4047/1717/9453/6307/3422/2222/3157/6713/3930 19
R-HSA-9013148 CDC42 GTPase cycle 86/4982 155/10899 0.00879390413324727 0.045127857500992 0.0343146400671986 7037/57480/9639/80243/7074/1894/23263/81624/64411/10395/121512/128239/8826/116984/55789/23002/29127/7112/9644/57514/29062/396/23580/9901/58504/7410/89846/857/23048/3728/23513/4983/26030/23526/57584/117289/10652/10602/8976/5058/54874/8773/23092/394/752/5295/9578/115703/9826/51306/10451/28964…
R-HSA-5668541 TNFR2 non-canonical NF-kB pathway 59/4982 102/10899 0.00895902718089081 0.0456207662662357 0.0346894415269163 943/8784/4050/5702/51330/10213/7187/7292/944/5691/8740/5707/5709/5688/5721/5690/5705/10197/5693/5714/5718/7293/5694/5704/5689/5685/8764/5708/5684/5717/10673/8792/5713/5719/9040/7186/5701/5715/329/5700/23198/958/7314/8454/9861/5692/8741/5686/5706/5710/5695/7132/7979/5720/5696…
R-HSA-174403 Glutathione synthesis and recycling 10/4982 12/10899 0.00898554642017006 0.0456207662662357 0.0346894415269163 79094/2687/26873/2678/494143/79017/2937/55748/2729/2730 10
R-HSA-5685939 HDR through MMEJ (alt-NHEJ) 10/4982 12/10899 0.00898554642017006 0.0456207662662357 0.0346894415269163 2237/5932/10721/675/3980/10038/142/7515/5893/4361 10
R-HSA-9755779 SARS-CoV-2 targets host intracellular signalling and regulatory pathways 10/4982 12/10899 0.00898554642017006 0.0456207662662357 0.0346894415269163 857/7531/10000/10971/207/7532/7534/208/7529/7533 10
R-HSA-9687139 Aberrant regulation of mitotic cell cycle due to RB1 defects 24/4982 36/10899 0.00904427798526433 0.0457971529810865 0.0348235637070488 1869/898/27338/1019/1026/7027/64682/6502/25906/1028/1017/51529/1870/51434/9134/1027/894/11065/8697/8881/896/7029/996/51433 24
R-HSA-73762 RNA Polymerase I Transcription Initiation 30/4982 47/10899 0.00933264374606975 0.0471323198710242 0.0358388073679482 10849/25885/5435/9533/84172/5437/53615/5441/8850/5434/5931/9015/2074/2068/64425/54700/79101/9014/5928/54815/2967/51082/7270/5440/3066/6908/2965/9219/2648/3065 30
R-HSA-9609523 Insertion of tail-anchored proteins into the endoplasmic reticulum membrane 16/4982 22/10899 0.00952217963104173 0.0479626409384134 0.0364701727849092 6804/3162/23480/439/819/1528/6449/10952/7485/6844/118424/224/6811/351/9218/7917 16
R-HSA-674695 RNA Polymerase II Pre-transcription Events 48/4982 81/10899 0.00960323580784428 0.0482436240978282 0.0366838287507404 5438/6749/5435/11198/5433/6877/8148/5437/6921/5439/2959/5441/5434/123169/6881/4300/7469/6875/4686/2068/54623/6880/6878/5432/51497/2958/6924/6923/2961/7936/80349/6879/25920/2967/22916/6873/5430/5431/5440/4298/6882/6908/51616/2965/905/6872/1025/6830 48
R-HSA-6796648 TP53 Regulates Transcription of DNA Repair Genes 38/4982 62/10899 0.00965416397269848 0.0483721759156992 0.0367815778929443 1111/5438/2177/672/55215/6749/5435/11198/5433/4436/4292/2176/5437/6921/5439/5441/5892/545/5434/7469/1643/7157/2068/5432/51497/6924/6923/7936/25920/2967/5430/9656/5431/5440/51755/2965/905/1025 38
R-HSA-5218920 VEGFR2 mediated vascular permeability 20/4982 29/10899 0.00972458406609407 0.0485974633041193 0.0369528835137606 1003/3320/57761/64223/7410/857/3728/10000/5058/10451/207/2475/79109/801/208/253260/805/7409/1495/1500 20
R-HSA-5696394 DNA Damage Recognition in GG-NER 25/4982 38/10899 0.00996009379520066 0.0492239933706121 0.0374292888853762 8607/83444/86/1642/10038/10980/142/8533/1643/79913/2873/125476/7314/64708/51138/9978/10445/5886/8451/5887/4798/10987/8450/54617/10920 25
R-HSA-8951664 Neddylation 128/4982 240/10899 0.00998021493187974 0.0492239933706121 0.0374292888853762 2034/9021/1154/8835/80176/332/51514/64410/140462/5702/114907/899/10213/26270/84541/201456/11091/84259/5691/5707/5709/25879/5688/5721/6502/122769/5690/5705/10197/5693/5714/55527/1642/5718/5694/5704/154881/5689/6921/5685/26249/84961/5708/5684/10980/23014/5717/23363/79791/140739/8883/5713/5931/2609…
R-HSA-9707564 Cytoprotection by HMOX1 39/4982 64/10899 0.0100569676657014 0.0492239933706121 0.0374292888853762 213/3043/5753/54205/3162/3163/85441/6604/10498/1337/1349/10628/9377/96764/84987/1351/10128/1329/81502/114548/51204/10499/7975/1345/571/23309/8648/6341/5465/80205/5469/1350/1387/6774/4363/9167/4514/1353/90639 39
R-HSA-174437 Removal of the Flap Intermediate from the C-strand 13/4982 17/10899 0.010061881707904 0.0492239933706121 0.0374292888853762 2237/5425/5111/5424/1763/10714/6119/6118/6117/65057/7486/54386/7014 13
R-HSA-450385 Butyrate Response Factor 1 (BRF1) binds and destabilizes mRNA 13/4982 17/10899 0.010061881707904 0.0492239933706121 0.0374292888853762 56915/23404/23016/54512/11340/5393/677/51010/54464/207/118460/7529/22894 13
R-HSA-450513 Tristetraprolin (TTP	ZFP36) binds and destabilizes mRNA 13/4982 17/10899 0.010061881707904 0.0492239933706121 0.0374292888853762 56915/23404/23016/54512/11340/5393/7538/51010/3842/54464/118460/7529/22894 13
R-HSA-9659787 Aberrant regulation of mitotic G1/S transition in cancer due to RB1 defects 13/4982 17/10899 0.010061881707904 0.0492239933706121 0.0374292888853762 1869/898/1019/1026/7027/1028/1017/1870/9134/1027/894/896/7029 13
R-HSA-9661069 Defective binding of RB1 mutants to E2F1	(E2F2	E2F3) 13/4982 17/10899 0.010061881707904 0.0492239933706121 0.0374292888853762 1869/898/1019/1026/7027/1028/1017/1870/9134/1027/894/896/7029 13
R-HSA-110362 POLB-Dependent Long Patch Base Excision Repair 8/4982 9/10899 0.010159378411745 0.0492239933706121 0.0374292888853762 2237/3978/54936/10038/670/142/8505/328 8
R-HSA-113507 E2F-enabled inhibition of pre-replication complex formation 8/4982 9/10899 0.010159378411745 0.0492239933706121 0.0374292888853762 84515/891/23594/4998/983/5001/23595/4999 8
R-HSA-727802 Transport of nucleotide sugars 8/4982 9/10899 0.010159378411745 0.0492239933706121 0.0374292888853762 11046/84912/23169/10559/55343/23443/51000/347734 8
R-HSA-977347 Serine biosynthesis 8/4982 9/10899 0.010159378411745 0.0492239933706121 0.0374292888853762 29968/26227/63826/347735/5723/256987/10955/57515 8
R-HSA-3858494 Beta-catenin independent WNT signaling 81/4982 146/10899 0.0107980787144886 0.0521861576353388 0.0396816803391868 2775/51764/8322/5881/7481/81029/51176/7976/5702/2788/10213/2791/5592/23236/10681/23002/5691/5707/5709/54331/5688/5721/144165/5690/5705/10197/5693/5714/5718/5694/5704/192670/5689/5685/5578/5708/5684/57690/409/5717/5330/23513/5148/2787/5713/5719/3709/5701/6934/1175/5715/57…
R-HSA-167238 Pausing and recovery of Tat-mediated HIV elongation 21/4982 31/10899 0.0110227016792752 0.0530033690320813 0.040303077331885 5438/6749/5435/11198/5433/5437/6921/5439/5441/5434/7469/5432/51497/6924/6923/7936/25920/5430/5431/5440/1025 21
R-HSA-167243 Tat-mediated HIV elongation arrest and recovery 21/4982 31/10899 0.0110227016792752 0.0530033690320813 0.040303077331885 5438/6749/5435/11198/5433/5437/6921/5439/5441/5434/7469/5432/51497/6924/6923/7936/25920/5430/5431/5440/1025 21
R-HSA-5627123 RHO GTPases activate PAKs 17/4982 24/10899 0.0113987503983746 0.0546739058052692 0.0415733319210753 2017/4628/4629/4638/10398/5058/2316/10627/4771/801/4627/805/4660/3984/4659/5500/998 17
R-HSA-71291 Metabolism of amino acids and derivatives 193/4982 374/10899 0.0115554432492837 0.0552865693305326 0.0420391933538113 55349/29968/875/6535/883/384/259307/116832/6723/586/79814/26227/284716/5831/29958/1152/65263/51268/339983/8140/1468/5702/200916/6139/3376/10213/38/7965/5625/10247/1728/27232/6470/4953/191/587/9521/113451/51121/6218/5832/125061/4706/10165/3028/5691/5707/5709/1892/5688/8…
R-HSA-1655829 Regulation of cholesterol biosynthesis by SREBP (SREBF) 34/4982 55/10899 0.0117089328249811 0.0558808819072224 0.0424911009622341 79071/5901/6319/3837/4598/85441/6604/10498/32/2224/57678/96764/4597/2194/6720/51141/4047/1717/10499/9453/3422/4520/8648/5465/2222/3157/80205/6713/5469/6667/1387/51128/51360/22937 34
R-HSA-9694635 Translation of Structural Proteins 35/4982 57/10899 0.0122500890196748 0.0582121576253915 0.0442637729124727 79844/3276/10610/6484/79668/11320/6732/84875/6487/11282/56965/6185/4249/7341/51114/7314/3703/83666/55741/11253/51201/2530/23193/29801/1603/25921/6482/7329/4124/7841/821/2931/1650/143/54625 35
R-HSA-167287 HIV elongation arrest and recovery 22/4982 33/10899 0.01228889445942 0.0582121576253915 0.0442637729124727 5438/6749/5435/11198/5433/5437/6921/5439/5441/5434/7469/5432/51497/6924/6923/7936/25920/5430/5431/5440/905/1025 22
R-HSA-167290 Pausing and recovery of HIV elongation 22/4982 33/10899 0.01228889445942 0.0582121576253915 0.0442637729124727 5438/6749/5435/11198/5433/5437/6921/5439/5441/5434/7469/5432/51497/6924/6923/7936/25920/5430/5431/5440/905/1025 22
R-HSA-9664407 Parasite infection 36/4982 59/10899 0.0127693450949714 0.0600410832174886 0.0456544643141445 4651/7525/6714/7410/10006/10810/10152/8976/26999/10095/695/10552/10451/4641/63916/2268/10787/51517/3071/10163/2885/4627/5747/4650/2534/55845/7456/25/10093/7409/9844/23191/10109/998/6850/5594 36
R-HSA-9664417 Leishmania phagocytosis 36/4982 59/10899 0.0127693450949714 0.0600410832174886 0.0456544643141445 4651/7525/6714/7410/10006/10810/10152/8976/26999/10095/695/10552/10451/4641/63916/2268/10787/51517/3071/10163/2885/4627/5747/4650/2534/55845/7456/25/10093/7409/9844/23191/10109/998/6850/5594 36
R-HSA-9664422 FCGR3A-mediated phagocytosis 36/4982 59/10899 0.0127693450949714 0.0600410832174886 0.0456544643141445 4651/7525/6714/7410/10006/10810/10152/8976/26999/10095/695/10552/10451/4641/63916/2268/10787/51517/3071/10163/2885/4627/5747/4650/2534/55845/7456/25/10093/7409/9844/23191/10109/998/6850/5594 36
R-HSA-2995383 Initiation of Nuclear Envelope (NE) Reformation 14/4982 19/10899 0.012802333159391 0.0600482899294284 0.0456599442048368 891/4001/9133/7443/3837/983/7112/8815/5520/5515/22933/5518/3930/23592 14
R-HSA-5358606 Mismatch repair (MMR) directed by MSH2:MSH3 (MutSbeta) 11/4982 14/10899 0.0130940614716726 0.0611162918078804 0.0464720390411442 9156/5425/5111/3978/5424/10714/6119/4436/4292/6118/6117 11
R-HSA-8983432 Interleukin-15 signaling 11/4982 14/10899 0.0130940614716726 0.0611162918078804 0.0464720390411442 3560/3600/6654/9846/6655/6464/3561/6776/6777/2885/6774 11
R-HSA-2173788 Downregulation of TGF-beta receptor signaling 18/4982 26/10899 0.0132417930782073 0.0613557839473246 0.0466541457712005 25805/7046/51377/56937/4092/4088/7514/10273/5499/23327/7314/11171/5501/7040/57154/64750/7048/5500 18
R-HSA-6803529 FGFR2 alternative splicing 18/4982 26/10899 0.0132417930782073 0.0613557839473246 0.0466541457712005 5438/23543/5435/5433/4670/5437/5439/7072/5441/5434/4686/5432/5725/3185/22916/5430/5431/5440 18
R-HSA-975576 N-glycan antennae elongation in the medial/trans-Golgi 18/4982 26/10899 0.0132417930782073 0.0613557839473246 0.0466541457712005 64377/8704/6484/11320/4122/11282/9331/4249/338596/2517/2530/8702/9486/8703/4248/4124/2683/9334 18
R-HSA-9010553 Regulation of expression of SLITs and ROBOs 93/4982 171/10899 0.0134235481890975 0.0620473450193391 0.047179999879611 116832/55110/5702/200916/6139/10213/9775/6091/51121/6218/5691/5707/5709/5688/5721/1981/5690/5705/10197/5693/5714/5718/5694/5704/5689/6921/5685/5708/5684/4116/10921/2107/5717/5713/5719/5701/64221/6156/4686/5715/5700/6923/51065/23198/7314/9861/5692/6134/9939/6154/6229/…
R-HSA-532668 N-glycan trimming in the ER and Calnexin/Calreticulin cycle 23/4982 35/10899 0.0135152483376154 0.0623203117790043 0.0473875602785955 64772/10299/5700/7844/7314/811/2923/55741/56886/7415/51035/11253/23193/80267/51009/6048/9695/55768/79139/5887/7841/821/91445 23
R-HSA-69473 G2/M DNA damage checkpoint 54/4982 94/10899 0.0143985208519273 0.0662331959188658 0.0503628668479589 9156/1111/5983/8349/5984/5982/891/672/5985/3014/995/5932/116028/83990/1763/641/6119/121504/7465/7334/11200/983/84126/8294/8341/83695/7468/6118/8345/85236/545/7156/3017/80010/165918/7531/5810/6117/11073/7157/84142/10971/580/7532/7336/7486/9656/79184/7534/5883/7529/7158/4361/7533 54
R-HSA-202424 Downstream TCR signaling 56/4982 98/10899 0.01476314638108 0.0677472270227928 0.0515141165473416 916/5702/10213/5691/7334/5707/5709/5688/5721/5690/5705/10197/5693/5714/5718/5694/5704/5689/5685/5708/5684/5717/5713/5719/5701/5728/5715/5700/7189/5295/23198/7322/7314/8454/9861/5692/10892/5686/3127/3123/84433/4790/3551/5706/3117/5710/5695/5291/7979/5720/5696/6500/4792/5716/23118/9491 56
R-HSA-376176 Signaling by ROBO receptors 116/4982 218/10899 0.0148939817141092 0.0681837196456463 0.0518460199009381 6387/116832/2817/9495/55110/5702/200916/6139/10213/6654/7852/9775/6091/51121/6218/5691/5707/5709/5688/5721/1981/5690/5705/10197/6714/5693/5714/5718/5694/5704/5689/6921/9901/5685/5578/5708/5684/9423/4116/10921/2107/5717/5713/5719/5701/5567/64221/5058/6156/6655/4686/5715/5576/5700/69…
R-HSA-389957 Prefoldin mediated transfer of substrate to CCT/TriC 19/4982 28/10899 0.0150299954661729 0.0684779507038759 0.052069749397946 347733/7280/84617/10383/22948/10471/10574/5202/7203/10576/908/6950/10575/7846/10694/84790/5204/5201/7411 19
R-HSA-9682385 FLT3 signaling in disease 19/4982 28/10899 0.0150299954661729 0.0684779507038759 0.052069749397946 5292/2322/6654/1026/3265/399687/9846/6711/2120/5295/7314/867/6776/6777/2885/7750/2804/9321/598 19
R-HSA-381070 IRE1alpha activates chaperones 32/4982 52/10899 0.0155734673666269 0.0707851171497398 0.0538240889688684 10954/11015/58477/1663/56005/8681/10525/1200/10897/10130/3309/7094/9820/6464/10106/51726/10113/2081/5526/7494/30827/7709/64061/9797/55062/9695/6745/2931/6734/2673/9114/9570 32
R-HSA-111996 Ca-dependent events 25/4982 39/10899 0.0158285594823552 0.0717736818332923 0.054575780788018 111/107/196883/817/3838/5578/112/109/115/5321/5567/818/5577/5573/26960/156/5576/84254/5575/113/5580/801/805/10645/5594 25
R-HSA-68875 Mitotic Prophase 78/4982 142/10899 0.0165467865785086 0.0742204406082269 0.0564362645632847 8352/55706/8349/5347/3015/891/3012/3014/23511/4001/9133/23165/8338/29781/81929/54892/9631/10592/23636/121504/64900/7443/129401/57122/983/4927/7112/8815/84930/79902/8294/5519/9688/8341/9818/5578/8345/79023/8480/8334/85236/6396/3017/23279/23225/10051/140609/6418/10762/8086/8021/23310/2029/2801/53…
R-HSA-8856828 Clathrin-mediated endocytosis 80/4982 146/10899 0.0165616530206395 0.0742204406082269 0.0564362645632847 3575/185/255324/7018/7037/22905/29763/8322/2017/8871/154/1759/1129/1950/3312/115548/7039/9185/85439/26052/2069/10980/8674/409/23048/274/8533/29988/8976/54874/1175/4738/11037/156/3482/9829/10552/382/26119/1839/2873/1601/50618/7314/64708/112574/6844/51138/867/160/3092/10254/1856/11…
R-HSA-1236977 Endosomal/Vacuolar pathway 9/4982 11/10899 0.0166403083186596 0.0742204406082269 0.0564362645632847 1514/3133/3134/3105/567/1520/3106/3107/4012 9
R-HSA-196780 Biotin transport and metabolism 9/4982 11/10899 0.0166403083186596 0.0742204406082269 0.0564362645632847 8884/5091/64087/32/51248/5095/5096/3141/56922 9
R-HSA-2586552 Signaling by Leptin 9/4982 11/10899 0.0166403083186596 0.0742204406082269 0.0564362645632847 9021/3667/8660/3717/25970/3953/6776/6777/6774 9
R-HSA-9614399 Regulation of localization of FOXO transcription factors 9/4982 11/10899 0.0166403083186596 0.0742204406082269 0.0564362645632847 2308/10000/4303/10971/207/7532/7534/208/7529 9
R-HSA-9683610 Maturation of nucleoprotein 9/4982 11/10899 0.0166403083186596 0.0742204406082269 0.0564362645632847 79668/84875/56965/7341/83666/7329/2931/143/54625 9
R-HSA-499943 Interconversion of nucleotide di- and triphosphates 20/4982 30/10899 0.0167493489840255 0.0744397935123675 0.0566030576788921 205/4830/1841/79077/7298/6241/4831/6240/1503/122481/1854/4833/204/102157402/7295/203/4832/2936/2987/1635 20
R-HSA-9662851 Anti-inflammatory response favouring Leishmania parasite infection 46/4982 79/10899 0.0168064698815246 0.0744397935123675 0.0566030576788921 2212/111/2687/107/51764/9332/196883/10769/2209/57105/2678/2788/7525/2791/2781/136/10681/64174/54331/6714/64180/112/109/2787/115/3709/10800/5567/5577/5573/5576/5575/2783/113/2773/2268/79651/801/4627/2534/805/6868/2770/10768/5336/6850 46
R-HSA-9664433 Leishmania parasite growth and survival 46/4982 79/10899 0.0168064698815246 0.0744397935123675 0.0566030576788921 2212/111/2687/107/51764/9332/196883/10769/2209/57105/2678/2788/7525/2791/2781/136/10681/64174/54331/6714/64180/112/109/2787/115/3709/10800/5567/5577/5573/5576/5575/2783/113/2773/2268/79651/801/4627/2534/805/6868/2770/10768/5336/6850 46
R-HSA-8949664 Processing of SMDT1 12/4982 16/10899 0.0171868145963391 0.0759482154268783 0.0577500422230791 5245/30968/23203/55013/10939/79568/91689/90550/11331/9512/10730/10367 12
R-HSA-9696270 RND2 GTPase cycle 27/4982 43/10899 0.0179392738619803 0.0790902397286846 0.0601391969263908 7037/10970/9928/10726/55789/5783/91544/857/23048/23513/394/5295/22852/8502/10817/81839/57216/224/11188/2909/23129/7126/23592/392/3895/2802/27316 27
R-HSA-389958 Cooperation of Prefoldin and TriC/CCT in actin and tubulin folding 21/4982 32/10899 0.0183911590496311 0.0808956742528703 0.061512026023384 347733/7280/10376/84617/10383/22948/10471/10574/5202/7203/10576/908/6950/10575/7846/10694/84790/79861/5204/5201/7411 21
R-HSA-391251 Protein folding 55/4982 97/10899 0.0189228384587283 0.0830429853280744 0.0631448136348127 347733/7280/51764/10376/898/84617/10383/22948/10471/2788/2791/26270/10574/10528/5202/7203/10576/10681/54331/9628/908/2769/6950/10575/7846/2787/8877/3801/55135/402/2776/26224/10694/7157/2629/9134/1155/8787/1460/2767/6904/84790/79861/11328/2783/1459/6903/5204/63971/1457/5201/7411/6774/8237/55294 55
R-HSA-167161 HIV Transcription Initiation 29/4982 47/10899 0.0198422563665933 0.0851409186692107 0.0647400550549153 5438/5435/5433/6877/8148/5437/5439/2959/5441/5434/6881/6875/2068/6880/6878/5432/2958/2961/6879/2967/6873/5430/5431/5440/6882/6908/51616/2965/6872 29
R-HSA-167162 RNA Polymerase II HIV Promoter Escape 29/4982 47/10899 0.0198422563665933 0.0851409186692107 0.0647400550549153 5438/5435/5433/6877/8148/5437/5439/2959/5441/5434/6881/6875/2068/6880/6878/5432/2958/2961/6879/2967/6873/5430/5431/5440/6882/6908/51616/2965/6872 29
R-HSA-73776 RNA Polymerase II Promoter Escape 29/4982 47/10899 0.0198422563665933 0.0851409186692107 0.0647400550549153 5438/5435/5433/6877/8148/5437/5439/2959/5441/5434/6881/6875/2068/6880/6878/5432/2958/2961/6879/2967/6873/5430/5431/5440/6882/6908/51616/2965/6872 29
R-HSA-73779 RNA Polymerase II Transcription Pre-Initiation And Promoter Opening 29/4982 47/10899 0.0198422563665933 0.0851409186692107 0.0647400550549153 5438/5435/5433/6877/8148/5437/5439/2959/5441/5434/6881/6875/2068/6880/6878/5432/2958/2961/6879/2967/6873/5430/5431/5440/6882/6908/51616/2965/6872 29
R-HSA-75953 RNA Polymerase II Transcription Initiation 29/4982 47/10899 0.0198422563665933 0.0851409186692107 0.0647400550549153 5438/5435/5433/6877/8148/5437/5439/2959/5441/5434/6881/6875/2068/6880/6878/5432/2958/2961/6879/2967/6873/5430/5431/5440/6882/6908/51616/2965/6872 29
R-HSA-76042 RNA Polymerase II Transcription Initiation And Promoter Clearance 29/4982 47/10899 0.0198422563665933 0.0851409186692107 0.0647400550549153 5438/5435/5433/6877/8148/5437/5439/2959/5441/5434/6881/6875/2068/6880/6878/5432/2958/2961/6879/2967/6873/5430/5431/5440/6882/6908/51616/2965/6872 29
R-HSA-111448 Activation of NOXA and translocation to mitochondria 5/4982 5/10899 0.0199348003291572 0.0851409186692107 0.0647400550549153 1869/7027/5366/7157/7029 5
R-HSA-2644605 FBXW7 Mutants and NOTCH1 in Cancer 5/4982 5/10899 0.0199348003291572 0.0851409186692107 0.0647400550549153 4851/8454/9978/55294/6500 5
R-HSA-2644607 Loss of Function of FBXW7 in Cancer and NOTCH1 Signaling 5/4982 5/10899 0.0199348003291572 0.0851409186692107 0.0647400550549153 4851/8454/9978/55294/6500 5
R-HSA-5661270 Formation of xylulose-5-phosphate 5/4982 5/10899 0.0199348003291572 0.0851409186692107 0.0647400550549153 9942/6652/51181/10327/51084 5
R-HSA-69478 G2/M DNA replication checkpoint 5/4982 5/10899 0.0199348003291572 0.0851409186692107 0.0647400550549153 9088/891/9133/7465/983 5
R-HSA-68689 CDC6 association with the ORC:origin complex 7/4982 8/10899 0.0199806870423292 0.0851409186692107 0.0647400550549153 990/84515/23594/4998/5001/23595/4999 7
R-HSA-72731 Recycling of eIF2:GDP 7/4982 8/10899 0.0199806870423292 0.0851409186692107 0.0647400550549153 8891/1965/8894/8893/8890/1967/1968 7
R-HSA-168273 Influenza Viral RNA Transcription and Replication 74/4982 135/10899 0.0203777009186665 0.0866392673802548 0.0658793800652705 116832/55706/5438/200916/6139/23511/3320/23165/5435/81929/9631/51121/6218/23636/5433/129401/57122/4927/79902/3843/9688/9818/5437/5439/79023/8480/5441/142/5434/6396/23279/23225/6156/5432/10762/51065/8086/8021/6134/6154/6229/53371/23521/7175/5430/6208/9883/4928/1…
R-HSA-8878171 Transcriptional regulation by RUNX1 125/4982 239/10899 0.0227989514675288 0.0963604109033067 0.0732712120623418 9021/8784/3559/7161/1378/1514/7122/8352/8349/3015/5702/3276/860/3012/10213/3014/8338/3958/121504/11091/5691/5707/5709/5688/86/4602/5721/8294/5690/5705/10197/6714/1911/5693/5714/26053/6604/23067/5718/8341/1997/5694/5704/10398/192670/5689/5685/8345/5708/5684/57690/1513/57678…
R-HSA-8950505 Gene and protein expression by JAK-STAT signaling after Interleukin-12 stimulation 24/4982 38/10899 0.0228155608843869 0.0963604109033067 0.0732712120623418 302/6775/3313/4001/6627/3181/5721/3936/6950/5908/5478/9987/6647/4507/1265/1072/3185/27250/5306/9446/829/5898/4478/998 24
R-HSA-9607240 FLT3 Signaling 24/4982 38/10899 0.0228155608843869 0.0963604109033067 0.0732712120623418 8835/2322/6654/3265/5795/9846/6503/10000/1027/5295/10018/7314/207/9306/2887/10019/867/6776/6777/84174/2885/208/2534/6850 24
R-HSA-113501 Inhibition of replication initiation of damaged DNA by RB1/E2F1 10/4982 13/10899 0.022971816621764 0.0967125045916072 0.0735389395560234 1869/23649/5422/7027/5519/5558/5557/5515/7029/5518 10
R-HSA-9700206 Signaling by ALK in cancer 33/4982 55/10899 0.0230509112567738 0.0967125045916072 0.0735389395560234 3667/471/80304/8496/6238/7414/51530/8878/833/53335/6464/5573/27436/5295/8454/7171/9648/6776/9978/10817/3092/7175/5903/1213/2885/4627/4204/6774/9451/6500/4478/5594/10342 33
R-HSA-9725370 Signaling by ALK fusions and activated point mutants 33/4982 55/10899 0.0230509112567738 0.0967125045916072 0.0735389395560234 3667/471/80304/8496/6238/7414/51530/8878/833/53335/6464/5573/27436/5295/8454/7171/9648/6776/9978/10817/3092/7175/5903/1213/2885/4627/4204/6774/9451/6500/4478/5594/10342 33
R-HSA-111885 Opioid Signalling 52/4982 92/10899 0.0237463653533628 0.0994118672358983 0.0755915000514481 111/107/51764/196883/817/2788/2791/3838/23236/10681/54331/5332/5141/5519/2769/5578/5330/112/109/2787/115/5142/5321/3709/2776/5567/818/5577/5573/26960/156/5576/2767/84254/5575/5499/2783/5530/113/5331/2773/5580/5515/801/5528/805/5144/2770/10768/5518/10645/5594 52
R-HSA-6783310 Fanconi Anemia Pathway 25/4982 40/10899 0.0241221172791609 0.100763942857589 0.0766196008936148 378708/2177/29089/55215/2175/2187/91442/6119/201254/2189/84126/7398/2176/6118/545/64858/146956/6117/2178/7314/55120/57599/84464/22909/199990 25
R-HSA-3781860 Diseases associated with N-glycosylation of proteins 14/4982 20/10899 0.024840062713436 0.10328245958884 0.0785346484921899 199857/79053/1798/56052/10195/9526/79796/29929/91869/11253/5476/2683/7841/2720 14
R-HSA-5625900 RHO GTPases activate CIT 14/4982 20/10899 0.024840062713436 0.10328245958884 0.0785346484921899 4628/9928/4629/11113/10398/388/1027/10627/4627/389/4660/1742/4659/5500 14
R-HSA-5621481 C-type lectin receptors (CLRs) 77/4982 142/10899 0.0248873396599616 0.10328245958884 0.0785346484921899 338339/283463/10462/4582/5702/10213/200958/5691/7334/5707/5709/5688/5721/5690/5705/3265/10197/6714/5693/5714/5718/5694/5704/5689/5685/5708/5684/5717/3385/5713/5719/9040/64170/3709/5701/5567/5058/5715/5700/2207/7189/23198/7322/7314/8454/9861/5692/10892/4773/5686/5530/5580/84433/479…
R-HSA-5601884 PIWI-interacting RNA (piRNA) biogenesis 19/4982 29/10899 0.0251102771263228 0.103981603110955 0.0790662681977375 84944/5438/143689/3320/5435/11022/122402/5433/201164/5437/5439/4603/5441/5434/5432/5430/5431/5440/113802 19
R-HSA-3928662 EPHB-mediated forward signaling 26/4982 42/10899 0.02534717034822 0.104509175366635 0.0794674273279422 2902/6383/1948/7074/64283/7525/2050/2051/3265/6714/8997/1947/9475/5921/8976/5058/10095/10552/1072/6093/5747/2534/3984/10093/10109/998 26
R-HSA-9696264 RND3 GTPase cycle 26/4982 42/10899 0.02534717034822 0.104509175366635 0.0794674273279422 10970/1152/55789/5783/9462/91544/857/23513/57584/394/5295/22852/8502/55704/81839/57216/8301/6093/11188/2909/7126/1362/23592/3895/2319/27316 26
R-HSA-111931 PKA-mediated phosphorylation of CREB 15/4982 22/10899 0.0282982080429181 0.116174793879421 0.0883378129964552 111/107/196883/112/109/115/5567/5577/5573/26960/5576/5575/113/801/805 15
R-HSA-198753 ERK/MAPK targets 15/4982 22/10899 0.0282982080429181 0.116174793879421 0.0883378129964552 1848/6196/5519/1849/2002/5600/4205/5598/6195/4208/6197/5515/5528/5518/5594 15
R-HSA-4419969 Depolymerisation of the Nuclear Lamina 11/4982 15/10899 0.0288857652035872 0.117325373986485 0.0892126992513925 891/4001/64900/983/7112/5578/23399/9663/5579/23175/23592 11
R-HSA-71336 Pentose phosphate pathway 11/4982 15/10899 0.0288857652035872 0.117325373986485 0.0892126992513925 64080/5631/23729/51071/5226/5634/22934/6120/55276/7086/2539 11
R-HSA-9694631 Maturation of nucleoprotein 11/4982 15/10899 0.0288857652035872 0.117325373986485 0.0892126992513925 3276/79668/6732/84875/56965/7341/83666/7329/2931/143/54625 11
R-HSA-9735871 SARS-CoV-1 targets host intracellular signalling and regulatory pathways 11/4982 15/10899 0.0288857652035872 0.117325373986485 0.0892126992513925 4088/857/7531/10971/7532/7534/5706/6667/7329/7529/7533 11
R-HSA-975577 N-Glycan antennae elongation 11/4982 15/10899 0.0288857652035872 0.117325373986485 0.0892126992513925 8704/6484/11320/11282/9331/4249/338596/8702/8703/2683/9334 11
R-HSA-2871809 FCERI mediated Ca+2 mobilization 21/4982 33/10899 0.0290701220825006 0.117823488440538 0.0895914590496554 3702/6654/2205/7410/7294/3709/6464/2207/695/7006/10451/4773/5530/2885/801/805/10768/3937/7409/5336/6850 21
R-HSA-381038 XBP1(S) activates chaperone genes 30/4982 50/10899 0.0294908874665067 0.119275644435511 0.090695659715238 10954/11015/58477/1663/56005/8681/10525/1200/10897/10130/7094/9820/6464/10106/51726/10113/5526/7494/30827/7709/64061/9797/55062/9695/6745/2931/6734/2673/9114/9570 30
R-HSA-5628897 TP53 Regulates Metabolic Genes 49/4982 87/10899 0.0298138376193553 0.120326883753381 0.0914950085169487 54541/5052/2821/143686/54205/7001/7295/64223/192670/1337/57690/1349/5562/10325/51422/9377/84987/7531/1351/10128/10000/5728/1329/7157/10542/51204/1345/57521/10971/28956/207/6341/7532/10670/2936/2475/5571/5565/1350/7534/208/9167/4514/7529/1353/90639/6009/7533/2539 49
R-HSA-390466 Chaperonin-mediated protein folding 51/4982 91/10899 0.0301775607365641 0.121209033959977 0.0921657841420462 347733/7280/51764/10376/898/84617/10383/22948/10471/2788/2791/26270/10574/10528/5202/7203/10576/10681/54331/9628/908/2769/6950/10575/7846/2787/8877/3801/55135/2776/26224/10694/7157/2629/9134/8787/1460/2767/84790/79861/11328/2783/1459/5204/63971/1457/5201/7411/6774/8237/55294 51
R-HSA-164940 Nef mediated downregulation of MHC class I complex cell surface expression 8/4982 10/10899 0.0303498785923881 0.121209033959977 0.0921657841420462 10053/55690/1174/3105/567/162/8907/164 8
R-HSA-390450 Folding of actin by CCT/TriC 8/4982 10/10899 0.0303498785923881 0.121209033959977 0.0921657841420462 22948/10574/7203/10576/908/6950/10575/10694 8
R-HSA-8868766 rRNA processing in the mitochondrion 8/4982 10/10899 0.0303498785923881 0.121209033959977 0.0921657841420462 79922/54931/3028/55178/60528/51106/130916/387338 8
R-HSA-9702518 STAT5 activation downstream of FLT3 ITD mutants 8/4982 10/10899 0.0303498785923881 0.121209033959977 0.0921657841420462 5292/2322/1026/9846/6776/6777/2885/598 8
R-HSA-114604 GPVI-mediated activation cascade 22/4982 35/10899 0.0308410905194182 0.122913657205781 0.0934619576448251 5590/80739/1277/7410/51266/388/8503/2207/5295/10451/5777/146850/2534/51206/5291/391/3937/7409/23533/5336/998/6850 22
R-HSA-6781823 Formation of TC-NER Pre-Incision Complex 32/4982 54/10899 0.0311552703907638 0.1239071066166 0.0942173637475071 5438/5435/27339/5433/1642/5437/5439/10980/5441/5434/8533/1161/2074/2068/5432/2873/7314/64708/51138/9716/9978/2967/5430/5431/5440/7874/2965/10450/8451/10987/8450/10920 32
R-HSA-3371571 HSF1-dependent transactivation 16/4982 24/10899 0.0314913511758437 0.124724044387314 0.0948385526785072 2288/817/3320/3326/3312/10728/64223/3306/818/57521/3304/84335/2475/3337/1387/3281 16
R-HSA-429947 Deadenylation of mRNA 16/4982 24/10899 0.0314913511758437 0.124724044387314 0.0948385526785072 9775/1981/255967/9125/9924/85456/23019/1975/55571/26986/5073/1974/246175/4850/23318/4849 16
R-HSA-111933 Calmodulin induced events 23/4982 37/10899 0.0324803900278856 0.127845493944812 0.0972120626119463 111/107/196883/817/3838/5578/112/109/115/5567/818/5577/5573/26960/156/5576/84254/5575/113/5580/801/805/10645 23
R-HSA-111997 CaM pathway 23/4982 37/10899 0.0324803900278856 0.127845493944812 0.0972120626119463 111/107/196883/817/3838/5578/112/109/115/5567/818/5577/5573/26960/156/5576/84254/5575/113/5580/801/805/10645 23
R-HSA-9694548 Maturation of spike protein 23/4982 37/10899 0.0324803900278856 0.127845493944812 0.0972120626119463 79844/10610/6484/11320/6487/11282/6185/4249/51114/3703/55741/11253/51201/2530/23193/29801/1603/25921/6482/4124/7841/821/1650 23
R-HSA-164378 PKA activation in glucagon signalling 12/4982 17/10899 0.0342866535285836 0.134111000999778 0.101976273264423 111/107/196883/112/109/115/5567/5577/5573/5576/5575/113 12
R-HSA-5655862 Translesion synthesis by POLK 12/4982 17/10899 0.0342866535285836 0.134111000999778 0.101976273264423 5983/5111/5984/5982/5985/6119/10459/6118/6117/7314/51426/5981 12
R-HSA-5656121 Translesion synthesis by POLI 12/4982 17/10899 0.0342866535285836 0.134111000999778 0.101976273264423 5983/5111/5984/5982/5985/6119/10459/6118/6117/11201/7314/5981 12
R-HSA-9660826 Purinergic signaling in leishmaniasis infection 17/4982 26/10899 0.0344234628024575 0.134111000999778 0.101976273264423 718/3326/3162/5027/7295/3606/10628/9051/957/953/1511/10910/5025/114548/79792/4790/351 17
R-HSA-9664424 Cell recruitment (pro-inflammatory response) 17/4982 26/10899 0.0344234628024575 0.134111000999778 0.101976273264423 718/3326/3162/5027/7295/3606/10628/9051/957/953/1511/10910/5025/114548/79792/4790/351 17
R-HSA-400253 Circadian Clock 40/4982 70/10899 0.0356928791809095 0.138773332701336 0.105521450081411 8553/102724428/10135/85441/6604/10498/1454/5054/8204/8864/4209/96764/1628/4783/406/26224/9572/2908/6720/10499/5936/25819/5499/4208/7314/8454/23373/56938/5501/8648/5465/64784/80205/5469/1387/200186/1374/1408/6500/5500 40
R-HSA-1433557 Signaling by SCF-KIT 26/4982 43/10899 0.0366768943859982 0.141161676175142 0.107337515616069 8651/1111/4254/7525/6654/3815/3265/6714/5578/9846/8503/3717/5295/7006/5777/9306/2887/10019/867/6776/6777/2885/2242/6774/2534/7409 26
R-HSA-1489509 DAG and IP3 signaling 26/4982 43/10899 0.0366768943859982 0.141161676175142 0.107337515616069 111/107/196883/817/3838/5578/112/109/115/3709/5567/818/5577/5573/26960/156/5576/84254/5581/5575/113/5580/801/805/10768/10645 26
R-HSA-167169 HIV Transcription Elongation 26/4982 43/10899 0.0366768943859982 0.141161676175142 0.107337515616069 5438/6749/5435/11198/5433/5437/6921/5439/5441/5434/7469/4686/2068/5432/51497/6924/6923/7936/25920/2967/22916/5430/5431/5440/2965/1025 26
R-HSA-167200 Formation of HIV-1 elongation complex containing HIV-1 Tat 26/4982 43/10899 0.0366768943859982 0.141161676175142 0.107337515616069 5438/6749/5435/11198/5433/5437/6921/5439/5441/5434/7469/4686/2068/5432/51497/6924/6923/7936/25920/2967/22916/5430/5431/5440/2965/1025 26
R-HSA-167246 Tat-mediated elongation of the HIV-1 transcript 26/4982 43/10899 0.0366768943859982 0.141161676175142 0.107337515616069 5438/6749/5435/11198/5433/5437/6921/5439/5441/5434/7469/4686/2068/5432/51497/6924/6923/7936/25920/2967/22916/5430/5431/5440/2965/1025 26
R-HSA-1855204 Synthesis of IP3 and IP4 in the cytosol 18/4982 28/10899 0.0371054873935479 0.14252389423397 0.108373328636456 3706/3707/23236/122618/5332/23007/9651/5330/3633/5728/5333/5331/4952/801/8867/805/3636/5336 18
R-HSA-167152 Formation of HIV elongation complex in the absence of HIV Tat 27/4982 45/10899 0.0378586357187219 0.145124770255101 0.110351001175476 5438/6749/5435/11198/5433/5437/6921/5439/5441/5434/7469/4686/2068/5432/51497/6924/6923/7936/25920/2967/22916/5430/5431/5440/2965/905/1025 27
R-HSA-202403 TCR signaling 65/4982 120/10899 0.037971407683024 0.145265365264314 0.110457907804852 3702/916/5702/10213/5691/7334/5707/5709/2533/5688/5721/5690/5705/10197/5693/5795/5714/5718/5694/5704/5689/5685/5708/5684/5717/5713/5719/5701/5058/5728/5715/5700/7189/5295/7408/23198/7322/7314/8454/9861/5692/10892/5686/3127/3123/84433/4790/3551/5706/51466/5788/3117/5710/5695/5291/7979/5720/5696/3937/…
R-HSA-73884 Base Excision Repair 51/4982 92/10899 0.0381773403595707 0.145761085492841 0.110834847064943 2237/5983/5425/5111/7374/8349/5984/56655/3015/5982/5985/3012/3014/8338/4913/55247/3978/5424/10714/6119/54936/121504/5427/54107/8294/3980/8341/10038/6118/8345/670/8334/85236/142/3017/6117/4350/7515/65057/8505/252969/6996/328/23583/54386/55766/7014/5426/8930/5981/94239 51
R-HSA-111457 Release of apoptotic factors from the mitochondria 6/4982 7/10899 0.0387896477052574 0.146355651447505 0.111286947338706 54205/56616/5414/581/79792/578 6
R-HSA-164843 2-LTR circle formation 6/4982 7/10899 0.0387896477052574 0.146355651447505 0.111286947338706 2547/8815/7520/3159/3981/11168 6
R-HSA-3371599 Defective HLCS causes multiple carboxylase deficiency 6/4982 7/10899 0.0387896477052574 0.146355651447505 0.111286947338706 5091/64087/5095/5096/3141/56922 6
R-HSA-73943 Reversal of alkylation damage by DNA dioxygenases 6/4982 7/10899 0.0387896477052574 0.146355651447505 0.111286947338706 121642/10973/54890/84164/221120/51008 6
R-HSA-9664535 LTC4-CYSLTR mediated IL4 production 6/4982 7/10899 0.0387896477052574 0.146355651447505 0.111286947338706 2687/57105/2678/64174/64180/10800 6
R-HSA-983168 Antigen processing: Ubiquitination & Proteasome degradation 157/4982 309/10899 0.0387930642390978 0.146355651447505 0.111286947338706 8651/9021/57520/80176/64410/140462/5071/5702/7064/114907/899/10213/27338/991/26270/10293/84541/201456/5691/7334/64682/5707/5709/5688/5721/6502/7318/122769/5690/114088/5705/10197/5693/5714/10422/5718/142678/5694/5704/154881/5689/6921/5685/26249/84961/57…
R-HSA-8978868 Fatty acid metabolism 93/4982 177/10899 0.0391407715902018 0.147157780028103 0.111896875552785 2687/1545/5730/11332/6785/122970/79071/8529/2053/2678/51102/6319/26027/2166/414149/5743/23600/4706/64174/11001/1892/51495/10728/80221/47/240/23205/401494/10478/239/32/64180/10449/873/8309/3992/79993/2181/51422/54677/9200/51144/5321/2194/6584/241/79777/80142/9524/215/6576/3248/27349/9415/20…
R-HSA-110320 Translesion Synthesis by POLH 13/4982 19/10899 0.0391598492688718 0.147157780028103 0.111896875552785 5983/5111/5984/5982/5985/6119/6118/6117/7314/7415/7353/5429/5981 13
R-HSA-6804758 Regulation of TP53 Activity through Acetylation 19/4982 30/10899 0.0395518802811999 0.147666347603458 0.112283583769495 5305/53615/5300/5931/10000/7157/5928/54815/3622/207/7994/208/3066/5371/90809/23774/9219/84289/3065 19
R-HSA-2160916 Hyaluronan uptake and degradation 9/4982 12/10899 0.039604594014128 0.147666347603458 0.112283583769495 960/3373/8692/3161/3073/6548/8372/11261/3074 9
R-HSA-430116 GP1b-IX-V activation signalling 9/4982 12/10899 0.039604594014128 0.147666347603458 0.112283583769495 7450/2814/1277/6714/2811/2316/5295/2815/7534 9
R-HSA-9755088 Ribavirin ADME 9/4982 12/10899 0.039604594014128 0.147666347603458 0.112283583769495 4830/4831/2030/100/55315/3704/132/22978/4860 9
R-HSA-73863 RNA Polymerase I Transcription Termination 20/4982 32/10899 0.0417785615643817 0.155468370421842 0.118216141166066 10849/25885/5435/9533/84172/5437/5441/284119/5434/9015/2068/64425/79101/9014/2967/51082/7270/5440/6908/2965 20
R-HSA-141405 Inhibition of the proteolytic activity of APC/C required for the onset of anaphase by mitotic spindle checkpoint components 14/4982 21/10899 0.0435274471615761 0.1613473720999 0.122686458121233 701/4085/27338/991/64682/25906/51529/51434/11065/9184/8697/8881/996/51433 14
R-HSA-141430 Inactivation of APC/C via direct inhibition of the APC/C complex 14/4982 21/10899 0.0435274471615761 0.1613473720999 0.122686458121233 701/4085/27338/991/64682/25906/51529/51434/11065/9184/8697/8881/996/51433 14
R-HSA-373755 Semaphorin interactions 37/4982 65/10899 0.0452637897906259 0.167458478120746 0.127333264221283 10570/5361/5362/8482/4628/5364/3320/4629/3326/1809/5365/9855/10398/9475/7094/388/5058/3688/1072/9826/55558/10627/7305/1808/10154/6093/5788/6237/4627/2242/389/2534/64218/2909/23129/3984/23396 37
R-HSA-5663213 RHO GTPases Activate WASPs and WAVEs 22/4982 36/10899 0.045637133737583 0.168187815260707 0.127887842763924 10006/10810/10152/8976/26999/10095/695/10552/10787/51517/3071/10163/2885/5747/55845/7456/25/10093/23191/10109/998/5594 22
R-HSA-6804757 Regulation of TP53 Degradation 22/4982 36/10899 0.045637133737583 0.168187815260707 0.127887842763924 890/11200/983/5519/64223/1017/8900/10000/7157/1616/900/7314/207/4193/2475/4194/79109/5515/208/253260/7874/5518 22
R-HSA-187037 Signaling by NTRK1 (TRKA) 62/4982 115/10899 0.046633334234721 0.171528005884552 0.130427680579414 3397/7425/1958/1848/1959/2152/8061/116/1759/3667/6654/5603/6196/5604/3265/6714/5519/8660/26052/3727/4209/1849/5607/2002/5600/10126/1175/3398/6464/4205/5598/5295/4914/6016/6195/673/4208/4066/160/6300/6938/6197/1213/5900/5515/2885/1211/6774/5528/5899/4664/4665/5978/5291/7867/5518/7529/1173…
R-HSA-6814122 Cooperation of PDCL (PhLP1) and TRiC/CCT in G-protein beta folding 23/4982 38/10899 0.0472997947145835 0.172338606789315 0.131044051039379 51764/22948/2788/2791/10574/7203/10576/10681/54331/9628/908/2769/6950/10575/2787/2776/10694/8787/1460/2767/2783/1459/1457 23
R-HSA-75105 Fatty acyl-CoA biosynthesis 23/4982 38/10899 0.0472997947145835 0.172338606789315 0.131044051039379 6785/79071/6319/11001/51495/47/23205/401494/79993/2181/9200/51144/2194/9524/6576/201562/7923/197322/2180/22880/64834/60481/5538 23
R-HSA-9013407 RHOH GTPase cycle 23/4982 38/10899 0.0472997947145835 0.172338606789315 0.131044051039379 7037/10376/6510/396/1627/9475/857/3728/5058/399/55968/2631/55075/7415/81839/10298/6093/157769/1629/9528/9341/55717/2040 23
R-HSA-9663891 Selective autophagy 45/4982 81/10899 0.0473869817754749 0.172338606789315 0.131044051039379 2034/347733/7280/10452/10376/84617/7416/5071/10383/192111/3320/3312/123/7334/6714/56993/65018/1780/11315/8408/9927/7846/51422/8878/1460/51001/84790/79861/4077/7314/1459/7415/140735/9868/1457/200894/5571/54543/5565/8655/1778/51143/5116/81631/10013 45
R-HSA-5693607 Processing of DNA double-strand break ends 53/4982 97/10899 0.0476423603530078 0.172338606789315 0.131044051039379 9156/63967/1111/54962/5983/8349/5984/8914/5982/672/5985/3014/890/5932/116028/83990/1763/641/6119/121504/7334/84126/8294/8341/83695/1017/7468/6118/8900/8345/85236/545/7156/3017/80010/165918/5810/6117/11073/6047/84142/5531/580/7314/51548/7336/7486/9656/79184/5883/7329/715…
R-HSA-162594 Early Phase of HIV Life Cycle 10/4982 14/10899 0.0476662044969923 0.172338606789315 0.131044051039379 2237/3978/7852/2547/8815/5478/7520/3159/3981/11168 10
R-HSA-177504 Retrograde neurotrophin signalling 10/4982 14/10899 0.0476662044969923 0.172338606789315 0.131044051039379 1759/26052/10126/1175/4914/160/1213/1211/1173/1785 10
R-HSA-3371568 Attenuation phase 10/4982 14/10899 0.0476662044969923 0.172338606789315 0.131044051039379 2288/3320/3326/3312/10728/3306/3304/3337/1387/3281 10
R-HSA-8964539 Glutamate and glutamine metabolism 10/4982 14/10899 0.0476662044969923 0.172338606789315 0.131044051039379 883/284716/5831/65263/5832/2806/57494/4942/2746/29920 10
R-HSA-9664323 FCGR3A-mediated IL10 synthesis 24/4982 40/10899 0.0488037319003524 0.175785517354288 0.133665037319932 2212/111/107/196883/2209/7525/6714/112/109/115/3709/5567/5577/5573/5576/5575/113/2268/801/2534/805/10768/5336/6850 24
R-HSA-9692916 SARS-CoV-1 activates/modulates innate immune responses 24/4982 40/10899 0.0488037319003524 0.175785517354288 0.133665037319932 10465/7187/3838/3837/11123/3656/23586/5478/11035/114548/2280/7189/64135/5479/7314/9868/340061/4790/684/7706/4792/9111/5094/26007 24
R-HSA-9035034 RHOF GTPase cycle 25/4982 42/10899 0.0501619401440962 0.179998390479473 0.136868451639709 9590/81624/4001/55789/94134/7112/23344/87/857/57584/10409/8773/394/5295/1729/54509/1730/81839/29843/8776/55240/23380/4650/9341/392 25
R-HSA-9696273 RND1 GTPase cycle 25/4982 42/10899 0.0501619401440962 0.179998390479473 0.136868451639709 5361/7037/9928/10963/55789/5783/9462/94240/91544/857/394/5295/22852/8502/10817/55704/81839/57216/224/2909/1362/9528/23592/2319/27316 25
R-HSA-210991 Basigin interactions 16/4982 25/10899 0.0509001363396242 0.18162310331279 0.138103862296787 6566/8140/23657/9123/481/3675/6520/483/857/5478/3655/3688/682/9057/23759/6693 16
R-HSA-389960 Formation of tubulin folding intermediates by CCT/TriC 16/4982 25/10899 0.0509001363396242 0.18162310331279 0.138103862296787 347733/7280/10376/84617/10383/22948/10574/7203/10576/908/6950/10575/7846/10694/84790/79861 16
R-HSA-933542 TRAF6 mediated NF-kB activation 16/4982 25/10899 0.0509001363396242 0.18162310331279 0.138103862296787 6285/4793/28512/23586/7186/3146/7189/64135/89122/4214/4790/3551/177/7706/4792/351 16
R-HSA-6811438 Intra-Golgi traffic 26/4982 44/10899 0.0513863790968817 0.183016040477513 0.139163033728594 9265/27128/4122/10652/4121/1523/63908/27314/57511/8675/83452/84342/4905/9267/9342/9827/25839/9382/11311/143187/9266/4124/27333/6811/9321/9570 26
R-HSA-3247509 Chromatin modifying enzymes 139/4982 274/10899 0.0519930250972459 0.184488261915692 0.140282491898067 8352/8607/10419/440689/8349/8819/3015/79723/63976/3276/3012/10856/3014/1019/8338/84864/92815/55352/8473/121504/11091/79084/23569/86/6839/8294/83933/8520/83852/6604/51147/23067/8341/10498/7468/8345/80854/53615/5926/6597/8334/85236/8726/84661/8089/8850/10196/3017/2146/5931/6881/79685/…
R-HSA-4839726 Chromatin organization 139/4982 274/10899 0.0519930250972459 0.184488261915692 0.140282491898067 8352/8607/10419/440689/8349/8819/3015/79723/63976/3276/3012/10856/3014/1019/8338/84864/92815/55352/8473/121504/11091/79084/23569/86/6839/8294/83933/8520/83852/6604/51147/23067/8341/10498/7468/8345/80854/53615/5926/6597/8334/85236/8726/84661/8089/8850/10196/3017/2146/5931/6881/79685/54014…
R-HSA-211000 Gene Silencing by RNA 73/4982 138/10899 0.0528799395593208 0.187287207084867 0.142410773659415 84944/8352/55706/8349/5438/143689/3015/5901/3012/3014/23511/3320/23165/8338/5435/81929/9631/11022/122402/23636/121504/5433/129401/57122/4927/201164/79902/8294/9688/8341/9818/5437/192670/5439/8345/57510/79023/4603/8480/57690/8334/5441/85236/5434/6396/3017/23279/23225/5432/10762/60528/8086/72…
R-HSA-1368108 BMAL1:CLOCK	NPAS2 activates circadian gene expression 17/4982 27/10899 0.0539893800325211 0.188906120532551 0.14364177453855 8553/10135/85441/6604/10498/5054/96764/1628/406/10499/25819/56938/8648/5465/80205/5469/1387 17
R-HSA-189445 Metabolism of porphyrins 17/4982 27/10899 0.0539893800325211 0.188906120532551 0.14364177453855 213/9429/212/11309/3145/1371/3162/3163/210/1352/7390/2235/5498/28982/4363/211/7389 17
R-HSA-354192 Integrin signaling 17/4982 27/10899 0.0539893800325211 0.188906120532551 0.14364177453855 9564/10411/6654/7450/10235/6714/3690/5908/7094/5770/6464/54518/3674/207/2885/5747/6850 17
R-HSA-110357 Displacement of DNA glycosylase by APEX1 7/4982 9/10899 0.0543552672493738 0.188906120532551 0.14364177453855 7374/4913/4350/6996/328/23583/8930 7
R-HSA-111453 BH3-only proteins associate with and inactivate anti-apoptotic BCL-2 members 7/4982 9/10899 0.0543552672493738 0.188906120532551 0.14364177453855 90427/5366/10018/637/6774/27113/598 7
R-HSA-139915 Activation of PUMA and translocation to mitochondria 7/4982 9/10899 0.0543552672493738 0.188906120532551 0.14364177453855 7161/1869/7027/7157/7029/27113/7159 7
R-HSA-162592 Integration of provirus 7/4982 9/10899 0.0543552672493738 0.188906120532551 0.14364177453855 2547/8815/5478/7520/3159/3981/11168 7
R-HSA-391908 Prostanoid ligand receptors 7/4982 9/10899 0.0543552672493738 0.188906120532551 0.14364177453855 5733/5729/5732/5734/6915/11251/5739 7
R-HSA-8983711 OAS antiviral response 7/4982 9/10899 0.0543552672493738 0.188906120532551 0.14364177453855 6059/4939/23586/4940/6041/2316/201626 7
R-HSA-110312 Translesion synthesis by REV1 11/4982 16/10899 0.0546234565395328 0.188906120532551 0.14364177453855 5983/5111/5984/5982/5985/6119/10459/6118/6117/7314/5981 11
R-HSA-1834941 STING mediated induction of host immune responses 11/4982 16/10899 0.0546234565395328 0.188906120532551 0.14364177453855 5591/23220/2547/7520/51428/197358/3428/115004/6778/340061/4361 11
R-HSA-2173791 TGF-beta receptor signaling in EMT (epithelial to mesenchymal transition) 11/4982 16/10899 0.0546234565395328 0.188906120532551 0.14364177453855 57530/5590/7046/50848/2280/56288/7314/7040/57154/23370/7048 11
R-HSA-9703648 Signaling by FLT3 ITD and TKD mutants 11/4982 16/10899 0.0546234565395328 0.188906120532551 0.14364177453855 5292/2322/6654/1026/3265/9846/5295/6776/6777/2885/598 11
R-HSA-9013405 RHOD GTPase cycle 31/4982 54/10899 0.0558541612064962 0.192813008577217 0.14661252175456 9590/5361/5364/81624/4001/55789/94134/29127/7112/23344/87/1627/857/158747/57584/79180/23092/123720/394/5295/1729/1730/81839/55240/3998/2909/9341/3930/23592/392/55114 31
R-HSA-186763 Downstream signal transduction 18/4982 29/10899 0.0567340132853708 0.194443862408928 0.147852601947513 5159/9564/6654/5156/5155/3265/6714/5921/5154/5295/6778/6776/6777/2885/6774/5291/8440/1399 18
R-HSA-5205647 Mitophagy 18/4982 29/10899 0.0567340132853708 0.194443862408928 0.147852601947513 10452/7416/5071/192111/6714/56993/65018/8408/9927/8878/1460/51001/7314/1459/9868/1457/54543/81631 18
R-HSA-72086 mRNA Capping 18/4982 29/10899 0.0567340132853708 0.194443862408928 0.147852601947513 5438/5435/5433/5437/5439/5441/5434/4686/2068/5432/8731/8732/2967/22916/5430/5431/5440/2965 18
R-HSA-983170 Antigen Presentation: Folding	assembly and peptide loading of class I MHC 18/4982 29/10899 0.0567340132853708 0.194443862408928 0.147852601947513 5289/3133/3309/6396/22863/3134/811/2923/3105/567/30849/51128/8678/51752/3106/3107/821/6890 18
R-HSA-112382 Formation of RNA Pol II elongation complex 33/4982 58/10899 0.0570226446277879 0.194733861528528 0.148073113533037 5438/6749/5435/11198/5433/5437/6921/5439/5441/5434/123169/4300/7469/4686/2068/54623/5432/51497/6924/6923/7936/80349/25920/2967/22916/5430/5431/5440/4298/2965/905/1025/6830 33
R-HSA-75955 RNA Polymerase II Transcription Elongation 33/4982 58/10899 0.0570226446277879 0.194733861528528 0.148073113533037 5438/6749/5435/11198/5433/5437/6921/5439/5441/5434/123169/4300/7469/4686/2068/54623/5432/51497/6924/6923/7936/80349/25920/2967/22916/5430/5431/5440/4298/2965/905/1025/6830 33
R-HSA-6785807 Interleukin-4 and Interleukin-13 signaling 58/4982 108/10899 0.0574583875517594 0.195871538993408 0.148938188785482 3596/6347/5292/5008/8651/3976/9021/4128/3566/2247/6367/3383/332/4582/2208/7422/3911/3320/3082/3312/5743/1026/1052/3576/3570/6624/4609/3162/240/4313/3684/6935/58480/3687/3606/2308/7184/7157/3688/3717/5295/2162/3597/948/10538/7076/6778/3561/207/604/3689/7040/9655/301/677…
R-HSA-9772573 Late SARS-CoV-2 Infection Events 39/4982 70/10899 0.0590334647274605 0.20088214646118 0.152748189997501 79844/3276/10610/6484/338440/79668/11320/6732/57719/84875/6487/11282/50636/56965/6185/4249/196527/7341/51114/7314/3703/83666/55741/11253/51201/2530/23193/29801/1603/25921/6482/7329/4124/7841/821/2931/1650/143/54625 39
R-HSA-8876198 RAB GEFs exchange GTP for GDP on RABs 49/4982 90/10899 0.0591818990190722 0.201028906098592 0.15285978413055 54453/6764/338382/1122/51693/259173/126003/163259/81846/163486/414918/5873/84315/8408/51560/22898/7531/5874/10000/51209/79961/89781/6399/51399/11021/207/2664/8567/55667/5878/1121/57679/9827/79958/208/5869/79890/4218/51112/5870/117177/7109/57706/79090/27095/22930/10890/23258/5…
R-HSA-6802957 Oncogenic MAPK signaling 46/4982 84/10899 0.0594351420218159 0.201530525967401 0.153241209400924 1848/22866/5245/817/161742/7450/9715/8826/399473/5604/5037/3265/6714/3690/5908/409/22808/1849/7414/7094/11221/200734/80824/818/3717/673/54518/10018/8087/3674/5501/9061/8546/801/8805/55750/9444/805/4763/56829/10142/8036/7529/23164/5500/5594 46
R-HSA-9612973 Autophagy 79/4982 151/10899 0.0597431730373301 0.202215810865715 0.153762291187903 2034/347733/7280/3043/10452/10376/84617/7416/5071/10383/192111/3320/285973/3326/3312/123/23710/5289/7334/6714/64223/56993/65018/1780/11315/8408/5562/10325/9927/7846/51422/22863/8878/3920/10542/91782/1460/9821/84971/64422/57521/51001/84790/79861/11152/4077/28956/7314/60673/51160/1459/7405/7415/140735/3…
R-HSA-1368082 RORA activates gene expression 12/4982 18/10899 0.0606084419872965 0.204059110676806 0.15516391256007 85441/6604/10498/96764/6720/10499/8648/5465/80205/5469/1387/1374 12
R-HSA-163210 Formation of ATP by chemiosmotic coupling 12/4982 18/10899 0.0606084419872965 0.204059110676806 0.15516391256007 516/521/518/9551/506/10476/513/522/515/498/514/509 12
R-HSA-1839117 Signaling by cytosolic FGFR1 fusion mutants 12/4982 18/10899 0.0606084419872965 0.204059110676806 0.15516391256007 399687/9846/1523/5295/6776/6777/26127/2885/8805/6774/9208/7750 12
R-HSA-113418 Formation of the Early Elongation Complex 20/4982 33/10899 0.061330006921122 0.205401724934074 0.156184819102913 5438/5435/5433/5437/5439/5441/5434/7469/4686/2068/5432/51497/7936/25920/2967/22916/5430/5431/5440/2965 20
R-HSA-167158 Formation of the HIV-1 Early Elongation Complex 20/4982 33/10899 0.061330006921122 0.205401724934074 0.156184819102913 5438/5435/5433/5437/5439/5441/5434/7469/4686/2068/5432/51497/7936/25920/2967/22916/5430/5431/5440/2965 20
R-HSA-389356 CD28 co-stimulation 20/4982 33/10899 0.061330006921122 0.205401724934074 0.156184819102913 941/940/7525/57761/6714/64223/10000/5058/8503/5295/207/2475/79109/2885/208/1326/253260/2534/7409/998 20
R-HSA-6806003 Regulation of TP53 Expression and Degradation 22/4982 37/10899 0.0649336911784729 0.217090046339238 0.165072467757607 890/11200/983/5519/64223/1017/8900/10000/7157/1616/900/7314/207/4193/2475/4194/79109/5515/208/253260/7874/5518 22
R-HSA-167044 Signalling to RAS 13/4982 20/10899 0.0657537385861096 0.217545731301357 0.165418964718134 6654/5603/3265/6714/5600/6464/4914/6300/5900/2885/5899/7867/5898 13
R-HSA-176412 Phosphorylation of the APC/C 13/4982 20/10899 0.0657537385861096 0.217545731301357 0.165418964718134 5347/891/27338/64682/983/25906/51529/51434/11065/8697/8881/996/51433 13
R-HSA-2028269 Signaling by Hippo 13/4982 20/10899 0.0657537385861096 0.217545731301357 0.165418964718134 51421/23286/154810/154796/7531/7082/92597/836/1856/261734/7529/6789/55233 13
R-HSA-6803204 TP53 Regulates Transcription of Genes Involved in Cytochrome C Release 13/4982 20/10899 0.0657537385861096 0.217545731301357 0.165418964718134 7161/27166/94241/665/51499/5366/581/7157/637/55240/1387/27113/7159 13
R-HSA-9669938 Signaling by KIT in disease 13/4982 20/10899 0.0657537385861096 0.217545731301357 0.165418964718134 7525/6654/3815/3265/6714/8503/3717/5295/6776/6777/2885/6774/2534 13
R-HSA-9670439 Signaling by phosphorylated juxtamembrane	extracellular and kinase domain KIT mutants 13/4982 20/10899 0.0657537385861096 0.217545731301357 0.165418964718134 7525/6654/3815/3265/6714/8503/3717/5295/6776/6777/2885/6774/2534 13
R-HSA-390471 Association of TriC/CCT with target proteins during biosynthesis 23/4982 39/10899 0.0664257776208184 0.219010033641006 0.166532401307351 898/22948/26270/10574/10528/7203/10576/908/6950/10575/8877/3801/55135/26224/10694/7157/2629/9134/11328/63971/6774/8237/55294 23
R-HSA-76009 Platelet Aggregation (Plug Formation) 23/4982 39/10899 0.0664257776208184 0.219010033641006 0.166532401307351 4352/9564/10411/150/6654/7450/2814/1277/10235/6714/3690/5908/2811/7094/5770/6464/2815/54518/3674/207/2885/5747/6850 23
R-HSA-400451 Free fatty acids regulate insulin secretion 8/4982 11/10899 0.0669087326556643 0.219088800411086 0.166592294542134 23236/2769/5330/2181/2776/2767/948/5331 8
R-HSA-8851805 MET activates RAS signaling 8/4982 11/10899 0.0669087326556643 0.219088800411086 0.166592294542134 6654/3082/200958/3265/6464/10048/2885/57610 8
R-HSA-9634285 Constitutive Signaling by Overexpressed ERBB2 8/4982 11/10899 0.0669087326556643 0.219088800411086 0.166592294542134 3320/6654/3265/6464/11140/5782/2885/55914 8
R-HSA-9708530 Regulation of BACH1 activity 8/4982 11/10899 0.0669087326556643 0.219088800411086 0.166592294542134 6502/64839/7975/7314/571/8454/9978/6500 8
R-HSA-166058 MyD88:MAL(TIRAP) cascade initiated on plasma membrane 60/4982 113/10899 0.0684207854005727 0.223273981760159 0.169774652392964 8651/1848/64127/6285/6280/84166/4793/6196/28512/5604/6279/7334/3656/57161/5519/7097/59307/1849/3654/2002/51135/7186/5600/7157/7099/3146/4205/5598/9097/121457/695/7189/6195/11213/114609/4208/7314/8454/948/79155/4214/4790/3551/6197/5515/1326/257397/5528/80216/1…
R-HSA-168188 Toll Like Receptor TLR6:TLR2 Cascade 60/4982 113/10899 0.0684207854005727 0.223273981760159 0.169774652392964 8651/1848/64127/6285/6280/84166/4793/6196/28512/5604/6279/7334/3656/57161/5519/7097/59307/1849/3654/2002/51135/7186/5600/7157/7099/3146/4205/5598/9097/121457/695/7189/6195/11213/114609/4208/7314/8454/948/79155/4214/4790/3551/6197/5515/1326/257397/5528/80216/177/7867/6500/5518…
R-HSA-9634597 GPER1 signaling 26/4982 45/10899 0.0698980279301535 0.227705350373145 0.173144207860035 111/107/51764/196883/2788/2791/2781/10681/54331/6714/112/109/2787/115/5567/5577/6464/5573/5576/3688/5575/2783/113/2773/3678/2770 26
R-HSA-3296482 Defects in vitamin and cofactor metabolism 14/4982 22/10899 0.0701786156192276 0.227841797988275 0.173247960864509 51293/5091/8029/64087/25974/326625/81693/55788/5095/5096/3141/56922/5826/4594 14
R-HSA-389357 CD28 dependent PI3K/Akt signaling 14/4982 22/10899 0.0701786156192276 0.227841797988275 0.173247960864509 941/940/57761/64223/10000/8503/5295/207/2475/79109/208/1326/253260/2534 14
R-HSA-9020591 Interleukin-12 signaling 27/4982 47/10899 0.0707735819538264 0.229383307215373 0.174420104573902 302/6775/3313/4001/6627/3181/5721/3936/6950/5908/5478/9987/6647/4507/3717/1265/1072/3185/5034/27250/5306/9446/829/5898/4478/7297/998 27
R-HSA-6811434 COPI-dependent Golgi-to-ER retrograde traffic 53/4982 99/10899 0.0712156178476066 0.230424770289968 0.175212019646476 347733/7280/55083/23046/10376/84617/3833/56992/10383/3832/24137/3835/11004/9493/11015/9183/55605/29127/1062/10112/9585/146909/54732/7846/90990/89953/3796/55582/63908/3797/84790/79861/6836/10959/60561/662/11014/10749/9371/4905/22820/81930/23095/11316/23303/26286/9276/…
R-HSA-983189 Kinesins 33/4982 59/10899 0.0738810543651909 0.234111789136955 0.178015581163939 347733/7280/55083/23046/10376/84617/3833/56992/10383/3832/24137/3835/11004/9493/55605/29127/1062/10112/9585/146909/7846/90990/89953/3796/55582/3797/84790/79861/10749/9371/81930/23095/23303 33
R-HSA-166208 mTORC1-mediated signalling 15/4982 24/10899 0.0739859230816448 0.234111789136955 0.178015581163939 1978/1981/64223/29904/10325/10542/2280/57521/28956/1975/84335/10670/2475/7529/6009 15
R-HSA-75876 Synthesis of very long-chain fatty acyl-CoAs 15/4982 24/10899 0.0739859230816448 0.234111789136955 0.178015581163939 6785/79071/51495/23205/401494/79993/2181/9200/51144/9524/201562/197322/2180/64834/60481 15
R-HSA-982772 Growth hormone receptor signaling 15/4982 24/10899 0.0739859230816448 0.234111789136955 0.178015581163939 8651/9021/1154/8835/3667/8660/5770/3717/25970/5777/6776/6777/6774/6868/5594 15
R-HSA-1482798 Acyl chain remodeling of CL 5/4982 6/10899 0.0740720380506658 0.234111789136955 0.178015581163939 5321/253558/6901/8398/3032 5
R-HSA-176417 Phosphorylation of Emi1 5/4982 6/10899 0.0740720380506658 0.234111789136955 0.178015581163939 5347/891/991/983/26271 5
R-HSA-2142700 Synthesis of Lipoxins (LX) 5/4982 6/10899 0.0740720380506658 0.234111789136955 0.178015581163939 240/239/241/3248/4056 5
R-HSA-3000484 Scavenging by Class F Receptors 5/4982 6/10899 0.0740720380506658 0.234111789136955 0.178015581163939 10808/3320/10525/8578/811 5
R-HSA-446199 Synthesis of Dolichyl-phosphate 5/4982 6/10899 0.0740720380506658 0.234111789136955 0.178015581163939 4597/116150/79644/57171/79947 5
R-HSA-5336415 Uptake and function of diphtheria toxin 5/4982 6/10899 0.0740720380506658 0.234111789136955 0.178015581163939 3320/3326/928/1839/1938 5
R-HSA-6787639 GDP-fucose biosynthesis 5/4982 6/10899 0.0740720380506658 0.234111789136955 0.178015581163939 282969/7264/8790/2762/55343 5
R-HSA-6793080 rRNA modification in the mitochondrion 5/4982 6/10899 0.0740720380506658 0.234111789136955 0.178015581163939 79922/55178/51106/130916/387338 5
R-HSA-8849470 PTK6 Regulates Cell Cycle 5/4982 6/10899 0.0740720380506658 0.234111789136955 0.178015581163939 898/5753/1019/1017/1027 5
R-HSA-947581 Molybdenum cofactor biosynthesis 5/4982 6/10899 0.0740720380506658 0.234111789136955 0.178015581163939 55034/4337/9054/4338/27304 5
R-HSA-1632852 Macroautophagy 71/4982 136/10899 0.0746728378936539 0.235620574444604 0.179162842027575 2034/347733/7280/10452/10376/84617/7416/5071/10383/192111/3320/285973/3312/123/23710/5289/7334/6714/64223/56993/65018/1780/11315/8408/5562/10325/9927/7846/51422/22863/8878/10542/91782/1460/9821/84971/64422/57521/51001/84790/79861/11152/4077/28956/7314/60673/1459/7405/7415/140735/30849/10670/9868/…
R-HSA-166520 Signaling by NTRKs 70/4982 134/10899 0.0752899946416269 0.23717590721265 0.180345496978988 3397/7425/1958/1848/1959/2152/8061/7074/116/1759/3667/627/5802/6654/5603/6196/5604/3265/6714/5519/8660/26052/3727/4209/1849/5607/581/2002/5600/10126/1175/3398/6464/4205/5598/5046/5295/4914/6016/6195/673/4208/4066/25920/10817/160/6300/6938/6197/1213/5900/5515/2885/1211/6774/5528/2534/5899/4664/4…
R-HSA-1362409 Mitochondrial iron-sulfur cluster biogenesis 9/4982 13/10899 0.0770283431469472 0.240219400528118 0.182659729992707 81689/51218/9054/2395/23479/57128/2232/122961/51312 9
R-HSA-171007 p38MAPK events 9/4982 13/10899 0.0770283431469472 0.240219400528118 0.182659729992707 5603/3265/6714/5600/6300/5900/5899/7867/5898 9
R-HSA-2046104 alpha-linolenic (omega3) and linoleic (omega6) acid metabolism 9/4982 13/10899 0.0770283431469472 0.240219400528118 0.182659729992707 3992/215/9415/6342/30/10005/2180/64834/60481 9
R-HSA-2046106 alpha-linolenic acid (ALA) metabolism 9/4982 13/10899 0.0770283431469472 0.240219400528118 0.182659729992707 3992/215/9415/6342/30/10005/2180/64834/60481 9
R-HSA-3270619 IRF3-mediated induction of type I IFN 9/4982 13/10899 0.0770283431469472 0.240219400528118 0.182659729992707 5591/23220/2547/7520/51428/197358/3428/340061/4361 9
R-HSA-68884 Mitotic Telophase/Cytokinesis 9/4982 13/10899 0.0770283431469472 0.240219400528118 0.182659729992707 5347/9493/10112/8243/9126/5885/10274/23383/23244 9
R-HSA-179409 APC-Cdc20 mediated degradation of Nek2A 16/4982 26/10899 0.0772628139990908 0.240219400528118 0.182659729992707 701/4085/27338/991/64682/4751/25906/51529/51434/7314/11065/9184/8697/8881/996/51433 16
R-HSA-180024 DARPP-32 events 16/4982 26/10899 0.0772628139990908 0.240219400528118 0.182659729992707 5141/5519/5142/5567/5577/5573/5576/5575/5499/5530/5515/801/5528/805/5144/5518 16
R-HSA-9007101 Rab regulation of trafficking 65/4982 124/10899 0.0783904394826317 0.243329022719258 0.185024246549506 54453/6764/338382/84958/1122/51693/259173/126003/5867/163259/81846/163486/55357/414918/5873/84315/8408/51560/22898/7531/9363/5874/10000/51209/57533/79735/51256/79961/729873/382/89781/6399/51399/11021/207/374403/2664/8567/83452/55667/5878/1121/57679/9827/10133/79958/208/23062/5869/7…
R-HSA-212165 Epigenetic regulation of gene expression 77/4982 149/10899 0.0825602757970103 0.255856439117683 0.194549932201089 10849/29128/10514/8352/8349/8819/3015/25885/3012/3014/9188/8338/5435/26147/9533/121504/6839/84172/8294/8341/5437/8345/9031/53615/8334/5441/85236/8726/8850/5434/54790/3017/200424/80312/2146/3720/5931/9015/79685/1786/2074/2068/64425/7913/79595/79101/51742/5252/9014/1789/592…
R-HSA-163685 Integration of energy metabolism 57/4982 108/10899 0.0833187883430592 0.257788601210535 0.196019123304749 5313/2740/111/776/107/51764/9495/196883/6513/57105/26251/10411/150/2788/2791/8826/6804/23236/10681/54331/6812/47/5519/2769/32/5578/5330/112/109/2181/51422/2787/115/775/3709/2194/2776/5567/5577/5573/5576/2767/5575/784/948/2783/6844/113/5331/79602/5565/5515/5528/2770/10768/5518/708…
R-HSA-5578749 Transcriptional regulation by small RNAs 56/4982 106/10899 0.0839223900231298 0.259235991187953 0.197119699952131 8352/55706/8349/5438/3015/5901/3012/3014/23511/23165/8338/5435/81929/9631/23636/121504/5433/129401/57122/4927/79902/8294/9688/8341/9818/5437/5439/8345/79023/8480/8334/5441/85236/5434/6396/3017/23279/23225/5432/10762/8086/8021/53371/7175/5430/9883/4928/348995/5431/3020/54…
R-HSA-381042 PERK regulates gene expression 19/4982 32/10899 0.0845884661970026 0.260450616080771 0.198043285035087 6347/56915/23404/467/23016/1965/3576/54512/11340/5393/8570/3309/51010/8894/118460/5073/9451/1968/22894 19
R-HSA-983695 Antigen activates B Cell Receptor (BCR) leading to generation of second messengers 19/4982 32/10899 0.0845884661970026 0.260450616080771 0.198043285035087 6654/933/29760/27071/3709/7220/118788/695/5295/5777/6786/2885/801/2534/805/10768/7409/5336/6850 19
R-HSA-111447 Activation of BAD and translocation to mitochondria 10/4982 15/10899 0.0852270830838028 0.260734778216313 0.198259358253313 7531/10000/10971/207/7532/637/7534/208/7529/7533 10
R-HSA-354194 GRB2:SOS provides linkage to MAPK signaling for Integrins 10/4982 15/10899 0.0852270830838028 0.260734778216313 0.198259358253313 6654/7450/6714/3690/5908/7094/54518/3674/2885/5747 10
R-HSA-5099900 WNT5A-dependent internalization of FZD4 10/4982 15/10899 0.0852270830838028 0.260734778216313 0.198259358253313 8322/5578/409/1175/160/1856/1213/1211/5579/1173 10
R-HSA-75892 Platelet Adhesion to exposed collagen 10/4982 15/10899 0.0852270830838028 0.260734778216313 0.198259358253313 7450/2814/1277/2811/3673/2207/3688/2815/2534/51206 10
R-HSA-983231 Factors involved in megakaryocyte development and platelet production 86/4982 168/10899 0.0872941115628451 0.266631134357554 0.20274287131817 347733/7280/3043/55083/23046/10376/8352/84617/140628/23764/3833/56992/10383/3832/24137/3835/30845/11004/3045/5889/9493/55605/7465/29127/1062/10112/64780/9585/4602/146909/91768/221037/1017/3659/9927/7846/90990/89953/8165/2624/4097/5567/7157/1794…
R-HSA-5673000 RAF activation 21/4982 36/10899 0.0878904099884168 0.268023630459884 0.203801707371829 5245/817/5604/3265/6714/5519/22808/818/3717/673/5501/5526/5515/801/5528/805/8036/5518/7529/5525/5500 21
R-HSA-8856688 Golgi-to-ER retrograde transport 69/4982 133/10899 0.0888161538925848 0.270414733302942 0.205619871095231 347733/7280/55083/23046/10376/84617/3833/56992/10383/3832/24137/3835/11004/9493/11015/9183/55605/29127/1062/10112/9585/146909/1780/54732/5050/7846/51560/90990/89953/5321/56894/3796/55582/63908/3797/84790/79861/6836/2590/10959/60561/662/140735/11014/10749/9371/4905/22820/81930/23…
R-HSA-9013420 RHOU GTPase cycle 23/4982 40/10899 0.0902673688896844 0.274395552882814 0.208646834895868 8826/55789/2185/57514/6714/58480/5058/6711/79834/5295/6709/50618/28964/10254/81839/10298/9815/1213/2885/23380/8440/8239/998 23
R-HSA-196757 Metabolism of folate and pterines 11/4982 17/10899 0.0919075953929396 0.277223563936868 0.210797217980723 25902/4522/6573/113235/10797/6470/1719/160428/6472/4524/2356 11
R-HSA-202131 Metabolism of nitric oxide: NOS3 activation and regulation 11/4982 17/10899 0.0919075953929396 0.277223563936868 0.210797217980723 23576/3320/115677/857/23564/8976/207/51070/801/805/1785 11
R-HSA-432142 Platelet sensitization by LDL 11/4982 17/10899 0.0919075953929396 0.277223563936868 0.210797217980723 5175/5519/5321/7804/5777/5526/2268/5515/5528/5518/5525 11
R-HSA-9617828 FOXO-mediated transcription of cell cycle genes 11/4982 17/10899 0.0919075953929396 0.277223563936868 0.210797217980723 1026/694/901/4088/857/57060/9314/2308/4303/5934/1027 11
R-HSA-451927 Interleukin-2 family signaling 25/4982 44/10899 0.0919237904515649 0.277223563936868 0.210797217980723 3560/3559/3568/3600/6775/6654/50615/2185/84868/9846/6655/6464/8503/3717/5295/3561/5777/6776/6777/2885/6774/5291/3965/3636/6850 25
R-HSA-2132295 MHC class II antigen presentation 64/4982 123/10899 0.092884057456989 0.279677706128379 0.212663316010606 347733/7280/1514/6712/10376/84617/10053/1512/8722/1759/56992/10383/3832/24137/3835/1519/11004/9493/29127/1062/10112/5641/26052/1780/1513/7846/6396/89953/1509/1175/3796/1075/3797/84790/79861/83547/1174/3111/3127/3123/140735/160/9371/162/81930/5476/1213/1520/1211/3117/10120/8907/5…
R-HSA-1227986 Signaling by ERBB2 28/4982 50/10899 0.0933807657671809 0.280074507220226 0.212965038436597 145957/7525/5753/3320/6654/1950/3265/6714/5578/2069/4145/10000/6464/5581/10273/5295/1839/7314/1729/207/5580/11140/26469/5782/2885/208/55914/2534 28
R-HSA-1483148 Synthesis of PG 6/4982 8/10899 0.0952165296940421 0.280074507220226 0.212965038436597 122618/201164/23646/8760/9489/5337 6
R-HSA-196836 Vitamin C (ascorbate) metabolism 6/4982 8/10899 0.0952165296940421 0.280074507220226 0.212965038436597 6513/9963/1528/6515/1727/9446 6
R-HSA-2046105 Linoleic acid (LA) metabolism 6/4982 8/10899 0.0952165296940421 0.280074507220226 0.212965038436597 3992/215/9415/2180/64834/60481 6
R-HSA-3323169 Defects in biotin (Btn) metabolism 6/4982 8/10899 0.0952165296940421 0.280074507220226 0.212965038436597 5091/64087/5095/5096/3141/56922 6
R-HSA-434316 Fatty Acids bound to GPR40 (FFAR1) regulate insulin secretion 6/4982 8/10899 0.0952165296940421 0.280074507220226 0.212965038436597 23236/2769/5330/2776/2767/5331 6
R-HSA-444473 Formyl peptide receptors bind formyl peptides and many other ligands 6/4982 8/10899 0.0952165296940421 0.280074507220226 0.212965038436597 2358/6368/2359/50865/301/351 6
R-HSA-446210 Synthesis of UDP-N-acetyl-glucosamine 6/4982 8/10899 0.0952165296940421 0.280074507220226 0.212965038436597 64841/6675/5238/5973/55577/2673 6
R-HSA-5358493 Synthesis of diphthamide-EEF2 6/4982 8/10899 0.0952165296940421 0.280074507220226 0.212965038436597 1802/120526/285381/1801/1938/51611 6
R-HSA-73942 DNA Damage Reversal 6/4982 8/10899 0.0952165296940421 0.280074507220226 0.212965038436597 121642/10973/54890/84164/221120/51008 6
R-HSA-8941332 RUNX2 regulates genes involved in cell migration 6/4982 8/10899 0.0952165296940421 0.280074507220226 0.212965038436597 860/10000/865/207/3678/208 6
R-HSA-9012546 Interleukin-18 signaling 6/4982 8/10899 0.0952165296940421 0.280074507220226 0.212965038436597 3596/8807/8809/240/3606/10068 6
R-HSA-9660537 Signaling by MRAS-complex mutants 6/4982 8/10899 0.0952165296940421 0.280074507220226 0.212965038436597 22808/673/5501/8036/7529/5500 6
R-HSA-9726840 SHOC2 M1731 mutant abolishes MRAS complex function 6/4982 8/10899 0.0952165296940421 0.280074507220226 0.212965038436597 22808/673/5501/8036/7529/5500 6
R-HSA-9726842 Gain-of-function MRAS complexes activate RAF signaling 6/4982 8/10899 0.0952165296940421 0.280074507220226 0.212965038436597 22808/673/5501/8036/7529/5500 6
R-HSA-73887 Death Receptor Signalling 75/4982 146/10899 0.0972731695301739 0.285683816358618 0.217230284667384 9639/8797/7074/1894/23263/6654/25999/55701/121512/84904/50650/8793/396/56928/9828/8997/7410/89846/7332/7531/3654/26574/8878/7186/6655/23421/329/84033/57142/65078/5664/10273/7189/8743/843/9826/9530/10018/7314/10451/1540/83464/7128/835/8567/57580/836/9138/9500/10399/4790/10133/3551/9181/30…
R-HSA-164938 Nef-mediates down modulation of cell surface receptors by recruiting them to clathrin adapters 13/4982 21/10899 0.101871462150977 0.296904765261398 0.225762549306866 926/940/10053/1175/55690/1174/3105/160/567/162/8907/1173/164 13
R-HSA-389513 CTLA4 inhibitory signaling 13/4982 21/10899 0.101871462150977 0.296904765261398 0.225762549306866 941/7525/6714/5519/10000/207/5526/5515/208/5528/2534/5518/5525 13
R-HSA-445144 Signal transduction by L1 13/4982 21/10899 0.101871462150977 0.296904765261398 0.225762549306866 2260/5604/3690/7410/5058/3685/1460/3688/3674/1459/1457/3678/5594 13
R-HSA-5218921 VEGFR2 mediated cell proliferation 13/4982 21/10899 0.101871462150977 0.296904765261398 0.225762549306866 7422/5590/3265/6714/5578/5921/8877/3709/5580/801/805/10768/5579 13
R-HSA-9008059 Interleukin-37 signaling 13/4982 21/10899 0.101871462150977 0.296904765261398 0.225762549306866 84867/8809/5783/5780/4088/59307/10068/5777/26469/5775/5782/6774/5778 13
R-HSA-168142 Toll Like Receptor 10 (TLR10) Cascade 51/4982 97/10899 0.103790980732795 0.301120033767335 0.228967785043233 81793/1848/64127/6285/84166/4793/6196/28512/5604/7334/3656/57161/5519/1849/3654/2002/51135/7186/5600/7157/3146/4205/5598/9097/121457/7189/6195/4208/7314/8454/79155/4214/4790/3551/6197/5515/1326/257397/5528/80216/177/7867/6500/5518/51295/4792/23118/79671/351/10454/5594 51
R-HSA-168176 Toll Like Receptor 5 (TLR5) Cascade 51/4982 97/10899 0.103790980732795 0.301120033767335 0.228967785043233 81793/1848/64127/6285/84166/4793/6196/28512/5604/7334/3656/57161/5519/1849/3654/2002/51135/7186/5600/7157/3146/4205/5598/9097/121457/7189/6195/4208/7314/8454/79155/4214/4790/3551/6197/5515/1326/257397/5528/80216/177/7867/6500/5518/51295/4792/23118/79671/351/10454/5594 51
R-HSA-975871 MyD88 cascade initiated on plasma membrane 51/4982 97/10899 0.103790980732795 0.301120033767335 0.228967785043233 81793/1848/64127/6285/84166/4793/6196/28512/5604/7334/3656/57161/5519/1849/3654/2002/51135/7186/5600/7157/3146/4205/5598/9097/121457/7189/6195/4208/7314/8454/79155/4214/4790/3551/6197/5515/1326/257397/5528/80216/177/7867/6500/5518/51295/4792/23118/79671/351/10454/5594 51
R-HSA-112409 RAF-independent MAPK1/3 activation 14/4982 23/10899 0.105570304474997 0.305354107943589 0.232187320368454 1847/1848/1844/3570/5604/983/1849/11221/80824/8682/3717/3572/7297/5594 14
R-HSA-9013418 RHOBTB2 GTPase cycle 14/4982 23/10899 0.105570304474997 0.305354107943589 0.232187320368454 3320/3326/10574/10576/908/87/1627/6434/124540/3183/11140/11329/8452/27316 14
R-HSA-2029485 Role of phospholipids in phagocytosis 15/4982 25/10899 0.108614603194676 0.312679819294673 0.237757696676327 2212/2209/122618/3709/23646/5581/5295/5580/84513/8398/5337/5291/10768/5336/6850 15
R-HSA-5674400 Constitutive Signaling by AKT1 E17K in Cancer 15/4982 25/10899 0.108614603194676 0.312679819294673 0.237757696676327 1026/64223/2308/10000/4303/1027/84335/207/4193/2475/79109/208/253260/6199/2931 15
R-HSA-9006335 Signaling by Erythropoietin 15/4982 25/10899 0.108614603194676 0.312679819294673 0.237757696676327 6654/2057/3265/8660/6464/3717/5295/6776/6777/2885/5291/7409/23533/5336/1399 15
R-HSA-216083 Integrin cell surface interactions 45/4982 85/10899 0.108758198015538 0.312679819294673 0.237757696676327 999/22801/256076/6696/3383/1293/1298/1289/7450/960/3679/8516/1280/7087/5175/3675/3693/8174/91522/1291/1277/3684/1294/3690/3687/80781/3676/3683/961/3385/3655/3673/3685/50848/3688/3682/83700/682/3674/3695/3689/3678/2200/3384/3339 45
R-HSA-170660 Adenylate cyclase activating pathway 7/4982 10/10899 0.11036784078234 0.31540749708606 0.239831787643945 111/107/196883/112/109/115/113 7
R-HSA-2465910 MASTL Facilitates Mitotic Progression 7/4982 10/10899 0.11036784078234 0.31540749708606 0.239831787643945 891/983/84930/5519/2029/5515/5518 7
R-HSA-399997 Acetylcholine regulates insulin secretion 7/4982 10/10899 0.11036784078234 0.31540749708606 0.239831787643945 23236/2769/5578/5330/2776/2767/5331 7
R-HSA-74749 Signal attenuation 7/4982 10/10899 0.11036784078234 0.31540749708606 0.239831787643945 3667/6654/8660/6464/2887/2885/5594 7
R-HSA-167160 RNA Pol II CTD phosphorylation and interaction with CE during HIV infection 16/4982 27/10899 0.111115081586828 0.316595060819784 0.240734795770992 5438/5435/5433/5437/5439/5441/5434/2068/5432/8731/8732/2967/5430/5431/5440/2965 16
R-HSA-77075 RNA Pol II CTD phosphorylation and interaction with CE 16/4982 27/10899 0.111115081586828 0.316595060819784 0.240734795770992 5438/5435/5433/5437/5439/5441/5434/2068/5432/8731/8732/2967/5430/5431/5440/2965 16
R-HSA-9009391 Extra-nuclear estrogen signaling 41/4982 77/10899 0.11190136010353 0.318360203334782 0.242076987344525 255324/51764/1903/4316/3276/2788/5590/3320/1950/2791/10681/54331/7039/3265/6714/4313/2069/857/7514/3480/2787/858/8877/2002/10000/6464/8503/1027/5295/1839/2783/207/3315/2773/801/208/5747/805/2770/5594/55625 41
R-HSA-168179 Toll Like Receptor TLR1:TLR2 Cascade 60/4982 116/10899 0.11264098025604 0.319512082182436 0.242952861145036 8651/1848/64127/6285/6280/84166/4793/6196/28512/5604/6279/7334/3656/57161/5519/7097/59307/1849/3654/2002/51135/7186/5600/7157/7099/3146/4205/5598/9097/121457/695/7189/6195/11213/114609/4208/7314/8454/948/79155/4214/4790/3551/6197/5515/1326/257397/5528/80216/177/7867/6500/5518/5…
R-HSA-181438 Toll Like Receptor 2 (TLR2) Cascade 60/4982 116/10899 0.11264098025604 0.319512082182436 0.242952861145036 8651/1848/64127/6285/6280/84166/4793/6196/28512/5604/6279/7334/3656/57161/5519/7097/59307/1849/3654/2002/51135/7186/5600/7157/7099/3146/4205/5598/9097/121457/695/7189/6195/11213/114609/4208/7314/8454/948/79155/4214/4790/3551/6197/5515/1326/257397/5528/80216/177/7867/6500/5518/51…
R-HSA-9683701 Translation of Structural Proteins 17/4982 29/10899 0.113159930431998 0.32050787417609 0.243710048517454 10610/6484/79668/84875/6487/56965/7341/7314/83666/23193/6482/7329/7841/821/2931/143/54625 17
R-HSA-168898 Toll-like Receptor Cascades 85/4982 168/10899 0.114663635061459 0.323769102827213 0.246189844668593 8651/81793/1848/1514/64127/51311/6285/1759/7187/6280/84166/4793/6196/28512/5604/6279/5289/7334/5641/3665/3656/57161/3684/5519/7097/26052/59307/1513/4064/1849/3654/2002/51135/7186/5600/7184/7157/7099/3146/11035/4205/329/5598/9097/121457/695/7189/148022/6195/11213/7322/114609/4208/7314/7…
R-HSA-2122948 Activated NOTCH1 Transmits Signal to the Nucleus 18/4982 31/10899 0.114820158519656 0.323769102827213 0.246189844668593 8788/23220/9148/28514/142678/8650/409/4851/182/5664/7314/57534/83464/113878/6868/102/51107/5663 18
R-HSA-70268 Pyruvate metabolism 18/4982 31/10899 0.114820158519656 0.323769102827213 0.246189844668593 4199/3939/6566/7416/9123/5163/2739/1737/5164/5165/5160/1738/682/25874/54704/5467/2954/5162 18
R-HSA-163359 Glucagon signaling in metabolic regulation 19/4982 33/10899 0.116153518071412 0.327045820056528 0.248681418134571 111/107/51764/196883/57105/2788/2791/54331/112/109/2787/115/5567/5577/5573/5576/5575/2783/113 19
R-HSA-1226099 Signaling by FGFR in disease 34/4982 63/10899 0.11665936786258 0.327986352355914 0.249396586749086 2247/2261/2263/2260/5438/6654/5435/5433/8822/3265/399687/5437/5439/5441/9846/5434/4686/5432/1523/5295/9530/6776/22916/6777/5430/5431/5440/26127/2885/8805/6774/11160/9208/7750 34
R-HSA-202733 Cell surface interactions at the vascular wall 70/4982 137/10899 0.117784601577038 0.329417392552891 0.25048473123456 2994/6382/285/914/1525/7010/6383/8797/2817/6566/4072/8140/23657/6402/9123/481/7525/6654/8832/960/5175/3675/10461/6403/5197/8793/1277/6520/3265/6714/3684/483/3690/5624/3687/4680/857/2621/3676/3683/961/5478/3655/5196/3685/6464/5627/51744/50848/2207/3688/5295/284/83700/6…
R-HSA-77289 Mitochondrial Fatty Acid Beta-Oxidation 21/4982 37/10899 0.118021103426469 0.329417392552891 0.25048473123456 11332/51102/26027/414149/4706/1892/80221/10449/27349/1666/5095/5096/1622/1632/6296/10965/3033/3032/84320/4594/23597 21
R-HSA-8964043 Plasma lipoprotein clearance 21/4982 37/10899 0.118021103426469 0.329417392552891 0.25048473123456 255738/7436/341/8029/23491/10062/949/81693/51599/1175/29116/26119/7314/160/3069/1213/1211/6646/55911/10577/1173 21
R-HSA-168643 Nucleotide-binding domain	leucine rich repeat containing receptor (NLR) signaling pathways 31/4982 57/10899 0.118182379261533 0.329417392552891 0.25048473123456 64127/3326/5603/7334/3162/3656/5027/7295/22861/10628/9051/10910/3654/64170/5600/14/329/114548/7189/7314/1540/7128/835/6300/4790/3551/257397/23118/351/598/10454 31
R-HSA-447115 Interleukin-12 family signaling 31/4982 57/10899 0.118182379261533 0.329417392552891 0.25048473123456 302/6775/3313/4001/6627/3181/5721/3936/6950/5908/5478/9987/6647/4507/3717/1265/9466/1072/3185/5034/27250/6774/3572/5306/821/9446/829/5898/4478/7297/998 31
R-HSA-8856825 Cargo recognition for clathrin-mediated endocytosis 55/4982 106/10899 0.118203726505359 0.329417392552891 0.25048473123456 3575/185/255324/7018/7037/22905/8322/154/1129/1950/115548/7039/9185/85439/2069/10980/8674/409/8533/29988/1175/4738/11037/156/3482/26119/1839/2873/1601/50618/7314/64708/6844/51138/867/160/10254/1856/8301/25977/1213/85021/2885/1211/1861/6455/23149/10618/22848/1098…
R-HSA-165159 MTOR signalling 23/4982 41/10899 0.119053606314106 0.330530541796279 0.251331155544136 1978/1981/64223/29904/5562/10325/51422/10542/2280/57521/28956/5494/1975/84335/207/10670/2475/5571/5565/208/51719/7529/6009 23
R-HSA-445355 Smooth Muscle Contraction 25/4982 45/10899 0.119455993603329 0.330530541796279 0.251331155544136 302/8291/4629/4638/8654/3693/800/59/10398/7169/2982/10580/2983/217/7414/7094/10174/5058/7168/10627/7171/5829/301/801/805 25
R-HSA-445989 TAK1-dependent IKK and NF-kappa-B activation 25/4982 45/10899 0.119455993603329 0.330530541796279 0.251331155544136 64127/6285/84166/4793/28512/7334/3656/3654/7186/7157/3146/9097/121457/7189/7314/4790/3551/257397/80216/177/4792/23118/79671/351/10454 25
R-HSA-437239 Recycling pathway of L1 26/4982 47/10899 0.119468870528775 0.330530541796279 0.251331155544136 347733/7280/10376/84617/1759/10383/24137/6196/6714/7430/26052/8650/7846/1175/6195/84790/79861/1808/160/6197/1213/1211/1173/1785/4478/5594 26
R-HSA-9707616 Heme signaling 26/4982 47/10899 0.119468870528775 0.330530541796279 0.251331155544136 3043/113235/3162/85441/6604/10498/8204/7514/4209/51266/96764/406/9572/7099/10499/7975/4208/571/23373/8648/5465/64784/80205/5469/1387/200186 26
R-HSA-417957 P2Y receptors 8/4982 12/10899 0.121517009938736 0.334259325609579 0.254166474602635 64805/9934/2846/27334/5032/5031/53829/5028 8
R-HSA-4641265 Repression of WNT target genes 8/4982 12/10899 0.121517009938736 0.334259325609579 0.254166474602635 51176/7088/6934/7091/7090/166/1488/3065 8
R-HSA-5689877 Josephin domain DUBs 8/4982 12/10899 0.121517009938736 0.334259325609579 0.254166474602635 5071/7314/4287/7415/126119/5886/5887/9929 8
R-HSA-9020558 Interleukin-2 signaling 8/4982 12/10899 0.121517009938736 0.334259325609579 0.254166474602635 3560/3559/2185/6464/3561/6776/6777/6850 8
R-HSA-422475 Axon guidance 266/4982 552/10899 0.124003104063498 0.340607087276572 0.258993230599869 6387/10570/347733/256076/7280/9048/4651/7436/776/5361/5909/5362/6335/116832/5979/4756/2902/6383/8482/11280/2817/9495/4628/6326/6712/1293/10376/55110/2260/84617/1948/1298/7074/64283/22885/5702/5364/1289/200916/1759/6139/10383/7525/10213/24137/3320/6654/4629/3326/7852/3312/9775/2050/5603/6196/1280/18…
R-HSA-2682334 EPH-Ephrin signaling 48/4982 92/10899 0.126297527179161 0.345913887209495 0.26302845273739 2902/6383/4628/1948/7074/64283/1759/7525/4629/2050/2051/3265/6714/1942/4313/10398/8997/1947/7410/9475/5921/8976/5058/1175/10095/5664/10552/1072/10627/10451/28964/83464/160/1213/6093/1211/4627/5747/2534/3984/102/8440/10093/10109/51107/1173/5663/998 48
R-HSA-877300 Interferon gamma signaling 48/4982 92/10899 0.126297527179161 0.345913887209495 0.26302845273739 8651/9021/23650/10107/3664/3383/2209/817/23321/960/2634/3394/3665/4939/4092/3663/4940/3659/3133/2635/115361/5770/818/10346/3134/4261/7341/3717/3460/7726/5777/3105/3127/3123/3660/567/5580/81603/8554/3117/23087/5371/6672/3459/7706/3106/3107/9830 48
R-HSA-556833 Metabolism of lipids 355/4982 743/10899 0.12835203441467 0.350694890942711 0.266663866234733 9023/213/8647/27132/4199/83850/130367/2687/1545/5730/11332/2171/19/84803/388121/6785/122970/8871/150763/79071/27242/8529/5346/8613/9420/80270/10400/5901/2053/2678/29923/51102/11010/1571/38/6319/204962/9256/114880/8029/26027/2166/51170/414149/196/9600/411/5743/124976/166929/123/10682/23600/577…
R-HSA-166016 Toll Like Receptor 4 (TLR4) Cascade 74/4982 146/10899 0.129108898528496 0.350694890942711 0.266663866234733 8651/1848/64127/6285/1759/7187/6280/84166/4793/6196/28512/5604/6279/7334/3665/3656/57161/3684/5519/7097/26052/59307/4064/1849/3654/2002/51135/7186/5600/7157/7099/3146/11035/4205/329/5598/9097/121457/695/7189/148022/6195/11213/7322/114609/4208/7314/8454/948/3689/79155/4214/4790/…
R-HSA-1614558 Degradation of cysteine and homocysteine 9/4982 14/10899 0.129880192716866 0.350694890942711 0.266663866234733 1468/58472/2806/1491/25828/51380/4357/7263/6821 9
R-HSA-162658 Golgi Cisternae Pericentriolar Stack Reorganization 9/4982 14/10899 0.129880192716866 0.350694890942711 0.266663866234733 5347/891/9133/983/2801/26003/64689/5594/5861 9
R-HSA-170670 Adenylate cyclase inhibitory pathway 9/4982 14/10899 0.129880192716866 0.350694890942711 0.266663866234733 111/107/196883/112/109/115/113/2773/2770 9
R-HSA-180336 SHC1 events in EGFR signaling 9/4982 14/10899 0.129880192716866 0.350694890942711 0.266663866234733 255324/6654/1950/7039/3265/2069/6464/1839/2885 9
R-HSA-198323 AKT phosphorylates targets in the cytosol 9/4982 14/10899 0.129880192716866 0.350694890942711 0.266663866234733 1026/10000/1027/23608/84335/207/4193/208/2931 9
R-HSA-399955 SEMA3A-Plexin repulsion signaling by inhibiting Integrin adhesion 9/4982 14/10899 0.129880192716866 0.350694890942711 0.266663866234733 5361/5362/9855/7094/55558/6237/2242/2534/23396 9
R-HSA-877312 Regulation of IFNG signaling 9/4982 14/10899 0.129880192716866 0.350694890942711 0.266663866234733 8651/9021/5770/7341/3717/3460/5777/8554/3459 9
R-HSA-9027284 Erythropoietin activates RAS 9/4982 14/10899 0.129880192716866 0.350694890942711 0.266663866234733 6654/2057/3265/8660/6464/3717/2885/7409/1399 9
R-HSA-1483255 PI Metabolism 44/4982 84/10899 0.131032051829794 0.352807033770207 0.268269912364763 388121/8871/54545/5289/5783/375775/5867/5305/81846/5287/80230/79153/54893/55697/55361/5728/4534/8821/8503/54477/8394/22908/5295/22876/81544/8898/30849/55300/10908/8776/79626/3631/146850/4952/8867/200576/90809/59339/9896/5291/23396/23760/3636/23533 44
R-HSA-381340 Transcriptional regulation of white adipocyte differentiation 44/4982 84/10899 0.131032051829794 0.352807033770207 0.268269912364763 4023/1959/5346/1019/1052/23389/400569/85441/6604/10498/168544/96764/9314/6720/9442/10499/10001/1050/948/6837/9862/8648/23097/7040/5465/80205/4790/219541/5469/9968/1387/81857/896/54797/29079/9439/84246/80306/1024/9477/112950/9967/10025/84498 44
[truncated: 1,200 more rows]

## Sheet: SCF vs unstim
ID Description GeneRatio BgRatio pvalue p.adjust qvalue geneID Count
[truncated: 1,806 more rows]

## Sheet: UT vs AAVS1
ID Description GeneRatio BgRatio pvalue p.adjust qvalue geneID Count
[truncated: 1,608 more rows]
