# Supplementary material for: Epitope editing enables targeted immunotherapy of acute myeloid leukaemia
Source: Nature. 2023 Aug 30;621(7978):404–14. doi: 10.1038/s41586-023-06496-5 (PMC10499609; doi:10.1038/s41586-023-06496-5)
Supplement: Supplementary file 6 — Source Data Fig. 1 [file 41586_2023_6496_MOESM6_ESM.xlsx]

## Sheet: 1h. FLT3 Ab affinity
conc. Ab ng/mL	WT			N399D			N399G
5000	1.7298	2.30881	2.05005	0.052743	0.046994	0.06473	0.001238	0.006728	0.010239
1000	1.63561	1.6368	1.61259	0.032439	0.039265	0.051164	-0.00129	0.002786	0.003301
500	1.40469	1.23989	1.21306	0.030282	0.028248	0.042429	-0.00185	0.001477	0.002071
100	0.721261	0.684034	0.659104	0.027063	0.033956	0.038103	-0.00135	0.0041	0.003527
50	0.41942	0.415073	0.458219	0.026566	0.035225	0.036173	-0.00356	0.001782	0.00226
10	0.113472	0.114341	0.111903	0.023172	0.026803	0.038772	-0.00119	0.002368	0.001746
5	0.058762	0.065021	0.067044	0.024746	0.021875	0.036464	-0.00132	0.000732	0.003346
1	0.027007	0.024765	0.026982	0.02745	0.030446	0.035292	-0.00184	0.000842	0.004649
0	0.015137	0.018329	0.0143	0.02649	0.026627	0.042905	-0.00212	0.002511	0.003817

## Sheet: 1h. KIT Ab affinity
conc. Ab ng/mL	WT			H378R
13200	0.281892	0.277608	0.277291	0.00289922	0.00322717	0.00313432
6600	0.230176	0.249168	0.245234	-0.00010595	0.00095355	0.00051925
3300	0.166983	0.203769	0.166209	-3.405e-05	-0.00026585	0.00023888
660	0.0379481	0.0400025	0.0349657	-0.00144779	-0.00072473	-0.00087221
330	0.0341195	0.0305075	0.0238814	-0.000996	-0.0004677	-0.00135172
66	0.00726323	0.0079184	0.00734275	-0.00167513	-0.00068196	-0.00127312
33	0.00269686	0.00325204	0.00344159	-0.001903	-0.00132115	-0.00074533
0	0.00216695	0.00210326	0.00142728	-0.00094013	-0.0007916	-0.00101508

## Sheet: 1h. CD123 Ab affinity
conc. Ab ng/mL	WT			S59P			S59P + Y58H
5000	0.701388	0.796593	1.02201	0.086597	0.001736	0.004333	0.00028	-0.00019	0.001792
1000	0.575402	0.591374	0.613259	-0.00118	-0.00047	0.002387	-0.00195	-0.00203	-0.0006
500	0.366551	0.37308	0.367967	0.001561	0.001551	0.006672	-0.00285	-0.00297	-0.00203
100	0.082793	0.072789	0.069057	-0.00082	0.000298	0.004812	-0.00336	-0.00478	-0.00227
50	0.025948	0.016611	0.018916	0.001169	0.002793	0.007158	-0.00308	-0.00432	-0.0022
10	0.010987	0.033734	0.003493	0.000719	-3.3e-06	0.002471	-0.00286	-0.00175	-0.00257
5	0.018545	0.010511	0.002841	-0.00147	0.002312	0.005583	-0.00645	-0.00199	-0.00203
1	0.002209	0.008447	0.003274	0.000734	0.007722	0.00822	-0.00196	-0.00263	-0.00248
0	0.004648	0.005451	0.005936	-0.00129	0.025634	0.006032	-0.00598	-0.00367	-0.0024

## Sheet: 1i. FLT3L affinity
conc. FLT3L ng/mL	WT			N399D			N399G
3500	5940.91	8861.37	8201.9	8671.2	8634.65	7851.5	8540.23	8707.69	8838.44
1750	5421.9	5274.51	5359.73	5130.37	5415.09	5451.04	5569.24	5404.86	5784.61
700	3559.68	3624.32	3439.96	3601.32	3773.63	3727.07	3532.8	3560.89	3494.61
350	2592.36	2664.92	2572.72	2675.86	2644.76	2708.45	2562.7	2459.79	2456.21
70	1718.61	1722.1	1644.96	1607.65	1632.46	1517.78	1696.56	1556.88	1517.37
35	1373.66	1243.16	1241.95	1135.95	915.51	952.31	1134.86	890.71	1017.09
7	482.68	499.05	489.53	480.22	468.28	458.74	452.34	448.95	521.4
3.5	384.54	376.52	395.33	389.37	383.65	372.54	349.91	364.25	391.87
0	307.28	305.69	302.55	311.37	308.57	302.4	280.25	280.15	297.09

## Sheet: 1i. SCF affinity
conc. Ab ng/mL	WT				H378R
1000	1577.93	1641.65	1566.72	1562.4	1720.25	1832.62	1639.29	2141.38
500	1445.47	1530.16	1527.82	1558.92	1748.85	1347.74	1605.88	1541.01
100	1233.55	1202.52	1198.55	1140.86	1066.18	1137.81	1070.73	1077.81
50	983.51	1035.82	1072.71	921.11	819.11	980.15	973.3	906.15
10	448.98	424.16	472.04	491.83	458.87	484.35	454.47	425.05
5	360.99	299.88	278.81	320.21	288.18	322.15	280.87	313.14
1	127.12	121.12	118.35	126.51	108.97	102.22	103.62	106.29
0	88.93	78.43	71.87	78.4	62	63.6	63.29	60.5

## Sheet: 1i. IL-3 affinity
conc. Ab ng/mL	WT			S59P			S59P + Y58H
6000	900.97	931.47	1119.35	843.02	1252.94	498.98	1287.1	606.95	1119.35
3000	576.45	574.01	610.61	619.76	513.01	287.92	711.87	378.2	636.23
600	232.41	224.48	211.06	142.13	150.67	146.4	187.27	143.96	130.54
300	170.8	175.68	167.14	143.96	140.3	109.19	136.03	124.44	102.48
60	90.28	83.57	82.35	70.15	54.9	62.22	58.56	67.71	70.15
30	70.15	70.76	68.93	53.68	54.9	56.12	55.51	55.51	54.29
6	53.07	55.51	53.07	50.02	58.56	51.24	56.12	56.12	57.34
0	51.24	51.24	51.85	48.19	58.56	51.85	54.29	56.73	50.63
