# Supplementary material for: Epitope editing enables targeted immunotherapy of acute myeloid leukaemia
Source: Nature. 2023 Aug 30;621(7978):404–14. doi: 10.1038/s41586-023-06496-5 (PMC10499609; doi:10.1038/s41586-023-06496-5)
Supplement: Supplementary file 7 — Source Data Fig. 2 [file 41586_2023_6496_MOESM7_ESM.xlsx]

## Sheet: FIG.2b transduction
	UT	MOI 2	MOI 5	MOI 10	MOI 15
D2	0	0	0	0	0
D4	0.01	70.33	86.41	92.87	95.81
D6	0.02	81.79	81.49	94.01	92.28
D12	0	71	87	94	94

## Sheet: FIG.2b fold expansion
	UT	MOI 2	MOI 5	MOI 10	MOI 15
D2	1	1	1	1	1
D4	3	3	3	3	3
D6	6.24	6.6	6.48	6.24	7.125
D12	18.72	19.8	19.44	18.72	21.375

## Sheet: FLT3 abs. Live fraction
	FLT3 WT				N399D				N399G
10	0.012136	0.012643	0.010298	0.014067	0.996617	0.95494	0.968654	0.998373	1.05024	1.0412	1.08694	1.08862
5	0.114424	0.109841	0.093839	0.06197	0.946128	0.961752	0.875735	1.07001	0.867573	1.04103	1.13852	1.05251
2.5	0.299197	0.321846	0.213408	0.237089	0.961167	1.06473	0.814447	1.06303	0.868849	0.982768	1.08166	1.27294
1.25	0.5443	0.589557	0.474182	0.414847	0.992526	1.22331	0.971259	1.07222	0.898116	1.01251	1.10409	1.12068
0.625	0.652031	0.757102	0.668403	0.696179	0.86336	0.98647	0.762361	1.00655	0.996841	0.861754	1.10176	1.01999
0	0.903399	1.14994	0.819823	1.04726	1.01694	1.06545	0.875162	1.00165	0.990882	1	1.14616	1.02917

## Sheet: FLT3 CD69+ %
	FLT3 WT				N399D				N399G
10	73.18	75.36	73.23	73.51	34.71	33.28	34.72	29.89	39.51	40.32	38.62	38.84
5	79.72	79.01	77.66	79.3	34.96	30.24	33.01	30.75	41.84	38.85	39.71	35.83
2.5	91.97	93.01	90.99	90.97	35.94	31.61	35.37	32.44	35.49	34.93	37.43	35.07
1.25	90.82	91.01	89.68	93.45	31.78	28.21	29.84	26.98	36	31.98	33.51	29.72
0.625	88.54	94.74	92.05	92.54	30.55	29.1	31.07	32.49	33.18	34.31	30.15	33.04
0

## Sheet: FLT3 norm. MFI
	FLT3 WT				N399D				N399G
10	0.115742	0.129743	0.282252	0.20815	0.721981	0.756775	0.738368	0.759931	0.777009	0.71611	0.687478	0.689461
5	0.413384	0.502859	0.467511	0.503792	0.879781	0.914243	0.835727	0.852518	0.858996	0.815514	0.812529	0.78341
2.5	0.747737	0.772689	0.762897	0.778044	0.931313	0.949414	0.894859	0.945146	0.972978	0.918061	0.871527	0.871903
1.25	0.893971	0.992327	0.852606	0.855832	1.00805	1.0436	0.963269	0.958279	0.993428	0.923019	0.9656	0.924402
0.625	0.962626	0.996217	1.01674	0.984557	0.962273	0.999745	0.993214	1.03267	1.00938	0.951883	0.969194	0.955927
0	0.983694	0.986588	0.965418	1.02786	1.01902	1.01097	1.00465	1.03051	1.05309	1.00101	0.983275	0.93633

## Sheet: KIT live fraction
	KIT WT				KIT H378R				K562
10		0.006159	0.005362	0.009348	0.453417	0.569741	0.456697	0.451277	0.724669	0.799182	0.724838
5	0.025055	0.021465	0.026299	0.018527	0.750782	0.769906	0.673138	0.696292	0.906662	0.767492	0.819138	0.717407
2.5	0.216684	0.184953	0.195452	0.143094	0.932886	1.06147	0.800391	0.906222	0.935732	0.955108	0.851273	0.773592
1.25	0.488938	0.432111	0.490989	0.498424	1.14847	1.08068	0.929126	0.951329	0.937968	0.989347	0.879998	0.889615
0.625	0.888754	0.685887	0.72435	0.639547	1.03864	1.0617	1.12297	0.999238	1.09814	0.930776	0.923888	0.898726
0	1.08011	0.980385	1.09821	0.942695	1.17629	1.00106	0.905338	0.885347	1.13102	1.11496	1.02119	0.944611

## Sheet: KIT CD69+ %
	KIT WT				KIT H378R				K562
10		47.36	47.09	43.17	25.24	22.69	22.83	22.94	28.22	29.34	26.42
5	52.36	52.7	49.59	46.29	24.43	24.33	24.45	22.39	29.92	29.77	28.67	27.46
2.5	51.34	55.51	53.91	54.37	22.89	23.67	22.38	22.91	28.78	30.26	27.59	27.64
1.25	52.15	56.78	57.78	51	22.4	23.85	23.77	19.68	26.62	23.31	25.63	23.4
0.625	49	47.03	53.58	48.34	20.74	20.89	21.06	20.58	25.82	24.97	25.16	20.79
0

## Sheet: KIT norm. MFI
	KIT WT				KIT H378R				K562
10		0.019804	0.022089	0.040926	1.01109	0.850145	1.06092	0.960738	1.06108	0.965928	0.959074	0.89758
5	0.330038	0.28371	0.387219	0.036651	0.995726	0.997143	0.978667	1.01977	1.02746	1.00289	1.00662	0.95161
2.5	0.687603	0.707342	0.735311	0.678449	1.03432	1.00559	1.01228	0.995813	1.08705	1.03998	1.07687	1.02216
1.25	0.866493	0.880061	0.914395	0.911078	1.01696	1.04217	1.02517	1.01558	1.10401	1.06529	1.02919	1.04753
0.625	0.990121	0.956875	0.967607	0.911869	1.00745	1.02024	1.00849	1.00616	1.04927	1.02361	1.05126	1.04118
0	1.02371	1.00371	0.996289	0.993157	1.01773	0.987791	1.01221	0.981275	1.03736	1.00338	0.996616	0.97631

## Sheet: CD123 live fraction
	CD123 unedited					CD123 BE						K562
10	0.0185578	0.0151413	0.0240399	0.00841955	0.00844954	0.875232	0.880417	1.0725	1.10684	1.49923	1.54904	0.989152	0.918171	1.14411	1.13405
5	0.137958	0.0875282	0.082626	0.0835183	0.0817145	1.04287	0.883274	1.15315	0.889265	1.51393	1.42146	0.975662	1.20246	1.03255	1.04712
2.5	0.213728	0.359583	0.332375	0.28267	0.215994	0.974921	0.831745	1.18464	1.0791	1.45562	1.43557	1.00627	1.06804	1.12907	1.10144
1.25	0.543881	0.815832	0.574384	0.574914	0.616841	0.845316	0.89291	0.959277	0.941055	1.43328	1.16364		1.1624	1.22236	1.10971
0.625	0.862714	0.815832	0.652705	1.02007	0.914682	0.90345	0.912481	1.17173	0.923352	1.59058	1.2735	1.09972	1.09936	1.13548	1.13234
0	0.898637	0.905239	1.02378	1.29372	1.16876	0.824529	1.09344	1	0.922129	1.49654	1.32834	0.945074	0.955551	1.06222	1.14997

## Sheet: CD123 CD69+ %
	CD123 unedited					CD123 BE						K562
10	48.26	44.34	47.53	61.67	59.24	11.05	9	13.83	11.45	15.22	15.31	13.86	13.73	11.92	13.92
5	54.39	48.7	42.94	63.71	66.16	8.48	7.69	9.34	9.65	14.18	13.54	11.71	12.19	11.25	13.85
2.5	51.27	44.92	46.26	64.28	65.67	8.83	7.01	10.47	9.02	11.73	10.61	11.27	11.33	13.67	11.9
1.25	42.92		30.89	61.31	63.96	7.29	5.44	9.43	8.5	11.36	10.94	14.81	7.54	11.74	8.84
0.625	27.48	32.68	24.68	56.88	63.95	11.11	6.86	9.22	6.36	9.35	9.26	11.36	12.25	9.54	8.78

[truncated: 1 more sheets: CD123 norm. MFI]
