# Supplementary material for: Epitope editing enables targeted immunotherapy of acute myeloid leukaemia
Source: Nature. 2023 Aug 30;621(7978):404–14. doi: 10.1038/s41586-023-06496-5 (PMC10499609; doi:10.1038/s41586-023-06496-5)
Supplement: Supplementary file 8 — Source Data Fig. 3 [file 41586_2023_6496_MOESM8_ESM.xlsx]

## Sheet: 3b. FLT3 edit window
	2 μg		4 μg		6 μg
A4	8.48	8.44	17.24	14.76	17.4	16.16
A6	55.67	58.55	84.01	78.78	84.07	85.39
A7	37.19	41.94	66.14	60.75	68.42	67.09
A11	8	9.74	14.77	14.01	15.06	14.13
A13	7.69	7.38	10.92	9.86	10.34	10.39
A15	2.9	3.11	4.46	4.51	2.82	3.52
A20	0.9	1.09	0.72	1.28	1.1	0

## Sheet: 3b. KIT edit window
		2 ug		4 μg		6 μg
A1				0		6.74419
A6				60		78.6026
A10				10		38.1633
A11				5		8.67209
A14				3		1.29151
A16				1		0
A19				2		5.03432
A20				2		0

## Sheet: 3b. CD123 edit window
		2 μg		4 μg		6 μg
A1		1.2987	0	3.41034	0.970874	3.71901	0.887574
A3		0	2.39521	5.56274	4.74496	6.35324	6.88406
A5		13.8889	12.3606	33.3681	28.9425	41.0256	37.8327
A6		10.7949	11.6684	32.4661	25.9487	36.9399	34.4565
A8		10.8543	10.6589	30.6122	27.1854	38.5517	36.4271

## Sheet: 3c. Sorted fractions Editing
	bulk				CD90-45RA+				CD90-45RA-				CD90+45RA-49f-				CD90+45RA-49f+
FLT3	83.5564	92.228	88.8646	93.6937	88.0412	94.1423	89.6694	93.3198	89.3688	94.7917	89.8785	90.739	89.0244	91.846	92.7512	92.229	89.9543	82.4163	92.1053	93.7624
CD123	54.171	62.4874	66.2428	65.0235	55.9685	64.0625	65.4565	59.3827	56.3134	66.509	67.8173	62.4691	59.2105	66.5996	47.8587	65.2475	64.3697	70.2519		67.759
KIT	60.0543	58.2609	61.4943		52.8536	51.5873	56.7164		65.2291	59.8854	68.9055		51.8519	50.5376	55.4622		53.9106	48.0874	54.7619

## Sheet: 3d. Stem phenotype in vitro
	CD90-45RA+								CD90-45RA-								CD90+45RA-
UT	45.29	46.75	42.98	44.79	43.89	59.71	43.79	52.38	24.73	33.46	36.34	31.44	33.42	28	31	35.01	27.69	15.22	17.91	20.08	20.36	8.3	18.85	7.74
FLT3 BE	43.98	47.42	62.41	47.33	45.17	56.07	40.31	46.59	25.83	33.76	20.12	37.66	25.28	33.18	36.49	42.18	27.89	15.59	9.09	13.53	27.27	8.03	18.33	7.87
KIT BE	44.64	43.83	39.78	52.62	47.43	59.12	40.45	49.09	25.56	33.08	39.54	31.31	24.6	31.04	36.73	40.68	27.49	19.23	18.76	14.34	25.85	7.34	18.14	7.02
CD123 BE	46.19	47.03	54.41	52.39	50.16	58.42	39.76	47.22	26.49	36.55	29.46	31.84	22.44	30.12	37.4	40.65	25.09	13.8	13.06	14.05	25.11	8.76	18.26	8.57
AAVS1 BE	46.78	43.57	35.73	52	32.28	56.71	41.16	48.52	26.32	33.32	39.85	30.56	38.61	31.04	35.83	38.17	24.89	18.25	22.27	15.78	26.47	8.36	17.23	8.45
FLT3+CD123 BE	45.04	43.42	38.73					54.57	24	36.01	35.12					28.19	28.33	16.39	23.27					14.04
FLT3+KIT BE	38.53	40.18						58.65	35.42	36.34						23.12	23.36	21.49						13.58
CD123+KIT BE	39.4								35.22								22.61

## Sheet: 3e. FLT3 abs. Live fraction
	FLT3 BE + 4G8				AAVS1 BE + 4G8				FLT3 BE + UT				AAVS1 BE + UT
10	0.718169	0.476129	0.653613	0.537093	0.045836	0.03637	0.041725	0.050538	1.17737	0.902421	0.926898	0.869693	1.02058	1.02627	0.818886	1.01492
5	1.18389	0.651199	1.06119	0.74904	0.08628	0.075804	0.073602	0.065405	1.07217	0.892834	0.986494	0.932002	0.904394	0.966719	0.941245	0.962005
2.5	1.42561	0.945793	1.10051	1.2575	0.165746	0.271382	0.121467	0.092004	1.0634	1.00312	0.911586	0.855526	0.8755	0.965614	0.960865	0.944666
1.25		0.923349	1.05289	1.44698	0.412797	0.643489	0.342541	0.307793	1.22576	0.99835	0.929141	0.891141	0.978252	0.911091	0.972391	0.942223
0.625	1.29206	0.831899	1.39937	1.22387	0.735886	0.942875	0.597042	0.4697	1.09326	0.691852	0.968007	0.988985	0.985231	0.92008	0.901527	1.10142
0	1		0.961304	0.951536	1.06879	0.942783	0.97059	1.00583	1.07445	1.10119	1.03588	0.967407	1.04918	1.05869	0.992879	0.994172

## Sheet: 3e. FLT3 viability
	FLT3 BE + 4G8				AAVS1 BE + 4G8				FLT3 BE + UT				AAVS1 BE + UT
10	95.13	94.21	95.88	93.81	50.57	35.05	37.25	39.34	99.16	99.15	98.51	98.8	99.01	99.05	98.9	98.68
5	96.99	95.43	96.56	96.04	52.98	50	40.45	45.83	99.12	99.22	99.28	99.41	99.75	99.07	99.28	98.94
2.5	98.08	97.76	97.79	98.11	70.85	71.54	59.49	59.03	99.39	99.54	99.41	99.61	99.36	98.78	99.16	99.4
1.25	96.45	98.21	98.74	98.42	81.68	86.19	81	78.06	99.3	98.97	99.53	99.29	99.89	99.58	99.36	98.85
0.625	99.11	98.42	98.53	98.9	92.41	94.38	91.84	86.4	99.64	99.38	99.76	99.66	99.41	98.87	99.57	99.71
0	98.76	98.52	99.45	99.23	99.38	99	98.87	99.39	99.39	99.38	99.36	99.52	99.15	98.78	98.98	99.37

## Sheet: 3f. CD123 abs. Live fraction
	CD123 BE + CSL362								CTRL + CSL362								CD123 BE + UT								CTRL + UT
10	0.574052	1.66737	1.28297	0.607308	0.445037	0.423245	0.446574	0.570845	0.126824	0.556067	0.247344	0.106093	0.132072	0.159251	0.111801	0.158931	0.460405	0.4328	0.227915	0.289537	0.762079	0.620896	0.742123	0.63967	0.330635	0.655749	0.394721	0.952988	0.652977	1.02183	0.433853	0.859263
5	1.31015	0.835049	0.29391	0.346089	0.708421	0.945215	0.548923	0.573081	0.096522	0.085576	0.117033	0.071688	0	0.260926	0.228948	0.192293	0.885562	0.773491	0.855514	0.708779		0.857039	1.28716	0.770031	0.774863	0.682453	0.664163	0.800191	0.667105	0.901169	0.645527	0.889377
2.5	0.895919	0.384537	0.512754	0.65857	0.973801	0.465863	0.53515		0.433556	0.435631	0.378016	0.639085	0.438831	0.406376	0.695011	0.42061	1.03619	0.807346	0.790618	0.74143	0.957863	0.748593	1.00858	0.802738	0.88308	0.672583	0.841908	0.952434	0.680466	1.02246	0.827868	0.991782
1.25	0.833234	0.788117	0.609077	1.55903	1.12101	0.615471	0.680888	0.859198	0.781065	0.655399	0.664049	0.612605	0.469081	0.889608	0.699094	0.654834	1.1412	0.861121	0.857198	0.862492	0.960473	0.994362	0.74978	0.858782	0.845291	0.954917	1.13213	1.11653	0.697532	1.02517	0.940093	0.867635
0.625	1.3419	0.965884	0.74104	0.52909	0.846679	1.06458	1.02588	0.799412	1.06091	0.950029	0.914124	0.801992	1.04813	0.918362	1.06573	0.778088	1.3986	0.839438	0.773063	0.843146	0.600904	0.646414		1.01829	0.635232	0.770199	0.838222	1.05836	0.607176	0.989681	0.724412	0.825157
0		1.14275	1	1.09611	1.02532	0.846638	1.39732	0.766977	1.0374	1.30489	1.0152	1.05703	0.99863	1.1941	1.31513	1.00137	1.12799	0.997873	0.863017	0.774519	1.02269	0.977315	1.02658	0.80634	0.65317	0.906802	0.649041	0.984798	0.726814	0.893819	1.02955	0.766462

## Sheet: 3f. CD123 viability
	CD123 BE + CSL362								CTRL + CSL362								CD123 BE + UT								CTRL + UT
10	95.29	95.73	95.87	94.3	90.01	89.28	91.98	89.88	86.17	83.54	86.82	83.23	82.41	78.92	83.09	84.13	96.51	96.85	96.34	97.1	92.29	95.97	95.09	94.91	96.45	96.83	98.06	97.05	96.32	87.83	95.29	95.27
5	93.63	92.75	92.44	93.7	90.7	89.45	89.57	89.25	83.13	81.89	85.88	81.38	79.72	79.22	83.85	84.72	96.9	97.95	97.87	97.93	92.56	96.53	93.44	95.91	97.65	97.61	97.63	97.1	95.82	91.83	96.96	96.82
2.5	94.54	91.18	93.31	95.36	91.79	88.86	89.57	91.54	86.55	93.98	89.39	91.99	83.96	87.62	88.44	88.11	98.28	96.98	97.25	96.84	95.17	93.81	92.53	95.25	96.76	97.13	97.04	96.61	96.43	92.12	90.75	94.45
1.25	94.69	93.97	95.39	95.14	89.22	92.69	91.39	87.59	94.67	93.01	94.77	94.3	90.69	91.29	93.2	90.1	94.94	96.69	95.95	96.9	94	89.59	92.17	93.15	95.15	95.06	94.2	97.4	94.2	92.92	93.71	90.56
0.625	95.49	95.88	95.87	95.48	91.56	93.64	92.42	82.8	95.91	95.81	94.98	94.27	92.8	91.6	92.34	92.84	95.76	95.61	94.23	95.45	90.73	92.6	93.86	90.68	94.89	93.97	94.05	94.45	89.97	89.74	91.25	94.18
0	93.02	92.99	95.63	94.85	93.34	92.16	91.76	90.82	93.92	93.17	93.42	93	92.06	90.36	88.29	85.01	95.41	95.93	94.66	95.15	91.74	90.41	90.66	91.3	92.96	93.9	94.87	93.9	88.59	83.58	85.02	89.51

## Sheet: 3g. KIT abs. Live fraction
	AAVS1 BE							KIT BE
0	1	0.984465	1.00081	0.946976	1	1.0133		1.05238	1	0.906626	1.00111	0.998894	0.964824
0.01				0.934188	0.992388	1.03006					0.982633	0.983906	0.965994
0.1	0.893889	0.973721	0.906669	0.984631	0.965683	0.978493		0.881304	1.04045	0.985637	1.00945	0.943513	0.958603
1	0.819956	0.868861	0.804608		0.882554	0.974726		0.917317	0.956049	0.953253	0.957993	0.879214	0.891893
10	0.622722	0.663825	0.689195	0.839866	0.858715	0.835443		0.879087	0.916295	0.884285	0.926464	0.93037	0.870087
100	0.54419	0.576948	0.548987	0.642084	0.599868	0.7151		0.788464	0.801722	0.806441	0.918505	0.871694	0.899746
1000	0.548818	0.490448	0.473126	0.530412	0.51453	0.614092		0.691809	0.777174	0.584836	0.851203	0.800144	0.840926

[truncated: 8 more sheets: 3h.FLT3_Editing_FLT3_vs_AAVS1, 3h.CD123_Editing_CD123_vs_AAVS1, 3h. KIT_Editing_KIT_vs_AAVS1, 3i. abs. count, 3i. CFU, CD45+ engraftment, 3k. lineage comp, 3l. editing timeline]
