# Supplementary material for: Epitope editing enables targeted immunotherapy of acute myeloid leukaemia
Source: Nature. 2023 Aug 30;621(7978):404–14. doi: 10.1038/s41586-023-06496-5 (PMC10499609; doi:10.1038/s41586-023-06496-5)
Supplement: Supplementary file 9 — Source Data Fig. 4 [file 41586_2023_6496_MOESM9_ESM.xlsx]

## Sheet: 4b. FLT3 editing
	no CAR					4G8 CAR
LC	86.5672					86.5672
W8	92.5234	73.6842	92.6143	92.8994	61.3723	87.8912	77.7222	90.9823	86.4124	97.7895	72.859
W9		95.2381		79.4931	83.0403	83.5929	72.4435	88.9105	86.0161	85.3705	84.4168
CD33+	88.4409	88.0682	86.0465	88.2775	89.5556	92.0705	90.4255	91.1392	88.1857	90.1763	90.6103
CD19+	87.6106	89.5425	91.0026	89.7872	89.2562	93.9815	89.9573	94.1896	93.3723	98.7768	94.2268

## Sheet: 4d-e. population frequency
	FLT3 BE						FLT3 BE + AML						FLT3 BE + 4G8						FLT3 BE + AML + 4G8						AAVS1 BE + AML						AAVS1 BE + 4G8						AAVS1 BE + AML + 4G8
CD3+ w/in hCD45+	0.00235556	0.00168464	0.00162618	0.00134818	0.00150754		0.00281272	0.00313745	0.00207925	0.00460558			6.05443	10.6054	11.7073	39.8186	16.5801	8.26375	9.21374	10.9707	11.172	23.6984			0.00215327	0.00399104	0.00257305				24.8892	31.065	18.3915	20.8826	16.1797	17.9807	20.5861	17.0946	31.3761	12.6271
AML w/in hCD45+	0.00021912	0.00015671	0.00013939	4.4939e-05	0.00017736		24.1276	23.0923	33.4429	15.7718			0.0001148	0.00021807	0.00019855	0.00010344	0.00016427	0.00026861	0.00100209	0.00026527	0.0002415	0			10.5203	29.6737	19.8017				0.00041406	0.00022241	0	0	0.00043467	0.00063589	0.00039076	0.00150205	0.00041472	0

## Sheet: 4f. AML % win BM CFU cells
FLT3 BE no AML		FLT3 BE no AML + 4G8		FLT3 BE AML		FLT3 BE AML + 4G8		AAVS1 no AML + 4G8		AAVS1 AML		AAVS1 AML + 4G8
0	0	0	0	1.25	3	0.01	0.04	0.01	0.03	6.38	23.42	0	0.01
0	0	0.01	0.01	4.33	1.41	0	0.01	0	0.02	4.67	12.65	0	0
0	0	0.01	0.02	15.17	7.42	0.01	0.01	0	0.01	4.37	9.08	0.01	0.01
0	0	0.07	0.01	2.5	6.33	0.01	0.02	0.01	0.01			0	0.03
0	0	0.01	0									0
		0.01	0.03									0	0

## Sheet: 4h-j. population frequency
	FLT3 BE						FLT3 BE + AML						FLT3 BE + 4G8						FLT3 BE + AML + 4G8						AAVS1 BE + AML						AAVS1 BE + 4G8						AAVS1 BE + AML + 4G8
pre-B %	56.0114	59.6109	54.0209	59.8028	61.5565		61.9381	66.9885	65.0299	63.2602			48.5291	55.3655	59.3496	67.7737	67.4939	61.2771	56.2247	55.5231	53.1879	62.0115			62.8445	66.0128	63.623				16.4176	20.8801	11.7751	16.4164	26.3564	27.2065	20.4263	36.2852	13.6638	13.6981
pro-B %	9.20684	9.18964	8.67217	8.94776	7.97678		7.54827	7.81323	7.48802	7.21084			6.49799	6.93304	8.04782	4.87883	6.30276	5.18233	8.46957	7.07617	7.18916	5.95968			9.37937	7.67282	7.2203				0.994768	1.17465	1.20224	2.04688	4.76123	5.05532	2.1092	5.05421	0.881421	1.40365
iPMN %	49.4883	50.5279	51.3109	46.7352	49.4295		55.002	47.4966	52.3119	58.2138			44.2177	45.8903	53.6457	41.8495	50.6298	49.757	47.0518	45.5664	43.1896	40.7456			53.463	53.1396	51.7757				33.7404	29.421	35.922	32.9805	32.0309	38.7224	31.3974	37.3498	33.1644	35.709

## Sheet: 4l-o. population frequency
	FLT3 BE						FLT3 BE + AML						FLT3 BE + 4G8						FLT3 BE + AML + 4G8						AAVS1 BE + AML						AAVS1 BE + 4G8						AAVS1 BE + AML + 4G8
GMP %	40.9093	39.5302	40.0086	27.8099	33.6463		37.8054	31.9387	25.2263	27.7315			35.5924	27.1166	29.152	18.8826	19.5967	30.375	24.5916	32.2932	31.5844	17.3507			23.3861	33.2419	36.1417				0.382653	1.33531	0.152788	0.802855	1.16215	0.827887	1.14537	7.32501	0.591716	0.093633
LMPP %	52.845	54.9618	54.2399	53.2814	53.8384		50.8	60.6293	56.8051	60.7143			49.641	45.2859	41.9958	35.2113	36.8217	59.2417	47.2072	44.5701	46.4896	27.2727			45.824	49.7899	47.9911				1.65289	4.58716	1.75439	4.86111	7.59494	1.92308	4.28571	4.20168	13.8889	3.57143

## Sheet: 4m-p. absolute counts
		FLT3 BE + AAVS1 BE + AML												FLT3 BE + 4G8												AAVS1 BE + 4G8
HSC		889	3085	2873	3836	5290	1224	758						1700	1082	626	38	182	55	997	410	654	208			200	114	192	78	349	469	157	262	56	57
MPP		1837	4854	8945	4976	18692	1945	2256						7792	6717	4029	925	2119	1341	4908	5188	4117	1111			1261	1344	1672	1884	1761	2896	2384	962	1205	837
CMP		7852	23324	15835	15157	22891	11502	10573						25737	29737	21826	7088	10694	12340	18885	22092	19063	7687			5273	4620	10010	6547	12165	15719	9355	11385	3089	7648
GMP		36445	76306	54676	58678	83783	34558	37628						67233	52052	40405	5450	13923	39894	43128	52567	38760	6460			46	170	38	175	385	524	292	1968	38	19
myeloblast		187321	327912	296245	332803	402952	181155	167463						636067	697611	445958	170129	348014	622822	409676	570374	419648	404306			246527	377022	373500	496976	445093	540492	438325	474082	294996	331670
mono		215085	426493	435820	382358	680750	235884	224688						1832692	1810080	1253445	221705	1164686	1668913	1236526	1489904	1587876	1141651			645251	689194	1374604	1263083	1571256	2091757	1585431	1161108	636019	1196895
iPMN		1348212	1767140	2634983	3210677	3872695	1261192	1323967						6250840	5827715	4982079	485200	3060388	6486689	4294630	5177690	4497458	1824539			2492854	2045088	4612018	3524626	3261996	5416450	3744268	2717682	2134710	3532679
PMN		1712973	2350133	3616045	4113938	5171761	1584501	1789824						9878678	8612573	6154538	488987	3660004	8967800	6254760	7693078	6786435	2231275			5241522	4542709	9261292	7198202	6606320	9280478	7814986	4591181	4065179	6948796
cDC		15748	41362	37790	33403	61770	20289	14159						121289	107929	56872	24576	34182	89694	68964	83479	61053	23316			26688	17552	39216	40196	25247	28984	29346	19417	25405	23571
LMPP		3763	14665	23006	16214	33969	3974	3620						10683	7371	3951	625	1917	3420	6528	5380	5172	625			31	95	38	136	220	83	135	73	282	38
preB/NK		45556	124517	131470	123617	234602	52381	49261						83523	91651	66709	13738	40578	70431	103073	75205	54509	19333			4858	5926	10126	12997	15449	39270	11536	7609	1733	6982
B-prolymph.		45645	159421	144059	147793	218330	61905	59345						121355	154949	98724	27188	77202	154597	115954	132606	100172	62098			34375	50593	44211	51580	53852	88303	62942	43032	16949	31694
pro-B		731922	1467118	1646096	1595407	3090157	843315	763291						2380049	2891228	2818198	349321	1945522	2441517	2703166	2616016	2252708	1094325			113994	141876	210508	327005	855030	1282935	392023	740379	83655	193724
pre-B		6005866	12578681	14295573	13996396	20704929	7255430	6725881						17774989	23088586	20783130	4852558	20833858	28869085	17944803	20526572	16666330	11386637			1881348	2521933	2061790	2622643	4733125	6904452	3796506	5315335	1296823	1890540
B cells		66519	103764	109516	91272	376929	61017	70356						581195	919883	569851	281532	898314	777256	554331	638835	625207	573164			1014766	1108080	912489	1130801	909983	1178361	1160801	429315	901335	608835
