# Supplementary material for: Epitope editing enables targeted immunotherapy of acute myeloid leukaemia
Source: Nature. 2023 Aug 30;621(7978):404–14. doi: 10.1038/s41586-023-06496-5 (PMC10499609; doi:10.1038/s41586-023-06496-5)
Supplement: Supplementary file 10 — Source Data Fig. 5 [file 41586_2023_6496_MOESM10_ESM.xlsx]

## Sheet: 6a. FLT3+CD123 editing%
	bulk		CD90-45RA+		CD90-45RA-		CD90+45RA-49f-		CD90+45RA-49f+
FLT3	88.2688	90.9193	88.5069	90.1768	89.6016	89.212	86.8805	90.35	89.7849	91.1046
CD123	47.4026	60.6232	57.2717	50.3432	56.8485	51.6999	54.4468	49.8876	64.1932	57.6923

## Sheet: 6c. live fraction
	unedited				FLT3 BE				CD123 BE				FLT3+CD123 edited				K562
10	0.114461	0.226801	0.242802	0.222712	0.489238	0.467284	0.435969	0.469745	0.159782	0.169917	0.140121	0.134434	0.824228	0.934511	0.83343	0.688678	0.694662	0.623273	0.670106	0.688155
5	0.266892	0.448394	0.41268	0.381115	0.725179	0.663908	0.65073	0.7061	0.42727	0.36732	0.343997	0.350138	1.14111	1.1097	1.12963	1.02125	0.911751	0.827083	0.97121	0.902655
2.5	0.590729	0.491693	0.563143	0.499208	0.752174	0.64737	0.690361	0.732646	0.55572	0.474089	0.493035	0.542356	1.10502	1.08612	0.977207	0.91042	0.996162	0.908118	1.02708	0.964687
1.25	0.706088	0.663926	0.63337	0.598121	0.738901	0.836971	0.797699	0.801881	0.659164	0.697412	0.732088	0.679114	1.00243	1.05475	0.976171	0.885658	0.941726	0.980535	1.04402	0.946137
0.625	0.793383	0.72764	0.720996	0.731018	0.680953	0.658835	0.712597	0.654781	0.824091	0.751709	0.742665	0.691472	1.07065	1.03439	1.07968	1.01035	1.02503	0.950353	1.04494	0.869722
0	0.965929	1.00554	1.10632	0.994459	1.02172	1	0.942559		1.08011	1.12992	0.919885	0.901855	0.97825	1.073	1.02175	0.955024		1	0.852117	1.24076

## Sheet: 6c. CD69%_x0009_
	unedited				FLT3 BE				CD123 BE				FLT3+CD123 edited				K562
10	82.5	92.79	91.53	91.24	76.65	77.32	77.05	73.21	92.48	93.31	91.84	88.15	60.78	58.13	57.27	54.82	46.41	41.96	44.51	49.35
5	88.84	91.83	90.24	92.25	71.47	70.52	71.54	72.35	89.4	91.54	86.69	91.81	47.33	52.02	51.88	47.68	44.42	45.21	41.11	51.58
2.5	80.65	88.89	88.1	87.68	68.21	69.89	72.99	68.65	90.76	89.57	85.06	84.62	40.55	45.79	40.7	41.83	34.82	33.54	35.5	50.38
1.25	84.8	75.34	80.21	69.39	52.88	53.38	68.81	63.87	85.58	92.93	84.43	83.19	36.8	38.69	47.93	39.33	37.12	41.33	33.82	54.03
0.625	88.71	77.97	74.7	72.88	44.65	46.15	54.1	55	80	83.87	81.25	83.95	35.22	45.5	34.6	42.48	34.57	40.99	39.64	50
0

## Sheet: CD107a%
	unedited				FLT3 BE				CD123 BE				FLT3+CD123 BE				K562
10	45	32.64	31.39	34.86	21.5	24.9	19.3	24.25	46.06	42.11	36.26	32.22	18.85	17.19	18.21	18.12	13.94	13.74	15.15	13.75
5	47.44	36.96	36.24	46.12	18.9	16.55	21.15	21.26	32.45	38.24	38.96	39.86	12.44	13.75	15.74	15.34	20.57	18.12	13.2	12.16
2.5	32.26	36.6	40.48	31.16	19.15	17.25	23.85	24.69	39.67	41.1	42.53	41.21	11.4	14.13	12.45	14.66	21.6	17.95	15.53	15.58
1.25	46.4	34.25	40.63	32.65	11.86	17.23	18.64	19.05	43.27	45.45	46.72	42.02	17.42	8.93	19.28	15.94	30.3	22.54	18.66	14.25
0.625	45.16	37.29	33.73	28.81	12.58	14.84	16.39	19.38	43.08	46.77	31.25	40.74	13.84	15.5	12.8	13.07	30.25	28.57	17.16	12.37
0

## Sheet: 6c. CellTrace MFI
	unedited				FLT3 BE				CD123 BE				FLT3+CD123 BE				K562 WT
10	23564.3	29187.3	29088.8	28453.3	27058.5	27782.1	27595.4	27872.2	27206.9	26939.8	27900	28169.1	29682.9	29494.8	29945.4	29896	28910.7	28289.8	28572.2	28316.5
5	27500.6	27914	27468	27446.7	27571	27918.8	27306.3	27732.7	26124.5	26449.6	24792.3	25977.2	29089.1	28960.1	29333.5	29075.4	28148.2	27663.9	28505.5	28308
2.5	27803.4	24042.8	26662.5	24656.2	28517	29320.7	27560.2	27568.2	25405.2	24470.1	26465.2	25915.2	28363	28710.7	28539	29171.6	27129.5	27875.2	28814.4	28571.3
1.25	24243.5	26959	26690.5	28850.8	27847.8	27172.1	26681.5	28042.8	26246.8	23737	26011.4	28115.1	29406.4	28708	28970.9	28785	27547.5	27686.8	27209.1	28313.7
0.625	24300.2	26666.8	26523.1	24906.7	29169.9	28704.2	28861.6	27509.9	23737.2	23035.2	27070.7	26680.7	27714.3	27376.2	29310.3	29479.4	26036.6	26868.5	27622.5	28152.1
0

## Sheet: 6c. FLT3 MFI
	unedited				FLT3 BE				CD123 BE				FLT3+CD123 edited				K562
10	2041.88	4323.46	4330.42	4295.81	6125.41	4886.56	4075.06	4451.79	5364.67	5919.45	5886.24	4514.66	10985.1	11029.5	10880.8	10975.1	621.16	479.65	577.37	537.83
5	5157.07	5395.99	5183.56	5484.4	7100.4	6400.89	7381.78	7524.14	7139.29	7221.47	7451.27	7256.81	11900.1	11977.1	11794	12059.6	632.92	685.39	675.04	973.28
2.5	5907.65	6107.29	6405.96	6266.57	10893.8	10148	11073	10792.9	8532.2	8961.41	8764.4	9184.8	12237.8	12218.8	11949.6	11823.3	652.13	696.96	654.88	552.02
1.25	6663.99	6762.05	7024.88	6815.49	11153.7	11233.2	11683.7	11342.3	9635.33	9879.86	10174.5	10431.9	12119	11629.8	12343.2	12187.5	716.91	769.63	711.94	956.48
0.625	7808.72	8146.35	7973.89	8036.19	11342.9	11649.8	11787.9	11530.7	10729.6	10917.2	10794.1	11097.9	12343.4	12020.6	12175.5	12145.7	651.26	741.36	763.32	925.05
0	10754.2	10735.5	10891.9	10101	11791.5	10888.2	11674.2		13217.3	13042.2	12938.3	12877.3	11838.9	11813.8	11930.5	11592.3		674.25	677.75	528.29

## Sheet: 6c. CD123 MFI
	unedited				FLT3 BE				CD123 BE				FLT3+CD123 edited				K562
10	17328.3	30557.1	30696.9	30953	32239.4	26602.3	19148.4	20990.7	47932.5	52995.2	53046.5	47236.5	73104.3	74982	76193	80274.6	300.52	262.82	311.91	304.46
5	30285.5	33880.9	32575.6	34065.7	34299.5	32126.9	38000.4	40070.1	55147	58056.2	57221.7	54416.7	83053.8	82284.9	80932.7	85354.6	349.33	342.82	344.32	427.21
2.5	34615.1	35160.3	37595.4	37675.7	62590.1	59108.6	63555.6	63863	57604.6	61062.1	58469.8	63119.7	83748.3	82103.3	81029.4	85003.1	340.47	341.07	325.61	254.78
1.25	38309.8	39285.4	39865.4	40411.5	66929.6	67084.5	69290.6	66952.8	61832.1	62062.1	64499.3	65672.1	81802.7	79894.1	84287.9	85549.9	375.6	385.95	362.75	457.15
0.625	46120.1	46307.1	45670.6	44734.2	70106.9	71763	71990.4	72834.3	66458	66143.6	66020.2	68779.6	84462.9	82702.3	84305.5	86739.6	340.93	360.21	398.83	425.34
0	72578.3	70150.6	72648	68385.1	74369.1	68765.1	73648.1		88490	89912.5	88866.8	90081	84763.8	84573	84732.2	86487.3		366.42	364.4	283.85

## Sheet: 6f. AML% of hCD45+
	FLT3+CD123 BE					FLT3+CD123 BE + AML					FLT3+CD123 BE + CAR					FLT3+CD123 BE + AML + CAR					AAVS1 BE					AAVS1 BE + AML					AAVS1 BE + CAR					AAVS1 BE + AML + CAR
AML % w/in hCD45+	0.00028366	0.0020557	0.0002783	0.00014784		5.89597	3.20546	0.726396			0.00022448	0.00031906	0.00023707	0.00055373		0.00786144	0.00934959	0.00588136	0.00570626		0.0008039	0.00032797	0.0010778	0.00024455	0.00037713	0.888865	0.858624	1.17623			0.00039754	0.00150331	0.00054586	0.00110246		0.00604507	0.00083462	0.0474491	0.003229

## Sheet: 6f. AML abs. counts
	FLT3+CD123 BE					FLT3+CD123 BE + AML					FLT3+CD123 BE + CAR					FLT3+CD123 BE + AML + CAR					AAVS1 BE					AAVS1 BE + AML					AAVS1 BE + CAR					AAVS1 BE + AML + CAR
AML abs. counts	142.326	1106.47	74.396	45.2509		1.39141e+06	859407	364722			74.5351	106.053	84.4623	193.942		2335.44	3925.03	2028.87	1801.4		439.687	129.176	437.741	149.585	218.599	447884	391130	656383			62.0088	329.285	81.0802	297.664		2052.02	233.875	13775.9	841.883

## Sheet: 6g. FLT3 editing
	FLT3+CD123 BE								FLT3+CD123 BE + CAR
LC	85.4037								85.4037
W9	95.9366	92.0135	87.1074	91.5287	95.7228	77.2727	89.6429		94.3191	97.9661	89.1269	77.176	95.4893	87.2251	79.9819	96.2593
W10	94.4046	98.195	95.2282	93.3032	91.6667	85.8473	94.373		97.3469	81.0198	96.2105	89.8734	96.8978	95.0249	88.7387	73.5234
CD19+	93.0851	90.8319	91.6788	92.6778	93.3202	94.9097	90.7586		95.3313	97.7169	95	93.4307	97.2112	95.0382	94.8435	97.0115
CD33+	92.0103	92.5037	93.0435	91.6431	91.8623	92.3664	89.6045		92.3858	93.2171	94.3983	96.4111	94.3363	95.0578	95.3168	96.5795

[truncated: 2 more sheets: 6g. CD123 editing, 6h. BM abs. counts]
